# Supplementary material for: An automated and combinative method for the predictive ranking of candidate effector proteins of fungal plant pathogens
Source: Sci Rep. 2021 Oct 5;11:19731. doi: 10.1038/s41598-021-99363-0 (PMC8492765; doi:10.1038/s41598-021-99363-0)
Supplement: Supplementary file 2 — Supplementary Information 2. [file 41598_2021_99363_MOESM2_ESM.zip › Supp Data S2 - Raw Predector results tables for all the whole proteomes used for evaluation (listed in Supplementary Table S2)/alt_bra_BMP1950.tsv]

name	effector_score	manual_effector_score	manual_secretion_score	phibase_effector	phibase_virulence	phibase_lethal	phibase_phenotypes	phibase_matches	effector_match	effector_matches	pfam_match	pfam_matches	dbcan_match	dbcan_matches	effectorp1	effectorp2	is_secreted	any_signal_peptide	apoplastp	single_transmembrane	multiple_transmembrane	molecular_weight	residue_number	charge	isoelectric_point	aa_c_number	aa_tiny_number	aa_small_number	aa_aliphatic_number	aa_aromatic_number	aa_nonpolar_number	aa_charged_number	aa_basic_number	aa_acidic_number	fykin_gap	localizer_nuclear	localizer_chloro	localizer_mito	signalp3_nn	signalp3_hmm	signalp4	signalp5	deepsig	phobius_sp	phobius_tmcount	tmhmm_tmcount	tmhmm_first_60	tmhmm_exp_aa	tmhmm_first_tm_sp_coverage
AB07683.1	3.616249	11.7059	5.9999	.	.	.	.	.	0	.	0	.	0	.	0.999	0.952	1	1	0.76	0	0	13288.94	121	-0.5	6.1886	7	49	68	27	20	75	19	10	9	0.882352941	0	0	0	1	1	1	1	1	1	0	0	0.79	0.79	0
AB04260.1	3.5048194	11.8257995	5.9997995	.	.	.	.	.	0	.	0	.	0	.	1	0.971	1	1	0.46	0	0	9717.99	90	3	7.829	8	40	55	22	11	51	16	10	6	0.782608696	0	0	0	1	1	1	1	1	1	0	0	8.51	8.51	0
AB01848.1	3.422552	16.4299965	5.9879965	.	.	.	.	.	0	.	1	PF03330	0	.	0.989	0.918	1	1	0.85	0	0	18108.51	171	1.5	7.1896	4	61	106	53	13	96	35	19	16	0.888888889	0	0	0	1	1	1	1	1	1	0	0	3.6	3.61	0
AB06136.1	3.2910373	10.9139275	5.9999275	.	.	.	.	.	0	.	0	.	0	.	0.995	0.824	1	1	0.13	0	0	8596.96	78	3	10.0875	0	24	39	30	9	47	18	11	7	0.952380952	0	0	0	1	1	1	1	1	1	0	1	19.79	19.8	0.652173913
AB01500.1	3.0940666	11.076892	5.982892	.	.	.	.	.	0	.	0	.	0	.	0.948	0.901	1	1	0.48	0	0	12265.01	112	3	8.0582	1	40	57	35	16	65	23	14	9	1	0	0	0	1	1	1	1	1	1	0	0	1.75	1.75	0
AB04813.1	3.0490253	16.255072	5.993072	.	.	.	increased_virulence_(hypervirulence),reduced_virulence	PHI:4620,PHI:179,PHI:5550,PHI:4845,PHI:180	0	.	1	PF03211	0	PL3_5,PL3_1,PL3_4,PL3_2,PL3,PL3_3	0.998	0.879	1	1	0.89	0	0	23232	223	-1.5	5.2123	7	85	147	65	9	122	37	18	19	0.842105263	0	0	0	1	1	1	1	1	1	0	0	0.19	0.19	0
AB10563.1	3.0138605	8.6555995	5.8715995	.	.	.	.	.	0	.	0	.	0	AA7,AA4	0.585	0.879	1	1	0.49	0	0	25710.54	239	10	9.481	4	88	134	77	26	135	47	30	17	1.204081633	0	1	0	1	1	1	1	1	1	0	0	3.86	7.77	0
AB06079.1	3.0013463	9.194446	3.986446	.	.	.	.	.	0	.	0	.	0	.	0.954	0.914	1	1	0.26	1	0	18321.77	170	1.5	7.1883	4	62	104	51	15	92	41	22	19	0.9	0	0	0	1	1	1	1	1	1	1	0	24.23	25.3	0
AB06838.1	2.9299564	16.22084	5.98884	.	.	.	increased_virulence_(hypervirulence),reduced_virulence	PHI:4620,PHI:179,PHI:5550,PHI:4845,PHI:180	0	.	1	PF03211	0	PL3_5,PL3_1,PL3_4,PL3_2,PL3,PL3_3	1	0.872	1	1	0.87	0	0	24728.93	236	4.5	7.6452	14	99	145	69	24	139	49	28	21	0.9375	0	0	0	1	1	1	1	1	1	0	0	4.71	4.72	0
AB08071.1	2.9219806	10.827239	5.829239	.	.	.	.	.	0	.	0	.	0	.	0.959	0.874	1	1	0.38	0	0	13415.24	120	2.5	7.7725	3	41	67	38	13	62	30	17	13	1.380952381	1	0	0	1	1	1	1	1	1	0	0	1.29	1.29	0
AB10588.1	2.876956	11.002915	5.974915	.	.	.	.	.	0	.	0	.	0	.	0.962	0.876	1	1	0.82	0	0	21240.97	200	3.5	8.0208	5	77	120	63	20	120	31	18	13	0.928571429	0	0	0	1	1	1	1	1	1	0	0	1.9	2.82	0
AB09756.1	2.8769288	10.653588	5.967588	.	.	.	unaffected_pathogenicity	PHI:4615	0	.	0	.	0	.	0.952	0.829	1	1	0.66	0	0	22893.01	213	7	8.7759	4	77	121	65	22	121	48	29	19	0.839285714	0	0	0	1	1	1	1	1	1	0	0	12.6	12.6	0
AB02766.1	2.8242383	7.414971	5.830971	.	.	.	.	.	0	.	0	.	0	GH62	0.566	0.698	1	1	0.5	0	0	23895.99	217	9	9.9642	0	74	121	66	31	125	41	26	15	0.862068966	0	0	0	1	1	1	1	1	1	0	0	0.36	0.37	0
AB01028.1	2.7932887	11.4661335	5.9981335	.	.	.	increased_virulence_(hypervirulence),reduced_virulence,effector_(plant_avirulence_determinant),unaffected_pathogenicity	PHI:664,PHI:2442,PHI:2341,PHI:9298,PHI:658,PHI:2712,PHI:8061,PHI:8060,PHI:8057,PHI:8059,PHI:3128,PHI:2711,PHI:8053,PHI:2342,PHI:8054,PHI:666,PHI:8058	1	MpNEP1_1,MpNEP1_2,FoeNEP1,VdNEP,BfNep1	1	PF05630	0	.	0.335	0.743	1	1	0.7	0	0	26202.47	243	10.5	9.8319	2	88	144	71	34	140	45	30	15	0.785714286	0	0	1	1	1	1	1	1	1	0	0	0.73	0.73	0
AB09920.1	2.7920408	11.0552425	5.9132425	.	.	.	.	.	0	.	0	.	0	GH7	0.986	0.871	1	1	0.94	0	0	23085.72	214	-3.5	4.943	10	87	128	52	25	119	38	18	20	1.078431373	0	0	0	1	1	1	1	1	1	0	0	0.53	0.53	0
AB07657.1	2.7329235	10.978545	5.974545	.	.	.	.	.	0	.	0	.	0	.	0.948	0.886	1	1	0.26	0	0	14926.69	134	0	6.4732	3	44	68	37	20	75	30	16	14	1.034482759	0	0	0	1	1	1	1	1	1	0	0	0.22	0.22	0
AB01872.1	2.697919	10.32005	5.80805	.	.	.	.	.	0	.	0	.	0	.	0.942	0.81	1	1	0.86	0	0	21017.56	195	1	7.0797	4	69	116	57	20	108	34	18	16	1	0	0	0	1	1	1	1	1	1	0	0	0.85	0.85	0
AB10501.1	2.6879191	10.053849	5.793849	.	.	.	.	.	0	.	0	.	0	.	0.984	0.726	1	1	0.73	0	0	26773.13	241	3.5	8.8685	1	70	130	56	32	125	53	29	24	1.490196078	1	0	0	1	1	1	1	1	1	0	0	3.38	3.84	0
AB05878.1	2.6781611	10.331999	5.999999	.	.	.	.	.	0	.	0	.	0	.	0.917	0.805	1	1	0.46	0	0	12795.81	118	6	8.5067	6	46	69	32	11	68	24	16	8	0.571428571	0	0	0	1	1	1	1	1	1	0	0	11.53	11.53	0
AB02527.1	2.6709683	10.7692545	5.6832545	.	.	.	reduced_virulence	PHI:8606	0	.	0	.	0	CE3,CE2	0.928	0.753	1	1	0.73	0	0	25901.71	247	5.5	9.8743	0	84	150	92	16	148	51	29	22	0.826086957	0	0	1	1	1	1	1	1	1	0	1	14.37	14.41	0.85
AB05089.1	2.669686	10.5586285	5.9446285	.	.	.	.	.	0	.	0	.	0	.	0.916	0.853	1	1	0.56	0	0	22930.1	207	10	9.5567	4	70	112	46	24	113	48	30	18	0.979591837	1	1	0	1	1	1	1	1	1	0	0	9	9	0
AB10496.1	2.6306005	6.7992455	5.8092455	.	.	.	.	.	0	.	0	.	0	.	0.556	0.609	1	1	0.6	0	0	27000.48	248	1.5	6.852	0	84	145	76	31	135	57	31	26	1.052631579	0	0	0	1	1	1	1	1	1	0	0	0.05	0.07	0
AB00388.1	2.6183257	15.5883835	5.9923835	.	.	.	increased_virulence_(hypervirulence),reduced_virulence	PHI:4620,PHI:179,PHI:5550,PHI:4845,PHI:180	0	.	1	PF03211	0	PL3_5,PL3_1,PL3_4,PL3_2,PL3,PL3_3	0.949	0.817	1	1	0.88	0	0	26213.9	255	12	9.2836	10	111	162	70	19	144	51	32	19	1.042857143	0	0	0	1	1	1	1	1	1	0	0	11.32	11.33	0
AB01332.1	2.6160142	15.827789	5.991789	.	.	.	reduced_virulence	PHI:4845,PHI:179,PHI:5550,PHI:180	0	.	1	PF03211	0	PL3_5,PL3_1,PL3_4,PL3_2,PL3,PL3_3	1	0.806	1	1	0.87	0	0	22836.06	222	-5	4.5875	7	91	153	66	10	118	36	16	20	0.879310345	0	0	0	1	1	1	1	1	1	0	0	0.37	0.37	0
AB03104.1	2.5837204	16.2698365	5.6838365	.	.	.	increased_virulence_(hypervirulence),reduced_virulence	PHI:8668,PHI:8666,PHI:8667	0	.	0	.	0	.	0.999	0.932	1	1	0.72	0	0	23143.4	212	4	7.3282	10	68	123	65	21	117	48	28	20	1.108695652	0	0	0	1	1	1	1	0	1	0	1	20.94	20.99	0.9
AB10586.1	2.5780516	9.1189475	5.9989475	.	.	.	.	.	0	.	0	.	0	.	0.891	0.629	1	1	0.86	0	0	14394.88	139	-3.5	4.3805	6	64	93	37	14	83	17	7	10	0.644444444	0	0	0	1	1	1	1	1	1	0	0	1.85	2.26	0
AB06756.1	2.5780516	9.1189475	5.9989475	.	.	.	.	.	0	.	0	.	0	.	0.891	0.629	1	1	0.86	0	0	14394.88	139	-3.5	4.3805	6	64	93	37	14	83	17	7	10	0.644444444	0	0	0	1	1	1	1	1	1	0	0	1.85	2.26	0
AB10494.1	2.5762203	10.697688	5.831688	.	.	.	.	.	0	.	0	.	0	.	0.987	0.824	1	1	0.86	0	0	17250.38	161	-4.5	4.5516	7	60	102	47	12	86	32	14	18	1	0	0	0	1	1	1	1	1	1	0	0	0.15	0.15	0
AB04030.1	2.5657685	6.355127	5.749127	.	.	.	.	.	0	.	0	.	0	.	0.503	0.598	1	1	0.15	0	0	27422.74	237	4.5	7.3277	0	62	114	64	44	121	70	40	30	1.488372093	0	0	0	1	1	1	1	1	1	0	0	0	0	0
AB10322.1	2.5467734	15.87134	5.83734	.	.	.	reduced_virulence	PHI:4845,PHI:179,PHI:5550,PHI:180	0	.	1	PF03211	0	PL3_5,PL3_1,PL3_4,PL3_2,PL3,PL3_3	0.979	0.86	1	1	0.83	0	0	26587.17	249	5.5	7.9368	11	97	147	75	29	148	50	29	21	0.984375	0	0	0	1	1	1	1	1	1	0	0	4.85	5.34	0
AB01161.1	2.5204647	11.5979985	5.9999985	.	.	.	.	.	0	.	0	.	0	.	1	0.933	1	1	0.69	0	0	10567.01	97	-0.5	5.7355	7	39	58	26	9	56	20	10	10	0.84	0	0	0	1	1	1	1	1	1	0	1	19.14	19.14	0.7
AB10406.1	2.5182807	7.323627	5.757627	.	.	.	.	.	0	.	0	.	0	.	0.632	0.629	1	1	0.48	0	0	26249.72	242	1	6.7582	1	86	137	81	29	135	52	28	24	0.925925926	0	0	0	1	1	1	1	1	1	0	0	1.49	1.49	0
AB00846.1	2.5171497	9.8424835	5.4024835	.	.	.	.	.	0	.	0	.	0	.	0.952	0.788	1	1	0.29	0	0	22879.86	204	1.5	6.9904	0	57	105	61	30	117	50	27	23	0.959183673	0	0	0	1	1	1	1	1	1	0	0	0.23	0.32	0
AB04729.1	2.5039563	10.582942	5.932942	.	.	.	.	.	0	.	0	.	0	.	0.952	0.823	1	1	0.28	0	0	12296.95	110	6	9.6305	3	38	58	26	15	60	21	14	7	0.807692308	0	0	0	1	1	1	1	1	1	0	0	1.84	2.07	0
AB01520.1	2.5009158	9.962526	5.996526	.	.	.	.	.	0	.	0	.	0	.	0.99	0.671	1	1	0.43	0	0	12395.24	116	3	7.201	0	35	65	44	11	66	33	20	13	0.666666667	0	0	0	1	1	1	1	1	1	0	0	14.54	14.62	0
AB06384.1	2.4874568	9.058715	5.996715	.	.	.	reduced_virulence,unaffected_pathogenicity	PHI:2214,PHI:573,PHI:570,PHI:567,PHI:2213,PHI:572,PHI:2210,PHI:2211,PHI:571,PHI:546	1	FgXYLA	1	PF00457	1	CBM60,GH11	0.041	0.636	1	1	0.81	0	0	24818.23	231	2	8.211	0	96	141	59	32	123	31	17	14	1.052631579	0	0	0	1	1	1	1	1	1	0	0	7.01	7.02	0
AB08013.1	2.4792483	14.2691865	5.7291865	.	.	.	.	.	1	MoCDIP5	0	.	0	.	0.808	0.782	1	1	0.47	0	0	19324.81	175	2	7.2879	3	66	97	52	22	97	40	22	18	0.8	0	0	0	1	1	1	1	1	1	0	0	1.09	1.09	0
AB10201.1	2.428269	9.2479295	5.8679295	.	.	.	increased_virulence_(hypervirulence),reduced_virulence,unaffected_pathogenicity	PHI:540,PHI:9527,PHI:278,PHI:1028,PHI:9526,PHI:1029,PHI:6840	0	.	0	.	0	CE8	0.03	0.7	1	1	0.76	0	0	37061.48	336	8	9.443	1	107	191	101	44	183	62	36	26	1.342105263	0	0	0	1	1	1	1	1	1	0	0	0.26	0.26	0
AB01999.1	2.419665	10.818066	5.998066	.	.	.	unaffected_pathogenicity,effector_(plant_avirulence_determinant)	PHI:1575,PHI:1581,PHI:3216,PHI:3378	1	MoCDIP4	1	PF03443	1	AA9	0.299	0.671	1	1	0.83	0	0	25969.33	252	9.5	9.5932	4	103	161	73	21	148	42	27	15	0.730769231	0	0	0	1	1	1	1	1	1	0	0	0.9	0.92	0
AB02726.1	2.4149954	11.574	6	.	.	.	.	.	0	.	0	.	0	.	0.999	0.93	1	1	0.76	0	0	10554.21	98	-0.5	5.7249	8	40	60	28	8	60	18	9	9	0.833333333	0	0	0	1	1	1	1	1	1	0	0	8.33	8.34	0
AB09280.1	2.4066463	8.253798	5.997798	.	.	.	.	.	0	.	0	.	0	.	0.713	0.663	1	1	0.74	0	0	13248	122	-1	4.9628	4	44	72	32	16	73	17	8	9	1.103448276	0	0	0	1	1	1	1	1	1	0	0	1.71	1.74	0
AB10468.1	2.4024215	4.331746	5.543746	.	.	.	.	.	0	.	0	.	0	.	0.192	0.606	1	1	0.57	0	0	19622.78	183	-4	4.6651	2	69	107	47	18	100	29	13	16	0.659574468	0	0	0	1	1	1	1	0	1	0	0	2.75	2.9	0
AB04295.1	2.3970284	11.8925	5.9985	.	.	.	.	.	1	Mycgr3G38105	1	PF00545	0	.	0.524	0.625	1	1	0.72	0	0	15116.72	142	-2	5.0356	4	62	88	39	20	85	21	10	11	0.714285714	0	0	0	1	1	1	1	1	1	0	0	0.38	0.38	0
AB00019.1	2.3967144	11.29795	5.99995	.	.	.	.	.	0	.	0	.	0	.	0.999	0.884	1	1	0.96	0	0	13100.96	127	2.5	7.7181	10	60	83	37	8	74	19	11	8	0.705882353	0	0	0	1	1	1	1	1	1	0	0	0.42	0.42	0
AB00808.1	2.3923988	10.4923455	5.9983455	.	.	.	.	.	0	.	0	.	0	.	0.999	0.75	1	1	0.79	0	0	23645.28	234	10	10.4725	3	94	161	64	13	134	21	16	5	0.777777778	1	0	0	1	1	1	1	1	1	0	0	11.94	12.01	0
AB10292.1	2.3909214	9.4242265	5.9502265	.	.	.	.	.	0	.	0	.	0	.	0.821	0.758	1	1	0.69	0	0	18768.04	172	4.5	7.27	4	64	105	45	23	91	40	25	15	0.674418605	0	1	0	1	1	1	1	1	1	0	0	5	5.14	0
AB06110.1	2.3880725	10.8292485	5.9992485	.	.	.	.	.	0	.	0	.	0	.	0.98	0.825	1	1	0.75	0	0	13523.45	124	-0.5	5.7423	4	42	65	33	18	76	20	10	10	1.448275862	0	0	0	1	1	1	1	1	1	0	0	8.5	8.55	0
AB04198.1	2.3709767	11.3913475	5.9773475	.	.	.	unaffected_pathogenicity,effector_(plant_avirulence_determinant)	PHI:1575,PHI:3216,PHI:3378	1	MoCDIP4	1	PF03443	1	AA9	0.314	0.755	1	1	0.84	0	0	27445.68	254	4.5	7.7701	4	99	147	70	38	146	44	26	18	0.941176471	0	0	0	1	1	1	1	1	1	0	0	0.17	0.18	0
AB04566.1	2.3676372	10.312842	5.644842	.	.	.	.	.	0	.	0	.	0	.	0.944	0.834	1	1	0.2	0	0	20871.77	188	0	6.4802	3	59	100	62	19	99	46	24	22	1.27027027	0	0	0	1	1	1	1	1	1	0	0	0.01	0.02	0
AB00142.1	2.3505716	10.6259	5.9999	.	.	.	.	.	0	.	0	.	0	.	0.998	0.773	1	1	0.88	0	0	10688.03	102	-3.5	4.3478	7	41	68	29	7	62	15	6	9	0.666666667	0	0	0	1	1	1	1	1	1	0	0	0.29	0.29	0
AB09910.1	2.348473	7.323449	5.805449	.	.	.	.	.	0	.	0	.	0	.	0.539	0.714	1	1	0.44	0	0	26018.23	229	-4.5	5.2559	8	63	127	57	36	127	55	27	28	1.170212766	0	0	0	1	1	1	1	1	1	0	0	13.72	13.72	0
AB02612.1	2.3447762	10.955999	5.999999	.	.	.	.	.	0	.	0	.	0	.	1	0.826	1	1	0.83	0	0	9605.92	91	-1.5	4.9485	6	38	59	32	7	53	19	9	10	0.84	0	0	0	1	1	1	1	1	1	0	0	2.44	2.44	0
AB04340.1	2.3425965	5.4347485	5.9087485	.	.	.	.	.	0	.	0	.	0	.	0.324	0.597	1	1	0.77	0	0	29420.57	272	7.5	8.4822	8	102	154	82	33	156	50	30	20	1.186440678	0	0	0	1	1	1	1	1	1	0	0	1.81	4.77	0
AB07783.1	2.3423285	10.4039495	5.9999495	.	.	.	.	.	0	.	0	.	0	.	0.987	0.747	1	1	0.82	0	0	10091.24	96	-3	4.3198	6	41	62	30	11	55	10	4	6	1.043478261	0	0	0	1	1	1	1	1	1	0	0	4.27	4.28	0
AB04653.1	2.3287	10.8776415	5.9916415	.	.	.	unaffected_pathogenicity	PHI:1575,PHI:3378	0	.	1	PF03443	1	AA9	0.336	0.645	1	1	0.92	0	0	24172.34	232	3	7.7146	4	94	152	67	22	134	39	22	17	0.85483871	0	0	0	1	1	1	1	1	1	0	0	3.21	3.21	0
AB09014.1	2.3229187	15.86595	5.99995	.	.	.	.	.	1	MoBas4,MoSPD5	0	.	0	.	1	0.811	1	1	0.55	0	0	11258.81	104	2.5	7.5918	6	37	58	29	10	56	26	15	11	1.181818182	0	0	0	1	1	1	1	1	1	0	0	2.69	2.69	0
AB01110.1	2.3222563	11.28	6	.	.	.	.	.	0	.	0	.	0	.	1	0.88	1	1	0.57	0	0	6030.09	57	-0.5	5.6495	6	25	33	18	6	39	10	5	5	0.631578947	0	0	0	1	1	1	1	1	1	0	0	14.1	14.1	0
AB06606.1	2.316214	10.9378495	5.9998495	.	.	.	.	.	0	.	0	.	0	.	0.997	0.826	1	1	0.48	0	0	9106.4	82	3	8.5043	2	26	42	24	8	42	20	12	8	1.666666667	0	0	0	1	1	1	1	1	1	0	0	5.41	5.41	0
AB02613.1	2.3104784	9.3821525	5.6441525	.	.	.	.	.	0	.	0	.	0	.	0.862	0.761	1	1	0.31	0	0	6858.99	62	3	10.2172	0	17	29	25	6	37	12	8	4	0.933333333	0	0	0	1	1	1	1	0	1	0	1	16.43	16.43	0.722222222
AB01962.1	2.3076866	10.795557	5.749557	.	.	.	.	.	0	.	0	.	0	CBM18	0.997	0.844	1	1	0.94	0	0	16831.81	164	-0.5	6.1956	9	73	111	45	13	101	29	15	14	0.527272727	0	0	0	1	1	1	1	0	1	0	0	11.94	15.51	0
AB01038.1	2.2633045	10.7275	5.9995	.	.	.	.	.	0	.	0	.	0	.	0.982	0.806	1	1	0.62	0	0	16413.78	151	0.5	6.6136	7	54	87	39	21	94	29	16	13	0.756097561	0	0	0	1	1	1	1	1	1	0	0	2.97	2.97	0
AB08745.1	2.2619352	3.7824945	5.8164945	.	.	.	.	.	0	.	0	.	0	.	0.008	0.653	1	1	0.84	0	0	6566.65	61	4.5	10.1661	1	23	38	18	6	34	9	7	2	1.133333333	0	0	0	1	1	1	1	1	1	0	0	3.68	3.68	0
AB02526.1	2.2559104	4.107121	5.973121	.	.	.	.	.	0	.	0	.	0	.	0.023	0.666	1	1	0.74	0	0	36631.16	339	3	7.0791	11	117	209	75	40	191	67	37	30	0.842696629	0	0	0	1	1	1	1	1	1	0	0	0.07	0.08	0
AB07261.1	2.2559104	13.928607	5.790607	.	.	.	increased_virulence_(hypervirulence),unaffected_pathogenicity,loss_of_pathogenicity	PHI:407,PHI:2383,PHI:69,PHI:2849	0	.	1	PF01083	0	CE5	0.911	0.612	1	1	0.23	0	0	26347.75	251	-1.5	5.7543	4	97	144	85	15	142	54	27	27	0.671232877	0	0	0	1	1	1	1	1	1	0	0	0.4	0.41	0
AB06720.1	2.2559104	10.4518415	5.9978415	.	.	.	.	.	0	.	1	PF03443	1	AA9	0.243	0.666	1	1	0.46	0	0	22007.94	202	11.5	9.8273	5	78	120	50	27	112	36	25	11	0.862745098	1	0	0	1	1	1	1	1	1	0	0	1.57	1.58	0
AB10178.1	2.2532978	7.89997	5.69397	.	.	.	reduced_virulence	PHI:8606	0	.	0	.	0	CE3,CE2	0.519	0.682	1	1	0.59	0	0	26679.35	240	-1.5	5.7327	2	71	131	73	25	131	52	26	26	1.291666667	0	0	0	1	1	1	1	1	1	0	0	1.37	1.4	0
AB08760.1	2.2324972	14.729243	5.595243	.	.	.	unaffected_pathogenicity,increased_virulence_(hypervirulence),reduced_virulence	PHI:2305,PHI:548	0	.	0	.	0	.	0.973	0.716	1	1	0.13	0	0	14617.65	135	-3	4.969	2	43	72	44	10	74	36	17	19	0.935483871	1	0	0	1	1	1	1	1	1	0	0	0.02	0.02	0
AB05493.1	2.2316751	9.2865815	5.7285815	.	.	.	.	.	0	.	0	.	0	CBM79	0.986	0.607	1	1	0.71	0	0	13045.75	121	0	6.4333	3	48	67	42	14	69	15	8	7	1.2	0	0	0	1	1	1	1	0	1	0	0	1.95	2	0
AB01732.1	2.2287922	9.420635	5.982635	.	.	.	.	.	0	.	0	.	0	.	0.807	0.766	1	1	0.18	0	0	17705.9	157	-0.5	6.2302	2	50	82	48	20	86	35	18	17	0.815789474	0	0	0	1	1	1	1	1	1	0	0	0.73	0.73	0
AB00052.1	2.2221918	3.699697	5.985697	.	.	.	.	.	0	.	0	.	0	.	0.009	0.61	1	1	0.55	0	0	24832.03	239	-1	6.0601	1	89	143	75	18	142	27	14	13	0.591549296	0	0	0	1	1	1	1	1	1	0	0	0	9.89	0
AB06238.1	2.2082882	3.80656	5.96056	.	.	.	.	.	0	.	0	.	0	.	0.011	0.63	1	1	0.59	0	0	37590.46	343	5.5	7.6911	13	116	198	73	43	195	65	37	28	0.954022989	0	0	0	1	1	1	1	1	1	0	0	0.07	0.07	0
AB05965.1	2.2082882	3.683157	5.891157	.	.	.	.	.	0	.	0	.	0	AA2	0.023	0.609	1	1	0.41	0	0	34779.66	327	9.5	9.0458	8	123	193	103	27	184	71	41	30	0.835294118	0	0	0	1	1	1	1	1	1	0	0	0.34	0.38	0
AB08786.1	2.2082882	3.70769	5.99369	.	.	.	.	.	0	.	0	.	0	.	0.006	0.613	1	1	0.76	0	0	37314.33	348	5.5	7.7218	12	124	210	91	37	199	65	37	28	0.912087912	0	0	0	1	1	1	1	1	1	0	0	0.21	0.22	0
AB00872.1	2.1939728	8.556266	5.998266	.	.	.	effector_(plant_avirulence_determinant)	PHI:3213	1	MoCDIP1	0	.	0	.	0.006	0.587	1	1	0.91	0	0	36877.07	355	2.5	7.714	10	159	236	104	21	195	61	32	29	0.858695652	0	0	0	1	1	1	1	1	1	0	0	0.09	0.11	0
AB00887.1	2.1862102	10.8849045	5.9689045	.	.	.	increased_virulence_(hypervirulence),reduced_virulence,effector_(plant_avirulence_determinant),unaffected_pathogenicity	PHI:2442,PHI:2712,PHI:658,PHI:8060,PHI:8059,PHI:3128,PHI:8062,PHI:8053,PHI:666,PHI:8054,PHI:664,PHI:9298,PHI:2341,PHI:8056,PHI:8061,PHI:8057,PHI:2711,PHI:2342,PHI:8058	1	MpNEP1_1,MpNEP1_2,FoeNEP1,VdNEP,BfNep1	1	PF05630	0	.	0.351	0.635	1	1	0.44	0	0	25217.72	239	4	7.9272	2	88	145	79	26	146	41	24	17	0.728571429	0	0	0	1	1	1	1	1	1	0	0	0.33	0.34	0
AB06431.1	2.1818075	9.544634	5.722634	.	.	.	.	.	0	.	0	.	0	.	0.833	0.804	1	1	0.47	0	0	21038.96	189	5	8.3454	5	63	100	47	23	104	37	22	15	0.930232558	0	0	0	1	1	1	1	1	1	0	0	7.13	7.21	0
AB00102.1	2.1809535	3.892796	5.986796	.	.	.	.	.	0	.	0	.	0	.	0.066	0.585	1	1	0.8	0	0	23407.44	218	1.5	7.6179	4	84	126	60	20	120	32	17	15	0.942307692	0	0	0	1	1	1	1	1	1	0	0	0.24	0.84	0
AB00926.1	2.1672769	8.405568	5.897568	.	.	.	.	.	0	.	0	.	0	CE3,CE2	0.755	0.663	1	1	0.49	0	0	26954.2	248	11.5	10.3735	3	78	136	83	19	141	55	34	21	0.983606557	1	0	0	1	1	1	1	1	1	0	0	0.53	0.53	0
AB03382.1	2.162689	7.710176	5.496176	.	.	.	.	.	0	.	0	.	0	.	0.707	0.662	1	1	0.21	0	0	22673.48	206	-5.5	4.6612	1	62	110	61	17	107	49	22	27	1.181818182	1	0	0	1	1	1	1	1	1	0	0	10.79	10.8	0
AB00141.1	2.1543224	10.8347985	5.7467985	.	.	.	.	.	0	.	0	.	0	.	0.996	0.852	1	1	0.62	0	0	18634.61	169	-5.5	4.6578	7	56	103	40	21	97	42	19	23	0.902439024	0	0	0	1	1	1	1	0	1	0	0	0.12	0.12	0
AB03796.1	2.1519272	6.051397	2.517397	.	.	.	.	.	0	.	0	.	0	.	0.831	0.758	1	1	0.09	1	0	25010.3	221	3	7.1612	3	64	111	64	28	108	61	34	27	1.171428571	0	0	0	1	1	1	1	1	1	1	0	3.87	19.09	0
AB02608.1	2.1459537	9.5655595	5.9235595	.	.	.	.	.	0	.	0	.	0	.	0.917	0.69	1	1	0.56	0	0	18867.6	177	4	8.8556	4	65	94	59	9	95	36	20	16	0.847826087	0	0	0	1	1	1	1	1	1	0	0	0.06	0.06	0
AB00565.1	2.144666	7.869496	5.845496	.	.	.	increased_virulence_(hypervirulence),reduced_virulence	PHI:6854,PHI:2476,PHI:4619,PHI:6855,PHI:222	0	.	0	.	0	PL1_5,PL1_13,PL1_6,PL1,PL1_4,PL1_2,PL1_11,PL1_12,PL1_10,PL1_3,PL1_1,PL1_7,PL1_8,PL1_9	0.012	0.492	1	1	0.86	0	0	34704.72	332	2.5	6.9786	1	134	209	104	33	179	61	34	27	0.869047619	0	1	0	1	1	1	1	1	1	0	0	0.19	0.2	0
AB09929.1	2.1276624	11.305949	5.983949	.	.	.	.	.	0	.	0	.	0	.	0.992	0.895	1	1	0.55	0	0	13319.03	122	-0.5	6.308	7	45	62	30	20	74	26	14	12	0.71875	0	0	0	1	1	1	1	1	1	0	1	18.01	18.01	0.736842105
AB08960.1	2.1267114	13.250022	5.160022	.	.	.	unaffected_pathogenicity,effector_(plant_avirulence_determinant)	PHI:7378,PHI:7379	0	.	1	PF01476	1	CBM50	0.871	0.644	1	1	0.72	0	0	16825.1	156	-11.5	3.9648	8	50	95	47	17	96	28	9	19	0.947368421	.	.	.	1	1	1	0	1	1	0	0	0	0	0
AB01268.1	2.1229944	2.624577	5.942577	.	.	.	.	.	0	.	0	.	0	GH43_20,GH43_23,GH43_21,GH43_19,GH43_24,GH43_22,GH43_34,GH43,GH43_9,GH43_18	0	0.447	1	1	0.8	0	0	37321.93	342	6	9.196	1	126	196	100	45	194	66	37	29	0.931818182	0	0	0	1	1	1	1	1	1	0	0	0.09	0.09	0
AB03604.1	2.110476	2.9670545	5.9010545	.	.	.	.	.	0	.	0	.	0	.	0.054	0.457	1	1	0.89	0	0	17402.47	166	-2.5	4.5202	3	69	108	54	18	99	16	7	9	0.925	0	0	0	1	1	1	1	1	1	0	0	4.81	5.01	0
AB04106.1	2.1013231	2.187185	5.787185	.	.	.	.	.	0	.	0	.	0	GH53,GH5	0	0.4	1	1	0.8	0	0	38388.77	354	6	9.1831	2	118	204	112	40	209	63	35	28	1.090909091	0	0	0	1	1	1	1	1	1	0	0	0.2	0.29	0
AB07692.1	2.1013231	4.780665	5.968665	.	.	.	.	.	0	.	0	.	0	CE12	0.324	0.478	1	1	0.82	0	0	27095.87	261	11	10.0463	0	104	162	92	22	150	47	30	17	0.805194805	0	0	0	1	1	1	1	1	1	0	0	0.36	0.41	0
AB05449.1	2.0931342	9.4740495	5.9980495	.	.	.	reduced_virulence,unaffected_pathogenicity	PHI:2214,PHI:573,PHI:570,PHI:567,PHI:572,PHI:2213,PHI:2210,PHI:2211,PHI:571,PHI:546	1	FgXYLA	1	PF00457	1	GH11	0.055	0.691	1	1	0.87	0	0	23996.58	223	5	8.4318	4	94	136	53	30	119	29	18	11	1.094339623	0	0	0	1	1	1	1	1	1	0	1	22.38	23.66	0.739130435
AB07239.1	2.088792	16.12975	5.99975	.	.	.	.	.	0	.	1	PF00187	0	CBM18	1	0.855	1	1	0.95	0	0	21362.01	211	6.5	7.8517	24	113	151	42	19	125	32	20	12	0.611940299	0	0	0	1	1	1	1	1	1	0	0	0.21	0.21	0
AB01039.1	2.0875945	8.9814845	5.9994845	.	.	.	.	.	0	.	0	.	0	.	0.861	0.636	1	1	0.6	0	0	14334.38	136	3	8.4988	4	50	84	43	6	78	21	12	9	0.675675676	0	0	0	1	1	1	1	1	1	0	0	0.61	0.61	0
AB10575.1	2.0875945	15.110038	5.976038	.	.	.	increased_virulence_(hypervirulence),reduced_virulence	PHI:4620,PHI:179,PHI:5550,PHI:4845,PHI:180	0	.	1	PF03211	0	PL3_5,PL3_1,PL3_4,PL3_2,PL3,PL3_3	0.964	0.725	1	1	0.75	0	0	21999.76	211	-5.5	4.6765	7	79	138	67	12	116	44	20	24	0.897959184	0	0	0	1	1	1	1	1	1	0	0	0.4	0.41	0
AB04492.1	2.0833697	3.468325	5.868325	.	.	.	.	.	0	.	0	.	0	GH32,GH43_2,GH43_14,GH43_34,GH43_5,GH43_12,GH159,GH43_23,GH43_22,GH43_29,GH43,GH43_30,GH43_8,GH43_3,GH43_16,GH43_35,GH43_7,GH43_31,GH43_19,GH43_24,GH43_6,GH43_33,GH43_9,GH43_17,GH43_4,GH43_32,GH43_37,GH43_10,GH43_1,GH130,GH43_11,GH43_18,GH43_26	0.003	0.597	1	1	0.76	0	0	34727.72	321	2.5	7.3699	2	120	198	89	42	187	47	26	21	0.901234568	0	0	0	1	1	1	1	1	1	0	0	0.71	0.72	0
AB08322.1	2.0671332	8.6754955	5.9994955	.	.	.	.	.	0	.	0	.	0	.	0.978	0.468	1	1	0.82	0	0	37899.16	376	-11.5	4.2196	4	144	254	71	25	201	46	18	28	0.761904762	0	0	0	1	1	1	1	1	1	0	0	0.81	0.9	0
AB06195.1	2.065923	9.842973	5.870973	.	.	.	.	.	0	.	0	.	0	.	0.994	0.668	1	1	0.78	0	0	12377.96	119	-2	4.6943	2	44	79	46	4	69	24	11	13	0.558823529	0	0	0	1	1	1	1	1	1	0	0	0.05	0.05	0
AB03385.1	2.0619545	9.711945	5.713945	.	.	.	increased_virulence_(hypervirulence),unaffected_pathogenicity,loss_of_pathogenicity	PHI:407,PHI:2383,PHI:69,PHI:2849	0	.	1	PF01083	0	CE5	0.305	0.528	1	1	0.84	0	0	26283.45	250	-3.5	5.0198	4	101	153	88	19	140	44	21	23	0.779411765	0	0	0	1	1	1	1	1	1	0	0	13.55	17.38	0
AB01671.1	2.053575	8.0282955	5.9802955	.	.	.	unaffected_pathogenicity,increased_virulence_(hypervirulence),reduced_virulence	PHI:540,PHI:9527,PHI:1028,PHI:1029,PHI:9526,PHI:278,PHI:6840	0	.	0	.	0	CE8	0	0.508	1	1	0.89	0	0	35755.93	336	8.5	9.4274	3	141	209	104	34	182	57	33	24	0.976744186	0	0	0	1	1	1	1	1	1	0	0	3.26	3.28	0
AB05461.1	2.043589	7.2026955	5.8286955	.	.	.	.	.	0	.	0	.	0	AA1_3	0.587	0.642	1	1	0.74	0	0	20318.81	186	-1	6.2167	3	60	107	46	19	97	42	22	20	0.928571429	0	0	0	1	1	1	1	1	1	0	0	1.01	1.01	0
AB04512.1	2.0426674	11.286	6	.	.	.	.	.	0	.	0	.	0	.	0.999	0.882	1	1	0.75	0	0	9435.71	88	2	7.8549	7	40	53	21	10	50	12	7	5	1.210526316	0	0	0	1	1	1	1	1	1	0	0	4.12	4.12	0
AB09624.1	2.0216866	10.607099	5.981099	.	.	.	.	.	0	.	0	.	0	.	0.979	0.792	1	1	0.23	0	0	10456.94	95	2.5	7.8903	2	29	51	29	8	48	24	14	10	0.772727273	0	0	0	1	1	1	1	1	1	0	1	16.47	16.47	0.695652174
AB10685.1	2.0129516	1.8318305	-3.5861695	.	.	.	.	.	0	.	0	.	0	.	1	0.903	0	1	0.68	0	1	15923.48	144	7	8.774	9	53	81	43	14	82	33	20	13	0.933333333	1	0	0	1	1	1	1	1	1	1	2	19.99	40.37	0.739130435
AB06973.1	2.006398	5.714463	5.738463	.	.	.	.	.	0	.	0	.	0	.	0.423	0.573	1	1	0.89	0	0	26090.28	242	-2.5	5.2008	3	85	155	74	27	133	43	21	22	1.115384615	0	0	0	1	1	1	1	1	1	0	0	5.85	5.93	0
AB04398.1	2.0009084	9.6057995	5.9997995	.	.	.	.	.	0	.	0	.	0	.	0.885	0.716	1	1	0.5	0	0	27761.95	258	-1.5	6.2108	6	89	160	61	29	141	45	24	21	0.925373134	0	0	0	1	1	1	1	1	1	0	0	0.12	0.13	0
AB09024.1	1.9832845	11.0597935	5.9957935	.	.	.	.	.	0	.	0	.	0	.	0.984	0.86	1	1	0.64	0	0	12656.23	114	-5	4.2544	6	41	66	29	11	62	23	9	14	1.043478261	0	0	0	1	1	1	1	1	1	0	0	14.67	14.67	0
AB10399.1	1.9703205	8.277283	5.505283	.	.	.	.	.	0	.	0	.	0	GH28	0.715	0.747	1	1	0.67	0	0	24265.49	221	2	7.2862	3	69	122	69	29	125	44	24	20	1.291666667	0	0	0	1	1	1	1	1	1	0	0	0	3.62	0
AB05584.1	1.9671829	9.0267685	5.9647685	.	.	.	unaffected_pathogenicity,effector_(plant_avirulence_determinant)	PHI:1575,PHI:3216,PHI:3378	1	MoCDIP4	1	PF03443	1	AA9	0.06	0.617	1	1	0.78	0	0	25749.07	239	7	8.7383	4	89	143	68	31	137	34	22	12	0.935483871	0	0	0	1	1	1	1	1	1	0	0	0.11	0.24	0
AB00440.1	1.9652851	13.165048	5.945048	.	.	.	.	.	0	.	1	PF16541	0	.	0.702	0.668	1	1	0.75	0	0	17176.87	158	-8	4.2667	5	60	99	40	21	84	35	14	21	1.083333333	0	0	0	1	1	1	1	1	1	0	0	0.17	0.17	0
AB08283.1	1.9642925	8.064819	5.740819	.	.	.	unaffected_pathogenicity,effector_(plant_avirulence_determinant)	PHI:1575,PHI:3216,PHI:3378	1	MoCDIP4	1	PF03443	1	AA11,AA9	0.096	0.458	1	1	0.85	0	0	23346.09	222	4.5	8.2476	3	93	143	62	26	123	31	19	12	0.965517241	0	0	0	1	1	1	1	0	1	0	0	2.52	2.53	0
AB09528.1	1.9642184	9.982189	5.998189	.	.	.	.	.	0	.	0	.	0	.	0.946	0.718	1	1	0.31	0	0	13439.1	123	-3	4.804	2	39	72	37	12	65	24	11	13	0.962962963	0	0	0	1	1	1	1	1	1	0	0	0.13	0.13	0
AB08193.1	1.950715	7.0075035	2.5895035	.	.	.	unaffected_pathogenicity,reduced_virulence	PHI:277,PHI:7143,PHI:7181,PHI:6199,PHI:6206,PHI:213,PHI:7735,PHI:2477,PHI:7633,PHI:249,PHI:7734	0	.	1	PF00160	0	.	0.274	0.629	1	1	0.47	1	0	31798.33	297	0.5	6.6551	1	103	159	85	29	163	73	38	35	1.144927536	0	0	0	1	1	1	1	1	1	1	1	19.67	33.26	1
AB09650.1	1.9421446	11.788	6	.	.	.	reduced_virulence	PHI:9242	0	.	0	.	0	.	1	0.798	1	1	0.92	0	0	8777.23	86	1	7.3823	8	40	56	27	2	49	11	6	5	1.117647059	0	0	0	1	1	1	1	1	1	0	0	0.91	0.92	0
AB04252.1	1.9251742	8.9071485	5.9951485	.	.	.	unaffected_pathogenicity	PHI:1575,PHI:1581	0	.	1	PF03443	1	AA9	0.101	0.551	1	1	0.91	0	0	27218.74	256	5.5	7.8111	4	97	159	78	33	149	40	25	15	0.970588235	0	0	0	1	1	1	1	1	1	0	0	2.6	3.04	0
AB01263.1	1.9238398	8.6531905	5.9811905	.	.	.	unaffected_pathogenicity,increased_virulence_(hypervirulence),reduced_virulence	PHI:2208,PHI:2364,PHI:6978,PHI:7911,PHI:7912,PHI:4246,PHI:2207,PHI:2043,PHI:2204,PHI:2206,PHI:2209,PHI:568,PHI:569	1	CfTom1	1	PF00331	1	GH10	0.007	0.605	1	1	0.67	0	0	35854.28	330	0.5	6.7014	5	117	189	99	33	178	66	34	32	1	0	0	0	1	1	1	1	1	1	0	0	0.08	0.08	0
AB06765.1	1.923368	16.0812	5.9992	.	.	.	.	.	0	.	1	PF00187	0	CBM18	1	0.847	1	1	0.84	0	0	23200.99	229	6	7.8207	20	110	164	53	15	134	44	26	18	0.519480519	0	0	0	1	1	1	1	1	1	0	0	1.56	1.56	0
AB08761.1	1.9213907	5.25585	5.99985	.	.	.	.	.	0	.	0	.	0	.	0.215	0.661	1	1	0.58	0	0	12919.78	120	4.5	8.2467	6	53	71	29	12	64	20	13	7	0.884615385	0	0	0	1	1	1	1	1	1	0	1	17.28	17.28	0.95
AB03079.1	1.9195609	6.6167475	5.9927475	.	.	.	.	.	0	.	0	.	0	.	0.423	0.681	1	1	0.78	0	0	21279.91	199	1.5	7.6216	4	78	121	55	25	116	30	16	14	0.981132075	0	0	0	1	1	1	1	1	1	0	0	0.69	0.75	0
AB01186.1	1.887611	7.8732405	5.9992405	.	.	.	reduced_virulence	PHI:256	0	.	1	PF11327	0	.	0.02	0.459	1	1	0.83	0	0	36436.49	359	-8.5	4.4582	8	154	234	94	18	190	47	20	27	0.707964602	0	0	0	1	1	1	1	1	1	0	0	5.46	5.46	0
AB05564.1	1.8827231	9.612	6	.	.	.	.	.	0	.	0	.	0	.	0.853	0.749	1	1	0.82	0	0	7088.14	66	0.5	6.8904	4	25	44	18	8	42	11	6	5	0.714285714	0	0	0	1	1	1	1	1	1	0	0	12.05	12.05	0
AB09610.1	1.8818312	2.553545	5.997545	.	.	.	.	.	0	.	0	.	0	.	0.014	0.412	1	1	0.92	0	0	25567.29	244	1	6.8418	4	105	159	63	24	132	35	19	16	0.75	0	0	0	1	1	1	1	1	1	0	0	0.03	0.05	0
AB02477.1	1.8762176	8.834147	5.954147	.	.	.	.	.	0	.	0	.	0	.	0.804	0.676	1	1	0.59	0	0	19562.65	177	-9.5	4.2918	8	65	104	40	24	97	40	16	24	1	0	0	0	1	1	1	1	1	1	0	0	2.5	2.51	0
AB04391.1	1.8762176	9.570711	5.998711	.	.	.	unaffected_pathogenicity,effector_(plant_avirulence_determinant)	PHI:1575,PHI:1581,PHI:3216,PHI:3378	1	MoCDIP4	1	PF03443	1	AA9	0.143	0.619	1	1	0.73	0	0	25270.57	235	5	8.3118	5	90	143	61	29	136	41	24	17	0.765625	0	0	0	1	1	1	1	1	1	0	0	0.22	0.22	0
AB06069.1	1.8762176	8.4752795	5.9432795	.	.	.	.	.	0	.	0	.	0	.	0.794	0.628	1	1	0.75	0	0	20436.08	193	-3.5	5.1803	8	82	116	57	21	109	39	19	20	0.804347826	0	1	0	1	1	1	1	1	1	0	0	1.3	1.3	0
AB07094.1	1.873921	10.973998	5.999998	.	.	.	.	.	0	.	0	.	0	.	1	0.829	1	1	0.46	0	0	7059	65	4.5	8.1688	4	26	35	16	9	33	17	12	5	0.928571429	0	0	0	1	1	1	1	1	1	0	0	0.1	0.1	0
AB08369.1	1.8686181	9.9342485	5.9802485	.	.	.	.	.	0	.	0	.	0	.	0.943	0.716	1	1	0.65	0	0	13892.87	123	-1	6.0602	2	32	65	35	14	64	27	14	13	1.764705882	0	0	0	1	1	1	1	1	1	0	0	0.09	0.09	0
AB08692.1	1.8679616	4.3485595	5.9385595	.	.	.	.	.	0	.	0	.	0	.	0.209	0.526	1	1	0.89	0	0	19762.16	187	-1	5.6894	5	76	121	55	17	104	32	16	16	0.8	0	0	0	1	1	1	1	1	1	0	0	1.43	1.44	0
AB09480.1	1.8624692	2.1823305	5.9503305	.	.	.	.	.	0	.	0	.	0	.	0.078	0.294	1	1	0.8	0	0	24360.87	232	-3.5	4.8385	4	89	144	77	14	134	34	16	18	0.779661017	0	1	0	1	1	1	1	1	1	0	0	3.89	4.28	0
AB09404.1	1.8568391	8.635397	5.677397	.	.	.	.	.	0	.	0	.	0	.	0.799	0.694	1	1	0.27	0	0	19064.23	171	-5	4.9444	0	52	87	52	25	97	38	18	20	0.837209302	0	0	0	1	1	1	1	1	1	0	0	1.06	1.08	0
AB01479.1	1.8494822	2.6548305	5.8108305	.	.	.	.	.	0	.	0	.	0	.	0.239	0.235	1	1	0.81	0	0	29567.72	289	-6.5	4.4813	0	104	183	107	8	165	40	17	23	0.764705882	0	0	0	1	1	1	1	1	1	0	0	11.56	12.19	0
AB09630.1	1.847362	7.10849	5.77449	.	.	.	reduced_virulence	PHI:432,PHI:4212,PHI:4242	1	FGL1	1	PF01764	0	.	0.001	0.388	1	1	0.84	0	0	34632.04	326	1.5	6.8196	6	125	201	106	34	187	51	28	23	0.897435897	0	1	0	1	1	1	1	1	1	0	0	6.69	7.03	0
AB03635.1	1.8462901	9.913863	5.987863	.	.	.	.	.	0	.	1	PF01083	0	CE5	0.322	0.499	1	1	0.92	0	0	23780.62	229	7.5	9.1954	5	103	148	68	17	122	37	23	14	0.844827586	0	1	1	1	1	1	1	1	1	0	0	0.02	0.03	0
AB05443.1	1.8336222	7.6307205	5.9327205	.	.	.	.	.	0	.	0	.	0	.	0.639	0.644	1	1	0.17	0	0	20603.14	185	-9.5	4.1963	3	54	95	56	18	102	35	13	22	1.1	0	0	0	1	1	1	1	1	1	0	0	0.01	0.01	0
AB10342.1	1.8329983	7.6704995	5.7664995	.	.	.	reduced_virulence	PHI:432,PHI:4212,PHI:4242	1	FGL1	1	PF01764	0	.	0.003	0.481	1	1	0.81	0	0	34597	318	-0.5	6.3759	6	120	184	94	39	176	61	32	29	1.071428571	0	0	0	1	1	1	1	1	1	0	0	7.05	7.15	0
AB04706.1	1.8246188	2.8331575	5.9951575	.	.	.	.	.	0	.	0	.	0	.	0.023	0.45	1	1	0.89	0	0	31713.69	301	1.5	7.1438	6	115	195	94	26	170	47	25	22	0.914634146	0	0	0	1	1	1	1	1	1	0	0	0.01	0.02	0
AB06561.1	1.8246188	3.395229	5.995229	.	.	.	reduced_virulence	PHI:6265	0	.	0	.	0	GH16	0	0.4	1	1	0.84	0	0	36351.46	339	-3	5.7878	9	127	219	83	46	199	47	24	23	0.852272727	0	0	0	1	1	1	1	1	1	0	0	0.05	0.3	0
AB07436.1	1.8246188	7.717003	5.999003	.	.	.	increased_virulence_(hypervirulence),reduced_virulence	PHI:3226,PHI:4619,PHI:4617,PHI:222,PHI:4618	0	.	0	.	0	PL1_5,PL1_4,PL1,PL1_2,PL1_6,PL1_11,PL1_10,PL1_7,PL1_9	0	0.453	1	1	0.9	0	0	40117.68	387	7	8.101	8	169	251	115	37	216	59	35	24	0.911764706	0	0	0	1	1	1	1	1	1	0	0	0.17	0.18	0
AB02708.1	1.8085284	10.35565	5.99965	.	.	.	.	.	0	.	0	.	0	.	0.999	0.727	1	1	0.79	0	0	11836.43	118	2	7.7966	8	59	79	34	9	80	20	11	9	0.425531915	0	0	0	1	1	1	1	1	1	0	0	1.06	1.08	0
AB03779.1	1.8047624	4.135021	5.961021	.	.	.	reduced_virulence,unaffected_pathogenicity	PHI:3972,PHI:8589	0	.	0	.	0	CE4	0.026	0.503	1	1	0.82	0	0	26710.19	252	4.5	8.1177	4	100	151	72	24	141	37	22	15	0.818181818	0	0	0	1	1	1	1	1	1	0	0	2.91	4.04	0
AB03652.1	1.8032687	8.504576	5.996576	.	.	.	.	.	0	.	0	.	0	.	0.833	0.585	1	1	0.78	0	0	14178.2	132	1.5	7.1852	4	49	78	44	15	79	21	12	9	1.032258065	0	0	0	1	1	1	1	1	1	0	0	9.75	10.25	0
AB06855.1	1.7791075	7.470785	5.832785	.	.	.	.	.	0	.	0	.	0	.	0.645	0.628	1	1	0.45	0	0	24181.44	224	0.5	6.5849	8	78	136	62	26	135	42	23	19	0.633333333	0	0	0	1	1	1	1	1	1	0	1	16.17	16.19	0.608695652
AB07370.1	1.7745703	10.9247995	5.9987995	.	.	.	.	.	0	.	0	.	0	.	0.988	0.833	1	1	0.47	0	0	9052.62	86	3	7.8108	3	31	48	32	8	54	17	11	6	1	0	0	0	1	1	1	1	1	1	0	1	21.01	21.01	0.826086957
AB09383.1	1.748869	8.9572475	5.9812475	.	.	.	.	.	0	.	0	.	0	.	0.788	0.708	1	1	0.71	0	0	14382.12	130	-4	4.5699	5	47	71	35	17	70	25	11	14	1.36	0	0	0	1	1	1	1	1	1	0	0	2.18	2.18	0
AB03163.1	1.74755	3.3083465	5.7403465	.	.	.	reduced_virulence	PHI:811	0	.	0	.	0	.	0.001	0.427	1	1	0.8	0	0	36599.54	327	-9	4.7512	10	111	187	69	56	180	61	28	33	1.081081081	0	0	0	1	1	1	1	0	1	0	0	0.02	0.02	0
AB06364.1	1.7371207	8.1719445	5.9999445	.	.	.	.	.	0	.	0	.	0	.	0.992	0.37	1	1	0.85	0	0	21920.38	225	5	10.617	0	98	171	71	4	125	21	13	8	0.676056338	0	0	0	1	1	1	1	1	1	0	0	4.51	4.51	0
AB09757.1	1.7325065	2.3666395	5.9986395	.	.	.	reduced_virulence,unaffected_pathogenicity	PHI:2117,PHI:6569,PHI:4615	0	.	0	.	0	.	0	0.228	1	1	0.78	0	0	40436.46	393	7.5	8.8639	3	166	253	132	32	227	69	40	29	0.745614035	1	0	0	1	1	1	1	1	1	0	0	12.22	12.83	0
AB10643.1	1.7246304	7.200972	5.676972	.	.	.	.	.	0	.	0	.	0	.	0.672	0.582	1	1	0.37	0	0	19199.53	175	-4	5.19	3	57	102	42	25	102	41	20	21	0.666666667	0	0	0	1	1	1	1	1	1	0	0	0	0	0
AB00463.1	1.7244343	10.042075	5.668075	.	.	.	.	.	0	.	0	.	0	.	0.982	0.747	1	1	0.6	0	0	20865.84	189	1.5	6.9574	3	55	105	60	24	109	36	20	16	1.23255814	0	0	0	1	1	1	1	1	1	0	0	15.64	15.65	0
AB06679.1	1.7192073	5.362333	5.998333	.	.	.	.	.	0	.	0	.	0	.	0.279	0.615	1	1	0.28	0	0	11846.38	105	0.5	6.7045	2	31	51	27	14	55	20	11	9	1.352941176	0	0	0	1	1	1	1	1	1	0	0	9.97	9.97	0
AB08035.1	1.680468	7.2642	5.9982	.	.	.	.	.	0	.	0	.	0	.	0.98	0.231	1	1	0.89	0	0	17136.9	178	-4	4.3807	12	99	132	56	10	118	24	10	14	0.35	0	0	0	1	1	1	1	1	1	0	0	0.11	0.11	0
AB02623.1	1.6700193	3.264965	5.166965	.	.	.	.	.	0	.	0	.	0	.	0.004	0.679	1	1	0.7	0	0	38823.97	353	-2.5	6.1169	4	122	206	97	47	186	77	40	37	1.036585366	1	0	0	1	1	0	1	0	1	0	0	0	0	0
AB03768.1	1.6473825	6.4696965	5.9996965	.	.	.	increased_virulence_(hypervirulence),reduced_virulence	PHI:6854,PHI:3226,PHI:4619,PHI:2476,PHI:4617,PHI:222,PHI:4618	0	.	0	.	0	PL1_5,PL1_4,PL1,PL1_2,PL1_6,PL1_11,PL1_10,PL1_1,PL1_7,PL1_8,PL1_9	0	0.245	1	1	0.89	0	0	39174.19	378	16	9.676	6	161	237	112	38	218	64	42	22	0.953271028	0	0	0	1	1	1	1	1	1	0	0	1.28	1.29	0
AB10607.1	1.6280159	7.1993445	4.6073445	.	.	.	.	.	0	.	0	.	0	.	0.685	0.747	1	1	0.13	0	0	25675.51	229	10.5	10.1209	2	68	113	74	28	126	57	35	22	1	1	0	1	1	1	1	1	1	1	0	0	9.64	12.73	0
AB01935.1	1.5961373	7.142846	3.386846	.	.	.	.	.	0	.	0	.	0	.	0.966	0.66	1	1	0.47	1	0	19756.58	185	0	6.4897	0	58	107	61	19	108	44	23	21	0.808510638	0	0	0	1	1	1	1	1	1	1	0	3.2	12.66	0
AB09223.1	1.5901699	1.631747	5.945747	.	.	.	.	.	0	.	0	.	0	GH43_34,GH43_5,GH43_22,GH43_29,GH43,GH43_30,GH43_8,GH43_3,GH43_31,GH43_6,GH43_33,GH43_9,GH43_17,GH43_27,GH43_32,GH43_10,GH43_11,GH43_18,GH43_26	0	0.281	1	1	0.86	0	0	35377.6	326	4	7.8741	7	131	201	73	46	186	46	26	20	0.95	0	0	0	1	1	1	1	1	1	0	0	1.61	1.83	0
AB02256.1	1.5901699	6.595025	5.999025	.	.	.	unaffected_pathogenicity,effector_(plant_avirulence_determinant)	PHI:1575,PHI:3216,PHI:3378	1	MoCDIP4	1	PF03443,PF00734	1	CBM1,AA9	0.012	0.254	1	1	0.88	0	0	33076.44	321	13.5	9.3863	6	131	208	98	32	193	58	38	20	0.709090909	1	0	0	1	1	1	1	1	1	0	0	2.2	2.2	0
AB01708.1	1.5901699	1.6940985	5.9900985	.	.	.	.	.	0	.	0	.	0	.	0.017	0.267	1	1	0.82	0	0	16969.91	161	-1.5	5.9313	7	75	108	47	20	93	19	10	9	0.590909091	0	0	0	1	1	1	1	1	1	0	0	1.85	1.85	0
AB00615.1	1.5816942	6.613891	5.999891	.	.	.	reduced_virulence,unaffected_pathogenicity	PHI:2214,PHI:573,PHI:570,PHI:567,PHI:2213,PHI:572,PHI:2210,PHI:2211,PHI:571,PHI:546	1	FgXYLA	1	PF00457	1	CBM60,GH11	0.003	0.266	1	1	0.84	0	0	25729.04	244	4.5	8.7772	2	115	165	55	33	129	30	18	12	0.892307692	0	0	0	1	1	1	1	1	1	0	0	2.01	2.07	0
AB09084.1	1.5781996	1.5098725	5.9978725	.	.	.	.	.	0	.	0	.	0	CE15	0	0.252	1	1	0.83	0	0	41006.22	391	7.5	8.7087	6	160	242	114	36	215	68	39	29	0.866666667	0	0	0	1	1	1	1	1	1	0	0	0.05	0.07	0
AB03820.1	1.5781996	2.0368905	5.9128905	.	.	.	.	.	0	.	0	.	0	.	0	0.354	1	1	0.82	0	0	40718.59	383	-3.5	5.6006	6	131	241	117	42	224	70	35	35	0.838095238	0	0	0	1	1	1	1	1	1	0	0	0.2	0.24	0
AB01299.1	1.5720712	8.231604	4.733604	.	.	.	.	.	0	.	0	.	0	.	1	0.583	1	1	0.49	0	0	9328.23	89	6.5	10.9309	0	25	47	45	4	60	17	12	5	0.913043478	.	.	.	1	1	1	0	1	1	0	0	0.47	1.04	0
AB08070.1	1.5439568	1.730185	5.996185	.	.	.	.	.	0	.	0	.	0	.	0.016	0.273	1	1	0.78	0	0	20204.01	191	9	10.1628	0	76	118	60	22	111	27	19	8	0.745454545	0	0	1	1	1	1	1	1	1	0	0	5.46	6	0
AB06781.1	1.5400493	10.3511	5.9951	.	.	.	.	.	0	.	0	.	0	.	1	0.726	1	1	0.41	0	0	28185.3	258	-16	4.2074	31	90	155	63	18	156	59	22	37	0.64516129	0	0	0	1	1	1	1	1	1	0	0	0.02	0.02	0
AB04010.1	1.5241883	8.9781385	5.8701385	.	.	.	.	.	0	.	0	.	0	.	0.846	0.672	1	1	0.41	0	0	12592.21	113	-9	4.08	5	40	55	32	14	64	27	9	18	1.28	0	0	0	1	1	1	1	1	1	0	0	0.5	0.5	0
AB06906.1	1.520987	1.729436	5.521436	.	.	.	.	.	0	.	0	.	0	GH5_41,GH5_47,GH5_46,GH5_19,GH5_2,GH5_7,GH5,GH5_10,GH5_1,GH5_25,GH5_54,GH5_22,GH5_9,GH5_31,GH158,GH5_5,GH5_45,GH5_37,GH5_14,GH5_13,GH5_36	0	0.368	1	1	0.78	0	0	40770.85	373	-2.5	6.0275	9	131	211	103	53	213	76	39	37	1.156626506	0	0	0	1	1	1	1	1	1	0	0	0.15	0.18	0
AB03790.1	1.520987	2.0665345	5.9965345	.	.	.	.	.	0	.	0	.	0	.	0.001	0.344	1	1	0.78	0	0	25089.64	247	-6.5	4.5116	7	113	162	75	19	156	35	15	20	0.524390244	0	0	0	1	1	1	1	1	1	0	0	0.24	0.25	0
AB10044.1	1.520987	2.815699	5.809699	.	.	.	.	.	0	.	0	.	0	.	0.129	0.372	1	1	0.8	0	0	20251.63	191	-7.5	4.2486	6	77	122	50	17	106	33	13	20	0.734693878	0	0	0	1	1	1	1	1	1	0	0	0.48	0.49	0
AB09924.1	1.520987	6.6878095	5.9958095	.	.	.	.	.	0	.	1	PF00652	0	CBM13	0.014	0.268	1	1	0.8	0	0	18022.43	171	2	8.097	4	74	107	57	11	98	20	11	9	0.680851064	0	1	0	1	1	1	1	1	1	0	0	0.09	0.1	0
AB04511.1	1.5084847	11.106	6	.	.	.	.	.	0	.	0	.	0	.	1	0.851	1	1	0.63	0	0	4040.78	39	1	7.6814	3	17	24	14	1	24	9	5	4	0.8	0	0	0	1	1	1	1	1	1	0	0	0.04	0.04	0
AB10409.1	1.4947445	2.510419	5.948419	.	.	.	.	.	0	.	0	.	0	.	0.043	0.384	1	1	0.76	0	0	18104.12	172	-2	5.0193	3	73	108	46	19	99	23	11	12	0.6875	0	0	0	1	1	1	1	1	1	0	0	5.08	5.08	0
AB02167.1	1.4940739	7.0137825	5.9977825	.	.	.	reduced_virulence,loss_of_pathogenicity,unaffected_pathogenicity	PHI:2817,PHI:2343,PHI:4916,PHI:3,PHI:2848,PHI:437,PHI:1027,PHI:3721,PHI:2818,PHI:9525,PHI:7283,PHI:492,PHI:247,PHI:114,PHI:2847,PHI:103,PHI:88,PHI:4879	0	.	0	.	0	PL1,GH28	0.002	0.334	1	1	0.87	0	0	35173.4	343	3.5	7.3446	7	148	233	95	26	183	69	38	31	0.964285714	0	0	0	1	1	1	1	1	1	0	0	4.58	4.58	0
AB06428.1	1.4829795	8.865048	5.839048	.	.	.	unaffected_pathogenicity,reduced_virulence	PHI:2214,PHI:573,PHI:570,PHI:567,PHI:2213,PHI:572,PHI:2210,PHI:2211,PHI:571,PHI:546	1	FgXYLA	1	PF00457	1	CBM60,GH11	0.121	0.55	1	1	0.46	0	0	26836.18	246	3	7.3673	4	99	131	56	38	141	46	26	20	0.883333333	0	0	0	1	1	1	1	1	1	0	0	4.24	4.26	0
AB04788.1	1.4678726	4.5293	5.9993	.	.	.	.	.	0	.	0	.	0	.	0.328	0.427	1	1	0.44	0	0	12838.33	113	-6.5	4.1677	2	34	61	26	20	65	22	8	14	1.222222222	0	0	0	1	1	1	1	1	1	0	0	8.2	8.2	0
AB05838.1	1.4432945	8.819428	5.801428	.	.	.	.	.	0	.	0	.	0	.	0.999	0.504	1	1	0.35	0	0	20379.5	191	-1	6.2186	1	61	111	80	20	113	38	20	18	1	0	0	0	1	1	1	1	1	1	0	0	0.16	0.22	0
AB09911.1	1.4375024	9.0829965	5.9989965	.	.	.	.	.	0	.	0	.	0	.	0.802	0.712	1	1	0.22	0	0	13077.02	116	2	8.4101	2	39	58	32	18	74	20	11	9	0.966666667	0	0	0	1	1	1	1	1	1	0	0	4.92	5.49	0
AB00146.1	1.4315794	2.408228	5.990228	.	.	.	.	.	0	.	0	.	0	.	0.074	0.329	1	1	0.77	0	0	17825.04	169	-1.5	5.5883	2	67	105	49	15	93	24	12	12	0.755555556	0	1	0	1	1	1	1	1	1	0	0	1.82	1.83	0
AB00162.1	1.4154794	8.1868235	5.9828235	.	.	.	unaffected_pathogenicity,increased_virulence_(hypervirulence),reduced_virulence	PHI:540,PHI:9527,PHI:1028,PHI:1029,PHI:9526,PHI:278	0	.	0	.	0	CE8	0.001	0.533	1	1	0.79	0	0	39176.78	355	4.5	7.8753	7	122	207	87	53	200	59	33	26	1.21686747	0	0	0	1	1	1	1	1	1	0	0	0.02	0.69	0
AB08801.1	1.3987138	2.7694165	5.9014165	.	.	.	.	.	0	.	0	.	0	.	0	0.478	1	1	0.55	0	0	41278.12	374	0	6.4993	3	118	217	91	48	202	84	44	40	0.988636364	0	0	0	1	1	1	1	1	1	0	0	7.15	7.17	0
AB02693.1	1.3907413	4.884733	5.898733	.	.	.	.	.	0	.	0	.	0	CE12	0.313	0.518	1	1	0.74	0	0	27522.88	266	3	7.3695	4	114	171	77	30	157	46	26	20	0.727272727	0	0	0	1	1	1	1	1	1	0	0	4.29	4.61	0
AB00840.1	1.3866562	10.3119525	5.9979525	.	.	.	.	.	0	.	0	.	0	.	0.999	0.72	1	1	0.48	0	0	7205.34	67	-3	4.5091	3	24	40	22	7	40	14	6	8	1.142857143	0	0	0	1	1	1	1	1	1	0	0	16.92	16.92	0
AB03795.1	1.3840507	6.9446745	5.9766745	.	.	.	unaffected_pathogenicity,effector_(plant_avirulence_determinant)	PHI:1575,PHI:3216,PHI:3378	1	MoCDIP4	1	PF03443	1	AA9	0	0.328	1	1	0.81	0	0	38165.56	353	-1	6.3557	7	132	223	90	48	192	67	36	31	0.890243902	0	0	0	1	1	1	1	1	1	0	1	20.92	20.94	0.608695652
AB06836.1	1.3602211	7.441728	5.923728	.	.	.	.	.	0	.	0	.	0	.	0.835	0.418	1	1	0.73	0	0	13613.45	132	-5	3.9106	2	50	86	55	10	85	13	4	9	0.829268293	0	0	0	1	1	1	1	1	1	0	0	10.28	11.3	0
AB05527.1	1.3351657	5.7982735	5.6302735	.	.	.	.	.	0	.	0	.	0	.	0.338	0.69	1	1	0.57	0	0	30987.41	285	7.5	8.038	13	101	165	68	35	162	55	33	22	0.985294118	1	0	0	1	0	1	1	1	1	0	0	0.85	1.06	0
AB03608.1	1.3284215	6.482706	5.994706	.	.	.	increased_virulence_(hypervirulence),reduced_virulence	PHI:6858,PHI:4620,PHI:179,PHI:5550,PHI:4845,PHI:180	0	.	1	PF00734,PF03211	0	PL3_5,PL3_1,PL3_4,CBM1,PL3_2,PL3,PL3_3	0.012	0.236	1	1	0.91	0	0	34177.19	333	0	6.4303	14	151	226	90	16	169	67	34	33	0.858974359	0	0	0	1	1	1	1	1	1	0	0	0.39	0.39	0
AB08396.1	1.32588	12.970397	5.870397	.	.	.	unaffected_pathogenicity,increased_virulence_(hypervirulence),reduced_virulence	PHI:2305,PHI:548	0	.	0	.	0	.	0.863	0.487	1	1	0.29	0	0	17727.24	166	-4	4.6418	2	56	95	45	9	93	38	17	21	0.739130435	0	0	0	1	1	1	1	1	1	0	0	0.56	0.56	0
AB04549.1	1.3243107	3.007092	5.749092	.	.	.	.	.	0	.	0	.	0	PL9,PL9_3,PL31,PL9_1,GH160	0	0.543	1	1	0.68	0	0	41856.13	390	0.5	6.6501	2	148	239	99	42	200	79	41	38	1.063829787	1	1	0	1	1	1	1	0	1	0	0	0.02	0.02	0
AB06366.1	1.2721591	9.201042	4.719042	.	.	.	.	.	0	.	0	.	0	.	0.964	0.783	1	1	0.48	0	0	19937.67	189	-1	6.0878	3	73	109	65	19	110	41	21	20	0.846153846	0	0	0	1	1	1	1	0	1	0	0	0.09	0.09	0
AB01674.1	1.2695194	7.086849	5.986849	.	.	.	increased_virulence_(hypervirulence),unaffected_pathogenicity,loss_of_pathogenicity	PHI:69,PHI:2383,PHI:407,PHI:2849	0	.	1	PF01083	0	CE5	0.074	0.276	1	1	0.81	0	0	24404.68	237	-2.5	4.8836	4	100	149	87	16	145	30	14	16	0.635135135	0	0	0	1	1	1	1	1	1	0	1	17.46	17.66	0.782608696
AB08560.1	1.2691405	2.325033	5.895033	.	.	.	.	.	0	.	0	.	0	GH43_2,GH43_34,GH43_5,GH43_29,GH43,GH43_30,GH43_8,GH43_3,GH43_7,GH43_31,GH43_19,GH43_6,GH43_33,GH43_9,GH43_4,GH43_32,GH43_17,GH43_27,GH43_26	0	0.405	1	1	0.7	0	0	42790.92	390	6.5	8.1731	3	137	226	98	63	225	73	42	31	0.989690722	0	0	0	1	1	1	1	1	1	0	0	0.63	1.09	0
AB06827.1	1.2615144	1.625848	5.999848	.	.	.	.	.	0	.	0	.	0	.	0.007	0.264	1	1	0.4	0	0	36198.4	332	4.5	7.5818	9	103	196	86	27	181	72	40	32	0.819277108	0	1	1	1	1	1	1	1	1	0	0	3.03	4.69	0
AB01087.1	1.2568213	6.4947295	5.9767295	.	.	.	reduced_virulence,loss_of_pathogenicity,unaffected_pathogenicity	PHI:2817,PHI:2343,PHI:437,PHI:4916,PHI:2848,PHI:1027,PHI:3721,PHI:2818,PHI:9525,PHI:247,PHI:7283,PHI:492,PHI:181,PHI:2847,PHI:103	0	.	0	.	0	GH28	0	0.253	1	1	0.8	0	0	47444.24	442	13	8.8485	10	164	259	119	50	255	81	49	32	1.119266055	0	0	0	1	1	1	1	1	1	0	0	0.24	0.27	0
AB00875.1	1.2568213	6.578933	5.994933	.	.	.	reduced_virulence,unaffected_pathogenicity,loss_of_pathogenicity	PHI:2343,PHI:437,PHI:2848,PHI:1027,PHI:3721,PHI:4880,PHI:115,PHI:7283,PHI:181,PHI:103,PHI:2817,PHI:4916,PHI:3,PHI:2818,PHI:9525,PHI:247,PHI:492,PHI:2847,PHI:2332,PHI:88	0	.	0	.	0	PL1,GH28	0	0.264	1	1	0.87	0	0	48124.73	448	-3.5	5.6196	11	156	276	125	48	241	80	40	40	1.406593407	0	0	0	1	1	1	1	1	1	0	0	0	1.02	0
AB05813.1	1.2535591	7.5504555	5.9964555	.	.	.	.	.	0	.	0	.	0	.	0.994	0.265	1	1	0.39	0	0	20261.68	200	14.5	10.7717	0	89	123	56	17	116	51	35	16	0.35443038	1	0	0	1	1	1	1	1	1	0	0	0.12	0.14	0
AB03445.1	1.2499516	4.244673	5.726673	.	.	.	.	.	0	.	0	.	0	.	0.181	0.572	1	1	0.76	0	0	32014.89	298	-3.5	5.3274	0	105	174	98	35	173	57	28	29	1	0	0	0	1	1	1	1	1	1	0	0	0.05	0.58	0
AB06313.1	1.2261766	8.521099	5.855099	.	.	.	increased_virulence_(hypervirulence),reduced_virulence,effector_(plant_avirulence_determinant),unaffected_pathogenicity	PHI:2118,PHI:3127,PHI:3164,PHI:5540,PHI:3167,PHI:9428,PHI:695,PHI:3221,PHI:3209,PHI:5103,PHI:6417	1	MoMSP1	1	PF07249	0	.	0.255	0.356	1	1	0.81	0	0	14395.07	140	-1.5	4.7933	4	65	91	48	15	88	15	7	8	0.75	0	0	0	1	1	1	1	1	1	0	0	15.72	16.5	0
AB08785.1	1.225072	0.996517	5.496517	.	.	.	.	.	0	.	0	.	0	.	0.002	0.248	1	1	0.89	0	0	24732.43	234	7	9.2611	3	101	153	62	25	124	29	19	10	0.754098361	0	0	0	1	1	0	1	1	1	0	0	0.01	0.08	0
AB08465.1	1.213723	5.6033655	5.9153655	.	.	.	.	.	0	.	0	.	0	.	0.422	0.526	1	1	0.55	0	0	10876.45	102	3	7.9092	2	43	61	34	10	59	21	13	8	0.5	0	0	0	1	1	1	1	1	1	0	0	3.09	3.09	0
AB06192.1	1.2082098	7.857246	5.893246	.	.	.	unaffected_pathogenicity,increased_virulence_(hypervirulence),reduced_virulence	PHI:2208,PHI:2364,PHI:6978,PHI:7911,PHI:7912,PHI:4246,PHI:2207,PHI:2206,PHI:2204,PHI:2209,PHI:2043,PHI:568,PHI:569	1	CfTom1	1	PF00331	1	GH10	0.001	0.493	1	1	0.09	0	0	39329.53	352	4.5	8.0879	4	114	181	103	42	185	93	50	43	1.24	1	0	0	1	1	1	1	1	1	0	0	0.03	0.03	0
AB00225.1	1.2019279	8.214769	5.244769	.	.	.	.	.	0	.	0	.	0	.	1	0.495	1	1	0.81	0	0	34371.66	353	-32	3.2527	2	150	282	117	6	185	44	6	38	0.72519084	0	0	0	1	0	0	1	1	1	0	0	0.02	0.04	0
AB06814.1	1.1795642	3.5503915	5.8303915	.	.	.	.	.	0	.	0	.	0	.	0.082	0.538	1	1	0.47	0	0	23837.07	220	0.5	6.6418	1	78	134	69	23	121	39	21	18	0.88	0	0	0	1	1	1	1	1	1	0	0	0.1	2.56	0
AB06928.1	1.1792665	0.082862	5.812862	.	.	.	.	.	0	.	0	.	0	.	0	0.045	1	1	0.83	0	0	23364.72	224	-14	3.942	2	99	148	62	20	120	37	12	25	0.724137931	0	0	0	1	1	1	1	1	1	0	0	8.68	8.7	0
AB08696.1	1.1759524	1.863481	5.973481	.	.	.	.	.	0	.	0	.	0	.	0	0.315	1	1	0.77	0	0	37673.82	355	1.5	6.8337	4	150	222	94	45	200	69	37	32	0.717171717	0	0	0	1	1	1	1	1	1	0	0	0.01	0.05	0
AB09909.1	1.175576	3.607591	2.677591	.	.	.	.	.	0	.	0	.	0	.	0.445	0.71	1	1	0.22	1	0	24307.62	214	2.5	7.3204	4	64	106	59	29	119	47	26	21	1	0	0	1	1	1	1	1	1	1	1	1	15.59	38.05	0
AB10260.1	1.1748314	8.025547	5.043547	.	.	.	increased_virulence_(hypervirulence),reduced_virulence,loss_of_pathogenicity,lethal,unaffected_pathogenicity	PHI:2247,PHI:7485,PHI:5440,PHI:2837,PHI:784,PHI:9460,PHI:2269,PHI:2312,PHI:8929,PHI:7696,PHI:6956,PHI:6957,PHI:4077,PHI:5271,PHI:685,PHI:7915,PHI:7511,PHI:2802,PHI:2022,PHI:2844,PHI:59	0	.	0	.	0	.	0.905	0.592	1	1	0.26	0	0	26779.75	249	1	6.7362	6	84	133	85	19	142	56	30	26	0.947368421	0	0	0	1	1	1	1	0	1	0	0	0.04	1.43	0
AB02464.1	1.174415	2.712	6	.	.	.	.	.	0	.	0	.	0	.	0.028	0.424	1	1	0.62	0	0	5078.99	50	0.5	6.9413	2	22	31	21	3	35	7	4	3	0.578947368	0	0	0	1	1	1	1	1	1	0	1	20.46	20.46	0.652173913
AB10462.1	1.173037	8.345462	5.981462	.	.	.	.	.	0	.	0	.	0	.	0.981	0.413	1	1	0.19	0	0	14414.16	135	0	6.4772	0	50	75	42	13	80	33	17	16	0.58	1	0	0	1	1	1	1	1	1	0	0	13.85	13.85	0
AB10309.1	1.1723977	2.192392	5.840392	.	.	.	.	.	0	.	0	.	0	.	0	0.392	1	1	0.07	0	0	41973.78	373	7.5	7.7272	1	104	180	108	46	194	105	60	45	1.146666667	0	0	0	1	1	1	1	1	1	0	0	3.79	3.8	0
AB10199.1	1.1691425	2.9586965	5.9886965	.	.	.	.	.	0	.	0	.	0	.	0.008	0.487	1	1	0.2	0	0	35496.05	327	-0.5	6.3782	8	120	191	89	42	188	69	36	33	0.777777778	0	0	0	1	1	1	1	1	1	0	0	7.37	7.37	0
AB06326.1	1.1691425	3.084055	5.856055	.	.	.	unaffected_pathogenicity	PHI:1087	0	.	0	.	0	.	0	0.538	1	1	0.46	0	0	40371.54	371	7.5	8.1481	7	136	212	96	47	209	78	45	33	0.870967742	0	0	0	1	1	1	1	1	1	0	0	8.23	8.24	0
AB00904.1	1.1628716	8.0855255	5.1435255	.	.	.	increased_virulence_(hypervirulence),reduced_virulence	PHI:6854,PHI:6856,PHI:6857,PHI:2476,PHI:6853,PHI:222	0	.	0	.	0	PL1_5,PL1_13,PL1_6,PL1,PL1_4,PL1_2,PL1_11,PL1_12,PL1_10,PL1_3,PL1_1,PL1_7,PL1_8,PL1_9	0.081	0.576	1	1	0.76	0	0	33077.24	317	5	7.7976	4	132	199	94	35	178	67	38	29	0.938271605	0	1	0	1	1	0	1	0	1	0	0	0.18	0.23	0
AB07114.1	1.162674	2.222351	5.918351	.	.	.	unaffected_pathogenicity	PHI:2451	0	.	0	.	0	CE1	0	0.384	1	1	0.74	0	0	31897.83	300	8.5	8.9241	5	132	189	81	42	175	41	26	15	0.827160494	0	1	0	1	1	1	1	1	1	0	0	1.37	2.06	0
AB04808.1	1.1566551	3.885851	5.861851	.	.	.	reduced_virulence	PHI:5188	0	.	0	.	0	.	0.047	0.457	1	1	0.39	0	0	32854.32	310	-0.5	6.3836	1	109	179	95	32	186	59	31	28	0.695652174	0	0	0	1	1	1	1	1	1	0	0	6.15	6.94	0
AB08536.1	1.1564834	2.3332395	5.7052395	.	.	.	.	.	0	.	0	.	0	CE12	0.045	0.393	1	1	0.77	0	0	27309.23	254	-4.5	5.0682	0	100	155	75	29	133	54	26	28	0.915254237	0	0	0	1	1	1	1	1	1	0	0	0.27	0.27	0
AB10125.1	1.1507186	3.3602815	5.6042815	.	.	.	.	.	0	.	0	.	0	.	0.31	0.316	1	1	0.71	0	0	17589.03	174	-1	5.5826	0	75	111	70	11	108	18	9	9	0.692307692	0	0	0	1	1	1	1	1	1	0	0	4.36	33.27	0
AB05383.1	1.1482255	7.0763955	4.3463955	.	.	.	.	.	0	.	0	.	0	.	0.819	0.636	1	1	0.33	0	0	6034.97	56	3.5	10.4654	0	21	31	20	5	33	14	9	5	0.555555556	.	.	.	1	1	0	0	0	1	0	0	1.75	1.75	0
AB05390.1	1.137161	5.6881975	5.9981975	.	.	.	unaffected_pathogenicity,reduced_virulence,effector_(plant_avirulence_determinant)	PHI:6868,PHI:6869,PHI:4980,PHI:2978	0	.	0	.	0	GH12	0.001	0.114	1	1	0.82	0	0	24662.54	232	0	6.4717	3	99	144	63	29	128	32	17	15	0.87037037	0	0	0	1	1	1	1	1	1	0	0	1.33	1.57	0
AB00110.1	1.1340458	8.939079	5.855079	.	.	.	.	.	0	.	0	.	0	.	0.996	0.518	1	1	0.12	0	0	16247.04	145	10	10.4933	0	29	70	51	1	62	60	35	25	1.95	1	0	0	1	1	1	1	1	1	0	0	6.88	6.88	0
AB00042.1	1.1294658	1.92405	5.95605	.	.	.	.	.	0	.	0	.	0	.	0	0.328	1	1	0.18	0	0	43840.91	396	-6.5	5.4192	10	130	223	93	47	202	99	49	50	1.15	1	0	0	1	1	1	1	1	1	0	0	9.72	9.73	0
AB04799.1	1.127037	2.463098	5.961098	.	.	.	unaffected_pathogenicity	PHI:1087	0	.	0	.	0	.	0	0.417	1	1	0.42	0	0	40278.2	365	1	6.6452	9	125	209	102	50	201	76	41	35	0.965116279	0	0	0	1	1	1	1	1	1	0	0	0.14	0.19	0
AB02068.1	1.127037	3.783781	5.861781	.	.	.	reduced_virulence	PHI:854,PHI:5187	0	.	0	.	0	AA2	0.004	0.483	1	1	0.35	0	0	37918.17	348	4.5	7.6431	7	107	199	108	31	189	90	49	41	0.925	0	0	0	1	1	1	1	1	1	0	0	0.06	0.06	0
AB10373.1	1.1253412	4.013778	5.999778	.	.	.	.	.	0	.	0	.	0	.	0.356	0.313	1	1	0.64	0	0	6795.69	65	1.5	8.5862	0	26	41	23	6	37	12	7	5	0.833333333	0	0	0	1	1	1	1	1	1	0	0	0	0	0
AB08359.1	1.1210845	4.2345705	5.9745705	.	.	.	.	.	0	.	0	.	0	.	0.161	0.549	1	1	0.66	0	0	17124.43	158	-3.5	4.7142	2	55	90	44	21	93	24	11	13	1.25	0	0	0	1	1	1	1	1	1	0	0	0.28	0.28	0
AB00634.1	1.1209438	2.749625	5.805625	.	.	.	unaffected_pathogenicity,reduced_virulence	PHI:9150	0	.	0	.	0	.	0.009	0.315	1	1	0.38	0	0	36482.96	342	10	8.6986	3	123	193	117	35	201	73	45	28	0.686046512	0	0	0	1	1	1	1	1	1	0	0	0	0.01	0
AB04120.1	1.1152776	6.29957	5.99757	.	.	.	reduced_virulence,loss_of_pathogenicity,unaffected_pathogenicity	PHI:2343,PHI:2848,PHI:437,PHI:1027,PHI:3721,PHI:115,PHI:114,PHI:7283,PHI:103,PHI:2817,PHI:4916,PHI:3,PHI:2818,PHI:9525,PHI:247,PHI:492,PHI:2847,PHI:88,PHI:4879	0	.	0	.	0	GH28	0	0.217	1	1	0.93	0	0	37192.93	365	12.5	9.3487	8	166	249	107	26	196	59	37	22	1.112359551	0	0	0	1	1	1	1	1	1	0	0	1.62	1.63	0
AB09013.1	1.1145496	3.954467	5.958467	.	.	.	.	.	0	.	0	.	0	.	0.107	0.559	1	1	0.31	0	0	26267.64	243	-1.5	6.0016	2	87	142	67	26	130	49	25	24	0.944444444	0	0	0	1	1	1	1	1	1	0	0	2.43	2.48	0
AB05064.1	1.106138	2.017694	5.995694	.	.	.	.	.	0	.	0	.	0	.	0.067	0.27	1	1	0.56	0	0	21235.81	208	-8	4.4455	2	89	131	69	19	126	29	12	17	0.606060606	0	0	0	1	1	1	1	1	1	0	0	6.96	7.04	0
AB00069.1	1.104755	2.783707	5.825707	.	.	.	.	.	0	.	0	.	0	.	0.001	0.492	1	1	0.49	0	0	38847.7	357	1.5	6.6862	5	116	200	102	37	190	88	48	40	0.895348837	0	0	0	1	1	1	1	1	1	0	0	0.39	0.43	0
AB09197.1	1.104755	7.5734065	5.9094065	.	.	.	unaffected_pathogenicity	PHI:1575,PHI:1581	0	.	1	PF03443	1	AA9	0.028	0.416	1	1	0.42	0	0	31820.97	291	-5.5	5.5225	4	104	163	69	43	152	70	35	35	0.837837838	0	0	0	1	1	1	1	1	1	0	0	0.32	0.32	0
AB02686.1	1.1039281	8.004547	5.968547	.	.	.	.	.	0	.	1	PF00187	0	CBM18	0.003	0.503	1	1	0.73	0	0	38988.21	366	-3	5.8525	16	143	226	98	40	219	73	37	36	0.714285714	0	0	0	1	1	1	1	1	1	0	0	11.97	12.14	0
AB07037.1	1.1021683	0.3701785	5.9861785	.	.	.	.	.	0	.	0	.	0	CE3,CE2	0	0.064	1	1	0.86	0	0	36861.21	348	-11.5	4.3508	2	131	226	108	32	197	58	24	34	0.868131868	0	0	0	1	1	1	1	1	1	0	0	0.01	0.01	0
AB02587.1	1.0934911	2.225406	5.969406	.	.	.	.	.	0	.	0	.	0	CE12	0.003	0.373	1	1	0.74	0	0	31565.28	298	-2.5	5.6176	5	125	183	86	33	168	48	24	24	0.717948718	0	0	0	1	1	1	1	1	1	0	0	0.36	0.6	0
AB08334.1	1.0866771	11.619389	5.239389	.	.	.	unaffected_pathogenicity	PHI:1575,PHI:1581,PHI:3378	0	.	1	PF03443	1	AA9	0.583	0.647	1	1	0.64	0	0	26166.4	245	-2	5.9031	6	97	145	66	36	154	41	21	20	0.75	0	0	0	1	1	0	1	0	1	0	0	1.43	1.45	0
AB08517.1	1.0774949	13.06995	5.99995	.	.	.	unaffected_pathogenicity,reduced_virulence	PHI:9245,PHI:458	0	.	1	PF06766	0	.	0.984	0.361	1	1	0.93	0	0	10300.89	103	-3	4.1142	8	50	72	43	4	68	11	4	7	0.527777778	0	0	0	1	1	1	1	1	1	0	0	2.01	2.02	0
AB02057.1	1.0711191	0.535728	5.923728	.	.	.	.	.	0	.	0	.	0	.	0.001	0.101	1	1	0.47	0	0	33826.21	308	21.5	10.4926	2	90	167	97	31	170	72	49	23	0.853333333	1	1	0	1	1	1	1	1	1	0	0	7.28	7.28	0
AB09628.1	1.0640326	2.53338	5.48538	.	.	.	.	.	0	.	0	.	0	.	0.199	0.309	1	1	0.46	0	0	17493.63	165	-10.5	4.074	1	62	96	57	24	105	29	10	19	0.734693878	0	0	0	1	1	1	1	1	1	0	0	2.37	2.38	0
AB06147.1	1.0535836	0.7012365	5.9992365	.	.	.	.	.	0	.	0	.	0	.	0.001	0.116	1	1	0.8	0	0	22771.68	222	3	9.408	1	100	153	74	16	126	23	13	10	0.728813559	0	0	0	1	1	1	1	1	1	0	0	0.17	0.29	0
AB08710.1	1.0533408	2.1838495	5.8198495	.	.	.	.	.	0	.	0	.	0	.	0.001	0.393	1	1	0.25	0	0	40371.82	363	-0.5	6.4197	11	108	187	110	46	211	91	48	43	0.977777778	0	0	0	1	1	1	1	1	1	0	0	0.52	0.54	0
AB06208.1	1.0362785	9.0703985	5.9963985	.	.	.	unaffected_pathogenicity	PHI:1575,PHI:1581,PHI:3378	0	.	1	PF03443	1	AA9	0.315	0.364	1	1	0.74	0	0	23600.52	229	3	7.6108	6	104	154	67	27	142	35	20	15	0.621621622	0	0	0	1	1	1	1	1	1	0	0	0.07	0.07	0
AB01452.1	1.033227	7.084907	3.418907	.	.	.	.	.	0	.	0	.	0	.	0.941	0.67	1	1	0.29	0	0	10489.77	97	-6	4.1954	1	32	55	33	6	52	22	8	14	1.2	.	.	.	0	0	0	0	0	0	0	0	0.01	0.01	0
AB04088.1	1.0210605	6.1942335	5.7242335	.	.	.	unaffected_pathogenicity,increased_virulence_(hypervirulence),reduced_virulence	PHI:2208,PHI:2364,PHI:6978,PHI:7911,PHI:7912,PHI:2207,PHI:4246,PHI:2206,PHI:2043,PHI:2209,PHI:2204,PHI:568,PHI:569	1	CfTom1	1	PF00331	1	GH10	0	0.245	1	1	0.33	0	0	40495.72	361	-2	6.1729	5	107	200	108	52	202	85	44	41	0.961038961	0	0	0	1	1	1	1	1	1	0	0	2.18	2.18	0
AB07357.1	1.0117092	2.8227835	5.9787835	.	.	.	.	.	0	.	0	.	0	GH62,GH43_34,GH43	0	0.474	1	1	0.72	0	0	35680.95	329	6.5	9.2728	2	126	199	81	42	176	52	30	22	1.090909091	0	0	0	1	1	1	1	1	1	0	0	0.11	0.14	0
AB05202.1	1.0076947	6.2358115	5.2758115	.	.	.	.	.	0	.	0	.	0	.	0.763	0.397	1	1	0.63	0	0	15780.3	152	-2	4.7228	0	59	94	60	11	97	20	9	11	0.813953488	0	0	0	1	1	1	1	1	1	0	0	6.4	6.97	0
AB06080.1	1.0043832	0.287783	5.993783	.	.	.	.	.	0	.	0	.	0	GH13_7,GH13_12,GH13,GH13_26,GH13_32,GH13_11,GH13_28,GH13_8,GH13_20,GH13_10,GH13_19,GH13_3,GH13_14,GH13_41,GH13_34,GH13_36,GH13_6,GH13_21,GH13_1,GH13_9,GH13_15,GH13_13,CBM20,GH13_39,GH13_37,GH13_5,GH13_2,GH13_24,GH13_23	0	0.049	1	1	0.92	0	0	63073.52	588	6	7.6429	8	233	366	175	71	324	91	51	40	1.065693431	0	0	0	1	1	1	1	1	1	0	0	10.64	10.73	0
AB03614.1	1.003598	2.4439365	5.8879365	.	.	.	.	.	0	.	0	.	0	.	0.084	0.342	1	1	0.28	0	0	15852.52	141	-8.5	4.4726	0	37	70	33	22	79	52	22	30	1	0	0	0	1	1	1	1	1	1	0	0	0.31	0.31	0
AB07873.1	1.0025846	4.945086	5.929086	.	.	.	.	.	0	.	0	.	0	.	0.657	0.179	1	1	0.11	0	0	20877.12	193	-8	4.6239	0	70	100	57	18	108	57	25	32	0.550724638	0	0	0	1	1	1	1	1	1	0	0	13.47	13.47	0
AB10182.1	1.0025451	2.3665295	5.9425295	.	.	.	.	.	0	.	0	.	0	GH6	0	0.404	1	1	0.7	0	0	42485.21	391	6	8.6515	4	128	220	121	43	225	80	44	36	0.980769231	0	0	1	1	1	1	1	1	1	0	0	0.13	0.13	0
AB05960.1	1.0008268	7.7333995	5.9453995	.	.	.	.	.	0	.	0	.	0	.	0.784	0.514	1	1	0.7	0	0	18412.73	173	-6.5	4.5237	7	64	109	49	20	103	32	14	18	0.744680851	0	0	0	1	1	1	1	1	1	0	0	9.34	9.35	0
AB01024.1	1.000072	2.856395	5.622395	.	.	.	.	.	0	.	0	.	0	CE16	0.005	0.534	1	1	0.76	0	0	38531.59	341	6	7.5003	6	97	172	90	55	181	76	44	32	1.650793651	0	0	0	1	1	1	1	0	1	0	0	0.77	0.79	0
AB09586.1	0.99457574	2.900624	5.354624	.	.	.	.	.	0	.	0	.	0	.	0.043	0.548	1	1	0.3	0	0	33232.11	301	3.5	7.4717	2	93	161	94	33	167	71	39	32	1.177419355	0	0	0	1	1	1	1	1	1	0	0	6.35	6.37	0
AB03976.1	0.98321193	6.521019	5.735019	.	.	.	.	.	0	.	0	.	0	.	0.596	0.535	1	1	0.75	0	0	10048.39	96	1	7.1983	0	37	61	31	8	54	18	10	8	0.851851852	0	0	0	1	1	1	1	1	0	0	1	14.5	14.5	0.695652174
AB10117.1	0.9664641	2.270513	5.894513	.	.	.	.	.	0	.	0	.	0	.	0.038	0.358	1	1	0.67	0	0	19756.94	187	-4	4.6004	4	79	117	49	21	109	27	12	15	0.641509434	0	0	0	1	1	1	1	1	1	0	0	6.4	10.74	0
AB04661.1	0.96227777	0.028499	5.968499	.	.	.	.	.	0	.	0	.	0	.	0	0.01	1	1	0.86	0	0	81488.83	749	-9.5	5.4891	10	271	441	209	107	422	116	58	58	1.023529412	0	0	0	1	1	1	1	1	1	0	0	1.4	1.43	0
AB07895.1	0.951357	9.208479	4.522479	.	.	.	.	.	0	.	0	.	0	.	0.975	0.806	1	1	0.42	0	0	22445.66	206	9.5	8.4872	8	78	113	62	28	119	50	32	18	0.722222222	0	0	0	1	1	0	1	0	1	0	1	20.54	20.71	0.956521739
AB05761.1	0.9492569	4.62485	5.99885	.	.	.	.	.	0	.	0	.	0	.	0.579	0.192	1	1	0.65	0	0	9738.96	95	0	6.4681	2	44	62	33	9	54	20	11	9	0.466666667	0	0	0	1	1	1	1	1	1	0	0	5.06	5.79	0
AB05751.1	0.9438945	8.3781125	-0.5038875	.	.	.	loss_of_pathogenicity	PHI:8693	0	.	0	.	0	.	0.919	0.728	0	0	0.28	0	0	24390.63	229	-2	5.9415	1	77	131	76	25	131	57	29	28	0.796875	.	.	.	0	0	0	0	0	0	0	0	0	0	0
AB07838.1	0.9347167	-8.863713	-4.171713	.	.	.	.	.	0	.	0	.	0	.	0	0.218	0	1	0.01	0	1	43851.07	391	17	10.0783	1	106	186	118	38	204	130	75	55	1.010526316	1	0	0	1	1	1	1	1	1	1	2	17.72	40.17	0.888888889
AB06658.1	0.93464047	2.8302985	5.9142985	.	.	.	.	.	0	.	0	.	0	.	0.056	0.43	1	1	0.48	0	0	32682.96	306	-1.5	6.1438	3	107	184	99	28	166	54	28	26	1.043478261	0	0	0	1	1	1	1	1	1	0	0	0.08	0.09	0
AB05679.1	0.9272311	5.899949	5.999949	.	.	.	.	.	0	.	1	PF00187	0	CBM18	0.007	0.143	1	1	0.84	0	0	27780.99	271	5.5	7.7797	16	131	195	57	25	157	32	20	12	0.426966292	0	1	0	1	1	1	1	1	1	0	0	1.38	1.38	0
AB08017.1	0.92646873	2.6635405	5.7895405	.	.	.	.	.	0	.	0	.	0	.	0.005	0.474	1	1	0.63	0	0	36989.99	337	3.5	7.1827	5	111	189	102	35	180	78	43	35	1.042253521	0	0	0	1	1	1	1	1	1	0	0	0.27	0.33	0
AB02880.1	0.9263439	-1.8957	2.6403	.	.	.	.	.	0	.	0	.	0	.	0.005	0.239	1	1	0.92	1	0	22521.66	216	-15.5	3.6045	12	95	150	54	18	120	27	6	21	0.642857143	0	0	0	1	1	1	1	1	1	1	1	0.44	21.49	0
AB01148.1	0.9241146	2.0142375	5.5062375	.	.	.	.	.	0	.	0	.	0	GH158,GH5,GH5_41,GH5_27,GH5_46,GH5_19,GH5_10,GH5_18,GH5_22,GH5_1,GH5_7,GH5_13	0	0.418	1	1	0.35	0	0	45665.08	406	-1	6.3155	2	123	216	104	64	220	103	53	50	1.252873563	1	0	0	1	1	1	1	1	1	0	0	0.2	0.2	0
AB07382.1	0.91414076	11.7940595	5.9600595	.	.	.	increased_virulence_(hypervirulence),reduced_virulence	PHI:4620,PHI:179,PHI:5550,PHI:4845,PHI:180	0	.	1	PF03211	0	PL3_5,PL3_1,PL3_4,PL3_2,PL3,PL3_3	0.67	0.469	1	1	0.71	0	0	26201.4	256	-8	4.5445	10	114	166	77	16	143	55	24	31	0.842857143	0	0	0	1	1	1	1	1	1	0	0	8.44	8.44	0
AB08245.1	0.9117866	1.3836705	5.9976705	.	.	.	.	.	0	.	0	.	0	GH43_2,GH43_34,GH43_12,GH43_22,GH43_29,GH43,GH43_30,GH43_3,GH43_16,CBM35,GH43_35,GH43_31,GH43_24,GH43_19,GH43_33,GH43_9,GH43_25,GH43_32,GH43_37,GH43_10,GH43_18	0	0.231	1	1	0.76	0	0	48121.42	446	0.5	6.585	4	168	267	114	53	238	87	46	41	0.970873786	0	0	0	1	1	1	1	1	1	0	0	0.54	0.54	0
AB06297.1	0.9096027	0.35369	5.99969	.	.	.	.	.	0	.	0	.	0	.	0	0.059	1	1	0.85	0	0	39983.38	408	-5.5	4.1148	2	202	276	105	11	207	19	7	12	0.375	0	0	0	1	1	1	1	1	1	0	0	0.36	0.36	0
AB02486.1	0.90793115	0.5876625	5.9576625	.	.	.	.	.	0	.	0	.	0	.	0	0.105	1	1	0.78	0	0	41062.97	392	3	7.0246	2	159	246	112	42	219	68	38	30	0.726415094	0	0	0	1	1	1	1	1	1	0	0	4.83	4.9	0
AB09852.1	0.9071853	1.5498895	5.9618895	.	.	.	reduced_virulence	PHI:4197	0	.	0	.	0	.	0	0.098	1	1	0.87	0	0	42617.56	399	-13	4.3566	1	138	251	114	52	238	61	25	36	0.953703704	0	0	0	1	1	1	1	1	1	0	0	0.73	0.81	0
AB09210.1	0.9015718	1.7952495	5.9232495	.	.	.	.	.	0	.	0	.	0	.	0.001	0.311	1	1	0.39	0	0	36830.11	327	-8	5.0528	5	94	166	76	54	188	79	38	41	1	0	0	0	1	1	1	1	1	1	0	0	0.3	0.3	0
AB00379.1	0.8998173	1.36513	5.96113	.	.	.	.	.	0	.	0	.	0	GH33,GH93	0	0.234	1	1	0.71	0	0	41969.57	385	7	9.2336	1	131	221	96	45	214	71	40	31	1.044444444	0	0	0	1	1	1	1	1	1	0	0	0.05	0.06	0
AB07077.1	0.88906157	2.0185775	5.6845775	.	.	.	unaffected_pathogenicity	PHI:1087	0	.	0	.	0	.	0	0.389	1	1	0.44	0	0	41956.14	385	2.5	6.8165	5	136	215	104	51	214	79	44	35	0.861702128	0	0	1	1	1	1	1	0	1	0	0	0.14	0.15	0
AB01170.1	0.8786896	-2.268092	-0.508092	.	.	.	reduced_virulence	PHI:612	0	.	0	.	0	.	0.211	0.329	0	0	0.18	0	0	34297.94	326	-6	5.0982	2	115	192	118	22	186	79	38	41	0.701149425	.	.	.	0	0	0	0	0	0	0	0	0	0.03	0
AB00128.1	0.87365687	0.4791975	5.9991975	.	.	.	.	.	0	.	0	.	0	AA13,CBM20	0	0.08	1	1	0.92	0	0	40519.48	384	3.5	7.5622	16	168	256	102	36	211	59	32	27	0.802083333	0	0	0	1	1	1	1	1	1	0	0	0.7	0.7	0
AB02274.1	0.8726357	3.0792275	5.7732275	.	.	.	.	.	0	.	0	.	0	.	0.005	0.546	1	1	0.25	0	0	36620.72	336	13	9.9186	3	109	188	95	34	176	74	45	29	1.205128205	1	1	0	1	1	1	1	1	1	0	1	20.84	20.9	0.826086957
AB05267.1	0.8672	6.885994	5.607994	.	.	.	.	.	0	.	0	.	0	.	0.734	0.479	1	1	0.16	0	0	21464.91	188	7	9.5254	1	51	92	64	28	109	46	28	18	1.176470588	0	0	0	1	1	1	1	1	1	0	0	18.14	32.21	0
AB01734.1	0.8668984	0.044352	5.924352	.	.	.	.	.	0	.	0	.	0	.	0	0.02	1	1	0.76	0	0	38263.65	377	-6.5	4.7833	6	180	251	125	30	220	63	29	34	0.513513514	0	0	0	1	1	1	1	1	1	0	0	13.32	13.48	0
AB06146.1	0.8620542	3.0262145	5.9062145	.	.	.	.	.	0	.	0	.	0	.	0.001	0.519	1	1	0.35	0	0	38595.45	344	-2	5.9511	10	105	192	73	50	191	71	36	35	1.012820513	0	0	0	1	1	1	1	1	1	0	0	2.25	2.27	0
AB06043.1	0.8521791	8.127748	5.667748	.	.	.	.	.	0	.	0	.	0	.	0.845	0.565	1	1	0.63	0	0	20416.13	184	-4	5.4414	3	54	105	56	26	103	38	19	19	1.257142857	0	0	0	1	1	1	1	1	1	0	0	1.14	1.19	0
AB04656.1	0.8471208	3.6736115	5.9256115	.	.	.	reduced_virulence	PHI:1089	0	.	0	.	0	.	0.001	0.457	1	1	0.34	0	0	39152.05	349	3	6.9841	9	117	187	90	49	180	86	47	39	1.166666667	0	0	0	1	1	1	1	1	1	0	0	0.04	0.09	0
AB05201.1	0.8445015	2.0354485	5.9954485	.	.	.	.	.	0	.	0	.	0	.	0.097	0.243	1	1	0.61	0	0	7126.41	67	0	6.4202	3	24	41	25	6	45	7	4	3	0.722222222	0	0	0	1	1	1	1	1	1	0	0	19.57	19.57	0
AB01967.1	0.83800244	0.3304955	5.9284955	.	.	.	.	.	0	.	0	.	0	.	0	0.067	1	1	0.8	0	0	42541.51	395	-11.5	4.559	2	133	239	115	39	223	75	33	42	0.808080808	0	0	0	1	1	1	1	1	1	0	0	0.02	0.06	0
AB05696.1	0.8333962	4.6549175	-0.5050825	.	.	.	.	.	0	.	0	.	0	.	0.995	0.865	0	0	0.59	0	0	15354.74	148	3.5	8.4954	2	55	88	54	10	90	31	18	13	0.840909091	.	.	.	0	0	0	0	0	0	0	0	0.02	0.23	0
AB10585.1	0.8333082	0.153198	5.997198	.	.	.	.	.	0	.	0	.	0	.	0	0.026	1	1	0.85	0	0	52426.83	551	-13	4.1612	3	315	457	143	31	315	44	16	28	0.296482412	0	0	0	1	1	1	1	1	1	0	0	0	0	0
AB00014.1	0.83175355	2.3379195	5.5599195	.	.	.	.	.	0	.	0	.	0	.	0.001	0.462	1	1	0.39	0	0	37278.14	340	-2	6.2209	1	107	182	94	45	195	66	35	31	0.860465116	0	0	0	1	0	1	1	1	1	0	0	0	0	0
AB00744.1	0.8248524	3.2436825	5.8656825	.	.	.	.	.	0	.	0	.	0	.	0.029	0.534	1	1	0.24	0	0	33639.01	300	-2.5	5.8838	8	93	156	71	43	164	61	31	30	1.266666667	0	0	0	1	1	1	1	1	1	0	0	0.54	0.58	0
AB00010.1	0.8165969	3.6582945	-0.5037055	.	.	.	reduced_virulence,unaffected_pathogenicity	PHI:4139,PHI:4140	0	.	0	.	0	.	0.981	0.546	0	0	0.41	0	0	19295.78	184	-3.5	4.9784	0	66	109	67	11	101	44	21	23	0.765957447	.	.	.	0	0	0	0	0	0	0	0	9.4	9.63	0
AB05953.1	0.81385773	0.9898695	5.7318695	.	.	.	reduced_virulence,unaffected_pathogenicity	PHI:4508,PHI:4509	0	.	0	.	0	.	0	0.043	1	1	0.09	0	0	51391.61	457	-8.5	5.4862	1	118	227	114	56	231	139	69	70	1.03030303	0	0	0	1	1	1	1	1	1	0	0	0.05	0.05	0
AB01364.1	0.8132876	0.739104	-0.466896	.	.	.	.	.	0	.	0	.	0	.	0.512	0.689	0	0	0.37	0	0	25134.48	222	-1	6.1063	2	62	121	65	30	119	53	27	26	1.558823529	.	.	.	0	0	0	0	0	0	0	0	0.05	0.08	0
AB04482.1	0.80625176	2.7336925	5.3576925	.	.	.	reduced_virulence	PHI:9285,PHI:2644,PHI:7258	0	.	0	.	0	.	0.001	0.395	1	1	0.12	0	0	39376.78	363	-1.5	6.0755	4	114	195	114	39	201	99	50	49	1.078651685	0	0	0	1	1	1	1	1	1	0	0	1.39	1.39	0
AB08853.1	0.8038124	0.000476	5.928476	.	.	.	.	.	0	.	0	.	0	.	0	0.012	1	1	0.85	0	0	48177.59	448	-19	4.2503	4	159	256	140	58	259	69	27	42	1.046296296	0	0	0	1	1	1	1	1	1	0	0	0.18	4.98	0
AB04619.1	0.80273914	0.587375	5.999375	.	.	.	.	.	0	.	0	.	0	CBM42,GH54	0	0.098	1	1	0.89	0	0	48448.36	472	2.5	6.9479	6	218	320	134	53	274	71	39	32	0.682119205	0	1	0	1	1	1	1	1	1	0	0	4.41	4.43	0
AB01394.1	0.7998901	1.25193	5.91993	.	.	.	.	.	0	.	0	.	0	GH145,PL24	0	0.222	1	1	0.82	0	0	47913.45	436	5	7.3286	2	153	244	108	61	229	87	49	38	1.04040404	0	0	0	1	1	1	1	1	1	0	0	1.63	1.64	0
AB01145.1	0.7998668	1.1457955	5.7177955	.	.	.	.	.	0	.	0	.	0	.	0	0.238	1	1	0.66	0	0	45196.99	417	3	7.0115	4	152	243	125	53	236	88	48	40	0.95049505	0	0	0	1	1	1	1	1	1	0	0	0.05	0.12	0
AB03072.1	0.7969766	4.074733	5.934733	.	.	.	.	.	0	.	0	.	0	.	0.311	0.379	1	1	0.31	0	0	25628.19	238	-4	4.8296	3	78	144	79	19	145	41	19	22	0.602941176	0	0	0	1	1	1	1	1	1	0	0	0.04	1.52	0
AB05327.1	0.79633296	8.1929495	-0.5030505	.	.	.	.	.	1	Vdlsc1	0	.	0	.	0.981	0.635	0	0	0.19	0	0	20581.53	192	-4.5	4.8965	1	63	106	67	15	107	49	23	26	0.891304348	.	.	.	0	0	0	0	0	0	0	0	0.05	0.06	0
AB07341.1	0.7949665	5.013165	5.915165	.	.	.	reduced_virulence	PHI:2896	0	.	0	.	0	.	0.269	0.414	1	1	0.65	0	0	22844.66	215	-1	5.771	4	91	128	72	24	132	40	20	20	0.661538462	0	0	0	1	1	1	1	1	1	0	0	0.13	0.15	0
AB09499.1	0.79433846	7.2062185	5.4782185	.	.	.	.	.	0	.	0	.	0	.	0.813	0.475	1	1	0.17	0	0	11277.95	99	2.5	8.0145	1	23	43	33	13	53	36	20	16	1.45	0	0	0	1	1	1	1	1	1	0	1	18.93	18.93	1
AB07690.1	0.79380274	0.955594	5.889594	.	.	.	unaffected_pathogenicity,reduced_virulence	PHI:7705,PHI:9126	0	.	0	.	0	AA3_3,AA8,AA3_1,AA3,AA3_2	0	0.011	1	1	0.81	0	0	65247.77	606	3	6.8698	2	201	352	188	72	351	114	62	52	0.955974843	0	0	0	1	1	1	1	1	1	0	0	0.68	1.19	0
AB06142.1	0.7912943	1.3148305	5.7428305	.	.	.	.	.	0	.	0	.	0	.	0	0.262	1	1	0.04	0	0	41718.82	376	-5.5	5.7345	4	118	196	105	53	204	99	50	49	0.988372093	0	0	0	1	1	1	1	1	1	0	0	0.01	0.01	0
AB06918.1	0.78990775	3.3110495	5.9810495	.	.	.	.	.	0	.	0	.	0	.	0.074	0.481	1	1	0.66	0	0	24899.65	230	9.5	9.5901	3	82	131	70	30	139	36	24	12	0.838709677	0	0	0	1	1	1	1	1	1	0	1	15.24	15.58	0.826086957
AB10134.1	0.7846476	2.251072	5.853072	.	.	.	unaffected_pathogenicity,reduced_virulence	PHI:9150	0	.	0	.	0	.	0	0.233	1	1	0.42	0	0	42865.14	396	-5.5	5.7188	3	139	217	112	48	224	91	46	45	0.85046729	0	1	0	1	1	1	1	1	1	0	0	0	0	0
AB05066.1	0.7799583	7.802093	4.544093	.	.	.	.	.	0	.	0	.	0	.	0.842	0.701	1	1	0.35	0	0	20112.68	180	-3	5.2431	5	52	96	49	22	103	41	20	21	0.974358974	.	.	.	1	1	1	0	0	1	0	0	0.04	0.84	0
AB03665.1	0.77873206	1.3254195	5.8014195	.	.	.	.	.	0	.	0	.	0	.	0.02	0.234	1	1	0.65	0	0	12115.45	116	-2	4.5378	2	50	76	34	9	64	14	6	8	0.733333333	0	0	0	1	1	1	1	1	1	0	0	0.06	0.07	0
AB08616.1	0.77312803	5.2156	5.9996	.	.	.	.	.	0	.	1	PF00187	0	CBM18	0	0.036	1	1	0.86	0	0	47017.83	467	1	6.8159	25	264	355	107	29	232	48	25	23	0.669724771	0	0	0	1	1	1	1	1	1	0	0	0.45	0.73	0
AB07019.1	0.77229947	0.983553	4.589553	.	.	.	.	.	0	.	0	.	0	.	0.042	0.357	1	1	0.89	0	0	22259.72	218	-9	4.1487	4	90	143	67	17	125	27	10	17	0.612903226	0	0	0	1	1	1	1	1	1	0	0	1.79	1.93	0
AB00661.1	0.7721128	1.8433345	5.9653345	.	.	.	unaffected_pathogenicity	PHI:1087	0	.	0	.	0	.	0	0.313	1	1	0.76	0	0	46153.02	417	2	6.8659	11	139	243	93	61	238	76	41	35	1.067307692	0	0	0	1	1	1	1	1	1	0	0	0.27	0.32	0
AB01415.1	0.7710074	5.2139095	5.9979095	.	.	.	reduced_virulence	PHI:9126	0	.	1	PF00734	0	AA3_3,AA8,CBM1,AA3_1,AA3,AA3_2	0	0.036	1	1	0.84	0	0	93911.32	888	7.5	7.3396	11	348	547	249	92	502	162	89	73	0.760330579	1	0	0	1	1	1	1	1	1	0	0	0.93	0.98	0
AB02672.1	0.77042484	0.8398	5.9998	.	.	.	.	.	0	.	0	.	0	.	0.001	0.139	1	1	0.77	0	0	11310.06	109	5	8.532	4	49	74	35	8	62	17	12	5	0.484848485	0	1	0	1	1	1	1	1	1	0	0	0.69	0.7	0
AB02764.1	0.7602204	1.395747	5.949747	.	.	.	.	.	0	.	0	.	0	.	0	0.241	1	1	0.45	0	0	54938.54	498	4.5	7.1125	7	157	271	124	65	269	125	68	57	1.095652174	1	0	0	1	1	1	1	1	1	0	0	0.02	1.81	0
AB03034.1	0.7594911	1.7724985	5.7024985	.	.	.	.	.	0	.	0	.	0	.	0	0.345	1	1	0.57	0	0	44995.7	404	0.5	6.569	6	118	222	106	50	216	96	51	45	1.148148148	0	0	0	1	1	1	1	1	1	0	0	3.81	3.81	0
AB10241.1	0.7544596	0.2063175	5.7743175	.	.	.	.	.	0	.	0	.	0	.	0	0.072	1	1	0.49	0	0	40958.45	364	-7	5.7525	5	102	198	87	60	194	98	50	48	1.148648649	0	0	0	1	1	1	1	1	1	0	0	9.93	9.97	0
AB08804.1	0.7535989	0.4481065	5.9681065	.	.	.	.	.	0	.	0	.	0	.	0	0.08	1	1	0.82	0	0	21246.04	205	10	9.9279	2	107	144	50	15	95	28	19	9	0.975609756	0	0	0	1	1	1	1	1	1	0	0	0.64	0.65	0
AB00196.1	0.7519187	7.0573995	5.7493995	.	.	.	.	.	0	.	0	.	0	.	0.995	0.223	1	1	0.48	0	0	10442.29	92	10.5	10.5562	4	25	47	29	10	52	23	18	5	0.739130435	1	0	0	1	1	1	1	0	1	0	1	21.49	21.49	1
AB08479.1	0.74343497	1.6505465	5.6945465	.	.	.	.	.	0	.	0	.	0	.	0.009	0.317	1	1	0.28	0	0	23019.66	204	-15	4.0378	2	59	109	58	31	117	41	14	27	1.12195122	0	0	0	1	1	1	1	1	1	0	0	0.85	0.87	0
AB10504.1	0.73980916	8.31375	4.30575	.	.	.	.	.	0	.	0	.	0	.	0.902	0.766	1	1	0.24	0	0	14943	139	6	9.2453	3	54	81	40	13	80	28	18	10	0.487179487	.	.	.	1	1	1	0	0	1	0	1	24.1	24.48	0.347826087
AB09863.1	0.73590773	0.1574985	5.7974985	.	.	.	.	.	0	.	0	.	0	.	0.002	0.058	1	1	0.78	0	0	30864.85	296	-12	4.3882	3	124	185	106	32	178	56	23	33	0.78313253	0	0	0	1	1	1	1	1	1	0	0	0.13	3.98	0
AB08577.1	0.7358617	2.8722835	4.8882835	.	.	.	.	.	0	.	0	.	0	GH131	0.039	0.625	1	1	0.79	0	0	28851.78	262	1.5	6.845	1	100	154	60	40	130	47	26	21	1.277777778	.	.	.	1	0	1	0	0	1	0	0	3.17	3.18	0
AB09273.1	0.73573875	5.2934495	5.9994495	.	.	.	.	.	0	.	1	PF03330	0	CBM63	0	0.049	1	1	0.8	0	0	41631.99	402	-8.5	4.5474	8	192	278	106	35	211	60	26	34	0.75	0	0	0	1	1	1	1	1	1	0	0	0.03	0.06	0
AB06795.1	0.73395264	0.8786795	5.4626795	.	.	.	.	.	0	.	0	.	0	GH128	0.001	0.235	1	1	0.43	0	0	34803.95	309	-6	5.6607	5	93	171	73	48	166	77	39	38	0.940298507	0	0	0	1	1	1	1	1	1	0	0	0.11	0.11	0
AB03241.1	0.7339316	2.057848	5.453848	.	.	.	.	.	0	.	0	.	0	.	0.017	0.417	1	1	0.47	0	0	34012.44	308	-1.5	6.3015	8	108	170	97	50	180	65	35	30	0.929577465	0	0	0	1	1	1	1	1	1	0	0	4.56	4.58	0
AB02644.1	0.7333213	5.196094	5.998094	.	.	.	unaffected_pathogenicity	PHI:547	0	.	1	PF00734	0	GH5_8,GH5_5,GH5_40,GH5,GH5_39,GH5_47,GH5_37,GH5_55,CBM1,GH5_46,GH5_25,GH5_22,GH5_2,GH5_52,GH5_1,GH5_4	0	0.033	1	1	0.85	0	0	44289.44	427	-0.5	6.3954	12	194	281	131	45	247	74	39	35	0.624	0	1	0	1	1	1	1	1	1	0	0	1.64	1.67	0
AB06199.1	0.7333213	5.3113325	5.9993325	.	.	.	unaffected_pathogenicity,increased_virulence_(hypervirulence),reduced_virulence	PHI:3226,PHI:4619,PHI:2476,PHI:6853,PHI:4617,PHI:222,PHI:4618,PHI:6841	0	.	1	PF00734	0	PL1_5,PL1_13,PL1_4,PL1,PL1_2,CBM1,PL1_6,PL1_11,PL1_12,PL1_10,PL1_1,PL1_7,PL1_8,PL1_9	0	0.052	1	1	0.82	0	0	50060.7	488	-6	5.2863	11	220	321	142	45	275	96	47	49	0.715277778	0	0	0	1	1	1	1	1	1	0	0	3.76	3.76	0
AB05507.1	0.7333213	0.1933	5.9593	.	.	.	.	.	0	.	0	.	0	CBM18,AA7	0	0.039	1	1	0.92	0	0	67838.32	653	1	6.6256	19	297	425	171	75	366	96	51	45	0.852941176	0	0	0	1	1	1	1	1	1	0	0	0.82	0.83	0
AB01979.1	0.7330329	6.500584	2.480584	.	.	.	.	.	0	.	0	.	0	.	0.965	0.705	1	1	0.29	1	0	13716.88	120	4.5	9.2045	2	34	61	36	14	63	32	19	13	1.294117647	0	0	0	1	1	1	1	0	1	1	0	13.13	33.74	0
AB06681.1	0.731962	1.2308475	5.7608475	.	.	.	.	.	0	.	0	.	0	AA5_2	0	0.245	1	1	0.48	0	0	37511.59	353	-3.5	5.1716	1	131	213	111	34	216	64	31	33	0.607843137	0	1	0	1	1	1	1	1	1	0	0	4.05	4.45	0
AB07157.1	0.7314316	0.932177	5.912177	.	.	.	.	.	0	.	0	.	0	.	0	0.17	1	1	0.63	0	0	47293.01	435	4	7.4367	4	161	252	131	52	239	88	48	40	0.89	0	0	0	1	1	1	1	1	1	0	0	1.09	1.09	0
AB01432.1	0.72107965	1.9133965	5.8673965	.	.	.	.	.	0	.	0	.	0	.	0.098	0.243	1	1	0.63	0	0	26675.23	253	-5	4.8476	5	103	155	91	23	150	45	21	24	0.583333333	0	0	0	1	1	1	1	1	1	0	0	10.18	10.18	0
AB09699.1	0.7209605	4.3055705	2.5535705	.	.	.	.	.	0	.	0	.	0	.	0.864	0.428	1	1	0.04	1	0	24672.29	218	1.5	6.8382	3	57	107	76	24	120	67	36	31	1.023809524	0	0	0	1	1	1	1	1	1	1	1	10.65	31.67	0
AB03731.1	0.7202049	3.0059995	5.9999995	.	.	.	.	.	0	.	0	.	0	.	0.193	0.308	1	1	0.73	0	0	7321.43	72	2.5	9.1718	1	32	47	25	5	43	11	7	4	0.666666667	0	0	0	1	1	1	1	1	1	0	0	3.97	3.97	0
AB09101.1	0.70911825	0.1968	5.9928	.	.	.	.	.	0	.	0	.	0	.	0.015	0.019	1	1	0.77	0	0	8938.66	85	-5.5	3.9915	2	41	57	25	12	46	13	4	9	0.875	0	0	0	1	1	1	1	1	1	0	0	13.23	13.23	0
AB02420.1	0.7053812	0.827224	5.891224	.	.	.	.	.	0	.	0	.	0	.	0.002	0.154	1	1	0.73	0	0	28235.14	268	1.5	8.2525	0	108	164	80	20	147	50	26	24	0.756756757	0	0	0	1	1	1	1	1	1	0	0	7.2	7.26	0
AB05975.1	0.70182455	-0.107899	5.724101	.	.	.	.	.	0	.	0	.	0	GH55	0	0.028	1	1	0.89	0	0	91019.29	841	-28.5	4.4643	10	292	497	235	98	463	145	62	83	1.086486486	0	0	0	1	0	1	1	1	1	0	0	0.28	0.41	0
AB00684.1	0.7009994	0.002073	5.948073	.	.	.	.	.	0	.	0	.	0	CE1,CE10	0	0.009	1	1	0.87	0	0	79293.41	722	-32	4.3107	3	249	425	192	111	402	124	50	74	1.029411765	0	0	0	1	1	1	1	1	1	0	0	3.29	3.48	0
AB07164.1	0.69360584	6.8514525	5.5974525	.	.	.	.	.	0	.	0	.	0	.	0.629	0.58	1	1	0.12	0	0	22654.06	208	0	6.4731	5	71	107	61	21	122	40	21	19	0.895833333	0	0	0	1	1	1	1	1	1	0	0	14.93	14.95	0
AB08076.1	0.6929298	7.3289595	5.9729595	.	.	.	.	.	0	.	0	.	0	.	0.741	0.485	1	1	0.49	0	0	15297.63	146	2.5	8.5042	2	58	90	52	13	90	29	16	13	0.682926829	0	0	0	1	1	1	1	1	1	0	0	16.15	16.18	0
AB08249.1	0.6917943	1.232599	5.996599	.	.	.	unaffected_pathogenicity	PHI:566	0	.	0	.	0	GH7	0	0.206	1	1	0.81	0	0	43460.21	404	-11.5	4.5794	15	159	253	86	51	220	85	38	47	1.117021277	0	0	0	1	1	1	1	1	1	0	0	0.02	0.09	0
AB09026.1	0.6917363	3.120579	5.832579	.	.	.	.	.	0	.	0	.	0	.	0.006	0.542	1	1	0.44	0	0	36313.05	330	4	7.2102	6	106	179	108	43	183	73	41	32	1.053333333	0	0	0	1	1	1	1	1	1	0	0	10.28	10.29	0
AB04055.1	0.67951816	0.6338595	5.9438595	.	.	.	.	.	0	.	0	.	0	AA2	0.001	0.114	1	1	0.48	0	0	30921.67	294	2.5	7.5125	8	129	187	91	28	158	60	32	28	0.8	0	0	0	1	1	1	1	1	1	0	0	4.38	4.68	0
AB03288.1	0.6750404	2.5926995	5.9226995	.	.	.	.	.	0	.	0	.	0	.	0.251	0.194	1	1	0.74	0	0	22697.65	219	-8	4.3973	6	96	140	79	21	136	43	18	25	0.573333333	0	0	0	1	1	1	1	1	1	0	0	0.48	0.5	0
AB07842.1	0.671651	-5.8264295	-0.5044295	.	.	.	.	.	0	.	0	.	0	.	0	0.113	0	0	0.18	0	0	41508.29	392	-5	5.7714	2	140	220	146	30	221	103	52	51	0.8	.	.	.	0	0	0	0	0	0	0	0	3.7	5.42	0
AB06707.1	0.6715507	5.717376	5.747376	.	.	.	.	.	0	.	0	.	0	.	0.698	0.297	1	1	0.04	0	0	17946.16	159	-2	5.3684	1	48	76	41	20	83	51	25	26	0.842105263	1	0	0	1	1	1	1	0	1	0	1	20.99	20.99	0.652173913
AB00306.1	0.670742	2.6230715	-0.5089285	.	.	.	increased_virulence_(hypervirulence),reduced_virulence,loss_of_pathogenicity,lethal,unaffected_pathogenicity	PHI:3866,PHI:7485,PHI:2247,PHI:5440,PHI:2837,PHI:784,PHI:9460,PHI:2269,PHI:2312,PHI:3301,PHI:8929,PHI:7696,PHI:6956,PHI:6957,PHI:5271,PHI:4077,PHI:5272,PHI:685,PHI:7511,PHI:2802,PHI:2022,PHI:2844,PHI:59	0	.	0	.	0	.	0.879	0.643	0	0	0.2	0	0	28444.39	268	0	6.4911	4	94	151	89	26	158	59	31	28	1.028985507	.	.	.	0	0	0	0	0	0	0	0	0.01	0.1	0
AB01821.1	0.6654166	0.7609485	5.9689485	.	.	.	unaffected_pathogenicity	PHI:2807	0	.	0	.	0	.	0	0.132	1	1	0.79	0	0	39678.05	372	-13	4.3973	12	143	234	101	40	210	74	31	43	0.846153846	0	0	0	1	1	1	1	1	1	0	0	1.65	1.66	0
AB03327.1	0.65834254	1.68886	5.47486	.	.	.	.	.	0	.	0	.	0	.	0.02	0.349	1	1	0.69	0	0	22621.11	205	-12	4.178	0	65	111	54	33	116	37	14	23	1.045454545	0	0	0	1	1	1	1	1	1	0	0	1.38	1.65	0
AB08515.1	0.657949	6.911249	5.999249	.	.	.	.	.	0	.	0	.	0	.	0.955	0.197	1	1	0.49	0	0	11538.14	116	3.5	10.7473	0	53	74	44	2	68	20	12	8	0.384615385	0	0	0	1	1	1	1	1	1	0	0	0.62	0.64	0
AB06810.1	0.64950067	-0.669288	3.800712	.	.	.	.	.	0	.	0	.	0	.	0.006	0.249	1	1	0.57	1	0	29085.42	269	2.5	8.0892	4	97	160	84	29	163	39	21	18	0.802631579	0	0	0	1	1	1	1	1	1	1	0	0.04	8.39	0
AB05880.1	0.64559764	-0.040976	5.857024	.	.	.	.	.	0	.	0	.	0	.	0	0.017	1	1	0.19	0	0	49985.71	444	-9.5	5.1794	2	135	231	117	65	243	111	54	57	0.820754717	0	0	0	1	1	1	1	1	1	0	0	0.04	0.07	0
AB04820.1	0.64436376	1.6145475	5.4845475	.	.	.	.	.	0	.	0	.	0	.	0.036	0.319	1	1	0.78	0	0	10017.3	95	0	6.4417	1	41	60	33	9	54	11	6	5	0.730769231	0	0	0	1	1	1	1	0	1	0	0	1.19	1.57	0
AB02045.1	0.64307106	0.30907	5.82307	.	.	.	.	.	0	.	0	.	0	.	0	0.081	1	1	0.25	0	0	82411.94	749	-5	6.1226	7	247	421	188	95	402	154	80	74	0.865168539	0	1	0	1	1	1	1	1	1	0	0	9.29	9.3	0
AB00481.1	0.6422785	1.1553205	5.8593205	.	.	.	.	.	0	.	0	.	0	CE1	0.001	0.215	1	1	0.41	0	0	35422.99	330	-5.5	5.2715	7	116	198	102	36	192	59	29	30	0.666666667	0	1	0	1	1	1	1	1	1	0	0	2.92	2.94	0
AB00020.1	0.63064015	5.2251945	5.9791945	.	.	.	reduced_virulence	PHI:256	0	.	1	PF11327	0	.	0	0.041	1	1	0.77	0	0	38700.23	416	-11	4.174	6	243	330	153	11	270	42	16	26	0.17961165	0	0	0	1	1	1	1	1	1	0	0	9.13	9.57	0
AB07131.1	0.62678367	4.8948565	5.7388565	.	.	.	unaffected_pathogenicity,effector_(plant_avirulence_determinant)	PHI:1575,PHI:1581,PHI:3216,PHI:3378	1	MoCDIP4	1	PF03443	1	AA9	0	0.026	1	1	0.77	0	0	34369.2	335	-7	4.9814	2	151	216	99	31	190	63	30	33	0.557522124	0	0	0	1	1	1	1	0	1	0	0	1.24	1.24	0
AB09767.1	0.6248958	1.9616535	5.7056535	.	.	.	unaffected_pathogenicity	PHI:1087	0	.	0	.	0	.	0	0.376	1	1	0.46	0	0	45441.27	416	5.5	7.4792	6	144	229	106	50	231	85	48	37	0.866666667	0	1	0	1	1	1	1	0	1	0	0	0.02	0.04	0
AB02621.1	0.6237347	7.601437	2.555437	.	.	.	.	.	0	.	0	.	0	.	1	0.841	1	1	0.39	1	0	9114.64	83	1	7.08	4	30	39	28	8	48	18	10	8	1	0	0	0	1	1	0	1	0	0	1	1	21.34	21.34	0.85
AB09545.1	0.61519736	0.816741	5.988741	.	.	.	.	.	0	.	0	.	0	.	0	0.138	1	1	0.78	0	0	38579.49	389	-33.5	3.7673	8	174	278	141	15	216	69	19	50	0.566176471	0	0	0	1	1	1	1	1	1	0	0	0.34	0.34	0
AB06497.1	0.61452377	0.3393825	5.6853825	.	.	.	.	.	0	.	0	.	0	GH92	0	0.109	1	1	0.43	0	0	76588.85	694	-12	5.2008	5	230	392	174	103	385	152	74	78	0.98757764	0	0	0	1	0	1	1	1	1	0	0	5.06	5.07	0
AB09100.1	0.61452377	0.3625975	5.9605975	.	.	.	.	.	0	.	0	.	0	CE1	0	0.067	1	1	0.41	0	0	75470.84	688	-5.5	5.8903	4	228	397	185	92	373	156	79	77	1.012048193	1	0	0	1	1	1	1	1	1	0	0	0.04	0.04	0
AB00338.1	0.61452377	5.65528	5.87528	.	.	.	unaffected_pathogenicity,reduced_virulence	PHI:3017,PHI:4973,PHI:4974,PHI:4971,PHI:4972,PHI:4970	1	Cgfl	1	PF07504,PF02128	0	.	0	0.13	1	1	0.63	0	0	70131.99	644	-14	4.9171	5	218	376	179	78	353	150	71	79	0.96875	0	0	0	1	1	1	1	1	1	0	0	0.06	0.06	0
AB09677.1	0.61452377	1.642464	5.982464	.	.	.	unaffected_pathogenicity,reduced_virulence	PHI:4615,PHI:6569,PHI:2117	0	.	0	.	0	.	0	0.11	1	1	0.73	0	0	44671.67	428	-2.5	6.0467	2	182	277	140	43	240	88	45	43	0.680327869	0	0	0	1	1	1	1	1	1	0	0	0.6	0.64	0
AB04302.1	0.61452377	1.0330055	5.9430055	.	.	.	unaffected_pathogenicity,reduced_virulence	PHI:7705,PHI:9126	0	.	0	.	0	AA3_3,AA8,AA3_1,AA3,AA3_2	0	0.015	1	1	0.57	0	0	65286.27	601	6.5	8.4282	5	194	340	180	60	349	125	67	58	1.006622517	0	0	0	1	1	1	1	1	1	0	0	0.51	0.61	0
AB02724.1	0.61452377	1.0947925	5.7947925	.	.	.	reduced_virulence	PHI:9126	0	.	0	.	0	AA3_1,AA3_2,AA3_3,AA3	0	0.05	1	1	0.47	0	0	68410.41	634	-12	5.02	5	221	373	184	74	355	146	70	76	0.837349398	1	0	0	1	1	1	1	1	1	0	0	0.26	0.28	0
AB01552.1	0.6085657	5.591749	5.681749	.	.	.	.	.	0	.	0	.	0	.	0.584	0.401	1	1	0.33	0	0	21778.84	199	-10.5	4.2461	1	52	104	68	21	118	39	15	24	1.142857143	0	0	0	1	1	1	1	1	1	0	0	1.38	1.65	0
AB09491.1	0.6058642	6.5498445	5.5598445	.	.	.	.	.	0	.	0	.	0	.	0.57	0.595	1	1	0.73	0	0	28462.43	268	-3.5	5.0111	4	87	160	90	22	155	46	22	24	1	0	0	0	1	1	1	1	1	1	0	0	0.47	1.61	0
AB10046.1	0.60360444	0.938411	5.186411	.	.	.	.	.	0	.	0	.	0	.	0.01	0.282	1	1	0.83	0	0	20823.15	199	-4.5	4.3407	4	86	137	62	22	120	22	9	13	0.655172414	0	0	0	1	1	0	1	0	1	0	0	0.01	0.04	0
AB01478.1	0.6015936	0.8212305	5.8132305	.	.	.	.	.	0	.	0	.	0	.	0.01	0.158	1	1	0.48	0	0	33053.05	310	-17	4.1345	1	97	182	108	22	170	60	22	38	1.225806452	0	0	0	1	1	1	1	1	1	0	0	0.07	0.07	0
AB03754.1	0.6004217	2.116348	5.934348	.	.	.	unaffected_pathogenicity,reduced_virulence	PHI:1046,PHI:3347	0	.	0	.	0	AA7	0	0.197	1	1	0.72	0	0	49140.09	455	5	8.1142	7	155	266	146	48	265	83	45	38	1.107843137	0	0	0	1	1	1	1	1	1	0	0	0.02	0.07	0
AB05652.1	0.59890926	1.1332185	5.7892185	.	.	.	.	.	0	.	0	.	0	.	0.013	0.211	1	1	0.68	0	0	15438.36	147	-11.5	3.571	2	50	94	48	13	86	19	4	15	1.088235294	0	0	0	1	1	1	1	1	1	0	0	0.41	0.41	0
AB04439.1	0.5984412	0.0377405	5.9777405	.	.	.	.	.	0	.	0	.	0	.	0	0.01	1	1	0.83	0	0	66761.14	635	-0.5	6.1257	11	255	417	179	49	350	104	52	52	0.794117647	0	0	0	1	1	1	1	1	1	0	0	1.89	1.91	0
AB05534.1	0.59228814	7.2608835	5.9928835	.	.	.	reduced_virulence,unaffected_pathogenicity	PHI:7649,PHI:7650,PHI:7651	0	.	1	PF00188	0	.	0.011	0.367	1	1	0.57	0	0	31747.97	297	4	7.209	6	107	182	86	33	174	49	29	20	0.643678161	0	1	0	1	1	1	1	1	1	0	0	0.35	0.36	0
AB10629.1	0.59228814	2.195847	5.825847	.	.	.	.	.	0	.	0	.	0	GH43_23,GH43_31,GH43_11,GH43_22,GH43_34,GH43_32,GH43,GH43_10,GH43_3,GH43_17,GH43_27,GH43_26	0.017	0.378	1	1	0.72	0	0	22080	200	2	7.597	5	76	115	47	27	112	31	17	14	1.097560976	0	0	0	1	1	1	1	1	1	0	0	3.96	4.28	0
AB01222.1	0.59228814	2.111989	5.885989	.	.	.	unaffected_pathogenicity	PHI:2451	0	.	0	.	0	CE1	0.004	0.367	1	1	0.6	0	0	34465.59	312	-5	5.2978	7	107	183	78	48	178	63	31	32	0.88	0	0	0	1	1	1	1	1	1	0	0	0.05	0.2	0
AB04053.1	0.59228814	8.056897	5.858897	.	.	.	unaffected_pathogenicity	PHI:1575,PHI:1581,PHI:3378	0	.	1	PF03443	1	AA9	0.158	0.375	1	1	0.45	0	0	29833.79	280	-3	5.8198	6	99	167	85	32	168	55	28	27	0.630952381	0	0	0	1	1	1	1	1	1	0	0	0.2	0.2	0
AB00093.1	0.58722943	3.2251535	5.5851535	.	.	.	unaffected_pathogenicity,reduced_virulence	PHI:7705	0	.	0	.	0	AA3_2	0.059	0.381	1	1	0.63	0	0	28787.91	268	-5.5	4.6393	1	87	162	87	25	166	49	22	27	0.871428571	0	0	0	1	1	1	1	1	1	0	0	25.16	26.17	0
AB07454.1	0.58303016	0.5913215	5.9913215	.	.	.	.	.	0	.	0	.	0	GH30_7,GH30,GH30_2,GH30_1,GH30_3,GH30_9,GH30_8,GH30_6,GH30_4,GH30_5	0	0.1	1	1	0.79	0	0	50228.19	472	5.5	7.5003	5	191	294	135	54	261	73	42	31	0.852173913	0	1	0	1	1	1	1	1	1	0	0	7.85	8.3	0
AB09609.1	0.58184814	0.995941	5.999941	.	.	.	.	.	0	.	0	.	0	.	0.02	0.146	1	1	0.77	0	0	13436.98	130	1.5	8.0094	1	54	87	46	10	78	14	8	6	0.396226415	0	0	0	1	1	1	1	1	1	0	0	0.64	0.64	0
AB06068.1	0.57934034	5.4367885	5.9987885	.	.	.	.	.	0	.	1	PF00188	0	.	0.011	0.062	1	1	0.59	0	0	28318.94	274	-5.5	5.0502	5	111	181	84	27	171	46	22	24	0.489361702	0	0	0	1	1	1	1	1	1	0	0	13.37	13.4	0
AB05740.1	0.57790095	7.057754	3.925754	.	.	.	.	.	0	.	0	.	0	.	0.92	0.602	1	1	0.46	0	0	7818.07	69	3.5	9.8998	0	20	32	24	8	37	14	9	5	1.666666667	.	.	.	1	1	1	0	1	1	0	0	0.65	0.65	0
AB09513.1	0.5777932	0.8054445	5.9834445	.	.	.	.	.	0	.	0	.	0	.	0.002	0.135	1	1	0.77	0	0	22227.98	211	2	7.6655	4	95	141	66	19	115	33	18	15	0.614035088	0	0	0	1	1	1	1	1	1	0	0	4.93	4.96	0
AB01300.1	0.56947136	0.384008	5.958008	.	.	.	.	.	0	.	0	.	0	AA3_2,AA3	0	0.071	1	1	0.61	0	0	51690.91	483	6	8.3555	2	166	279	157	42	274	104	57	47	0.820512821	0	0	0	1	1	1	1	1	1	0	0	0.62	0.78	0
AB06468.1	0.56947136	-0.5439995	5.3960005	.	.	.	.	.	0	.	0	.	0	GH5_8,GH5_5,GH5,GH5_39,GH5_47,GH5_37,GH5_46,CBM46,GH5_25,GH5_54,GH5_22,GH5_52,GH5_4	0	0.01	1	1	0.7	0	0	63108.91	576	-1.5	6.2535	2	205	333	177	71	313	119	61	58	0.992537313	0	0	0	1	0	1	1	0	1	0	0	0.06	0.07	0
AB04012.1	0.56947136	-0.133731	5.692269	.	.	.	.	.	0	.	0	.	0	PL26	0	0.029	1	1	0.46	0	0	102593.05	931	-15.5	5.283	1	309	524	249	132	514	220	108	112	0.928251121	0	0	0	1	0	1	1	1	1	0	0	0.09	0.15	0
AB02926.1	0.56538725	-0.98985	4.79415	.	.	.	.	.	0	.	0	.	0	.	0	0.036	1	1	0.8	0	0	17727.47	188	-7	4.0201	8	114	144	68	7	114	21	7	14	0.337837838	0	0	0	1	1	1	1	1	1	0	0	0.33	0.42	0
AB02422.1	0.55881214	6.480473	5.488473	.	.	.	effector_(plant_avirulence_determinant)	PHI:7664	0	.	0	.	0	.	0.003	0.329	1	1	0.16	0	0	36951.66	345	-4	5.905	10	139	209	84	35	169	80	41	39	0.833333333	.	.	.	1	1	1	0	1	1	0	0	0.56	0.56	0
AB05103.1	0.55699104	1.064597	5.702597	.	.	.	.	.	0	.	0	.	0	.	0.001	0.226	1	1	0.43	0	0	33960.12	308	-10.5	4.4851	4	105	168	87	43	172	54	23	31	1.098591549	0	0	0	1	1	1	1	1	1	0	0	3.45	3.55	0
AB06150.1	0.5561428	8.841512	4.233512	.	.	.	.	.	0	.	0	.	0	.	0.991	0.777	1	1	0.61	0	0	15435.69	141	6	8.9458	5	51	78	45	13	74	25	16	9	1.666666667	.	.	.	1	1	1	0	0	1	0	1	22.15	22.19	0.782608696
AB05514.1	0.55493486	10.2675335	4.6075335	.	.	.	increased_virulence_(hypervirulence),reduced_virulence	PHI:6854,PHI:2476,PHI:6855,PHI:6853,PHI:222	0	.	0	.	0	PL1_5,PL1_13,PL1_6,PL1,PL1_4,PL1_2,PL1_11,PL1_12,PL1_10,PL1_3,PL1_1,PL1_7,PL1_8,PL1_9	0.448	0.662	1	1	0.8	0	0	33992.18	322	5	8.0775	1	113	200	102	30	172	71	40	31	1.094594595	.	.	.	1	1	1	0	1	1	0	0	0.01	0.02	0
AB09372.1	0.554487	1.335998	5.993998	.	.	.	reduced_virulence	PHI:2901	0	.	0	.	0	.	0.004	0.053	1	1	0.77	0	0	21662.86	213	-9.5	4.0936	5	103	143	54	25	132	26	9	17	0.465753425	0	1	0	1	1	1	1	1	1	0	0	0.15	0.16	0
AB04118.1	0.5526321	2.5606415	5.8746415	.	.	.	reduced_virulence	PHI:144	0	.	0	.	0	GH18	0	0.281	1	1	0.73	0	0	50906.76	457	0.5	6.5914	2	138	256	119	68	246	101	53	48	1.212121212	0	0	0	1	1	1	1	1	1	0	0	0.04	0.05	0
AB09953.1	0.55212253	2.3197065	4.9777065	.	.	.	.	.	0	.	0	.	0	.	0.065	0.492	1	1	0.21	0	0	27989.71	253	-1	6.2338	2	82	132	69	30	140	58	30	28	0.896551724	0	0	0	1	1	0	1	1	1	0	0	0.03	0.03	0
AB01927.1	0.55066276	-0.044716	5.601284	.	.	.	.	.	0	.	0	.	0	.	0	0.059	1	1	0.13	0	0	69664.44	621	-4.5	6.1532	5	181	306	161	91	326	170	88	82	1.284615385	0	0	0	1	0	1	1	1	1	0	0	0.01	0.04	0
AB06205.1	0.54394037	0.819298	5.765298	.	.	.	reduced_virulence	PHI:6506,PHI:3965,PHI:6133	0	.	0	.	0	.	0	0.009	1	1	0.12	0	0	61058.04	548	-10	5.1546	4	167	284	158	65	293	128	62	66	1.081818182	0	0	0	1	1	1	1	1	1	0	0	0.01	0.04	0
AB00506.1	0.541829	0.440449	5.990449	.	.	.	unaffected_pathogenicity	PHI:566	0	.	0	.	0	GH7	0	0.075	1	1	0.84	0	0	48666.99	456	-13	4.5995	18	189	288	95	49	240	94	42	52	1.019230769	0	0	0	1	1	1	1	1	1	0	0	0	0.01	0
AB09183.1	0.5346852	1.47817	5.99217	.	.	.	reduced_virulence	PHI:7556,PHI:7555,PHI:7557	0	.	0	.	0	GH131	0	0.081	1	1	0.76	0	0	38232.09	370	-11	4.6449	0	169	251	120	41	201	67	30	37	0.614678899	0	0	0	1	1	1	1	1	1	0	0	0.02	0.02	0
AB05630.1	0.52989066	9.1504145	5.9884145	.	.	.	.	.	0	.	0	.	0	.	0.995	0.532	1	1	0.3	0	0	7551.82	71	-2.5	4.5571	2	23	38	29	3	43	14	6	8	1	0	0	0	1	1	1	1	1	1	0	0	0.18	0.18	0
AB05203.1	0.527033	0.9838025	5.7178025	.	.	.	.	.	0	.	0	.	0	.	0	0.211	1	1	0.18	0	0	43207.39	395	-7	5.6625	2	127	216	116	53	220	95	48	47	0.9375	0	0	0	1	1	1	1	1	1	0	0	2.1	2.44	0
AB09519.1	0.52458805	-1.9431025	3.7988975	.	.	.	.	.	0	.	0	.	0	.	0	0.043	1	1	0.9	1	0	38409.11	363	-10.5	4.4815	7	149	229	114	36	199	56	24	32	0.951219512	0	0	0	1	1	1	1	1	1	1	1	0.05	18.99	0
AB10113.1	0.51434594	-0.004537	5.935463	.	.	.	.	.	0	.	0	.	0	.	0	0.01	1	1	0.57	0	0	84591.71	778	-8.5	5.1369	6	267	444	229	94	451	151	73	78	0.951871658	1	0	0	1	1	1	1	1	1	0	1	13.65	25.11	0.8
AB07007.1	0.5116832	0.798728	5.678728	.	.	.	unaffected_pathogenicity,reduced_virulence	PHI:1046,PHI:3347	0	.	0	.	0	AA7	0	0.02	1	1	0.57	0	0	55922.75	514	-8	5.1825	7	181	293	159	64	289	111	54	57	0.984	0	1	0	1	1	1	1	0	1	0	0	0.12	0.13	0
AB04632.1	0.5116832	0.035809	5.969809	.	.	.	.	.	0	.	0	.	0	.	0	0.011	1	1	0.67	0	0	67647.55	614	4	6.8797	7	212	348	167	88	336	133	73	60	0.88590604	0	0	0	1	1	1	1	1	1	0	0	0.01	0.15	0
AB00372.1	0.5092353	6.976129	4.498129	.	.	.	.	.	0	.	0	.	0	.	0.924	0.489	1	1	0.74	0	0	4932.67	48	-2	4.2644	3	23	30	18	2	28	8	3	5	0.692307692	.	.	.	0	1	0	0	0	1	0	0	7.57	7.57	0
AB05455.1	0.50767714	1.456297	5.836297	.	.	.	.	.	0	.	0	.	0	.	0.003	0.267	1	1	0.33	0	0	22715.26	210	11.5	9.9842	4	73	116	52	19	103	38	27	11	0.5	0	0	0	1	1	1	1	1	1	0	0	0.14	0.14	0
AB01487.1	0.50359863	0.185326	5.999326	.	.	.	.	.	0	.	0	.	0	.	0	0.031	1	1	0.73	0	0	29689.43	291	-18	3.8116	0	112	194	57	30	194	39	11	28	0.380165289	0	1	0	1	1	1	1	1	1	0	0	5.35	5.53	0
AB04404.1	0.5031528	2.0174365	5.8634365	.	.	.	.	.	0	.	0	.	0	.	0.102	0.257	1	1	0.6	0	0	13625.36	127	-6	4.1623	5	49	81	37	16	74	19	7	12	0.892857143	0	0	0	1	1	1	1	1	1	0	0	17.83	17.93	0
AB03255.1	0.5031107	4.789345	5.729345	.	.	.	unaffected_pathogenicity,effector_(plant_avirulence_determinant)	PHI:7945,PHI:3347	0	.	0	.	0	AA7	0	0.01	1	1	0.11	0	0	92397.2	833	-5	6.1635	9	240	434	257	107	479	199	103	96	0.942408377	1	0	0	1	1	1	1	1	1	0	0	2.34	3.92	0
AB01199.1	0.5006897	1.1262795	5.8262795	.	.	.	unaffected_pathogenicity,reduced_virulence	PHI:7705,PHI:9126	0	.	0	.	0	AA3_3,AA8,AA3_1,AA3,AA3_2	0	0.05	1	1	0.72	0	0	42136.1	390	-15	4.3738	1	133	233	123	45	226	75	31	44	1	0	0	0	1	1	1	1	1	1	0	0	0	0.01	0
AB04868.1	0.49925464	1.170572	5.970572	.	.	.	.	.	0	.	0	.	0	.	0	0.2	1	1	0.6	0	0	51562.43	479	4	7.2706	1	187	280	133	62	260	91	50	41	1	0	0	0	1	1	1	1	1	1	0	0	7.32	7.37	0
AB07651.1	0.4992407	1.178091	5.998091	.	.	.	reduced_virulence,unaffected_pathogenicity	PHI:552,PHI:48,PHI:2920,PHI:397,PHI:2921,PHI:9075,PHI:2700,PHI:9074,PHI:1011,PHI:3919,PHI:9058	0	.	0	.	0	AA1_1,AA1_2,AA1_3	0	0.03	1	1	0.75	0	0	65552.17	598	-5	6.0146	8	198	355	150	77	328	116	60	56	0.957142857	0	0	0	1	1	1	1	1	1	0	0	0.99	1.02	0
AB07758.1	0.49620122	0.3901735	5.9941735	.	.	.	.	.	0	.	0	.	0	AA11,CBM19	0	0.066	1	1	0.74	0	0	41650.53	416	-1	6.0978	10	197	301	104	27	242	55	28	27	0.532374101	0	0	0	1	1	1	1	1	1	0	0	4.45	4.56	0
AB02609.1	0.4922142	0.1116835	5.9196835	.	.	.	.	.	0	.	0	.	0	.	0	0.032	1	1	0.47	0	0	45621.67	434	6	9.1161	0	203	274	136	41	206	87	48	39	0.634782609	1	0	0	1	1	1	1	1	1	0	0	0.44	0.45	0
AB05812.1	0.4922142	-1.2944815	-0.5044815	.	.	.	unaffected_pathogenicity,reduced_virulence,loss_of_pathogenicity	PHI:324,PHI:210,PHI:7111,PHI:9064	0	.	0	.	0	.	0	0.035	0	0	0.17	0	0	54521.8	515	0.5	6.5977	3	172	305	154	27	270	127	66	61	0.775362319	.	.	.	0	0	0	0	0	0	0	0	0	0	0
AB02416.1	0.4922142	0.2592735	5.9532735	.	.	.	.	.	0	.	0	.	0	.	0	0.051	1	1	0.29	0	0	49833.46	473	-53.5	4.1395	0	168	270	148	22	235	157	56	101	0.289940828	1	0	0	1	1	1	1	1	1	0	0	0.86	0.86	0
AB02829.1	0.49172837	1.7567	5.9807	.	.	.	.	.	0	.	0	.	0	.	0.109	0.187	1	1	0.49	0	0	10444.21	98	-1	4.774	0	32	60	34	10	65	13	6	7	0.724137931	0	0	0	1	1	1	1	1	1	0	1	18.16	19.43	0.652173913
AB06835.1	0.48805577	0.82795	5.99995	.	.	.	.	.	0	.	0	.	0	.	0.003	0.135	1	1	0.7	0	0	10145.76	105	1.5	8.7791	0	42	78	22	12	86	4	3	1	0.283333333	0	0	0	1	1	1	1	1	1	0	0	0.21	0.21	0
AB02198.1	0.48423094	-0.233408	5.736592	.	.	.	.	.	0	.	0	.	0	.	0	0.005	1	1	0.75	0	0	12325.09	122	0.5	6.9124	3	63	87	39	7	72	9	5	4	0.5	0	0	0	1	1	1	1	0	1	0	0	0.1	0.11	0
AB04874.1	0.48202404	1.581942	5.913942	.	.	.	.	.	0	.	0	.	0	.	0.004	0.274	1	1	0.09	0	0	33369.08	296	19.5	10.3418	3	81	142	80	32	148	80	52	28	1.203389831	1	0	1	1	1	1	1	1	1	0	0	13.68	13.69	0
AB05640.1	0.47945952	1.249647	5.967647	.	.	.	reduced_virulence	PHI:9098	0	.	0	.	0	.	0	0.047	1	1	0.64	0	0	65975.14	612	-9	5.1659	2	193	367	182	60	333	140	68	72	1.020833333	0	0	0	1	1	1	1	1	1	0	0	3.29	3.31	0
AB06695.1	0.4792841	1.3271945	5.9471945	.	.	.	.	.	0	.	0	.	0	.	0.064	0.166	1	1	0.68	0	0	20624.06	194	-9.5	4.1608	2	73	114	65	12	100	35	13	22	0.847826087	0	0	0	1	1	1	1	1	1	0	0	1.21	1.21	0
AB08344.1	0.4785806	0.6609135	5.4669135	.	.	.	.	.	0	.	0	.	0	.	0.005	0.194	1	1	0.4	0	0	29660.36	267	-10.5	4.4067	3	84	143	67	43	157	51	21	30	1.129032258	0	0	0	1	1	1	1	1	1	0	0	0.11	0.13	0
AB08104.1	0.47731113	-0.575572	5.316428	.	.	.	.	.	0	.	0	.	0	.	0	0.018	1	1	0.03	0	0	44271.1	402	-13.5	4.7911	2	120	206	125	42	221	108	50	58	0.897727273	0	0	0	1	1	1	1	1	1	0	0	0.04	0.04	0
AB08596.1	0.4760672	5.0820175	5.8680175	.	.	.	.	.	0	.	0	.	0	.	0.519	0.35	1	1	0.1	0	0	14931.16	134	-5.5	4.5959	4	36	68	36	16	80	36	16	20	1.066666667	0	0	0	1	1	1	1	1	1	0	1	20.02	20.02	0.65
AB07538.1	0.47578555	-0.387584	5.438416	.	.	.	.	.	0	.	0	.	0	.	0	0.029	1	1	0.55	0	0	34294.11	338	-9.5	4.4073	4	147	212	133	22	213	46	19	27	0.486725664	.	.	.	1	1	1	0	1	1	0	0	4.47	4.56	0
AB00541.1	0.47578555	0.372635	5.964635	.	.	.	.	.	0	.	0	.	0	.	0	0.068	1	1	0.43	0	0	29783.77	293	-32.5	3.6983	3	115	195	96	16	177	56	13	43	0.32231405	0	1	0	1	1	1	1	1	1	0	0	0.73	0.74	0
AB06045.1	0.47271535	0.7521545	2.1741545	.	.	.	.	.	0	.	0	.	0	.	0.16	0.603	1	1	0.22	1	0	26092.55	239	0	6.4894	1	83	128	60	21	123	49	25	24	0.923076923	.	.	.	1	1	1	0	1	1	1	0	0.59	16.95	0
AB04262.1	0.47243518	6.3692495	5.4032495	.	.	.	.	.	0	.	0	.	0	.	0.723	0.438	1	1	0.12	0	0	22031.62	200	-6	4.8175	7	73	110	58	16	96	54	25	29	0.973684211	0	1	0	1	1	1	1	1	1	0	0	2.1	2.1	0
AB09105.1	0.47203687	0.766443	5.830443	.	.	.	.	.	0	.	0	.	0	.	0	0.156	1	1	0.39	0	0	55868.55	501	1.5	6.686	7	153	270	125	71	268	136	72	64	1.254716981	0	0	0	1	1	1	1	1	1	0	0	0.49	0.59	0
AB05680.1	0.46779627	1.5479105	5.9879105	.	.	.	.	.	0	.	0	.	0	.	0	0.26	1	1	0.66	0	0	45490.18	429	-2	6.1644	3	152	249	139	55	266	67	35	32	0.782945736	0	0	0	1	1	1	1	1	1	0	0	4.19	6.78	0
AB01673.1	0.46779627	1.923772	5.883772	.	.	.	.	.	0	.	0	.	0	PL1_2,PL1	0	0.34	1	1	0.7	0	0	42383.99	402	-11	4.5287	1	149	249	112	38	224	78	34	44	1.03960396	0	0	0	1	1	1	1	1	1	0	0	4.25	4.33	0
AB09703.1	0.4570685	-0.32538	5.53062	.	.	.	.	.	0	.	0	.	0	GH5_24,GH5,GH5_16,GH5_1,GH5_51,GH5_11	0	0.024	1	1	0.57	0	0	48930.32	433	-5.5	5.5948	4	129	223	118	65	234	100	50	50	1.313953488	0	0	0	1	1	1	1	1	1	0	0	3.79	3.79	0
AB04133.1	0.4525679	0.5207445	5.8547445	.	.	.	.	.	0	.	0	.	0	.	0	0.111	1	1	0.07	0	0	57525.1	536	5.5	7.2001	4	183	284	146	38	268	159	86	73	0.733333333	1	1	0	1	1	1	1	1	1	0	0	2.51	6.11	0
AB01261.1	0.45154294	8.0041495	4.6741495	.	.	.	.	.	0	.	0	.	0	.	0.765	0.79	1	1	0.84	0	0	5366.06	53	-2	4.105	4	24	36	13	2	32	6	2	4	0.588235294	.	.	.	0	1	0	0	1	1	0	0	0	0	0
AB09392.1	0.44377846	0.1565915	5.9765915	.	.	.	.	.	0	.	0	.	0	GH43_11,GH43_31,GH43_22,GH43_34,GH43_33,GH43_32,GH43,GH43_30,GH43_3,GH43_17,GH43_27,GH43_26	0	0.03	1	1	0.44	0	0	41830.2	368	-19	4.2899	5	110	208	72	64	205	75	30	45	0.954022989	0	0	0	1	1	1	1	1	1	0	0	2.72	2.72	0
AB06126.1	0.44377846	5.267693	5.991693	.	.	.	unaffected_pathogenicity,effector_(plant_avirulence_determinant)	PHI:1575,PHI:1581,PHI:3216,PHI:3378	1	MoCDIP4	1	PF03443	1	AA9	0	0.046	1	1	0.55	0	0	34871.9	339	-5.5	5.1574	4	150	220	113	32	195	68	33	35	0.614678899	0	0	0	1	1	1	1	1	1	0	0	0.92	0.92	0
AB09405.1	0.44377846	0.3413205	5.6213205	.	.	.	.	.	0	.	0	.	0	.	0	0.12	1	1	0.58	0	0	37293.06	341	-12.5	4.4599	4	108	201	105	43	202	64	27	37	0.949367089	0	1	0	1	1	1	1	1	1	0	0	0.06	0.26	0
AB10132.1	0.44377846	0.1105995	5.9185995	.	.	.	.	.	0	.	0	.	0	GH76	0	0.032	1	1	0.72	0	0	38624.86	352	-14	4.4208	2	121	200	105	50	199	73	31	42	1	0	0	0	1	1	1	1	1	1	0	0	0.21	0.21	0
AB00208.1	0.44132534	0.455663	5.993663	.	.	.	.	.	0	.	0	.	0	.	0	0.077	1	1	0.61	0	0	3411.07	35	4	11.9239	0	18	25	19	1	24	4	4	0	0.5	0	0	0	1	1	1	1	1	1	0	0	9.68	9.68	0
AB06693.1	0.43960404	-0.4619575	5.4840425	.	.	.	.	.	0	.	0	.	0	.	0	0.009	1	1	0.15	0	0	61082.9	547	-17	4.7109	6	156	282	157	64	303	132	60	72	0.927419355	1	0	0	1	1	1	1	1	1	0	0	9.4	9.42	0
AB01540.1	0.4389369	0.1303555	5.7283555	.	.	.	.	.	0	.	0	.	0	GH55	0	0.067	1	1	0.79	0	0	84453.48	789	3	6.9072	9	289	472	221	88	453	131	70	61	0.941176471	0	0	0	1	0	1	1	1	1	0	0	1.23	1.61	0
AB06975.1	0.4341067	1.2341525	5.9201525	.	.	.	.	.	0	.	0	.	0	.	0.027	0.192	1	1	0.65	0	0	21718.5	209	-7.5	4.2288	6	88	138	66	13	120	31	12	19	0.610169492	0	0	0	1	1	1	1	1	1	0	0	3.48	3.49	0
AB05891.1	0.43285322	0.396001	5.916001	.	.	.	.	.	0	.	0	.	0	.	0	0.08	1	1	0.71	0	0	16798.85	179	-27	2.9328	0	93	146	91	2	104	31	2	29	0.6	0	0	0	1	1	1	1	1	1	0	0	1.46	1.46	0
AB08244.1	0.43228573	6.921491	5.995491	.	.	.	increased_virulence_(hypervirulence),unaffected_pathogenicity,loss_of_pathogenicity	PHI:407,PHI:2383,PHI:69,PHI:2849	0	.	1	PF01083	0	CE5	0.131	0.19	1	1	0.63	0	0	21973.1	223	2.5	7.7006	4	103	152	83	14	148	26	15	11	0.475609756	0	0	0	1	1	1	1	1	1	0	0	0.42	1.84	0
AB04208.1	0.43026942	-0.159501	5.762499	.	.	.	.	.	0	.	0	.	0	.	0	0.013	1	1	0.33	0	0	32806.54	297	-17.5	4.2675	9	100	172	66	36	156	70	28	42	0.819672131	0	0	0	1	1	1	1	1	1	0	1	17.87	17.87	0.75
AB08181.1	0.42994782	5.137785	5.249785	.	.	.	unaffected_pathogenicity,effector_(plant_avirulence_determinant)	PHI:3216,PHI:3378	1	MoCDIP4	1	PF03443,PF00734	1	CBM1,AA9	0.042	0.106	1	1	0.9	0	0	27433.55	277	-2.5	5.5485	12	144	195	83	23	172	38	19	19	0.494949495	0	0	0	0	1	0	1	1	1	0	0	0.03	0.14	0
AB05266.1	0.42803946	1.389485	5.421485	.	.	.	.	.	0	.	0	.	0	.	0.13	0.198	1	1	0.1	0	0	22313.04	197	-9	4.6243	1	52	99	54	20	98	61	27	34	0.956521739	1	0	0	1	1	1	1	1	1	0	0	9.11	9.11	0
AB00039.1	0.42673832	3.4326795	5.7546795	.	.	.	.	.	0	.	0	.	0	.	0.562	0.051	1	1	0.26	0	0	21627.46	211	-10.5	4.343	0	76	125	81	6	128	48	19	29	0.428571429	0	0	0	1	1	1	1	1	1	0	0	9.3	9.3	0
AB10602.1	0.42463213	0.273895	5.763895	.	.	.	.	.	0	.	0	.	0	.	0	0.085	1	1	0.14	0	0	18244.04	170	-28	3.6439	2	58	96	55	7	89	50	11	39	0.511111111	0	0	0	1	1	1	1	1	1	0	0	0.01	0.01	0
AB05901.1	0.42386132	2.3707125	5.9767125	.	.	.	.	.	0	.	0	.	0	.	0.219	0.18	1	1	0.4	0	0	15327.86	147	-7	4.2581	0	57	93	62	5	77	35	14	21	0.531914894	0	0	0	1	1	1	1	1	1	0	0	2.76	2.76	0
AB03982.1	0.4205439	4.6118505	2.7998505	.	.	.	.	.	0	.	0	.	0	.	0.634	0.668	1	1	0.18	0	0	24128.46	221	-3	5.3417	3	77	114	67	22	122	53	26	27	0.830188679	.	.	.	1	0	0	0	0	0	0	0	0.38	0.38	0
AB04827.1	0.419491	-0.2550215	5.6909785	.	.	.	.	.	0	.	0	.	0	.	0	0.009	1	1	0.74	0	0	55329.56	520	-20.5	4.206	1	194	320	168	50	293	81	31	50	0.86259542	0	0	0	1	1	1	1	0	1	0	0	8.93	10.45	0
AB08526.1	0.41946736	0.0302415	5.7662415	.	.	.	.	.	0	.	0	.	0	PL4_5,PL4_1,PL4,PL4_4,PL4_2	0	0.044	1	1	0.49	0	0	69743.83	620	-5.5	5.5688	4	198	333	168	88	330	151	75	76	1.102362205	0	0	0	1	1	1	1	1	1	0	0	0	2.17	0
AB01228.1	0.41731715	1.493477	5.975477	.	.	.	.	.	0	.	0	.	0	.	0.021	0.232	1	1	0.48	0	0	23308.91	211	-12	4.2507	4	72	116	52	31	125	51	20	31	0.890909091	0	0	0	1	1	1	1	1	1	0	0	0.27	0.27	0
AB00159.1	0.41411477	0.1683385	5.9943385	.	.	.	.	.	0	.	0	.	0	.	0	0.029	1	1	0.34	0	0	72793.72	655	7.5	8.0542	12	227	372	159	89	351	135	73	62	1	0	0	0	1	1	1	1	1	1	0	0	6.48	6.49	0
AB01385.1	0.41314098	6.457336	5.675336	.	.	.	unaffected_pathogenicity	PHI:7649	0	.	1	PF00188	0	.	0.07	0.227	1	1	0.21	0	0	24658.37	218	-7.5	4.92	6	67	127	60	36	122	59	28	31	0.690909091	0	0	0	1	1	1	1	1	1	0	0	16.85	16.93	0
AB09403.1	0.40472335	1.044631	5.990631	.	.	.	reduced_virulence,unaffected_pathogenicity	PHI:552,PHI:2920,PHI:397,PHI:712,PHI:2921,PHI:9075,PHI:2700,PHI:9074,PHI:1011,PHI:3991,PHI:3919,PHI:9058	0	.	0	.	0	AA1_2,AA1_1,AA1,AA1_3	0	0.009	1	1	0.75	0	0	66938.43	616	11	7.903	9	218	369	182	80	353	104	62	42	0.916666667	0	1	0	1	1	1	1	1	1	0	0	10.02	10.13	0
AB05262.1	0.40472335	-0.278687	5.667313	.	.	.	.	.	0	.	0	.	0	GH95	0	0.009	1	1	0.74	0	0	87308.24	803	-25	4.5787	7	278	466	222	101	455	147	65	82	0.882978723	0	0	0	1	1	1	1	1	1	0	0	7.4	7.64	0
AB08382.1	0.40230876	0.5935695	5.4715695	.	.	.	.	.	0	.	0	.	0	AA7	0	0.187	1	1	0.57	0	0	43020.86	398	-1	6.2472	2	141	229	133	41	224	76	39	37	0.941860465	0	0	0	1	1	1	1	0	1	0	0	0.01	0.02	0
AB05391.1	0.4022024	1.01874	5.41874	.	.	.	reduced_virulence	PHI:5741,PHI:6122	0	.	0	.	0	.	0	0.1	1	1	0.49	0	0	70486.82	626	-11.5	5.0716	4	188	357	160	91	315	141	68	73	1.528301887	0	0	0	1	0	1	1	0	1	0	0	0.01	0.01	0
AB02424.1	0.4005956	-0.0842335	5.8617665	.	.	.	.	.	0	.	0	.	0	GH26,CBM35	0	0.009	1	1	0.76	0	0	50664.26	466	-24.5	4.1622	2	169	273	150	61	266	83	31	52	0.9375	0	0	0	1	1	1	1	1	1	0	0	0.17	0.21	0
AB09762.1	0.39918453	5.2549465	5.9849465	.	.	.	reduced_virulence,loss_of_pathogenicity	PHI:526,PHI:1071,PHI:6739	0	.	0	.	0	GH31	0	0.045	1	1	0.61	0	0	97122.5	873	-24	4.7973	7	263	487	229	125	483	202	94	108	1.056410256	0	0	0	1	1	1	1	1	1	0	0	0.97	0.97	0
AB05191.1	0.39580578	0.354291	5.970291	.	.	.	.	.	0	.	0	.	0	.	0	0.064	1	1	0.21	0	0	41677.73	377	-12.5	4.7573	10	126	200	104	46	200	87	40	47	0.976190476	0	0	0	1	1	1	1	1	1	0	0	0	0.01	0
AB00906.1	0.3957678	0.9770885	5.7050885	.	.	.	.	.	0	.	0	.	0	.	0	0.212	1	1	0.3	0	0	41137.65	377	-1.5	6.3045	4	123	203	108	49	221	65	35	30	0.693877551	0	0	0	1	1	1	1	1	1	0	0	0	0.01	0
AB09043.1	0.39421093	1.479102	5.811102	.	.	.	.	.	0	.	0	.	0	.	0.008	0.27	1	1	0.06	0	0	35570.07	322	-1.5	6.3524	3	91	166	86	38	178	73	40	33	0.595505618	0	0	0	1	1	1	1	1	1	0	0	0.23	0.24	0
AB02021.1	0.38937363	0.437291	5.377291	.	.	.	reduced_virulence	PHI:9285,PHI:2644,PHI:9514,PHI:7258	0	.	0	.	0	.	0	0.01	1	1	0.37	0	0	61316.34	575	-33	4.3504	7	213	334	187	54	302	158	64	94	0.924657534	0	0	0	1	1	1	1	0	1	0	0	0.07	0.07	0
AB09980.1	0.38377848	-0.6499	-0.4279	.	.	.	.	.	0	.	0	.	0	.	0.733	0.23	0	0	0.49	0	0	11725.81	108	6	10.1926	0	37	65	20	12	56	18	13	5	0.341463415	.	.	.	0	0	0	0	0	0	0	0	0	0	0
AB00667.1	0.38202506	1.042405	5.946405	.	.	.	reduced_virulence	PHI:785,PHI:7968	0	.	0	.	0	GH125	0	0.016	1	1	0.34	0	0	60734.86	548	5.5	7.1876	5	163	289	155	68	299	121	67	54	1.049586777	0	0	0	1	1	1	1	1	1	0	0	2.35	3.61	0
AB03542.1	0.38202506	1.0852295	5.7552295	.	.	.	reduced_virulence	PHI:3813,PHI:3859	0	.	0	.	0	GH5_47,GH5_46,GH5,GH5_1,GH5_44,GH5_38,GH5_26,GH5_33,GH5_25,GH5_54,GH5_22,GH5_52,GH5_9,GH5_39,GH5_8,GH5_45,GH5_37,GH5_15,GH5_14,GH5_49,GH5_36,GH5_23,GH5_50,GH5_4	0	0.055	1	1	0.29	0	0	47585.2	420	-2	5.9983	5	128	222	114	62	227	103	52	51	1.174418605	0	0	0	1	1	1	1	1	1	0	0	0.13	0.14	0
AB00468.1	0.38128912	2.816837	5.744837	.	.	.	.	.	0	.	0	.	0	.	0.381	0.131	1	1	0.47	0	0	18822.81	180	-14	3.9053	0	64	109	65	9	95	36	11	25	0.836734694	0	0	0	1	1	1	1	1	1	0	0	0.27	0.27	0
AB03180.1	0.38084415	-0.2578675	5.5621325	.	.	.	.	.	0	.	0	.	0	GH74	0	0.03	1	1	0.07	0	0	118860.98	1048	-11.5	5.9269	18	287	533	239	137	492	353	179	174	1.557471264	1	0	0	1	1	1	1	1	1	0	0	0.02	0.02	0
AB02797.1	0.37929726	0.2048915	5.9528915	.	.	.	.	.	0	.	0	.	0	.	0	0.042	1	1	0.8	0	0	70137.03	737	-12.5	4.5269	6	407	555	272	9	417	83	36	47	0.275	1	0	0	1	1	1	1	1	1	0	1	13.76	14.16	0.888888889
AB09209.1	0.3790166	1.9066	5.7106	.	.	.	.	.	0	.	0	.	0	.	0	0.366	1	1	0.31	0	0	39680.62	350	-4.5	6.0303	7	98	181	91	60	204	80	42	38	0.905882353	0	0	0	1	1	1	1	1	1	0	1	19.53	19.54	0.8
AB07642.1	0.37565684	4.640217	5.804217	.	.	.	.	.	0	.	0	.	0	.	0.311	0.495	1	1	0.12	0	0	28589.75	255	6	7.8314	4	80	129	82	33	136	57	34	23	1.063829787	0	0	0	1	1	1	1	1	1	0	0	0.01	0.01	0
AB02004.1	0.37200937	5.3207395	5.9307395	.	.	.	reduced_virulence,loss_of_pathogenicity,unaffected_pathogenicity	PHI:6711,PHI:522,PHI:6715,PHI:434,PHI:6712,PHI:33,PHI:6713,PHI:6714,PHI:6530,PHI:2808	0	.	0	.	0	GH72,CBM43,GH158	0	0.065	1	1	0.46	0	0	55561.35	507	-13.5	4.6655	17	174	290	129	58	276	122	55	67	1.182608696	0	0	0	1	1	1	1	1	1	0	0	0.41	0.41	0
AB00952.1	0.37200937	0.054841	5.976841	.	.	.	.	.	0	.	0	.	0	AA5_2,AA5_1,AA5	0	0.013	1	1	0.44	0	0	75925.51	702	7	7.3857	16	256	429	201	79	393	148	81	67	0.865497076	0	0	0	1	1	1	1	1	1	0	0	0.89	0.93	0
AB00552.1	0.37132382	9.8181475	3.9921475	.	.	.	.	.	0	.	0	.	0	.	1	0.971	1	1	0.31	0	0	9487.7	81	-2	5.4913	5	21	36	14	16	44	22	11	11	1.6	.	.	.	0	0	0	0	0	0	0	0	0	0	0
AB09900.1	0.36875334	-0.98805	4.78995	.	.	.	.	.	0	.	0	.	0	.	0	0.037	1	1	0.87	0	0	19785.83	202	-8.5	3.9187	8	109	151	71	6	113	22	7	15	0.507936508	0	0	0	1	1	1	1	1	1	0	0	0.01	12.77	0
AB01731.1	0.36862355	1.088501	5.984501	.	.	.	.	.	0	.	0	.	0	.	0.002	0.182	1	1	0.38	0	0	34161.68	313	-12	4.6198	11	118	189	77	35	154	76	34	42	1.03125	0	0	0	1	1	1	1	1	1	0	0	1.75	1.75	0
AB09191.1	0.3685273	0.6410315	5.5330315	.	.	.	reduced_virulence	PHI:144,PHI:8806,PHI:8753	0	.	0	.	0	GH18	0	0.018	1	1	0.24	0	0	43911.39	399	-14.5	4.6106	3	129	215	118	47	223	99	44	55	0.96875	0	0	0	1	1	1	1	1	1	0	0	10.68	10.73	0
AB01372.1	0.36156192	-6.4493555	-0.5033555	.	.	.	.	.	0	.	0	.	0	.	0	0.009	0	0	0.26	0	0	76703.94	704	-15.5	5.0148	4	244	396	222	74	372	165	79	86	0.792207792	.	.	.	0	0	0	0	0	0	0	0	0	0.02	0
AB05362.1	0.36156192	-6.0449005	-0.5069005	.	.	.	.	.	0	.	0	.	0	.	0	0.077	0	0	0.07	0	0	50325.75	466	-3	6.1916	3	157	270	119	41	232	103	54	49	0.69047619	.	.	.	0	0	0	0	0	0	0	0	0	0	0
AB07803.1	0.36131716	0.594415	5.976415	.	.	.	.	.	0	.	0	.	0	GH6	0	0.103	1	1	0.61	0	0	41939.22	395	-6.5	4.7991	6	147	240	124	37	230	80	37	43	0.872727273	0	1	0	1	1	1	1	1	1	0	0	0.98	0.99	0
AB02037.1	0.36101586	1.226542	5.992542	.	.	.	reduced_virulence	PHI:6265	0	.	0	.	0	GH16	0	0.039	1	1	0.7	0	0	39602.88	367	-14	4.4565	8	143	226	87	47	197	75	32	43	0.895348837	0	0	0	1	1	1	1	1	1	0	0	0	0.03	0
AB07650.1	0.356743	0.822421	5.684421	.	.	.	unaffected_pathogenicity,reduced_virulence	PHI:9150	0	.	0	.	0	.	0	0.023	1	1	0.12	0	0	44662.21	407	-10.5	5.0454	3	135	222	121	46	222	104	50	54	0.783505155	0	1	0	1	1	1	1	1	1	0	0	0.06	0.06	0
AB06884.1	0.3563584	7.3087335	2.2507335	.	.	.	.	.	0	.	0	.	0	GH45	0.996	0.847	1	1	0.59	1	0	23100.37	212	-1	6.2004	14	82	122	60	26	124	40	21	19	0.895833333	0	0	0	1	1	1	1	1	0	1	0	0.39	9.2	0
AB05254.1	0.35533264	-0.3847	5.0453	.	.	.	.	.	0	.	0	.	0	.	0.001	0.094	1	1	0.87	0	0	22879.67	229	-8.5	3.9692	12	114	169	72	11	139	22	7	15	0.381578947	0	0	0	1	1	1	1	1	1	0	0	0.03	2.72	0
AB10677.1	0.3537027	2.5442805	5.4782805	.	.	.	.	.	0	.	0	.	0	.	0.262	0.249	1	1	0.73	0	0	3424.92	33	0	5.9017	0	14	22	15	3	21	4	2	2	1	0	0	0	1	1	0	1	1	1	0	1	15.13	15.13	0.9
AB01735.1	0.3497273	0.897483	5.997483	.	.	.	.	.	0	.	0	.	0	.	0	0.15	1	1	0.43	0	0	55844.26	505	0	6.5017	7	167	279	122	65	267	123	65	58	0.850393701	0	0	0	1	1	1	1	1	1	0	0	4.28	4.29	0
AB09270.1	0.3497273	0.2628915	5.9388915	.	.	.	.	.	0	.	0	.	0	.	0	0.054	1	1	0.17	0	0	56492.59	510	7	7.5225	7	163	268	139	55	264	146	80	66	0.854700855	0	0	0	1	1	1	1	1	1	0	0	0.1	0.11	0
AB07152.1	0.349541	0.0417485	5.8557485	.	.	.	.	.	0	.	0	.	0	GH158,GH2	0	0.031	1	1	0.64	0	0	60091.31	536	-7	5.3304	4	164	294	125	78	289	116	57	59	1.149122807	0	0	0	1	1	1	1	1	1	0	0	3.9	3.91	0
AB05471.1	0.34744763	0.577997	5.863997	.	.	.	.	.	0	.	0	.	0	.	0	0.119	1	1	0.59	0	0	23327.66	219	-21	3.9656	6	77	141	62	21	118	57	19	38	0.945454545	0	0	0	1	1	1	1	1	1	0	0	0.62	0.62	0
AB06888.1	0.34744763	0.4129995	5.9989995	.	.	.	.	.	0	.	0	.	0	.	0.042	0.027	1	1	0.47	0	0	5191.82	51	-1	4.7061	1	27	34	20	3	29	9	4	5	0.470588235	0	0	0	1	1	1	1	1	1	0	0	0.05	0.05	0
AB01247.1	0.3453353	0.5783915	5.9963915	.	.	.	.	.	0	.	0	.	0	.	0.001	0.096	1	1	0.58	0	0	8057.14	76	1	8.5628	0	34	49	26	7	42	13	7	6	0.636363636	0	0	0	1	1	1	1	1	1	0	0	5.47	5.47	0
AB06543.1	0.34513494	7.9289335	4.9649335	.	.	.	.	.	0	.	0	.	0	.	0.987	0.507	1	1	0.3	0	0	5579.33	52	1.5	7.316	0	19	26	20	6	28	13	8	5	0.866666667	0	0	0	1	1	1	1	0	1	0	0	0.01	0.01	0
AB06505.1	0.34096113	-8.434648	-4.378648	.	.	.	.	.	0	.	0	.	0	.	0.027	0.297	0	1	0.34	0	1	30275.82	289	10	10.0759	0	113	168	103	31	172	52	33	19	0.708860759	0	1	0	1	1	1	1	1	1	3	3	11.9	69.36	0.739130435
AB05307.1	0.34077543	0.2350115	5.9590115	.	.	.	.	.	0	.	0	.	0	GH55	0	0.046	1	1	0.74	0	0	84361.04	784	-25.5	4.4402	10	274	458	209	92	440	139	59	80	1.050761421	0	0	0	1	1	1	1	1	1	0	0	0.15	0.19	0
AB08852.1	0.33885658	2.7386015	5.4686015	.	.	.	.	.	0	.	0	.	0	.	0.258	0.287	1	1	0.24	0	0	27162.16	249	-7.5	4.585	2	76	135	92	22	151	52	23	29	0.786885246	0	0	0	1	1	1	1	1	1	0	0	0.03	0.59	0
AB03402.1	0.3367122	-6.3982035	-0.4882035	.	.	.	.	.	0	.	0	.	0	.	0	0.015	0	0	0.29	0	0	54084.54	503	-9.5	5.273	6	166	273	168	50	283	112	55	57	1.0625	.	.	.	0	0	0	0	0	0	0	0	0	0.05	0
AB10407.1	0.33611172	0.5136895	5.9976895	.	.	.	.	.	0	.	0	.	0	.	0.017	0.069	1	1	0.65	0	0	21483.28	211	-4	4.6289	4	94	141	76	12	124	29	13	16	0.568965517	0	1	0	1	1	1	1	1	1	0	0	0.1	0.12	0
AB05785.1	0.33482417	1.0889435	5.4469435	.	.	.	reduced_virulence	PHI:4989,PHI:4988	0	.	0	.	0	.	0	0.107	1	1	0.32	0	0	36574.3	327	-11	4.74	4	94	165	96	40	172	85	39	46	1.413793103	0	0	0	1	1	1	1	1	1	0	0	0.02	0.02	0
AB06016.1	0.33316654	5.8877995	5.9997995	.	.	.	reduced_virulence	PHI:257	0	.	1	PF11327	0	.	0.045	0.103	1	1	0.69	0	0	29829.58	306	2	7.6123	5	147	212	100	11	194	45	24	21	0.396694215	1	0	0	1	1	1	1	1	1	0	0	9.35	23.3	0
AB02994.1	0.33015752	8.014854	3.304854	.	.	.	.	.	0	.	0	.	0	.	0.912	0.873	1	1	0.15	0	0	14586.8	131	6	10.1665	0	42	64	38	10	63	32	19	13	1.625	.	.	.	1	1	0	0	0	1	0	1	21.81	21.81	0.652173913
AB01980.1	0.32904804	7.6311655	5.3811655	.	.	.	.	.	0	.	0	.	0	.	0.872	0.503	1	1	0.36	0	0	14834.05	134	1.5	6.8472	0	39	73	43	24	84	25	15	10	0.911764706	0	0	0	1	1	1	1	1	0	0	0	2.46	2.58	0
AB05586.1	0.32812232	2.0610475	5.9850475	.	.	.	unaffected_pathogenicity	PHI:566	0	.	0	.	0	GH7	0	0.346	1	1	0.57	0	0	44762.35	417	-10.5	4.7406	18	157	245	100	41	241	83	38	45	0.809090909	0	0	0	1	1	1	1	1	1	0	0	0.09	0.09	0
AB05154.1	0.32544214	5.0583815	5.9983815	.	.	.	reduced_virulence	PHI:9126	0	.	1	PF00734	0	AA3_3,AA8,CBM1,AA3_1,AA3,AA3_2	0	0.01	1	1	0.74	0	0	99006.03	957	-35.5	4.342	9	411	644	285	86	552	163	67	96	0.56445993	0	0	0	1	1	1	1	1	1	0	0	0.16	0.18	0
AB05354.1	0.3230682	0.0293875	5.9993875	.	.	.	.	.	0	.	0	.	0	.	0	0.005	1	1	0.66	0	0	6524.5	65	0.5	6.9394	2	36	44	22	3	38	5	3	2	0.210526316	0	0	0	1	1	1	1	1	1	0	0	0.25	0.25	0
AB09826.1	0.32146895	0.3594955	5.9994955	.	.	.	.	.	0	.	0	.	0	GH16	0	0.06	1	1	0.69	0	0	37355.77	353	-21	4.1517	4	141	233	84	32	180	76	28	48	0.770833333	0	0	0	1	1	1	1	1	1	0	0	0.08	0.13	0
AB07089.1	0.31149355	1.3252555	-0.5047445	.	.	.	increased_virulence_(hypervirulence),reduced_virulence,loss_of_pathogenicity,lethal,unaffected_pathogenicity	PHI:3866,PHI:7485,PHI:8927,PHI:5440,PHI:2836,PHI:2837,PHI:2835,PHI:784,PHI:2269,PHI:9460,PHI:3301,PHI:2312,PHI:8929,PHI:7696,PHI:6956,PHI:6957,PHI:5271,PHI:4077,PHI:685,PHI:7511,PHI:2802,PHI:2022,PHI:2844,PHI:59	0	.	0	.	0	.	0.675	0.63	0	0	0.55	0	0	29453.63	276	1	6.8571	3	91	159	88	26	163	55	29	26	0.971830986	.	.	.	0	0	0	0	0	0	0	0	0.15	0.21	0
AB05218.1	0.30940792	0.705256	5.639256	.	.	.	reduced_virulence	PHI:9126	0	.	0	.	0	AA3_3,AA3_2,AA3	0	0.011	1	1	0.38	0	0	65465.21	603	2	6.7855	1	200	332	191	64	340	126	67	59	0.943661972	0	0	0	1	0	1	1	1	1	0	0	4.31	4.4	0
AB05858.1	0.30940792	0.0258945	5.9718945	.	.	.	.	.	0	.	0	.	0	CE1	0	0.009	1	1	0.55	0	0	100675.75	921	-13	5.8301	2	305	512	276	123	512	193	99	94	0.803827751	0	0	0	1	1	1	1	1	1	0	0	0.32	0.32	0
AB01191.1	0.30708635	0.3260465	5.9960465	.	.	.	.	.	0	.	0	.	0	.	0	0.055	1	1	0.73	0	0	15819.28	153	-1	5.5326	1	73	110	22	24	102	16	8	8	0.264705882	0	0	0	1	1	1	1	1	1	0	0	0.06	0.06	0
AB09816.1	0.30410463	0.295486	5.731486	.	.	.	unaffected_pathogenicity	PHI:1087	0	.	0	.	0	.	0	0.094	1	1	0.44	0	0	40985.05	372	-11	4.6529	7	119	212	96	46	211	73	33	40	0.905882353	0	0	0	1	1	1	1	1	1	0	0	0.05	0.07	0
AB04326.1	0.30410463	0.908761	5.984761	.	.	.	.	.	0	.	0	.	0	.	0.015	0.139	1	1	0.55	0	0	30169.87	287	-7.5	4.9264	10	115	188	89	27	159	55	26	29	0.732394366	0	1	0	1	1	1	1	1	1	0	0	1.36	1.36	0
AB00713.1	0.30361164	0.0541165	5.6281165	.	.	.	.	.	0	.	0	.	0	.	0	0.071	1	1	0.39	0	0	52061.08	474	-17	4.6631	5	150	257	126	62	262	115	52	63	1.082568807	0	0	0	1	1	1	1	1	1	0	0	0	0.07	0
AB06325.1	0.29576668	-1.7050825	2.6689175	.	.	.	.	.	0	.	0	.	0	.	0	0.271	1	1	0.44	1	0	41921.35	379	6.5	8.5651	5	135	202	92	50	203	81	45	36	1.024096386	0	0	0	1	1	1	1	1	1	1	0	0.04	8.97	0
AB00963.1	0.29431206	-0.2923955	5.6536045	.	.	.	.	.	0	.	0	.	0	GH43_11,GH43_21,GH43_2,GH43_14,GH43_34,GH43_5,GH43_12,GH159,GH43_23,GH43_22,GH43_29,GH43,GH43_15,GH43_30,GH43_8,GH43_3,GH43_16,GH43_35,GH43_31,GH43_19,GH43_24,GH43_6,GH43_33,GH43_9,GH43_28,GH43_20,GH43_4,GH43_27,GH43_32,GH43_37,GH43_10,GH43_1,GH43_17,GH43_18,GH43_26	0	0.009	1	1	0.7	0	0	82194.13	749	-19	4.7205	2	267	437	197	98	400	153	70	83	1.053571429	0	0	0	1	0	1	1	1	1	0	0	0	0.01	0
AB09959.1	0.29343504	0.262183	5.842183	.	.	.	.	.	0	.	0	.	0	.	0	0.07	1	1	0.76	0	0	58977.25	552	-7.5	5.1364	3	199	325	162	66	329	101	49	52	0.765100671	0	1	0	1	1	1	1	1	1	0	0	0.16	0.37	0
AB09999.1	0.29325548	1.5923155	5.9303155	.	.	.	.	.	0	.	0	.	0	.	0.047	0.23	1	1	0.24	0	0	29697.87	260	13.5	9.6134	4	81	126	69	33	126	74	47	27	1.181818182	1	1	1	1	1	1	1	1	1	0	0	0.45	0.49	0
AB09791.1	0.29004616	6.4882595	5.5402595	.	.	.	.	.	0	.	0	.	0	.	1	0.158	1	1	0.59	0	0	15358.98	176	4.5	10.4802	0	114	133	65	5	128	17	11	6	0.214285714	0	0	0	1	1	1	1	1	1	0	0	12.89	49.48	0
AB07065.1	0.2859015	0.59434	4.98034	.	.	.	.	.	0	.	0	.	0	.	0	0.269	1	1	0.61	0	0	48812.08	454	-1	6.2463	5	149	258	127	54	274	84	43	41	0.904761905	0	0	0	1	0	0	1	0	1	0	0	8.23	15.69	0
AB00717.1	0.28245324	0.9301855	5.8701855	.	.	.	unaffected_pathogenicity,reduced_virulence	PHI:7705,PHI:9126	0	.	0	.	0	AA3_3,AA3_1,AA3_2,AA3	0	0.01	1	1	0.3	0	0	68520.61	637	-20.5	4.6756	2	221	368	205	62	341	135	61	74	0.837837838	0	0	0	1	1	1	1	1	1	0	0	0.49	0.52	0
AB00962.1	0.28245324	0.2046175	5.6286175	.	.	.	.	.	0	.	0	.	0	.	0	0.096	1	1	0.23	0	0	52956	492	-25	4.4007	3	171	283	154	48	270	110	46	64	0.771186441	0	1	0	1	1	1	1	0	1	0	0	0.15	0.6	0
AB05768.1	0.28245324	0.0930035	5.9550035	.	.	.	.	.	0	.	0	.	0	.	0	0.023	1	1	0.57	0	0	52263.57	483	-9.5	4.8726	2	166	289	155	47	268	98	46	52	0.870689655	0	0	0	1	1	1	1	1	1	0	0	0.24	0.25	0
AB07869.1	0.28245324	0.6042085	5.5502085	.	.	.	unaffected_pathogenicity,reduced_virulence	PHI:2411,PHI:3146,PHI:7689	0	.	0	.	0	.	0	0.009	1	1	0.44	0	0	61991.2	581	-10.5	4.9739	4	210	332	184	53	330	120	57	63	0.916666667	0	0	0	1	1	1	1	0	1	0	0	0.02	6.1	0
AB09510.1	0.28233215	5.6634895	0.3234895	.	.	.	.	.	0	.	0	.	0	.	1	0.89	0	0	0.46	0	0	12633.95	114	-5.5	4.5376	8	42	68	20	14	56	32	14	18	1.227272727	.	.	.	0	0	0	0	0	0	0	0	0	0	0
AB04477.1	0.2819045	5.3890455	5.8850455	.	.	.	effector_(plant_avirulence_determinant)	PHI:7378	0	.	0	.	1	GH18,CBM50	0	0.084	1	1	0.49	0	0	55255.07	497	-4.5	5.5038	15	164	282	119	67	274	115	57	58	1.209090909	1	0	0	1	1	1	1	1	1	0	0	0.4	0.41	0
AB08266.1	0.28180552	11.701919	5.087919	.	.	.	unaffected_pathogenicity,effector_(plant_avirulence_determinant)	PHI:7649,PHI:7650,PHI:5498	0	.	1	PF00188	0	.	0.683	0.586	1	1	0.46	0	0	20844.11	189	-4.5	4.9758	4	67	105	43	28	104	38	18	20	0.880952381	0	0	0	1	1	1	1	1	1	0	0	0.08	11.96	0
AB07079.1	0.2815383	0.03541	5.98141	.	.	.	unaffected_pathogenicity	PHI:2032	0	.	0	.	0	.	0	0.009	1	1	0.67	0	0	57743.11	534	-21	4.1351	4	196	324	153	64	300	76	28	48	0.88976378	0	0	0	1	1	1	1	1	1	0	0	10.42	10.44	0
AB01108.1	0.2794516	4.6683595	5.6143595	.	.	.	unaffected_pathogenicity,increased_virulence_(hypervirulence),reduced_virulence	PHI:540,PHI:9527,PHI:1028,PHI:1029,PHI:9526,PHI:278	0	.	0	.	0	CE8	0	0.009	1	1	0.79	0	0	200476.51	1920	23	8.8264	16	891	1296	560	192	999	239	134	105	1.027272727	0	0	0	1	0	1	1	1	1	0	0	0.46	6.37	0
AB03621.1	0.26889515	1.0247745	5.9707745	.	.	.	reduced_virulence	PHI:8858	0	.	0	.	0	.	0	0.009	1	1	0.56	0	0	102748.34	951	-18	5.1766	9	332	549	281	106	521	195	95	100	0.837320574	0	0	0	1	1	1	1	1	1	0	0	0.11	0.13	0
AB01986.1	0.26585567	5.17465	5.99465	.	.	.	effector_(plant_avirulence_determinant)	PHI:652	0	.	0	.	0	.	0.001	0.029	1	1	0.66	0	0	26842.96	267	0	6.4589	7	130	189	85	22	159	34	18	16	0.49382716	0	1	0	1	1	1	1	1	1	0	0	0.29	0.47	0
AB00824.1	0.26585567	5.419847	5.993847	.	.	.	.	.	0	.	1	PF11327	0	.	0.066	0.005	1	1	0.68	0	0	15899.72	173	1.5	7.7201	3	105	130	64	3	116	22	12	10	0.180722892	0	0	0	1	1	1	1	1	1	0	0	5.28	20.31	0
AB00693.1	0.2633271	-0.6007145	2.7172855	.	.	.	.	.	0	.	0	.	0	.	0.011	0.436	1	1	0.08	1	0	35580.25	313	3.5	7.0269	9	101	153	82	53	163	75	42	33	1.551020408	0	0	0	1	1	1	1	1	1	1	0	10.05	36.58	0
AB01374.1	0.26317436	0.34577	5.98577	.	.	.	.	.	0	.	0	.	0	.	0	0.06	1	1	0.79	0	0	23060.39	229	-2.5	4.6538	8	111	161	82	14	139	22	10	12	0.6	0	1	0	1	1	1	1	1	1	0	1	20.36	27.97	0.434782609
AB02138.1	0.26134497	0.505371	5.223371	.	.	.	reduced_virulence	PHI:4231	0	.	0	.	0	.	0	0.047	1	1	0.83	0	0	38820.97	382	-30	3.5374	0	162	259	142	23	213	46	9	37	0.797979798	0	0	0	1	1	1	1	1	1	0	0	0.02	0.35	0
AB02305.1	0.2597155	0.3697585	5.9917585	.	.	.	.	.	0	.	0	.	0	GH105	0	0.063	1	1	0.36	0	0	97873.2	878	-2	6.363	10	271	481	213	116	465	211	110	101	0.994974874	0	0	0	1	1	1	1	1	1	0	0	0.08	0.09	0
AB01905.1	0.25729695	-2.1686085	-5.1446085	.	.	.	.	.	0	.	0	.	0	.	0.975	0.521	0	1	0.24	0	1	18433.63	167	3	9.4375	0	41	86	59	16	105	32	18	14	0.941176471	.	.	.	1	1	1	0	1	0	3	1	10.34	31.08	0
AB09608.1	0.2567267	5.324839	0.002839	.	.	.	.	.	0	.	0	.	0	.	0.993	0.894	0	0	0.63	0	0	25963.18	235	11	8.7326	12	86	136	40	32	120	51	32	19	1.215686275	.	.	.	0	0	0	0	0	0	0	0	0	3.91	0
AB05106.1	0.2539024	-1.4496285	-0.5036285	.	.	.	increased_virulence_(hypervirulence),reduced_virulence,loss_of_pathogenicity,unaffected_pathogenicity	PHI:729,PHI:728,PHI:7916,PHI:7243,PHI:255,PHI:7221,PHI:6936,PHI:7844,PHI:4196,PHI:5034,PHI:718,PHI:9189,PHI:3299,PHI:9106,PHI:725,PHI:2290,PHI:730,PHI:4903,PHI:723,PHI:727,PHI:881,PHI:55,PHI:8597,PHI:8596,PHI:668,PHI:2895,PHI:4505,PHI:9265,PHI:3387,PHI:2425,PHI:724,PHI:7708,PHI:5276,PHI:9519,PHI:726,PHI:714	0	.	0	.	0	.	0	0.009	0	0	0.05	0	0	230053.82	2116	-25.5	5.6255	27	722	1158	661	216	1166	504	252	252	0.847599165	.	.	.	0	0	0	0	0	0	0	0	0	13.44	0
AB09633.1	0.2539024	-6.177314	-0.495314	.	.	.	.	.	0	.	0	.	0	.	0	0.053	0	0	0.25	0	0	46948.31	436	-9	5.3727	6	146	243	130	40	242	105	52	53	0.762376238	.	.	.	0	0	0	0	0	0	0	0	0	0.01	0
AB05989.1	0.25390205	-1.517175	-0.501175	.	.	.	reduced_virulence	PHI:6904	0	.	0	.	0	.	0.084	0.58	0	0	0.5	0	0	36514.58	337	3	7.1718	2	106	195	110	34	186	83	45	38	1.283783784	.	.	.	0	0	0	0	0	0	0	0	0	0	0
AB06887.1	0.24875319	4.5559515	-0.1360485	.	.	.	.	.	0	.	0	.	0	.	0.931	0.851	0	0	0.17	0	0	9756.03	89	-0.5	6.2012	3	34	49	27	11	51	21	11	10	0.583333333	.	.	.	0	0	0	0	0	0	0	0	1.22	1.22	0
AB07015.1	0.24757454	-0.6765695	5.2454305	.	.	.	.	.	0	.	0	.	0	.	0	0.013	1	1	0.81	0	0	50667.15	484	-10	4.7743	14	209	323	120	61	287	80	37	43	0.705479452	0	0	0	1	1	0	1	0	1	0	0	5.52	5.98	0
AB01270.1	0.24670039	-0.1007505	5.8452495	.	.	.	.	.	0	.	0	.	0	.	0	0.009	1	1	0.2	0	0	78411.8	711	-21	4.7283	7	210	396	210	73	402	172	79	93	0.854545455	0	0	0	1	1	1	1	1	1	0	0	0.34	1	0
AB03753.1	0.24562442	1.7853715	5.7093715	.	.	.	unaffected_pathogenicity	PHI:547	0	.	0	.	0	GH5_5,GH5_40,GH5,GH5_39,GH5_25,GH5_2,GH5_4	0	0.346	1	1	0.63	0	0	37538.26	335	-7	4.7874	2	105	172	91	49	189	65	30	35	1.324324324	0	0	0	1	1	1	1	1	1	0	0	1.96	2.2	0
AB09041.1	0.23975667	4.7476955	-0.5023045	.	.	.	.	.	0	.	0	.	0	.	0.995	0.88	0	0	0.25	0	0	15537.73	147	0.5	6.7127	2	54	88	50	12	85	38	20	18	0.725	.	.	.	0	0	0	0	0	0	0	0	0.04	0.07	0
AB02586.1	0.23943286	0.0528455	5.9988455	.	.	.	.	.	0	.	0	.	0	.	0	0.009	1	1	0.66	0	0	54823.07	511	-24	4.1359	4	186	318	139	59	300	77	28	49	0.671052632	0	0	0	1	1	1	1	1	1	0	0	0.07	0.22	0
AB00837.1	0.23943286	0.06562	5.93362	.	.	.	.	.	0	.	0	.	0	.	0	0.022	1	1	0.59	0	0	51068.86	489	-5.5	4.7826	4	177	310	179	37	301	69	32	37	0.662068966	0	0	0	1	1	1	1	1	1	0	0	0.33	1.17	0
AB02019.1	0.23943286	1.158359	5.984359	.	.	.	reduced_virulence	PHI:7281	0	.	0	.	0	GH32	0	0.029	1	1	0.58	0	0	70614.73	638	-35.5	4.2186	2	212	366	144	95	347	118	45	73	0.937062937	0	0	0	1	1	1	1	1	1	0	0	0.56	0.56	0
AB09637.1	0.23740083	0.63294	5.57894	.	.	.	unaffected_pathogenicity,reduced_virulence	PHI:7705,PHI:9126	0	.	0	.	0	AA3_3,AA3_1,AA3_2,AA3	0	0.009	1	1	0.48	0	0	70096.12	643	5.5	7.5486	3	205	375	190	78	364	115	63	52	1.073333333	0	0	0	1	0	1	1	1	1	0	0	0.02	0.1	0
AB04137.1	0.23740083	-0.2020475	5.7439525	.	.	.	.	.	0	.	0	.	0	GH36	0	0.009	1	1	0.28	0	0	73487.88	668	-21	4.8785	3	214	375	180	97	368	138	65	73	0.97260274	0	0	0	1	0	1	1	1	1	0	0	0.68	0.7	0
AB09220.1	0.23740083	-0.3468455	5.5991545	.	.	.	.	.	0	.	0	.	0	GH35	0	0.009	1	1	0.73	0	0	111139.22	1013	-19.5	5.0324	3	336	570	281	149	589	196	94	102	1.004016064	0	0	0	1	0	1	1	1	1	0	0	0.48	0.53	0
AB04459.1	0.23652393	5.002643	5.948643	.	.	.	unaffected_pathogenicity,loss_of_pathogenicity	PHI:24,PHI:191	0	.	0	.	0	GH3	0	0.009	1	1	0.68	0	0	70538.57	644	-27	4.382	6	210	369	178	85	365	125	52	73	1	0	0	0	1	1	1	1	1	1	0	0	0	0.06	0
AB00164.1	0.23652393	0.949876	5.877876	.	.	.	reduced_virulence,unaffected_pathogenicity	PHI:6121,PHI:2032,PHI:541,PHI:9144	0	.	0	.	0	CE10	0	0.012	1	1	0.47	0	0	60752.24	561	-5.5	4.9322	5	181	323	171	58	334	93	44	49	1.03649635	0	0	0	1	1	1	1	1	1	0	0	0	0.07	0
AB09940.1	0.23652393	-0.302074	5.631926	.	.	.	unaffected_pathogenicity	PHI:716	0	.	0	.	0	AA7	0	0.011	1	1	0.6	0	0	60400.66	564	-3.5	5.7215	7	206	330	181	59	334	110	55	55	0.773972603	0	0	0	1	1	1	1	0	1	0	0	0	2.15	0
AB06204.1	0.23443346	-0.3994755	5.5465245	.	.	.	.	.	0	.	0	.	0	CE15	0	0.009	1	1	0.07	0	0	125305.08	1145	15.5	7.9285	9	389	610	335	111	597	283	156	127	0.928571429	1	0	0	1	0	1	1	1	1	0	0	0.06	0.17	0
AB06807.1	0.23384857	5.0713515	5.9933515	.	.	.	.	.	0	.	1	PF01083	0	CE5	0	0.013	1	1	0.49	0	0	38935.63	382	-9	4.6101	12	169	261	139	29	233	65	29	36	0.520661157	0	0	0	1	1	1	1	1	1	0	0	0.2	0.23	0
AB01572.1	0.23215084	0.404217	5.996217	.	.	.	.	.	0	.	0	.	0	.	0	0.068	1	1	0.59	0	0	55611.1	509	-5.5	5.2249	2	169	282	134	53	266	113	55	58	1.06779661	0	0	0	1	1	1	1	1	1	0	0	0.45	0.45	0
AB08173.1	0.23185715	-1.0763005	4.4436995	.	.	.	.	.	0	.	0	.	0	.	0	0.08	1	1	0.83	0	0	21261.8	210	-17	3.4799	12	109	153	53	15	112	27	5	22	0.475409836	0	0	0	1	1	1	1	0	1	0	0	0.48	15.94	0
AB07270.1	0.23145545	6.4094075	5.9954075	.	.	.	.	.	0	.	0	.	0	.	0.938	0.131	1	1	0.45	0	0	5268.08	50	-0.5	5.6102	0	18	28	20	4	34	10	5	5	0.25	0	0	0	1	1	1	1	1	1	0	0	0.13	0.13	0
AB01122.1	0.22873694	1.2443435	4.6403435	.	.	.	.	.	0	.	0	.	0	.	0.002	0.432	1	1	0.48	0	0	29480.56	268	-1.5	6.1208	4	83	152	74	37	164	32	17	15	0.911764706	1	0	0	1	1	1	1	1	1	0	1	21.02	47.65	0.565217391
AB00903.1	0.22320923	5.031501	3.165501	.	.	.	.	.	0	.	0	.	0	.	0.921	0.39	1	1	0.48	1	0	17532.29	167	-2.5	5.0613	3	61	102	68	12	105	25	12	13	0.644444444	0	0	0	1	1	1	1	1	1	1	1	2.95	22.11	0
AB01626.1	0.2229557	1.233117	5.981117	.	.	.	reduced_virulence	PHI:61,PHI:816	0	.	0	.	0	GH17	0	0.042	1	1	0.34	0	0	46002.3	436	-13.5	4.4473	4	168	276	139	30	236	78	33	45	0.657894737	1	1	0	1	1	1	1	1	1	0	0	3.78	3.88	0
AB01841.1	0.22250426	0.0741985	5.9361985	.	.	.	.	.	0	.	0	.	0	.	0	0.023	1	1	0.68	0	0	32577.37	309	-5	5.2205	14	142	219	78	23	149	49	24	25	0.676923077	0	0	0	1	1	1	1	1	1	0	0	12.26	12.38	0
AB02347.1	0.22171813	0.002975	5.948975	.	.	.	unaffected_pathogenicity	PHI:716	0	.	0	.	0	AA7	0	0.009	1	1	0.35	0	0	67855.02	620	-12	4.9392	6	206	364	178	78	348	133	63	70	0.913907285	0	0	0	1	1	1	1	1	1	0	0	5.92	6.05	0
AB03812.1	0.22102682	-0.0185805	5.8434195	.	.	.	.	.	0	.	0	.	0	.	0	0.023	1	1	0.04	0	0	59986.69	551	11.5	9.0855	6	195	291	151	37	262	152	84	68	0.825	1	0	0	1	1	1	1	1	1	0	0	0.04	0.04	0
AB09384.1	0.21724768	0.3185225	5.7785225	.	.	.	.	.	0	.	0	.	0	.	0	0.09	1	1	0.3	0	0	40839.87	361	-9.5	4.8165	1	105	185	103	53	193	88	41	47	1.253333333	0	0	0	1	1	1	1	1	1	0	0	0.98	0.99	0
AB06598.1	0.21440266	1.3208345	5.9728345	.	.	.	reduced_virulence,unaffected_pathogenicity	PHI:6121,PHI:2032,PHI:541	0	.	0	.	0	CE10	0	0.058	1	1	0.49	0	0	70874.26	643	-2	6.2434	7	217	356	176	82	341	136	70	66	1.071428571	1	0	0	1	1	1	1	1	1	0	0	0.4	0.43	0
AB07298.1	0.21440262	0.645493	5.991493	.	.	.	.	.	0	.	0	.	0	GH5,GH5_31	0	0.109	1	1	0.49	0	0	50995.75	465	0.5	6.5413	11	151	253	130	63	261	101	55	46	1.019607843	1	0	0	1	1	1	1	1	1	0	0	0.26	0.27	0
AB00377.1	0.21235988	5.0583625	5.9983625	.	.	.	unaffected_pathogenicity,effector_(plant_avirulence_determinant)	PHI:1575,PHI:1581,PHI:3216,PHI:3378	0	.	1	PF03443	1	AA9	0	0.01	1	1	0.66	0	0	35702.63	344	-13	4.4939	2	148	223	103	39	200	61	26	35	0.626168224	0	0	0	1	1	1	1	1	1	0	1	19.95	19.97	0.608695652
AB07562.1	0.21113902	0.4730345	5.6630345	.	.	.	.	.	0	.	0	.	0	.	0	0.135	1	1	0.05	0	0	38225.83	332	11	8.9538	5	88	153	85	38	163	93	55	38	1.166666667	0	1	0	1	1	1	1	1	1	0	0	0	0.01	0
AB01050.1	0.20758912	0.46821	5.83821	.	.	.	.	.	0	.	0	.	0	.	0	0.105	1	1	0.49	0	0	34716.79	312	-10.5	4.5689	1	98	170	90	37	164	70	31	39	0.954545455	0	0	0	1	1	1	1	1	1	0	0	0.03	0.03	0
AB03448.1	0.19907697	0.022412	5.968412	.	.	.	.	.	0	.	0	.	0	GH3	0	0.009	1	1	0.6	0	0	52583.19	482	-20	4.3044	8	171	280	141	60	269	82	33	49	0.830357143	0	0	0	1	1	1	1	1	1	0	0	7.05	7.07	0
AB10293.1	0.19552377	1.2035165	5.7275165	.	.	.	.	.	0	.	0	.	0	.	0.053	0.193	1	1	0.06	0	0	15623.7	138	-5	4.7885	2	42	64	42	13	71	50	23	27	0.875	1	0	0	1	1	1	1	1	1	0	0	10.45	10.45	0
AB00070.1	0.19479135	3.463578	-0.508422	.	.	.	.	.	0	.	0	.	0	.	0.925	0.737	0	0	0.58	0	0	14993.23	139	0	6.4807	1	45	79	45	10	72	34	18	16	1.133333333	.	.	.	0	0	0	0	0	0	0	0	0.04	0.04	0
AB01308.1	0.19147146	-0.5315115	5.4144885	.	.	.	.	.	0	.	0	.	0	GH43_2,GH43_14,GH43_34,GH43_12,GH43_29,GH43_36,GH43,GH43_15,GH43_8,GH43_16,GH43_31,GH43_24,GH43_9,GH43_28,GH43_4,GH43_13,GH43_37,GH43_10,GH43_11	0	0.009	1	1	0.72	0	0	60751.67	550	-19.5	4.4641	2	187	322	149	77	308	114	49	65	0.984251969	0	0	0	1	0	1	1	0	1	0	0	0	0.02	0
AB03328.1	0.18720981	1.891029	4.957029	.	.	.	.	.	0	.	0	.	0	.	0	0.489	1	1	0.41	0	0	3446.09	31	-1.5	4.1808	1	9	14	9	3	21	3	1	2	0.333333333	.	.	.	1	1	1	0	0	0	0	0	0.11	0.11	0
AB04367.1	0.18688911	5.4617985	5.9817985	.	.	.	effector_(plant_avirulence_determinant)	PHI:6495	1	Mg1LysM	1	PF01476	1	CBM50	0	0.08	1	1	0.71	0	0	15680.63	156	-1.5	5.5307	3	77	108	48	7	82	20	10	10	0.52173913	0	1	0	1	1	1	1	1	1	0	0	0.07	0.07	0
AB05156.1	0.18634614	0.034623	5.854623	.	.	.	.	.	0	.	0	.	0	.	0	0.03	1	1	0.27	0	0	38194.62	345	-19.5	4.2414	6	115	183	100	41	190	75	29	46	0.972972973	0	0	0	1	1	1	1	1	1	0	0	0.02	0.03	0
AB02183.1	0.18599108	2.439898	5.775898	.	.	.	.	.	0	.	0	.	0	.	0.023	0.421	1	1	0.73	0	0	40778.48	376	-13.5	4.5375	30	144	235	110	31	209	82	36	46	0.867647059	1	0	0	1	1	1	1	1	1	0	1	19.49	19.54	0.739130435
AB09278.1	0.18552795	1.341095	2.967095	.	.	.	.	.	0	.	0	.	0	.	0.357	0.372	1	1	0.47	1	0	33986.3	323	1	7.0439	6	131	198	59	34	187	70	36	34	0.588785047	0	0	0	1	1	1	1	1	1	1	1	0.16	21.13	0
AB02752.1	0.18406141	-0.110412	5.721588	.	.	.	.	.	0	.	0	.	0	AA7	0	0.028	1	1	0.81	0	0	56192.99	511	-6.5	5.5624	3	167	285	144	73	287	102	51	51	1.153846154	0	0	0	1	1	1	1	1	1	0	0	14.93	14.94	0
AB05544.1	0.18179509	0.455881	5.693881	.	.	.	.	.	0	.	0	.	0	.	0.006	0.121	1	1	0.6	0	0	27764.33	258	-9	4.4535	6	101	153	81	25	137	49	21	28	0.94	0	0	0	1	1	1	1	1	1	0	0	5.27	5.3	0
AB07823.1	0.18037942	1.5639965	5.9579965	.	.	.	reduced_virulence	PHI:323	0	.	0	.	0	GH5_47,GH5_46,GH5_2,GH5,GH5_1,GH5_44,GH5_25,GH5_54,GH5_22,GH5_9,GH5_39,GH5_8,GH5_45,GH5_15,GH5_49,GH5_14,GH5_36,GH5_23,GH5_50,GH5_4	0	0.101	1	1	0.44	0	0	50164.17	438	1.5	6.756	7	128	228	101	66	227	98	52	46	1.292682927	1	0	0	1	1	1	1	1	1	0	0	0.09	0.09	0
AB03219.1	0.1796127	0.8299915	5.7759915	.	.	.	reduced_virulence	PHI:3965	0	.	0	.	0	.	0	0.009	1	1	0.32	0	0	54953.45	504	-15.5	4.4836	5	157	289	161	50	289	93	40	53	0.964912281	0	0	0	1	1	1	1	1	1	0	0	2.29	2.35	0
AB01996.1	0.1796127	1.032265	5.978265	.	.	.	unaffected_pathogenicity,reduced_virulence	PHI:6121,PHI:2032,PHI:541,PHI:9144	0	.	0	.	0	CE1,CE10	0	0.009	1	1	0.65	0	0	62112.22	580	-20.5	4.4799	6	201	348	161	75	340	105	45	60	0.817610063	1	0	0	1	1	1	1	1	1	0	0	3.49	3.53	0
AB05420.1	0.1796127	0.9576105	5.8976105	.	.	.	reduced_virulence	PHI:9126	0	.	0	.	0	AA3_3,AA8,AA3_1,AA3,AA3_2	0	0.01	1	1	0.49	0	0	59978.29	556	-11.5	4.7712	8	199	331	162	56	312	104	48	56	0.884615385	0	0	0	1	1	1	1	1	1	0	0	0.11	0.51	0
AB03048.1	0.1796127	-0.2183065	5.7276935	.	.	.	.	.	0	.	0	.	0	GH79	0	0.009	1	1	0.37	0	0	58133.26	537	-26	4.3189	4	196	321	160	66	293	105	42	63	0.872	0	1	0	1	1	1	1	0	1	0	0	0.19	0.2	0
AB02505.1	0.1796127	0.47761	5.42361	.	.	.	reduced_virulence	PHI:3076,PHI:5349	0	.	0	.	0	CBM32,GH65	0	0.009	1	1	0.71	0	0	110505.69	1000	-34	4.5837	8	317	582	270	146	551	198	88	110	1.087557604	0	0	0	1	0	1	1	0	1	0	0	0.04	0.14	0
AB05465.1	0.1796127	0.1166745	5.9186745	.	.	.	.	.	0	.	0	.	0	.	0	0.033	1	1	0.59	0	0	43334.89	402	-13	4.5091	3	127	237	119	33	224	74	32	42	0.931818182	0	0	0	1	1	1	1	1	1	0	0	4.48	4.7	0
AB08208.1	0.1796127	1.063531	5.967531	.	.	.	unaffected_pathogenicity,reduced_virulence	PHI:6121,PHI:2032,PHI:541,PHI:9144	0	.	0	.	0	CE1,CE10	0	0.016	1	1	0.71	0	0	56946.9	532	5	7.2742	6	194	322	167	74	324	93	52	41	0.735849057	0	0	0	1	1	1	1	1	1	0	0	1.29	1.3	0
AB00367.1	0.1796127	0.971323	5.899323	.	.	.	unaffected_pathogenicity,reduced_virulence	PHI:6121,PHI:2032,PHI:541,PHI:9144	0	.	0	.	0	CE10	0	0.012	1	1	0.38	0	0	61390.72	566	-6.5	5.5779	5	197	320	166	68	314	102	51	51	0.86259542	0	0	0	1	1	1	1	1	1	0	0	1.31	1.38	0
AB06448.1	0.1796127	0.1520725	5.8880725	.	.	.	unaffected_pathogenicity	PHI:716	0	.	0	.	0	AA7	0	0.044	1	1	0.33	0	0	73602.41	675	-20.5	4.5628	7	234	389	176	86	388	132	58	74	0.801169591	0	0	0	1	1	1	1	1	1	0	0	0.05	0.08	0
AB06416.1	0.1796127	-0.057851	5.882149	.	.	.	.	.	0	.	0	.	0	.	0	0.01	1	1	0.35	0	0	51114.01	478	-20	4.346	2	170	293	155	62	285	86	35	51	0.755725191	0	0	0	1	1	1	1	1	1	0	0	3.44	3.91	0
AB05682.1	0.1796127	0.9348165	5.8808165	.	.	.	unaffected_pathogenicity,reduced_virulence	PHI:6121,PHI:2032,PHI:541,PHI:9144	0	.	0	.	0	CE10	0	0.009	1	1	0.48	0	0	54844.11	505	-21.5	4.2872	7	172	291	151	61	294	93	37	56	0.850746269	0	0	0	1	1	1	1	1	1	0	0	0.54	0.54	0
AB06390.1	0.1796127	0.7226745	5.9606745	.	.	.	.	.	0	.	0	.	0	.	0	0.127	1	1	0.69	0	0	48904.11	452	2.5	6.9865	0	152	262	132	51	252	73	40	33	0.954545455	0	1	0	1	1	1	1	1	1	0	0	0.71	0.85	0
AB07172.1	0.1796127	0.2657315	5.9897315	.	.	.	unaffected_pathogenicity	PHI:4076	0	.	0	.	0	GH35	0	0.046	1	1	0.4	0	0	56779.97	513	-12.5	4.9644	5	170	290	132	81	281	103	49	54	1.068965517	0	0	0	1	1	1	1	1	1	0	0	0.07	0.72	0
AB00021.1	0.1796127	-0.1993195	5.7466805	.	.	.	.	.	0	.	0	.	0	.	0	0.009	1	1	0.57	0	0	58793.27	557	-10.5	4.9047	6	209	345	187	40	313	104	49	55	0.728571429	0	0	0	1	1	1	1	0	1	0	0	0.06	0.07	0
AB05174.1	0.1796127	-0.3718595	5.5741405	.	.	.	.	.	0	.	0	.	0	AA7	0	0.009	1	1	0.59	0	0	54111.78	492	-17.5	4.525	4	161	279	147	63	276	103	45	58	1.113207547	0	0	0	1	1	1	1	1	1	0	0	0.51	0.62	0
AB09751.1	0.1796127	1.112506	5.908506	.	.	.	reduced_virulence,unaffected_pathogenicity	PHI:1046,PHI:3347	0	.	0	.	0	AA7	0	0.034	1	1	0.5	0	0	53910.19	504	-2	5.9778	4	184	297	166	55	294	85	43	42	1.008333333	0	1	0	1	1	1	1	1	1	0	0	0.01	0.34	0
AB03589.1	0.1796127	0.04449	5.91249	.	.	.	.	.	0	.	0	.	0	AA5_2,AA5_1,AA5	0	0.022	1	1	0.56	0	0	54768.81	509	-9	5.0098	4	169	307	143	60	309	94	45	49	0.7	0	0	0	1	1	1	1	1	1	0	0	1.12	1.4	0
AB01943.1	0.1796127	1.009327	5.955327	.	.	.	unaffected_pathogenicity,reduced_virulence	PHI:6121,PHI:2032,PHI:541	0	.	0	.	0	CE1,CE10	0	0.009	1	1	0.56	0	0	61717.95	562	-16.5	4.5247	7	180	320	157	74	327	101	44	57	0.922535211	0	0	0	1	1	1	1	1	1	0	0	4.8	4.89	0
AB01280.1	0.1796127	-0.2719	5.6741	.	.	.	.	.	0	.	0	.	0	GH92	0	0.009	1	1	0.48	0	0	89681.06	817	-30	4.4307	10	265	462	216	108	468	154	65	89	1.020833333	0	0	0	1	0	1	1	1	1	0	0	0.14	0.22	0
AB08757.1	0.1796127	-0.086523	5.853477	.	.	.	unaffected_pathogenicity	PHI:716	0	.	0	.	0	AA7	0	0.01	1	1	0.45	0	0	70902.88	653	-4	5.9492	8	229	378	192	85	380	124	63	61	0.885542169	0	0	0	1	1	1	1	1	1	0	0	1.88	3.55	0
AB06188.1	0.1796127	0.625987	5.571987	.	.	.	unaffected_pathogenicity,reduced_virulence	PHI:7705,PHI:9126,PHI:199	0	.	0	.	0	AA3_3,AA8,AA3_1,AA3,AA3_2	0	0.009	1	1	0.44	0	0	70609.66	651	-18	4.6169	3	220	382	185	66	353	123	55	68	0.87755102	0	0	0	1	1	1	1	0	1	0	0	2.88	2.92	0
AB00100.1	0.1796127	0.0052865	5.9512865	.	.	.	.	.	0	.	0	.	0	GH78	0	0.009	1	1	0.68	0	0	75579.13	691	-11.5	5.0757	4	250	405	187	95	394	131	63	68	0.761627907	0	1	0	1	1	1	1	1	1	0	0	0.03	0.16	0
AB09160.1	0.1796127	5.1357425	5.9557425	.	.	.	increased_virulence_(hypervirulence)	PHI:9236	0	.	0	.	0	GH43_2,GH43_14,GH43_34,GH43_12,GH43_5,GH43_29,GH43_36,GH43,GH43_15,GH43_30,GH43_8,GH43_3,GH43_31,GH43_19,GH43_24,GH43_9,GH43_28,GH43_4,GH43_13,GH43_32,GH43_37,GH43_10,GH43_11,GH43_26	0	0.03	1	1	0.41	0	0	62261.77	564	-8.5	5.3028	7	186	319	143	82	325	116	57	59	0.818181818	0	0	0	1	1	1	1	1	1	0	0	0.05	0.26	0
AB03746.1	0.1796127	0.0557195	5.9957195	.	.	.	.	.	0	.	0	.	0	.	0	0.01	1	1	0.72	0	0	62644.77	600	-21	4.4187	7	246	386	173	61	344	105	44	61	0.729885057	0	0	0	1	1	1	1	1	1	0	0	0.02	0.06	0
AB02434.1	0.1796127	3.923757	4.749757	.	.	.	unaffected_pathogenicity,loss_of_pathogenicity	PHI:24,PHI:191	0	.	0	.	0	GH3	0	0.029	1	1	0.37	0	0	88425.65	818	-27.5	4.5738	7	278	477	237	96	469	161	71	90	0.815533981	.	.	.	1	0	1	0	0	1	0	0	0.04	0.07	0
AB10170.1	0.1796127	0.0463875	5.9923875	.	.	.	.	.	0	.	0	.	0	.	0	0.009	1	1	0.41	0	0	78390.28	722	-23.5	4.5357	7	253	416	211	84	391	137	60	77	0.875	0	1	0	1	1	1	1	1	1	0	0	1.03	1.07	0
AB02307.1	0.1796127	1.04624	5.99224	.	.	.	reduced_virulence	PHI:4987	0	.	0	.	0	GH20	0	0.009	1	1	0.48	0	0	67223.83	613	-13.5	4.8578	8	197	351	189	75	351	117	55	62	0.922535211	0	1	0	1	1	1	1	1	1	0	0	0.45	0.49	0
AB01064.1	0.1796127	1.1408965	5.9248965	.	.	.	reduced_virulence,unaffected_pathogenicity	PHI:1046,PHI:3347	0	.	0	.	0	AA7	0	0.036	1	1	0.56	0	0	57456.63	538	2.5	7.2929	5	189	311	168	62	328	91	48	43	0.963768116	0	0	0	1	1	1	1	1	1	0	0	0.06	1.17	0
AB04561.1	0.1796127	0.047015	5.981015	.	.	.	unaffected_pathogenicity	PHI:716	0	.	0	.	0	AA7	0	0.011	1	1	0.61	0	0	61377.75	569	-6	5.7023	8	205	341	181	77	342	99	50	49	0.76	0	0	0	1	1	1	1	1	1	0	0	0.18	0.28	0
AB00129.1	0.1796127	0.0039695	5.9499695	.	.	.	.	.	0	.	0	.	0	CE1,CE10	0	0.009	1	1	0.63	0	0	78155.17	710	-42.5	4.1951	3	235	417	189	103	384	149	57	92	0.980263158	0	0	0	1	1	1	1	1	1	0	0	0.97	0.99	0
AB08751.1	0.1796127	4.7994735	5.7454735	.	.	.	unaffected_pathogenicity,loss_of_pathogenicity	PHI:24,PHI:191	0	.	0	.	0	GH3	0	0.009	1	1	0.66	0	0	93552.7	869	-17	4.8991	7	296	518	248	98	500	163	77	86	0.807174888	0	0	0	1	0	1	1	1	1	0	0	0.34	0.34	0
AB06576.1	0.17760532	5.543409	-0.060591	.	.	.	.	.	0	.	0	.	0	.	1	0.934	0	0	0.7	0	0	8866.5	82	8	9.6508	6	30	49	24	7	48	17	13	4	0.789473684	.	.	.	0	0	0	0	0	0	0	0	0.27	0.3	0
AB09362.1	0.17360093	-0.1743435	5.7656565	.	.	.	.	.	0	.	0	.	0	.	0	0.01	1	1	0.09	0	0	77886.26	692	-5.5	5.9659	7	201	347	194	95	378	163	83	80	1.160839161	0	0	0	1	1	1	1	1	1	0	0	0	0.1	0
AB08272.1	0.16723788	1.337551	5.851551	.	.	.	unaffected_pathogenicity,reduced_virulence	PHI:6121,PHI:2032,PHI:541,PHI:9144	0	.	0	.	0	CE10	0	0.081	1	1	0.42	0	0	52622.35	478	-6.5	5.2521	6	146	257	139	64	279	90	44	46	1.036697248	0	0	0	1	1	1	1	1	1	0	0	3.16	3.31	0
AB09579.1	0.16570717	0.637337	5.047337	.	.	.	.	.	0	.	0	.	0	.	0.005	0.26	1	1	0.62	0	0	33779.28	315	3	9.4134	0	113	189	100	20	168	56	30	26	0.782051282	.	.	.	1	0	1	0	1	1	0	0	0.08	0.08	0
AB07789.1	0.16423903	0.214097	5.938097	.	.	.	unaffected_pathogenicity	PHI:716	0	.	0	.	0	AA7	0	0.046	1	1	0.46	0	0	65316.69	593	-1.5	6.3197	10	188	332	154	80	335	129	67	62	1.085106383	1	0	0	1	1	1	1	1	1	0	0	0.11	0.12	0
AB05752.1	0.16285264	4.963366	5.909366	.	.	.	.	.	0	.	1	PF01083	0	CE5	0	0.009	1	1	0.77	0	0	42828.72	410	-12.5	4.506	9	178	278	130	34	224	67	29	38	0.596330275	0	0	0	1	1	1	1	1	1	0	0	0.04	0.06	0
AB03506.1	0.16268407	1.281228	5.163228	.	.	.	.	.	0	.	0	.	0	.	0.004	0.349	1	1	0.1	0	0	29133.88	252	-4	5.784	5	68	122	61	37	126	79	40	39	1.463414634	1	0	0	1	1	1	1	1	1	0	0	6.46	6.53	0
AB10029.1	0.1601437	0.2283045	5.9343045	.	.	.	.	.	0	.	0	.	0	PL4_5,PL4_3,PL4_1,PL4,PL4_4,PL4_2	0	0.049	1	1	0.69	0	0	73652.36	661	-17.5	4.8498	4	208	373	162	103	352	137	64	73	1.13986014	0	0	0	1	1	1	1	1	1	0	0	0.83	0.83	0
AB01561.1	0.15920192	4.57095	5.19295	.	.	.	.	.	0	.	1	PF05730	0	.	0	0.063	1	1	0.74	0	0	15689.61	162	-6	3.9206	8	91	117	61	5	99	14	4	10	0.333333333	0	0	0	1	1	1	1	1	1	0	0	1.2	2.93	0
AB02160.1	0.15878482	0.746935	5.476935	.	.	.	reduced_virulence	PHI:7257	0	.	0	.	0	.	0	0.045	1	1	0.3	0	0	61356.87	547	-15.5	4.8437	11	155	281	139	78	296	135	63	72	1.333333333	0	0	0	1	1	1	1	1	1	0	0	0.2	0.21	0
AB06252.1	0.15786123	0.8885345	5.8325345	.	.	.	.	.	0	.	0	.	0	GH6	0	0.176	1	1	0.68	0	0	42523.25	400	1	7.0404	6	153	245	133	42	244	74	38	36	0.79338843	0	1	0	1	1	1	1	1	1	0	0	0.31	0.33	0
AB04479.1	0.1530578	-0.4602375	5.3897625	.	.	.	.	.	0	.	0	.	0	.	0	0.025	1	1	0.09	0	0	34752.32	308	-13	4.5052	7	90	163	92	35	168	83	36	47	0.890625	0	1	0	1	1	1	1	1	1	0	0	1.3	1.3	0
AB02384.1	0.14902997	0.1424295	5.9624295	.	.	.	.	.	0	.	0	.	0	.	0	0.03	1	1	0.4	0	0	55195.9	508	-17.5	4.6659	7	170	280	143	60	285	120	54	66	1.032786885	0	0	0	1	1	1	1	1	1	0	0	12.81	12.82	0
AB00914.1	0.14611605	0.5536275	5.9956275	.	.	.	.	.	0	.	0	.	0	.	0	0.093	1	1	0.15	0	0	54130.69	486	13.5	9.8832	2	154	273	96	38	213	153	86	67	0.756302521	1	1	0	1	1	1	1	1	1	0	0	0.01	0.01	0
AB08448.1	0.1397946	-0.0566515	5.8773485	.	.	.	.	.	0	.	0	.	0	.	0	0.011	1	1	0.35	0	0	35024.4	315	27.5	11.7473	11	123	161	61	29	139	67	49	18	0.361111111	1	1	1	1	1	1	1	1	1	0	0	0	0	0
AB06178.1	0.1347184	0.82867	5.46867	.	.	.	unaffected_pathogenicity,reduced_virulence	PHI:5028,PHI:5029,PHI:2143	0	.	0	.	0	.	0	0.06	1	1	0.14	0	0	72278.58	654	5.5	7.1064	3	195	344	192	74	350	158	86	72	0.993506494	0	0	0	1	0	1	1	1	1	0	0	0.59	0.59	0
AB09526.1	0.13456029	0.036398	5.982398	.	.	.	.	.	0	.	0	.	0	GH81	0	0.009	1	1	0.48	0	0	99590.87	917	-21	4.8306	1	314	540	252	114	497	171	80	91	0.904977376	0	0	0	1	1	1	1	1	1	0	0	0.02	0.15	0
AB01635.1	0.13456029	1.0906395	5.7366395	.	.	.	unaffected_pathogenicity,reduced_virulence	PHI:6121,PHI:2032,PHI:541	0	.	0	.	0	CE10	0	0.059	1	1	0.47	0	0	72416.78	678	-9	4.9746	3	244	401	200	72	389	118	56	62	0.824742268	0	1	0	1	1	1	1	0	1	0	0	0.06	0.07	0
AB07736.1	0.13456029	-0.235761	5.710239	.	.	.	unaffected_pathogenicity	PHI:4076	0	.	0	.	0	GH35	0	0.009	1	1	0.56	0	0	109430.86	1006	-28	4.6589	3	347	577	268	136	569	204	92	112	0.967611336	0	0	0	1	0	1	1	1	1	0	0	0.42	0.49	0
AB01224.1	0.13456029	-0.2329605	5.7130395	.	.	.	.	.	0	.	0	.	0	GH51	0	0.009	1	1	0.56	0	0	73290.39	668	-30	4.3533	3	214	383	184	100	392	127	52	75	0.945454545	0	0	0	1	0	1	1	1	1	0	0	1.05	1.06	0
AB03258.1	0.13320452	1.1598785	2.7018785	.	.	.	.	.	0	.	0	.	0	.	0.217	0.526	1	1	0.58	1	0	30058.45	288	-1	5.829	4	117	184	76	24	168	52	26	26	0.61627907	0	0	0	1	1	1	1	1	1	1	1	0.32	33.7	0
AB00496.1	0.13290256	-2.671162	-0.503162	.	.	.	reduced_virulence,unaffected_pathogenicity	PHI:881,PHI:9524,PHI:6517,PHI:5034	0	.	0	.	0	.	0.006	0.466	0	0	0.34	0	0	38107.7	357	-0.5	6.4121	4	119	191	117	33	209	82	43	39	0.902173913	.	.	.	0	0	0	0	0	0	0	0	0	0.31	0
AB09707.1	0.13061684	0.030508	5.976508	.	.	.	.	.	0	.	0	.	0	.	0	0.009	1	1	0.6	0	0	78161.06	714	-18.5	4.8007	5	235	422	191	87	380	138	64	74	0.969135802	0	0	0	1	1	1	1	1	1	0	0	1.7	1.7	0
AB10024.1	0.12572736	-0.2326365	5.7133635	.	.	.	.	.	0	.	0	.	0	.	0	0.009	1	1	0.26	0	0	59555.77	531	-19	4.5746	5	161	277	145	71	293	116	51	65	1.026086957	1	0	0	1	1	1	1	0	1	0	0	0.17	0.18	0
AB06680.1	0.12429774	-0.2032875	5.7427125	.	.	.	.	.	0	.	0	.	0	GH43_2,GH43_34,GH43_5,GH43_12,GH159,GH43_29,GH43,GH43_30,GH43_8,GH43_3,GH43_7,GH43_31,GH43_19,GH43_6,GH43_33,GH43_9,GH43_4,GH43_32,GH43_10,GH43_11,GH43_18,GH43_26	0	0.009	1	1	0.19	0	0	107575.64	966	16	7.9108	19	318	513	260	122	525	228	128	100	0.917073171	0	0	0	1	0	1	1	1	1	0	0	2.84	2.86	0
AB01650.1	0.1221504	-0.9317115	2.5662885	.	.	.	.	.	0	.	0	.	0	.	0.001	0.416	1	1	0.57	1	0	36781.7	346	3	6.9864	8	133	205	99	42	212	60	34	26	0.694736842	0	0	0	1	1	1	1	1	1	1	1	15.9	42.55	0
AB02494.1	0.12046713	-0.2015465	5.7444535	.	.	.	.	.	0	.	0	.	0	.	0	0.009	1	1	0.15	0	0	44647.53	418	-22.5	4.3067	0	142	237	145	43	246	86	34	52	0.786407767	0	0	0	1	1	1	1	1	1	0	0	0.12	0.77	0
AB03077.1	0.120022744	5.1125995	5.9985995	.	.	.	reduced_virulence,unaffected_pathogenicity,increased_virulence_(hypervirulence)	PHI:2208,PHI:2364,PHI:6978,PHI:7911,PHI:7912,PHI:2207,PHI:4246,PHI:2043,PHI:2204,PHI:2206,PHI:2209,PHI:568,PHI:569	1	CfTom1	1	PF00331,PF00734	1	GH10,CBM1	0	0.019	1	1	0.8	0	0	44721.23	434	-4	5.4062	10	188	288	144	43	262	77	38	39	0.654411765	1	1	0	1	1	1	1	1	1	0	1	18.22	18.22	0.739130435
AB03940.1	0.11712329	0.358998	5.980998	.	.	.	.	.	0	.	0	.	0	.	0	0.063	1	1	0.4	0	0	46732.78	428	-23	4.1362	6	148	261	112	45	224	72	26	46	1.078651685	0	0	0	1	1	1	1	1	1	0	0	1.36	1.38	0
AB06569.1	0.111539006	0.287135	5.987135	.	.	.	.	.	0	.	0	.	0	.	0	0.05	1	1	0.65	0	0	32105.88	310	8	8.6207	10	154	223	72	23	156	45	27	18	0.61038961	1	0	0	1	1	1	1	1	1	0	0	0.01	0.01	0
AB08135.1	0.10899167	0.016099	2.518099	.	.	.	.	.	0	.	0	.	0	.	0.118	0.465	1	1	0.26	1	0	30548.78	279	-3	5.631	3	96	147	90	33	154	60	30	30	1.032258065	0	0	0	1	1	1	1	1	1	1	1	6.15	28.7	0
AB02126.1	0.10761461	0.469337	5.947337	.	.	.	.	.	0	.	0	.	0	.	0	0.087	1	1	0.5	0	0	60952.47	601	-92.5	3.4536	0	245	371	196	8	274	144	27	117	0.25	1	0	0	1	1	1	1	1	1	0	0	1.35	1.35	0
AB01302.1	0.107482314	1.7506695	5.8806695	.	.	.	reduced_virulence	PHI:5188	0	.	0	.	0	.	0	0.145	1	1	0.63	0	0	46707.21	429	-5.5	5.5539	3	129	236	130	48	249	82	41	41	1	0	0	0	1	1	1	1	1	1	0	0	0.44	0.61	0
AB04006.1	0.107482314	-0.0027755	5.9432245	.	.	.	.	.	0	.	0	.	0	.	0	0.009	1	1	0.34	0	0	87680.27	784	-16.5	5.0174	5	248	414	215	114	426	167	80	87	0.987654321	0	0	0	1	1	1	1	1	1	0	0	0.4	0.45	0
AB03012.1	0.10527387	9.123887	-0.502113	.	.	.	.	.	1	Vdlsc1	0	.	0	.	0.996	0.775	0	0	0.24	0	0	20946.82	193	-3.5	5.3123	1	59	109	59	16	99	53	26	27	1.171428571	.	.	.	0	0	0	0	0	0	0	0	0	0	0
AB05118.1	0.1026994	2.11509	-0.50291	.	.	.	increased_virulence_(hypervirulence),reduced_virulence,unaffected_pathogenicity	PHI:7708,PHI:881,PHI:668,PHI:2256,PHI:9519,PHI:4903,PHI:9524	0	.	0	.	0	.	0.031	0.572	0	0	0.48	0	0	36473.33	342	1	6.7549	3	115	198	110	33	193	82	43	39	0.955555556	.	.	.	0	0	0	0	0	0	0	0	0	0.02	0
AB05110.1	0.10260759	-1.383291	4.556709	.	.	.	.	.	0	.	0	.	0	.	0	0.01	1	1	0.17	0	0	74198.45	675	-22.5	4.6773	1	190	351	192	48	326	204	92	112	1.361538462	1	0	0	1	1	1	1	0	1	0	1	19.89	19.91	1
AB04931.1	0.10242067	-0.089058	5.838942	.	.	.	.	.	0	.	0	.	0	.	0	0.012	1	1	0.06	0	0	59226.73	549	3	7.656	5	198	321	139	29	259	141	73	68	0.585714286	0	0	0	1	1	1	1	1	1	0	0	0.32	0.32	0
AB03707.1	0.09975903	-0.2416895	5.7043105	.	.	.	.	.	0	.	0	.	0	CE1	0	0.009	1	1	0.5	0	0	56853.51	522	-30.5	4.1432	12	186	299	151	68	305	95	35	60	0.801587302	0	0	0	1	1	1	1	1	1	0	0	0.61	0.64	0
AB09571.1	0.09708655	5.2511965	5.9931965	.	.	.	increased_virulence_(hypervirulence),reduced_virulence,unaffected_pathogenicity	PHI:542,PHI:7253,PHI:6090,PHI:1034,PHI:7209,PHI:106	0	.	0	.	0	.	0	0.043	1	1	0.15	0	0	80927.23	737	-18	4.9146	1	233	413	201	88	390	165	78	87	0.921212121	0	0	0	1	1	1	1	1	1	0	0	0.02	0.03	0
AB02042.1	0.095366046	-0.2174165	4.7625835	.	.	.	.	.	0	.	0	.	0	.	0.003	0.167	1	1	0.66	0	0	26178.66	250	-3	4.8059	1	94	167	76	20	151	30	14	16	0.594594595	0	0	0	1	1	1	1	1	1	0	0	13.57	23.93	0
AB06557.1	0.095228314	0.228457	5.838457	.	.	.	.	.	0	.	0	.	0	.	0	0.065	1	1	0.28	0	0	52058.76	476	0.5	6.6565	1	149	249	152	50	275	85	44	41	1.018181818	0	0	0	1	1	1	1	1	1	0	0	7.14	7.29	0
AB00357.1	0.092778414	-0.5394895	5.3825105	.	.	.	.	.	0	.	0	.	0	.	0	0.013	1	1	0.48	0	0	39118.45	351	-17.5	4.296	3	119	189	93	51	185	73	29	44	1.225352113	0	0	0	1	1	1	1	1	1	0	0	5.72	5.75	0
AB02714.1	0.08736022	4.5940205	5.7280205	.	.	.	.	.	0	.	0	.	0	.	0.638	0.173	1	1	0.5	0	0	3824.62	36	1	7.1295	2	13	18	18	5	27	2	2	0	0.444444444	0	0	0	1	1	1	1	0	1	0	0	0.2	0.2	0
AB00601.1	0.08204427	5.3236805	5.9996805	.	.	.	unaffected_pathogenicity,effector_(plant_avirulence_determinant)	PHI:1575,PHI:1581,PHI:3216,PHI:3378	1	MoCDIP4	1	PF03443	1	AA9	0	0.054	1	1	0.6	0	0	49925.23	474	-9	4.8185	14	178	311	135	37	268	103	48	55	0.731884058	0	0	0	1	1	1	1	1	1	0	0	6.21	6.21	0
AB06044.1	0.08204427	1.3027925	5.9187925	.	.	.	reduced_virulence,unaffected_pathogenicity	PHI:4880,PHI:181,PHI:2343,PHI:115	0	.	0	.	0	GH28	0	0.064	1	1	0.55	0	0	47210.32	426	-19.5	4.3464	12	131	254	112	47	216	92	38	54	1.521126761	0	0	0	1	1	1	1	1	1	0	0	5.58	5.58	0
AB04833.1	0.08204427	0.1579385	5.9839385	.	.	.	.	.	0	.	0	.	0	.	0	0.029	1	1	0.73	0	0	64178.14	582	-22	4.3748	11	196	335	142	86	335	111	46	65	1.034246575	1	0	0	1	1	1	1	1	1	0	0	6.43	6.44	0
AB04666.1	0.075020984	-0.8402015	5.0937985	.	.	.	.	.	0	.	0	.	0	.	0	0.011	1	1	0	0	0	147418.1	1302	1.5	6.5834	14	360	644	323	141	634	430	225	205	0.947761194	1	1	0	1	0	1	1	1	1	0	0	4.27	4.27	0
AB01472.1	0.07474136	1.740563	5.238563	.	.	.	.	.	0	.	0	.	0	.	0.084	0.333	1	1	0.31	0	0	22704.93	207	-6	4.7351	1	66	112	61	24	120	37	17	20	0.68	0	0	0	1	1	1	1	1	1	0	0	0.11	0.13	0
AB03712.1	0.073566124	-3.0843575	2.8616425	.	.	.	.	.	0	.	0	.	0	GH63	0	0.009	1	1	0.11	1	0	92169.7	812	5.5	6.8899	6	228	398	221	112	433	214	116	98	1.149068323	0	0	0	1	1	1	1	1	1	1	1	0	15.96	0
AB01923.1	0.07226865	1.4273785	-0.4986215	.	.	.	.	.	0	.	0	.	0	.	0.714	0.607	0	0	0.14	0	0	28260.02	263	-3.5	5.3697	7	92	149	78	17	141	63	31	32	0.862068966	.	.	.	0	0	0	0	0	0	0	0	0	0.01	0
AB05938.1	0.068999246	4.023375	4.231375	.	.	.	reduced_virulence,loss_of_pathogenicity,unaffected_pathogenicity	PHI:6816,PHI:127,PHI:125,PHI:6794,PHI:7930,PHI:7932,PHI:6783,PHI:6807,PHI:6789,PHI:6791,PHI:6790,PHI:72,PHI:6786,PHI:6792,PHI:7935,PHI:6811,PHI:6813,PHI:6815,PHI:6788,PHI:7929,PHI:7931,PHI:7934,PHI:480,PHI:73,PHI:6812,PHI:6787,PHI:7933,PHI:9402,PHI:9401,PHI:7926,PHI:126,PHI:6785,PHI:9400,PHI:6809,PHI:17,PHI:7928,PHI:68,PHI:6814,PHI:697,PHI:6808,PHI:7925,PHI:6793,PHI:6784	0	.	0	.	0	.	0	0.132	1	1	0.84	0	0	49898.01	476	-23	4.0575	4	177	303	147	42	273	74	26	48	0.824	.	.	.	0	0	0	0	0	1	0	0	0.03	4.62	0
AB10183.1	0.06603022	-0.492886	5.249114	.	.	.	.	.	0	.	0	.	0	.	0	0.043	1	1	0.82	0	0	54264.19	536	0	6.4772	18	232	390	117	44	312	81	43	38	0.482051282	1	0	0	1	0	0	1	1	1	0	0	0.13	0.13	0
AB03985.1	0.06522599	-0.0468315	5.7671685	.	.	.	.	.	0	.	0	.	0	AA7	0	0.031	1	1	0.57	0	0	54642.45	511	2	7.7156	3	185	299	178	50	304	91	47	44	0.9	0	0	0	1	1	1	1	1	1	0	0	0.63	1.74	0
AB00556.1	0.064850785	4.893917	5.749917	.	.	.	reduced_virulence,loss_of_pathogenicity,unaffected_pathogenicity	PHI:7934,PHI:73,PHI:6812,PHI:7933,PHI:7930,PHI:7932,PHI:6783,PHI:6785,PHI:6789,PHI:6791,PHI:6790,PHI:17,PHI:72,PHI:68,PHI:3973,PHI:697,PHI:6811,PHI:6813,PHI:6784	0	.	0	.	0	.	0	0.024	1	1	0.46	0	0	70051.21	646	-27.5	4.3226	3	212	365	186	68	348	133	54	79	0.966887417	1	0	1	1	1	1	1	1	1	0	1	19.12	19.13	0.782608696
AB04460.1	0.061668932	-4.6941505	-0.5001505	.	.	.	.	.	0	.	0	.	0	.	0.036	0.265	0	0	0.56	0	0	21458.54	199	-12	4.1259	0	71	121	57	22	110	39	14	25	0.714285714	.	.	.	0	0	0	0	0	0	0	0	0	0	0
AB03144.1	0.060880456	-1.8768105	3.0431895	.	.	.	.	.	0	.	0	.	0	GH135	0	0.18	1	1	0.31	0	0	38101.23	342	-7	5.0525	3	101	191	107	43	189	81	39	42	1.056338028	.	.	.	1	0	0	0	0	1	0	0	0.01	0.02	0
AB06157.1	0.06061044	-0.1786895	5.5273105	.	.	.	.	.	0	.	0	.	0	.	0	0.049	1	1	0.04	0	0	76483.53	677	5.5	6.924	7	202	343	160	81	326	207	112	95	1.02189781	1	0	0	1	1	1	1	1	1	0	0	11.33	11.34	0
AB02281.1	0.05730313	0.1724445	5.9264445	.	.	.	.	.	0	.	0	.	0	.	0	0.041	1	1	0.36	0	0	57834.95	540	-16.5	4.4961	6	189	323	146	30	280	98	42	56	0.639097744	0	0	0	1	1	1	1	1	1	0	0	0.32	0.32	0
AB06551.1	0.05730313	1.1555495	5.9815495	.	.	.	reduced_virulence	PHI:6265	0	.	0	.	0	GH16	0	0.029	1	1	0.5	0	0	63191.52	587	-4.5	5.6866	8	234	356	147	66	307	122	61	61	0.948529412	0	0	0	1	1	1	1	1	1	0	0	0.06	0.27	0
AB05311.1	0.05533643	-4.4592	-0.5052	.	.	.	.	.	0	.	0	.	0	.	0.262	0.079	0	0	0.64	0	0	13538.06	133	9.5	11.0328	0	57	90	27	6	68	24	17	7	0.411764706	.	.	.	0	0	0	0	0	0	0	0	0	0	0
AB06180.1	0.047327753	-5.4334745	-0.4934745	.	.	.	reduced_virulence,unaffected_pathogenicity	PHI:729,PHI:728,PHI:7916,PHI:4196,PHI:718,PHI:9265,PHI:724,PHI:725,PHI:730,PHI:726	0	.	0	.	0	.	0	0.01	0	0	0.2	0	0	83048.34	778	-11	5.4722	9	295	454	247	83	436	165	82	83	0.702564103	.	.	.	0	0	0	0	0	0	0	0	0.01	0.05	0
AB09556.1	0.046377897	0.188018	5.924018	.	.	.	.	.	0	.	0	.	0	.	0	0.044	1	1	0.71	0	0	54557.7	543	-30.5	3.5218	1	252	399	161	18	285	46	8	38	0.429487179	0	0	0	1	1	1	1	1	1	0	0	2.69	2.7	0
AB00155.1	0.04316965	-3.1962185	-0.5022185	.	.	.	.	.	0	.	0	.	0	.	0.413	0.138	0	0	0.19	0	0	27307.72	247	-11.5	4.6148	3	65	141	73	26	128	74	33	41	1.019607843	.	.	.	0	0	0	0	0	0	0	0	0	0.01	0
AB06479.1	0.042104196	-1.1825055	-0.5105055	.	.	.	increased_virulence_(hypervirulence),reduced_virulence,loss_of_pathogenicity,lethal,unaffected_pathogenicity	PHI:3866,PHI:7485,PHI:2247,PHI:5440,PHI:8927,PHI:2837,PHI:2835,PHI:784,PHI:2269,PHI:9460,PHI:2312,PHI:3301,PHI:8929,PHI:7696,PHI:6956,PHI:6957,PHI:5271,PHI:4077,PHI:5272,PHI:685,PHI:7511,PHI:2802,PHI:2022,PHI:2844,PHI:59	0	.	0	.	0	.	0.366	0.522	0	0	0.09	0	0	28781.89	266	-2.5	5.4502	1	90	137	91	20	153	65	32	33	0.757142857	.	.	.	0	0	0	0	0	0	0	0	0.04	0.87	0
AB06719.1	0.041812155	-2.5085155	-0.4745155	.	.	.	.	.	0	.	0	.	0	.	0.065	0.596	0	0	0.11	0	0	24285.29	214	-6	4.9057	1	58	113	48	28	106	55	26	29	1.388888889	.	.	.	0	0	0	0	0	0	0	0	0	0.02	0
AB05222.1	0.039938867	-0.014926	5.913074	.	.	.	.	.	0	.	0	.	0	.	0	0.012	1	1	0.43	0	0	46639.45	429	-17	4.4615	10	150	249	129	49	246	91	39	52	0.844660194	1	0	0	1	1	1	1	1	1	0	0	0.06	0.58	0
AB08457.1	0.039938867	0.014	5.87	.	.	.	.	.	0	.	0	.	0	.	0	0.024	1	1	0.58	0	0	50103.32	475	9	8.2159	15	209	310	123	32	254	68	40	28	0.688073394	0	1	0	1	1	1	1	1	1	0	0	2	2.02	0
AB07684.1	0.03761083	4.1658	5.0218	.	.	.	.	.	0	.	1	PF05730	0	.	0	0.024	1	1	0.75	0	0	18134.47	190	-9.5	3.732	8	110	142	78	5	118	17	4	13	0.257575758	0	0	0	1	1	1	1	1	1	0	0	0.11	2.01	0
AB10576.1	0.03761083	4.1658	5.0218	.	.	.	.	.	0	.	1	PF05730	0	.	0	0.024	1	1	0.75	0	0	18134.47	190	-9.5	3.732	8	110	142	78	5	118	17	4	13	0.257575758	0	0	0	1	1	1	1	1	1	0	0	0.11	2.01	0
AB10579.1	0.034501757	5.8714645	-0.4865355	.	.	.	unaffected_pathogenicity,reduced_virulence	PHI:4616,PHI:668,PHI:3277,PHI:9519,PHI:4903	0	.	0	.	0	.	0.998	0.895	0	0	0.41	0	0	23945.3	225	-1.5	6.0143	10	85	131	64	21	133	57	29	28	0.762711864	.	.	.	0	0	0	0	0	0	0	0	0	0.54	0
AB05360.1	0.03424865	-0.092465	5.643535	.	.	.	.	.	0	.	0	.	0	GH142,CBM32	0	0.044	1	1	0.31	0	0	71880.35	640	-32.5	4.3894	2	195	349	177	91	346	156	65	91	0.941605839	0	0	0	1	0	1	1	1	1	0	0	0	0	0
AB06553.1	0.032290492	5.5909835	-0.0010165	.	.	.	.	.	0	.	0	.	0	.	1	0.932	0	0	0.26	0	0	12065.75	106	-2.5	5.1071	9	33	58	19	12	55	29	14	15	0.952380952	.	.	.	0	0	0	0	0	0	0	0	0	0	0
AB04259.1	0.029924791	9.4303105	3.9883105	.	.	.	.	.	0	.	0	.	0	.	1	0.907	1	1	0.89	0	0	5748.44	54	-0.5	5.5345	6	25	35	14	7	34	8	4	4	0.75	.	.	.	0	0	0	0	0	0	0	0	0.05	0.05	0
AB10430.1	0.026989684	-6.440203	-0.506203	.	.	.	.	.	0	.	0	.	0	.	0	0.011	0	0	0.2	0	0	47305.93	455	-12.5	4.8342	0	182	290	122	20	227	127	59	68	0.344370861	.	.	.	0	0	0	0	0	0	0	0	0	0	0
AB07371.1	0.024911106	-6.31015	-0.50215	.	.	.	.	.	0	.	0	.	0	.	0	0.032	0	0	0.59	0	0	45030.19	445	26.5	11.2942	0	160	318	98	16	279	80	54	26	0.267605634	.	.	.	0	0	0	0	0	0	0	0	0	0	0
AB00393.1	0.024870008	0.269144	5.927144	.	.	.	.	.	0	.	0	.	0	.	0	0.057	1	1	0.72	0	0	45283.88	425	-7.5	4.8382	4	152	265	112	40	243	77	36	41	0.728813559	0	0	0	1	1	1	1	1	1	0	0	10.89	11.04	0
AB01424.1	0.021533232	-1.461404	2.528596	.	.	.	unaffected_pathogenicity	PHI:2088	0	.	0	.	0	.	0	0.335	1	1	0.02	1	0	39678.26	353	-4.5	5.6815	9	104	177	86	42	173	120	60	60	1.323943662	1	0	0	1	1	1	1	1	1	1	1	2.25	24.92	0
AB05572.1	0.020409223	1.2210955	-0.5069045	.	.	.	.	.	0	.	0	.	0	.	0.691	0.597	0	0	0.25	0	0	23938.41	220	0	6.4715	3	61	126	68	20	131	53	27	26	0.786885246	.	.	.	0	0	0	0	0	0	0	0	0.13	0.7	0
AB05961.1	0.01570917	4.607492	5.777492	.	.	.	.	.	0	.	0	.	0	.	0.253	0.552	1	1	0.29	0	0	24885.92	222	-8	4.4934	6	68	115	54	29	121	51	22	29	1.177777778	0	0	0	1	1	1	1	1	1	0	0	15.17	18.49	0
AB02087.1	0.015143871	4.136668	-0.507332	.	.	.	.	.	0	.	0	.	0	.	0.996	0.778	0	0	0.55	0	0	15190.39	144	-2	5.134	1	49	82	51	5	79	31	15	16	0.875	.	.	.	0	0	0	0	0	0	0	0	0.01	0.01	0
AB00016.1	0.015056115	1.8561645	-0.4978355	.	.	.	increased_virulence_(hypervirulence),reduced_virulence,unaffected_pathogenicity	PHI:881,PHI:6517,PHI:2255,PHI:587,PHI:668,PHI:7708,PHI:4616,PHI:3277,PHI:2256,PHI:9519,PHI:4903,PHI:9524	0	.	0	.	0	.	0.014	0.545	0	0	0.42	0	0	40971.91	384	1	6.6627	16	139	222	114	34	225	95	50	45	0.885416667	.	.	.	0	0	0	0	0	0	0	0	0	0.88	0
AB07493.1	0.0147717	0.204233	5.856233	.	.	.	.	.	0	.	0	.	0	AA12	0	0.058	1	1	0.63	0	0	50140.4	484	-21.5	4.2914	8	194	319	147	39	272	85	34	51	0.630769231	0	0	0	1	1	1	1	1	1	0	0	0.17	0.2	0
AB04960.1	0.010593012	-0.394738	-0.504738	.	.	.	unaffected_pathogenicity,reduced_virulence,loss_of_pathogenicity	PHI:9354,PHI:504,PHI:9319,PHI:8862,PHI:9353,PHI:8963,PHI:415	0	.	0	.	0	.	0	0.185	0	0	0.11	0	0	40171.28	369	-6	5.2773	4	128	202	109	34	194	94	46	48	0.845238095	.	.	.	0	0	0	0	0	0	0	0	0.03	0.05	0
AB04274.1	0.009654149	0.02751	5.97351	.	.	.	unaffected_pathogenicity	PHI:2807	0	.	0	.	0	.	0	0.009	1	1	0.55	0	0	50296.35	462	-19	4.3341	12	166	280	134	53	259	81	33	48	0.899082569	0	0	0	1	1	1	1	1	1	0	0	0.48	0.49	0
AB08996.1	0.009147827	-0.200907	5.661093	.	.	.	.	.	0	.	0	.	0	.	0	0.023	1	1	0.29	0	0	59518.92	538	-11.5	5.0674	6	172	286	157	65	282	133	64	69	1.220183486	1	0	0	1	1	1	1	1	1	0	0	7.53	7.91	0
AB06635.1	0.008031666	-1.1020405	-5.4280405	.	.	.	.	.	0	.	0	.	0	.	0.976	0.745	0	1	0.69	0	1	11337.33	105	2.5	8.0138	5	36	62	38	10	68	19	11	8	1.217391304	.	.	.	1	1	1	0	0	0	1	2	19.94	40.48	0.95
AB04518.1	0.007046521	0.3390525	5.0990525	.	.	.	reduced_virulence,unaffected_pathogenicity	PHI:6121,PHI:2032,PHI:541,PHI:9144	0	.	0	.	0	CE1,CE10	0	0.04	1	1	0.29	0	0	60777.87	559	-13.5	4.7883	9	193	331	154	64	309	123	57	66	0.890510949	0	0	0	1	0	1	1	0	1	0	0	1.1	1.1	0
AB03959.1	0.007046521	-0.0159825	5.7200175	.	.	.	.	.	0	.	0	.	0	GH92	0	0.044	1	1	0.65	0	0	73126.8	666	-16	4.767	10	233	375	172	93	374	132	61	71	1.01986755	0	0	0	1	0	1	1	1	1	0	0	0.45	2.5	0
AB02869.1	0.005933091	-0.6261815	4.8398185	.	.	.	.	.	0	.	0	.	0	AA12	0	0.089	1	1	0.31	0	0	123406.88	1133	20	7.8122	11	402	639	295	130	573	267	153	114	0.911196911	1	0	0	1	0	0	1	0	1	0	0	0.01	0.18	0
AB04800.1	0.005471557	1.839833	5.763833	.	.	.	.	.	0	.	0	.	0	.	0.02	0.326	1	1	0.61	0	0	9502.63	88	-2	4.919	0	36	51	25	7	44	17	8	9	0.65	0	0	0	1	1	1	1	1	1	0	0	0.05	0.05	0
AB01610.1	0.005071897	1.253559	5.539559	.	.	.	reduced_virulence	PHI:5236	0	.	0	.	0	.	0	0.119	1	1	0	0	0	57574.92	519	6	7.4603	8	154	249	146	55	269	152	82	70	1.008130081	1	0	0	1	1	1	1	1	1	0	0	0.12	0.12	0
AB05214.1	0.004641712	0.836423	5.746423	.	.	.	unaffected_pathogenicity,reduced_virulence	PHI:6121,PHI:2032,PHI:541	0	.	0	.	0	.	0	0.015	1	1	0.41	0	0	57806.01	529	-7	5.1957	6	179	294	149	65	306	103	50	53	0.791044776	0	0	0	1	1	1	1	1	1	0	0	0.1	0.12	0
AB00806.1	0.004641712	0.997935	5.937935	.	.	.	reduced_virulence,unaffected_pathogenicity	PHI:1046,PHI:3347	0	.	0	.	0	AA7	0	0.01	1	1	0.59	0	0	57163.72	535	-12	4.6011	6	195	300	178	54	313	95	42	53	0.948148148	0	0	0	1	1	1	1	1	1	0	0	0.01	1.36	0
AB02739.1	0.004641712	-0.33402	5.55198	.	.	.	.	.	0	.	0	.	0	.	0	0.019	1	1	0.24	0	0	49735.35	456	-11.5	4.8038	6	161	243	139	50	257	97	45	52	0.97029703	0	0	0	1	1	1	1	0	1	0	0	0.23	0.62	0
AB06293.1	0.004641712	0.5343745	5.4803745	.	.	.	reduced_virulence,unaffected_pathogenicity	PHI:6121,PHI:2032,PHI:541	0	.	0	.	0	CE1,CE10	0	0.009	1	1	0.38	0	0	62827.49	576	-26	4.3317	7	193	319	164	72	337	111	45	66	0.891891892	0	0	0	1	0	1	1	0	1	0	0	0.06	0.08	0
AB08610.1	0.004641712	0.004575	5.818575	.	.	.	.	.	0	.	0	.	0	GH5,GH5_41,GH5_19,GH5_18,GH5_7	0	0.031	1	1	0.41	0	0	55504.96	494	-15	4.5993	3	154	267	121	74	282	99	44	55	0.975	0	0	0	1	1	1	1	1	1	0	0	0.12	0.2	0
AB09842.1	0.004641712	0.746711	5.692711	.	.	.	reduced_virulence	PHI:4987	0	.	0	.	0	GH20	0	0.009	1	1	0.5	0	0	67832.84	608	-21.5	4.6197	5	180	330	175	84	335	125	56	69	1.015384615	0	0	0	1	1	1	1	1	1	0	0	3.32	3.33	0
AB04556.1	-0.000979263	-1.4511665	-0.5051665	.	.	.	unaffected_pathogenicity,reduced_virulence,effector_(plant_avirulence_determinant)	PHI:723,PHI:727,PHI:729,PHI:728,PHI:55,PHI:8597,PHI:7916,PHI:325,PHI:255,PHI:719,PHI:7844,PHI:718,PHI:9265,PHI:724,PHI:725,PHI:2290,PHI:730,PHI:726	0	.	0	.	0	.	0	0.009	0	0	0.02	0	0	317066.79	2905	-39.5	5.4504	39	941	1606	913	286	1589	664	329	335	0.904530744	.	.	.	0	0	0	0	0	0	0	0	0.01	2.35	0
AB02370.1	-0.001114417	-2.0933735	2.7206265	.	.	.	reduced_virulence	PHI:9285,PHI:2644	0	.	0	.	0	.	0	0.031	1	1	0.02	1	0	81442.11	721	-7	5.5583	8	213	363	178	84	365	214	106	108	1.159722222	1	0	0	1	1	1	1	1	1	1	1	0.27	20.59	0
AB07128.1	-0.00198758	4.2941245	4.7261245	.	.	.	.	.	0	.	0	.	0	.	0.356	0.572	1	1	0.48	0	0	29239.96	269	5	8.3472	0	94	148	88	33	151	53	31	22	0.890625	.	.	.	1	1	1	0	1	1	0	1	20.95	21.02	0.956521739
AB10465.1	-0.004109904	1.187807	5.243807	.	.	.	.	.	0	.	0	.	0	.	0.012	0.312	1	1	0.65	0	0	29972.23	276	-17	4.0075	0	75	154	93	18	141	53	18	35	1.293103448	0	0	0	1	1	1	1	1	1	0	0	0.44	0.46	0
AB03332.1	-0.004930288	-1.890622	3.617378	.	.	.	.	.	0	.	0	.	0	.	0.022	0.06	1	1	0.37	0	0	11162.19	113	-14.5	3.8643	0	50	67	41	4	66	32	9	23	0.404761905	0	0	0	0	1	0	1	0	1	0	0	0.01	0.02	0
AB10591.1	-0.005269837	9.2099455	-0.6440545	.	.	.	reduced_virulence,loss_of_pathogenicity	PHI:3243,PHI:3523,PHI:5190,PHI:386	0	.	0	.	0	.	0.943	0.866	0	0	0.19	0	0	19467.15	177	3.5	8.4895	2	59	96	54	21	99	41	23	18	0.928571429	.	.	.	0	0	0	0	0	0	0	0	11.69	14.48	0
AB02807.1	-0.007539112	-0.9370295	4.7269705	.	.	.	.	.	0	.	0	.	0	GT34	0	0.056	1	1	0.05	0	0	34278.78	295	-4.5	5.8937	2	62	133	80	46	154	96	49	47	1.163636364	0	0	0	1	1	1	1	0	1	0	0	5.94	5.95	0
AB09921.1	-0.008060604	0.204379	5.898379	.	.	.	.	.	0	.	0	.	0	.	0	0.051	1	1	0.47	0	0	77964.02	731	-24.5	4.5857	20	273	436	207	77	398	165	73	92	1.023809524	0	0	0	1	1	1	1	1	1	0	0	6.28	6.29	0
AB05272.1	-0.008061916	0.346296	5.830296	.	.	.	.	.	0	.	0	.	0	.	0	0.086	1	1	0.19	0	0	52442.43	477	13.5	8.8437	6	154	262	136	53	251	113	67	46	1	1	0	0	1	1	1	1	1	1	0	0	5.09	5.82	0
AB06489.1	-0.011954285	2.4383805	4.8923805	.	.	.	.	.	0	.	0	.	0	.	0.004	0.587	1	1	0.48	0	0	38824.9	348	9	8.0161	10	108	194	72	50	183	73	44	29	1.24	0	1	0	1	0	0	1	0	1	0	0	0.02	0.06	0
AB04607.1	-0.016010046	2.210175	4.466175	.	.	.	.	.	0	.	0	.	0	.	0.079	0.545	1	1	0.48	0	0	7438.52	70	-1.5	4.7333	1	28	43	26	6	42	11	5	6	0.705882353	.	.	.	1	1	1	0	1	0	0	0	0.93	0.93	0
AB07950.1	-0.019925788	3.529833	-0.508167	.	.	.	.	.	0	.	0	.	0	.	0.949	0.724	0	0	0.37	0	0	18144.07	170	14	10.9231	2	56	97	47	9	97	39	27	12	0.576923077	.	.	.	0	0	0	0	0	0	0	0	0	0.03	0
AB07435.1	-0.020448204	-1.237307	-0.537307	.	.	.	reduced_virulence,loss_of_pathogenicity	PHI:2310,PHI:300,PHI:4606,PHI:1015,PHI:4677,PHI:316,PHI:65,PHI:2826,PHI:311,PHI:6111,PHI:4182	0	.	0	.	0	.	0	0.05	0	0	0.03	0	0	136707.46	1260	-19.5	5.369	9	416	706	359	101	656	331	163	168	0.735483871	.	.	.	0	0	0	0	0	0	0	0	0	0.01	0
AB01702.1	-0.020576954	-1.096676	-0.508676	.	.	.	increased_virulence_(hypervirulence),reduced_virulence,loss_of_pathogenicity,lethal,unaffected_pathogenicity	PHI:7696,PHI:7485,PHI:3866,PHI:5440,PHI:2837,PHI:6957,PHI:784,PHI:5271,PHI:4077,PHI:5272,PHI:685,PHI:2269,PHI:3301,PHI:7511,PHI:2802,PHI:2022,PHI:8929	0	.	0	.	0	.	0.575	0.327	0	0	0.5	0	0	29535.7	282	-4.5	5.1041	3	104	169	104	22	167	60	29	31	0.675675676	.	.	.	0	0	0	0	0	0	0	0	3.8	3.88	0
AB07154.1	-0.020576954	-6.200915	-0.506915	.	.	.	.	.	0	.	0	.	0	.	0.001	0.05	0	0	0.47	0	0	32347.21	300	-12	4.4576	3	108	180	100	29	174	66	28	38	0.643678161	.	.	.	0	0	0	0	0	0	0	0	0	0.01	0
AB08726.1	-0.0211398	-0.2146795	5.6113205	.	.	.	.	.	0	.	0	.	0	GH5_24,GH5,GH5_16,GH5_1,GH5_51,GH5_11	0	0.029	1	1	0.65	0	0	52324.58	469	-14	4.6223	8	151	264	131	62	264	96	43	53	1.106796117	0	0	0	1	1	1	1	1	1	0	0	3.91	3.91	0
AB00724.1	-0.02266258	1.209214	5.939214	.	.	.	reduced_virulence	PHI:4103	0	.	0	.	0	.	0	0.045	1	1	0.4	0	0	87715.6	781	-32.5	4.5272	0	227	419	204	118	426	184	80	104	1.232704403	1	0	0	1	1	1	1	1	1	0	0	0.02	0.02	0
AB00123.1	-0.0248794	-0.5258145	5.2821855	.	.	.	.	.	0	.	0	.	0	.	0	0.032	1	1	0.04	0	0	51268.42	448	-11	5.3259	2	121	211	111	66	225	132	65	67	1.074074074	0	0	1	1	1	1	1	1	1	0	0	1.2	1.44	0
AB01114.1	-0.026353337	-0.558343	5.381657	.	.	.	.	.	0	.	0	.	0	GH16	0	0.01	1	1	0.8	0	0	46735.68	442	-13.5	4.284	2	178	289	109	46	246	62	25	37	0.648	0	0	0	1	1	1	1	1	1	0	0	0.73	2.02	0
AB05799.1	-0.027952854	-3.9451225	-0.5071225	.	.	.	.	.	0	.	0	.	0	.	0.012	0.415	0	0	0.09	0	0	35135.18	328	-4.5	5.2282	2	109	189	111	26	192	76	37	39	0.709302326	.	.	.	0	0	0	0	0	0	0	0	0	6.36	0
AB06703.1	-0.030648667	4.899861	5.779861	.	.	.	increased_virulence_(hypervirulence),reduced_virulence	PHI:7173,PHI:4194	0	.	0	.	0	.	0	0.02	1	1	0.01	0	0	49321.78	435	11	9.3836	4	120	201	138	49	236	113	64	49	1.022727273	0	0	0	1	1	1	1	1	1	0	0	0.25	0.41	0
AB00485.1	-0.03151958	8.8639155	5.6779155	.	.	.	.	.	0	.	0	.	0	.	0.982	0.549	1	1	0.02	0	0	19386.67	176	3	8.8581	1	60	89	38	17	85	54	29	25	0.975	1	0	1	1	1	1	1	1	1	0	0	0.01	0.01	0
AB04871.1	-0.03276351	1.640549	5.368549	.	.	.	unaffected_pathogenicity,reduced_virulence	PHI:8646,PHI:3383,PHI:2570,PHI:8645	0	.	0	.	0	.	0	0.212	1	1	0.25	0	0	42365.05	386	-8	4.8079	3	122	201	124	43	226	82	38	44	1.011111111	0	0	0	1	1	0	1	1	1	0	0	0	0.13	0
AB05061.1	-0.035335556	-1.321069	4.600931	.	.	.	.	.	0	.	0	.	0	.	0	0.013	1	1	0.6	0	0	8544.63	78	-1	5.4765	0	33	46	23	11	41	12	6	6	0.857142857	.	.	.	1	1	0	0	0	1	0	1	19.25	19.26	0.695652174
AB05090.1	-0.03999528	-0.5343525	5.2916475	.	.	.	.	.	0	.	0	.	0	.	0	0.029	1	1	0.03	0	0	165700.73	1516	16.5	7.3674	7	457	808	437	112	750	423	230	193	0.79245283	1	0	0	1	0	1	1	1	1	0	0	14.81	14.81	0
AB06186.1	-0.04025762	-2.0870445	-0.4970445	.	.	.	.	.	0	.	0	.	0	.	0.435	0.3	0	0	0.09	0	0	27500.35	255	-8	4.7285	2	82	137	89	21	151	66	30	36	0.746478873	.	.	.	0	0	0	0	0	0	0	0	0.02	0.03	0
AB10169.1	-0.04060111	-0.0738235	5.8721765	.	.	.	.	.	0	.	0	.	0	.	0	0.009	1	1	0.24	0	0	82517.01	746	11.5	8.1559	10	223	395	210	84	404	173	96	77	1.23566879	1	0	0	1	1	1	1	1	1	0	0	1.39	1.72	0
AB05576.1	-0.04438746	-1.0558805	4.6801195	.	.	.	.	.	0	.	0	.	0	.	0	0.044	1	1	0.73	0	0	69178.62	635	-25.5	4.4117	6	211	381	162	81	361	121	51	70	0.80239521	.	.	.	1	0	0	0	1	1	0	0	0.01	0.08	0
AB00937.1	-0.04438746	-0.7229365	4.9050635	.	.	.	.	.	0	.	0	.	0	.	0	0.062	1	1	0.46	0	0	51887.42	489	-10	4.8891	5	179	286	153	46	281	96	45	51	0.86259542	0	0	0	1	1	0	1	0	1	0	0	0.08	0.09	0
AB07652.1	-0.04517601	-0.1485065	5.7014935	.	.	.	.	.	0	.	0	.	0	.	0	0.025	1	1	0.65	0	0	44522.75	412	4	7.6588	6	165	259	106	32	203	85	46	39	0.831460674	1	0	0	1	1	1	1	1	1	0	0	0.06	0.25	0
AB06225.1	-0.046571236	4.779494	5.623494	.	.	.	unaffected_pathogenicity,loss_of_pathogenicity	PHI:1817,PHI:3972,PHI:6390,PHI:6391,PHI:4639,PHI:2166	0	.	1	PF00187	0	CE4,CBM18	0	0.026	1	1	0.57	0	0	95912.95	918	3.5	6.7243	36	417	600	236	79	486	179	97	82	0.503731343	0	0	0	1	0	1	1	1	1	0	0	0.57	0.57	0
AB02275.1	-0.047959585	3.01274	-0.50926	.	.	.	increased_virulence_(hypervirulence),reduced_virulence,loss_of_pathogenicity,lethal,unaffected_pathogenicity	PHI:3866,PHI:7485,PHI:2247,PHI:5440,PHI:2836,PHI:2837,PHI:2835,PHI:784,PHI:2269,PHI:9460,PHI:2312,PHI:3301,PHI:8929,PHI:7696,PHI:6956,PHI:5271,PHI:4077,PHI:5272,PHI:685,PHI:7511,PHI:2802,PHI:2022,PHI:2844,PHI:59	0	.	0	.	0	.	0.896	0.691	0	0	0.24	0	0	30363.6	284	0	6.4849	8	100	166	90	28	168	71	37	34	0.891891892	.	.	.	0	0	0	0	0	0	0	0	0.05	0.05	0
AB06226.1	-0.048871506	5.9816985	-0.2143015	.	.	.	reduced_virulence,unaffected_pathogenicity	PHI:1670,PHI:2189,PHI:1663	0	.	0	.	0	.	1	0.866	0	0	0.73	0	0	20080.92	198	9.5	8.0301	21	109	131	24	20	115	41	27	14	0.394366197	.	.	.	0	0	0	0	0	0	0	0	0	0.02	0
AB07986.1	-0.051805906	-0.6569975	5.2710025	.	.	.	unaffected_pathogenicity	PHI:716	0	.	0	.	0	AA7	0	0.012	1	1	0.49	0	0	62499.38	577	0.5	6.5597	8	210	340	165	80	331	109	58	51	0.920289855	0	0	0	1	1	1	1	0	1	0	0	14.79	22.03	0
AB03859.1	-0.05402565	0.16305	5.01105	.	.	.	.	.	0	.	0	.	0	.	0.081	0.111	1	1	0.76	0	0	16351.18	162	-9	3.9013	8	79	119	59	9	95	23	7	16	0.553191489	0	0	0	1	1	1	1	1	1	0	0	0.56	6.37	0
AB04834.1	-0.056268662	0.7593785	5.9193785	.	.	.	.	.	0	.	0	.	0	.	0.002	0.138	1	1	0.55	0	0	11232	109	3.5	9.3259	2	46	69	43	7	65	12	8	4	0.655172414	0	0	0	1	1	1	1	1	1	0	0	3.33	3.74	0
AB10396.1	-0.06439319	3.567191	-0.500809	.	.	.	.	.	0	.	0	.	0	.	0.933	0.745	0	0	0.29	0	0	22560.36	211	1	6.7592	1	78	120	65	18	109	56	30	26	0.775510204	.	.	.	0	0	0	0	0	0	0	0	0	0	0
AB10027.1	-0.069116026	-1.710816	-0.504816	.	.	.	.	.	0	.	0	.	0	.	0.29	0.509	0	0	0.47	0	0	28242.73	262	-5	4.9879	0	94	141	80	32	142	59	28	31	1.175438596	.	.	.	0	0	0	0	0	0	0	0	0.36	0.48	0
AB04939.1	-0.075850874	-6.20925	-0.50925	.	.	.	.	.	0	.	0	.	0	.	0	0.05	0	0	0.49	0	0	60877.67	577	31	11.6091	0	221	378	116	42	294	102	71	31	0.354166667	.	.	.	0	0	0	0	0	0	0	0	0	0	0
AB02059.1	-0.07609144	5.619957	5.989957	.	.	.	effector_(plant_avirulence_determinant)	PHI:652,PHI:653	0	.	0	.	0	.	0.003	0.102	1	1	0.63	0	0	27430.97	271	-3	4.9299	6	121	183	96	16	162	38	18	20	0.594936709	0	1	0	1	1	1	1	1	1	0	0	0.16	0.18	0
AB06019.1	-0.077561975	-1.0822	4.8998	.	.	.	.	.	0	.	0	.	0	.	0	0.003	1	1	0.63	0	0	19762.53	199	-14	3.2938	4	88	150	63	5	124	18	2	16	0.246153846	0	0	0	1	1	1	1	1	1	0	0	0.25	0.27	0
AB08706.1	-0.077819645	0.854558	5.710558	.	.	.	unaffected_pathogenicity,reduced_virulence	PHI:6123,PHI:5715,PHI:6126,PHI:7719,PHI:5751,PHI:5716,PHI:3236,PHI:6125	0	.	0	.	0	.	0	0.024	1	1	0.66	0	0	53447.02	484	-10	4.704	8	154	271	134	60	276	92	42	50	1.026086957	0	0	0	1	1	1	1	0	1	0	0	0.01	0.01	0
AB04344.1	-0.077819645	0.382343	5.932343	.	.	.	.	.	0	.	0	.	0	.	0	0.075	1	1	0.6	0	0	44517.86	411	-7	5.2208	7	137	227	129	46	235	82	40	42	0.96	0	1	0	1	1	1	1	1	1	0	0	3.47	3.55	0
AB10005.1	-0.07792945	-4.8488015	-0.5088015	.	.	.	reduced_virulence	PHI:8511	0	.	0	.	0	.	0	0.11	0	0	0.47	0	0	66095.63	643	22	10.4392	1	220	448	149	35	385	127	77	50	0.366906475	.	.	.	0	0	0	0	0	0	0	0	0.05	0.07	0
AB05024.1	-0.08015846	4.9950135	5.6050135	.	.	.	loss_of_pathogenicity	PHI:6827	0	.	0	.	0	.	0	0.065	1	1	0.09	0	0	42356.35	373	-14.5	4.6632	3	107	186	101	52	196	100	45	55	1.25	0	0	0	1	1	1	1	1	1	0	0	0.25	4	0
AB07530.1	-0.08045071	-0.552144	5.381856	.	.	.	.	.	0	.	0	.	0	GH105	0	0.011	1	1	0.34	0	0	43037.99	384	-17.5	4.4003	1	131	204	107	61	212	84	35	49	1.115384615	0	0	0	1	1	1	1	0	1	0	0	0.01	0.03	0
AB01781.1	-0.08237068	0.0625485	5.9965485	.	.	.	.	.	0	.	0	.	0	AA11	0	0.011	1	1	0.26	0	0	44722.92	408	-24	4.3476	14	147	249	82	47	207	101	41	60	0.650485437	1	0	0	1	1	1	1	1	1	0	0	3.3	3.3	0
AB00476.1	-0.08259559	0.6530575	5.5810575	.	.	.	reduced_virulence	PHI:783,PHI:2068	0	.	0	.	0	.	0	0.012	1	1	0.05	0	0	67048.01	619	4	7.2274	5	223	358	153	40	298	145	77	68	0.587412587	0	1	1	1	1	1	1	1	1	0	0	0.23	0.23	0
AB00762.1	-0.08281627	-0.427259	5.386741	.	.	.	.	.	0	.	0	.	0	.	0	0.031	1	1	0.72	0	0	34469.77	439	10	10.1861	0	320	380	120	17	355	23	18	5	0.138297872	0	0	0	1	1	1	1	1	1	0	0	0.05	18.08	0
AB05077.1	-0.08391164	0.800891	2.312891	.	.	.	.	.	0	.	0	.	0	.	0.569	0.179	1	1	0.47	1	0	17053.47	162	13	11.9108	0	62	98	50	7	87	31	22	9	0.666666667	1	0	0	1	1	1	1	0	1	1	1	2.37	25.25	0
AB10626.1	-0.08937242	-5.7856565	-5.1376565	.	.	.	.	.	0	.	0	.	0	.	0.308	0.584	0	1	0.49	0	1	13767.54	128	-1.5	5.0021	1	48	74	41	13	74	21	10	11	0.870967742	0	0	0	1	1	0	1	0	1	2	3	40.57	61.48	1
AB00778.1	-0.09292677	-0.5517065	5.3942935	.	.	.	.	.	0	.	0	.	0	.	0	0.009	1	1	0.19	0	0	46431.23	417	-22.5	4.3438	11	128	229	112	58	239	98	40	58	0.97826087	0	0	0	1	1	1	1	1	1	0	0	7.15	7.15	0
AB04737.1	-0.093524694	4.2256605	-0.4483395	.	.	.	.	.	0	.	0	.	0	.	0.915	0.864	0	0	0.12	0	0	23841.16	216	-1.5	5.4277	2	63	116	66	18	115	59	29	30	1.260869565	.	.	.	0	0	0	0	0	0	0	0	0	0.25	0
AB03519.1	-0.09661806	-0.4922575	5.3337425	.	.	.	unaffected_pathogenicity	PHI:1087	0	.	0	.	0	.	0	0.029	1	1	0.09	0	0	78910.77	711	9	7.4688	5	229	378	173	77	356	189	104	85	0.896341463	1	0	0	1	1	1	1	1	1	0	0	11.74	11.87	0
AB04722.1	-0.097644	-1.063759	4.876241	.	.	.	.	.	0	.	0	.	0	.	0	0.01	1	1	0	0	0	105374.29	929	-17	5.4816	9	237	455	222	105	449	272	135	137	1.086206897	1	0	0	1	0	1	1	1	1	0	0	0.21	0.21	0
AB05448.1	-0.0991362	-9.808375	-0.518375	.	.	.	lethal,unaffected_pathogenicity	PHI:1569,PHI:1584	0	.	0	.	0	.	0.002	0.283	0	0	0.59	0	0	27507.42	254	33	11.7088	1	87	142	66	23	132	67	52	15	0.942028986	.	.	.	0	0	0	0	0	0	0	0	0	0.14	0
AB03609.1	-0.09991966	0.163241	5.905241	.	.	.	.	.	0	.	0	.	0	GH43_2,GH43_34,GH43_12,GH43_22,GH43_29,GH43,GH43_30,GH43_3,GH117,GH43_31,GH43_24,GH43_19,GH43_33,GH43_9,GH43_17,GH43_25,GH43_32,GH43_37,GH43_10,GH43_11,GH43_18	0	0.043	1	1	0.56	0	0	54223.96	486	-22.5	4.4599	1	149	261	123	67	253	115	49	66	1.237113402	0	0	0	1	1	1	1	1	1	0	0	0.05	0.05	0
AB08230.1	-0.09991966	1.167385	5.987385	.	.	.	reduced_virulence	PHI:2171	0	.	0	.	0	.	0	0.03	1	1	0.45	0	0	82106.59	734	-27	4.5836	2	240	409	166	113	370	158	70	88	1.119205298	0	0	0	1	1	1	1	1	1	0	0	0.04	0.04	0
AB00161.1	-0.10073611	3.7569125	4.7029125	.	.	.	increased_virulence_(hypervirulence),reduced_virulence	PHI:9266,PHI:4609,PHI:2393,PHI:4607	0	.	0	.	0	.	0	0.009	1	1	0.02	0	0	63686.31	565	8	7.8131	5	147	275	174	70	327	143	79	64	0.96875	0	0	0	1	1	1	1	1	1	0	0	12.36	12.94	0
AB00511.1	-0.104026675	2.432432	3.024432	.	.	.	loss_of_pathogenicity	PHI:3936	0	.	0	.	0	.	0	0.068	1	1	0.01	1	0	43526.55	384	-3.5	6.1562	5	95	181	114	53	211	109	57	52	1.049382716	0	0	0	1	1	1	1	1	1	1	0	0.2	1.09	0
AB09042.1	-0.104809344	-0.521857	-0.501857	.	.	.	reduced_virulence	PHI:7446,PHI:3942	0	.	0	.	0	.	0.275	0.555	0	0	0.05	0	0	31539.99	291	-2.5	5.7265	1	88	155	86	27	161	78	39	39	1.128571429	.	.	.	0	0	0	0	0	0	0	0	0	0	0
AB10368.1	-0.104809344	3.0631875	-0.5008125	.	.	.	.	.	0	.	0	.	0	.	0.994	0.6	0	0	0.32	0	0	19030.54	176	-6.5	4.9026	0	51	94	64	15	94	47	22	25	1.108108108	.	.	.	0	0	0	0	0	0	0	0	0	0.03	0
AB05888.1	-0.10557005	-0.3242915	4.6217085	.	.	.	reduced_virulence	PHI:4609	0	.	0	.	0	.	0	0.009	1	1	0.05	0	0	60288.65	535	13	9.4208	2	138	262	176	64	308	130	75	55	0.965217391	0	0	0	1	1	1	1	0	1	0	0	9.31	11.42	0
AB02628.1	-0.10601829	5.892818	0.312818	.	.	.	.	.	0	.	0	.	0	.	1	0.93	0	0	0.61	0	0	8046.99	77	0	6.0777	12	39	54	14	1	36	18	9	9	0.823529412	.	.	.	0	0	0	0	0	0	0	0	0	0	0
AB03360.1	-0.10637078	-0.806569	4.677431	.	.	.	.	.	0	.	0	.	0	.	0	0.086	1	1	0.17	0	0	48235.14	448	1.5	6.6424	7	158	266	136	51	245	104	57	47	0.626086957	.	.	.	1	1	1	0	0	1	0	1	26.12	26.19	0.608695652
AB05600.1	-0.10736841	-0.5560515	5.3179485	.	.	.	.	.	0	.	0	.	0	.	0	0.021	1	1	0.75	0	0	22186.82	228	-11.5	3.8382	4	122	170	81	13	139	25	7	18	0.421052632	0	0	0	1	1	1	1	1	1	0	0	1.79	14.45	0
AB01067.1	-0.10929713	4.4549955	5.2689955	.	.	.	reduced_virulence,loss_of_pathogenicity	PHI:526,PHI:1071,PHI:6739	0	.	0	.	0	GH31	0	0.031	1	1	0.11	0	0	113815.92	997	1.5	6.5831	7	269	494	237	153	515	299	159	140	1.164251208	1	0	0	1	1	1	1	1	1	0	1	18.61	18.62	0.947368421
AB07338.1	-0.11065218	0.1711065	5.9071065	.	.	.	.	.	0	.	0	.	0	AA7	0	0.044	1	1	0.48	0	0	54529.02	496	-2.5	5.9405	4	157	270	158	55	287	97	49	48	1.063063063	0	0	0	1	1	1	1	1	1	0	0	0.04	0.48	0
AB05683.1	-0.1131043	-6.403606	-0.505606	.	.	.	.	.	0	.	0	.	0	.	0	0.017	0	0	0.68	0	0	52679.16	489	-10	4.9951	5	146	279	161	41	272	117	56	61	1.132075472	.	.	.	0	0	0	0	0	0	0	0	0.02	13.11	0
AB05676.1	-0.11651796	0.262061	5.202061	.	.	.	reduced_virulence	PHI:7281	0	.	0	.	0	GH32	0	0.01	1	1	0.25	0	0	107762.58	978	-18.5	5.0656	8	325	545	272	118	527	212	102	110	0.876712329	0	0	0	1	0	0	1	1	1	0	0	0.04	0.04	0
AB08449.1	-0.11666912	0.6487875	5.1067875	.	.	.	.	.	0	.	0	.	0	.	0.002	0.255	1	1	0.21	0	0	37651.56	333	-6	5.244	5	97	164	96	40	169	84	41	43	1.528301887	0	0	0	1	1	1	1	1	1	0	0	4.62	4.67	0
AB10087.1	-0.11991294	0.125658	5.999658	.	.	.	.	.	0	.	0	.	0	.	0	0.021	1	1	0.23	0	0	6016.43	53	-15.5	3.3345	1	12	32	14	4	25	21	3	18	0.5	0	0	0	1	1	1	1	1	1	0	0	1.56	1.56	0
AB05565.1	-0.12069106	-0.078051	5.249949	.	.	.	.	.	0	.	0	.	0	.	0.041	0.071	1	1	0.49	0	0	9443.98	85	-4.5	4.0896	3	25	47	34	11	57	14	5	9	0.941176471	0	0	0	1	1	0	1	0	1	0	1	22.37	22.45	0.956521739
AB02897.1	-0.120696604	-1.960666	2.979334	.	.	.	reduced_virulence	PHI:816	0	.	0	.	0	GH158,GH17,GH5	0	0.01	1	1	0.38	1	0	74174.15	703	-11.5	5.1911	15	262	449	187	63	391	159	77	82	0.638095238	1	0	0	1	0	0	1	0	1	1	0	0.13	0.17	0
AB07173.1	-0.12477499	-6.211591	-0.289591	.	.	.	.	.	0	.	0	.	0	.	0	0.013	0	0	0.47	0	0	38439.71	355	-19	4.2739	1	122	202	101	48	208	69	27	42	0.752688172	.	.	.	0	0	0	0	0	0	0	0	0	0.1	0
AB07681.1	-0.12502053	0.4903065	5.6383065	.	.	.	.	.	0	.	0	.	0	.	0.001	0.141	1	1	0.26	0	0	22335.74	199	-16.5	4.1176	3	59	102	43	27	107	55	20	35	0.936170213	0	0	0	1	1	1	1	1	1	0	0	7.04	7.04	0
AB04265.1	-0.12550315	-0.174494	5.771506	.	.	.	.	.	0	.	0	.	0	.	0	0.009	1	1	0.66	0	0	78113.94	703	-38	4.2664	3	220	376	190	104	386	146	58	88	1.148648649	0	0	0	1	1	1	1	1	1	0	0	0.14	0.19	0
AB04077.1	-0.12550315	-0.321121	5.618879	.	.	.	unaffected_pathogenicity	PHI:2510,PHI:2488	0	.	0	.	0	GH47	0	0.01	1	1	0.48	0	0	49818.62	450	-21	4.2543	2	143	250	133	63	258	84	33	51	1.01980198	0	0	0	1	1	1	1	1	1	0	0	0.9	0.9	0
AB00792.1	-0.12550315	-0.223764	5.722236	.	.	.	.	.	0	.	0	.	0	GH20	0	0.009	1	1	0.27	0	0	79244.55	719	-25	4.6102	3	232	394	198	94	390	148	66	82	0.949044586	0	0	0	1	0	1	1	1	1	0	0	0.02	0.09	0
AB06755.1	-0.12568402	-5.51721	-0.42921	.	.	.	.	.	0	.	0	.	0	.	0.007	0.145	0	0	0.28	0	0	29420.97	273	-15	4.3605	4	91	160	86	32	161	61	25	36	0.819444444	.	.	.	0	0	0	0	0	0	0	0	0	0.01	0
AB05940.1	-0.12568402	1.4966185	-0.5073815	.	.	.	.	.	0	.	0	.	0	.	0.815	0.519	0	0	0.47	0	0	22330.79	211	-5	4.8981	3	73	124	81	20	132	38	18	20	0.929824561	.	.	.	0	0	0	0	0	0	0	0	0.01	0.05	0
AB00750.1	-0.126237	6.4234905	4.7374905	.	.	.	.	.	0	.	0	.	0	.	0.995	0.286	1	1	0.44	0	0	5158.11	48	0	6.4373	1	15	26	20	4	31	9	5	4	0.75	.	.	.	1	1	0	0	0	1	0	0	1.51	1.51	0
AB05807.1	-0.12789766	6.2221045	0.3421045	.	.	.	.	.	0	.	0	.	0	.	1	0.98	0	0	0.58	0	0	15314.31	139	6.5	8.0529	9	50	82	29	16	68	36	23	13	1.034482759	.	.	.	0	0	0	0	0	0	0	0	1.92	2.96	0
AB07318.1	-0.12890925	5.671396	5.747396	.	.	.	unaffected_pathogenicity,loss_of_pathogenicity	PHI:3972,PHI:6390,PHI:6391,PHI:4639,PHI:2166	0	.	1	PF00187	0	CE4,CBM18	0	0.154	1	1	0.77	0	0	69466.99	675	-12	4.9875	36	325	467	144	60	355	117	56	61	0.630434783	0	0	0	1	1	1	1	0	1	0	0	1.9	1.95	0
AB01553.1	-0.1304858	-0.7812575	4.4267425	.	.	.	.	.	0	.	0	.	0	GH128	0	0.132	1	1	0.41	0	0	35013.22	316	-27	4.0279	3	102	178	75	43	168	76	26	50	0.808219178	0	0	0	1	1	0	1	0	1	0	0	1.11	1.12	0
AB07839.1	-0.13088425	-2.695951	2.758049	.	.	.	.	.	0	.	0	.	0	.	0	0.091	1	1	0.63	1	0	37991.36	377	5.5	9.2353	1	174	261	116	27	222	52	30	22	0.41221374	0	0	0	1	1	1	1	1	1	1	1	8.57	32.66	0
AB02439.1	-0.13088425	2.909099	4.571099	.	.	.	.	.	0	.	0	.	0	.	0.566	0.157	1	1	0.36	0	0	18552.38	176	-3	4.6951	3	59	114	59	7	105	31	14	17	0.509433962	0	0	0	1	1	1	1	1	1	0	0	5.84	6.76	0
AB00190.1	-0.13290004	0.747146	4.083146	.	.	.	.	.	0	.	0	.	0	GT25	0.12	0.324	1	1	0.18	0	0	26260.83	232	-0.5	6.3808	1	59	118	70	27	126	55	29	26	0.85106383	.	.	.	1	1	1	0	0	1	0	1	16.22	16.23	1
AB06284.1	-0.13681653	-3.6718305	-0.5258305	.	.	.	reduced_virulence,unaffected_pathogenicity	PHI:718,PHI:9265,PHI:724,PHI:730,PHI:4196	0	.	0	.	0	.	0.008	0.301	0	0	0.12	0	0	35017.01	330	-8.5	5.1957	4	125	188	101	35	185	82	40	42	0.684210526	.	.	.	0	0	0	0	0	0	0	0	0	0.85	0
AB04898.1	-0.13929951	0.9356995	5.7676995	.	.	.	reduced_virulence,unaffected_pathogenicity	PHI:7565,PHI:9057,PHI:7231,PHI:3601,PHI:228,PHI:105,PHI:7259,PHI:2843,PHI:3600	0	.	0	.	0	.	0	0.028	1	1	0.57	0	0	71452.96	662	-34	4.0587	8	232	400	178	71	362	108	38	70	0.980645161	1	0	0	1	1	1	1	1	1	0	0	0.51	2	0
AB06753.1	-0.14496166	6.696714	2.100714	.	.	.	.	.	0	.	0	.	0	.	0.947	0.819	1	1	0.57	1	0	16761.12	152	-2.5	4.8484	5	51	82	42	18	87	32	15	17	1.176470588	.	.	.	1	1	0	0	0	0	1	1	22.88	22.88	1
AB01574.1	-0.1472954	-2.3215505	3.5224495	.	.	.	.	.	0	.	0	.	0	.	0	0.026	1	1	0.03	1	0	78619.13	711	-11.5	5.3619	17	231	369	184	65	351	226	111	115	1.013071895	1	0	0	1	1	1	1	1	1	1	1	0.37	18.7	0
AB02924.1	-0.1472954	-0.4154065	5.4045935	.	.	.	.	.	0	.	0	.	0	.	0	0.03	1	1	0	0	0	72177.02	637	-6	5.8805	16	177	333	154	76	318	176	89	87	1.196581197	0	0	0	1	1	1	1	1	1	0	0	1.34	1.37	0
AB10154.1	-0.14858553	-1.633068	4.312932	.	.	.	.	.	0	.	0	.	0	GH29	0	0.009	1	1	0.48	0	0	87095	791	-30.5	4.4485	2	258	455	229	116	454	151	64	87	0.963541667	.	.	.	1	0	0	0	0	1	0	0	0.01	0.04	0
AB06164.1	-0.1522851	-4.8766205	-0.4486205	.	.	.	.	.	0	.	0	.	0	.	0.205	0.057	0	0	0.22	0	0	23132.79	214	-12.5	4.4492	8	72	124	57	16	114	68	29	39	0.631578947	.	.	.	0	0	0	0	0	0	0	0	0	0	0
AB07229.1	-0.15477127	3.32006	-0.50194	.	.	.	.	.	0	.	0	.	0	.	0.997	0.64	0	0	0.08	0	0	21204.38	197	-3	5.337	3	65	110	71	17	116	51	25	26	0.708333333	.	.	.	0	0	0	0	0	0	0	0	0	0.08	0
AB04269.1	-0.15840128	0.3274995	-0.5065005	.	.	.	.	.	0	.	0	.	0	.	0.994	0.145	0	0	0.32	0	0	19940.9	196	10	11.3052	0	92	130	53	1	95	56	33	23	0.236842105	.	.	.	0	0	0	0	0	0	0	0	0	0	0
AB00902.1	-0.16154444	-9.9317555	-4.5737555	.	.	.	.	.	0	.	0	.	0	.	0.001	0.106	0	1	0.13	0	1	11156.41	100	1.5	8.5297	0	24	46	41	14	73	10	6	4	1.208333333	0	0	0	1	1	1	1	0	1	2	3	33.5	54.87	0.944444444
AB01785.1	-0.16358331	5.0076295	5.9476295	.	.	.	reduced_virulence,loss_of_pathogenicity	PHI:1166,PHI:2081	0	.	1	PF01764	0	.	0	0.01	1	1	0.36	0	0	68042.21	621	-0.5	6.4497	23	253	371	131	78	315	141	75	66	0.794117647	0	0	0	1	1	1	1	1	1	0	1	20.55	20.56	0.739130435
AB00876.1	-0.16723375	3.064495	-0.505505	.	.	.	.	.	0	.	0	.	0	.	0.984	0.611	0	0	0.21	0	0	24216.54	218	4	8.0478	1	71	125	38	28	108	57	32	25	0.627118644	.	.	.	0	0	0	0	0	0	0	0	0	0	0
AB07443.1	-0.16795808	-1.0261	4.9499	.	.	.	.	.	0	.	0	.	0	.	0	0.004	1	1	0.78	0	0	17220.76	181	-8.5	3.7003	0	105	146	65	7	101	16	4	12	0.349206349	0	0	0	1	1	1	1	1	1	0	0	0.05	6.81	0
AB00594.1	-0.16881832	-1.7677455	-4.1677455	.	.	.	.	.	0	.	0	.	0	.	0.782	0.618	0	1	0.67	0	1	17766.91	169	-0.5	6.1992	5	61	106	40	17	101	25	13	12	0.596153846	.	.	.	1	1	1	0	0	1	1	2	32.57	32.57	0.96875
AB04964.1	-0.17267576	7.522938	2.548938	.	.	.	increased_virulence_(hypervirulence),reduced_virulence,loss_of_pathogenicity,lethal,unaffected_pathogenicity	PHI:7696,PHI:6956,PHI:5440,PHI:8927,PHI:2835,PHI:6957,PHI:784,PHI:5271,PHI:4077,PHI:2269,PHI:2312,PHI:685,PHI:7511,PHI:2802,PHI:2022,PHI:2844,PHI:59	0	.	0	.	0	.	0.979	0.85	1	1	0.71	0	0	21736.87	204	6.5	9.2407	5	74	121	72	15	120	43	25	18	0.890909091	.	.	.	1	1	0	0	0	1	0	1	19.15	19.25	0.565217391
AB09066.1	-0.17802748	4.952821	-0.489179	.	.	.	.	.	0	.	0	.	0	.	0.994	0.913	0	0	0.14	0	0	19582.4	180	4	7.8984	7	66	102	62	17	103	42	24	18	0.857142857	.	.	.	0	0	0	0	0	0	0	0	0	8.18	0
AB03954.1	-0.1802571	0.236916	4.762916	.	.	.	reduced_virulence	PHI:6079	0	.	0	.	0	.	0	0.079	1	1	0.76	0	0	40756.93	392	-13.5	4.347	5	152	239	132	23	214	69	28	41	1.064516129	0	0	0	1	1	1	1	1	1	0	0	1.33	9.18	0
AB07251.1	-0.18304053	4.732388	5.678388	.	.	.	unaffected_pathogenicity,loss_of_pathogenicity	PHI:24,PHI:191	0	.	0	.	0	GH3	0	0.009	1	1	0.27	0	0	85530.47	788	-29.5	4.4786	7	253	442	255	82	454	157	67	90	0.916666667	0	0	0	1	1	1	1	1	1	0	0	8.78	8.83	0
AB00271.1	-0.18356782	-4.3899755	-0.5079755	.	.	.	.	.	0	.	0	.	0	.	0.21	0.143	0	0	0.59	0	0	15400.06	150	8.5	10.9032	0	62	100	42	8	75	31	21	10	0.38	.	.	.	0	0	0	0	0	0	0	0	0	0	0
AB01638.1	-0.18779811	-9.78885	-3.81885	.	.	.	.	.	0	.	0	.	0	.	0	0.005	0	1	0.74	0	1	15435.59	163	-4	4.0159	2	90	129	63	3	105	10	3	7	0.174603175	0	1	0	1	1	1	1	1	1	0	2	18.09	39.45	0.52173913
AB08851.1	-0.18876608	-1.0018985	2.5141015	.	.	.	.	.	0	.	0	.	0	.	0.23	0.184	1	1	0.03	1	0	28021.61	260	0	6.4858	6	100	149	83	21	137	57	30	27	0.560606061	0	1	0	1	1	1	1	1	1	1	1	1	21.37	0
AB03423.1	-0.18999992	6.2507665	3.5207665	.	.	.	.	.	0	.	0	.	0	.	0.765	0.69	1	1	0.16	0	0	17802.17	160	-5	4.6382	0	42	91	45	15	88	38	17	21	1.027777778	.	.	.	1	0	0	0	0	0	0	0	2.9	2.9	0
AB07242.1	-0.1919987	1.247341	-0.504659	.	.	.	increased_virulence_(hypervirulence),reduced_virulence,loss_of_pathogenicity,lethal,unaffected_pathogenicity	PHI:2247,PHI:7485,PHI:3866,PHI:5440,PHI:8927,PHI:2837,PHI:2835,PHI:784,PHI:2269,PHI:9460,PHI:2312,PHI:3301,PHI:7696,PHI:6956,PHI:6957,PHI:5271,PHI:4077,PHI:5272,PHI:685,PHI:7511,PHI:2802,PHI:2022,PHI:2844,PHI:59	0	.	0	.	0	.	0.674	0.618	0	0	0.38	0	0	31092.53	291	0	6.4972	3	92	156	89	20	157	67	35	32	1.166666667	.	.	.	0	0	0	0	0	0	0	0	12.02	12.35	0
AB07403.1	-0.19366832	-2.8391065	-0.5091065	.	.	.	unaffected_pathogenicity,reduced_virulence	PHI:7704	0	.	0	.	0	.	0.015	0.43	0	0	0.34	0	0	35392.57	326	-2	5.9799	1	105	172	106	40	199	73	37	36	0.755555556	.	.	.	0	0	0	0	0	0	0	0	0.02	0.89	0
AB05303.1	-0.19705862	-0.435412	4.498588	.	.	.	reduced_virulence	PHI:2058	0	.	0	.	0	.	0	0.011	1	1	0.02	0	0	110588.58	1017	-3.5	6.1569	2	341	545	294	82	499	309	156	153	0.965065502	1	0	0	1	1	1	1	0	1	0	1	21.01	21.75	0.782608696
AB00365.1	-0.19911966	-0.4550895	5.4909105	.	.	.	.	.	0	.	0	.	0	GH115	0	0.009	1	1	0.32	0	0	111199.84	1011	-30.5	4.7609	1	331	568	290	133	555	217	100	117	0.918103448	0	0	0	1	0	1	1	1	1	0	0	2.21	2.25	0
AB03014.1	-0.20057999	4.9193945	5.7693945	.	.	.	reduced_virulence,unaffected_pathogenicity,effector_(plant_avirulence_determinant)	PHI:6868,PHI:6869,PHI:2978	0	.	0	.	0	GH12	0	0.025	1	1	0.06	0	0	99806.47	903	-43.5	4.4324	14	292	505	235	89	451	229	97	132	0.913294798	0	0	0	1	1	1	1	1	1	0	0	1.47	1.47	0
AB02551.1	-0.20066142	-1.1135525	4.5084475	.	.	.	.	.	0	.	0	.	0	GH16	0	0.063	1	1	0.83	0	0	34282.32	332	-12.5	4.3888	2	156	229	86	29	165	60	25	35	0.729411765	0	0	0	1	1	1	1	1	1	0	0	1.64	1.84	0
AB02202.1	-0.20080063	-6.2810025	-0.4790025	.	.	.	.	.	0	.	0	.	0	.	0	0.033	0	0	0.03	0	0	34433.41	316	-17.5	4.406	4	107	168	105	34	175	82	34	48	0.689189189	.	.	.	0	0	0	0	0	0	0	0	0.23	0.25	0
AB04073.1	-0.20080063	-3.2202445	-0.5062445	.	.	.	reduced_virulence	PHI:2838	0	.	0	.	0	.	0.08	0.301	0	0	0.11	0	0	30508.64	282	-7.5	4.8225	3	92	150	79	27	163	65	30	35	0.638888889	.	.	.	0	0	0	0	0	0	0	0	0.05	0.14	0
AB07556.1	-0.20387495	4.2222425	5.1502425	.	.	.	reduced_virulence,loss_of_pathogenicity	PHI:8749,PHI:6412,PHI:383	0	.	0	.	0	.	0	0.012	1	1	0.74	0	0	29335.09	296	-2	5.5715	4	147	211	89	26	189	32	16	16	0.425925926	0	0	0	1	1	1	1	1	1	0	0	0.51	3.34	0
AB02166.1	-0.20443773	-0.019057	5.926943	.	.	.	unaffected_pathogenicity	PHI:4076	0	.	0	.	0	GH35	0	0.009	1	1	0.58	0	0	107780.49	981	-16.5	4.9142	3	340	541	266	137	553	193	91	102	1.043103448	0	0	0	1	1	1	1	1	1	0	1	17.88	17.95	0.608695652
AB05374.1	-0.21057484	-2.15468	3.55732	.	.	.	.	.	0	.	0	.	0	GH76	0	0.048	1	1	0.58	1	0	50322.35	458	-15	4.5156	7	160	261	124	59	269	92	40	52	0.820512821	0	0	0	1	1	1	1	1	1	1	1	13.29	51.33	0
AB05073.1	-0.21349278	-0.0276885	5.7083115	.	.	.	.	.	0	.	0	.	0	.	0	0.044	1	1	0.63	0	0	60145.55	542	-29	4.2531	7	177	304	139	84	304	106	41	65	1.114754098	0	0	0	1	1	1	1	1	1	0	0	0.05	0.07	0
AB03504.1	-0.21419646	-0.7813325	3.7906675	.	.	.	.	.	0	.	0	.	0	.	0.053	0.185	1	1	0.39	0	0	10556.08	93	5	10.0949	0	28	50	24	13	51	16	11	5	1	.	.	.	0	0	0	0	0	0	0	0	0.02	0.02	0
AB09563.1	-0.21738213	3.82565	-0.50035	.	.	.	.	.	0	.	0	.	0	.	0.983	0.738	0	0	0.27	0	0	20980.61	190	1	7.0081	8	70	108	42	20	101	48	25	23	0.692307692	.	.	.	0	0	0	0	0	0	0	0	0	0	0
AB04901.1	-0.22025275	1.0865165	5.7005165	.	.	.	.	.	0	.	0	.	0	CE1	0	0.231	1	1	0.36	0	0	38290.68	336	0	6.4945	3	98	162	101	47	183	64	34	30	1.293103448	0	0	0	1	1	1	1	1	1	0	0	0.11	0.25	0
AB07815.1	-0.22436097	-6.0857095	-0.5057095	.	.	.	.	.	0	.	0	.	0	.	0	0.07	0	0	0.41	0	0	73381.71	688	42	10.837	4	247	437	137	56	342	135	94	41	0.477477477	.	.	.	0	0	0	0	0	0	0	0	0	0	0
AB04341.1	-0.22725749	-0.6758405	5.2701595	.	.	.	.	.	0	.	0	.	0	.	0	0.009	1	1	0.03	0	0	69936.57	615	11	7.8162	12	160	297	165	71	312	174	97	77	1.274336283	1	0	0	1	1	1	1	1	1	0	0	14.14	14.15	0
AB07897.1	-0.22802758	-6.4490505	-0.5090505	.	.	.	.	.	0	.	0	.	0	.	0	0.01	0	0	0.12	0	0	76219.69	690	-2	6.3988	10	229	381	186	91	364	164	89	75	0.695364238	.	.	.	0	0	0	0	0	0	0	0	0	0.12	0
AB08403.1	-0.23009527	0.739577	5.749577	.	.	.	.	.	0	.	0	.	0	.	0.009	0.156	1	1	0.45	0	0	13520.87	118	5.5	8.5252	6	38	61	35	16	75	17	12	5	0.481481481	0	0	0	1	1	1	1	0	1	0	1	21.02	21.02	0.869565217
AB00131.1	-0.23104946	-0.507859	5.438141	.	.	.	.	.	0	.	0	.	0	.	0	0.009	1	1	0.03	0	0	60504.89	548	-13.5	4.9189	10	169	279	163	51	295	140	66	74	1.027027027	0	0	0	1	1	1	1	1	1	0	0	0.11	0.59	0
AB08226.1	-0.23217012	-0.057623	5.552377	.	.	.	.	.	0	.	0	.	0	.	0	0.065	1	1	0.25	0	0	59529.57	532	1.5	6.6211	4	146	285	146	66	277	126	69	57	0.845528455	1	0	0	1	1	1	1	1	1	0	0	6.7	6.7	0
AB05472.1	-0.23360313	-0.982795	4.837205	.	.	.	.	.	0	.	0	.	0	.	0	0.03	1	1	0.1	0	0	90053.15	789	-22	4.9798	3	213	372	196	113	416	221	105	116	1.0375	0	0	0	1	0	1	1	1	1	0	0	0.6	0.63	0
AB06176.1	-0.23444387	6.6523245	4.3183245	.	.	.	.	.	0	.	0	.	0	.	0.946	0.443	1	1	0.7	0	0	10702.37	103	6.5	9.9337	4	49	65	33	8	63	20	14	6	0.333333333	.	.	.	1	1	0	0	0	1	0	0	0.06	0.06	0
AB08037.1	-0.23452483	-9.8205005	-3.8625005	.	.	.	.	.	0	.	0	.	0	.	0	0.007	0	1	0.62	0	1	7258.3	77	1	8.6413	0	46	57	31	4	54	1	1	0	0.352941176	0	0	0	1	1	1	1	0	1	0	2	24.22	38.15	0.608695652
AB09872.1	-0.2363703	-6.3609995	-0.5049995	.	.	.	.	.	0	.	0	.	0	.	0	0.024	0	0	0.09	0	0	51169.89	473	-8	5.5699	7	158	257	142	45	262	122	61	61	0.706896552	.	.	.	0	0	0	0	0	0	0	0	0.01	0.03	0
AB00017.1	-0.23919277	7.959934	5.163934	.	.	.	.	.	0	.	0	.	0	.	1	0.466	1	1	0.1	0	0	5440.26	48	1	7.7961	2	15	26	15	3	25	15	8	7	1	1	0	0	1	1	0	1	0	1	0	0	0.05	0.05	0
AB07864.1	-0.24041334	4.8010535	5.6470535	.	.	.	.	.	0	.	0	.	0	.	0.711	0.148	1	1	0.41	0	0	16504.13	149	11.5	10.6226	1	38	79	46	19	84	29	23	6	0.72972973	0	1	0	1	1	1	1	1	1	0	0	0.08	0.08	0
AB04279.1	-0.2420528	5.503657	-0.376343	.	.	.	.	.	0	.	0	.	0	.	1	0.98	0	0	0.48	0	0	13350.2	124	1.5	7.4345	8	44	73	31	10	68	28	15	13	1.321428571	.	.	.	0	0	0	0	0	0	0	0	0	0	0
AB05406.1	-0.24274468	-0.3810595	5.5409405	.	.	.	.	.	0	.	0	.	0	.	0.003	0.01	1	1	0.61	0	0	18149.27	183	-7	3.9798	0	90	128	71	12	115	19	6	13	0.435483871	0	1	0	1	1	1	1	1	1	0	1	18.05	39.45	0
AB07233.1	-0.24274468	-0.595033	5.254967	.	.	.	.	.	0	.	0	.	0	.	0.002	0.023	1	1	0.63	0	0	8607.53	84	-5.5	3.9711	0	39	58	30	5	45	13	4	9	0.565217391	0	0	0	1	1	1	1	0	1	0	1	20.4	20.4	1
AB07253.1	-0.24274468	-2.593314	3.382686	.	.	.	.	.	0	.	0	.	0	.	0	0.004	1	1	0.71	1	0	14860.75	147	7	10.5904	0	70	109	46	10	83	12	10	2	0.568181818	1	1	0	1	1	1	1	1	0	1	1	21.91	31.56	0.565217391
AB07125.1	-0.24537201	0.846279	5.570279	.	.	.	reduced_virulence,unaffected_pathogenicity	PHI:6121,PHI:2032	0	.	0	.	0	CE1,CE10	0	0.046	1	1	0.19	0	0	121277.96	1099	10.5	7.0538	13	353	616	273	133	549	270	149	121	0.932539683	1	0	0	1	0	1	1	1	1	0	0	0.06	0.07	0
AB03491.1	-0.24650714	-1.3079285	4.5120715	.	.	.	.	.	0	.	0	.	0	.	0	0.03	1	1	0.8	0	0	22706.96	225	-1	5.0149	2	112	159	78	11	116	23	11	12	0.693548387	.	.	.	1	1	0	0	1	1	0	0	0.32	0.37	0
AB08955.1	-0.248381	-0.8475	5.1225	.	.	.	.	.	0	.	0	.	0	.	0	0.005	1	1	0.66	0	0	11641.95	117	-4.5	4.0791	1	65	78	49	7	67	12	4	8	0.333333333	0	0	0	1	1	1	1	1	1	0	0	2.86	6.07	0
AB09019.1	-0.24995297	-3.7500585	-0.2880585	.	.	.	.	.	0	.	0	.	0	.	0.008	0.415	0	0	0.09	0	0	35902.27	332	-4	5.9142	5	112	187	85	43	180	86	44	42	0.961038961	.	.	.	0	0	0	0	0	0	0	0	0	0.02	0
AB03252.1	-0.24995297	-5.655439	-0.507439	.	.	.	.	.	0	.	0	.	0	.	0	0.142	0	0	0.17	0	0	37230.97	342	-4	5.6311	6	114	195	87	36	187	90	45	45	0.795180723	.	.	.	0	0	0	0	0	0	0	0	0	0	0
AB09517.1	-0.2513495	6.1414025	1.2874025	.	.	.	.	.	0	.	0	.	0	.	0.999	0.81	1	1	0.27	1	0	10193.85	93	6	10.4195	0	29	49	30	9	53	22	14	8	1.142857143	.	.	.	1	1	0	0	0	0	1	1	22.29	22.29	0.608695652
AB06946.1	-0.2611488	-3.5607245	-0.4887245	.	.	.	.	.	0	.	0	.	0	.	0.03	0.458	0	0	0.3	0	0	34964.82	323	-2.5	5.8956	10	106	188	97	31	188	75	38	37	0.813333333	.	.	.	0	0	0	0	0	0	0	0	0.05	0.3	0
AB02378.1	-0.26265174	0.4481735	5.5781735	.	.	.	.	.	0	.	0	.	0	.	0	0.145	1	1	0.41	0	0	54556.59	504	-2.5	6.0426	1	168	277	114	49	273	86	44	42	0.55862069	0	0	0	1	1	1	1	0	1	0	1	21.81	21.81	0.869565217
AB07107.1	-0.27030808	4.978431	-0.451569	.	.	.	.	.	0	.	0	.	0	.	1	0.905	0	0	0.7	0	0	8791.2	80	4	7.9049	7	26	49	18	8	46	14	10	4	0.619047619	.	.	.	0	0	0	0	0	0	0	0	0	0	0
AB03246.1	-0.27044117	0.345949	5.127949	.	.	.	.	.	0	.	0	.	0	.	0.025	0.178	1	1	0.01	0	0	31636.85	281	-8	4.8737	4	80	137	85	34	158	81	38	43	1	0	0	0	1	1	1	1	1	1	0	0	4.35	7.02	0
AB08951.1	-0.2736373	5.3704605	3.3064605	.	.	.	.	.	0	.	0	.	0	.	0.574	0.77	1	1	0.6	0	0	6528.53	59	3.5	10.0425	0	14	33	18	7	37	10	7	3	0.947368421	.	.	.	0	1	0	0	0	1	0	1	17.52	17.52	1
AB05371.1	-0.27375045	-4.5623535	-0.5003535	.	.	.	.	.	0	.	0	.	0	.	0.001	0.322	0	0	0.26	0	0	37670.72	348	-9.5	4.8372	4	105	184	116	33	197	88	41	47	1.068181818	.	.	.	0	0	0	0	0	0	0	0	0	0.02	0
AB06786.1	-0.27375045	-2.342352	-0.500352	.	.	.	.	.	0	.	0	.	0	.	0.24	0.453	0	0	0.34	0	0	30261.45	281	-5	4.8893	2	90	152	88	29	164	66	31	35	1.014285714	.	.	.	0	0	0	0	0	0	0	0	0	0.02	0
AB08550.1	-0.27512348	3.2926405	-0.3973595	.	.	.	.	.	0	.	0	.	0	.	0.833	0.782	0	0	0.65	0	0	13151.99	125	4	8.9826	1	45	78	38	14	71	28	17	11	0.96875	.	.	.	0	0	0	0	0	0	0	0	0	0	0
AB03811.1	-0.2772529	-3.256	2.57	.	.	.	.	.	0	.	0	.	0	.	0	0.029	1	1	0.77	1	0	31296.77	318	-8.5	4.4601	0	161	242	84	15	164	44	19	25	0.353982301	0	0	0	1	1	1	1	1	1	1	1	1.08	23.9	0
AB00580.1	-0.27729887	4.3680105	5.3140105	.	.	.	unaffected_pathogenicity,loss_of_pathogenicity	PHI:2138	0	.	0	.	0	GH15	0	0.009	1	1	0.31	0	0	56188.19	512	-25	4.5006	2	169	279	138	75	278	120	52	68	0.760683761	0	0	0	1	1	1	1	0	1	0	0	0.09	0.09	0
AB00803.1	-0.28056034	-10.13623	-4.38823	.	.	.	.	.	0	.	0	.	0	.	0	0.042	0	1	0.47	0	1	29978.19	281	15	10.86	1	115	173	84	33	170	45	31	14	0.5	0	1	1	1	1	1	1	0	1	3	3	28.36	79.27	0.739130435
AB10404.1	-0.28182444	6.978265	-2.767735	.	.	.	reduced_virulence	PHI:4845,PHI:179,PHI:180	0	.	1	PF03211	0	PL3_5,PL3_1,PL3_4,PL3_2,PL3,PL3_3	0.88	0.911	0	0	0.64	1	0	25591.2	239	12	9.5817	7	92	136	64	25	132	50	32	18	1.084745763	.	.	.	0	0	0	0	0	0	1	1	13.14	20.82	0
AB02716.1	-0.28554335	-1.2225235	2.5334765	.	.	.	.	.	0	.	0	.	0	.	0.033	0.341	1	1	0	1	0	32004.01	285	-1.5	6.0557	2	80	138	77	26	138	81	41	40	0.93220339	0	0	0	1	0	1	1	1	0	1	0	0.48	0.48	0
AB03893.1	-0.29033798	-5.2425005	-0.5025005	.	.	.	.	.	0	.	0	.	0	.	0.131	0.079	0	0	0.35	0	0	11253.51	111	-14	3.8559	0	46	64	43	5	66	32	9	23	0.5	.	.	.	0	0	0	0	0	0	0	0	0.03	0.4	0
AB03239.1	-0.29211864	-5.1250005	-0.5090005	.	.	.	reduced_virulence	PHI:243	0	.	0	.	0	GT1	0	0.064	0	0	0.21	0	0	89216.03	829	8	7.2022	7	273	481	224	76	464	185	102	83	0.653679654	.	.	.	0	0	0	0	0	0	0	0	0	0.03	0
AB08673.1	-0.29211864	-6.174353	-0.498353	.	.	.	.	.	0	.	0	.	0	.	0	0.054	0	0	0.47	0	0	58376.52	552	1	6.6357	6	196	323	204	39	311	127	67	60	0.850746269	.	.	.	0	0	0	0	0	0	0	0	0	0.61	0
AB06715.1	-0.29431337	-1.0827985	4.8392015	.	.	.	.	.	0	.	0	.	0	.	0	0.013	1	1	0.01	0	0	54182.36	471	9.5	8.2342	6	114	211	125	57	248	132	74	58	1.195402299	0	0	1	1	1	1	1	1	1	0	1	16.93	17.41	0.833333333
AB06396.1	-0.2945673	-8.333988	-3.581988	.	.	.	.	.	0	.	0	.	0	.	0.001	0.207	0	1	0.5	0	1	32243.23	311	4	8.6393	3	114	186	111	26	202	31	18	13	0.698924731	0	0	0	1	1	1	1	0	1	0	2	24.11	55.85	0.652173913
AB01223.1	-0.29560092	-1.2079675	4.7380325	.	.	.	.	.	0	.	0	.	0	GH115	0	0.009	1	1	0.29	0	0	113727.99	1011	-28	4.7761	1	281	531	286	139	559	236	109	127	1.160194175	0	1	0	1	0	0	1	0	1	0	0	0.01	0.47	0
AB00370.1	-0.29696384	5.13673	-0.18527	.	.	.	.	.	0	.	0	.	0	.	1	0.887	0	0	0.73	0	0	7257.17	66	3	7.6686	5	25	37	12	12	39	9	7	2	0.894736842	.	.	.	0	0	0	0	0	0	0	0	0.27	0.27	0
AB01797.1	-0.3020056	2.989535	-0.502465	.	.	.	.	.	0	.	0	.	0	.	0.998	0.584	0	0	0.32	0	0	16176.55	151	13	11.6176	1	55	84	45	7	81	42	28	14	0.555555556	.	.	.	0	0	0	0	0	0	0	0	0.01	0.01	0
AB02538.1	-0.30610538	4.4850465	-0.4949535	.	.	.	.	.	0	.	0	.	0	.	0.966	0.864	0	0	0.72	0	0	23643.96	224	5.5	7.7678	5	78	138	74	22	132	44	27	17	0.8	.	.	.	0	0	0	0	0	0	0	0	0	1.58	0
AB02820.1	-0.3142043	-4.386	-0.51	.	.	.	.	.	0	.	0	.	0	.	0.221	0.133	0	0	0.62	0	0	17167.04	164	-5	4.8236	0	59	108	41	9	84	28	13	15	0.25862069	.	.	.	0	0	0	0	0	0	0	0	0	0	0
AB00986.1	-0.3150518	0.1119275	4.8899275	.	.	.	unaffected_pathogenicity,reduced_virulence	PHI:6123,PHI:5715,PHI:6126,PHI:7719,PHI:5751,PHI:5716,PHI:3236,PHI:6125	0	.	0	.	0	.	0	0.037	1	1	0.66	0	0	58098.72	538	-9	4.9663	9	195	321	150	72	306	86	41	45	0.957142857	.	.	.	1	0	1	0	0	1	0	0	1.3	1.31	0
AB01044.1	-0.31964958	2.623839	2.717839	.	.	.	reduced_virulence,loss_of_pathogenicity,unaffected_pathogenicity	PHI:6711,PHI:522,PHI:6715,PHI:434,PHI:6712,PHI:33,PHI:6713,PHI:6714,PHI:6530,PHI:2808	0	.	0	.	0	GH72,GH157,GH158,GH5	0	0.151	1	1	0.59	1	0	48748.55	452	-28.5	4.1489	5	156	274	126	55	255	98	36	62	0.933333333	0	0	0	1	1	1	1	1	1	1	0	11.53	16.13	0
AB10537.1	-0.32169473	-0.59425	5.29175	.	.	.	.	.	0	.	0	.	0	.	0	0.019	1	1	0.61	0	0	18859.24	191	-19	3.9661	4	103	143	65	16	103	38	12	26	0.147058824	0	0	0	1	1	1	1	1	1	0	0	0.2	1.13	0
AB10655.1	-0.32169473	-0.1491515	5.4728485	.	.	.	.	.	0	.	0	.	0	.	0.026	0.037	1	1	0.48	0	0	18805.18	178	-6	4.2584	0	79	110	61	21	110	26	10	16	0.526315789	0	0	0	1	1	1	1	1	1	0	0	0.17	0.47	0
AB03158.1	-0.32320866	0.807949	-0.500051	.	.	.	.	.	0	.	0	.	0	.	0.6	0.618	0	0	0.27	0	0	22314.48	205	-5	5.2382	4	64	116	58	23	117	53	26	27	0.803921569	.	.	.	0	0	0	0	0	0	0	0	0.01	0.01	0
AB08920.1	-0.32343113	-2.4434075	2.5025925	.	.	.	reduced_virulence,unaffected_pathogenicity	PHI:6123,PHI:5715,PHI:6126,PHI:5716,PHI:7719,PHI:5751,PHI:3236,PHI:6125	0	.	0	.	0	.	0	0.009	1	1	0.1	1	0	113456	1014	-15	5.343	12	308	527	282	142	554	244	120	124	1.129353234	0	0	0	1	0	1	1	0	1	1	1	5.95	33.82	0
AB02044.1	-0.32720155	-6.18305	-0.50705	.	.	.	unaffected_pathogenicity,increased_virulence_(hypervirulence),reduced_virulence,effector_(plant_avirulence_determinant),lethal,loss_of_pathogenicity	PHI:1269,PHI:1178,PHI:1230,PHI:1223,PHI:9481,PHI:8735,PHI:2271,PHI:9201,PHI:1072,PHI:2124,PHI:5270,PHI:165,PHI:1200,PHI:4942,PHI:4941,PHI:1258,PHI:6084,PHI:6085,PHI:8854,PHI:1082,PHI:7760,PHI:1265,PHI:5434,PHI:5539,PHI:1031,PHI:1195,PHI:1266,PHI:417,PHI:777,PHI:4587,PHI:2120,PHI:393,PHI:4681,PHI:1218,PHI:1043,PHI:8768,PHI:1264,PHI:1239,PHI:1233	0	.	0	.	0	.	0	0.054	0	0	0.02	0	0	197617.85	1812	33	8.7147	11	599	1039	394	158	873	458	257	201	0.706263499	.	.	.	0	0	0	0	0	0	0	0	0	0.01	0
AB09987.1	-0.32855898	-6.1175245	-0.5075245	.	.	.	.	.	0	.	0	.	0	.	0	0.065	0	0	0.09	0	0	88949.14	823	34	10.4378	3	289	468	209	68	414	189	117	72	0.725490196	.	.	.	0	0	0	0	0	0	0	0	0	0	0
AB06817.1	-0.32979518	-1.2450405	4.7009595	.	.	.	.	.	0	.	0	.	0	.	0	0.009	1	1	0.45	0	0	77051.64	707	-33.5	4.4024	2	239	402	200	95	397	144	60	84	0.864705882	0	0	0	0	0	0	1	0	1	0	0	0	0	0
AB05300.1	-0.3359145	6.3431985	3.0971985	.	.	.	.	.	0	.	0	.	0	.	0.987	0.554	1	1	0.56	0	0	15556.06	141	-1	6.2744	5	40	74	44	20	84	31	17	14	1.068965517	.	.	.	1	0	0	0	0	0	0	0	8.59	8.61	0
AB08363.1	-0.33771402	-0.677201	5.304799	.	.	.	.	.	0	.	0	.	0	.	0	0.003	1	1	0.72	0	0	24248.76	241	-16.5	3.648	5	121	177	75	14	131	30	7	23	0.451612903	0	0	0	1	1	1	1	1	1	0	0	1.2	1.29	0
AB03125.1	-0.33771402	-0.672701	5.309299	.	.	.	.	.	0	.	0	.	0	.	0	0.003	1	1	0.69	0	0	22907.88	234	-15	3.4886	0	134	172	84	16	129	23	4	19	0.447368421	0	0	0	1	1	1	1	1	1	0	0	0.34	7.73	0
AB00739.1	-0.34090373	-1.2929865	4.6410135	.	.	.	.	.	0	.	0	.	0	.	0	0.011	1	1	0	0	0	146369.78	1283	-9	5.9662	18	320	598	385	130	637	354	179	175	1.414507772	1	0	0	1	0	1	1	1	1	0	0	0.02	0.34	0
AB08585.1	-0.3410754	-9.9178705	-4.4578705	.	.	.	.	.	0	.	0	.	0	.	0	0.09	0	1	0.24	0	1	36608.82	330	18	10.3614	2	99	167	110	47	208	59	40	19	1.050632911	1	0	0	1	1	1	1	1	1	4	4	0.11	87.89	0
AB06098.1	-0.346337	-9.67123	-4.73123	.	.	.	reduced_virulence,unaffected_pathogenicity	PHI:5793,PHI:5817,PHI:5859,PHI:441,PHI:5857,PHI:5851,PHI:5860,PHI:5822,PHI:5850,PHI:5776,PHI:5818,PHI:5846,PHI:5869,PHI:5840,PHI:5845,PHI:5833,PHI:5849,PHI:5777,PHI:5821,PHI:5820,PHI:5835,PHI:5852,PHI:5830,PHI:5792,PHI:5847,PHI:9104,PHI:5854	0	.	0	.	0	.	0	0.01	0	1	0.06	0	1	49728.94	440	19	9.524	8	126	217	146	58	252	98	62	36	1.146666667	0	0	0	1	1	1	1	0	1	5	5	28.05	126.9	1
AB06572.1	-0.34946752	-6.2882	-0.5042	.	.	.	.	.	0	.	0	.	0	.	0	0.036	0	0	0.16	0	0	50522.55	460	-4.5	5.6635	2	153	256	132	42	230	110	55	55	0.86	.	.	.	0	0	0	0	0	0	0	0	0	0.05	0
AB07340.1	-0.35067686	-0.648173	5.285827	.	.	.	.	.	0	.	0	.	0	AA7	0	0.011	1	1	0.57	0	0	55894.8	509	-10.5	4.8143	2	175	285	141	66	288	101	47	54	0.818181818	0	0	0	1	1	1	1	1	1	0	0	2.05	2.38	0
AB08296.1	-0.35475993	5.008825	5.942825	.	.	.	increased_virulence_(hypervirulence),reduced_virulence	PHI:4620,PHI:179,PHI:5550,PHI:4845,PHI:180	0	.	1	PF03211	0	PL3_5,PL3_1,PL3_4,PL3_2,PL3,PL3_3	0	0.011	1	1	0.38	0	0	72263.27	767	-62.5	3.956	10	474	584	88	27	323	164	52	112	0.362869198	1	0	0	1	1	1	1	1	1	0	0	1.06	1.07	0
AB02649.1	-0.3571713	2.413272	4.381272	.	.	.	.	.	0	.	0	.	0	.	0.205	0.467	1	1	0.81	0	0	33005.14	309	-7.5	4.5082	3	121	208	76	28	150	48	21	27	1.142857143	0	0	0	1	1	0	1	0	1	0	0	0.29	16.87	0
AB03510.1	-0.3590214	-6.2450505	-0.5090505	.	.	.	.	.	0	.	0	.	0	.	0	0.044	0	0	0.14	0	0	56388.64	523	20	10.4515	2	186	302	143	24	236	137	81	56	0.731092437	.	.	.	0	0	0	0	0	0	0	0	0	0	0
AB02809.1	-0.3596186	0.831728	5.495728	.	.	.	reduced_virulence	PHI:2644	0	.	0	.	0	.	0	0.056	1	1	0.2	0	0	53858.33	504	-1.5	6.2109	7	170	289	161	33	262	142	72	70	0.959677419	1	0	0	1	1	1	1	1	1	0	0	0.11	0.33	0
AB08568.1	-0.36123267	0.1513855	-0.5026145	.	.	.	.	.	0	.	0	.	0	.	0.763	0.346	0	0	0.08	0	0	28118.97	259	-7	5.0019	3	83	136	82	27	149	67	32	35	0.701754386	.	.	.	0	0	0	0	0	0	0	0	0.01	0.01	0
AB05102.1	-0.36412877	-0.103669	5.830331	.	.	.	.	.	0	.	0	.	0	.	0	0.011	1	1	0.02	0	0	61590.29	554	0	6.5026	10	162	288	159	58	308	134	70	64	0.848	1	1	0	1	1	1	1	1	1	0	0	15.12	15.15	0
AB10219.1	-0.36503774	-0.73005	5.24595	.	.	.	.	.	0	.	0	.	0	.	0	0.004	1	1	0.72	0	0	10622.69	111	-5	4.0555	0	68	86	44	6	60	12	4	8	0.342857143	0	0	0	1	1	1	1	1	1	0	0	4.24	18.12	0
AB09361.1	-0.36503774	-0.5997	5.2803	.	.	.	.	.	0	.	0	.	0	.	0	0.02	1	1	0.71	0	0	26378.14	264	-7.5	4.6705	1	132	193	88	31	168	34	15	19	0.345132743	0	0	0	1	1	1	1	1	1	0	0	0.3	2.75	0
AB09462.1	-0.36528778	-2.445344	3.230656	.	.	.	.	.	0	.	0	.	0	.	0	0.054	1	1	0.4	1	0	55285.76	495	4.5	8.4589	1	148	259	146	62	265	107	57	50	1.255102041	0	0	0	1	1	1	1	1	1	1	1	0.18	19.05	0
AB01200.1	-0.36560002	-1.3939845	4.4260155	.	.	.	.	.	0	.	0	.	0	.	0	0.03	1	1	0.1	0	0	96287.19	821	-12	5.6264	5	180	390	180	139	441	236	118	118	1.062146893	1	0	0	1	1	1	1	0	1	0	1	20.98	20.98	0.956521739
AB06039.1	-0.36634463	-0.6289665	2.4430335	.	.	.	.	.	0	.	0	.	0	.	0.243	0.245	1	1	0.31	1	0	25979.84	235	-3.5	5.1884	2	69	133	82	30	149	41	20	21	0.666666667	0	0	0	1	1	1	1	0	1	1	1	0.07	21.99	0
AB08648.1	-0.37141925	-1.1306015	-0.3946015	.	.	.	effector_(plant_avirulence_determinant)	PHI:7378	0	.	1	PF01476	1	CBM18,GH18,CBM50,CBM24	0	0.044	0	0	0.3	0	0	154700	1410	-3.5	6.3307	54	499	804	355	162	751	341	177	164	1.006349206	.	.	.	0	0	0	0	0	0	0	0	0	0.01	0
AB10116.1	-0.37233573	-0.5872055	2.0947945	.	.	.	.	.	0	.	0	.	0	.	0.003	0.55	1	1	0.63	1	0	38148.61	343	2.5	6.8775	4	105	183	82	47	177	78	43	35	1.208333333	0	0	0	1	1	0	1	0	0	1	0	3.3	3.3	0
AB03016.1	-0.37276423	-0.608501	5.367499	.	.	.	.	.	0	.	0	.	0	.	0	0.004	1	1	0.78	0	0	19987.05	191	2.5	7.4424	0	89	135	54	29	110	17	11	6	0.559322034	1	0	0	1	1	0	1	1	1	0	0	2.83	3.08	0
AB03670.1	-0.37369654	-1.9408155	2.2711845	.	.	.	.	.	0	.	0	.	0	.	0.049	0.249	1	1	0.17	1	0	24145.54	212	-11	4.3341	6	56	102	59	21	111	50	20	30	1.5	0	0	0	1	1	0	1	0	0	1	1	22.1	22.1	0.52173913
AB02101.1	-0.3743167	0.6766815	-0.5053185	.	.	.	.	.	0	.	0	.	0	.	0.905	0.292	0	0	0.55	0	0	9299.6	89	4.5	9.8569	2	37	55	25	4	45	19	12	7	0.75	.	.	.	0	0	0	0	0	0	0	0	0	0	0
AB06683.1	-0.37500402	-1.5847665	4.3552335	.	.	.	unaffected_pathogenicity	PHI:2510,PHI:2488	0	.	0	.	0	GH47	0	0.01	1	1	0.02	0	0	66438.89	591	-1	6.4328	5	172	284	182	84	330	154	82	72	1.056	0	0	0	1	1	1	1	0	1	0	1	17.52	17.54	1
AB09619.1	-0.38730586	-2.9671425	2.5288575	.	.	.	.	.	0	.	0	.	0	.	0	0.084	1	1	0.24	1	0	51470.63	465	3	7.0423	0	134	246	153	58	260	106	57	49	1.078431373	0	0	0	1	1	1	1	1	1	1	1	1.16	24.31	0
AB07687.1	-0.39704484	-0.5189015	5.4450985	.	.	.	.	.	0	.	0	.	0	.	0	0.006	1	1	0.59	0	0	24468.45	242	4.5	9.9084	0	118	162	76	14	133	33	19	14	0.405405405	0	0	0	1	1	1	1	1	1	0	0	0.09	3.76	0
AB00702.1	-0.40105262	-2.924	2.5	.	.	.	.	.	0	.	0	.	0	.	0	0.096	1	1	0.75	1	0	37767.4	367	10.5	7.9871	15	178	230	104	39	213	63	40	23	0.53271028	1	0	0	1	1	1	1	1	1	1	1	2.37	28.47	0
AB03628.1	-0.4024828	4.808523	-0.597477	.	.	.	.	.	0	.	0	.	0	.	0.958	0.943	0	0	0.04	0	0	14508.41	133	1.5	7.2772	1	43	73	36	14	72	31	17	14	0.878787879	.	.	.	0	0	0	0	0	0	0	0	0	0	0
AB01331.1	-0.40959477	-1.3665455	-0.5085455	.	.	.	.	.	0	.	0	.	0	.	0.272	0.585	0	0	0.24	0	0	29976.61	281	-1	6.1298	3	94	149	89	20	167	67	34	33	0.916666667	.	.	.	0	0	0	0	0	0	0	0	1.85	1.91	0
AB04114.1	-0.41034093	-0.441542	5.504458	.	.	.	.	.	0	.	0	.	0	.	0	0.009	1	1	0.3	0	0	61110.54	549	-25.5	4.2768	6	170	297	146	72	306	107	42	65	1.102564103	0	0	0	1	1	1	1	1	1	0	0	0.02	0.03	0
AB08487.1	-0.41060266	-0.569771	4.656229	.	.	.	.	.	0	.	0	.	0	.	0	0.129	1	1	0.47	0	0	38542.9	359	-12.5	4.4236	6	132	220	103	40	196	55	23	32	0.913580247	0	0	0	1	1	1	1	1	1	0	0	0.05	1.45	0
AB09529.1	-0.41060266	-2.409182	2.978818	.	.	.	.	.	0	.	0	.	0	GH30,GH128	0	0.102	1	1	0.71	1	0	33768.42	313	-11	4.4434	3	121	193	79	44	180	52	22	30	0.76744186	0	0	0	1	1	1	1	1	1	1	0	2.63	16.41	0
AB07202.1	-0.41109198	4.08955	4.99355	.	.	.	.	.	0	.	1	PF05730	0	.	0	0.016	1	1	0.66	0	0	24258.63	253	-13	3.6813	8	154	192	101	10	147	25	6	19	0.313953488	0	0	0	1	1	1	1	1	1	0	0	0.06	1.62	0
AB05331.1	-0.41109198	-1.28936	4.70464	.	.	.	.	.	0	.	0	.	0	.	0	0.001	1	1	0.57	0	0	22790.09	227	-24	3.2869	4	119	159	79	12	125	32	4	28	0.387096774	0	0	0	1	1	1	1	1	1	0	0	4.48	7.29	0
AB09957.1	-0.41368908	-2.8133505	-0.1193505	.	.	.	.	.	0	.	0	.	0	.	0.155	0.396	0	0	0.87	0	0	28445.21	267	-12.5	4.2935	18	110	179	58	28	149	50	20	30	0.583333333	.	.	.	0	0	0	0	0	0	0	0	0	0.04	0
AB09854.1	-0.4144282	-6.4130035	-0.5090035	.	.	.	reduced_virulence,loss_of_pathogenicity,lethal,unaffected_pathogenicity	PHI:1269,PHI:2438,PHI:1031,PHI:1240,PHI:3088,PHI:1185,PHI:4942,PHI:1230,PHI:1264,PHI:1266,PHI:1258,PHI:1183,PHI:8735,PHI:149	0	.	0	.	0	.	0	0.016	0	0	0.16	0	0	77818.79	720	7	7.2941	2	243	422	164	74	373	172	94	78	0.683673469	.	.	.	0	0	0	0	0	0	0	0	0	0.06	0
AB07920.1	-0.4144282	-6.159115	-0.507115	.	.	.	.	.	0	.	0	.	0	.	0	0.058	0	0	0.39	0	0	52120.15	481	-0.5	6.4451	3	170	288	147	39	230	120	63	57	0.924731183	.	.	.	0	0	0	0	0	0	0	0	0	0	0
AB08718.1	-0.41776896	-0.401685	4.890315	.	.	.	.	.	0	.	0	.	0	.	0	0.118	1	1	0	0	0	43107.58	378	-1.5	6.0758	2	96	182	111	39	209	97	49	48	0.773333333	0	0	0	1	1	1	1	1	1	0	0	9.46	9.46	0
AB10587.1	-0.418267	-9.3086675	-5.6426675	.	.	.	.	.	0	.	0	.	0	GH74	0.001	0.388	0	1	0.11	0	1	39101.05	352	-4	5.8049	10	113	187	90	49	194	93	47	46	1	1	0	0	1	0	0	1	0	0	2	1	1.16	33.76	0
AB00143.1	-0.4239778	-4.5608375	-0.2448375	.	.	.	reduced_virulence	PHI:3813,PHI:3859,PHI:323	0	.	0	.	0	GH5_47,GH5_46,GH5,GH5_1,GH5_44,GH5_38,GH5_33,GH5_25,GH5_54,GH5_22,GH5_52,GH5_9,GH5_39,GH5_8,GH5_5,GH5_45,GH5_37,GH5_15,GH5_14,GH5_49,GH5_42,GH5_23,GH5_50	0	0.114	0	0	0.67	0	0	38353.61	351	-11.5	4.7617	4	121	201	90	50	198	84	39	45	0.811111111	.	.	.	0	0	0	0	0	0	0	0	0	0.02	0
AB08682.1	-0.4325975	4.4656085	-0.1003915	.	.	.	.	.	0	.	0	.	0	.	0.996	0.765	0	0	0.58	0	0	11421.14	110	7.5	10.7033	1	42	66	41	6	63	23	16	7	0.606060606	.	.	.	0	0	0	0	0	0	0	0	0.01	0.02	0
AB07813.1	-0.43349713	5.004845	0.318845	.	.	.	.	.	0	.	0	.	0	.	0.968	0.813	0	0	0.65	0	0	2936.34	27	0	6.4265	2	10	18	6	4	16	7	4	3	0.625	.	.	.	0	0	0	0	0	0	0	0	0	0	0
AB00488.1	-0.4352358	2.2955955	-0.8724045	.	.	.	.	.	0	.	0	.	0	.	0.888	0.64	0	0	0.06	0	0	25164.93	232	4	8.833	1	75	122	80	19	131	66	36	30	0.807017544	.	.	.	0	0	0	0	0	0	0	0	0.13	0.13	0
AB00576.1	-0.4366384	-3.1865765	-0.0465765	.	.	.	reduced_virulence	PHI:9212	0	.	0	.	0	.	0	0.31	0	0	0.49	0	0	41414.38	376	-7	5.2583	2	125	209	95	53	201	90	44	46	1.081395349	.	.	.	0	0	0	0	0	0	0	0	0	0.07	0
AB02001.1	-0.4378214	0.4361835	2.5001835	.	.	.	.	.	0	.	0	.	0	.	0.105	0.551	1	1	0.21	1	0	31659.58	295	-2.5	5.6733	8	108	181	83	24	157	60	30	30	0.830985915	1	0	0	1	1	1	1	1	1	1	1	7.06	30.08	0
AB01098.1	-0.43833414	6.3572815	4.9652815	.	.	.	.	.	0	.	0	.	0	.	0.821	0.411	1	1	0.04	0	0	22209.53	199	-6	4.661	1	47	99	69	16	107	51	23	28	1.580645161	0	0	0	1	1	1	1	0	1	0	0	0.03	0.04	0
AB06314.1	-0.4384157	-0.9897505	4.3022495	.	.	.	.	.	0	.	0	.	0	.	0.004	0.114	1	1	0.72	0	0	19944.05	193	-6.5	4.4749	3	91	131	51	26	110	26	11	15	0.633333333	0	0	0	1	1	1	1	0	1	0	0	0.18	10.33	0
AB05197.1	-0.4390556	-6.279552	-0.507552	.	.	.	.	.	0	.	0	.	0	.	0	0.038	0	0	0.08	0	0	51612.87	459	3	6.7142	3	149	242	97	63	207	117	66	51	0.825581395	.	.	.	0	0	0	0	0	0	0	0	0.08	0.09	0
AB01289.1	-0.4400255	2.2433685	-0.4926315	.	.	.	increased_virulence_(hypervirulence),reduced_virulence,loss_of_pathogenicity,lethal,unaffected_pathogenicity	PHI:3866,PHI:2247,PHI:7485,PHI:2836,PHI:8927,PHI:2837,PHI:784,PHI:2269,PHI:9460,PHI:2312,PHI:3301,PHI:8929,PHI:7696,PHI:6956,PHI:5271,PHI:4077,PHI:5272,PHI:685,PHI:7915,PHI:7511,PHI:2802,PHI:2022,PHI:2844,PHI:59	0	.	0	.	0	.	0.829	0.627	0	0	0.33	0	0	28788.57	266	-1	6.1174	7	93	149	82	27	148	63	32	31	1.112903226	.	.	.	0	0	0	0	0	0	0	0	0.04	0.04	0
AB04131.1	-0.4431911	6.5880925	3.6660925	.	.	.	.	.	0	.	0	.	0	.	1	0.487	1	1	0.64	0	0	5763.6	56	-4.5	4.0151	3	23	42	28	4	38	10	3	7	0.176470588	.	.	.	0	1	0	0	0	0	0	0	5.08	5.08	0
AB09862.1	-0.4454674	-9.909206	-3.945206	.	.	.	.	.	0	.	0	.	0	.	0	0.006	0	1	0.65	0	1	10977.71	115	-0.5	5.59	2	62	84	42	3	75	8	4	4	0.289473684	0	1	0	1	1	1	1	1	1	0	2	18.6	40.6	0.608695652
AB00247.1	-0.445888	5.5520795	0.2420795	.	.	.	.	.	0	.	0	.	0	.	0.996	0.889	0	0	0.68	0	0	2862.31	26	2	7.8693	2	11	14	6	3	13	7	5	2	0.857142857	.	.	.	0	0	0	0	0	0	0	0	0	0	0
AB04926.1	-0.4484945	3.2499645	-0.6680355	.	.	.	.	.	0	.	0	.	0	.	0.972	0.681	0	0	0.37	0	0	13000.79	118	5	8.306	3	42	62	32	17	66	24	16	8	0.612903226	.	.	.	0	0	0	0	0	0	0	0	0.01	0.01	0
AB06235.1	-0.4492994	1.228358	-0.505642	.	.	.	increased_virulence_(hypervirulence),reduced_virulence,lethal,unaffected_pathogenicity	PHI:7485,PHI:5440,PHI:2836,PHI:2837,PHI:2835,PHI:784,PHI:9460,PHI:2269,PHI:2312,PHI:8929,PHI:7696,PHI:6956,PHI:6957,PHI:4077,PHI:5271,PHI:5272,PHI:7511,PHI:2802,PHI:2844,PHI:59	0	.	0	.	0	.	0.716	0.573	0	0	0.28	0	0	27686.48	261	-1.5	6.1424	5	98	154	84	25	149	54	28	26	0.920634921	.	.	.	0	0	0	0	0	0	0	0	1.1	1.18	0
AB07421.1	-0.45045242	-0.750254	5.063746	.	.	.	.	.	0	.	0	.	0	.	0	0.031	1	1	0.02	0	0	86771.04	764	-1	6.455	5	202	381	184	102	369	245	129	116	1.214285714	1	0	0	1	1	1	1	1	1	0	0	0.11	0.24	0
AB08640.1	-0.45120975	0.359133	5.969133	.	.	.	.	.	0	.	0	.	0	GH76	0	0.065	1	1	0.59	0	0	51616.08	467	-9	4.9033	6	147	255	121	65	278	91	43	48	0.846774194	0	0	0	1	1	1	1	1	1	0	0	0.02	0.58	0
AB04900.1	-0.4556955	-0.337026	4.260974	.	.	.	unaffected_pathogenicity,reduced_virulence	PHI:6121,PHI:2032	0	.	0	.	0	CE10	0	0.067	1	1	0.78	0	0	76184.12	713	1	6.6845	8	267	423	205	84	403	119	62	57	1.02259887	.	.	.	1	0	0	0	0	1	0	0	11.92	11.97	0
AB05322.1	-0.45656455	-0.1653015	5.7746985	.	.	.	.	.	0	.	0	.	0	.	0	0.01	1	1	0.11	0	0	98967.92	908	-31	4.5639	12	309	508	277	90	495	200	88	112	0.81042654	1	1	0	1	1	1	1	1	1	0	1	14.21	14.35	0.75
AB01390.1	-0.45656455	0.7344955	5.5184955	.	.	.	unaffected_pathogenicity,reduced_virulence	PHI:6121,PHI:2032,PHI:541,PHI:9144	0	.	0	.	0	CE10	0	0.036	1	1	0.34	0	0	56412.25	509	-6.5	5.4373	6	162	275	139	72	291	103	51	52	1.068965517	0	0	0	1	1	1	1	1	1	0	1	18.64	18.66	0.869565217
AB09020.1	-0.46083152	4.682649	5.496649	.	.	.	increased_virulence_(hypervirulence),unaffected_pathogenicity,loss_of_pathogenicity	PHI:407,PHI:2383,PHI:69,PHI:2849	0	.	1	PF01083	0	CE5	0	0.031	1	1	0.69	0	0	31531.79	334	0.5	6.6808	6	187	244	94	20	212	36	19	17	0.352941176	0	0	0	1	1	0	1	1	1	0	0	0.38	0.45	0
AB07225.1	-0.46113655	-3.0091175	2.6848825	.	.	.	.	.	0	.	0	.	0	GH76	0	0.051	1	1	0.82	1	0	49156.85	449	-13.5	4.4048	8	159	263	126	57	255	80	34	46	1.074766355	0	0	0	1	1	1	1	1	1	1	1	3.82	29.06	0
AB08650.1	-0.46119502	0.4350495	0.0610495	.	.	.	unaffected_pathogenicity,effector_(plant_avirulence_determinant)	PHI:7665,PHI:7376,PHI:7381,PHI:7380,PHI:6831	0	.	0	.	0	.	0.023	0.206	0	0	0.89	0	0	22919.19	222	-1	5.1067	11	96	158	60	19	146	25	12	13	0.441558442	.	.	.	0	0	0	0	0	0	0	0	0.02	0.05	0
AB00533.1	-0.46213672	8.7297065	4.4517065	.	.	.	.	.	0	.	0	.	0	.	0.87	0.843	1	1	0.17	0	0	12775.56	114	-1	5.6804	0	33	58	30	14	64	24	12	12	1.259259259	0	0	0	1	1	0	1	0	0	0	0	8.8	8.8	0
AB07723.1	-0.471221	0.6618215	-0.5081785	.	.	.	.	.	0	.	0	.	0	.	0.986	0.209	0	0	0.25	0	0	12831.35	117	13.5	11.4838	0	45	67	27	5	45	42	28	14	0.617647059	.	.	.	0	0	0	0	0	0	0	0	0	0	0
AB01992.1	-0.4730282	4.7617225	-0.6142775	.	.	.	.	.	0	.	0	.	0	PL3_3	0.982	0.914	0	0	0.67	0	0	14069.86	130	3	7.4345	2	46	79	40	14	69	28	17	11	0.78125	.	.	.	0	0	0	0	0	0	0	0	0.01	0.01	0
AB05404.1	-0.4737401	-2.1926035	2.7533965	.	.	.	unaffected_pathogenicity,reduced_virulence	PHI:552,PHI:48,PHI:2920,PHI:397,PHI:2921,PHI:9075,PHI:9074,PHI:1011,PHI:3919,PHI:9058	0	.	0	.	0	AA1_1,AA1_2,AA1_3,AA1	0	0.009	1	1	0.55	1	0	65120.06	590	-20	4.7445	4	168	340	165	83	333	117	54	63	1.03125	0	0	0	1	1	1	1	1	1	1	1	5.51	28.34	0
AB09104.1	-0.47619763	-0.789696	4.592304	.	.	.	.	.	0	.	0	.	0	.	0	0.103	1	1	0.02	0	0	51019.62	456	14.5	9.2534	6	132	219	151	43	240	118	69	49	1.10989011	1	0	0	1	1	1	1	1	1	0	0	14.66	14.91	0
AB09870.1	-0.4773084	-1.154115	4.695885	.	.	.	.	.	0	.	0	.	0	.	0	0.025	1	1	0.66	0	0	76519.24	726	4.5	6.9003	10	333	494	151	89	349	136	75	61	0.839378238	0	0	0	0	0	0	1	0	1	0	0	0.01	0.01	0
AB02387.1	-0.47861814	5.708157	5.474157	.	.	.	.	.	0	.	0	.	0	.	1	0.039	1	1	0.62	0	0	2554.27	23	1	8	1	4	12	13	1	18	1	1	0	1.666666667	0	0	0	1	1	0	1	1	1	0	0	1.13	1.13	0
AB10073.1	-0.48160386	-2.729499	3.000501	.	.	.	.	.	0	.	0	.	0	.	0	0.045	1	1	0.18	0	0	57529.35	515	-12.5	4.9821	1	147	270	143	70	278	128	61	67	1.185840708	.	.	.	1	0	0	0	0	0	0	0	5.67	5.69	0
AB02411.1	-0.481686	3.7505695	4.5345695	.	.	.	unaffected_pathogenicity,loss_of_pathogenicity	PHI:3972,PHI:6390,PHI:6391,PHI:4639,PHI:2166	0	.	1	PF00187	0	CE4,CBM18	0	0.036	1	1	0.06	0	0	125276.9	1158	10.5	7.3678	30	447	688	249	99	554	309	165	144	0.724489796	1	0	0	1	0	0	1	0	1	0	0	2.88	2.89	0
AB01234.1	-0.48303375	4.223118	-0.492882	.	.	.	.	.	0	.	0	.	0	.	0.998	0.788	0	0	0.68	0	0	8458.58	82	1	7.1645	1	30	50	32	4	48	16	9	7	0.5	.	.	.	0	0	0	0	0	0	0	0	0	0	0
AB01395.1	-0.48701805	-1.2357275	4.7042725	.	.	.	.	.	0	.	0	.	0	.	0	0.01	1	1	0.29	0	0	58375.45	533	-14	4.7418	1	189	290	160	62	293	112	51	61	0.857142857	1	0	0	0	0	0	1	0	1	0	0	0	0.02	0
AB09983.1	-0.4874109	-1.0421115	4.9038885	.	.	.	.	.	0	.	0	.	0	.	0	0.009	1	1	0.86	0	0	92501.45	893	-16	4.8179	6	374	609	256	67	489	120	56	64	0.663793103	0	1	0	1	0	1	1	0	1	0	0	0.01	0.09	0
AB00081.1	-0.4876684	2.3668835	-2.0611165	.	.	.	.	.	0	.	0	.	0	.	0.831	0.907	0	0	0.42	1	0	6152.12	54	1.5	7.7146	3	16	29	12	7	31	10	6	4	1.083333333	.	.	.	0	0	0	0	0	0	1	0	7.82	7.82	0
AB05221.1	-0.48881042	-9.760451	-3.826451	.	.	.	.	.	0	.	0	.	0	.	0	0.011	0	1	0.57	0	1	13152.97	129	-0.5	5.6442	1	62	89	49	13	81	10	5	5	0.743589744	0	0	0	1	1	1	1	1	1	0	2	17.82	31.17	0.944444444
AB05909.1	-0.49188492	4.0532405	-0.5087595	.	.	.	.	.	0	.	1	PF00293	0	.	0.53	0.397	0	0	0.1	0	0	23451.51	215	-8.5	4.6813	2	66	115	67	21	121	60	27	33	0.807017544	.	.	.	0	0	0	0	0	0	0	0	0	0.01	0
AB04224.1	-0.4924946	5.039737	-0.504263	.	.	.	.	.	0	.	0	.	0	.	1	0.924	0	0	0.14	0	0	14526.7	134	0.5	6.7108	2	40	78	51	12	78	32	17	15	1	.	.	.	0	0	0	0	0	0	0	0	0.01	0.13	0
AB01947.1	-0.49680373	2.6269505	-0.4690495	.	.	.	.	.	0	.	0	.	0	.	0.84	0.676	0	0	0.4	0	0	25246.67	237	-3.5	5.1674	3	87	134	71	18	126	60	29	31	1.040816327	.	.	.	0	0	0	0	0	0	0	0	0	0	0
AB05517.1	-0.49693623	-1.247205	-0.503205	.	.	.	.	.	0	.	0	.	0	.	0.414	0.462	0	0	0.21	0	0	26839.32	242	-2	5.7189	2	77	132	78	27	125	64	32	32	1	.	.	.	0	0	0	0	0	0	0	0	0.04	0.05	0
AB03708.1	-0.49723807	-2.946193	-0.504193	.	.	.	increased_virulence_(hypervirulence),reduced_virulence,loss_of_pathogenicity,lethal,unaffected_pathogenicity	PHI:2247,PHI:7485,PHI:6956,PHI:5440,PHI:8927,PHI:2835,PHI:6957,PHI:784,PHI:4077,PHI:5271,PHI:2269,PHI:2312,PHI:9460,PHI:7511,PHI:3301,PHI:2802,PHI:8929,PHI:2844	0	.	0	.	0	.	0.081	0.512	0	0	0.24	0	0	33706.68	312	-3.5	5.4069	8	104	165	96	27	182	71	35	36	0.909090909	.	.	.	0	0	0	0	0	0	0	0	0.03	0.04	0
AB00132.1	-0.49723807	-2.617573	-0.493573	.	.	.	.	.	0	.	0	.	0	.	0.073	0.573	0	0	0.15	0	0	36559.86	328	4	7.6541	13	107	173	91	39	184	82	44	38	1.231884058	.	.	.	0	0	0	0	0	0	0	0	0.03	0.53	0
AB09309.1	-0.50478	-7.556734	-4.502734	.	.	.	.	.	0	.	0	.	0	.	0.302	0.189	0	1	0.12	0	1	27864.46	250	17	11.5941	1	74	115	92	16	139	59	39	20	0.719298246	0	0	1	1	1	1	1	1	1	3	4	34.57	71.34	1
AB09436.1	-0.5087243	-0.2378705	4.7021295	.	.	.	reduced_virulence	PHI:6227	0	.	0	.	0	GT8,GT24	0	0.01	1	1	0	0	0	169438.86	1509	-31.5	5.1417	6	407	734	458	175	797	401	194	207	1.135313531	0	0	0	1	0	1	1	1	1	0	0	6.14	6.15	0
AB05874.1	-0.51324725	-0.661985	-0.499985	.	.	.	.	.	0	.	0	.	0	.	0.636	0.337	0	0	0.36	0	0	26394.76	246	-13	4.3556	3	79	143	88	18	134	52	21	31	0.979591837	.	.	.	0	0	0	0	0	0	0	0	7.33	7.36	0
AB04361.1	-0.522558	-6.4330325	-0.4930325	.	.	.	.	.	0	.	0	.	0	.	0	0.01	0	0	0.19	0	0	65864.08	604	-2	6.3269	4	185	319	195	62	339	139	73	66	0.915492958	.	.	.	0	0	0	0	0	0	0	0	0.06	0.66	0
AB08365.1	-0.5247469	-1.2216	4.7544	.	.	.	.	.	0	.	0	.	0	.	0	0.004	1	1	0.71	0	0	21677.23	209	-12	3.8762	2	89	148	65	14	109	27	8	19	0.644444444	0	0	0	1	1	1	1	1	1	0	0	0.01	1.84	0
AB02462.1	-0.5254283	-4.5646135	-0.5086135	.	.	.	.	.	0	.	0	.	0	.	0.189	0.135	0	0	0.24	0	0	27113.63	253	5	8.5452	0	98	154	58	17	109	61	35	26	0.492537313	.	.	.	0	0	0	0	0	0	0	0	0	0	0
AB09509.1	-0.526642	5.288194	0.002194	.	.	.	.	.	0	.	0	.	0	.	0.971	0.91	0	0	0.6	0	0	11472.66	103	-3.5	4.6805	2	28	59	26	14	56	22	10	12	1	.	.	.	0	0	0	0	0	0	0	0	0.04	0.04	0
AB08324.1	-0.530962	-3.4386135	-0.5026135	.	.	.	reduced_virulence	PHI:7297,PHI:7304	0	.	0	.	0	.	0.014	0.33	0	0	0.1	0	0	35057.83	319	-6	5.2448	3	105	161	93	33	173	82	40	42	0.835820896	.	.	.	0	0	0	0	0	0	0	0	0	0.03	0
AB01656.1	-0.53232706	4.7911955	5.7371955	.	.	.	increased_virulence_(hypervirulence),unaffected_pathogenicity	PHI:4575,PHI:7228,PHI:6630	0	.	0	.	0	GH37	0	0.009	1	1	0.29	0	0	76762.3	679	-37	4.2374	6	199	355	188	85	361	151	58	93	1.185185185	1	0	0	1	1	1	1	1	1	0	1	21.98	21.99	0.608695652
AB01517.1	-0.5390762	3.0097525	-0.4762475	.	.	.	.	.	0	.	0	.	0	.	0.893	0.688	0	0	0.19	0	0	23700.12	220	2	7.2419	5	71	128	77	20	135	52	28	24	0.630769231	.	.	.	0	0	0	0	0	0	0	0	0	0	0
AB10163.1	-0.53957564	-6.818952	-4.568952	.	.	.	.	.	0	.	0	.	0	.	0.517	0.108	0	1	0.13	0	1	8128.71	72	2.5	8.4954	2	21	35	30	10	48	9	6	3	1.461538462	0	0	0	1	1	1	1	0	1	1	2	29.01	37.34	0.739130435
AB10146.1	-0.5400054	4.6114335	4.7654335	.	.	.	increased_virulence_(hypervirulence),reduced_virulence	PHI:2315,PHI:482,PHI:7564,PHI:3881,PHI:7193	0	.	0	.	0	.	0.015	0.126	1	1	0.09	0	0	26033.6	226	-5.5	5.0048	1	54	103	63	33	127	65	31	34	1.068181818	1	0	0	1	1	1	1	1	0	0	0	0	0.02	0
AB07280.1	-0.5401205	1.4467015	-0.5072985	.	.	.	reduced_virulence,unaffected_pathogenicity	PHI:4616,PHI:4903,PHI:9524,PHI:3277,PHI:2256,PHI:9519,PHI:668,PHI:5034	0	.	0	.	0	.	0.629	0.53	0	0	0.33	0	0	31585.34	300	-3	5.6347	6	100	174	101	28	192	64	32	32	0.741176471	.	.	.	0	0	0	0	0	0	0	0	0.01	13.59	0
AB05942.1	-0.540247	-3.355905	-0.505905	.	.	.	.	.	0	.	0	.	0	.	0.035	0.49	0	0	0.05	0	0	35619.82	329	-1	6.3039	5	108	175	112	26	186	83	43	40	0.865853659	.	.	.	0	0	0	0	0	0	0	0	0	1.13	0
AB05557.1	-0.5412607	3.8146215	5.2846215	.	.	.	.	.	0	.	0	.	0	.	0.417	0.338	1	1	0.02	0	0	27202.93	240	-5.5	5.4992	7	63	117	69	33	129	66	33	33	1.307692308	0	0	0	1	1	1	1	1	1	0	0	0	0	0
AB04624.1	-0.54330325	9.970893	-0.423107	.	.	.	unaffected_pathogenicity,reduced_virulence,loss_of_pathogenicity	PHI:7134,PHI:471,PHI:6950,PHI:1061,PHI:3834,PHI:7133,PHI:2052	0	.	0	.	0	.	0.996	0.903	0	0	0.12	0	0	14765.7	135	2	8.2455	3	43	72	45	8	71	32	17	15	0.971428571	.	.	.	0	0	0	0	0	0	0	0	0	0	0
AB10071.1	-0.54466957	-0.571314	5.254686	.	.	.	.	.	0	.	0	.	0	.	0	0.029	1	1	0.15	0	0	108409.59	983	23.5	8.6437	15	317	526	287	108	543	244	140	104	0.841004184	0	0	0	1	0	1	1	1	1	0	0	0	0	0
AB07801.1	-0.5459726	4.533783	5.715783	.	.	.	.	.	0	.	0	.	0	.	0.615	0.188	1	1	0.24	0	0	11237.05	99	2	8.0241	1	28	51	34	19	64	17	10	7	1.095238095	0	0	0	1	1	1	1	1	1	0	1	18.24	18.28	0.888888889
AB00912.1	-0.54651064	2.002535	2.816535	.	.	.	reduced_virulence,loss_of_pathogenicity,unaffected_pathogenicity	PHI:6711,PHI:522,PHI:6715,PHI:434,PHI:6712,PHI:33,PHI:6713,PHI:6714,PHI:6530,PHI:2808	0	.	0	.	0	GH72,CBM43	0	0.031	1	1	0.78	1	0	59625.33	562	-32	3.9938	14	226	367	153	69	323	94	32	62	0.810810811	0	0	0	1	1	1	1	1	1	1	0	0.04	12.45	0
AB06514.1	-0.5476334	-5.849051	-0.509051	.	.	.	.	.	0	.	0	.	0	.	0.001	0.109	0	0	0.05	0	0	41037.07	388	-0.5	6.1747	1	125	224	132	16	212	104	52	52	0.745283019	.	.	.	0	0	0	0	0	0	0	0	0	0.12	0
AB09419.1	-0.5483101	-0.1066605	-0.3606605	.	.	.	unaffected_pathogenicity,reduced_virulence,loss_of_pathogenicity	PHI:3514,PHI:797,PHI:772,PHI:2716,PHI:2155	0	.	0	.	0	.	0	0.209	0	0	0.33	0	0	39153.11	354	-3	6.0677	7	122	201	98	50	198	75	39	36	0.883116883	.	.	.	0	0	0	0	0	0	0	0	0.25	0.26	0
AB10664.1	-0.55047834	0.9926045	3.6866045	.	.	.	.	.	0	.	0	.	0	GT32	0.107	0.444	1	1	0.08	0	0	30446.79	265	4.5	7.5422	2	66	124	74	39	142	75	42	33	1.084745763	.	.	.	1	1	1	0	1	1	0	0	6.75	6.75	0
AB09908.1	-0.55138016	5.7119655	3.7979655	.	.	.	.	.	0	.	0	.	0	.	0.964	0.355	1	1	0.75	0	0	1783.14	17	1.5	8.0338	1	6	11	6	1	11	2	2	0	0.75	.	.	.	0	0	0	0	0	0	0	0	0	0	0
AB05281.1	-0.5540547	0.375111	3.315111	.	.	.	.	.	0	.	0	.	0	.	0.034	0.476	1	1	0.39	0	0	29073.88	260	-1.5	6.301	5	87	135	70	39	141	55	30	25	0.881355932	.	.	.	1	0	1	0	0	1	0	0	0.06	2.86	0
AB06545.1	-0.55507886	3.812512	1.790512	.	.	.	.	.	0	.	0	.	0	.	0.991	0.346	1	1	0.36	1	0	18275.14	168	-6	4.7532	5	54	90	61	17	100	35	16	19	0.696969697	.	.	.	1	1	1	0	0	1	1	1	0.52	23.81	0
AB08714.1	-0.55631375	-2.836648	-4.444648	.	.	.	.	.	0	.	0	.	0	.	0.973	0.295	0	1	0.48	0	1	23804.02	230	0.5	7.0149	0	87	129	109	10	143	29	15	14	0.714285714	1	0	0	1	1	1	1	1	1	3	3	2.37	68.94	0
AB09072.1	-0.5577275	-5.8553005	-0.5033005	.	.	.	.	.	0	.	0	.	0	.	0	0.108	0	0	0.23	0	0	47148.49	436	26.5	11.8688	0	151	278	47	12	176	157	94	63	0.263888889	.	.	.	0	0	0	0	0	0	0	0	0	0	0
AB06969.1	-0.5619969	2.151772	-0.014228	.	.	.	.	.	0	.	0	.	0	.	0.626	0.735	0	0	0.9	0	0	10587.83	99	-1	4.7413	6	43	65	28	9	53	11	5	6	1.045454545	.	.	.	0	0	0	0	0	0	0	0	0	0	0
AB02773.1	-0.56214356	6.0145295	2.7445295	.	.	.	.	.	0	.	0	.	0	.	0.999	0.546	1	1	0.21	0	0	22748.87	207	9	10.6882	0	71	115	37	19	102	60	35	25	0.533333333	.	.	.	0	1	0	0	0	0	0	0	0	0	0
AB03739.1	-0.5624161	-1.046816	4.683184	.	.	.	.	.	0	.	0	.	0	AA12	0	0.045	1	1	0.72	0	0	70908.55	657	1	6.5953	11	251	406	168	79	353	121	65	56	1	0	0	0	0	0	0	1	0	1	0	0	0.06	0.2	0
AB04885.1	-0.5639234	4.165946	-0.316054	.	.	.	.	.	0	.	0	.	0	.	0.999	0.748	0	0	0.34	0	0	19016.91	173	5.5	8.5486	7	72	105	36	19	90	38	22	16	0.688888889	.	.	.	0	0	0	0	0	0	0	0	0	0	0
AB06934.1	-0.5647704	-0.6768145	5.2631855	.	.	.	.	.	0	.	0	.	0	.	0	0.01	1	1	0.25	0	0	58195.33	519	-16.5	4.6559	2	150	277	145	67	293	122	55	67	0.857142857	0	0	0	1	1	1	1	1	1	0	0	0.01	0.02	0
AB00701.1	-0.5648581	1.6340255	4.2620255	.	.	.	.	.	0	.	0	.	0	.	0.192	0.37	1	1	0.05	0	0	28851.95	256	7.5	9.5396	1	66	112	70	19	121	84	47	37	1.22	1	0	0	1	1	1	1	0	1	0	1	19.78	19.78	0.95
AB04690.1	-0.5650782	-10.573605	-4.627605	.	.	.	.	.	0	.	0	.	0	.	0	0.009	0	1	0.28	0	1	49155.8	447	24.5	10.5466	1	132	265	108	34	232	108	68	40	0.596774194	1	0	0	1	1	1	1	0	1	1	2	22.92	41.51	0.782608696
AB02955.1	-0.57393956	-10.1651915	-0.5071915	.	.	.	unaffected_pathogenicity,lethal,reduced_virulence	PHI:8883,PHI:6674,PHI:8723,PHI:2846,PHI:9056,PHI:6470,PHI:2537	0	.	0	.	0	.	0	0.057	0	0	0.03	0	0	38551.49	356	-13.5	4.6889	5	117	185	110	28	191	100	45	55	0.847058824	.	.	.	0	0	0	0	0	0	0	0	0.99	0.99	0
AB02842.1	-0.57411224	-1.022014	4.881986	.	.	.	.	.	0	.	0	.	0	.	0	0.016	1	1	0.04	0	0	51111.19	454	-8.5	5.4898	2	118	217	143	42	225	147	73	74	1.060240964	0	0	0	1	1	1	1	1	1	0	0	0.07	0.19	0
AB06581.1	-0.574956	0.9647625	-0.5032375	.	.	.	unaffected_pathogenicity,reduced_virulence	PHI:7705	0	.	0	.	0	AA3_3,AA3_2	0.457	0.621	0	0	0.55	0	0	28447.87	258	-0.5	6.3428	2	83	146	63	32	139	62	32	30	1.05	.	.	.	0	0	0	0	0	0	0	0	0.78	0.78	0
AB07847.1	-0.5779409	3.249189	-0.518811	.	.	.	.	.	0	.	0	.	0	.	0.839	0.789	0	0	0.62	0	0	24599.6	228	-2	6.0662	4	84	124	62	26	126	50	26	24	0.944444444	.	.	.	0	0	0	0	0	0	0	0	0.01	0.01	0
AB05393.1	-0.5790138	4.0875625	0.9555625	.	.	.	.	.	0	.	0	.	0	.	0.686	0.836	1	1	0.82	1	0	25261.52	236	6	9.1694	2	89	137	64	28	130	48	28	20	0.954545455	.	.	.	0	1	0	0	0	0	1	1	16.99	17.09	0.782608696
AB06690.1	-0.5797332	-1.9809935	-0.5349935	.	.	.	increased_virulence_(hypervirulence),reduced_virulence,loss_of_pathogenicity,lethal,unaffected_pathogenicity	PHI:2247,PHI:7485,PHI:8927,PHI:5440,PHI:2836,PHI:2837,PHI:9460,PHI:2269,PHI:3301,PHI:2312,PHI:7696,PHI:6956,PHI:6957,PHI:5271,PHI:4077,PHI:5272,PHI:685,PHI:7511,PHI:2802,PHI:2022,PHI:2844,PHI:59	0	.	0	.	0	.	0.101	0.658	0	0	0.62	0	0	31432.83	298	9	8.6941	6	120	175	87	29	169	63	38	25	0.815789474	.	.	.	0	0	0	0	0	0	0	0	4.45	4.51	0
AB10358.1	-0.58144546	-1.647849	0.052151	.	.	.	unaffected_pathogenicity,reduced_virulence	PHI:7934,PHI:73,PHI:7933,PHI:9401,PHI:7930,PHI:7932,PHI:6783,PHI:6785,PHI:9400,PHI:6789,PHI:6791,PHI:17,PHI:68,PHI:697,PHI:3973,PHI:7935,PHI:6811,PHI:6813,PHI:7929	0	.	0	.	0	.	0.011	0.539	0	0	0.83	0	0	30585.06	291	-0.5	6.2301	2	126	179	82	39	166	45	23	22	1.026666667	.	.	.	0	0	0	0	0	0	0	0	0	0.05	0
AB03434.1	-0.58445305	0.4521795	4.4061795	.	.	.	.	.	0	.	0	.	0	.	0	0.341	1	1	0.05	0	0	40914.48	370	-2	6.2327	1	108	189	103	45	202	90	47	43	0.987951807	0	0	0	1	1	0	1	0	1	0	0	12.8	12.84	0
AB09683.1	-0.58695644	-5.6957535	-0.5057535	.	.	.	.	.	0	.	0	.	0	.	0.023	0.112	0	0	0.48	0	0	28170.73	264	25	11.7468	1	103	161	58	16	133	63	45	18	0.518072289	.	.	.	0	0	0	0	0	0	0	0	0	0	0
AB06948.1	-0.58805907	-3.673404	-0.503404	.	.	.	reduced_virulence,unaffected_pathogenicity	PHI:881,PHI:6517,PHI:668,PHI:2256,PHI:3277,PHI:9519,PHI:5034,PHI:9524	0	.	0	.	0	.	0.001	0.304	0	0	0.14	0	0	40834.77	382	-1.5	6.2346	9	125	212	122	36	229	91	47	44	0.775510204	.	.	.	0	0	0	0	0	0	0	0	0	0.2	0
AB05119.1	-0.58892184	0.4604865	4.6324865	.	.	.	reduced_virulence	PHI:5741,PHI:6122	0	.	0	.	0	.	0	0.138	1	1	0.61	0	0	72429.38	649	-2	6.2794	5	210	368	170	89	335	143	74	69	1.2421875	1	0	0	1	0	0	1	0	1	0	0	3.38	12.89	0
AB06166.1	-0.5893189	2.3215955	0.1015955	.	.	.	.	.	0	.	0	.	0	.	0.941	0.429	0	0	0.47	0	0	5993.96	55	2.5	8.5744	2	19	33	18	4	32	9	6	3	0.461538462	.	.	.	0	0	0	0	0	0	0	0	0.45	0.45	0
AB10062.1	-0.5919356	-0.1880615	5.5179385	.	.	.	.	.	0	.	0	.	0	.	0	0.049	1	1	0.32	0	0	79309.42	746	-8.5	5.7072	4	275	450	222	67	396	165	83	82	0.741116751	1	0	0	1	1	1	1	1	1	0	0	0.03	0.09	0
AB07786.1	-0.5941346	9.408233	4.206233	.	.	.	.	.	0	.	0	.	0	.	1	0.867	1	1	0.32	0	0	14818.37	134	7	8.5115	6	39	64	42	10	70	38	24	14	1.227272727	.	.	.	0	1	0	0	0	1	0	0	0.25	0.25	0
AB04489.1	-0.596756	4.712275	-0.537725	.	.	.	.	.	0	.	0	.	0	.	0.953	0.922	0	0	0.13	0	0	21662.42	197	0.5	6.6366	3	68	105	61	20	105	47	25	22	0.893617021	.	.	.	0	0	0	0	0	0	0	0	0	0	0
AB04565.1	-0.597917	6.5955445	3.8115445	.	.	.	.	.	0	.	0	.	0	.	0.803	0.661	1	1	0.09	0	0	25205.15	226	12	9.9079	5	71	113	72	25	129	51	33	18	0.84	.	.	.	1	1	0	0	0	1	0	0	0.48	0.51	0
AB08896.1	-0.59977674	-5.146536	-0.508536	.	.	.	.	.	0	.	0	.	0	.	0.001	0.226	0	0	0.03	0	0	38060.04	342	-6	5.1355	3	99	181	106	35	180	93	45	48	0.935897436	.	.	.	0	0	0	0	0	0	0	0	0	0.01	0
AB03715.1	-0.59977674	-0.5560035	-0.5080035	.	.	.	.	.	0	.	0	.	0	.	0.553	0.439	0	0	0.03	0	0	23103.12	210	-6.5	4.7542	2	60	111	56	17	108	61	28	33	1.022222222	.	.	.	0	0	0	0	0	0	0	0	0	0	0
AB09224.1	-0.6013381	1.301365	-0.534635	.	.	.	unaffected_pathogenicity,reduced_virulence,lethal,loss_of_pathogenicity	PHI:3866,PHI:7485,PHI:2836,PHI:2837,PHI:784,PHI:5271,PHI:9460,PHI:5272,PHI:685,PHI:2269,PHI:3301,PHI:2022,PHI:8929,PHI:59	0	.	0	.	0	.	0.525	0.781	0	0	0.38	0	0	22181.66	214	6	8.7036	3	86	126	78	15	136	47	28	19	0.557142857	.	.	.	0	0	0	0	0	0	0	0	0.03	1.61	0
AB10646.1	-0.60272753	4.09477	-0.53123	.	.	.	.	.	0	.	0	.	0	.	0.95	0.821	0	0	0.47	0	0	9973.15	90	-0.5	5.7971	0	27	53	24	13	53	24	12	12	0.807692308	.	.	.	0	0	0	0	0	0	0	0	0.02	0.02	0
AB08329.1	-0.60272753	5.554884	-0.491116	.	.	.	reduced_virulence	PHI:6927,PHI:8743	0	.	0	.	0	.	0.982	0.859	0	0	0.56	0	0	11591.24	105	2.5	7.7776	3	32	59	24	14	61	22	13	9	1.074074074	.	.	.	0	0	0	0	0	0	0	0	0.12	0.12	0
AB01753.1	-0.6085161	-9.2023665	-4.4423665	.	.	.	reduced_virulence	PHI:4248,PHI:8754	0	.	0	.	0	.	0	0.04	0	1	0.25	0	1	39007.36	338	11.5	8.7451	8	93	158	107	64	220	66	41	25	1	0	0	0	1	1	1	1	1	1	7	6	14.31	154.83	0
AB00255.1	-0.610953	4.3625635	-0.4494365	.	.	.	.	.	0	.	0	.	0	.	0.973	0.829	0	0	0.26	0	0	5783.46	52	-1	5.5616	2	19	28	15	7	28	14	7	7	0.928571429	.	.	.	0	0	0	0	0	0	0	0	0	0	0
AB08356.1	-0.6152458	-7.444129	-6.504129	.	.	.	unaffected_pathogenicity,reduced_virulence,loss_of_pathogenicity	PHI:3351,PHI:1008,PHI:3657,PHI:9072,PHI:6416,PHI:6610,PHI:8561,PHI:2511,PHI:4232,PHI:3291,PHI:2261,PHI:3274,PHI:1007,PHI:2049,PHI:160,PHI:4217,PHI:6991,PHI:5585,PHI:5563,PHI:3419,PHI:9043,PHI:12,PHI:1009,PHI:7334,PHI:2321,PHI:2259,PHI:9092,PHI:416,PHI:2923,PHI:2934	0	.	0	.	0	.	0	0.01	0	0	0.09	0	1	574069.07	5212	-24.5	6.1898	65	1604	2795	1656	502	2778	1223	630	593	0.992202729	.	.	.	0	0	0	0	0	0	2	0	0.04	5.08	0
AB03094.1	-0.6173872	4.962369	-0.405631	.	.	.	reduced_virulence,unaffected_pathogenicity	PHI:2189,PHI:1670,PHI:1663	0	.	0	.	0	.	1	0.728	0	0	0.29	0	0	32641.5	309	3.5	6.9729	20	131	202	50	27	153	87	48	39	0.652173913	.	.	.	0	0	0	0	0	0	0	0	0	0	0
AB04529.1	-0.61817497	-1.019219	4.920781	.	.	.	.	.	0	.	0	.	0	.	0	0.01	1	1	0.56	0	0	43200.35	413	-13	4.4262	1	181	268	113	18	185	65	27	38	0.45631068	0	0	0	1	1	1	1	1	1	0	0	1.13	1.32	0
AB07179.1	-0.61949426	-3.0769655	-0.5029655	.	.	.	.	.	0	.	0	.	0	.	0.247	0.324	0	0	0.32	0	0	22200.58	199	22.5	10.8968	1	59	105	59	21	105	60	43	17	0.769230769	.	.	.	0	0	0	0	0	0	0	0	0	0	0
AB05698.1	-0.62029994	-0.9515875	4.9824125	.	.	.	.	.	0	.	0	.	0	.	0	0.011	1	1	0.73	0	0	28459.11	284	-1	6.2732	5	140	212	91	22	159	27	15	12	0.644736842	0	1	0	1	1	1	1	1	1	0	0	3.43	8.51	0
AB10623.1	-0.62069297	5.186032	-0.285968	.	.	.	.	.	0	.	0	.	0	.	1	0.912	0	0	0.41	0	0	12255.04	108	5.5	8.0681	12	35	58	19	12	55	33	20	13	1.8125	.	.	.	0	0	0	0	0	0	0	0	0	0	0
AB07285.1	-0.62435174	-8.713735	-3.767735	.	.	.	reduced_virulence	PHI:8858	0	.	0	.	0	.	0	0.009	0	1	0.47	0	1	117259.46	1096	-14	5.3262	10	387	642	360	117	656	193	95	98	0.77173913	1	1	0	1	0	1	1	1	1	4	4	1.14	107.48	0
AB02300.1	-0.6254105	-0.5677095	-0.4177095	.	.	.	.	.	0	.	0	.	0	.	0.164	0.811	0	0	0.64	0	0	22407.52	203	7	8.0952	8	73	114	31	31	123	35	23	12	0.785714286	.	.	.	0	0	0	0	0	0	0	0	0.01	0.09	0
AB08625.1	-0.62576675	-6.4489635	-0.5029635	.	.	.	.	.	0	.	0	.	0	CE10	0	0.009	0	0	0.08	0	0	89832.45	811	-17.5	4.9571	10	259	431	225	101	459	188	89	99	0.770833333	.	.	.	0	0	0	0	0	0	0	0	0.02	0.23	0
AB05734.1	-0.62792414	3.3124415	-0.5335585	.	.	.	.	.	0	.	0	.	0	.	0.858	0.783	0	0	0.32	0	0	20281.23	185	-0.5	6.3266	4	62	104	57	20	105	42	22	20	0.904761905	.	.	.	0	0	0	0	0	0	0	0	1.94	2	0
AB09577.1	-0.6282689	-6.21435	-0.50835	.	.	.	.	.	0	.	0	.	0	.	0	0.049	0	0	0.48	0	0	39637.05	369	35	12.0903	1	142	238	64	31	147	83	64	19	0.462962963	.	.	.	0	0	0	0	0	0	0	0	0	0	0
AB03876.1	-0.6283322	4.3614165	-0.6605835	.	.	.	.	.	0	.	0	.	0	.	0.992	0.845	0	0	0.59	0	0	14500.48	137	1.5	7.7115	3	52	86	37	12	78	30	16	14	0.911764706	.	.	.	0	0	0	0	0	0	0	0	0.04	0.04	0
AB03397.1	-0.6285056	-10.4441615	-0.5041615	.	.	.	lethal,reduced_virulence	PHI:4555,PHI:194,PHI:3145,PHI:1829	0	.	0	.	0	.	0	0.01	0	0	0.44	0	0	80660.5	748	-4	6.2062	13	253	426	214	66	410	181	94	87	0.874285714	.	.	.	0	0	0	0	0	0	0	0	0	0.4	0
AB01961.1	-0.6285056	-6.424064	-0.502064	.	.	.	.	.	0	.	0	.	0	.	0	0.013	0	0	0.32	0	0	47995.28	451	-10	5.1909	2	174	272	135	47	246	115	56	59	0.608	.	.	.	0	0	0	0	0	0	0	0	0.06	0.06	0
AB05111.1	-0.63038504	2.24523	0.16923	.	.	.	.	.	0	.	0	.	0	.	0.659	0.687	0	0	0.71	0	0	21337.86	200	-7	4.479	9	80	125	46	20	109	44	19	25	1.045454545	.	.	.	0	0	0	0	0	0	0	0	0.06	0.19	0
AB04001.1	-0.63081807	-6.355823	-0.505823	.	.	.	unaffected_pathogenicity	PHI:4723	0	.	0	.	0	GT8	0	0.025	0	0	0.03	0	0	145827.01	1318	-15	5.7445	10	399	712	341	148	700	348	175	173	0.78369906	.	.	.	0	0	0	0	0	0	0	0	0.08	0.11	0
AB10442.1	-0.6310132	-3.3031385	2.1148615	.	.	.	.	.	0	.	0	.	0	.	0	0.097	1	1	0.59	1	0	3557.23	35	1	8.0001	1	16	23	15	2	26	3	2	1	0.538461538	.	.	.	1	1	1	0	0	0	1	1	20.03	20.03	0.6
AB01636.1	-0.63552034	-0.2868505	5.6471495	.	.	.	.	.	0	.	0	.	0	.	0	0.011	1	1	0.65	0	0	72102.76	705	-20.5	4.3523	1	412	531	120	57	269	82	33	49	0.614814815	0	0	0	1	0	1	1	1	1	0	0	0.01	0.05	0
AB00375.1	-0.64074725	1.163095	-0.480905	.	.	.	.	.	0	.	0	.	0	.	0.996	0.278	0	0	0.41	0	0	12466.06	113	12.5	11.8484	3	37	69	25	10	56	34	25	9	0.4375	.	.	.	0	0	0	0	0	0	0	0	0	0	0
AB04988.1	-0.6412244	-8.193785	-5.727785	.	.	.	.	.	0	.	0	.	0	.	0.214	0.375	0	1	0.12	0	1	29935.33	266	10	9.4551	1	77	129	81	35	148	67	41	26	0.966101695	.	.	.	1	1	0	0	0	1	1	2	39.02	46.11	1
AB07900.1	-0.64596623	-5.321206	-0.521206	.	.	.	.	.	0	.	0	.	0	.	0	0.2	0	0	0.26	0	0	39742.61	364	2	6.769	6	128	210	101	42	189	88	48	40	0.858974359	.	.	.	0	0	0	0	0	0	0	0	0	0	0
AB08930.1	-0.6484813	4.183157	4.285157	.	.	.	.	.	0	.	0	.	0	.	0.599	0.384	1	1	0.15	0	0	15656.92	145	2.5	9.031	0	48	77	55	11	84	30	17	13	0.555555556	.	.	.	1	1	1	0	0	1	0	0	5.68	5.78	0
AB00960.1	-0.6513514	-0.0186825	4.6813175	.	.	.	unaffected_pathogenicity,reduced_virulence	PHI:104,PHI:3095,PHI:392,PHI:3453,PHI:3096,PHI:3097	0	.	0	.	0	GT15	0	0.05	1	1	0.14	0	0	47405.21	402	-4.5	5.9889	8	89	190	83	77	211	117	60	57	1.549295775	1	0	0	1	1	1	1	0	1	0	1	16.56	16.56	1
AB01541.1	-0.6570376	1.2497475	-0.4862525	.	.	.	loss_of_pathogenicity	PHI:3915	0	.	0	.	0	.	0.038	0.418	0	0	0.37	0	0	31327.29	289	-7.5	4.7016	5	98	165	83	30	166	62	28	34	0.885714286	.	.	.	0	0	0	0	0	0	0	0	0	0.04	0
AB00168.1	-0.66327244	-1.2602005	2.5077995	.	.	.	.	.	0	.	0	.	0	.	0.003	0.369	1	1	0.28	1	0	36350.82	334	1	6.6851	6	103	181	116	36	198	73	39	34	1.054794521	0	0	0	1	1	1	1	1	1	1	1	0.09	23.29	0
AB07764.1	-0.6634625	-0.187071	5.758929	.	.	.	.	.	0	.	0	.	0	.	0	0.009	1	1	0.16	0	0	74150.02	675	10	7.1737	13	209	369	157	76	361	134	79	55	0.536842105	1	0	0	1	1	1	1	1	1	0	0	7.51	7.51	0
AB05623.1	-0.66346633	3.8018955	-0.6141045	.	.	.	.	.	0	.	0	.	0	.	0.949	0.787	0	0	0.06	0	0	19507.15	177	-3	5.0104	4	59	95	50	20	100	44	21	23	0.948717949	.	.	.	0	0	0	0	0	0	0	0	1.19	1.27	0
AB07060.1	-0.6720092	2.089951	-0.526049	.	.	.	increased_virulence_(hypervirulence),reduced_virulence,loss_of_pathogenicity,lethal,unaffected_pathogenicity	PHI:3866,PHI:7485,PHI:8927,PHI:5440,PHI:2836,PHI:2837,PHI:784,PHI:9460,PHI:2269,PHI:2312,PHI:3301,PHI:8929,PHI:7696,PHI:6956,PHI:6957,PHI:4077,PHI:5271,PHI:5272,PHI:685,PHI:7915,PHI:7511,PHI:2802,PHI:2022,PHI:2844,PHI:59	0	.	0	.	0	.	0.774	0.662	0	0	0.36	0	0	27712.74	262	7.5	9.3299	4	99	148	89	19	148	61	35	26	0.939393939	.	.	.	0	0	0	0	0	0	0	0	0.02	0.03	0
AB05120.1	-0.6720092	2.170747	-0.537253	.	.	.	increased_virulence_(hypervirulence),reduced_virulence,unaffected_pathogenicity	PHI:7708,PHI:881,PHI:9524,PHI:6517,PHI:2256,PHI:2839,PHI:668,PHI:5034	0	.	0	.	0	.	0.085	0.533	0	0	0.65	0	0	36022.56	342	5	8.4394	4	115	195	111	25	202	75	41	34	0.923076923	.	.	.	0	0	0	0	0	0	0	0	0	4.49	0
AB01014.1	-0.6736672	6.670463	4.144463	.	.	.	.	.	0	.	0	.	0	.	0.932	0.489	1	1	0.12	0	0	14627.85	133	7.5	9.8252	2	46	68	45	15	74	31	21	10	0.451612903	.	.	.	1	1	1	0	1	1	0	0	9.77	9.78	0
AB08213.1	-0.67376053	-5.7660045	-0.5040045	.	.	.	.	.	0	.	0	.	0	.	0	0.123	0	0	0.22	0	0	47275.49	438	-9	4.9687	3	144	238	143	38	238	116	55	61	1.056603774	.	.	.	0	0	0	0	0	0	0	0	0	0.52	0
AB00090.1	-0.6738819	-0.5711155	5.3748845	.	.	.	.	.	0	.	0	.	0	.	0	0.009	1	1	0.04	0	0	65443.3	595	-10.5	5.3658	9	189	318	185	71	340	148	73	75	0.81294964	1	0	0	1	1	1	1	1	1	0	1	17.72	17.72	0.47826087
AB03885.1	-0.6745997	1.6779925	-0.5000075	.	.	.	.	.	0	.	0	.	0	.	0.946	0.417	0	0	0.65	0	0	21067.86	198	15	10.2332	9	82	127	49	12	101	44	31	13	0.418181818	.	.	.	0	0	0	0	0	0	0	0	0	0	0
AB00930.1	-0.6746572	-5.669331	-0.509331	.	.	.	.	.	0	.	0	.	0	.	0.002	0.138	0	0	0.48	0	0	29889.54	275	25	11.3182	1	97	171	62	20	122	68	48	20	0.736111111	.	.	.	0	0	0	0	0	0	0	0	0	0	0
AB04081.1	-0.6746572	-6.346911	-0.508911	.	.	.	.	.	0	.	0	.	0	.	0	0.027	0	0	0.08	0	0	36386.29	335	7.5	10.3273	0	117	201	81	18	147	88	49	39	0.5	.	.	.	0	0	0	0	0	0	0	0	0	0	0
AB06169.1	-0.67528516	-1.72945	2.50055	.	.	.	.	.	0	.	0	.	0	.	0.052	0.243	1	1	0.56	1	0	29620.73	279	-10.5	4.5254	14	120	177	66	23	143	58	25	33	0.628571429	0	0	0	1	1	1	1	1	1	1	1	0.32	21.23	0
AB02360.1	-0.67835116	9.855981	-0.526019	.	.	.	unaffected_pathogenicity,reduced_virulence	PHI:277,PHI:7143,PHI:7181,PHI:6199,PHI:6206,PHI:213,PHI:7735,PHI:2477,PHI:7633,PHI:249,PHI:7734	0	.	1	PF00160	0	.	0.988	0.909	0	0	0.46	0	0	18106.38	171	3	7.9089	2	65	99	40	19	94	35	20	15	0.953488372	.	.	.	0	0	0	0	0	0	0	0	0.02	0.03	0
AB04849.1	-0.6791928	-1.117684	4.822316	.	.	.	.	.	0	.	0	.	0	GH158,CBM67,GH5_42,GH2	0	0.01	1	1	0.3	0	0	96571.13	882	-39	4.4465	2	289	504	250	110	488	201	85	116	0.859813084	.	.	.	1	0	1	0	1	1	0	0	5.04	5.14	0
AB10516.1	-0.6793999	6.486956	4.734956	.	.	.	.	.	0	.	0	.	0	.	0.761	0.531	1	1	0	0	0	19862.39	174	-1.5	6.1441	3	47	80	44	21	83	52	27	25	1.285714286	.	.	.	1	1	1	0	1	1	0	0	1.89	1.89	0
AB00181.1	-0.68674827	-0.6230645	5.2389355	.	.	.	.	.	0	.	0	.	0	GH132	0	0.023	1	1	0.57	0	0	50041.96	465	-10.5	4.9497	17	169	283	101	55	261	97	46	51	0.744	0	0	0	1	0	0	1	1	1	0	0	0.1	0.11	0
AB02825.1	-0.68676096	-2.206318	2.521682	.	.	.	.	.	0	.	0	.	0	.	0	0.212	1	1	0.08	1	0	42551.03	393	-3.5	5.847	9	139	217	107	38	211	93	47	46	0.829787234	1	0	0	1	1	1	1	1	1	1	1	0.74	23.19	0
AB08481.1	-0.69364494	-2.8341165	2.4998835	.	.	.	.	.	0	.	0	.	0	.	0	0.111	1	1	0.03	1	0	42507.94	383	-7	5.979	6	114	193	98	54	209	109	57	52	0.721649485	0	0	0	1	1	1	1	1	1	1	1	9	38.15	0
AB10687.1	-0.69705707	-3.423945	-0.507945	.	.	.	.	.	0	.	0	.	0	.	0.391	0.123	0	0	0.33	0	0	14955.67	138	7.5	9.7577	1	49	83	33	13	62	40	26	14	0.53125	.	.	.	0	0	0	0	0	0	0	0	0	0	0
AB03479.1	-0.6977831	-2.250207	-0.508207	.	.	.	unaffected_pathogenicity,reduced_virulence	PHI:881,PHI:4903,PHI:6517,PHI:668,PHI:2256,PHI:9519,PHI:5034,PHI:9524	0	.	0	.	0	.	0.002	0.541	0	0	0.59	0	0	37763.11	351	-1	6.2381	9	114	201	98	35	208	82	42	40	0.943820225	.	.	.	0	0	0	0	0	0	0	0	0	0.32	0
AB03103.1	-0.6981744	-1.4181435	4.5218565	.	.	.	.	.	0	.	0	.	0	.	0	0.01	1	1	0.01	0	0	58615.34	528	-25	4.6289	8	156	272	132	46	246	173	77	96	1.068627451	1	0	0	1	0	1	1	0	1	0	0	0.03	0.03	0
AB07716.1	-0.7033586	-6.2402135	-0.5102135	.	.	.	.	.	0	.	0	.	0	.	0	0.045	0	0	0.01	0	0	272833.89	2467	-47	5.3062	1	735	1301	632	192	1126	735	360	375	0.663316583	.	.	.	0	0	0	0	0	0	0	0	0	0	0
AB08807.1	-0.7084176	5.3623465	0.7303465	.	.	.	.	.	0	.	0	.	0	.	0.952	0.82	1	1	0.12	1	0	22959.09	210	-0.5	6.3382	2	63	114	65	25	126	52	27	25	0.905660377	.	.	.	1	1	0	0	0	0	1	1	22.95	23.06	0.826086957
AB09064.1	-0.7084841	0.121115	-0.578885	.	.	.	unaffected_pathogenicity,reduced_virulence	PHI:4139,PHI:4140,PHI:2959	0	.	0	.	0	.	0.494	0.456	0	0	0.58	0	0	34047.35	330	0.5	6.7187	3	111	202	123	22	208	70	36	34	0.795918367	.	.	.	0	0	0	0	0	0	0	0	0.05	0.07	0
AB08663.1	-0.71110547	-6.5128735	-7.0108735	.	.	.	.	.	0	.	0	.	0	.	0.501	0.582	0	0	0.29	0	1	16604.13	154	7.5	9.5822	1	57	83	56	24	104	24	17	7	0.744680851	.	.	.	0	0	0	0	0	0	3	2	20.55	58.35	0
AB08629.1	-0.71353686	-3.3338305	2.3961695	.	.	.	.	.	0	.	0	.	0	GH16	0	0.045	1	1	0.47	1	0	40275.11	372	-24.5	4.0787	6	150	235	96	44	191	73	26	47	0.8	0	0	0	1	1	1	1	0	1	1	0	2.33	4.42	0
AB01294.1	-0.71547717	-3.797214	-0.461214	.	.	.	.	.	0	.	0	.	0	.	0.031	0.413	0	0	0.41	0	0	35543.11	334	-0.5	6.3423	6	108	193	107	25	197	72	37	35	0.810126582	.	.	.	0	0	0	0	0	0	0	0	0.02	0.05	0
AB09427.1	-0.7171862	-5.4238375	-0.5078375	.	.	.	reduced_virulence,unaffected_pathogenicity	PHI:9324	0	.	0	.	0	.	0	0.014	0	0	0.14	0	0	63378.67	584	-1	6.3963	8	193	322	173	60	318	156	81	75	1	.	.	.	0	0	0	0	0	0	0	0	0	0	0
AB10635.1	-0.71939933	1.3339105	3.8959105	.	.	.	.	.	0	.	0	.	0	.	0.114	0.459	1	1	0.82	0	0	2727.13	25	0	5.9023	0	7	14	7	1	13	4	2	2	1.333333333	.	.	.	0	0	0	0	0	0	0	0	0	0	0
AB01547.1	-0.7232769	-0.7092765	-0.5952765	.	.	.	.	.	0	.	0	.	0	.	0.486	0.495	0	0	0.59	0	0	28146.82	261	0.5	6.5692	2	92	147	85	30	147	56	31	25	0.796875	.	.	.	0	0	0	0	0	0	0	0	0.01	4.64	0
AB10583.1	-0.72338885	-3.665302	-6.113302	.	.	.	.	.	0	.	0	.	0	.	0.796	0.612	0	1	0.63	0	1	20028.98	182	-3.5	4.7288	6	61	100	54	23	109	37	17	20	1.195121951	.	.	.	1	1	0	0	0	0	1	2	22.89	37.96	1
AB08564.1	-0.7252173	0.4837765	-0.4722235	.	.	.	reduced_virulence,loss_of_pathogenicity	PHI:4677,PHI:3514,PHI:2310,PHI:334,PHI:311,PHI:6111,PHI:4182	0	.	0	.	0	.	0.002	0.324	0	0	0.32	0	0	34600.51	317	-2	6.2912	3	113	180	85	45	162	80	43	37	0.971014493	.	.	.	0	0	0	0	0	0	0	0	0	0	0
AB03194.1	-0.7260417	-1.9552605	2.9607395	.	.	.	unaffected_pathogenicity,reduced_virulence	PHI:7705,PHI:9126	0	.	0	.	0	AA3_3,AA3_2,AA3	0	0.014	1	1	0.47	0	0	61918.16	577	3	6.8674	3	195	334	192	54	333	114	62	52	0.859060403	.	.	.	1	0	0	0	0	1	0	0	0.02	0.12	0
AB01489.1	-0.7261413	2.5762775	-0.5197225	.	.	.	.	.	0	.	0	.	0	.	0.967	0.549	0	0	0.17	0	0	27094.06	255	-0.5	6.3453	2	86	145	96	21	155	62	32	30	0.676056338	.	.	.	0	0	0	0	0	0	0	0	0.01	0.02	0
AB01820.1	-0.7271721	7.9878205	-0.1381795	.	.	.	.	.	0	.	1	PF05730	0	.	0.977	0.544	0	0	0.75	0	0	14021.67	137	-5.5	4.3684	8	61	96	45	10	83	22	9	13	0.488888889	.	.	.	0	0	0	0	0	0	0	0	0.02	0.08	0
AB01218.1	-0.7313728	-3.8502575	-0.5082575	.	.	.	.	.	0	.	0	.	0	.	0.019	0.424	0	0	0.13	0	0	34234.75	310	-2	6.1769	1	91	164	90	39	168	85	44	41	1.074626866	.	.	.	0	0	0	0	0	0	0	0	0	0.01	0
AB10350.1	-0.7316643	1.0665385	-0.5014615	.	.	.	unaffected_pathogenicity,reduced_virulence,loss_of_pathogenicity	PHI:3914,PHI:7520,PHI:7788,PHI:9180,PHI:2145,PHI:7787	0	.	0	.	0	.	0	0.428	0	0	0.34	0	0	41737.69	384	-1.5	5.8796	7	120	211	121	40	225	90	45	45	1.092783505	.	.	.	0	0	0	0	0	0	0	0	0	0.18	0
AB04200.1	-0.7368484	-10.6746335	-4.7286335	.	.	.	.	.	0	.	0	.	0	.	0	0.009	0	1	0	0	1	151269.48	1345	11	7.1411	17	371	680	391	157	727	357	192	165	1.080882353	1	0	0	1	0	1	1	1	1	7	7	16.86	154.4	0.75
AB00103.1	-0.7370235	-6.2768895	-0.5588895	.	.	.	.	.	0	.	0	.	0	.	0	0.047	0	0	0.06	0	0	110299.4	1013	41.5	10.2528	8	349	568	277	65	474	270	161	109	0.930232558	.	.	.	0	0	0	0	0	0	0	0	0	0	0
AB09389.1	-0.737998	4.514262	4.794262	.	.	.	reduced_virulence,loss_of_pathogenicity,unaffected_pathogenicity	PHI:127,PHI:6816,PHI:125,PHI:6794,PHI:7930,PHI:7932,PHI:6807,PHI:6783,PHI:6791,PHI:6790,PHI:72,PHI:6786,PHI:6792,PHI:7935,PHI:6811,PHI:6813,PHI:6815,PHI:6788,PHI:7929,PHI:7934,PHI:73,PHI:6812,PHI:6787,PHI:7933,PHI:9402,PHI:9401,PHI:7926,PHI:126,PHI:6785,PHI:9400,PHI:6809,PHI:17,PHI:7928,PHI:68,PHI:6814,PHI:697,PHI:6808,PHI:6789,PHI:6793,PHI:6784	0	.	0	.	0	.	0	0.12	1	1	0.39	0	0	43441.28	400	-9	4.9035	4	137	209	115	50	224	87	41	46	1.101123596	0	0	0	1	1	0	1	0	1	0	0	0.03	0.04	0
AB06156.1	-0.7396283	6.655334	3.103334	.	.	.	.	.	0	.	0	.	0	.	0.898	0.694	1	1	0.31	0	0	20399.84	189	3	7.1853	1	69	102	53	24	100	45	26	19	0.931818182	.	.	.	1	1	0	0	0	1	0	1	22.61	22.89	0.869565217
AB03979.1	-0.74188364	5.1085705	-0.5374295	.	.	.	.	.	0	.	0	.	0	.	0.997	0.944	0	0	0.24	0	0	18889.05	176	4.5	8.8127	1	59	99	42	18	96	41	24	17	0.735849057	.	.	.	0	0	0	0	0	0	0	0	0	0.02	0
AB06438.1	-0.74292487	4.6393665	2.6533665	.	.	.	.	.	0	.	0	.	0	.	0.972	0.359	1	1	0.45	0	0	9796.42	89	1.5	6.9648	2	23	51	31	12	54	18	11	7	0.9	.	.	.	1	0	0	0	0	0	0	0	2.41	2.42	0
AB05423.1	-0.74471897	-6.454751	-0.508751	.	.	.	.	.	0	.	0	.	0	.	0	0.009	0	0	0.02	0	0	94738.34	866	17.5	9.2482	6	279	490	233	65	427	238	132	106	0.685990338	.	.	.	0	0	0	0	0	0	0	0	0	0	0
AB04304.1	-0.74513566	-1.8603445	-6.9463445	.	.	.	reduced_virulence,unaffected_pathogenicity	PHI:5811,PHI:9103	0	.	0	.	0	.	0.794	0.887	0	0	0.34	0	1	24775.32	225	5.5	8.4848	6	76	123	57	22	121	51	29	22	1.108695652	.	.	.	0	0	0	0	0	0	3	3	21.89	58.77	0
AB10354.1	-0.7455067	-3.2191475	-6.9791475	.	.	.	unaffected_pathogenicity,reduced_virulence	PHI:2038,PHI:9082	0	.	0	.	0	.	0.713	0.747	0	0	0.44	0	1	25384.18	234	10	10.0426	1	84	125	73	29	144	48	29	19	0.951612903	.	.	.	0	0	0	0	0	0	0	3	12.26	75.52	0
AB09411.1	-0.7464448	-2.318453	-0.518453	.	.	.	.	.	0	.	0	.	0	.	0.188	0.512	0	0	0.47	0	0	32146.65	297	2.5	7.1049	3	97	168	94	31	173	64	35	29	0.736842105	.	.	.	0	0	0	0	0	0	0	0	0	0.01	0
AB09185.1	-0.74700797	3.3584735	-0.5175265	.	.	.	.	.	0	.	0	.	0	.	0.815	0.831	0	0	0.16	0	0	23560.51	210	-1	6.2334	0	61	115	50	29	115	54	28	26	0.867924528	.	.	.	0	0	0	0	0	0	0	0	0.09	0.1	0
AB08145.1	-0.74826753	-3.41538	2.50062	.	.	.	.	.	0	.	0	.	0	.	0	0.014	1	1	0.66	1	0	28705.95	271	-9.5	4.1497	6	127	179	70	35	157	33	12	21	0.642857143	0	0	0	1	1	1	1	1	1	1	1	8.26	47.07	0
AB10009.1	-0.7487946	-1.545354	4.058646	.	.	.	.	.	0	.	0	.	0	.	0	0.066	1	1	0.47	0	0	35223.21	338	-11	4.3991	6	142	224	94	21	176	62	26	36	0.776470588	0	0	0	1	1	1	1	0	0	0	0	0.15	0.21	0
AB10341.1	-0.74985075	-0.69978	4.85022	.	.	.	.	.	0	.	0	.	0	.	0	0.075	1	1	0.02	0	0	48243.13	424	-4	6.1298	2	118	195	123	57	212	115	60	55	1.064935065	0	0	0	1	1	1	1	0	1	0	0	0.06	0.07	0
AB02440.1	-0.75110245	0.30528	0.37528	.	.	.	reduced_virulence,unaffected_pathogenicity,loss_of_pathogenicity	PHI:2343,PHI:2848,PHI:437,PHI:1027,PHI:3721,PHI:115,PHI:114,PHI:7283,PHI:103,PHI:2817,PHI:4916,PHI:3,PHI:2818,PHI:492,PHI:9525,PHI:247,PHI:2847,PHI:88,PHI:4879	0	.	0	.	0	GH28	0	0.155	0	0	0.67	0	0	48071.5	451	-11.5	4.7512	12	168	283	123	47	240	78	36	42	1.311827957	.	.	.	0	0	0	0	0	0	0	0	0	0.01	0
AB05612.1	-0.7520459	-3.0918005	2.5001995	.	.	.	.	.	0	.	0	.	0	.	0.001	0.067	1	1	0.47	1	0	31628.42	310	3	7.4731	1	141	191	110	21	168	60	33	27	0.67816092	1	0	0	1	1	1	1	1	1	1	1	0.07	33.13	0
AB02277.1	-0.7528379	-1.339444	-0.513444	.	.	.	unaffected_pathogenicity,reduced_virulence	PHI:729,PHI:728,PHI:718,PHI:9265,PHI:724,PHI:4776,PHI:9106,PHI:725,PHI:730,PHI:726	0	.	1	PF16073	0	.	0	0.029	0	0	0.49	0	0	99115.36	916	14	7.8445	17	328	523	279	88	495	195	110	85	0.901408451	.	.	.	0	0	0	0	0	0	0	0	0	0.1	0
AB01983.1	-0.7528379	-5.459544	-0.525544	.	.	.	reduced_virulence	PHI:8911	0	.	0	.	0	.	0	0.011	0	0	0.07	0	0	51947.08	483	7	7.9947	10	168	280	136	38	263	101	56	45	0.691056911	.	.	.	0	0	0	0	0	0	0	0	0	0	0
AB03745.1	-0.7545845	3.182779	-0.285221	.	.	.	.	.	0	.	0	.	0	.	0.839	0.739	0	0	0.49	0	0	26187.6	241	5	9.4085	2	83	133	70	16	122	56	31	25	0.962962963	.	.	.	0	0	0	0	0	0	0	0	0	0	0
AB09173.1	-0.7554184	-2.8863545	2.9276455	.	.	.	.	.	0	.	0	.	0	.	0	0.031	1	1	0.12	1	0	111430.63	1040	-17	5.2135	10	393	628	252	76	490	261	127	134	0.626459144	1	1	0	1	1	1	1	1	1	1	0	0.2	0.93	0
AB03872.1	-0.75603336	1.2232885	-0.4987115	.	.	.	.	.	0	.	0	.	0	.	0.636	0.651	0	0	0.59	0	0	27499.34	251	0	6.4806	7	79	135	62	29	143	57	30	27	1.050847458	.	.	.	0	0	0	0	0	0	0	0	0	0.07	0
AB06723.1	-0.7622151	3.1710735	4.0350735	.	.	.	.	.	0	.	0	.	0	.	0.44	0.416	1	1	0.33	0	0	28234.16	259	2	7.0738	0	86	157	57	23	129	55	30	25	0.579710145	.	.	.	1	0	1	0	0	0	0	0	0.08	0.08	0
AB08775.1	-0.76477283	0.018617	2.670617	.	.	.	.	.	0	.	0	.	0	.	0.077	0.481	1	1	0.07	0	0	33374.96	314	-1	6.2455	4	115	170	103	26	184	72	37	35	0.704545455	.	.	.	1	0	0	0	0	1	0	0	5.11	6.6	0
AB03387.1	-0.7648082	1.958875	3.302875	.	.	.	.	.	0	.	0	.	0	.	0.256	0.52	1	1	0.05	0	0	32592.51	297	3.5	7.7975	3	88	148	101	30	170	80	43	37	0.985915493	.	.	.	1	0	1	0	0	1	0	0	0	3.71	0
AB07889.1	-0.766356	1.5461685	1.8221685	.	.	.	.	.	0	.	0	.	0	.	0.471	0.483	1	1	0.46	1	0	10206.53	91	1.5	7.2789	1	28	50	25	11	50	21	12	9	0.5	0	0	0	1	1	0	1	0	0	1	1	19.89	19.89	1
AB04203.1	-0.7673923	4.3594295	0.0754295	.	.	.	.	.	0	.	0	.	0	.	0.997	0.717	0	0	0.47	0	0	3276.89	31	1	8.9045	0	10	17	9	0	18	7	4	3	0.555555556	.	.	.	0	0	0	0	0	0	0	0	0.01	0.01	0
AB08294.1	-0.76833785	5.247278	0.459278	.	.	.	.	.	0	.	0	.	0	.	1	0.798	0	0	0.72	0	0	3707.25	37	-1	4.5866	5	21	26	11	0	22	7	3	4	0.3	.	.	.	0	0	0	0	0	0	0	0	0	0	0
AB10140.1	-0.76840425	-5.4332	-4.4872	.	.	.	loss_of_pathogenicity	PHI:7692,PHI:7694,PHI:7693	0	.	0	.	0	.	0	0.009	0	1	0.07	0	1	102203.87	918	22.5	8.9104	11	283	456	299	117	540	196	115	81	1.076142132	1	0	0	1	1	1	1	1	1	9	11	16.85	223.96	0.52173913
AB07755.1	-0.7702986	-5.0738125	-0.4958125	.	.	.	.	.	0	.	0	.	0	.	0.002	0.235	0	0	0.41	0	0	33760.99	307	4.5	7.4309	6	111	174	96	38	163	71	40	31	1	.	.	.	0	0	0	0	0	0	0	0	0	0.03	0
AB06382.1	-0.7747027	6.2674035	1.2454035	.	.	.	.	.	0	.	0	.	0	.	0.979	0.858	1	1	0.38	1	0	14914.89	129	3	7.6615	5	40	65	33	20	69	35	20	15	1.304347826	.	.	.	1	0	0	0	0	0	1	1	22.78	22.78	1
AB10600.1	-0.777576	2.592975	-0.587025	.	.	.	.	.	0	.	0	.	0	.	0.932	0.598	0	0	0.6	0	0	12180.92	114	2	8.515	0	37	68	35	9	66	23	13	10	0.6875	.	.	.	0	0	0	0	0	0	0	0	0.09	0.43	0
AB03900.1	-0.7793862	-0.093651	-0.507651	.	.	.	.	.	0	.	0	.	0	.	0.655	0.414	0	0	0.13	0	0	22613.58	204	-6.5	4.8026	1	59	107	68	18	108	56	26	30	0.926829268	.	.	.	0	0	0	0	0	0	0	0	0	0	0
AB10179.1	-0.7795724	5.620629	2.500629	.	.	.	.	.	0	.	0	.	0	.	0.962	0.558	1	1	0.25	1	0	26295.54	239	13	9.462	9	82	125	66	21	142	63	39	24	0.588235294	1	0	0	1	1	1	1	1	1	1	1	0.4	29.59	0
AB03264.1	-0.77957505	3.98732	-0.50668	.	.	.	.	.	0	.	0	.	0	.	0.999	0.75	0	0	0.4	0	0	13728.84	129	8	10.4321	0	47	68	37	8	65	38	23	15	1.181818182	.	.	.	0	0	0	0	0	0	0	0	0	0	0
AB09941.1	-0.7814193	-5.352344	-4.424344	.	.	.	reduced_virulence,unaffected_pathogenicity	PHI:5796,PHI:5817,PHI:5836,PHI:7194,PHI:5860,PHI:5842,PHI:5815,PHI:404,PHI:5850,PHI:5818,PHI:5869,PHI:5795,PHI:5833,PHI:5777,PHI:5821,PHI:5873,PHI:5872,PHI:5862,PHI:5793,PHI:5790,PHI:5859,PHI:441,PHI:5822,PHI:5851,PHI:5839,PHI:5811,PHI:5843,PHI:5855,PHI:5776,PHI:5816,PHI:5846,PHI:5863,PHI:5868,PHI:5866,PHI:5838,PHI:5876,PHI:5845,PHI:5849,PHI:5870,PHI:5819,PHI:9103,PHI:5820,PHI:5835,PHI:5852,PHI:5…	0	.	1	PF05730	0	.	0	0.012	0	1	0.1	0	1	50261.73	447	13	8.4747	14	139	227	156	65	272	72	45	27	1.391891892	0	0	0	1	1	1	1	1	1	7	7	8.8	162.95	0
AB05416.1	-0.7820379	-0.785377	5.148623	.	.	.	.	.	0	.	0	.	0	.	0	0.011	1	1	0.19	0	0	69973.43	648	-7.5	5.6531	7	216	379	190	44	302	174	87	87	1.045801527	1	1	0	1	0	1	1	1	1	0	0	3.87	3.87	0
AB05896.1	-0.78213245	2.558187	-0.537813	.	.	.	.	.	0	.	0	.	0	.	0.895	0.621	0	0	0.5	0	0	27126.64	246	6.5	7.6471	9	85	137	60	33	132	48	30	18	0.963636364	.	.	.	0	0	0	0	0	0	0	0	0	0	0
AB03703.1	-0.78296083	3.354926	4.288926	.	.	.	reduced_virulence,loss_of_pathogenicity,unaffected_pathogenicity	PHI:6788,PHI:7934,PHI:127,PHI:6816,PHI:480,PHI:73,PHI:125,PHI:6787,PHI:6812,PHI:9402,PHI:9401,PHI:6794,PHI:6783,PHI:6807,PHI:126,PHI:6785,PHI:9400,PHI:6789,PHI:6791,PHI:7935,PHI:6790,PHI:6809,PHI:72,PHI:6786,PHI:68,PHI:6792,PHI:6814,PHI:697,PHI:6793,PHI:6808,PHI:6811,PHI:6813,PHI:6815,PHI:6784	0	.	0	.	0	.	0	0.011	1	1	0.46	0	0	50563.88	476	-22.5	4.3204	5	189	295	132	44	246	96	39	57	0.745283019	1	1	1	1	1	1	1	0	1	0	0	14.66	15.1	0
AB08165.1	-0.78603506	0.812094	-0.507906	.	.	.	.	.	0	.	0	.	0	.	0.8	0.42	0	0	0.12	0	0	14722.85	133	0.5	6.7299	0	36	76	35	8	68	38	20	18	0.583333333	.	.	.	0	0	0	0	0	0	0	0	0	0	0
AB07310.1	-0.78688884	-5.0536135	-0.5056135	.	.	.	.	.	0	.	0	.	0	.	0.002	0.24	0	0	0.2	0	0	37688.7	348	-6.5	5.0396	7	122	183	101	25	184	88	42	46	0.860759494	.	.	.	0	0	0	0	0	0	0	0	0	0.01	0
AB05808.1	-0.7884472	-1.3700335	2.4999665	.	.	.	.	.	0	.	0	.	0	.	0.001	0.354	1	1	0.41	1	0	35828.76	335	0.5	6.9604	2	121	196	115	26	193	55	28	27	0.693181818	0	0	0	1	1	1	1	1	1	1	1	0.05	25.29	0
AB05518.1	-0.78903866	-6.325915	-0.505915	.	.	.	increased_virulence_(hypervirulence),reduced_virulence,effector_(plant_avirulence_determinant),loss_of_pathogenicity,lethal,unaffected_pathogenicity	PHI:1178,PHI:406,PHI:8736,PHI:2366,PHI:4028,PHI:2285,PHI:1223,PHI:4057,PHI:7568,PHI:9453,PHI:497,PHI:2272,PHI:9141,PHI:6315,PHI:9201,PHI:2367,PHI:1200,PHI:1240,PHI:7447,PHI:56,PHI:3517,PHI:1189,PHI:4942,PHI:1258,PHI:6084,PHI:3889,PHI:5009,PHI:342,PHI:7760,PHI:5479,PHI:1265,PHI:448,PHI:100,PHI:545,PHI:6317,PHI:2810,PHI:1005,PHI:2429,PHI:8737,PHI:4587,PHI:149,PHI:7240,PHI:5045,PHI:8001,PHI:142,PHI:…	0	.	0	.	0	.	0	0.03	0	0	0.05	0	0	70329.13	637	-14	5.0806	6	193	364	168	71	317	170	82	88	0.970149254	.	.	.	0	0	0	0	0	0	0	0	0.01	0.06	0
AB10095.1	-0.78915524	-3.043884	2.902116	.	.	.	.	.	0	.	0	.	0	.	0	0.009	1	1	0.42	1	0	73358.02	670	-43.5	3.9915	12	233	390	178	85	382	119	39	80	0.812121212	0	0	0	1	1	1	1	1	1	1	0	0.32	3.69	0
AB01315.1	-0.7899278	4.380142	-0.809858	.	.	.	.	.	0	.	0	.	0	.	0.998	0.867	0	0	0.55	0	0	13964.71	127	5.5	8.5237	2	38	71	33	18	69	25	17	8	0.9375	.	.	.	0	0	0	0	0	0	0	0	0	4.43	0
AB05510.1	-0.79528934	3.3872325	-0.6747675	.	.	.	.	.	0	.	0	.	0	.	0.933	0.744	0	0	0.57	0	0	20836.9	192	3.5	7.2199	2	64	110	67	21	108	42	25	17	0.804347826	.	.	.	0	0	0	0	0	0	0	0	0.13	28.62	0
AB01469.1	-0.79703695	-4.8436755	-0.5036755	.	.	.	reduced_virulence	PHI:207,PHI:214,PHI:5471	0	.	0	.	0	CE9	0	0.11	0	0	0.31	0	0	46119.48	432	-6.5	5.3976	5	143	238	139	40	252	87	43	44	0.861111111	.	.	.	0	0	0	0	0	0	0	0	0	0.01	0
AB06983.1	-0.79738766	-4.8833875	-0.4793875	.	.	.	.	.	0	.	0	.	0	.	0.09	0.176	0	0	0.28	0	0	22630.2	205	-9	4.4294	1	64	121	53	25	110	54	23	31	0.911111111	.	.	.	0	0	0	0	0	0	0	0	0	0.01	0
AB01934.1	-0.80171937	3.087794	-0.524206	.	.	.	.	.	0	.	0	.	0	.	0.761	0.841	0	0	0.21	0	0	25757.5	238	1.5	6.9525	4	80	133	71	20	135	56	30	26	0.765625	.	.	.	0	0	0	0	0	0	0	0	0	0.17	0
AB10675.1	-0.80267847	4.9542205	-0.4877795	.	.	.	.	.	0	.	0	.	0	.	0.999	0.908	0	0	0.2	0	0	21022.85	191	-2	5.6932	10	57	104	52	15	104	54	27	27	1.170731707	.	.	.	0	0	0	0	0	0	0	0	0.39	0.39	0
AB01423.1	-0.80324197	3.6009205	-0.5810795	.	.	.	.	.	0	.	0	.	0	.	0.837	0.86	0	0	0.15	0	0	8642.65	79	-0.5	6.2054	1	27	42	21	10	42	19	10	9	1	.	.	.	0	0	0	0	0	0	0	0	0	0	0
AB09124.1	-0.8033051	-2.643457	-0.507457	.	.	.	.	.	0	.	0	.	0	.	0.026	0.618	0	0	0.2	0	0	40078.94	363	21.5	8.8745	23	121	208	94	28	187	103	64	39	1	.	.	.	0	0	0	0	0	0	0	0	0	0	0
AB03074.1	-0.8050395	-0.4308005	5.1731995	.	.	.	.	.	0	.	0	.	0	.	0	0.066	1	1	0.74	0	0	57856.34	540	-19	4.5497	12	195	328	147	69	312	107	47	60	0.836879433	1	0	0	1	1	0	1	0	1	0	0	0.01	0.02	0
AB07191.1	-0.8065971	6.386088	2.450088	.	.	.	.	.	0	.	0	.	0	.	0.986	0.67	1	1	0.1	0	0	21068.91	201	-3.5	5.5491	4	76	110	66	13	111	50	25	25	0.545454545	.	.	.	0	1	0	0	0	0	0	1	18.34	18.36	0.777777778
AB04853.1	-0.8091068	-0.5771075	-0.6011075	.	.	.	.	.	0	.	0	.	0	.	0.38	0.624	0	0	0.56	0	0	27714.37	253	3.5	8.6961	1	85	142	73	30	138	53	29	24	1.203703704	.	.	.	0	0	0	0	0	0	0	0	0.04	0.04	0
AB07321.1	-0.80985355	-3.0795115	2.5604885	.	.	.	.	.	0	.	0	.	0	GH16	0	0.06	1	1	0.26	1	0	42604.17	381	-22.5	4.1465	4	113	216	88	46	202	81	30	51	0.9875	0	0	0	1	1	1	1	1	1	1	1	2.78	21.89	0
AB09967.1	-0.8114607	-2.6780005	2.4999995	.	.	.	.	.	0	.	0	.	0	.	0.003	0.134	1	1	0.48	1	0	35090.54	333	-11	4.5614	15	142	214	71	23	168	71	31	40	0.611764706	1	0	0	1	1	1	1	1	1	1	1	7.49	29.94	0
AB02792.1	-0.81239146	-4.5278915	-0.0698915	.	.	.	.	.	0	.	0	.	0	.	0	0.257	0	0	0.76	0	0	1854.17	17	2	9.6685	1	5	12	2	0	9	2	2	0	0.5	.	.	.	0	0	0	0	0	0	0	0	0	0	0
AB03881.1	-0.8132787	-3.2067245	2.5532755	.	.	.	.	.	0	.	0	.	0	.	0	0.04	1	1	0.38	1	0	83455.27	768	-32	4.3552	9	272	448	211	86	400	160	66	94	1.089285714	0	0	0	1	1	1	1	1	1	1	0	0.02	14.6	0
AB07734.1	-0.81507546	-1.1237975	-5.6837975	.	.	.	.	.	0	.	0	.	0	.	0.994	0.766	0	1	0.27	0	1	14754.79	136	0.5	6.6452	0	47	62	41	18	80	33	18	15	0.777777778	.	.	.	1	1	0	0	0	1	1	2	36.23	37.08	0.782608696
AB08914.1	-0.8163192	-1.3666025	-0.5086025	.	.	.	.	.	0	.	0	.	0	.	0.587	0.27	0	0	0.3	0	0	23026.87	216	9.5	10.8666	0	76	128	48	15	118	44	28	16	0.428571429	.	.	.	0	0	0	0	0	0	0	0	0	0	0
AB00050.1	-0.8195185	0.2534895	4.9894895	.	.	.	reduced_virulence	PHI:6501	0	.	0	.	0	GH1	0	0.044	1	1	0.58	0	0	71099.09	632	-18.5	4.5643	7	197	361	162	106	352	109	48	61	1.18705036	0	0	0	1	0	0	1	0	1	0	0	0.03	0.03	0
AB00891.1	-0.82008296	2.9211345	-0.8828655	.	.	.	.	.	0	.	0	.	0	.	0.914	0.72	0	0	0.2	0	0	21312.37	195	2	6.8944	5	65	111	59	23	112	42	24	18	0.711111111	.	.	.	0	0	0	0	0	0	0	0	0.06	0.07	0
AB08598.1	-0.824789	2.5546025	-0.5953975	.	.	.	increased_virulence_(hypervirulence),reduced_virulence,loss_of_pathogenicity,lethal,unaffected_pathogenicity	PHI:7696,PHI:2247,PHI:6956,PHI:5440,PHI:2835,PHI:6957,PHI:784,PHI:5271,PHI:4077,PHI:5272,PHI:2312,PHI:685,PHI:2269,PHI:2802,PHI:2022,PHI:2844,PHI:59	0	.	0	.	0	.	0.8	0.725	0	0	0.81	0	0	25778.64	240	1.5	7.1251	7	86	139	76	21	136	51	27	24	1.018181818	.	.	.	0	0	0	0	0	0	0	0	11.36	21.18	0
AB08938.1	-0.824789	5.2558125	-0.5661875	.	.	.	reduced_virulence,loss_of_pathogenicity	PHI:3243,PHI:3523,PHI:5190,PHI:386	0	.	0	.	0	.	0.54	0.597	0	0	0.38	0	0	24354.56	224	-4	5.0622	2	76	127	71	26	126	52	25	27	0.981481481	.	.	.	0	0	0	0	0	0	0	0	10.83	13.4	0
AB08428.1	-0.8256612	-1.017591	3.590409	.	.	.	.	.	0	.	0	.	0	.	0.021	0.211	1	1	0.05	0	0	31869.2	282	-8	4.8869	3	73	136	92	33	149	81	38	43	1.553191489	.	.	.	1	0	0	0	0	1	0	0	0.02	0.03	0
AB05442.1	-0.82748526	-2.8894825	1.8985175	.	.	.	.	.	0	.	0	.	0	.	0.005	0.197	1	1	0.17	1	0	8386.77	72	4	9.8956	0	17	25	21	13	43	18	12	6	1	0	0	0	1	1	0	1	0	0	1	1	20.44	20.44	0.8
AB00584.1	-0.82899207	4.8258495	3.2358495	.	.	.	.	.	0	.	0	.	0	.	0.686	0.579	1	1	0.22	0	0	26517.71	241	-4.5	5.8508	6	83	125	74	28	123	58	30	28	0.622641509	.	.	.	1	1	0	0	0	1	0	0	0.09	0.25	0
AB03669.1	-0.8290538	-0.774252	4.925748	.	.	.	.	.	0	.	0	.	0	.	0	0.05	1	1	0.03	0	0	111391.7	998	-8	6.0056	24	318	533	238	113	489	279	142	137	1.156862745	1	0	0	1	0	1	1	0	1	0	0	0.4	13.01	0
AB10560.1	-0.82931155	7.388076	2.168076	.	.	.	.	.	0	.	0	.	0	.	0.977	0.893	1	1	0.4	0	0	20263.06	188	3	7.4757	1	64	102	65	14	98	44	25	19	0.833333333	.	.	.	0	0	0	0	0	1	0	0	0	0.07	0
AB02201.1	-0.8298051	0.328785	3.856785	.	.	.	.	.	0	.	0	.	0	.	0.008	0.404	1	1	0	0	0	37352.49	334	9	8.8298	5	91	166	97	31	174	95	54	41	0.95890411	.	.	.	1	1	1	0	1	1	0	0	0.73	0.74	0
AB03741.1	-0.83019346	-6.141301	-0.507301	.	.	.	.	.	0	.	0	.	0	.	0.015	0.046	0	0	0.56	0	0	25770.82	248	17.5	12.1473	1	109	164	56	5	119	52	35	17	0.44	.	.	.	0	0	0	0	0	0	0	0	0	0.01	0
AB05504.1	-0.83162963	-1.655852	2.502148	.	.	.	.	.	0	.	0	.	0	.	0.002	0.305	1	1	0.49	1	0	33010.72	310	-4.5	4.9107	2	118	190	82	31	171	49	23	26	0.756097561	0	0	0	1	1	1	1	1	1	1	1	1.31	24.05	0
AB09730.1	-0.83240783	0.882996	4.278996	.	.	.	.	.	0	.	0	.	0	.	0.069	0.365	1	1	0.02	0	0	33557.54	298	10.5	9.0583	4	88	140	91	35	160	80	48	32	0.967213115	.	.	.	1	1	1	0	0	1	0	0	0.36	0.61	0
AB04336.1	-0.83322394	-0.243153	-0.059153	.	.	.	unaffected_pathogenicity,reduced_virulence	PHI:9245,PHI:458	0	.	1	PF06766	0	.	0.036	0.1	0	0	0.9	0	0	18422.93	193	-5.5	4.0568	12	103	149	64	7	133	17	6	11	0.285714286	.	.	.	0	0	0	0	0	0	0	0	13.28	14.06	0
AB04453.1	-0.83463275	-1.4388155	4.4171845	.	.	.	.	.	0	.	0	.	0	.	0	0.024	1	1	0.71	0	0	129557.13	1256	-50	3.9149	8	609	910	323	67	588	119	36	83	0.608695652	0	0	0	1	0	1	1	1	1	0	0	0.01	5.86	0
AB00076.1	-0.8348711	4.4424455	-0.2735545	.	.	.	.	.	0	.	0	.	0	.	0.988	0.798	0	0	0.46	0	0	14656.17	135	0	6.4526	3	49	81	31	14	67	33	17	16	1.310344828	.	.	.	0	0	0	0	0	0	0	0	0.02	0.02	0
AB00883.1	-0.8355732	-10.38215	-4.44215	.	.	.	.	.	0	.	0	.	0	.	0	0.01	0	1	0.15	0	1	76074.56	687	-5.5	5.8908	13	196	357	218	85	415	154	78	76	0.993377483	1	0	0	1	1	1	1	1	1	7	9	10.12	210.14	0
AB04334.1	-0.83938926	3.682912	-0.511088	.	.	.	.	.	0	.	0	.	0	.	0.914	0.785	0	0	0.24	0	0	13628.81	126	-0.5	5.8572	3	41	67	43	9	72	28	14	14	1.068965517	.	.	.	0	0	0	0	0	0	0	0	0.11	1.46	0
AB03721.1	-0.839864	-1.2131665	-0.5071665	.	.	.	increased_virulence_(hypervirulence),reduced_virulence,loss_of_pathogenicity,unaffected_pathogenicity	PHI:5423,PHI:2499,PHI:8791,PHI:8976,PHI:3619,PHI:8688,PHI:6965,PHI:9523,PHI:4164,PHI:8981,PHI:4498,PHI:9026,PHI:9000,PHI:4479,PHI:2677,PHI:9468,PHI:6673,PHI:4523,PHI:8032,PHI:554,PHI:3599,PHI:4497,PHI:3012,PHI:8990,PHI:5066,PHI:3009,PHI:4040,PHI:8273,PHI:8973,PHI:8512,PHI:9363,PHI:8997,PHI:9113,PHI:6882,PHI:8983,PHI:8732,PHI:2440,PHI:8988	0	.	0	.	0	.	0	0.049	0	0	0.01	0	0	128969.42	1170	14	7.6873	14	395	643	313	99	563	301	164	137	0.946428571	.	.	.	0	0	0	0	0	0	0	0	0.03	1.05	0
AB08508.1	-0.8402202	-0.142502	-0.478502	.	.	.	.	.	0	.	0	.	0	.	0.877	0.179	0	0	0.49	0	0	11815.15	108	8.5	11.1414	0	36	64	18	9	45	26	19	7	0.551724138	.	.	.	0	0	0	0	0	0	0	0	0	0	0
AB08860.1	-0.84044665	4.077408	-0.644592	.	.	.	.	.	0	.	0	.	0	.	0.988	0.799	0	0	0.44	0	0	11158.68	105	5.5	10.3194	3	39	64	33	5	57	20	13	7	0.64516129	.	.	.	0	0	0	0	0	0	0	0	0	0	0
AB01392.1	-0.84307736	4.102199	-0.667801	.	.	.	.	.	0	.	0	.	0	.	0.951	0.844	0	0	0.45	0	0	11347.67	102	-1.5	5.0318	3	29	62	26	13	57	25	12	13	1.041666667	.	.	.	0	0	0	0	0	0	0	0	0.06	0.06	0
AB03272.1	-0.8433328	8.249431	3.413431	.	.	.	.	.	0	.	0	.	0	.	0.997	0.809	1	1	0.32	0	0	11895.67	103	8	9.2835	5	35	50	25	12	47	30	20	10	0.833333333	.	.	.	1	1	0	0	0	0	0	0	1.73	1.73	0
AB09792.1	-0.843712	0.27395	-0.50605	.	.	.	.	.	0	.	0	.	0	.	1	0.13	0	0	0.84	0	0	18371.28	213	-6	3.4237	0	150	180	47	1	116	8	1	7	0.221238938	.	.	.	0	0	0	0	0	0	0	0	0	0.01	0
AB02895.1	-0.8449007	6.037981	3.973981	.	.	.	.	.	0	.	0	.	0	.	1	0.344	1	1	0.48	0	0	4615.54	45	3	12.2225	0	15	28	21	1	31	5	4	1	0.692307692	.	.	.	1	1	0	0	0	1	0	0	0.13	0.13	0
AB08164.1	-0.8455699	-6.2330745	-0.4970745	.	.	.	.	.	0	.	0	.	0	.	0	0.044	0	0	0.21	0	0	82929.79	759	-9.5	5.7505	5	246	434	214	75	391	176	89	87	0.776470588	.	.	.	0	0	0	0	0	0	0	0	0	0.05	0
AB05128.1	-0.8455699	-5.0123395	-0.4863395	.	.	.	reduced_virulence	PHI:5185,PHI:5186	0	.	0	.	0	AA2	0	0.079	0	0	0.35	0	0	53540.14	495	-7.5	5.2336	6	170	285	149	41	254	121	59	62	1.064814815	.	.	.	0	0	0	0	0	0	0	0	0	0.05	0
AB00704.1	-0.84853727	-6.0980515	-0.5060515	.	.	.	.	.	0	.	0	.	0	.	0	0.068	0	0	0.11	0	0	36550.89	344	-14	4.5376	10	111	200	104	24	203	83	36	47	0.693181818	.	.	.	0	0	0	0	0	0	0	0	0	0.01	0
AB00397.1	-0.8489754	0.1750975	4.6530975	.	.	.	reduced_virulence	PHI:61,PHI:2896	0	.	0	.	0	GH17	0	0.087	1	1	0.67	0	0	42740.21	409	-17.5	4.2632	2	164	262	131	33	219	77	30	47	0.961904762	0	0	0	1	1	1	1	1	1	0	0	1.08	8.48	0
AB02145.1	-0.8495124	-3.1368555	-0.4968555	.	.	.	.	.	0	.	0	.	0	.	0.01	0.55	0	0	0.39	0	0	25378.33	231	-5.5	4.7577	3	74	124	67	25	140	50	23	27	0.872727273	.	.	.	0	0	0	0	0	0	0	0	0.08	0.26	0
AB00214.1	-0.84954953	1.223402	-0.258598	.	.	.	.	.	0	.	0	.	0	.	0.985	0.262	0	0	0.47	0	0	8688.81	81	5	9.5259	3	32	48	17	5	42	16	11	5	0.44	.	.	.	0	0	0	0	0	0	0	0	0	0	0
AB08652.1	-0.8597869	-4.4609675	-0.4649675	.	.	.	unaffected_pathogenicity	PHI:143	0	.	0	.	0	.	0.006	0.328	0	0	0.11	0	0	35819.84	331	-5	5.5486	7	107	180	102	32	190	72	36	36	0.864864865	.	.	.	0	0	0	0	0	0	0	0	0.01	0.02	0
AB01427.1	-0.86077857	-3.1035245	2.5004755	.	.	.	.	.	0	.	0	.	0	.	0	0.066	1	1	0.26	1	0	59250.79	546	-10	5.0684	10	190	324	161	37	273	129	62	67	0.740458015	0	0	0	1	1	1	1	1	1	1	1	10.35	33.31	0
AB00429.1	-0.8616396	4.907194	-0.552806	.	.	.	.	.	0	.	0	.	0	.	0.996	0.914	0	0	0.65	0	0	17411.5	160	2.5	7.8601	7	60	99	33	17	86	33	18	15	0.975	.	.	.	0	0	0	0	0	0	0	0	0	0.02	0
AB07035.1	-0.86231655	-3.0624825	-0.5004825	.	.	.	unaffected_pathogenicity	PHI:4732	0	.	0	.	0	.	0.156	0.417	0	0	0.09	0	0	34785.03	321	-1.5	6.1617	6	99	177	116	19	173	82	42	40	1.138461538	.	.	.	0	0	0	0	0	0	0	0	0	0.02	0
AB02736.1	-0.86394256	-6.382139	-0.502139	.	.	.	.	.	0	.	0	.	0	.	0	0.02	0	0	0.28	0	0	60562.35	554	-4.5	5.9337	5	177	297	147	66	292	146	74	72	1.321428571	.	.	.	0	0	0	0	0	0	0	0	0	0.07	0
AB01430.1	-0.864347	-6.4424505	-0.5024505	.	.	.	.	.	0	.	0	.	0	.	0	0.01	0	0	0	0	0	130846.21	1183	-27	5.0282	11	331	614	365	108	638	301	144	157	0.845238095	.	.	.	0	0	0	0	0	0	0	0	0.06	0.09	0
AB02290.1	-0.8660042	-0.6633185	5.2766815	.	.	.	.	.	0	.	0	.	0	.	0	0.01	1	1	0.17	0	0	57897.4	521	-10.5	5.1152	2	156	270	157	68	292	114	55	59	1.078947368	0	0	0	1	1	1	1	1	1	0	0	0.06	0.06	0
AB01491.1	-0.86619014	0.152623	-0.621377	.	.	.	increased_virulence_(hypervirulence),reduced_virulence,lethal,unaffected_pathogenicity	PHI:7696,PHI:7485,PHI:2247,PHI:3866,PHI:2835,PHI:6957,PHI:5271,PHI:2269,PHI:9460,PHI:2312,PHI:3301,PHI:7511,PHI:2802,PHI:2844	0	.	0	.	0	.	0.455	0.674	0	0	0.34	0	0	25119.95	236	3.5	8.1212	4	88	135	77	16	130	49	27	22	1.040816327	.	.	.	0	0	0	0	0	0	0	0	0	0.05	0
AB04545.1	-0.86649317	0.8430455	5.5790455	.	.	.	reduced_virulence	PHI:6739	0	.	0	.	0	GH31	0	0.044	1	1	0.45	0	0	103050.5	930	-37	4.4645	7	302	520	242	135	519	189	81	108	0.934883721	0	0	0	1	0	1	1	1	1	0	0	0.49	1.59	0
AB05403.1	-0.86678916	0.5571055	2.5491055	.	.	.	.	.	0	.	0	.	0	.	0.233	0.435	1	1	0.15	0	0	30630.81	281	2.5	6.9739	2	99	149	82	34	157	69	38	31	0.743243243	.	.	.	0	0	0	0	0	1	0	0	0.03	0.12	0
AB04227.1	-0.86678916	-4.6050325	-0.6390325	.	.	.	.	.	0	.	0	.	0	CE10	0	0.339	0	0	0.23	0	0	39126.64	360	2.5	6.882	3	118	192	115	45	209	78	43	35	0.862068966	.	.	.	0	0	0	0	0	0	0	0	0.03	4.79	0
AB02983.1	-0.86732	-2.6324595	-0.5884595	.	.	.	unaffected_pathogenicity,lethal,reduced_virulence	PHI:598,PHI:5082,PHI:3689,PHI:3688,PHI:2529,PHI:5083	0	.	0	.	0	.	0.818	0.508	0	0	0.37	0	0	27270.8	261	-1.5	6.0206	4	97	160	85	18	148	59	30	29	0.697368421	.	.	.	0	0	0	0	0	0	0	0	0.48	0.54	0
AB03465.1	-0.8688392	4.3600325	-0.5179675	.	.	.	.	.	0	.	0	.	0	.	0.97	0.843	0	0	0.16	0	0	22129.38	203	2	7.2216	6	73	111	60	20	115	48	26	22	0.75	.	.	.	0	0	0	0	0	0	0	0	0.08	0.58	0
AB09092.1	-0.86962277	0.492546	-0.461454	.	.	.	.	.	0	.	0	.	0	.	0.992	0.167	0	0	0.63	0	0	5403.34	50	9	12.6987	0	15	30	7	2	29	11	10	1	0.391304348	.	.	.	0	0	0	0	0	0	0	0	0	0	0
AB06750.1	-0.87634045	-4.7858045	-0.4838045	.	.	.	.	.	0	.	0	.	0	.	0.001	0.282	0	0	0.82	0	0	36392.59	338	6.5	7.988	6	129	211	77	37	178	71	41	30	0.674157303	.	.	.	0	0	0	0	0	0	0	0	0.01	0.02	0
AB08832.1	-0.87716633	-0.726398	-0.564398	.	.	.	.	.	0	.	0	.	0	PL4_5,PL4,PL4_1	0.249	0.724	0	0	0.59	0	0	26423.92	244	9	9.871	0	95	137	68	31	137	50	31	19	0.753846154	.	.	.	0	0	0	0	0	0	0	0	0	0.15	0
AB07597.1	-0.8807718	3.4606005	-0.5473995	.	.	.	.	.	0	.	0	.	0	.	0.888	0.78	0	0	0.45	0	0	7275.32	67	0	6.1914	1	22	38	22	5	36	16	8	8	1.2	.	.	.	0	0	0	0	0	0	0	0	0.01	0.01	0
AB05034.1	-0.8832276	-0.282454	4.889546	.	.	.	.	.	0	.	0	.	0	.	0	0.138	1	1	0.22	0	0	44247.33	418	1	6.6615	4	146	234	143	30	229	106	56	50	0.784313725	0	0	1	1	1	1	1	0	1	0	1	20.69	21.25	0.913043478
AB09118.1	-0.88342637	-2.033753	-0.501753	.	.	.	reduced_virulence	PHI:7075	0	.	0	.	0	.	0.078	0.5	0	0	0.11	0	0	32749.9	307	-1.5	6.1706	5	103	164	109	19	184	84	43	41	0.654761905	.	.	.	0	0	0	0	0	0	0	0	0	0.17	0
AB01901.1	-0.8837133	-5.275465	-0.505465	.	.	.	.	.	0	.	0	.	0	.	0	0.205	0	0	0.09	0	0	47797.95	430	1.5	6.7533	9	144	233	108	50	220	110	58	52	1.022988506	.	.	.	0	0	0	0	0	0	0	0	0	0	0
AB03483.1	-0.8890864	-1.0653105	4.3886895	.	.	.	.	.	0	.	0	.	0	.	0	0.091	1	1	0.01	0	0	45757.23	405	10.5	8.7068	4	111	193	122	48	215	121	69	52	0.9	.	.	.	1	1	1	0	1	1	0	0	0.05	0.07	0
AB00826.1	-0.8911104	-5.424797	-0.480797	.	.	.	.	.	0	.	0	.	0	.	0	0.176	0	0	0.09	0	0	49527.24	450	0	6.4983	8	146	244	130	48	254	105	55	50	0.811320755	.	.	.	0	0	0	0	0	0	0	0	0.01	0.05	0
AB03533.1	-0.89119905	3.4131735	-0.5108265	.	.	.	.	.	0	.	0	.	0	.	0.94	0.714	0	0	0.5	0	0	17171.47	154	0	6.4529	3	44	88	35	18	81	37	19	18	1.205882353	.	.	.	0	0	0	0	0	0	0	0	0	0	0
AB02722.1	-0.89119905	-2.354003	-0.516003	.	.	.	reduced_virulence	PHI:1047	0	.	0	.	0	.	0.016	0.511	0	0	0.3	0	0	35626.17	323	-3.5	5.8299	1	91	176	90	41	169	83	42	41	1.31884058	.	.	.	0	0	0	0	0	0	0	0	0.04	0.04	0
AB08018.1	-0.89138675	5.3800065	0.1420065	.	.	.	.	.	0	.	0	.	0	.	1	0.873	0	0	0.31	0	0	5309.97	47	-2	4.8561	4	14	27	10	8	27	15	7	8	1.166666667	.	.	.	0	0	0	0	0	0	0	0	0	0	0
AB05976.1	-0.8929506	4.613348	-0.648652	.	.	.	.	.	0	.	0	.	0	.	0.987	0.89	0	0	0.43	0	0	8324.55	75	0	6.4425	2	22	41	24	8	40	17	9	8	1.2	.	.	.	0	0	0	0	0	0	0	0	0.12	0.12	0
AB07945.1	-0.894008	6.5039915	4.0679915	.	.	.	.	.	0	.	0	.	0	.	0.991	0.415	1	1	0.21	0	0	10282.67	90	5	8.9461	1	26	39	25	15	45	28	18	10	1.214285714	.	.	.	1	0	1	0	1	1	0	0	0.31	0.31	0
AB00977.1	-0.89546454	5.1883245	0.2023245	.	.	.	.	.	0	.	0	.	0	.	1	0.831	0	0	0.59	0	0	10830.91	94	8.5	9.8981	1	30	52	11	19	54	23	16	7	0.961538462	.	.	.	0	0	0	0	0	0	0	0	0	0.03	0
AB06949.1	-0.8970354	-4.841408	-0.503408	.	.	.	.	.	0	.	0	.	0	.	0.014	0.263	0	0	0.11	0	0	35165.65	322	-6.5	5.6611	2	92	176	99	39	181	87	44	43	0.705128205	.	.	.	0	0	0	0	0	0	0	0	0	0.01	0
AB06144.1	-0.8972751	4.926107	0.174107	.	.	.	.	.	0	.	0	.	0	.	0.997	0.795	0	0	0.59	0	0	3899.41	36	-5	3.5051	3	11	23	10	2	22	7	1	6	0.9	.	.	.	0	0	0	0	0	0	0	0	0	0	0
AB04520.1	-0.8987622	-5.203702	-0.503702	.	.	.	unaffected_pathogenicity,reduced_virulence	PHI:1162	0	.	0	.	0	.	0	0.05	0	0	0.05	0	0	31827.04	286	-18	4.3211	0	81	161	78	23	139	91	37	54	0.890625	.	.	.	0	0	0	0	0	0	0	0	0	0	0
AB03716.1	-0.90057796	-2.1225705	2.4994295	.	.	.	reduced_virulence	PHI:7257	0	.	0	.	0	.	0	0.063	1	1	0.06	1	0	72549.19	643	-19.5	4.8404	9	180	326	163	77	338	180	84	96	1	0	0	0	1	1	1	1	1	1	1	1	6.8	26.78	0
AB00638.1	-0.90095073	-1.8368605	-0.5048605	.	.	.	.	.	0	.	0	.	0	.	0.562	0.216	0	0	0.45	0	0	13893.65	128	10.5	11.9702	0	43	76	27	12	66	22	17	5	0.465116279	.	.	.	0	0	0	0	0	0	0	0	0	0	0
AB10444.1	-0.9040954	-2.8844785	-0.5244785	.	.	.	reduced_virulence,unaffected_pathogenicity	PHI:2840,PHI:2841	0	.	0	.	0	.	0.008	0.432	0	0	0.1	0	0	36165	330	-3	5.4772	7	108	178	93	33	185	79	39	40	0.779069767	.	.	.	0	0	0	0	0	0	0	0	0	0.17	0
AB10660.1	-0.90822816	3.848489	-0.441511	.	.	.	.	.	0	.	0	.	0	.	0.992	0.723	0	0	0.18	0	0	22429.63	206	-7	4.5929	11	67	116	67	15	118	52	23	29	1.069767442	.	.	.	0	0	0	0	0	0	0	0	0	0	0
AB03657.1	-0.910638	-10.391945	-4.445945	.	.	.	.	.	0	.	0	.	0	.	0	0.009	0	1	0.11	0	1	80190.42	716	10.5	7.8291	11	213	358	245	101	432	153	86	67	1.052287582	0	0	0	1	1	1	1	1	1	11	13	18.2	280.41	0.652173913
AB05903.1	-0.91219586	6.8024815	4.9304815	.	.	.	.	.	0	.	0	.	0	.	0.919	0.393	1	1	0.32	0	0	12465.48	109	9.5	10.6613	1	29	48	37	14	55	28	20	8	1.647058824	.	.	.	1	1	1	0	1	1	0	0	0.05	0.07	0
AB02476.1	-0.9140238	-8.700371	-4.500371	.	.	.	.	.	0	.	0	.	0	.	0.056	0.244	0	1	0.27	0	1	27607.85	258	-7	4.6923	7	94	154	71	23	136	51	23	28	0.913793103	1	0	0	1	1	1	1	1	1	1	2	20.74	43.64	0.739130435
AB08983.1	-0.914802	1.784579	4.184579	.	.	.	.	.	0	.	0	.	0	.	0.337	0.263	1	1	0	0	0	28764.42	255	-2.5	5.9125	3	73	120	72	22	122	75	38	37	0.92	.	.	.	1	1	1	0	1	0	0	0	2.47	2.48	0
AB04630.1	-0.91511655	-1.2218775	-0.1898775	.	.	.	.	.	0	.	0	.	0	.	0.3	0.528	0	0	0.62	0	0	16459.39	146	7.5	8.4871	4	50	83	37	22	73	24	18	6	0.75	.	.	.	0	0	0	0	0	0	0	0	8.02	8.02	0
AB00111.1	-0.9170953	-9.766694	-4.294694	.	.	.	.	.	0	.	0	.	0	.	0	0.088	0	1	0.08	0	1	47164.43	423	5.5	6.9622	7	122	205	134	61	241	96	56	40	1.342465753	0	0	0	1	1	1	1	1	1	5	5	0.02	105.44	0
AB03330.1	-0.91752267	-5.2868015	-0.1148015	.	.	.	.	.	0	.	0	.	0	.	0	0.138	0	0	0.38	0	0	33960.53	314	-19.5	4.2721	0	133	220	7	31	82	99	40	59	1.891304348	.	.	.	0	0	0	0	0	0	0	0	0	0	0
AB08544.1	-0.9187873	-1.2952555	-0.5052555	.	.	.	increased_virulence_(hypervirulence),reduced_virulence,loss_of_pathogenicity,unaffected_pathogenicity	PHI:2439,PHI:6117,PHI:9022,PHI:8987,PHI:606,PHI:4224,PHI:8781,PHI:8075,PHI:9016,PHI:8979,PHI:8991,PHI:8984,PHI:3161,PHI:9434,PHI:4683,PHI:9017,PHI:8981,PHI:9020,PHI:4655,PHI:7700,PHI:8983,PHI:7740,PHI:7986	0	.	0	.	0	.	0	0.035	0	0	0.01	0	0	217843.29	1991	5.5	6.6655	9	653	1111	512	180	960	506	271	235	0.726269316	.	.	.	0	0	0	0	0	0	0	0	0	0.01	0
AB02841.1	-0.920071	-6.3602	-0.4982	.	.	.	.	.	0	.	0	.	0	.	0	0.023	0	0	0.57	0	0	15177.41	145	3	9.5724	0	68	102	19	6	56	23	14	9	0.175	.	.	.	0	0	0	0	0	0	0	0	0	0	0
AB07252.1	-0.92094773	-1.922928	3.915072	.	.	.	.	.	0	.	0	.	0	.	0	0.027	1	1	0.39	0	0	28585.67	248	38	12.475	3	55	108	62	36	130	54	51	3	0.380952381	.	.	.	1	0	1	0	1	1	0	0	1.88	2.3	0
AB06255.1	-0.9236739	0.1183915	-0.5056085	.	.	.	.	.	0	.	0	.	0	.	0.699	0.405	0	0	0.15	0	0	22885.61	206	11.5	10.6864	3	68	112	60	17	97	49	32	17	0.760869565	.	.	.	0	0	0	0	0	0	0	0	0	0.01	0
AB01871.1	-0.926577	-1.321178	3.504822	.	.	.	reduced_virulence	PHI:811	0	.	0	.	0	.	0	0.029	1	1	0.87	0	0	42920.59	407	-3.5	5.6071	14	188	261	100	48	221	70	35	35	0.794392523	.	.	.	0	0	0	0	0	0	0	0	0.01	0.04	0
AB04358.1	-0.927973	-6.085702	-0.505702	.	.	.	.	.	0	.	0	.	0	.	0	0.07	0	0	0.09	0	0	190799.18	1743	42	8.2957	17	605	1023	404	149	784	437	257	180	0.665809769	.	.	.	0	0	0	0	0	0	0	0	0	0	0
AB02432.1	-0.9291134	-6.438051	-0.504051	.	.	.	reduced_virulence,loss_of_pathogenicity,lethal	PHI:8964,PHI:9355,PHI:8734,PHI:6480,PHI:9357,PHI:2520,PHI:8965,PHI:362,PHI:9329	0	.	0	.	0	.	0	0.011	0	0	0.07	0	0	83805.42	775	-6.5	5.8807	15	253	420	226	64	427	204	103	101	0.880829016	.	.	.	0	0	0	0	0	0	0	0	0	0.06	0
AB01699.1	-0.9345107	2.628807	-0.533193	.	.	.	.	.	0	.	0	.	0	.	0.921	0.606	0	0	0.07	0	0	17770.13	167	0.5	6.721	1	62	98	52	16	97	36	19	17	0.56	.	.	.	0	0	0	0	0	0	0	0	0	0	0
AB01842.1	-0.9356005	0.274851	5.674851	.	.	.	.	.	0	.	0	.	0	.	0	0.1	1	1	0.04	0	0	26651.1	240	-22.5	4.2483	3	66	126	64	25	114	77	30	47	0.672413793	0	1	0	1	1	1	1	1	1	0	0	3.44	3.44	0
AB03182.1	-0.9383361	-1.4880015	4.4399985	.	.	.	.	.	0	.	0	.	0	.	0	0.012	1	1	0.32	0	0	52847.83	480	-12	4.7513	2	154	253	153	58	272	98	45	53	1.075471698	.	.	.	1	0	1	0	1	0	0	0	0.05	0.09	0
AB00686.1	-0.94096816	4.756557	0.166557	.	.	.	.	.	0	.	0	.	0	.	0.933	0.832	0	0	0.71	0	0	15539.24	140	-0.5	5.8377	2	48	86	33	17	72	28	14	14	1.357142857	.	.	.	0	0	0	0	0	0	0	0	0	0	0
AB08756.1	-0.94103813	-1.378964	2.485036	.	.	.	.	.	0	.	0	.	0	.	0	0.356	1	1	0.4	0	0	41146.09	375	3.5	7.193	4	111	206	119	42	211	82	45	37	1.25974026	.	.	.	0	0	0	0	0	1	0	0	9.87	10.09	0
AB03244.1	-0.94246536	-3.961041	-0.515041	.	.	.	reduced_virulence	PHI:7917	0	.	0	.	0	.	0.001	0.258	0	0	0.21	0	0	38251.23	354	-8	5.0571	6	116	200	113	43	214	79	38	41	0.737373737	.	.	.	0	0	0	0	0	0	0	0	0	0.02	0
AB05026.1	-0.94410264	-6.1429345	-0.5089345	.	.	.	.	.	0	.	0	.	0	.	0	0.061	0	0	0.02	0	0	36849.34	338	-11	4.6558	0	109	174	100	15	162	94	42	52	0.584415584	.	.	.	0	0	0	0	0	0	0	0	0	0	0
AB07664.1	-0.945103	-1.369412	-0.391412	.	.	.	.	.	0	.	0	.	0	.	0.107	0.73	0	0	0.79	0	0	11774.2	111	-8	3.8481	1	38	67	32	11	68	20	6	14	1	.	.	.	0	0	0	0	0	0	0	0	0	0.01	0
AB02777.1	-0.9494824	7.921692	-0.504308	.	.	.	increased_virulence_(hypervirulence),reduced_virulence,loss_of_pathogenicity,unaffected_pathogenicity	PHI:9134,PHI:4917,PHI:6455,PHI:5051	0	.	0	.	0	AA6	0.881	0.69	0	0	0.34	0	0	22085.09	204	-2.5	5.5924	0	72	103	56	29	123	42	21	21	0.810344828	.	.	.	0	0	0	0	0	0	0	0	0	0.84	0
AB04779.1	-0.9523182	0.918047	-0.511953	.	.	.	increased_virulence_(hypervirulence),reduced_virulence,unaffected_pathogenicity	PHI:6517,PHI:5034,PHI:7708,PHI:4616,PHI:3386,PHI:3277,PHI:9519,PHI:4903,PHI:9524	0	.	0	.	0	.	0.001	0.404	0	0	0.17	0	0	39542.97	367	-3	5.715	8	119	207	112	29	205	90	45	45	0.897727273	.	.	.	0	0	0	0	0	0	0	0	0	0.01	0
AB00119.1	-0.9524424	2.856341	-0.767659	.	.	.	.	.	0	.	0	.	0	.	0.913	0.691	0	0	0.49	0	0	12833.49	119	-2.5	5.1199	1	43	72	35	12	66	29	14	15	0.677419355	.	.	.	0	0	0	0	0	0	0	0	5.77	5.77	0
AB10552.1	-0.9545257	-6.093152	-0.459152	.	.	.	.	.	0	.	0	.	0	.	0.008	0.053	0	0	0.49	0	0	36144.09	341	20.5	9.42	13	143	217	65	25	159	79	53	26	0.279279279	.	.	.	0	0	0	0	0	0	0	0	0	0	0
AB02808.1	-0.9584377	-6.140159	-0.506159	.	.	.	.	.	0	.	0	.	0	.	0	0.061	0	0	0.05	0	0	129611.99	1183	-18	5.2845	5	374	654	323	131	644	253	124	129	0.732704403	.	.	.	0	0	0	0	0	0	0	0	0.03	0.06	0
AB00600.1	-0.9586382	-0.3423235	-0.5103235	.	.	.	.	.	0	.	0	.	0	.	0.564	0.464	0	0	0.25	0	0	30381.7	284	-1.5	5.8103	3	96	161	95	20	159	70	35	35	0.785714286	.	.	.	0	0	0	0	0	0	0	0	0.4	0.48	0
AB08153.1	-0.9590115	-1.600254	-6.964254	.	.	.	.	.	0	.	0	.	0	.	0.96	0.934	0	0	0.49	0	1	15813.22	145	7	9.6927	2	51	76	47	19	88	30	19	11	1.153846154	.	.	.	0	0	0	0	0	0	0	2	19.74	38.36	0
AB03752.1	-0.95921147	-3.431795	2.508205	.	.	.	.	.	0	.	0	.	0	.	0	0.01	1	1	0.05	1	0	74388.21	658	-9	5.4286	8	180	341	183	84	364	172	85	87	0.97080292	0	0	0	1	1	1	1	1	1	1	1	0.03	23.16	0
AB10281.1	-0.95964	6.6510835	1.1670835	.	.	.	.	.	0	.	0	.	0	.	0.993	0.921	1	1	0.27	1	0	7054.11	62	1.5	7.8351	2	17	33	16	9	33	14	8	6	1.8	.	.	.	1	1	0	0	0	0	1	1	19.89	19.89	1
AB02323.1	-0.961645	-2.0791145	3.8608855	.	.	.	.	.	0	.	0	.	0	.	0	0.01	1	1	0	0	0	108879.04	979	-11	5.4827	9	295	512	268	94	474	277	137	140	1.159574468	.	.	.	1	0	1	0	1	1	0	0	0	0.01	0
AB05744.1	-0.96254	0.486226	4.476226	.	.	.	.	.	0	.	0	.	0	.	0.037	0.298	1	1	0.33	0	0	9333.83	85	4.5	9.7838	1	30	44	27	11	53	13	9	4	1.117647059	0	0	0	1	1	0	1	0	1	0	1	28.26	34.47	0.739130435
AB06445.1	-0.96532583	-2.1034275	-0.5554275	.	.	.	.	.	0	.	0	.	0	.	0.272	0.47	0	0	0.28	0	0	28480.4	260	3	7.1466	4	87	140	90	32	146	55	31	24	0.898305085	.	.	.	0	0	0	0	0	0	0	0	0.02	0.04	0
AB01061.1	-0.9659259	-2.7875275	2.8404725	.	.	.	.	.	0	.	0	.	0	.	0.001	0.061	1	1	0.1	0	0	30481.63	278	-15.5	4.557	4	88	156	76	33	141	82	36	46	0.901639344	.	.	.	1	0	0	0	0	0	0	0	0	0.01	0
AB02927.1	-0.9680615	2.2988525	-0.3051475	.	.	.	.	.	0	.	0	.	0	.	0.834	0.6	0	0	0.23	0	0	17204.94	154	-6	4.782	1	46	86	34	23	83	39	18	21	0.743589744	.	.	.	0	0	0	0	0	0	0	0	0	0	0
AB09632.1	-0.9753065	-6.39512	-0.45512	.	.	.	.	.	0	.	0	.	0	.	0	0.01	0	0	0.14	0	0	57222.5	522	-13.5	5.126	3	160	281	159	58	284	130	63	67	0.947826087	.	.	.	0	0	0	0	0	0	0	0	0	0.01	0
AB08963.1	-0.9759711	-5.437501	-2.719501	.	.	.	.	.	0	.	0	.	0	.	0.047	0.5	0	0	0.18	1	0	35309.5	324	2.5	6.9393	8	110	170	116	32	185	67	37	30	0.957142857	.	.	.	0	0	0	0	0	0	1	0	11.63	12.84	0
AB03693.1	-0.97745013	-5.8711615	-0.5011615	.	.	.	.	.	0	.	0	.	0	.	0	0.105	0	0	0.56	0	0	20253.2	185	36.5	12.9027	0	77	107	43	15	79	55	49	6	0.456521739	.	.	.	0	0	0	0	0	0	0	0	0	0	0
AB00075.1	-0.9792726	-4.679473	-0.503473	.	.	.	.	.	0	.	0	.	0	CE1,CE10	0	0.304	0	0	0.12	0	0	37708.99	340	-7.5	5.223	2	97	177	93	45	199	88	43	45	0.845238095	.	.	.	0	0	0	0	0	0	0	0	0	0.05	0
AB02803.1	-0.9794224	-3.7614635	-0.5094635	.	.	.	.	.	0	.	0	.	0	.	0.242	0.216	0	0	0.12	0	0	24697.92	229	15.5	10.9433	0	83	138	57	12	107	59	38	21	0.694915254	.	.	.	0	0	0	0	0	0	0	0	0	0	0
AB07879.1	-0.9794224	1.03575	-0.50625	.	.	.	.	.	0	.	0	.	0	.	0.998	0.259	0	0	0.42	0	0	23570.97	219	14	11.6037	0	77	144	32	11	103	57	36	21	0.38961039	.	.	.	0	0	0	0	0	0	0	0	0	0	0
AB03259.1	-0.98327917	6.72945	3.82545	.	.	.	.	.	0	.	0	.	0	.	0.849	0.635	1	1	0.03	0	0	10201.54	90	1	7.1649	1	27	40	22	9	45	26	14	12	0.761904762	.	.	.	1	1	1	0	0	1	0	1	20.62	20.62	0.782608696
AB02589.1	-0.9861409	4.1243925	-0.5016075	.	.	.	.	.	0	.	0	.	0	.	0.964	0.807	0	0	0.08	0	0	24575.93	220	0.5	6.5844	3	60	114	70	27	117	65	35	30	1.170731707	.	.	.	0	0	0	0	0	0	0	0	0	0.04	0
AB06005.1	-0.98648787	-3.285975	-0.501975	.	.	.	.	.	0	.	0	.	0	.	0.031	0.505	0	0	0.21	0	0	34335.75	305	-5	5.2423	6	85	161	83	41	169	82	40	42	1.220588235	.	.	.	0	0	0	0	0	0	0	0	0	0	0
AB05144.1	-0.986917	1.9332495	-0.6707505	.	.	.	.	.	0	.	0	.	0	.	0.921	0.513	0	0	0.08	0	0	21037.89	195	-1	5.8285	0	67	107	54	18	108	48	24	24	0.679245283	.	.	.	0	0	0	0	0	0	0	0	0.01	0.01	0
AB01206.1	-0.9872386	3.280966	-0.535034	.	.	.	.	.	0	.	0	.	0	.	0.997	0.639	0	0	0.37	0	0	12973.76	122	8.5	9.3323	6	50	70	35	9	69	30	20	10	0.512820513	.	.	.	0	0	0	0	0	0	0	0	0.01	0.02	0
AB02073.1	-0.9885615	5.471426	2.585426	.	.	.	.	.	0	.	0	.	0	.	0.755	0.726	1	1	0.2	0	0	25242.65	232	2	7.4003	0	81	130	74	18	123	58	31	27	0.736842105	.	.	.	0	1	0	0	0	1	0	0	0	7.87	0
AB07160.1	-0.9892284	-5.34775	-0.49375	.	.	.	.	.	0	.	0	.	0	.	0	0.191	0	0	0.66	0	0	18249.78	170	10	10.0332	0	47	109	16	19	86	21	18	3	0.295774648	.	.	.	0	0	0	0	0	0	0	0	0	0	0
AB06281.1	-0.99021745	2.078646	-0.509354	.	.	.	increased_virulence_(hypervirulence),reduced_virulence,unaffected_pathogenicity	PHI:881,PHI:6517,PHI:587,PHI:668,PHI:5034,PHI:7708,PHI:2256,PHI:3277,PHI:9519,PHI:9524	0	.	0	.	0	.	0.038	0.56	0	0	0.55	0	0	37873.67	356	2.5	6.9106	14	128	199	113	31	214	81	44	37	0.891304348	.	.	.	0	0	0	0	0	0	0	0	0	1.83	0
AB03056.1	-0.9904392	-4.0799785	-0.4919785	.	.	.	.	.	0	.	0	.	0	.	0.001	0.401	0	0	0.13	0	0	38679.57	353	-4.5	5.6394	7	114	193	106	42	192	94	47	47	0.964285714	.	.	.	0	0	0	0	0	0	0	0	0	0.01	0
AB04094.1	-0.9908013	-4.0324475	-0.4804475	.	.	.	.	.	0	.	0	.	0	GH109	0	0.408	0	0	0.19	0	0	45724.69	413	1	6.6419	1	125	215	120	56	228	107	57	50	1.189473684	.	.	.	0	0	0	0	0	0	0	0	0.01	0.01	0
AB07665.1	-0.991179	3.34642	2.57842	.	.	.	.	.	0	.	0	.	0	.	0.493	0.635	1	1	0.3	0	0	26900.42	249	8	9.7488	2	87	137	63	22	127	53	31	22	1.036363636	.	.	.	0	0	0	0	0	1	0	0	0.01	0.18	0
AB01326.1	-0.99472547	-3.086	2.5	.	.	.	.	.	0	.	0	.	0	.	0	0.069	1	1	0.29	1	0	55596.01	520	3	6.7499	8	202	323	124	49	257	117	65	52	0.677165354	1	0	0	1	1	1	1	1	1	1	1	0.01	22.74	0
AB05042.1	-0.9951629	-3.6132105	2.3147895	.	.	.	.	.	0	.	0	.	0	.	0	0.012	1	1	0.46	1	0	140507.16	1353	29	9.6157	10	626	910	358	79	619	205	123	82	0.710801394	1	1	0	1	0	1	1	1	1	1	0	0.18	3.33	0
AB06092.1	-0.99578166	-11.4066475	-6.9286475	.	.	.	unaffected_pathogenicity,reduced_virulence	PHI:2038,PHI:9082,PHI:4672	0	.	0	.	0	.	0	0.087	0	0	0.46	0	1	45657.73	421	11.5	9.3048	2	163	235	118	52	237	83	50	33	0.72972973	.	.	.	0	0	0	0	0	0	2	1	0.1	41.55	0
AB00433.1	-0.9972515	0.08473	4.70473	.	.	.	.	.	0	.	0	.	0	.	0	0.23	1	1	0.02	0	0	36004.79	310	22	10.3818	3	68	128	67	25	144	119	72	47	1.290909091	1	0	0	1	1	1	1	0	1	0	1	17.93	17.93	0.739130435
AB10443.1	-0.997339	3.730846	-0.527154	.	.	.	reduced_virulence,unaffected_pathogenicity	PHI:598,PHI:5083,PHI:3689	0	.	0	.	0	.	0.934	0.609	0	0	0.24	0	0	24993.22	242	-2.5	5.4084	4	99	139	76	13	132	59	29	30	0.690140845	.	.	.	0	0	0	0	0	0	0	0	0	0.01	0
AB06960.1	-0.99787194	-5.409602	-4.463602	.	.	.	loss_of_pathogenicity	PHI:7692,PHI:7694,PHI:7693	0	.	0	.	0	.	0	0.009	0	1	0.16	0	1	79783.24	729	15	9.3905	6	238	376	249	86	444	123	71	52	1.071856287	1	1	0	1	1	1	1	1	1	7	7	2.09	200.77	0
AB07323.1	-0.99987596	0.7032465	-0.5027535	.	.	.	.	.	0	.	0	.	0	.	0.743	0.458	0	0	0.24	0	0	25623.29	237	0	6.4955	3	73	129	85	18	130	69	37	32	0.64516129	.	.	.	0	0	0	0	0	0	0	0	0	0.01	0
AB10250.1	-1.0001981	-2.572868	2.599132	.	.	.	.	.	0	.	0	.	0	.	0	0.138	1	1	0.77	1	0	47980.71	468	-8	4.7892	34	231	331	111	34	269	69	32	37	0.45112782	0	0	0	1	1	1	1	1	1	1	0	0.22	11.58	0
AB00828.1	-1.0003511	-5.9897515	-0.5057515	.	.	.	reduced_virulence,loss_of_pathogenicity,lethal,unaffected_pathogenicity	PHI:8736,PHI:406,PHI:1178,PHI:2366,PHI:4028,PHI:2285,PHI:1223,PHI:7568,PHI:9453,PHI:497,PHI:9141,PHI:2272,PHI:6315,PHI:56,PHI:1200,PHI:7447,PHI:2367,PHI:3517,PHI:1189,PHI:3889,PHI:6084,PHI:1258,PHI:5009,PHI:342,PHI:5479,PHI:448,PHI:7663,PHI:545,PHI:6317,PHI:2810,PHI:1005,PHI:2429,PHI:8737,PHI:4587,PHI:1210,PHI:1248,PHI:149,PHI:7240,PHI:5045,PHI:8001,PHI:142,PHI:1043,PHI:1032,PHI:1264,PHI:2318,PHI…	0	.	0	.	0	.	0	0.086	0	0	0.15	0	0	160581.41	1477	90.5	10.8669	10	516	851	329	109	685	357	232	125	0.780555556	.	.	.	0	0	0	0	0	0	0	0	0	0.02	0
AB02302.1	-1.0003511	-5.454961	-0.508961	.	.	.	reduced_virulence	PHI:4843,PHI:4842	0	.	0	.	0	.	0	0.009	0	0	0.06	0	0	72714.62	684	14	9.5615	2	235	403	212	42	353	172	97	75	0.760736196	.	.	.	0	0	0	0	0	0	0	0	0	0.01	0
AB04692.1	-1.0003511	-6.4360045	-0.5080045	.	.	.	.	.	0	.	0	.	0	.	0	0.012	0	0	0.28	0	0	78167.07	717	32.5	10.4561	1	251	423	143	69	328	173	111	62	0.416216216	.	.	.	0	0	0	0	0	0	0	0	0	0	0
AB04230.1	-1.0006727	1.068559	-0.401441	.	.	.	.	.	0	.	0	.	0	.	0.836	0.409	0	0	0.6	0	0	10519.83	99	5	9.6856	2	39	62	25	6	50	20	13	7	0.607142857	.	.	.	0	0	0	0	0	0	0	0	0	0	0
AB03977.1	-1.0006727	1.5383165	-0.2276835	.	.	.	reduced_virulence,loss_of_pathogenicity	PHI:316,PHI:334,PHI:4606,PHI:3514,PHI:311,PHI:4182	0	.	0	.	0	.	0.015	0.446	0	0	0.65	0	0	36029.29	328	2	6.6715	12	115	200	96	42	170	75	43	32	0.984126984	.	.	.	0	0	0	0	0	0	0	0	0	0.02	0
AB09955.1	-1.0047889	3.87435	-0.50565	.	.	.	.	.	0	.	0	.	0	.	0.962	0.768	0	0	0.32	0	0	15194.43	136	6	8.7935	4	43	75	39	15	74	28	18	10	0.96	.	.	.	0	0	0	0	0	0	0	0	0.04	0.04	0
AB00982.1	-1.0053843	-10.053992	-0.509992	.	.	.	lethal,reduced_virulence	PHI:9301,PHI:6634,PHI:6637	0	.	0	.	0	.	0	0.076	0	0	0.06	0	0	104375.51	942	43	10.28	5	264	490	279	73	486	244	147	97	1.137055838	.	.	.	0	0	0	0	0	0	0	0	0	0.05	0
AB01396.1	-1.0066873	-0.545685	-0.503685	.	.	.	.	.	0	.	0	.	0	.	0.48	0.513	0	0	0.39	0	0	22946.09	211	-6	4.7841	7	68	119	65	25	133	52	24	28	0.716666667	.	.	.	0	0	0	0	0	0	0	0	0	0.02	0
AB06130.1	-1.0079098	-3.651372	-0.507372	.	.	.	unaffected_pathogenicity	PHI:9188	0	.	0	.	0	.	0.044	0.432	0	0	0.15	0	0	34427.15	318	-2.5	6.0374	6	96	177	91	29	174	78	40	38	0.932432432	.	.	.	0	0	0	0	0	0	0	0	0	0.3	0
AB06785.1	-1.0090979	0.154154	-0.523846	.	.	.	.	.	0	.	0	.	0	.	0.543	0.57	0	0	0.21	0	0	25363.4	235	-4.5	5.3011	3	82	131	73	21	119	55	27	28	1.039215686	.	.	.	0	0	0	0	0	0	0	0	0	0	0
AB10010.1	-1.0139735	4.294388	-0.487612	.	.	.	.	.	0	.	0	.	0	.	1	0.797	0	0	0.47	0	0	11477.13	101	19	10.9343	6	37	55	17	9	43	30	25	5	1.5	.	.	.	0	0	0	0	0	0	0	0	0	0	0
AB04870.1	-1.0154427	-4.5548345	-0.4028345	.	.	.	.	.	0	.	0	.	0	.	0	0.308	0	0	0.14	0	0	43040.27	400	0	6.4946	10	136	224	133	38	237	95	51	44	0.682692308	.	.	.	0	0	0	0	0	0	0	0	0	0.14	0
AB05602.1	-1.0154427	-6.4430075	-0.5030075	.	.	.	.	.	0	.	0	.	0	.	0	0.01	0	0	0.22	0	0	71074.89	654	0	6.5007	12	215	352	203	71	377	145	77	68	0.8375	.	.	.	0	0	0	0	0	0	0	0	0.1	0.88	0
AB02168.1	-1.0159328	1.691071	-0.810929	.	.	.	.	.	0	.	0	.	0	.	0.984	0.433	0	0	0.37	0	0	8797.07	80	2	7.4027	0	23	42	22	9	44	16	10	6	0.571428571	.	.	.	0	0	0	0	0	0	0	0	0	0	0
AB00083.1	-1.0173415	7.4137635	2.7577635	.	.	.	.	.	0	.	0	.	0	.	0.99	0.786	1	1	0.62	0	0	20836.64	192	3	7.1457	4	63	116	63	24	109	37	22	15	0.977777778	.	.	.	0	1	0	0	0	1	0	0	2.24	4.37	0
AB04205.1	-1.0189353	3.4062145	-0.5057855	.	.	.	.	.	0	.	0	.	0	.	0.97	0.682	0	0	0.07	0	0	25603.32	236	0	6.4899	4	75	133	88	15	130	66	34	32	0.789473684	.	.	.	0	0	0	0	0	0	0	0	0.07	0.07	0
AB10059.1	-1.0218104	-11.912424	-5.966424	.	.	.	.	.	0	.	0	.	0	.	0	0.009	0	1	0.17	0	1	85070.88	763	12.5	7.488	11	235	388	225	106	431	184	105	79	0.970588235	.	.	.	1	0	1	0	0	1	2	2	9.8	51.68	0
AB07913.1	-1.0236101	-6.4480045	-0.5080045	.	.	.	.	.	0	.	0	.	0	.	0	0.01	0	0	0.01	0	0	212448.71	1917	-18.5	6.0276	7	565	1010	448	173	864	506	260	246	0.743055556	.	.	.	0	0	0	0	0	0	0	0	0	0	0
AB04935.1	-1.025274	1.00698	-0.53502	.	.	.	.	.	0	.	0	.	0	.	0.711	0.546	0	0	0.03	0	0	26424.14	239	-2	5.9335	5	69	126	78	26	135	55	28	27	0.910714286	.	.	.	0	0	0	0	0	0	0	0	0	0	0
AB06493.1	-1.0276634	-6.4494845	-0.5094845	.	.	.	.	.	0	.	0	.	0	.	0	0.01	0	0	0.23	0	0	73099.44	669	-9.5	5.8093	4	220	368	202	86	378	165	84	81	0.846625767	.	.	.	0	0	0	0	0	0	0	0	0	0.06	0
AB10099.1	-1.0276634	-10.4542545	-0.5202545	.	.	.	lethal,reduced_virulence	PHI:9321,PHI:2517	0	.	0	.	0	.	0	0.011	0	0	0.08	0	0	79121.06	732	-6	6.007	11	241	391	225	70	416	186	95	91	0.873626374	.	.	.	0	0	0	0	0	0	0	0	0.02	0.47	0
AB09448.1	-1.0289516	3.6468635	3.2448635	.	.	.	increased_virulence_(hypervirulence),reduced_virulence,loss_of_pathogenicity,lethal,unaffected_pathogenicity	PHI:3866,PHI:7485,PHI:8927,PHI:5440,PHI:2836,PHI:2837,PHI:9460,PHI:2269,PHI:3301,PHI:8929,PHI:7696,PHI:6956,PHI:6957,PHI:4077,PHI:5271,PHI:5272,PHI:685,PHI:7511,PHI:2022,PHI:2835,PHI:59	0	.	0	.	0	.	0.454	0.613	1	1	0.44	0	0	27085.01	252	6.5	9.4727	3	91	145	86	17	133	52	30	22	1.054545455	.	.	.	0	1	0	0	0	1	0	0	0.45	0.45	0
AB02255.1	-1.0308597	-0.318856	5.069144	.	.	.	.	.	0	.	0	.	0	.	0	0.102	1	1	0.61	0	0	88662.66	826	-13	4.8008	9	295	491	214	85	464	142	66	76	0.899038462	0	1	0	1	1	1	1	1	1	0	0	1.03	5.46	0
AB05020.1	-1.0308597	-2.952409	2.987591	.	.	.	.	.	0	.	0	.	0	GH76	0	0.01	1	1	0.66	1	0	66972.48	635	-14	4.6303	9	279	404	178	69	352	103	46	57	0.666666667	1	0	0	1	1	1	1	1	1	1	1	0.04	20.03	0
AB05150.1	-1.0309132	5.747256	2.315256	.	.	.	.	.	0	.	0	.	0	.	0.87	0.702	1	1	0.28	0	0	24216.71	227	5	9.5412	1	83	126	78	19	132	50	28	22	0.682539683	.	.	.	0	1	0	0	0	1	0	0	2.44	2.47	0
AB04028.1	-1.0338274	-0.4581705	-0.5021705	.	.	.	increased_virulence_(hypervirulence)	PHI:1139	0	.	0	.	0	.	0	0.174	0	0	0.13	0	0	49738.38	457	18.5	9.6654	6	140	244	136	42	248	130	77	53	1.221153846	.	.	.	0	0	0	0	0	0	0	0	0.02	0.05	0
AB03523.1	-1.03562	9.0227025	-0.6392975	.	.	.	reduced_virulence,loss_of_pathogenicity	PHI:9517,PHI:509,PHI:2832,PHI:2322	0	.	0	.	0	.	0.957	0.82	0	0	0.41	0	0	18271.03	169	5	8.2963	3	62	92	53	18	99	38	23	15	0.755555556	.	.	.	0	0	0	0	0	0	0	0	0	4.12	0
AB10673.1	-1.0371671	1.7272675	-0.4887325	.	.	.	reduced_virulence,loss_of_pathogenicity	PHI:300,PHI:1015,PHI:4606,PHI:2310,PHI:334,PHI:4677,PHI:316,PHI:65,PHI:3514,PHI:2826,PHI:311,PHI:6111	0	.	0	.	0	.	0.11	0.426	0	0	0.28	0	0	30906.64	280	-4	5.5906	5	90	157	82	34	149	74	37	37	1.156862745	.	.	.	0	0	0	0	0	0	0	0	0	0	0
AB09435.1	-1.0390925	-3.825162	1.520838	.	.	.	.	.	0	.	0	.	0	.	0	0.109	1	1	0.06	1	0	47378.67	408	0	6.5015	9	93	184	94	64	216	133	71	62	1.261904762	.	.	.	1	1	1	0	0	0	1	1	15.25	15.25	1
AB09128.1	-1.0391204	-6.3128005	-0.5048005	.	.	.	.	.	0	.	0	.	0	.	0	0.032	0	0	0.23	0	0	40406.92	362	26.5	11.5521	0	114	213	51	31	163	137	84	53	0.358974359	.	.	.	0	0	0	0	0	0	0	0	0	0	0
AB02342.1	-1.0414021	-6.1400535	-0.5000535	.	.	.	.	.	0	.	0	.	0	.	0	0.06	0	0	0.07	0	0	51414.19	466	-10	5.1467	3	131	235	140	54	260	128	62	66	1.19047619	.	.	.	0	0	0	0	0	0	0	0	0.38	0.4	0
AB10385.1	-1.0420908	0.7808315	3.8588315	.	.	.	.	.	0	.	0	.	0	.	0.327	0.16	1	1	0.16	0	0	12914.92	113	-0.5	6.2037	2	32	51	35	25	79	21	11	10	0.814814815	.	.	.	1	1	0	0	0	1	0	0	3.87	4.01	0
AB10647.1	-1.0444411	9.445283	-0.600717	.	.	.	unaffected_pathogenicity,loss_of_pathogenicity	PHI:2079,PHI:3670	0	.	0	.	0	.	0.991	0.85	0	0	0.18	0	0	12434.43	114	5.5	9.7476	2	36	61	38	13	67	23	15	8	1	.	.	.	0	0	0	0	0	0	0	0	0	0.01	0
AB04473.1	-1.0446236	-3.4410515	2.5049485	.	.	.	.	.	0	.	0	.	0	.	0	0.009	1	1	0.5	1	0	26987.59	263	-15.5	3.9491	5	131	170	73	20	143	41	13	28	0.473684211	0	0	0	1	1	1	1	1	1	1	0	0.05	12.28	0
AB05233.1	-1.0451448	2.909931	-0.642069	.	.	.	.	.	0	.	0	.	0	.	0.935	0.657	0	0	0.17	0	0	23175.5	207	3.5	8.0362	5	64	112	59	20	114	49	27	22	0.708333333	.	.	.	0	0	0	0	0	0	0	0	8.47	9.25	0
AB08865.1	-1.045288	-6.2073115	-0.5013115	.	.	.	.	.	0	.	0	.	0	GH158,GH2	0	0.049	0	0	0.34	0	0	102177.75	919	-23.5	4.9247	4	277	521	248	122	495	222	105	117	0.950980392	.	.	.	0	0	0	0	0	0	0	0	0.01	0.08	0
AB09971.1	-1.0458554	-2.5222955	-0.5162955	.	.	.	unaffected_pathogenicity,reduced_virulence	PHI:881,PHI:6517,PHI:5034,PHI:9524	0	.	0	.	0	.	0.012	0.487	0	0	0.44	0	0	37396.91	358	3.5	7.0323	8	135	212	118	31	217	73	41	32	0.721649485	.	.	.	0	0	0	0	0	0	0	0	0	1.84	0
AB03942.1	-1.0474187	-9.344502	-4.748502	.	.	.	.	.	0	.	0	.	0	.	0.029	0.205	0	1	0.1	0	1	24349.53	216	12	10.5115	2	61	102	74	26	126	42	28	14	1.113636364	0	0	1	1	1	1	1	0	1	2	3	22.22	64.27	0.869565217
AB05321.1	-1.0499398	2.829488	0.165488	.	.	.	.	.	0	.	0	.	0	.	0.641	0.803	0	0	0.34	0	0	6415.3	58	2.5	9.0659	1	19	33	9	6	30	13	8	5	0.857142857	.	.	.	0	0	0	0	0	0	0	0	0	0	0
AB03426.1	-1.0510547	-6.3229565	-0.3829565	.	.	.	.	.	0	.	0	.	0	.	0	0.01	0	0	0.12	0	0	55745.51	499	-28.5	4.4509	13	164	270	123	60	246	142	60	82	0.971153846	.	.	.	0	0	0	0	0	0	0	0	0	0	0
AB04774.1	-1.0514228	3.6796625	-0.0883375	.	.	.	.	.	0	.	0	.	0	.	0.952	0.676	0	0	0.49	0	0	6951.76	67	-2.5	4.3991	1	27	40	18	6	40	12	5	7	0.571428571	.	.	.	0	0	0	0	0	0	0	0	0.33	0.33	0
AB06158.1	-1.0518113	-2.6326535	3.3073465	.	.	.	.	.	0	.	0	.	0	.	0	0.01	1	1	0.03	0	0	60265.26	548	-27	4.5183	2	170	271	170	36	277	163	70	93	1	.	.	.	1	0	1	0	0	0	0	0	0.03	0.04	0
AB07816.1	-1.0540062	5.1100485	-0.2719515	.	.	.	.	.	0	.	0	.	0	.	0.999	0.898	0	0	0.44	0	0	12200.85	108	2	7.1829	8	37	59	30	15	60	30	17	13	1	.	.	.	0	0	0	0	0	0	0	0	0.03	0.04	0
AB07779.1	-1.0542952	5.664328	2.352328	.	.	.	.	.	0	.	0	.	0	.	0.924	0.628	1	1	0.14	1	0	18833.14	167	7	8.6219	5	47	73	48	26	103	38	24	14	1.162162162	0	0	0	1	1	0	1	0	0	1	1	20.16	20.19	0.739130435
AB02304.1	-1.0553257	1.674398	2.502398	.	.	.	.	.	0	.	0	.	0	.	0.251	0.611	1	1	0.39	0	0	22622.79	207	3.5	8.2655	3	70	117	62	20	109	35	20	15	1.216216216	.	.	.	1	0	0	0	0	0	0	0	0.01	0.29	0
AB09021.1	-1.0582298	-0.291404	3.880596	.	.	.	reduced_virulence,unaffected_pathogenicity	PHI:413,PHI:8803,PHI:112,PHI:3290	0	.	0	.	0	.	0	0.138	1	1	0	0	0	47532.33	429	2	6.7663	8	122	219	133	40	235	114	61	53	0.831460674	.	.	.	1	1	1	0	1	1	0	0	11.4	11.4	0
AB04761.1	-1.0587226	8.0675205	3.9455205	.	.	.	.	.	0	.	0	.	0	.	1	0.687	1	1	0.45	0	0	12627.81	117	0.5	6.9233	3	36	60	46	6	70	25	13	12	0.678571429	.	.	.	1	1	0	0	1	1	0	1	19.99	19.99	0.725
AB06170.1	-1.0599275	2.033781	-0.504219	.	.	.	unaffected_pathogenicity	PHI:7322	0	.	0	.	0	.	0.741	0.682	0	0	0.23	0	0	25061.63	226	-1.5	6.0146	2	57	121	69	19	125	55	28	27	0.862745098	.	.	.	0	0	0	0	0	0	0	0	0	0.09	0
AB07894.1	-1.0599275	0.9138485	-0.5041515	.	.	.	unaffected_pathogenicity,loss_of_pathogenicity	PHI:157,PHI:9360	0	.	0	.	0	.	0.001	0.402	0	0	0.15	0	0	40001.52	368	0.5	6.5844	5	115	205	105	43	210	85	45	40	0.956521739	.	.	.	0	0	0	0	0	0	0	0	0	0.02	0
AB10363.1	-1.0599275	-6.1321195	-0.5041195	.	.	.	.	.	0	.	0	.	0	.	0	0.062	0	0	0.07	0	0	38143.36	351	-13.5	4.6884	3	110	192	113	31	188	98	44	54	0.946666667	.	.	.	0	0	0	0	0	0	0	0	0	0.01	0
AB08980.1	-1.0603989	-5.876115	-0.506115	.	.	.	.	.	0	.	0	.	0	AA7	0	0.105	0	0	0.25	0	0	51616.5	475	-4.5	5.8015	2	150	262	146	57	272	109	55	54	1.061946903	.	.	.	0	0	0	0	0	0	0	0	0	0.11	0
AB09530.1	-1.0637698	-5.4260105	-4.4800105	.	.	.	loss_of_pathogenicity	PHI:7692,PHI:7694,PHI:7693	0	.	0	.	0	.	0	0.009	0	1	0.38	0	1	80586.6	735	8.5	8.1886	9	238	391	240	86	434	145	79	66	1.079268293	1	0	0	1	1	1	1	1	1	7	8	19.37	189.53	0.869565217
AB08343.1	-1.0644271	0.5879995	-0.4620005	.	.	.	.	.	0	.	0	.	0	.	0.469	0.706	0	0	0.7	0	0	31825.14	290	-1.5	6.2669	5	100	173	54	47	163	56	30	26	0.825	.	.	.	0	0	0	0	0	0	0	0	0	0.02	0
AB04606.1	-1.0644271	-1.8424255	-0.5044255	.	.	.	increased_virulence_(hypervirulence),reduced_virulence,loss_of_pathogenicity,lethal,unaffected_pathogenicity	PHI:7696,PHI:7485,PHI:6956,PHI:5440,PHI:3866,PHI:2837,PHI:5271,PHI:4077,PHI:9460,PHI:685,PHI:2312,PHI:2269,PHI:3301,PHI:2802,PHI:2022,PHI:2844,PHI:59	0	.	0	.	0	.	0.241	0.536	0	0	0.18	0	0	26485.25	249	-3	5.0498	4	92	146	83	18	150	46	22	24	0.657142857	.	.	.	0	0	0	0	0	0	0	0	0	0.56	0
AB08700.1	-1.066368	-0.779468	3.360532	.	.	.	.	.	0	.	0	.	0	.	0	0.31	1	1	0.43	0	0	43341.95	409	0	6.5056	2	148	239	127	39	240	94	49	45	0.683333333	.	.	.	1	1	0	0	0	1	0	0	1.93	1.93	0
AB10324.1	-1.0670706	-6.4151585	-0.5111585	.	.	.	.	.	0	.	0	.	0	.	0	0.016	0	0	0.33	0	0	58109.38	563	13	10.1406	0	202	347	107	39	329	114	65	49	0.387234043	.	.	.	0	0	0	0	0	0	0	0	0	0	0
AB06311.1	-1.0676469	-6.326837	-0.500837	.	.	.	.	.	0	.	0	.	0	.	0	0.029	0	0	0.07	0	0	35880.31	326	-22	4.1732	3	103	178	106	30	174	80	30	50	0.830769231	.	.	.	0	0	0	0	0	0	0	0	0	0.03	0
AB08829.1	-1.0680057	-0.877687	5.050313	.	.	.	.	.	0	.	0	.	0	.	0	0.012	1	1	0.04	0	0	91926.1	828	-0.5	6.4844	0	286	439	180	71	365	232	121	111	0.41509434	0	0	0	1	0	1	1	1	1	0	0	0.08	0.08	0
AB00646.1	-1.0717745	-5.8085055	-0.5105055	.	.	.	.	.	0	.	0	.	0	.	0.002	0.115	0	0	0.18	0	0	36974.59	344	-6	5.3744	4	126	193	115	34	185	81	40	41	0.736263736	.	.	.	0	0	0	0	0	0	0	0	0	0	0
AB01851.1	-1.0717745	0.9663485	-0.5216515	.	.	.	.	.	0	.	0	.	0	.	0.873	0.375	0	0	0.21	0	0	23831.84	226	4	9.0326	2	84	136	76	11	124	47	26	21	0.527027027	.	.	.	0	0	0	0	0	0	0	0	0.01	0.05	0
AB07360.1	-1.0727577	0.137085	-2.724915	.	.	.	.	.	0	.	0	.	0	.	0.812	0.665	0	0	0.33	1	0	17959.62	165	0.5	6.6392	1	54	90	59	17	97	33	18	15	0.897435897	.	.	.	0	0	0	0	0	0	1	1	22.38	22.83	1
AB02823.1	-1.0730866	1.3062495	2.5482495	.	.	.	.	.	0	.	0	.	0	GH5,GH128	0.188	0.605	1	1	0.48	0	0	29260.99	262	2.5	6.9661	3	77	138	72	40	145	57	32	25	1.133333333	.	.	.	0	0	0	0	0	1	0	0	0	0	0
AB06608.1	-1.0738083	-2.8939	2.5001	.	.	.	.	.	0	.	0	.	0	.	0	0.101	1	1	0.37	1	0	38182.17	358	-5	5.3681	8	143	225	84	30	176	73	36	37	0.674418605	1	0	0	1	1	1	1	1	1	1	1	15.81	39.01	0
AB00147.1	-1.0739979	4.78291	-0.52109	.	.	.	.	.	0	.	0	.	0	.	1	0.884	0	0	0.23	0	0	22388.72	207	1	6.6933	2	62	130	44	16	101	43	24	19	0.941176471	.	.	.	0	0	0	0	0	0	0	0	0.01	0.01	0
AB05681.1	-1.0740547	-0.2479505	2.7160495	.	.	.	.	.	0	.	0	.	0	.	0.13	0.376	1	1	0.02	0	0	34438.49	318	-0.5	6.3581	3	102	171	110	23	175	80	41	39	0.85915493	.	.	.	0	0	0	0	0	1	0	0	0.02	0.04	0
AB07062.1	-1.0774997	-4.1061015	-0.5121015	.	.	.	.	.	0	.	0	.	0	.	0.001	0.4	0	0	0.48	0	0	37759.26	358	-2	5.7704	3	123	213	119	26	216	80	40	40	0.653846154	.	.	.	0	0	0	0	0	0	0	0	0.03	0.17	0
AB09831.1	-1.0821131	-3.853773	-0.503773	.	.	.	reduced_virulence	PHI:877	0	.	0	.	0	.	0	0.275	0	0	0.12	0	0	42621.58	389	-3.5	5.8618	4	116	201	120	38	209	105	53	52	1.2125	.	.	.	0	0	0	0	0	0	0	0	0	0.04	0
AB00613.1	-1.0821131	-5.335248	-0.509248	.	.	.	unaffected_pathogenicity,reduced_virulence	PHI:6259	0	.	0	.	0	.	0	0.029	0	0	0.02	0	0	35577.32	327	-16	4.5485	3	99	170	115	24	177	92	40	52	0.580246914	.	.	.	0	0	0	0	0	0	0	0	0.01	0.01	0
AB08246.1	-1.0821131	-2.877653	-0.501653	.	.	.	.	.	0	.	0	.	0	.	0.091	0.513	0	0	0.09	0	0	19705.32	175	-8.5	4.4473	1	50	91	48	22	100	45	19	26	0.777777778	.	.	.	0	0	0	0	0	0	0	0	0	1.24	0
AB04155.1	-1.0824505	3.4433555	-0.6306445	.	.	.	.	.	0	.	0	.	0	.	0.981	0.698	0	0	0.47	0	0	15528.61	147	-1.5	5.616	4	59	84	48	12	83	32	16	16	0.789473684	.	.	.	0	0	0	0	0	0	0	0	0.06	0.52	0
AB07780.1	-1.0824814	-1.4431515	-0.4971515	.	.	.	reduced_virulence,effector_(plant_avirulence_determinant),loss_of_pathogenicity,unaffected_pathogenicity	PHI:729,PHI:728,PHI:5440,PHI:7916,PHI:7243,PHI:255,PHI:325,PHI:7221,PHI:6936,PHI:718,PHI:7219,PHI:9189,PHI:725,PHI:2290,PHI:723,PHI:727,PHI:7696,PHI:881,PHI:55,PHI:8597,PHI:719,PHI:2379,PHI:2895,PHI:4077,PHI:9265,PHI:3387,PHI:2425,PHI:5272,PHI:2802,PHI:8596,PHI:726,PHI:714	0	.	0	.	0	.	0	0.009	0	0	0.07	0	0	243308.26	2200	-39.5	5.2286	21	671	1144	637	251	1179	539	263	276	1.152272727	.	.	.	0	0	0	0	0	0	0	0	0	0.31	0
AB01733.1	-1.0834374	-2.6084505	-6.4544505	.	.	.	.	.	0	.	0	.	0	.	0.95	0.691	0	1	0.15	0	1	24521.1	220	1.5	6.7609	4	71	108	73	33	132	54	30	24	0.886792453	.	.	.	1	1	0	0	0	0	4	4	40.98	88.81	0.652173913
AB06717.1	-1.0840987	-4.424226	-0.146226	.	.	.	.	.	0	.	0	.	0	.	0.106	0.181	0	0	0.37	0	0	13632.45	126	-11.5	4.025	2	40	71	40	15	75	27	9	18	0.84375	.	.	.	0	0	0	0	0	0	0	0	0	0.01	0
AB05987.1	-1.0841165	-3.3836425	2.4963575	.	.	.	.	.	0	.	0	.	0	.	0	0.02	1	1	0.46	1	0	41718.03	396	-3.5	6.0913	4	161	245	97	50	214	64	34	30	0.645454545	0	0	0	1	1	1	1	1	1	1	1	0.59	23.85	0
AB07275.1	-1.0841589	-1.1482705	4.6897295	.	.	.	.	.	0	.	0	.	0	.	0	0.027	1	1	0.24	0	0	73020.68	687	-4	6.1991	14	268	405	230	75	415	149	78	71	0.445544554	.	.	.	1	1	1	0	0	1	0	0	0.01	8.37	0
AB06324.1	-1.0842447	1.6227635	4.2947635	.	.	.	reduced_virulence	PHI:6445,PHI:6298	0	.	0	.	0	.	0.006	0.382	1	1	0.22	0	0	37011.97	338	12	9.5416	4	114	196	102	39	187	84	50	34	0.777777778	.	.	.	1	1	1	0	1	1	0	1	17.28	17.32	0.717391304
AB08235.1	-1.0844024	3.03836	2.88236	.	.	.	.	.	0	.	0	.	0	.	0.339	0.687	1	1	0.07	0	0	26456.73	241	9	9.4947	1	73	123	75	26	140	62	38	24	0.796610169	.	.	.	1	0	0	0	0	1	0	0	0.26	0.26	0
AB02692.1	-1.0848737	-0.866598	-0.536598	.	.	.	increased_virulence_(hypervirulence),reduced_virulence,lethal,unaffected_pathogenicity	PHI:7696,PHI:7485,PHI:5440,PHI:2837,PHI:784,PHI:5271,PHI:9460,PHI:2269,PHI:2312,PHI:7511,PHI:2802,PHI:2844	0	.	0	.	0	.	0.405	0.54	0	0	0.75	0	0	28688.76	268	2.5	8.292	0	87	152	87	26	149	56	30	26	1.37037037	.	.	.	0	0	0	0	0	0	0	0	0.01	2.22	0
AB08659.1	-1.0872502	5.0241745	-0.5158255	.	.	.	increased_virulence_(hypervirulence),reduced_virulence,unaffected_pathogenicity	PHI:881,PHI:6517,PHI:668,PHI:5034,PHI:7708,PHI:4616,PHI:2256,PHI:587,PHI:9524	0	.	0	.	0	.	0.49	0.6	0	0	0.46	0	0	31514	290	-1.5	6.1472	8	91	161	81	31	171	68	35	33	0.913043478	.	.	.	0	0	0	0	0	0	0	0	0.01	0.37	0
AB04157.1	-1.0872502	2.066669	-0.585331	.	.	.	increased_virulence_(hypervirulence),reduced_virulence,loss_of_pathogenicity,lethal,unaffected_pathogenicity	PHI:8036,PHI:317,PHI:3835,PHI:3280,PHI:3279,PHI:2052,PHI:471,PHI:4736,PHI:7134,PHI:182,PHI:3623,PHI:269,PHI:1036,PHI:3831,PHI:3832,PHI:339,PHI:270,PHI:6703,PHI:1119,PHI:3834,PHI:62,PHI:4990,PHI:3833,PHI:8752,PHI:8035,PHI:861,PHI:7133,PHI:449	0	.	0	.	0	.	0.799	0.643	0	0	0.14	0	0	20795.63	187	-6	4.5724	5	55	99	54	19	100	50	22	28	1.371428571	.	.	.	0	0	0	0	0	0	0	0	0	0	0
AB04308.1	-1.0872502	1.105424	-0.538576	.	.	.	.	.	0	.	0	.	0	.	0.662	0.612	0	0	0.04	0	0	18737.1	169	-5.5	4.6052	2	47	89	46	18	96	45	20	25	0.926829268	.	.	.	0	0	0	0	0	0	0	0	0	0.04	0
AB04087.1	-1.0872502	3.704775	-0.507225	.	.	.	.	.	0	.	0	.	0	.	0.951	0.751	0	0	0.2	0	0	21339.21	195	-2.5	5.867	3	61	104	54	22	106	51	26	25	0.844444444	.	.	.	0	0	0	0	0	0	0	0	0	0.1	0
AB10286.1	-1.0878061	-3.436453	2.503547	.	.	.	.	.	0	.	0	.	0	.	0	0.01	1	1	0.71	1	0	28101.2	274	-18	3.7683	9	126	197	82	19	158	37	10	27	0.425	0	0	0	1	1	1	1	1	1	1	0	1.28	17.46	0
AB10519.1	-1.0894508	-4.031126	-0.521126	.	.	.	.	.	0	.	0	.	0	.	0	0.415	0	0	0.46	0	0	40346.32	366	11	8.4594	6	102	198	99	44	211	80	49	31	1.050632911	.	.	.	0	0	0	0	0	0	0	0	0.04	0.13	0
AB08463.1	-1.0901222	-1.448075	-0.508075	.	.	.	reduced_virulence,loss_of_pathogenicity	PHI:4677,PHI:3514,PHI:2179,PHI:4182,PHI:6111	0	.	0	.	0	.	0	0.01	0	0	0.32	0	0	83658.2	770	-13.5	5.1039	8	242	430	247	66	412	170	82	88	0.901162791	.	.	.	0	0	0	0	0	0	0	0	0	0.35	0
AB09119.1	-1.0902615	-2.829249	3.104751	.	.	.	.	.	0	.	0	.	0	.	0	0.011	1	1	0.01	0	0	74897.68	668	-6.5	5.8888	5	190	334	192	77	344	212	107	105	1.118518519	.	.	.	1	0	1	0	0	0	0	0	0.46	0.82	0
AB02952.1	-1.0921518	-4.28464	-0.51464	.	.	.	unaffected_pathogenicity,reduced_virulence	PHI:9314,PHI:3385,PHI:8570,PHI:7938,PHI:443	0	.	0	.	0	.	0	0.205	0	0	0.2	0	0	44820.65	420	2.5	6.7015	3	145	246	143	47	235	93	53	40	0.773584906	.	.	.	0	0	0	0	0	0	0	0	0	0.01	0
AB00381.1	-1.0921518	-5.4523955	-0.5123955	.	.	.	reduced_virulence,unaffected_pathogenicity	PHI:2638,PHI:2639,PHI:6698	0	.	0	.	0	.	0	0.01	0	0	0.1	0	0	72758.37	682	-2	6.3422	10	232	384	211	55	395	152	80	72	0.747252747	.	.	.	0	0	0	0	0	0	0	0	0	0.91	0
AB00619.1	-1.0924522	-2.906106	-0.506106	.	.	.	.	.	0	.	0	.	0	.	0.316	0.284	0	0	0.47	0	0	23035.68	214	6	7.8883	8	86	135	45	22	107	38	24	14	0.62745098	.	.	.	0	0	0	0	0	0	0	0	0	0	0
AB02185.1	-1.0947759	-5.2309025	-0.2449025	.	.	.	.	.	0	.	0	.	0	.	0	0.169	0	0	0.17	0	0	49237.24	452	-2	6.2276	13	143	246	151	45	262	102	53	49	0.873786408	.	.	.	0	0	0	0	0	0	0	0	0.05	0.06	0
AB06040.1	-1.0947759	-6.3567865	-0.4947865	.	.	.	lethal,reduced_virulence,loss_of_pathogenicity,chemistry_target:_resistance_to_chemical	PHI:821,PHI:7022,PHI:2530,PHI:823,PHI:820	0	.	0	.	0	.	0	0.023	0	0	0.29	0	0	50028.37	450	-15	4.7655	14	135	244	129	56	250	111	51	60	1.086956522	.	.	.	0	0	0	0	0	0	0	0	0	1.58	0
AB06609.1	-1.0977652	3.671874	-0.512126	.	.	.	increased_virulence_(hypervirulence),reduced_virulence,loss_of_pathogenicity,unaffected_pathogenicity	PHI:3866,PHI:7485,PHI:2247,PHI:5440,PHI:8927,PHI:2836,PHI:2837,PHI:2835,PHI:784,PHI:9460,PHI:2269,PHI:3301,PHI:2312,PHI:8929,PHI:6956,PHI:6957,PHI:4077,PHI:5272,PHI:685,PHI:7511,PHI:2802,PHI:2022,PHI:2844,PHI:59	0	.	0	.	0	.	0.327	0.537	0	0	0.5	0	0	32385.98	312	3.5	8.1142	4	124	191	106	22	185	65	35	30	0.775280899	.	.	.	0	0	0	0	0	0	0	0	0.21	0.26	0
AB08814.1	-1.097993	4.0706665	2.9666665	.	.	.	.	.	0	.	0	.	0	.	0.856	0.328	1	1	0.39	0	0	24715.94	232	9.5	10.6	1	85	139	67	11	123	51	31	20	0.388888889	.	.	.	0	0	0	0	0	1	0	0	0.01	0.01	0
AB02507.1	-1.0990537	-0.5369645	4.2030355	.	.	.	.	.	0	.	0	.	0	.	0.001	0.209	1	1	0.33	0	0	34358.73	304	-7.5	4.9068	5	90	154	78	43	167	72	34	38	1.163934426	.	.	.	1	1	0	0	0	1	0	0	2.42	2.44	0
AB06805.1	-1.1014727	0.346078	-0.463922	.	.	.	.	.	0	.	0	.	0	.	0.978	0.157	0	0	0.55	0	0	3079.57	28	4	12.0587	0	8	16	7	1	16	6	5	1	0.4	.	.	.	0	0	0	0	0	0	0	0	0	0	0
AB00084.1	-1.1014996	1.640256	-0.663744	.	.	.	increased_virulence_(hypervirulence),reduced_virulence,loss_of_pathogenicity,lethal,unaffected_pathogenicity	PHI:3866,PHI:7485,PHI:5440,PHI:2837,PHI:784,PHI:9460,PHI:2269,PHI:2312,PHI:3301,PHI:8929,PHI:7696,PHI:6956,PHI:6957,PHI:5271,PHI:4077,PHI:5272,PHI:685,PHI:7511,PHI:2802,PHI:2022,PHI:2844,PHI:59	0	.	0	.	0	.	0.718	0.666	0	0	0.22	0	0	30137.39	286	5.5	8.3059	3	104	161	99	19	163	67	38	29	0.653846154	.	.	.	0	0	0	0	0	0	0	0	0.27	0.42	0
AB02038.1	-1.1015608	0.850071	-0.505929	.	.	.	.	.	0	.	0	.	0	.	0.694	0.532	0	0	0.13	0	0	30658.27	285	3	7.3481	5	101	155	97	28	170	72	39	33	0.716216216	.	.	.	0	0	0	0	0	0	0	0	0	0.1	0
AB08441.1	-1.1024255	-6.337604	-0.517604	.	.	.	.	.	0	.	0	.	0	.	0	0.03	0	0	0.01	0	0	91087.5	809	-41	4.4997	2	210	411	220	85	394	248	107	141	1.150943396	.	.	.	0	0	0	0	0	0	0	0	0	0.04	0
AB05832.1	-1.1034303	-6.2356825	-0.5056825	.	.	.	.	.	0	.	0	.	0	.	0	0.045	0	0	0.01	0	0	43773.5	395	-12	4.8782	2	117	217	92	42	186	115	54	61	1.098765432	.	.	.	0	0	0	0	0	0	0	0	0	0	0
AB10658.1	-1.1037546	-1.4291505	-0.5051505	.	.	.	unaffected_pathogenicity	PHI:1438	0	.	0	.	0	.	0.561	0.285	0	0	0.27	0	0	27252.52	242	19.5	9.8237	9	86	140	46	27	112	66	45	21	0.740740741	.	.	.	0	0	0	0	0	0	0	0	0	0	0
AB04026.1	-1.1037986	-6.453501	-0.507501	.	.	.	unaffected_pathogenicity,increased_virulence_(hypervirulence),reduced_virulence,effector_(plant_avirulence_determinant),lethal,loss_of_pathogenicity	PHI:1269,PHI:7280,PHI:406,PHI:153,PHI:1230,PHI:2366,PHI:2230,PHI:2317,PHI:2370,PHI:9481,PHI:1223,PHI:1044,PHI:7568,PHI:8735,PHI:313,PHI:2271,PHI:497,PHI:4057,PHI:2158,PHI:2327,PHI:2554,PHI:9201,PHI:371,PHI:2367,PHI:341,PHI:2365,PHI:1244,PHI:1258,PHI:1183,PHI:6084,PHI:6085,PHI:5427,PHI:1082,PHI:7760,PHI:4625,PHI:4779,PHI:100,PHI:2398,PHI:2225,PHI:1031,PHI:6317,PHI:2810,PHI:1005,PHI:8395,PHI:7810,P…	0	.	0	.	0	.	0	0.009	0	0	0.01	0	0	128565.61	1176	11	7.1789	6	364	640	338	102	615	307	167	140	0.781818182	.	.	.	0	0	0	0	0	0	0	0	0	0.02	0
AB04966.1	-1.1040539	-0.4892235	3.4827765	.	.	.	.	.	0	.	0	.	0	.	0.014	0.324	1	1	0.49	0	0	18267.25	168	11.5	10.3499	5	59	94	53	20	108	25	19	6	0.723404255	.	.	.	1	1	0	0	0	0	0	0	2.28	5.95	0
AB02461.1	-1.1059606	1.6892485	-2.5047515	.	.	.	.	.	0	.	0	.	0	.	0.888	0.811	0	0	0.2	1	0	21994.09	199	-0.5	6.4044	2	49	106	52	30	123	52	28	24	0.927272727	.	.	.	0	0	0	0	0	0	1	1	4.83	18.51	0
AB09112.1	-1.1071558	7.569288	2.763288	.	.	.	.	.	0	.	0	.	0	.	0.996	0.805	1	1	0.58	0	0	10232.73	97	7.5	10.1165	3	36	58	30	7	57	21	15	6	0.515151515	.	.	.	0	1	0	0	0	0	0	0	0.01	0.01	0
AB06931.1	-1.1072443	3.642079	-0.807921	.	.	.	reduced_virulence	PHI:9285,PHI:2644,PHI:7258	0	.	0	.	0	.	0.865	0.71	0	0	0.29	0	0	20478.44	192	6.5	9.861	2	72	111	62	19	111	37	22	15	0.823529412	.	.	.	0	0	0	0	0	0	0	0	0.01	6.25	0
AB09440.1	-1.1078638	-5.67251	-0.50651	.	.	.	.	.	0	.	0	.	0	.	0	0.139	0	0	0.09	0	0	54204.75	492	-1	6.3239	5	149	246	142	56	281	127	65	62	1.175438596	.	.	.	0	0	0	0	0	0	0	0	0.35	0.4	0
AB08159.1	-1.1112076	-2.17282	3.07118	.	.	.	unaffected_pathogenicity	PHI:9279	0	.	0	.	0	.	0	0.126	1	1	0.1	0	0	40657.04	352	-2.5	6.2336	1	85	153	106	54	185	111	58	53	1.31884058	.	.	.	1	0	1	0	1	0	0	0	0.05	0.05	0
AB02220.1	-1.1141223	-1.7012225	-2.7152225	.	.	.	.	.	0	.	0	.	0	.	0.526	0.643	0	0	0.41	1	0	23084.08	211	-1	6.2857	4	67	118	66	24	116	49	26	23	0.909090909	.	.	.	0	0	0	0	0	0	0	1	17	17.01	0
AB01417.1	-1.114677	1.4610095	3.3030095	.	.	.	.	.	0	.	0	.	0	.	0.169	0.524	1	1	0.68	0	0	27648.95	252	-7.5	4.5528	5	85	152	70	30	139	48	21	27	1.111111111	.	.	.	0	0	0	0	0	1	0	0	0.12	0.12	0
AB04712.1	-1.1150188	-2.224732	3.421268	.	.	.	.	.	0	.	0	.	0	.	0	0.059	1	1	0.7	0	0	25942.77	245	-18	3.8193	4	99	156	78	29	144	36	10	26	0.73015873	.	.	.	1	0	0	0	0	0	0	0	0.09	0.1	0
AB01399.1	-1.1151379	-4.376762	0.309238	.	.	.	.	.	0	.	0	.	0	.	0.02	0.199	0	0	0.39	0	0	2288.52	18	0.5	7.0021	0	3	9	2	4	8	7	4	3	1.25	.	.	.	0	0	0	0	0	0	0	0	0	0	0
AB08971.1	-1.1153812	0.6069095	-0.1350905	.	.	.	reduced_virulence	PHI:9265	0	.	0	.	0	.	0.452	0.505	0	0	0.61	0	0	22248.98	212	0	6.4583	7	90	131	59	23	127	32	17	15	0.564516129	.	.	.	0	0	0	0	0	0	0	0	0.02	0.07	0
AB02530.1	-1.1156354	2.685138	0.723138	.	.	.	.	.	0	.	0	.	0	.	0.789	0.538	1	1	0.41	1	0	26823.27	247	2.5	8.2534	0	94	150	53	29	127	56	30	26	0.714285714	.	.	.	1	1	0	0	0	0	1	1	22.2	22.2	0.717391304
AB10390.1	-1.1167709	5.261055	-0.258945	.	.	.	.	.	0	.	0	.	0	.	1	0.92	0	0	0.39	0	0	14414.16	134	3	7.8738	7	56	79	32	13	70	34	19	15	0.96875	.	.	.	0	0	0	0	0	0	0	0	0	0	0
AB02475.1	-1.1179972	-2.6118	3.3282	.	.	.	.	.	0	.	0	.	0	GH47	0	0.01	1	1	0.05	0	0	106305.69	957	-30	4.7473	6	294	499	266	107	511	247	113	134	0.830434783	.	.	.	1	1	0	0	0	1	0	1	21.22	21.22	0.913043478
AB05722.1	-1.1195526	-3.4310215	2.5029785	.	.	.	.	.	0	.	0	.	0	.	0	0.011	1	1	0.01	1	0	66609.24	600	-7.5	5.8171	15	196	319	167	53	286	164	83	81	0.713114754	0	0	0	1	1	1	1	1	1	1	0	0.13	8.71	0
AB01970.1	-1.1195775	-5.5798115	-0.4978115	.	.	.	.	.	0	.	0	.	0	.	0.03	0.123	0	0	0.48	0	0	23969.79	230	12.5	10.9513	0	91	154	44	14	113	46	30	16	0.513888889	.	.	.	0	0	0	0	0	0	0	0	0	0	0
AB05163.1	-1.1198132	1.5922485	2.5022485	.	.	.	.	.	0	.	1	PF01083	0	CE5	0	0.015	1	1	0.56	1	0	35794.92	345	-11	4.5173	10	147	224	104	29	197	62	27	35	0.5625	0	0	0	1	1	1	1	1	1	1	0	0.8	6.96	0
AB02130.1	-1.1202502	3.0143395	-0.5016605	.	.	.	.	.	0	.	0	.	0	.	0.989	0.597	0	0	0.39	0	0	8776.03	80	11.5	11.0065	0	27	42	17	7	35	25	19	6	1.045454545	.	.	.	0	0	0	0	0	0	0	0	0	0	0
AB04586.1	-1.1223755	-2.579761	-0.521761	.	.	.	increased_virulence_(hypervirulence),reduced_virulence,loss_of_pathogenicity,lethal,unaffected_pathogenicity	PHI:3866,PHI:7485,PHI:2247,PHI:5440,PHI:8927,PHI:2836,PHI:2837,PHI:2835,PHI:784,PHI:2269,PHI:9460,PHI:2312,PHI:3301,PHI:8929,PHI:7696,PHI:5271,PHI:4077,PHI:5272,PHI:685,PHI:7511,PHI:2802,PHI:2022,PHI:2844,PHI:59	0	.	0	.	0	.	0.121	0.536	0	0	0.49	0	0	31998.39	300	0.5	6.5934	7	112	172	98	25	174	62	33	29	0.658536585	.	.	.	0	0	0	0	0	0	0	0	0.18	0.5	0
AB08059.1	-1.1246834	-6.0759	-0.5079	.	.	.	unaffected_pathogenicity	PHI:1429	0	.	0	.	0	.	0	0.072	0	0	0.08	0	0	85446.6	790	31.5	9.1087	19	295	454	179	76	386	223	134	89	0.602739726	.	.	.	0	0	0	0	0	0	0	0	0	0	0
AB04929.1	-1.1246834	-5.714312	-0.506312	.	.	.	.	.	0	.	0	.	0	.	0	0.132	0	0	0.34	0	0	47329.39	439	5	6.8502	13	163	271	94	50	205	115	66	49	0.811881188	.	.	.	0	0	0	0	0	0	0	0	0	0.01	0
AB03685.1	-1.125462	3.7244675	2.7164675	.	.	.	increased_virulence_(hypervirulence),reduced_virulence,loss_of_pathogenicity,lethal,unaffected_pathogenicity	PHI:3866,PHI:7485,PHI:2247,PHI:5440,PHI:8927,PHI:2837,PHI:2835,PHI:784,PHI:9460,PHI:2269,PHI:2312,PHI:3301,PHI:8929,PHI:6956,PHI:6957,PHI:5271,PHI:4077,PHI:5272,PHI:685,PHI:7511,PHI:2802,PHI:2022,PHI:2844,PHI:59	0	.	0	.	0	.	0.603	0.565	1	1	0.12	0	0	27143.16	253	-1	5.8522	4	87	140	87	17	145	54	27	27	0.838709677	.	.	.	0	0	0	0	0	1	0	0	0.57	0.59	0
AB01724.1	-1.1259921	0.1614945	-0.5405055	.	.	.	.	.	0	.	0	.	0	.	0.988	0.129	0	0	0.22	0	0	4258.81	41	0	6.1445	1	17	26	14	0	23	12	6	6	0.142857143	.	.	.	0	0	0	0	0	0	0	0	0	0	0
AB09875.1	-1.1310909	-2.373342	-0.525342	.	.	.	.	.	0	.	0	.	0	.	0.212	0.48	0	0	0.18	0	0	25042.34	228	-4.5	4.8963	2	72	128	67	24	127	51	24	27	0.811320755	.	.	.	0	0	0	0	0	0	0	0	0.1	0.2	0
AB06968.1	-1.1326742	-2.867706	-0.507706	.	.	.	reduced_virulence,unaffected_pathogenicity	PHI:881,PHI:6517,PHI:2255,PHI:668,PHI:5034,PHI:4616,PHI:2256,PHI:3277,PHI:9519,PHI:4903,PHI:9524	0	.	0	.	0	.	0.009	0.431	0	0	0.29	0	0	39105.87	362	-2.5	6.0459	11	114	196	115	35	217	90	46	44	0.966666667	.	.	.	0	0	0	0	0	0	0	0	0.01	0.57	0
AB00741.1	-1.1338536	-2.708175	3.231825	.	.	.	.	.	0	.	0	.	0	.	0	0.01	1	1	0	0	0	131319.21	1147	-12.5	5.3736	13	279	501	359	112	588	310	152	158	1.446327684	.	.	.	1	0	1	0	0	0	0	0	0.01	0.03	0
AB04662.1	-1.1358382	-6.0033065	-0.3093065	.	.	.	.	.	0	.	0	.	0	.	0	0.051	0	0	0.73	0	0	54666.73	511	-7.5	4.677	10	203	328	129	56	272	70	32	38	1.099099099	.	.	.	0	0	0	0	0	0	0	0	0	0.01	0
AB10065.1	-1.1358831	4.6186615	-0.5713385	.	.	.	.	.	0	.	0	.	0	.	0.99	0.875	0	0	0.1	0	0	16728.08	153	7.5	9.702	3	52	87	39	16	85	39	24	15	0.69047619	.	.	.	0	0	0	0	0	0	0	0	0.02	0.02	0
AB03933.1	-1.1366476	-2.324011	-0.518011	.	.	.	.	.	0	.	0	.	0	.	0.076	0.623	0	0	0.84	0	0	33124.21	317	8	9.5483	0	127	197	102	35	176	61	36	25	1.011494253	.	.	.	0	0	0	0	0	0	0	0	0	0.38	0
AB06669.1	-1.1407998	-6.413177	-0.515177	.	.	.	.	.	0	.	0	.	0	.	0	0.017	0	0	0.28	0	0	55731.22	513	-1	6.3944	3	181	275	172	51	276	122	64	58	0.867768595	.	.	.	0	0	0	0	0	0	0	0	0.11	0.38	0
AB00060.1	-1.1419423	1.642569	-0.541431	.	.	.	.	.	0	.	0	.	0	.	0.88	0.484	0	0	0.04	0	0	26899.71	250	-1.5	6.0261	5	89	133	84	16	137	63	32	31	0.767857143	.	.	.	0	0	0	0	0	0	0	0	0	0.14	0
AB05596.1	-1.1429946	-3.6426345	2.2853655	.	.	.	.	.	0	.	0	.	0	.	0	0.012	1	1	0.73	1	0	48509.74	456	39	11.116	20	210	294	125	40	236	66	55	11	0.415841584	0	1	0	1	0	1	1	1	1	1	1	1.18	22.91	0
AB06698.1	-1.1438779	4.902119	0.228119	.	.	.	.	.	0	.	0	.	0	.	1	0.779	0	0	0.49	0	0	2924.46	26	1	7.6829	3	10	13	7	2	17	5	3	2	0.285714286	.	.	.	0	0	0	0	0	0	0	0	0	0	0
AB06212.1	-1.14446	-3.70585	-6.12985	.	.	.	.	.	0	.	0	.	0	.	0.96	0.444	0	1	0.18	0	1	15764.49	144	2	7.6691	4	48	76	54	19	95	23	13	10	0.870967742	.	.	.	1	1	0	0	0	1	1	2	41.72	42.76	0.434782609
AB04550.1	-1.1444626	-2.473899	-0.511899	.	.	.	.	.	0	.	0	.	0	.	0.221	0.452	0	0	0.16	0	0	24775.36	221	-4	5.0885	4	64	122	63	22	119	54	26	28	1.025641026	.	.	.	0	0	0	0	0	0	0	0	0.02	0.02	0
AB03601.1	-1.1444626	-4.9414985	-0.5074985	.	.	.	increased_virulence_(hypervirulence),reduced_virulence,loss_of_pathogenicity,lethal,unaffected_pathogenicity	PHI:1133,PHI:2589,PHI:5267,PHI:9264	0	.	0	.	0	.	0.002	0.259	0	0	0.03	0	0	39109.28	354	-4.5	5.4609	9	114	195	106	36	195	91	45	46	0.818181818	.	.	.	0	0	0	0	0	0	0	0	0	0.05	0
AB04280.1	-1.1444722	3.005543	-0.528457	.	.	.	.	.	0	.	0	.	0	.	0.988	0.601	0	0	0.19	0	0	18737.51	179	-2.5	5.8532	1	72	108	48	13	93	43	22	21	0.327272727	.	.	.	0	0	0	0	0	0	0	0	0	0	0
AB10644.1	-1.1457125	3.3907505	-0.5332495	.	.	.	.	.	0	.	0	.	0	.	0.947	0.707	0	0	0.14	0	0	20372.98	186	-5	4.7667	0	56	102	57	14	99	48	22	26	0.951219512	.	.	.	0	0	0	0	0	0	0	0	3.06	3.06	0
AB06000.1	-1.1516538	1.759435	-0.550565	.	.	.	increased_virulence_(hypervirulence),reduced_virulence,loss_of_pathogenicity,lethal,unaffected_pathogenicity	PHI:8036,PHI:787,PHI:317,PHI:3280,PHI:7009,PHI:3279,PHI:2052,PHI:471,PHI:7134,PHI:4736,PHI:182,PHI:3623,PHI:6950,PHI:269,PHI:1061,PHI:1036,PHI:3831,PHI:2054,PHI:3832,PHI:339,PHI:808,PHI:507,PHI:270,PHI:6703,PHI:3478,PHI:1119,PHI:7010,PHI:62,PHI:780,PHI:4990,PHI:3833,PHI:8752,PHI:8035,PHI:861,PHI:7133,PHI:449	0	.	0	.	0	.	0.627	0.758	0	0	0.59	0	0	25162.47	228	-0.5	5.977	4	77	125	61	23	120	52	26	26	1.25	.	.	.	0	0	0	0	0	0	0	0	0.11	0.11	0
AB07444.1	-1.1519957	-5.611516	-0.529516	.	.	.	.	.	0	.	0	.	0	.	0	0.153	0	0	0.06	0	0	44024.96	409	-6	5.5821	9	143	226	127	38	227	100	50	50	0.88	.	.	.	0	0	0	0	0	0	0	0	0.06	0.79	0
AB04892.1	-1.1519957	-5.441413	-0.501413	.	.	.	reduced_virulence	PHI:9290,PHI:7457	0	.	0	.	0	.	0	0.01	0	0	0.1	0	0	75293.01	685	-5.5	6.065	15	225	365	187	84	387	173	89	84	0.818181818	.	.	.	0	0	0	0	0	0	0	0	0	0.7	0
AB00316.1	-1.1540201	-4.28405	-0.53405	.	.	.	.	.	0	.	0	.	0	.	0	0.375	0	0	0.43	0	0	38795.29	354	13	9.8467	2	115	201	80	40	198	61	39	22	0.527272727	.	.	.	0	0	0	0	0	0	0	0	0	0	0
AB03346.1	-1.1547005	0.6481455	-0.6478545	.	.	.	.	.	0	.	0	.	0	.	0.621	0.595	0	0	0.03	0	0	25026.22	225	-1	6.2305	2	65	121	57	19	114	56	29	27	0.770833333	.	.	.	0	0	0	0	0	0	0	0	0.03	0.03	0
AB00709.1	-1.1566008	-1.932754	-0.504754	.	.	.	.	.	0	.	0	.	0	.	0.18	0.582	0	0	0.35	0	0	31258.7	285	-0.5	6.4059	7	94	157	83	32	155	76	40	36	1.063492063	.	.	.	0	0	0	0	0	0	0	0	0	0	0
AB07671.1	-1.1567521	-0.8321115	-0.5041115	.	.	.	unaffected_pathogenicity,reduced_virulence,loss_of_pathogenicity	PHI:3914,PHI:7520,PHI:7788,PHI:9180,PHI:2145,PHI:7787	0	.	0	.	0	.	0	0.112	0	0	0.31	0	0	53957.51	497	-1.5	6.0928	8	160	274	158	52	286	113	57	56	1.141666667	.	.	.	0	0	0	0	0	0	0	0	0	0.13	0
AB02573.1	-1.1569695	-7.466321	-5.966321	.	.	.	.	.	0	.	0	.	0	.	0.488	0.262	0	1	0.18	0	1	26535.84	230	10.5	9.6541	3	59	99	74	39	135	59	37	22	1.372093023	.	.	.	1	1	1	0	0	0	4	4	37.9	77.7	1
AB05242.1	-1.1571203	-1.4504175	-0.5044175	.	.	.	increased_virulence_(hypervirulence),reduced_virulence,effector_(plant_avirulence_determinant),loss_of_pathogenicity,unaffected_pathogenicity	PHI:729,PHI:5440,PHI:7916,PHI:7243,PHI:325,PHI:6936,PHI:718,PHI:2312,PHI:7219,PHI:2290,PHI:881,PHI:727,PHI:7696,PHI:8597,PHI:719,PHI:2379,PHI:3387,PHI:724,PHI:4776,PHI:2802,PHI:8596,PHI:726,PHI:728,PHI:255,PHI:7221,PHI:4196,PHI:5034,PHI:2269,PHI:9189,PHI:725,PHI:730,PHI:9524,PHI:723,PHI:55,PHI:668,PHI:2895,PHI:7708,PHI:9265,PHI:2425,PHI:2844,PHI:714	0	.	0	.	0	.	0	0.009	0	0	0.04	0	0	275200.45	2508	-26	5.8029	38	799	1318	768	256	1369	600	303	297	0.895131086	.	.	.	0	0	0	0	0	0	0	0	0	0.09	0
AB02668.1	-1.1571347	-10.4160495	-4.5000495	.	.	.	.	.	0	.	0	.	0	.	0	0.014	0	1	0.06	0	1	54524.25	518	2.5	6.8951	1	187	306	170	41	304	122	65	57	0.496774194	1	0	0	1	1	1	1	1	1	6	6	0.58	123.94	0
AB03718.1	-1.1582605	0.302929	-0.455071	.	.	.	reduced_virulence,loss_of_pathogenicity	PHI:334,PHI:316,PHI:4606	0	.	0	.	0	.	0.003	0.29	0	0	0.31	0	0	34227.18	317	0	6.5005	2	120	177	93	39	165	76	41	35	0.863013699	.	.	.	0	0	0	0	0	0	0	0	0.02	0.03	0
AB01241.1	-1.159117	5.5759005	0.1939005	.	.	.	.	.	0	.	0	.	0	.	1	0.897	0	0	0.11	0	0	7309.51	62	3.5	7.8955	7	17	27	13	9	30	23	14	9	2	.	.	.	0	0	0	0	0	0	0	0	0	0	0
AB02322.1	-1.1600032	0.4649015	-0.5430985	.	.	.	increased_virulence_(hypervirulence),reduced_virulence,loss_of_pathogenicity,lethal,unaffected_pathogenicity	PHI:7696,PHI:5440,PHI:2835,PHI:6957,PHI:784,PHI:5271,PHI:9460,PHI:5272,PHI:2312,PHI:685,PHI:7511,PHI:2802,PHI:2022,PHI:8929,PHI:2844,PHI:59	0	.	0	.	0	.	0.595	0.573	0	0	0.23	0	0	28012.72	256	-2	5.7193	4	85	135	80	24	138	60	30	30	1.127272727	.	.	.	0	0	0	0	0	0	0	0	0.1	0.85	0
AB01322.1	-1.1605837	-6.0034855	-0.2914855	.	.	.	.	.	0	.	0	.	0	.	0	0.048	0	0	0.5	0	0	36493.94	339	-20	4.0892	4	115	194	115	37	204	65	23	42	0.858695652	.	.	.	0	0	0	0	0	0	0	0	0.03	0.24	0
AB03595.1	-1.1607516	-3.116002	2.499998	.	.	.	.	.	0	.	0	.	0	.	0	0.064	1	1	0.47	1	0	43901.61	422	-8.5	4.7877	15	190	277	111	29	226	78	36	42	0.541666667	1	0	0	1	1	1	1	1	1	1	1	0.04	23.84	0
AB06134.1	-1.162939	-1.0764515	4.6595485	.	.	.	.	.	0	.	0	.	0	.	0	0.044	1	1	0.38	0	0	51910.11	466	56.5	12.346	3	158	247	127	42	226	89	76	13	0.572815534	0	1	1	1	1	1	1	0	1	0	0	0.02	0.18	0
AB05607.1	-1.1642222	-5.043994	-0.705994	.	.	.	.	.	0	.	0	.	0	.	0.002	0.275	0	0	0.09	0	0	37418.59	340	-1	6.3382	4	119	180	115	42	192	76	40	36	0.813333333	.	.	.	0	0	0	0	0	0	0	0	0.32	8.56	0
AB06740.1	-1.1643276	1.5820415	-0.8119585	.	.	.	.	.	0	.	0	.	0	.	0.802	0.597	0	0	0.46	0	0	9874.18	91	2	8.5381	0	34	55	27	14	53	17	10	7	0.826086957	.	.	.	0	0	0	0	0	0	0	0	2.91	3.65	0
AB05731.1	-1.1675887	-1.094428	4.365572	.	.	.	.	.	0	.	0	.	0	GH43_7,GH43_31,GH43_19,GH43_4,GH43_29,GH43_18,GH43_6,GH43_34,GH43_5,GH43_32,GH43,GH43_9,GH43_30,GH43_8,GH43_3,GH43_28,GH43_26	0	0.09	1	1	0.46	0	0	43916.22	399	-12	4.8572	9	125	226	98	62	245	83	39	44	0.747747748	.	.	.	1	0	0	0	0	1	0	0	0	0.05	0
AB10259.1	-1.1678194	-5.373862	-0.507862	.	.	.	.	.	0	.	0	.	0	.	0	0.189	0	0	0.02	0	0	41742.98	374	-4.5	5.7887	3	107	199	103	42	194	97	49	48	0.987012987	.	.	.	0	0	0	0	0	0	0	0	0	0	0
AB02257.1	-1.1678194	0.4406835	-0.5073165	.	.	.	.	.	0	.	0	.	0	.	0.626	0.532	0	0	0.04	0	0	23137.98	207	-4.5	5.3164	3	61	110	59	17	104	55	27	28	0.619047619	.	.	.	0	0	0	0	0	0	0	0	0	0.01	0
AB00133.1	-1.1693318	-2.264452	-0.506452	.	.	.	.	.	0	.	0	.	0	.	0.245	0.462	0	0	0.2	0	0	29836.17	280	-5.5	4.8635	5	98	157	93	20	166	60	28	32	0.779411765	.	.	.	0	0	0	0	0	0	0	0	0.03	0.05	0
AB07705.1	-1.1707263	1.1554685	-0.5185315	.	.	.	.	.	0	.	0	.	0	GT1	0.782	0.497	0	0	0.34	0	0	26911.87	247	-4.5	4.9499	0	72	133	86	26	145	57	27	30	1.070175439	.	.	.	0	0	0	0	0	0	0	0	0.01	0.11	0
AB04763.1	-1.1739542	-0.3599815	3.4680185	.	.	.	.	.	0	.	0	.	0	.	0.002	0.36	1	1	0.17	0	0	38120.75	346	-3	5.4897	7	107	188	109	28	188	85	42	43	1.149253731	.	.	.	1	0	0	0	0	1	0	0	0	0.01	0
AB00847.1	-1.1755388	-5.5170015	-0.2550015	.	.	.	.	.	0	.	0	.	0	.	0.001	0.122	0	0	0.3	0	0	29137.96	253	-14	4.3921	3	73	133	62	41	128	56	23	33	1.14	.	.	.	0	0	0	0	0	0	0	0	0.61	0.98	0
AB01539.1	-1.1795845	-0.902345	-0.578345	.	.	.	.	.	0	.	0	.	0	.	0.392	0.554	0	0	0.4	0	0	28276.14	256	1	6.6921	3	83	140	82	29	141	59	32	27	1	.	.	.	0	0	0	0	0	0	0	0	0.01	1.91	0
AB08482.1	-1.1809217	-10.3404295	-4.4544295	.	.	.	.	.	0	.	0	.	0	.	0	0.019	0	1	0.16	0	1	50510.5	462	17	9.4929	7	148	242	146	53	277	77	50	27	1.02020202	0	0	0	1	1	1	1	1	1	5	6	19.94	134.99	0.782608696
AB02485.1	-1.1848621	-0.198641	2.357359	.	.	.	.	.	0	.	0	.	0	.	0.085	0.489	1	1	0.3	0	0	31018.32	282	6	7.9045	3	98	151	92	35	155	61	36	25	0.868852459	.	.	.	0	0	0	0	0	1	0	0	0	14.9	0
AB01878.1	-1.1853157	1.2105495	-0.3674505	.	.	.	.	.	0	.	0	.	0	.	1	0.263	0	0	0.48	0	0	7544.05	77	0	6.4551	0	34	56	16	4	39	17	9	8	0.59375	.	.	.	0	0	0	0	0	0	0	0	0	0	0
AB01074.1	-1.1860368	0.6439065	3.3679065	.	.	.	.	.	0	.	0	.	0	.	0.088	0.458	1	1	0.59	0	0	9172.6	85	-3.5	4.1661	3	29	50	26	9	54	11	4	7	0.80952381	.	.	.	0	0	0	0	0	0	0	0	0.1	0.1	0
AB06822.1	-1.1868938	1.4914975	-0.5065025	.	.	.	.	.	0	.	0	.	0	.	0.781	0.552	0	0	0.19	0	0	15595.6	144	3	7.0164	3	56	77	39	19	74	32	20	12	0.6875	.	.	.	0	0	0	0	0	0	0	0	0.04	0.07	0
AB07145.1	-1.1886861	3.141538	-0.500462	.	.	.	.	.	0	.	0	.	0	.	0.995	0.612	0	0	0.48	0	0	13238.9	123	10	9.4014	7	53	72	29	10	56	28	20	8	0.774193548	.	.	.	0	0	0	0	0	0	0	0	0	0	0
AB09611.1	-1.1893411	-5.220175	-0.576175	.	.	.	.	.	0	.	0	.	0	.	0.001	0.225	0	0	0.31	0	0	38814.55	370	6	7.7823	5	143	233	119	26	208	81	46	35	0.508928571	.	.	.	0	0	0	0	0	0	0	0	0	1.15	0
AB09599.1	-1.1902012	-3.9956935	1.5363065	.	.	.	.	.	0	.	0	.	0	.	0.019	0.059	1	1	0.18	1	0	14643	122	-2	5.1601	0	25	48	41	25	78	27	13	14	1.454545455	.	.	.	1	0	1	0	0	1	1	1	25.45	25.47	0
AB10568.1	-1.1904962	5.826292	-0.501708	.	.	.	unaffected_pathogenicity,reduced_virulence	PHI:3867,PHI:1438,PHI:8717	0	.	0	.	0	.	0.992	0.896	0	0	0.44	0	0	16023.03	145	10	8.8715	7	46	84	32	13	66	38	26	12	0.741935484	.	.	.	0	0	0	0	0	0	0	0	0	0	0
AB06487.1	-1.1919912	-2.404734	3.331266	.	.	.	.	.	0	.	0	.	0	.	0	0.044	1	1	0.06	0	0	45127.93	389	-5.5	5.8558	8	90	181	95	58	202	112	57	55	1.148648649	.	.	.	1	1	0	0	0	1	0	1	20.13	20.13	1
AB08299.1	-1.193441	-5.6656545	-0.5056545	.	.	.	.	.	0	.	0	.	0	.	0	0.14	0	0	0.08	0	0	48685.87	445	-1.5	6.343	5	140	236	128	51	241	114	60	54	0.970588235	.	.	.	0	0	0	0	0	0	0	0	0	0.03	0
AB05372.1	-1.1939485	-6.328703	-0.508703	.	.	.	.	.	0	.	0	.	0	.	0	0.03	0	0	0.02	0	0	95089.95	852	-3.5	6.2457	4	247	441	242	88	432	213	110	103	1.033707865	.	.	.	0	0	0	0	0	0	0	0	0	0.02	0
AB03436.1	-1.1942658	3.493315	3.889315	.	.	.	.	.	0	.	0	.	0	.	0.647	0.287	1	1	0.12	0	0	7133.18	64	-0.5	6.191	2	20	32	22	8	35	13	7	6	1.3	.	.	.	0	0	0	0	0	0	0	0	0.17	0.17	0
AB05138.1	-1.1961069	-2.919963	-0.519963	.	.	.	.	.	0	.	0	.	0	.	0.226	0.374	0	0	0.19	0	0	32418.54	298	0.5	6.5772	7	99	176	81	28	161	69	37	32	0.65	.	.	.	0	0	0	0	0	0	0	0	0	0	0
AB07983.1	-1.1968032	-3.0902915	-6.7442915	.	.	.	.	.	0	.	0	.	0	.	0.753	0.856	0	1	0.5	0	1	25096.81	226	4.5	8.0249	5	78	121	70	35	135	47	27	20	1.2	.	.	.	1	0	0	0	0	0	4	4	38.62	89.87	1
AB05112.1	-1.1968126	0.0842935	4.7342935	.	.	.	.	.	0	.	0	.	0	.	0.144	0.081	1	1	0.19	0	0	15818.12	152	-11.5	4.1632	0	61	104	50	11	79	38	14	24	0.470588235	0	0	0	1	1	0	1	0	1	0	0	1.8	1.8	0
AB08799.1	-1.198251	-1.375455	4.570545	.	.	.	.	.	0	.	0	.	0	.	0	0.009	1	1	0.31	0	0	63863.19	577	-12.5	5.1002	7	179	327	153	83	317	118	57	61	0.984251969	0	0	0	1	0	0	1	0	1	0	0	0	0.01	0
AB06373.1	-1.2004942	-11.699906	-6.491906	.	.	.	.	.	0	.	0	.	0	.	0	0.132	0	1	0.41	0	1	41244.58	391	10	8.0964	2	147	216	126	40	229	81	50	31	0.596330275	.	.	.	1	1	0	0	0	0	6	5	43.93	121.8	0.695652174
AB10323.1	-1.200526	-6.4330235	-0.5050235	.	.	.	.	.	0	.	0	.	0	.	0	0.012	0	0	0.24	0	0	54068.67	487	-8.5	5.5179	6	135	251	152	49	257	112	56	56	1.1875	.	.	.	0	0	0	0	0	0	0	0	0.02	0.27	0
AB10122.1	-1.200526	-5.442108	-0.502108	.	.	.	reduced_virulence	PHI:7753,PHI:7754	0	.	0	.	0	.	0	0.01	0	0	0.07	0	0	72525.46	660	-10.5	5.492	7	205	340	220	56	346	173	86	87	0.937984496	.	.	.	0	0	0	0	0	0	0	0	0.01	0.02	0
AB09938.1	-1.200526	-6.2381065	-0.5081065	.	.	.	.	.	0	.	0	.	0	.	0.002	0.043	0	0	0.05	0	0	25022.13	229	-17.5	4.2667	2	68	118	78	9	114	72	28	44	0.784313725	.	.	.	0	0	0	0	0	0	0	0	0	0	0
AB08897.1	-1.2021011	-2.9224635	-0.5224635	.	.	.	.	.	0	.	0	.	0	.	0.168	0.432	0	0	0.22	0	0	25586.62	238	-2	5.9263	3	86	142	65	20	126	49	25	24	0.607142857	.	.	.	0	0	0	0	0	0	0	0	0.01	0.01	0
AB08466.1	-1.2050107	-5.4071075	-4.4731075	.	.	.	reduced_virulence,loss_of_pathogenicity,unaffected_pathogenicity	PHI:6241,PHI:6240,PHI:3909,PHI:3908,PHI:2107,PHI:3907	0	.	0	.	0	.	0	0.011	0	1	0.46	0	1	50763.08	480	-16	4.8241	12	187	274	166	56	294	86	40	46	0.702479339	0	0	0	1	1	1	1	1	1	8	8	15.5	188.75	0
AB01115.1	-1.2052882	-6.3923845	-0.5183845	.	.	.	.	.	0	.	0	.	0	.	0	0.021	0	0	0.26	0	0	50010.93	471	-6	5.4864	7	171	265	178	31	257	117	58	59	0.857142857	.	.	.	0	0	0	0	0	0	0	0	0	0.11	0
AB07224.1	-1.2052882	-5.935752	-0.523752	.	.	.	.	.	0	.	0	.	0	.	0	0.098	0	0	0.18	0	0	61865.41	583	12.5	9.6138	3	210	338	151	34	311	130	73	57	0.523076923	.	.	.	0	0	0	0	0	0	0	0	0	0.1	0
AB06282.1	-1.2052882	-10.4436685	-0.5096685	.	.	.	lethal,reduced_virulence,unaffected_pathogenicity	PHI:355,PHI:3391,PHI:2536	0	.	0	.	0	.	0	0.011	0	0	0.27	0	0	58830.96	539	-6.5	5.7074	5	189	305	148	68	292	117	59	58	0.904761905	.	.	.	0	0	0	0	0	0	0	0	0.03	1.47	0
AB05839.1	-1.2058537	8.6220105	-0.9379895	.	.	.	unaffected_pathogenicity,reduced_virulence	PHI:277,PHI:7143,PHI:7181,PHI:6199,PHI:6206,PHI:213,PHI:7735,PHI:2477,PHI:7633,PHI:249,PHI:7734	0	.	1	PF00160	0	.	0.945	0.815	0	0	0.6	0	0	23638.39	224	-3	5.5651	2	81	131	55	21	123	48	24	24	0.777777778	.	.	.	0	0	0	0	0	0	0	0	0	0.01	0
AB00654.1	-1.2060208	-0.971251	-0.503251	.	.	.	.	.	0	.	0	.	0	.	0.533	0.389	0	0	0.21	0	0	19017.22	178	-9	4.4646	1	64	99	51	17	97	38	16	22	0.613636364	.	.	.	0	0	0	0	0	0	0	0	0.04	0.11	0
AB00781.1	-1.2062249	-0.530797	4.415203	.	.	.	reduced_virulence	PHI:4231	0	.	0	.	0	.	0	0.009	1	1	0.6	0	0	43452.24	422	-24	3.911	1	169	262	162	39	264	55	17	38	0.731092437	0	0	0	1	0	0	1	0	0	0	0	0.76	14.22	0
AB09017.1	-1.2076551	4.297447	-0.514553	.	.	.	.	.	0	.	0	.	0	.	0.969	0.833	0	0	0.37	0	0	17492.44	157	-8.5	4.4437	8	51	91	33	20	79	40	17	23	1.24137931	.	.	.	0	0	0	0	0	0	0	0	0	0	0
AB06315.1	-1.2081522	-1.8220375	-0.5180375	.	.	.	reduced_virulence	PHI:881	0	.	0	.	0	.	0.234	0.382	0	0	0.48	0	0	34051.19	330	3	7.3459	5	123	200	123	29	211	66	36	30	0.637254902	.	.	.	0	0	0	0	0	0	0	0	0.02	0.32	0
AB08859.1	-1.2100838	-0.582088	-0.582088	.	.	.	.	.	0	.	0	.	0	.	0.342	0.658	0	0	0.7	0	0	6349.12	58	3	9.5913	0	21	33	16	6	30	10	7	3	0.733333333	.	.	.	0	0	0	0	0	0	0	0	0	0	0
AB10327.1	-1.2103605	-6.2354045	-0.5054045	.	.	.	.	.	0	.	0	.	0	.	0	0.045	0	0	0.48	0	0	32159.49	290	37	11.7276	9	109	153	77	28	141	67	55	12	0.457142857	.	.	.	0	0	0	0	0	0	0	0	0	0	0
AB02043.1	-1.2112894	-3.1364875	2.8035125	.	.	.	.	.	0	.	0	.	0	.	0	0.01	1	1	0.11	0	0	71120.95	643	-3	6.124	7	193	339	201	66	354	159	81	78	1.129770992	.	.	.	0	0	0	0	0	1	0	0	0	0.31	0
AB01981.1	-1.2117407	-1.322836	4.623164	.	.	.	.	.	0	.	0	.	0	.	0	0.009	1	1	0.01	0	0	73625.82	660	6	7.0361	9	194	340	160	70	332	166	91	75	0.964788732	1	1	0	1	0	1	1	1	1	0	0	0.11	0.12	0
AB09459.1	-1.2139646	-6.4548505	-0.5088505	.	.	.	.	.	0	.	0	.	0	.	0	0.009	0	0	0.06	0	0	76609.43	686	-22	4.8819	30	207	377	188	77	369	185	87	98	0.879432624	.	.	.	0	0	0	0	0	0	0	0	0	0	0
AB09235.1	-1.2146467	-2.5484635	3.2595365	.	.	.	.	.	0	.	0	.	0	.	0	0.032	1	1	0.01	0	0	57894.23	514	5	7.6186	8	145	252	147	51	257	141	75	66	1.32967033	.	.	.	1	0	1	0	0	0	0	0	2.14	2.21	0
AB01334.1	-1.2146467	-2.7831825	3.1568175	.	.	.	.	.	0	.	0	.	0	.	0	0.01	1	1	0	0	0	59979.15	530	-2	6.3549	8	150	253	156	67	281	143	76	67	0.989690722	.	.	.	0	0	1	0	1	0	0	0	1.38	1.42	0
AB03227.1	-1.2148894	-8.712557	-2.772557	.	.	.	.	.	0	.	0	.	0	.	0	0.01	0	0	0.1	1	0	59016.62	537	-15	4.7675	7	180	301	148	63	302	139	64	75	0.708029197	.	.	.	0	0	0	0	0	0	1	0	13.02	19.65	0
AB06932.1	-1.2164841	-5.956994	-0.526994	.	.	.	.	.	0	.	0	.	0	.	0	0.095	0	0	0.04	0	0	48080.7	447	-0.5	6.4291	8	150	252	145	38	254	109	57	52	0.675438596	.	.	.	0	0	0	0	0	0	0	0	0	1.21	0
AB08839.1	-1.2179024	-5.141159	-0.509159	.	.	.	.	.	0	.	0	.	0	.	0.005	0.223	0	0	0.11	0	0	36684.53	339	-6.5	5.6734	2	109	183	116	35	184	89	45	44	0.804878049	.	.	.	0	0	0	0	0	0	0	0	0.03	0.05	0
AB08427.1	-1.2179024	-5.829804	-0.525804	.	.	.	.	.	0	.	0	.	0	.	0	0.116	0	0	0.08	0	0	34729.08	316	-13	4.6544	2	91	169	88	31	170	87	39	48	0.794871795	.	.	.	0	0	0	0	0	0	0	0	0	0.51	0
AB08943.1	-1.2179024	-8.1329605	-2.5169605	.	.	.	unaffected_pathogenicity	PHI:3275,PHI:2304	0	.	0	.	0	.	0	0.064	0	0	0.07	1	0	35634.71	315	-9	4.7264	4	76	166	86	35	173	81	37	44	1.126984127	.	.	.	0	0	0	0	0	0	1	0	0	13.61	0
AB06892.1	-1.2200992	-0.9597525	-0.2577525	.	.	.	.	.	0	.	0	.	0	.	0.348	0.535	0	0	0.13	0	0	27456.68	253	-0.5	6.3788	3	87	151	63	28	139	53	28	25	0.558823529	.	.	.	0	0	0	0	0	0	0	0	0	0.23	0
AB00890.1	-1.2204039	-5.0494205	-0.3934205	.	.	.	.	.	0	.	0	.	0	.	0	0.224	0	0	0.77	0	0	39294.72	362	-10	4.6164	2	120	223	108	45	201	69	31	38	1.096385542	.	.	.	0	0	0	0	0	0	0	0	0	0.49	0
AB09657.1	-1.2204393	-4.821233	-0.519233	.	.	.	.	.	0	.	0	.	0	.	0.004	0.279	0	0	0.22	0	0	35034.38	320	-5.5	5.1105	1	98	178	86	31	165	85	41	44	1.014925373	.	.	.	0	0	0	0	0	0	0	0	0	0	0
AB04936.1	-1.2220974	0.6108105	-0.5291895	.	.	.	.	.	0	.	0	.	0	.	0.688	0.502	0	0	0.34	0	0	26901.35	253	-5	5.0849	6	86	154	80	17	144	58	28	30	0.642857143	.	.	.	0	0	0	0	0	0	0	0	0	0.01	0
AB08317.1	-1.222804	-4.8978	-0.5178	.	.	.	.	.	0	.	0	.	0	.	0	0.27	0	0	0.29	0	0	50813.6	478	12	9.7843	1	184	282	95	52	273	112	63	49	0.543209877	.	.	.	0	0	0	0	0	0	0	0	0	0.02	0
AB02802.1	-1.2232659	1.299214	-2.834786	.	.	.	.	.	0	.	0	.	0	.	0.95	0.739	0	0	0.37	1	0	11840.54	106	0	6.2434	2	33	57	33	9	59	24	12	12	0.92	.	.	.	0	0	0	0	0	0	0	1	19.67	19.67	0
AB04516.1	-1.225032	-1.7240505	-0.5060505	.	.	.	.	.	0	.	0	.	0	.	0.343	0.454	0	0	0.09	0	0	31565.5	280	-6	5.0502	9	79	151	72	28	145	69	33	36	1	.	.	.	0	0	0	0	0	0	0	0	0	0	0
AB01159.1	-1.2260039	0.29534	-0.51666	.	.	.	loss_of_pathogenicity	PHI:3915	0	.	0	.	0	.	0.002	0.3	0	0	0.06	0	0	36832.67	334	-5.5	5.2874	6	105	176	94	37	190	90	44	46	0.835294118	.	.	.	0	0	0	0	0	0	0	0	0	0.7	0
AB03769.1	-1.2270299	-10.438542	-4.492542	.	.	.	.	.	0	.	0	.	0	.	0	0.009	0	1	0.14	0	1	90499.8	810	10	8.1413	7	245	425	235	93	447	183	100	83	1.035714286	0	0	1	1	1	1	1	1	1	3	4	19.1	84.81	0.739130435
AB04476.1	-1.2281021	-5.3003075	-0.5243075	.	.	.	.	.	0	.	0	.	0	.	0	0.204	0	0	0.1	0	0	52301.68	477	-1	6.3099	16	157	275	120	48	254	127	65	62	0.903225806	.	.	.	0	0	0	0	0	0	0	0	0	0	0
AB05633.1	-1.2281066	-2.579134	-0.533134	.	.	.	.	.	0	.	0	.	0	.	0.375	0.284	0	0	0.1	0	0	28265.25	258	2	7.0773	0	80	141	78	18	134	63	34	29	0.706896552	.	.	.	0	0	0	0	0	0	0	0	0.18	0.18	0
AB10158.1	-1.2296255	1.0816605	-0.5043395	.	.	.	reduced_virulence,loss_of_pathogenicity	PHI:7214,PHI:9055,PHI:8928	0	.	0	.	0	.	0.012	0.419	0	0	0.15	0	0	36730.64	339	-4.5	5.4382	7	125	176	107	36	197	83	41	42	0.784946237	.	.	.	0	0	0	0	0	0	0	0	0.01	0.03	0
AB10051.1	-1.2344209	3.3799185	-0.5740815	.	.	.	.	.	0	.	0	.	0	.	0.892	0.767	0	0	0.35	0	0	18265.7	168	1	7.107	3	55	97	45	12	82	42	22	20	1.121212121	.	.	.	0	0	0	0	0	0	0	0	0.07	0.07	0
AB10054.1	-1.2346303	-2.2173115	2.5046885	.	.	.	.	.	0	.	0	.	0	.	0.003	0.21	1	1	0.38	0	0	25758.45	234	16.5	10.1626	4	84	128	62	30	131	39	30	9	0.703703704	.	.	.	0	0	0	0	0	1	0	0	0.07	3.2	0
AB09267.1	-1.235547	-4.2360125	-0.5100125	.	.	.	.	.	0	.	0	.	0	.	0.001	0.378	0	0	0.23	0	0	36791.11	336	-2.5	6.1274	5	118	191	94	40	171	87	45	42	0.904109589	.	.	.	0	0	0	0	0	0	0	0	0	0.01	0
AB04840.1	-1.2359672	-6.1009265	-0.4909265	.	.	.	.	.	0	.	0	.	0	.	0.001	0.064	0	0	0.24	0	0	35810.81	324	-4.5	5.215	6	115	190	67	27	153	74	36	38	0.680555556	.	.	.	0	0	0	0	0	0	0	0	0	0	0
AB06958.1	-1.2366039	4.6212885	-0.4967115	.	.	.	.	.	0	.	0	.	0	.	0.997	0.856	0	0	0.27	0	0	17776.96	163	-1.5	5.9911	6	55	92	39	18	87	45	23	22	0.868421053	.	.	.	0	0	0	0	0	0	0	0	0	0.07	0
AB01780.1	-1.2384803	1.829989	-0.642011	.	.	.	.	.	0	.	0	.	0	.	0.958	0.454	0	0	0.49	0	0	10422.16	99	0	6.2378	3	40	55	33	3	54	22	11	11	1.045454545	.	.	.	0	0	0	0	0	0	0	0	0.99	0.99	0
AB00403.1	-1.2392212	-0.3203025	1.3476975	.	.	.	.	.	0	.	0	.	0	.	0.284	0.438	1	1	0.46	1	0	20303.44	186	-13	4.1334	1	62	104	49	24	101	44	16	28	1.146341463	.	.	.	1	1	0	0	1	0	1	1	16.74	16.74	0.565217391
AB08046.1	-1.2404912	4.357917	-0.550083	.	.	.	.	.	0	.	0	.	0	.	0.974	0.844	0	0	0.33	0	0	8687.65	82	-3	4.4645	1	29	50	22	5	45	19	8	11	0.909090909	.	.	.	0	0	0	0	0	0	0	0	0.12	0.12	0
AB00948.1	-1.2439097	-5.797136	-0.505136	.	.	.	.	.	0	.	0	.	0	.	0.002	0.116	0	0	0.47	0	0	9020.1	85	5	10.7635	1	31	56	22	4	40	16	11	5	0.571428571	.	.	.	0	0	0	0	0	0	0	0	0	0	0
AB08447.1	-1.2472246	1.3805975	-0.5054025	.	.	.	loss_of_pathogenicity	PHI:6871	0	.	0	.	0	.	0.011	0.47	0	0	0.3	0	0	35777.99	324	2	6.7377	3	91	167	96	39	176	91	50	41	1.230769231	.	.	.	0	0	0	0	0	0	0	0	0	0.06	0
AB02219.1	-1.2473366	-5.845259	-0.505259	.	.	.	unaffected_pathogenicity	PHI:1608	0	.	0	.	0	.	0.027	0.083	0	0	0.09	0	0	21648.29	189	-13	4.2503	1	41	95	50	20	99	55	21	34	1.194444444	.	.	.	0	0	0	0	0	0	0	0	0	0.03	0
AB07931.1	-1.2475928	-5.440552	-0.506552	.	.	.	reduced_virulence,unaffected_pathogenicity	PHI:1385,PHI:8540,PHI:8542	0	.	0	.	0	.	0	0.011	0	0	0.05	0	0	126681.25	1154	-9	6.0469	12	333	598	365	118	640	315	161	154	0.965250965	.	.	.	0	0	0	0	0	0	0	0	0	0	0
AB03592.1	-1.2481748	2.6897995	-0.0642005	.	.	.	.	.	0	.	0	.	0	.	0.973	0.486	0	0	0.43	0	0	6753.28	64	-4	4.5836	4	27	40	9	5	27	25	11	14	0.8125	.	.	.	0	0	0	0	0	0	0	0	0	0	0
AB06240.1	-1.2487886	2.717031	-0.408969	.	.	.	.	.	0	.	0	.	0	CE3,CE2	0.735	0.786	0	0	0.81	0	0	21568.44	200	0.5	6.6962	4	69	117	58	18	112	36	19	17	0.94	.	.	.	0	0	0	0	0	0	0	0	0	0.01	0
AB06050.1	-1.251962	-6.429946	-0.501946	.	.	.	.	.	0	.	0	.	0	.	0	0.012	0	0	0.02	0	0	64958.92	596	3	6.8629	6	189	319	191	59	324	156	83	73	1.014705882	.	.	.	0	0	0	0	0	0	0	0	0	0	0
AB07729.1	-1.2530134	3.285	-0.513	.	.	.	.	.	0	.	0	.	0	.	0.791	0.842	0	0	0.18	0	0	22111.89	209	2.5	7.1053	3	81	126	54	15	112	52	29	23	0.631578947	.	.	.	0	0	0	0	0	0	0	0	0.16	0.19	0
AB05473.1	-1.2540145	0.0909495	-0.5030505	.	.	.	.	.	0	.	0	.	0	.	0.96	0.139	0	0	0.08	0	0	25653.08	224	18	11.365	0	59	119	19	13	86	97	58	39	0.620689655	.	.	.	0	0	0	0	0	0	0	0	0	0	0
AB07095.1	-1.2554953	-3.1297505	-0.5597505	.	.	.	unaffected_pathogenicity,reduced_virulence	PHI:3947,PHI:9444,PHI:7768,PHI:419	0	.	0	.	0	.	0	0.405	0	0	0.14	0	0	40548.56	370	6	7.5042	6	112	199	112	40	210	86	49	37	0.915662651	.	.	.	0	0	0	0	0	0	0	0	0	0.01	0
AB05241.1	-1.2556399	-1.422239	-0.500239	.	.	.	increased_virulence_(hypervirulence),reduced_virulence	PHI:1049,PHI:7390	0	.	0	.	0	.	0	0.013	0	0	0	0	0	57236.81	514	-5.5	5.5491	3	151	264	152	48	266	137	68	69	0.962264151	.	.	.	0	0	0	0	0	0	0	0	0	0	0
AB07258.1	-1.2560083	-12.448629	-6.508629	.	.	.	.	.	0	.	0	.	0	.	0	0.01	0	0	0.01	0	1	325650.74	2936	-154.5	4.4674	22	849	1492	827	240	1458	833	354	479	0.858995138	.	.	.	0	0	0	0	0	0	2	0	0.13	0.29	0
AB01706.1	-1.2560083	-6.3211735	-0.5071735	.	.	.	unaffected_pathogenicity	PHI:2582,PHI:2603	0	.	0	.	0	.	0	0.031	0	0	0.01	0	0	108466.95	970	-0.5	6.4816	6	276	487	233	105	471	240	126	114	1.009433962	.	.	.	0	0	0	0	0	0	0	0	0	0.01	0
AB01033.1	-1.2564001	-0.609726	-0.645726	.	.	.	.	.	0	.	0	.	0	.	0.557	0.449	0	0	0.35	0	0	24687.17	231	10.5	9.8098	4	91	135	75	23	133	46	30	16	0.46031746	.	.	.	0	0	0	0	0	0	0	0	0	0.2	0
AB01534.1	-1.2564001	-1.2105925	-0.6045925	.	.	.	.	.	0	.	0	.	0	.	0.514	0.385	0	0	0.16	0	0	22901.84	211	-0.5	6.3775	3	73	124	53	23	122	47	25	22	0.426470588	.	.	.	0	0	0	0	0	0	0	0	0	0	0
AB03672.1	-1.2569507	-5.8011515	-0.5331515	.	.	.	.	.	0	.	0	.	0	GT28,GT1	0	0.122	0	0	0.41	0	0	48242.83	442	4	7.2133	6	133	238	155	46	272	95	52	43	0.844827586	.	.	.	0	0	0	0	0	0	0	0	0	0.37	0
AB01956.1	-1.2573814	-6.3521975	-0.5081975	.	.	.	.	.	0	.	0	.	0	.	0	0.026	0	0	0	0	0	169233.26	1535	0.5	6.5444	12	474	808	397	136	736	444	231	213	0.984520124	.	.	.	0	0	0	0	0	0	0	0	0	0	0
AB09475.1	-1.2573814	-6.3650525	-0.5090525	.	.	.	.	.	0	.	0	.	0	.	0	0.024	0	0	0.02	0	0	186857.81	1692	18.5	7.1658	12	529	949	438	160	835	448	247	201	0.637279597	.	.	.	0	0	0	0	0	0	0	0	0	0.01	0
AB06914.1	-1.2579306	0.5551995	-0.4508005	.	.	.	reduced_virulence,unaffected_pathogenicity	PHI:2189,PHI:1670,PHI:1663,PHI:1668	0	.	0	.	0	.	0.358	0.643	0	0	0.25	0	0	42025.97	387	-4	5.8395	31	140	226	89	29	201	121	61	60	0.744897959	.	.	.	0	0	0	0	0	0	0	0	0	0	0
AB07877.1	-1.2612413	-1.8513335	3.9746665	.	.	.	.	.	0	.	0	.	0	.	0	0.029	1	1	0.21	0	0	47988.14	442	28.5	10.7565	7	165	254	122	33	209	111	73	38	0.631067961	.	.	.	1	1	1	0	1	1	0	0	11.33	11.34	0
AB09314.1	-1.2625822	-2.454888	-0.508888	.	.	.	reduced_virulence,unaffected_pathogenicity	PHI:881,PHI:6517,PHI:2255,PHI:587,PHI:668,PHI:4616,PHI:3277,PHI:2256,PHI:9519,PHI:4903,PHI:9524	0	.	0	.	0	.	0.04	0.469	0	0	0.43	0	0	37695.65	348	2	6.7537	12	117	187	113	34	204	92	50	42	0.933333333	.	.	.	0	0	0	0	0	0	0	0	0	4.79	0
AB09192.1	-1.2627969	-6.226002	-0.508002	.	.	.	.	.	0	.	0	.	0	.	0	0.047	0	0	0.11	0	0	70226.83	623	5.5	6.8912	4	178	322	153	91	329	156	87	69	1	.	.	.	0	0	0	0	0	0	0	0	0	0.05	0
AB03170.1	-1.2631652	-6.322473	-0.508473	.	.	.	.	.	0	.	0	.	0	.	0	0.031	0	0	0	0	0	120835.63	1079	-3	6.377	7	323	560	262	131	520	297	156	141	1.018604651	.	.	.	0	0	0	0	0	0	0	0	0	0.08	0
AB00489.1	-1.2631652	-6.361463	-0.505463	.	.	.	unaffected_pathogenicity	PHI:1655	0	.	0	.	0	.	0	0.024	0	0	0.02	0	0	206564.83	1848	44	9.1307	10	565	966	478	204	912	518	295	223	0.95026178	.	.	.	0	0	0	0	0	0	0	0	0	0.04	0
AB01549.1	-1.263612	-3.4654695	-2.5354695	.	.	.	.	.	0	.	0	.	0	.	0.256	0.589	0	0	0.55	1	0	10600.1	96	4.5	8.6813	3	36	53	24	21	65	12	9	3	0.965517241	.	.	.	0	0	0	0	0	0	1	1	21.09	21.1	0
AB01330.1	-1.2640418	-5.2018625	-0.5038625	.	.	.	.	.	0	.	0	.	0	.	0	0.217	0	0	0.07	0	0	45350.96	418	0	6.506	5	133	222	140	30	229	115	60	55	0.90625	.	.	.	0	0	0	0	0	0	0	0	0	0.02	0
AB05811.1	-1.264189	-5.5812	-0.4992	.	.	.	.	.	0	.	0	.	0	.	0	0.153	0	0	0.08	0	0	40131.46	369	-7.5	5.1014	11	121	208	99	40	214	87	42	45	0.715909091	.	.	.	0	0	0	0	0	0	0	0	0.35	0.36	0
AB08258.1	-1.264482	-5.8386365	-3.4866365	.	.	.	.	.	0	.	0	.	0	.	0.031	0.577	0	0	0.08	1	0	33966.23	308	0.5	6.6093	3	102	174	89	40	175	78	41	37	0.726190476	.	.	.	0	0	0	0	0	0	1	0	6.14	14.11	0
AB08556.1	-1.2651321	-6.441502	-0.507502	.	.	.	.	.	0	.	0	.	0	.	0	0.011	0	0	0.03	0	0	64899.98	594	2	6.8092	11	195	322	176	55	328	145	76	69	0.837037037	.	.	.	0	0	0	0	0	0	0	0	0.01	0.24	0
AB06620.1	-1.2651832	0.5104515	-0.5155485	.	.	.	.	.	0	.	0	.	0	.	0.36	0.811	0	0	0.28	0	0	9448.72	85	-3	4.7469	0	24	46	26	9	49	22	10	12	0.904761905	.	.	.	0	0	0	0	0	0	0	0	0.4	0.4	0
AB06868.1	-1.2661252	2.581073	-0.520927	.	.	.	.	.	0	.	0	.	0	.	0.828	0.689	0	0	0.34	0	0	18303.78	167	-3	5.0189	2	50	95	47	21	98	44	21	23	0.954545455	.	.	.	0	0	0	0	0	0	0	0	0.08	0.12	0
AB06854.1	-1.2661252	-3.4383805	-0.5223805	.	.	.	.	.	0	.	0	.	0	.	0.035	0.479	0	0	0.19	0	0	33461.63	306	-1.5	6.2243	5	98	175	75	34	164	67	35	32	0.783783784	.	.	.	0	0	0	0	0	0	0	0	0	0	0
AB10127.1	-1.2661252	4.2911095	-0.5128905	.	.	.	reduced_virulence	PHI:6416	0	.	0	.	0	.	0.943	0.691	0	0	0.13	0	0	25725.4	239	-3	5.1694	2	69	135	78	18	141	64	31	33	0.777777778	.	.	.	0	0	0	0	0	0	0	0	0	0.01	0
AB01850.1	-1.2665777	-11.1604165	-5.3164165	.	.	.	.	.	0	.	0	.	0	.	0	0.026	0	1	0.02	0	1	52410.76	470	10	9.1899	5	135	234	168	52	275	107	60	47	1.136842105	.	.	.	1	0	1	0	1	0	4	5	17.8	107.36	0.695652174
AB04965.1	-1.2668859	-6.4621005	-0.5161005	.	.	.	.	.	0	.	0	.	0	.	0	0.009	0	0	0.21	0	0	59604.02	555	-12.5	5.0218	5	190	318	169	55	310	121	58	63	0.741007194	.	.	.	0	0	0	0	0	0	0	0	0	0.01	0
AB05908.1	-1.2671685	-5.199054	-0.505054	.	.	.	reduced_virulence	PHI:7223	0	.	0	.	0	.	0	0.051	0	0	0.02	0	0	45220.17	402	-15	4.7732	1	104	204	113	37	193	143	66	77	0.975609756	.	.	.	0	0	0	0	0	0	0	0	0	0	0
AB09167.1	-1.2675853	-0.2806355	-0.5266355	.	.	.	.	.	0	.	0	.	0	.	0.635	0.406	0	0	0.21	0	0	28722.58	273	-5	5.2956	1	97	151	98	21	163	59	29	30	0.5	.	.	.	0	0	0	0	0	0	0	0	0	0.19	0
AB09416.1	-1.268988	2.0391785	-0.3128215	.	.	.	.	.	0	.	0	.	0	.	0.699	0.693	0	0	0.44	0	0	21924.19	206	2	7.0388	3	85	128	54	25	107	45	25	20	0.788461538	.	.	.	0	0	0	0	0	0	0	0	0	0	0
AB05996.1	-1.2691594	-11.207709	-5.261709	.	.	.	.	.	0	.	0	.	0	.	0	0.009	0	1	0.27	0	1	52631.6	485	20.5	10.8966	2	161	274	142	34	268	97	60	37	0.621212121	.	.	.	1	1	1	0	0	1	2	3	42.84	64.58	0.760869565
AB01622.1	-1.2708206	-1.881614	-0.603614	.	.	.	.	.	0	.	0	.	0	.	0.193	0.594	0	0	0.65	0	0	29724.66	276	3	6.9196	5	103	159	84	29	146	65	37	28	0.920634921	.	.	.	0	0	0	0	0	0	0	0	0.18	0.48	0
AB10022.1	-1.2709026	1.0295865	-0.5664135	.	.	.	increased_virulence_(hypervirulence),reduced_virulence,loss_of_pathogenicity,lethal,unaffected_pathogenicity	PHI:3866,PHI:7485,PHI:2247,PHI:5440,PHI:8927,PHI:2836,PHI:2837,PHI:784,PHI:9460,PHI:2269,PHI:2312,PHI:3301,PHI:7696,PHI:6956,PHI:6957,PHI:4077,PHI:5271,PHI:685,PHI:7511,PHI:2802,PHI:2022,PHI:2844,PHI:59	0	.	0	.	0	.	0.606	0.66	0	0	0.43	0	0	31305.57	292	2.5	7.0655	7	102	169	92	27	165	70	38	32	0.87012987	.	.	.	0	0	0	0	0	0	0	0	0.95	6.32	0
AB00213.1	-1.2719381	3.881799	-0.516201	.	.	.	.	.	0	.	0	.	0	.	0.932	0.801	0	0	0.25	0	0	18275.63	169	3.5	7.7554	4	61	100	39	14	83	40	23	17	0.897435897	.	.	.	0	0	0	0	0	0	0	0	0	0.01	0
AB08339.1	-1.2739737	-3.669115	2.276885	.	.	.	.	.	0	.	0	.	0	.	0	0.009	1	1	0.49	1	0	97026.27	925	-29	4.4148	15	395	596	288	68	483	137	57	80	0.798969072	1	0	0	1	0	1	1	1	1	1	0	1.66	14.61	0
AB02918.1	-1.274663	5.845147	2.983147	.	.	.	.	.	0	.	0	.	0	.	0.839	0.638	1	1	0.32	0	0	25315.01	241	-0.5	6.2523	1	88	138	81	15	141	51	26	25	0.703125	.	.	.	0	1	0	0	0	1	0	0	0	0.28	0
AB01411.1	-1.275221	0.494856	-0.471144	.	.	.	.	.	0	.	0	.	0	.	0.945	0.216	0	0	0.49	0	0	11604.43	105	8.5	10.5158	3	37	64	27	10	61	21	15	6	0.4375	.	.	.	0	0	0	0	0	0	0	0	0	0	0
AB02241.1	-1.2777114	0.919841	-0.502159	.	.	.	.	.	0	.	0	.	0	.	0.725	0.512	0	0	0.36	0	0	14926.18	138	18	10.8494	0	52	75	36	9	61	41	30	11	1.28125	.	.	.	0	0	0	0	0	0	0	0	0	0	0
AB08121.1	-1.2781549	2.185338	-2.920662	.	.	.	.	.	0	.	0	.	0	.	1	0.851	0	0	0.6	1	0	12349.65	112	5	9.856	0	35	62	15	17	59	22	14	8	1.09375	.	.	.	0	0	0	0	0	0	1	1	17.54	17.54	0
AB06193.1	-1.2789104	0.4808815	-0.5031185	.	.	.	.	.	0	.	0	.	0	.	0.569	0.595	0	0	0.2	0	0	29925.59	269	0.5	6.5611	9	89	143	78	32	134	74	40	34	1.18	.	.	.	0	0	0	0	0	0	0	0	0	0	0
AB02024.1	-1.2789385	-6.004391	-0.502391	.	.	.	increased_virulence_(hypervirulence),reduced_virulence,lethal,unaffected_pathogenicity	PHI:7617,PHI:7619,PHI:423,PHI:6510,PHI:7620,PHI:2549,PHI:7618,PHI:1458,PHI:8011	0	.	0	.	0	.	0	0.083	0	0	0.07	0	0	56613.52	508	11	8.7551	7	135	252	135	45	264	118	67	51	1.160377358	.	.	.	0	0	0	0	0	0	0	0	0	0	0
AB05496.1	-1.2804041	1.303449	-0.508551	.	.	.	.	.	0	.	0	.	0	.	0.806	0.496	0	0	0.01	0	0	17580.63	155	-1.5	5.2968	2	42	85	31	14	71	39	19	20	1.103448276	.	.	.	0	0	0	0	0	0	0	0	0	0.02	0
AB10299.1	-1.2807231	2.8361275	-0.6918725	.	.	.	.	.	0	.	0	.	0	.	0.967	0.621	0	0	0.49	0	0	11971.17	115	-1.5	5.6096	1	48	69	30	8	58	26	13	13	0.628571429	.	.	.	0	0	0	0	0	0	0	0	0.01	0.01	0
AB03841.1	-1.2821827	-2.580013	1.595987	.	.	.	.	.	0	.	0	.	0	.	0	0.304	1	1	0.1	1	0	41140.5	381	6.5	7.8133	10	134	208	132	33	220	83	47	36	0.724137931	.	.	.	0	1	0	0	0	1	1	0	0.1	10.65	0
AB06675.1	-1.2825876	-0.498986	-0.504986	.	.	.	.	.	0	.	0	.	0	.	0.703	0.298	0	0	0.34	0	0	14414.16	136	9	10.5349	2	52	84	30	7	62	30	20	10	0.72972973	.	.	.	0	0	0	0	0	0	0	0	0	0	0
AB10668.1	-1.2826879	4.521893	-0.506107	.	.	.	.	.	0	.	0	.	0	.	0.99	0.848	0	0	0.17	0	0	19450.44	175	5	9.4417	2	48	81	52	13	89	46	26	20	1.666666667	.	.	.	0	0	0	0	0	0	0	0	0	0.06	0
AB05123.1	-1.2848637	1.8240475	-0.4079525	.	.	.	.	.	0	.	0	.	0	.	0.995	0.377	0	0	0.6	0	0	13710.07	125	6	8.6157	7	54	82	19	10	52	29	18	11	0.75	.	.	.	0	0	0	0	0	0	0	0	0	0	0
AB09150.1	-1.2857264	7.084274	2.620274	.	.	.	.	.	0	.	0	.	0	.	0.981	0.763	1	1	0.33	0	0	15979.24	149	0.5	6.7108	2	47	89	46	13	91	34	18	16	0.534883721	.	.	.	0	0	0	0	0	1	0	0	0	0	0
AB08093.1	-1.286135	-3.1153085	2.5006915	.	.	.	.	.	0	.	0	.	0	GH16	0	0.064	1	1	0.13	1	0	51433.55	459	-9.5	4.922	5	144	246	111	52	227	108	51	57	1.297619048	0	0	0	1	1	1	1	1	1	1	1	0.13	20.97	0
AB05805.1	-1.2875335	-5.6739925	-0.5319925	.	.	.	.	.	0	.	0	.	0	.	0	0.143	0	0	0.43	0	0	57851.93	537	0	6.5059	6	191	314	158	56	302	118	61	57	0.820143885	.	.	.	0	0	0	0	0	0	0	0	2.89	4.11	0
AB08519.1	-1.2897406	1.6566495	-2.9993505	.	.	.	.	.	0	.	0	.	0	.	0.962	0.814	0	0	0.24	1	0	16654.9	156	-0.5	6.3227	3	57	90	45	16	93	32	17	15	0.630434783	.	.	.	0	0	0	0	0	0	1	1	0.22	23.2	0
AB05212.1	-1.2906599	-5.68085	-0.49685	.	.	.	.	.	0	.	0	.	0	.	0.055	0.081	0	0	0.62	0	0	22517.19	230	-10	4.3188	0	109	167	79	4	137	46	18	28	0.225225225	.	.	.	0	0	0	0	0	0	0	0	0	0	0
AB01686.1	-1.2907269	-4.9036115	1.0363885	.	.	.	.	.	0	.	0	.	0	.	0	0.01	1	1	0	1	0	59842.74	525	11	8.6239	8	142	236	152	56	273	146	81	65	1.170212766	.	.	.	1	1	0	0	0	0	1	1	20.5	20.54	0.85
AB08143.1	-1.2916625	-1.4439015	-0.5039015	.	.	.	loss_of_pathogenicity	PHI:4210	0	.	0	.	0	.	0	0.01	0	0	0.05	0	0	84269.41	764	-4.5	6.1574	14	247	404	234	84	422	190	98	92	0.81920904	.	.	.	0	0	0	0	0	0	0	0	0	0.03	0
AB01685.1	-1.2946852	5.056694	0.538694	.	.	.	.	.	0	.	0	.	0	.	0.976	0.777	1	1	0.23	1	0	17104.54	151	3	7.5108	0	44	71	44	29	91	34	20	14	1.2	.	.	.	1	1	0	0	0	0	1	1	28.22	33.08	0.652173913
AB00706.1	-1.2953784	-1.698996	4.241004	.	.	.	unaffected_pathogenicity	PHI:716	0	.	0	.	0	AA7	0	0.01	1	1	0.28	0	0	72345.85	660	-3.5	5.9932	8	221	363	197	85	381	128	65	63	1.058441558	.	.	.	1	1	0	0	0	1	0	0	0.36	13.84	0
AB10565.1	-1.296377	2.2037425	-2.9982575	.	.	.	.	.	0	.	0	.	0	.	0.998	0.869	0	0	0.29	1	0	12940.45	121	2	7.7491	3	47	75	28	13	68	29	16	13	0.666666667	.	.	.	0	0	0	0	0	0	1	1	0	22.96	0
AB08918.1	-1.3017013	-1.3559505	-0.5059505	.	.	.	increased_virulence_(hypervirulence),reduced_virulence	PHI:9236,PHI:6095	0	.	0	.	0	GH43_2,GH43_14,GH43_34,GH43_12,GH43_5,GH43_23,GH43_29,GH43_36,GH43,GH43_15,GH43_30,GH43_8,GH43_3,GH117,GH43_16,GH43_31,GH43_19,GH43_24,GH43_6,GH43_33,GH43_9,GH43_28,GH43_4,GH43_13,GH43_32,GH43_37,GH43_10,GH43_11,GH43_18,GH43_26	0	0.025	0	0	0.02	0	0	128412.27	1154	-14.5	5.686	8	354	617	295	129	579	313	157	156	0.78125	.	.	.	0	0	0	0	0	0	0	0	0	0	0
AB01425.1	-1.302222	-0.364652	-0.624652	.	.	.	reduced_virulence,unaffected_pathogenicity,lethal	PHI:3280,PHI:7010,PHI:7011,PHI:7012,PHI:7009	0	.	0	.	0	.	0.952	0.758	0	0	0.07	0	0	21841.95	199	-2	5.9231	3	58	106	68	20	109	47	24	23	1.277777778	.	.	.	0	0	0	0	0	0	0	0	0	0	0
AB01662.1	-1.302608	-2.4014	-0.5054	.	.	.	.	.	0	.	0	.	0	.	0.549	0.135	0	0	0.15	0	0	22968.88	203	15	10.9136	1	68	109	29	15	68	86	53	33	0.425531915	.	.	.	0	0	0	0	0	0	0	0	0	0	0
AB05253.1	-1.3026307	-1.5388505	-0.5188505	.	.	.	.	.	0	.	0	.	0	.	0.379	0.451	0	0	0.46	0	0	22408.45	214	-6	4.5377	7	87	132	57	17	133	39	17	22	0.484375	.	.	.	0	0	0	0	0	0	0	0	5.79	5.8	0
AB02298.1	-1.3055608	-2.1001065	-0.5101065	.	.	.	.	.	0	.	0	.	0	.	0.383	0.352	0	0	0.17	0	0	27785.55	254	-6	4.8667	3	80	143	82	25	143	62	29	33	0.875	.	.	.	0	0	0	0	0	0	0	0	7.24	12.45	0
AB01066.1	-1.3065748	-6.28065	-6.92265	.	.	.	.	.	0	.	0	.	0	.	0.472	0.635	0	0	0.48	0	1	19644.72	179	6.5	9.2581	1	56	96	52	29	115	30	20	10	0.956521739	.	.	.	0	0	0	0	0	0	1	2	22.01	43.86	0
AB05392.1	-1.3084824	4.0802665	-0.5577335	.	.	.	.	.	0	.	0	.	0	.	0.989	0.784	0	0	0.56	0	0	16988.71	159	1.5	7.2454	2	63	97	39	12	78	39	21	18	0.625	.	.	.	0	0	0	0	0	0	0	0	0	0	0
AB10437.1	-1.310507	-3.152338	-0.530338	.	.	.	.	.	0	.	0	.	0	.	0.051	0.512	0	0	0.03	0	0	32663.12	292	0.5	6.5993	6	85	158	75	36	162	74	39	35	0.968253968	.	.	.	0	0	0	0	0	0	0	0	0.01	3.24	0
AB00993.1	-1.310507	-3.7086215	-0.5586215	.	.	.	.	.	0	.	0	.	0	.	0.004	0.471	0	0	0.26	0	0	35724.16	320	5	7.3012	4	100	170	83	49	176	67	39	28	0.878378378	.	.	.	0	0	0	0	0	0	0	0	0	0.7	0
AB02834.1	-1.3105822	1.760259	-0.699741	.	.	.	.	.	0	.	0	.	0	.	0.613	0.797	0	0	0.18	0	0	25731.9	231	0.5	6.6427	2	75	122	56	30	123	53	28	25	0.962264151	.	.	.	0	0	0	0	0	0	0	0	0.28	9.03	0
AB03029.1	-1.3106894	-4.879702	-0.577702	.	.	.	.	.	0	.	0	.	0	.	0.001	0.282	0	0	0.37	0	0	36571.44	330	-4	5.5936	7	110	184	86	42	186	72	36	36	0.837837838	.	.	.	0	0	0	0	0	0	0	0	0	1.22	0
AB10395.1	-1.3128048	4.7999445	0.1319445	.	.	.	.	.	0	.	0	.	0	.	1	0.778	0	0	0.47	0	0	20694.85	185	12	8.5006	16	72	100	37	24	94	41	28	13	0.625	.	.	.	0	0	0	0	0	0	0	0	0	0.09	0
AB08657.1	-1.3139355	-2.0336895	3.7023105	.	.	.	.	.	0	.	0	.	0	.	0	0.044	1	1	0.73	0	0	3148.54	29	-0.5	5.2713	0	11	20	7	4	16	2	1	1	0.714285714	.	.	.	0	0	0	0	0	0	0	0	0.01	0.01	0
AB06802.1	-1.3144075	1.726894	-0.439106	.	.	.	.	.	0	.	0	.	0	.	0.68	0.681	0	0	0.31	0	0	15028.94	138	1	6.7535	1	45	73	36	14	72	28	16	12	0.785714286	.	.	.	0	0	0	0	0	0	0	0	0	0	0
AB07518.1	-1.3151929	-5.4221865	-0.4761865	.	.	.	unaffected_pathogenicity,reduced_virulence	PHI:61,PHI:2510,PHI:2896,PHI:2488	0	.	0	.	0	GH47,GH17	0	0.009	0	0	0.23	0	0	94950.33	863	-20	4.8979	10	290	467	246	116	496	208	98	110	0.943661972	.	.	.	0	0	0	0	0	0	0	0	0	0.39	0
AB05688.1	-1.31579	-4.526923	-0.506923	.	.	.	.	.	0	.	0	.	0	.	0	0.33	0	0	0.11	0	0	42574.57	383	-2	6.1157	2	110	204	112	44	208	98	50	48	1.333333333	.	.	.	0	0	0	0	0	0	0	0	0	0.34	0
AB03344.1	-1.3177831	-2.957753	-0.477753	.	.	.	unaffected_pathogenicity,reduced_virulence	PHI:7320,PHI:144,PHI:6538	0	.	0	.	0	GH18	0	0.42	0	0	0.46	0	0	41606.68	376	0	6.4956	5	121	202	100	60	221	79	43	36	0.791666667	.	.	.	0	0	0	0	0	0	0	0	0.03	0.04	0
AB09769.1	-1.3177937	-5.146767	-0.200767	.	.	.	reduced_virulence	PHI:3813,PHI:3859	0	.	0	.	0	GH5_47,GH5_46,GH5,GH5_44,GH5_38,GH5_33,GH5_25,GH5_54,GH5_22,GH5_52,GH5_9,GH5_39,GH5_8,GH5_5,GH5_45,GH5_37,GT28,GH5_15,GH5_14,GH5_49,GH5_36,GH5_23,GH5_50,GH5_4	0	0.009	0	0	0.48	0	0	67139.27	599	-14.5	5.0629	8	176	314	167	91	331	141	68	73	1.055555556	.	.	.	0	0	0	0	0	0	0	0	8.72	8.75	0
AB07811.1	-1.3193699	7.5235105	4.3135105	.	.	.	.	.	0	.	0	.	0	.	0.982	0.553	1	1	0.63	0	0	12381.14	109	9.5	11.6348	1	38	58	29	22	61	25	18	7	1	.	.	.	1	1	0	0	0	1	0	1	22.13	22.13	1
AB08768.1	-1.3215528	0.320746	-0.501254	.	.	.	.	.	0	.	0	.	0	.	0.58	0.557	0	0	0.49	0	0	12546.94	114	10	10.5169	2	46	68	18	9	43	31	21	10	1.333333333	.	.	.	0	0	0	0	0	0	0	0	0	0	0
AB05614.1	-1.3215528	0.5247845	-0.5072155	.	.	.	.	.	0	.	0	.	0	.	0.784	0.388	0	0	0.36	0	0	10520.55	97	2	7.6738	4	38	61	21	8	40	33	18	15	1.1	.	.	.	0	0	0	0	0	0	0	0	0	0	0
AB03804.1	-1.3233378	-5.931688	-0.525688	.	.	.	.	.	0	.	0	.	0	.	0.005	0.094	0	0	0.1	0	0	34181.79	320	-11.5	4.7095	9	95	185	104	16	176	94	43	51	0.691358025	.	.	.	0	0	0	0	0	0	0	0	0.02	0.02	0
AB04236.1	-1.3240933	-6.2474145	-0.5054145	.	.	.	.	.	0	.	0	.	0	.	0	0.043	0	0	0.33	0	0	58730.78	536	-3.5	6.1661	3	155	296	165	56	286	137	71	66	1.266055046	.	.	.	0	0	0	0	0	0	0	0	0	0.21	0
AB01746.1	-1.3240933	-0.913208	-0.507208	.	.	.	unaffected_pathogenicity,loss_of_pathogenicity	PHI:7031,PHI:387	0	.	0	.	0	.	0	0.099	0	0	0.09	0	0	51993.12	473	-1	6.186	6	147	258	162	37	254	117	59	58	1.125	.	.	.	0	0	0	0	0	0	0	0	0	0.06	0
AB10484.1	-1.3240933	-5.949724	-0.495724	.	.	.	.	.	0	.	0	.	0	GH18	0	0.091	0	0	0.24	0	0	44995.67	411	-9	5.1269	5	126	227	119	48	235	93	45	48	0.81372549	.	.	.	0	0	0	0	0	0	0	0	0.12	0.15	0
AB00339.1	-1.3244617	-6.443503	-0.497503	.	.	.	unaffected_pathogenicity	PHI:2510,PHI:2488	0	.	0	.	0	GH47	0	0.009	0	0	0.1	0	0	113944.29	1026	-26	5.0092	9	306	549	289	128	567	240	115	125	0.81092437	.	.	.	0	0	0	0	0	0	0	0	0	0.04	0
AB00332.1	-1.3250693	-3.547235	-0.521235	.	.	.	reduced_virulence,unaffected_pathogenicity	PHI:6517,PHI:2255,PHI:668,PHI:5034,PHI:4616,PHI:2256,PHI:587,PHI:3277,PHI:9519,PHI:9524	0	.	0	.	0	.	0.001	0.328	0	0	0.44	0	0	41523.93	389	1.5	6.6707	13	133	219	137	37	238	86	47	39	0.704081633	.	.	.	0	0	0	0	0	0	0	0	0	0.66	0
AB10548.1	-1.3255966	5.9182825	4.1722825	.	.	.	.	.	0	.	0	.	0	.	0.826	0.465	1	1	0.65	0	0	3061.6	29	0.5	6.9679	1	10	17	10	3	19	5	3	2	1	.	.	.	1	1	0	0	0	0	0	0	10.77	10.77	0
AB09648.1	-1.3276105	2.685911	-0.506089	.	.	.	.	.	0	.	0	.	0	.	0.98	0.552	0	0	0.07	0	0	6335.07	59	-0.5	5.7328	1	22	34	17	4	32	16	8	8	0.5	.	.	.	0	0	0	0	0	0	0	0	0.01	0.01	0
AB01391.1	-1.328568	1.2558805	-0.5381195	.	.	.	.	.	0	.	0	.	0	.	0.752	0.547	0	0	0.02	0	0	26247.91	239	-1.5	5.7951	5	71	129	80	18	131	64	32	32	0.909090909	.	.	.	0	0	0	0	0	0	0	0	0.12	0.12	0
AB05708.1	-1.3286133	-0.7814005	-0.5074005	.	.	.	unaffected_pathogenicity,reduced_virulence,loss_of_pathogenicity	PHI:9354,PHI:504,PHI:9319,PHI:8862,PHI:9353,PHI:8963,PHI:415	0	.	0	.	0	.	0	0.121	0	0	0.14	0	0	39402.7	360	-8.5	4.922	4	118	199	108	35	197	89	42	47	1	.	.	.	0	0	0	0	0	0	0	0	0	0.05	0
AB07578.1	-1.3296204	-6.1330255	-0.5170255	.	.	.	.	.	0	.	0	.	0	.	0	0.064	0	0	0.11	0	0	59400.62	560	-8.5	5.3433	12	206	339	174	45	309	124	61	63	0.642857143	.	.	.	0	0	0	0	0	0	0	0	0	0	0
AB03243.1	-1.3310202	3.819899	-0.574101	.	.	.	increased_virulence_(hypervirulence),reduced_virulence,unaffected_pathogenicity	PHI:2312,PHI:2844,PHI:2802,PHI:59	0	.	0	.	0	.	0.33	0.569	0	0	0.36	0	0	31437.2	291	-1	6.1298	4	97	165	81	19	146	65	33	32	1.03125	.	.	.	0	0	0	0	0	0	0	0	0.01	0.01	0
AB06678.1	-1.3311452	3.4704725	-0.3695275	.	.	.	.	.	0	.	0	.	0	.	0.893	0.747	0	0	0.6	0	0	20043.78	183	6.5	8.81	4	64	103	52	21	101	41	25	16	0.888888889	.	.	.	0	0	0	0	0	0	0	0	0	0.02	0
AB09126.1	-1.3364593	3.363786	-0.440214	.	.	.	.	.	0	.	0	.	0	.	0.998	0.636	0	0	0.31	0	0	7999.24	75	0.5	6.7039	2	24	40	32	6	46	16	9	7	0.65	.	.	.	0	0	0	0	0	0	0	0	0.36	0.45	0
AB00620.1	-1.336864	-6.4411355	-0.5071355	.	.	.	.	.	0	.	0	.	0	.	0	0.011	0	0	0.03	0	0	42524.04	393	-27	4.2133	3	127	215	99	28	198	105	40	65	0.707865169	.	.	.	0	0	0	0	0	0	0	0	0	0	0
AB00932.1	-1.3388572	-1.636906	3.541094	.	.	.	.	.	0	.	0	.	0	.	0.002	0.135	1	1	0.33	0	0	23238.72	208	-16	4.0807	7	62	116	46	25	105	45	16	29	0.923076923	.	.	.	1	0	1	0	0	0	0	0	0	0	0
AB02372.1	-1.3389249	-0.220113	-0.508113	.	.	.	.	.	0	.	0	.	0	.	0.672	0.376	0	0	0.11	0	0	29556.28	268	4	7.8288	3	79	146	83	19	128	93	50	43	1.132075472	.	.	.	0	0	0	0	0	0	0	0	0	0.02	0
AB01272.1	-1.3389249	0.8464975	-0.5095025	.	.	.	.	.	0	.	0	.	0	.	0.946	0.28	0	0	0.03	0	0	24507.25	217	1.5	6.6884	3	62	116	50	27	107	70	39	31	0.454545455	.	.	.	0	0	0	0	0	0	0	0	0	0	0
AB06026.1	-1.3398151	-6.2954005	-0.5054005	.	.	.	.	.	0	.	0	.	0	.	0	0.035	0	0	0.1	0	0	39901.55	367	-6	5.1964	0	109	212	89	23	180	97	47	50	0.652631579	.	.	.	0	0	0	0	0	0	0	0	0.01	0.02	0
AB09296.1	-1.3417828	3.0411565	-0.5168435	.	.	.	increased_virulence_(hypervirulence),reduced_virulence,loss_of_pathogenicity,lethal,unaffected_pathogenicity	PHI:3866,PHI:7485,PHI:8927,PHI:5440,PHI:2837,PHI:2835,PHI:784,PHI:9460,PHI:2269,PHI:2312,PHI:3301,PHI:8929,PHI:7696,PHI:6956,PHI:6957,PHI:5271,PHI:4077,PHI:5272,PHI:685,PHI:7915,PHI:7511,PHI:2802,PHI:2022,PHI:2844,PHI:59	0	.	0	.	0	.	0.954	0.639	0	0	0.4	0	0	26334.04	250	-0.5	6.2448	6	91	151	81	18	144	53	27	26	0.881355932	.	.	.	0	0	0	0	0	0	0	0	0.07	0.08	0
AB05719.1	-1.3421831	3.7360945	-0.5119055	.	.	.	.	.	0	.	0	.	0	.	0.986	0.722	0	0	0.21	0	0	18897.27	173	9	10.2131	1	47	86	55	11	97	49	29	20	1.424242424	.	.	.	0	0	0	0	0	0	0	0	0	0.11	0
AB03793.1	-1.3432232	3.8779915	-0.5140085	.	.	.	.	.	0	.	0	.	0	.	0.946	0.786	0	0	0.23	0	0	22030.64	205	-1.5	6.2194	2	76	110	57	22	107	49	26	23	0.884615385	.	.	.	0	0	0	0	0	0	0	0	0	0	0
AB09846.1	-1.344018	-3.1754585	1.7565415	.	.	.	.	.	0	.	0	.	0	.	0	0.178	1	1	0.18	1	0	52257.86	462	3	6.824	2	119	222	120	55	230	121	66	55	1.244186047	1	0	0	1	1	0	1	0	1	1	1	0.47	22.85	0
AB04613.1	-1.3447361	-5.958501	-0.510501	.	.	.	.	.	0	.	0	.	0	CE10	0	0.092	0	0	0.33	0	0	36885.93	347	-9	4.8569	8	123	212	120	33	215	68	32	36	0.554455446	.	.	.	0	0	0	0	0	0	0	0	0	0.45	0
AB03536.1	-1.3447361	-0.0053025	-0.5053025	.	.	.	unaffected_pathogenicity	PHI:1581	0	.	1	PF03443	1	AA9	0.033	0.217	0	0	0.4	0	0	26869.02	244	-14	4.1966	9	88	137	58	29	137	51	19	32	0.901639344	.	.	.	0	0	0	0	0	0	0	0	0.01	0.69	0
AB09754.1	-1.3447361	4.796236	2.916236	.	.	.	.	.	0	.	1	PF01764	0	.	0.019	0.461	1	1	0.71	0	0	31244.22	290	-3.5	5.2696	6	107	170	79	34	165	51	25	26	0.852941176	.	.	.	1	0	0	0	0	0	0	0	0.01	0.03	0
AB00041.1	-1.3452412	-6.507505	-0.567505	.	.	.	.	.	0	.	0	.	0	AA7	0	0.01	0	0	0.15	0	0	89409.7	824	-9	6.0125	23	276	462	253	96	484	205	106	99	0.682926829	.	.	.	0	0	0	0	0	0	0	0	0	0.2	0
AB04128.1	-1.3452412	-3.365894	-0.603894	.	.	.	reduced_virulence,unaffected_pathogenicity	PHI:6517,PHI:3277,PHI:2256,PHI:587,PHI:9519,PHI:9524	0	.	0	.	0	.	0	0.373	0	0	0.13	0	0	45809.58	420	3.5	6.987	17	138	234	121	47	248	97	53	44	0.857142857	.	.	.	0	0	0	0	0	0	0	0	0	0.19	0
AB01639.1	-1.3464494	-6.0895745	-0.5095745	.	.	.	.	.	0	.	0	.	0	.	0	0.07	0	0	0.31	0	0	69594.35	646	16	10.0972	0	233	405	123	34	266	159	91	68	0.556962025	.	.	.	0	0	0	0	0	0	0	0	0	0	0
AB01016.1	-1.3471363	-5.529652	-0.513652	.	.	.	.	.	0	.	0	.	0	.	0	0.164	0	0	0.22	0	0	65877.79	614	8.5	7.1875	13	224	367	143	76	354	130	75	55	0.521276596	.	.	.	0	0	0	0	0	0	0	0	0	0.01	0
AB02053.1	-1.3476663	-4.4963345	-0.5363345	.	.	.	.	.	0	.	0	.	0	.	0.014	0.326	0	0	0.16	0	0	34753.72	320	5.5	7.889	3	99	186	91	29	181	68	39	29	0.627906977	.	.	.	0	0	0	0	0	0	0	0	0	0.01	0
AB07676.1	-1.3479174	-5.7421015	-0.5101015	.	.	.	.	.	0	.	0	.	0	.	0.009	0.119	0	0	0.05	0	0	33288.57	304	-2	6.0951	1	100	174	64	23	138	72	37	35	0.493670886	.	.	.	0	0	0	0	0	0	0	0	0	0	0
AB09646.1	-1.350998	0.5436995	-0.4823005	.	.	.	.	.	0	.	0	.	0	.	0.495	0.676	0	0	0.48	0	0	10779.09	98	-2	4.7265	1	30	57	25	9	51	24	11	13	1.238095238	.	.	.	0	0	0	0	0	0	0	0	0	0	0
AB06246.1	-1.3515347	-4.005114	-0.507114	.	.	.	.	.	0	.	0	.	0	.	0.121	0.296	0	0	0	0	0	27980.14	254	-8.5	4.8388	1	79	128	77	25	127	71	33	38	0.943396226	.	.	.	0	0	0	0	0	0	0	0	0.02	0.06	0
AB07231.1	-1.3520739	1.7489965	-0.5970035	.	.	.	.	.	0	.	0	.	0	.	0.772	0.619	0	0	0.21	0	0	9873.16	95	2	8.7042	0	39	51	24	4	52	21	12	9	0.290322581	.	.	.	0	0	0	0	0	0	0	0	0.03	0.27	0
AB05161.1	-1.3542845	-2.419672	-4.705672	.	.	.	unaffected_pathogenicity	PHI:3238	0	.	0	.	0	.	0.976	0.405	0	1	0.28	0	1	16063.9	149	4.5	8.2453	6	55	77	60	15	99	22	14	8	0.666666667	0	0	1	1	1	1	1	0	1	2	2	1	37.85	0
AB03087.1	-1.3569841	-3.068252	-0.146252	.	.	.	.	.	0	.	0	.	0	.	0.004	0.509	0	0	0.49	0	0	35722.28	325	-7	4.9696	12	103	186	68	43	189	65	31	34	0.771084337	.	.	.	0	0	0	0	0	0	0	0	0	0	0
AB00415.1	-1.3585539	-2.157854	-4.599854	.	.	.	.	.	0	.	0	.	0	.	0.853	0.554	0	1	0.36	0	1	22420.32	204	-4	5.8691	1	68	100	60	37	124	44	23	21	0.979166667	0	0	0	1	1	0	1	0	1	0	2	18.91	43.7	0.947368421
AB00874.1	-1.3586917	-6.18635	-0.50435	.	.	.	.	.	0	.	0	.	0	.	0	0.053	0	0	0.21	0	0	37652.02	315	23.5	10.4	0	53	164	21	34	126	152	90	62	0.604651163	.	.	.	0	0	0	0	0	0	0	0	0	0	0
AB03130.1	-1.3588488	-10.3437865	-0.5057865	.	.	.	lethal,reduced_virulence	PHI:9301,PHI:6634,PHI:6637	0	.	0	.	0	.	0	0.027	0	0	0.02	0	0	91035.24	821	1.5	6.655	7	223	411	242	61	411	212	111	101	1.159235669	.	.	.	0	0	0	0	0	0	0	0	0	0	0
AB09295.1	-1.360222	-1.2303	-0.5063	.	.	.	increased_virulence_(hypervirulence),reduced_virulence,loss_of_pathogenicity,unaffected_pathogenicity	PHI:1144,PHI:2674,PHI:4654,PHI:9022,PHI:9465,PHI:9002,PHI:6965,PHI:9523,PHI:8780,PHI:8984,PHI:6591,PHI:8981,PHI:9017,PHI:4498,PHI:9026,PHI:3451,PHI:9235,PHI:7680,PHI:9468,PHI:2677,PHI:9009,PHI:6117,PHI:6115,PHI:554,PHI:9415,PHI:4497,PHI:4690,PHI:8990,PHI:606,PHI:3108,PHI:8074,PHI:3009,PHI:9016,PHI:9214,PHI:9018,PHI:9020,PHI:8980,PHI:6110,PHI:6882,PHI:2440,PHI:8732,PHI:9437,PHI:8983,PHI:6601,PHI:8…	0	.	0	.	0	.	0	0.046	0	0	0.01	0	0	217493.47	1962	14	6.9854	27	616	1046	471	190	945	552	296	256	0.934782609	.	.	.	0	0	0	0	0	0	0	0	0	0	0
AB02234.1	-1.360222	-6.4550875	-0.5090875	.	.	.	.	.	0	.	0	.	0	.	0	0.009	0	0	0.01	0	0	168381	1532	38.5	9.066	15	487	806	446	136	784	396	228	168	0.832853026	.	.	.	0	0	0	0	0	0	0	0	0	0.02	0
AB06691.1	-1.360222	-12.452915	-6.506915	.	.	.	.	.	0	.	0	.	0	.	0	0.009	0	0	0.01	0	1	107970.67	985	6.5	7.06	10	318	517	300	78	510	253	135	118	0.828054299	.	.	.	0	0	0	0	0	0	2	0	0	6.43	0
AB04005.1	-1.360222	-6.4483265	-0.5083265	.	.	.	.	.	0	.	0	.	0	.	0	0.01	0	0	0	0	0	85201.36	763	-10.5	5.42	6	225	407	191	72	374	221	109	112	0.88125	.	.	.	0	0	0	0	0	0	0	0	0	0.01	0
AB02173.1	-1.360222	-6.4473505	-0.5073505	.	.	.	.	.	0	.	0	.	0	.	0	0.01	0	0	0.04	0	0	145127.09	1330	-13.5	5.9994	13	427	718	396	124	689	377	193	184	0.75562701	.	.	.	0	0	0	0	0	0	0	0	0	0.02	0
AB01178.1	-1.360222	-6.693573	-0.753573	.	.	.	.	.	0	.	0	.	0	.	0	0.01	0	0	0.02	0	0	94405.33	857	-10	5.7272	8	268	454	261	72	426	237	119	118	0.851648352	.	.	.	0	0	0	0	0	0	0	0	0	0	0
AB07851.1	-1.3610868	-3.8079225	-0.9579225	.	.	.	.	.	0	.	0	.	0	.	0.255	0.27	0	0	0.64	0	0	6411.3	59	4	10.4728	0	19	34	15	9	32	11	8	3	1.071428571	.	.	.	0	0	0	0	0	0	0	0	8.98	8.98	0
AB09943.1	-1.3619008	-8.718761	-2.946761	.	.	.	.	.	0	.	0	.	0	.	0	0.038	0	0	0.21	1	0	50965.54	462	14	9.6303	1	135	243	152	52	266	102	62	40	0.731092437	.	.	.	0	0	0	0	0	0	1	1	5.77	31.68	0
AB00599.1	-1.3623772	-6.4522675	-0.5062675	.	.	.	.	.	0	.	0	.	0	.	0	0.009	0	0	0	0	0	62236.91	563	-12	5.2735	6	154	288	187	63	315	149	73	76	1.015873016	.	.	.	0	0	0	0	0	0	0	0	0	0.09	0
AB06420.1	-1.3623772	0.8464965	-0.5015035	.	.	.	reduced_virulence	PHI:221,PHI:206	0	.	0	.	0	.	0.715	0.343	0	0	0.02	0	0	22478.68	203	-5.5	4.9353	2	51	103	67	20	113	57	27	30	0.844444444	.	.	.	0	0	0	0	0	0	0	0	0	0	0
AB05489.1	-1.3626001	2.067842	-0.638158	.	.	.	.	.	0	.	0	.	0	.	0.869	0.582	0	0	0.34	0	0	10406.62	96	-3	5.0367	1	33	54	26	10	49	23	11	12	0.75	.	.	.	0	0	0	0	0	0	0	0	0	0.02	0
AB05886.1	-1.3627454	-6.232286	-0.412286	.	.	.	.	.	0	.	0	.	0	GH31	0	0.03	0	0	0.19	0	0	85652.56	761	-7	5.9188	11	232	389	192	114	410	199	101	98	1.128378378	.	.	.	0	0	0	0	0	0	0	0	0	0	0
AB09430.1	-1.3627454	-5.4445535	-0.5045535	.	.	.	unaffected_pathogenicity,reduced_virulence	PHI:9273	0	.	0	.	0	.	0	0.01	0	0	0.01	0	0	103868.58	942	-6.5	6.0475	11	270	483	302	84	512	243	124	119	0.89	.	.	.	0	0	0	0	0	0	0	0	0	0.47	0
AB05750.1	-1.3641814	0.9724245	-2.8255755	.	.	.	.	.	0	.	0	.	0	.	1	0.633	0	0	0.65	1	0	8579.06	76	4.5	9.1408	3	22	44	21	8	43	15	10	5	1.636363636	.	.	.	0	0	0	0	0	0	1	1	20.85	20.85	0
AB04951.1	-1.3646388	1.702121	2.734121	.	.	.	.	.	0	.	0	.	0	.	0.399	0.429	1	1	0.07	0	0	27680.87	253	0.5	6.6307	5	74	135	75	21	147	53	28	25	0.7	.	.	.	0	0	0	0	0	1	0	0	0	0.63	0
AB01744.1	-1.365504	-2.616269	3.323731	.	.	.	.	.	0	.	0	.	0	.	0	0.01	1	1	0.04	0	0	55587.53	493	-11	5.1317	4	144	238	142	65	265	124	60	64	0.923076923	.	.	.	1	1	0	0	0	1	0	1	19.96	20.01	0.695652174
AB07368.1	-1.3656118	0.98451	-0.50349	.	.	.	.	.	0	.	0	.	0	.	0.828	0.42	0	0	0.13	0	0	15414.01	140	10	10.7814	0	38	71	43	8	72	40	26	14	0.8125	.	.	.	0	0	0	0	0	0	0	0	0	0	0
AB06301.1	-1.3661994	0.6579495	-0.5240505	.	.	.	.	.	0	.	0	.	0	.	0.953	0.244	0	0	0.31	0	0	28458.52	264	5	8.8025	1	87	158	56	17	133	64	36	28	0.458823529	.	.	.	0	0	0	0	0	0	0	0	0	0	0
AB04315.1	-1.3661994	-4.7991605	-0.5151605	.	.	.	.	.	0	.	0	.	0	.	0	0.286	0	0	0.62	0	0	40304.19	372	-0.5	6.4069	5	125	220	91	41	198	84	44	40	0.943820225	.	.	.	0	0	0	0	0	0	0	0	0	0.01	0
AB07844.1	-1.3661994	-5.6069525	-0.5129525	.	.	.	.	.	0	.	0	.	0	.	0.032	0.119	0	0	0.06	0	0	29165.27	266	-10	4.6102	0	88	151	71	24	134	70	31	39	0.691176471	.	.	.	0	0	0	0	0	0	0	0	0	0.07	0
AB09467.1	-1.3661994	-1.365696	-0.519696	.	.	.	.	.	0	.	0	.	0	.	0.429	0.43	0	0	0.47	0	0	18798.23	177	4	9.2595	1	73	102	48	13	92	39	22	17	0.636363636	.	.	.	0	0	0	0	0	0	0	0	0.01	0.02	0
AB00307.1	-1.3661994	-4.5563525	-0.5363525	.	.	.	.	.	0	.	0	.	0	.	0	0.33	0	0	0.18	0	0	38220.46	350	-1	6.3972	3	118	197	86	45	175	81	44	37	0.986486486	.	.	.	0	0	0	0	0	0	0	0	0	0.2	0
AB10301.1	-1.3661994	-0.0706505	-0.5326505	.	.	.	.	.	0	.	0	.	0	.	0.886	0.191	0	0	0.16	0	0	22910.24	211	-2	5.92	1	71	123	38	23	107	45	23	22	0.6	.	.	.	0	0	0	0	0	0	0	0	0	0	0
AB00569.1	-1.3666234	-6.106652	-0.502652	.	.	.	.	.	0	.	0	.	0	GH2,GH5	0	0.066	0	0	0.11	0	0	77488.07	689	-3.5	6.2592	8	206	361	179	88	348	186	97	89	1.097014925	.	.	.	0	0	0	0	0	0	0	0	0	0.01	0
AB09358.1	-1.3668942	-6.0391035	-0.5311035	.	.	.	.	.	0	.	0	.	0	.	0	0.082	0	0	0.02	0	0	36943.89	333	-12.5	4.5881	10	105	177	104	29	180	86	38	48	1.016129032	.	.	.	0	0	0	0	0	0	0	0	0	0.01	0
AB05470.1	-1.3670955	-2.7417415	-2.8377415	.	.	.	.	.	0	.	0	.	0	.	0.38	0.636	0	0	0.44	1	0	15205.49	143	4	9.0235	1	54	84	44	13	81	26	16	10	0.657894737	.	.	.	0	0	0	0	0	0	1	0	11.25	12.61	0
AB10645.1	-1.369443	-4.6207555	-5.7487555	.	.	.	.	.	0	.	0	.	0	.	0.693	0.495	0	1	0.19	0	1	22736.49	210	3.5	7.8844	7	77	113	72	26	137	35	20	15	0.827586207	.	.	.	1	1	0	0	0	1	3	3	23.38	66.92	0
AB07055.1	-1.3731496	-2.256901	-0.414901	.	.	.	.	.	0	.	0	.	0	.	0.072	0.621	0	0	0.39	0	0	32051.95	288	-3.5	5.5731	9	93	168	54	39	157	60	30	30	0.885714286	.	.	.	0	0	0	0	0	0	0	0	0	0	0
AB08289.1	-1.3737557	2.496662	-0.023338	.	.	.	.	.	0	.	0	.	0	.	0.982	0.438	0	0	0.76	0	0	4086.52	40	-1.5	4.591	1	13	28	9	1	22	9	4	5	0.571428571	.	.	.	0	0	0	0	0	0	0	0	0	0	0
AB10289.1	-1.3745619	0.84015	-0.47985	.	.	.	.	.	0	.	0	.	0	.	1	0.22	0	0	0.49	0	0	10420.01	104	-1.5	5.6015	0	51	68	13	9	48	28	14	14	0.444444444	.	.	.	0	0	0	0	0	0	0	0	0	0	0
AB02784.1	-1.3749098	-6.445855	-0.511855	.	.	.	reduced_virulence,loss_of_pathogenicity,lethal	PHI:2553,PHI:860,PHI:2033,PHI:1566,PHI:593,PHI:2715,PHI:4644,PHI:226	0	.	0	.	0	.	0	0.011	0	0	0.03	0	0	154576.98	1440	-7.5	6.1712	5	489	827	441	108	743	380	195	185	0.694524496	.	.	.	0	0	0	0	0	0	0	0	0	0	0
AB04202.1	-1.3778398	-1.438694	4.501306	.	.	.	unaffected_pathogenicity	PHI:697	0	.	0	.	0	.	0	0.01	1	1	0.24	0	0	44254.54	405	-19	4.4058	4	138	224	117	51	229	91	38	53	0.845360825	.	.	.	1	0	1	0	0	1	0	0	0.84	0.87	0
AB07635.1	-1.3783692	-2.164981	3.199019	.	.	.	.	.	0	.	0	.	0	.	0	0.106	1	1	0.4	0	0	69946.69	620	106	12.4994	17	221	330	142	42	283	163	139	24	0.474452555	.	.	.	0	0	1	0	0	1	0	0	0.07	0.67	0
AB06076.1	-1.3786895	3.2017715	-0.5842285	.	.	.	.	.	0	.	0	.	0	.	0.873	0.758	0	0	0.25	0	0	12135.76	110	0.5	6.7153	1	33	63	34	9	64	24	13	11	0.382352941	.	.	.	0	0	0	0	0	0	0	0	0.03	0.03	0
AB07476.1	-1.3802288	2.4148825	-0.6331175	.	.	.	.	.	0	.	0	.	0	.	0.993	0.515	0	0	0.46	0	0	17979.99	171	7	10.1367	2	68	108	46	8	83	38	23	15	0.6	.	.	.	0	0	0	0	0	0	0	0	10.35	10.35	0
AB10670.1	-1.3829851	-6.0935005	-0.5135005	.	.	.	.	.	0	.	0	.	0	AA11,CBM19	0.004	0.066	0	0	0.64	0	0	28671.69	287	-5.5	4.836	9	135	207	76	21	171	43	20	23	0.403669725	.	.	.	0	0	0	0	0	0	0	0	0	0.01	0
AB08738.1	-1.3849931	-3.949242	-0.511242	.	.	.	.	.	0	.	0	.	0	.	0.36	0.067	0	0	0.05	0	0	309674.29	2851	1.5	6.5475	3	940	1682	595	219	1297	722	383	339	0.503250975	.	.	.	0	0	0	0	0	0	0	0	0	0	0
AB01136.1	-1.3857448	-1.477583	0.010417	.	.	.	.	.	0	.	0	.	0	.	0.292	0.46	0	0	0.43	0	0	3974.45	38	-0.5	5.525	1	14	24	7	3	22	6	3	3	0.538461538	.	.	.	0	0	0	0	0	0	0	0	0.01	0.01	0
AB08840.1	-1.3875973	-5.112413	-0.630413	.	.	.	.	.	0	.	0	.	0	.	0.001	0.252	0	0	0.31	0	0	39268.47	364	7.5	9.0243	2	119	213	111	27	195	82	47	35	0.6	.	.	.	0	0	0	0	0	0	0	0	0.25	0.25	0
AB04457.1	-1.3884033	-1.461054	-0.597054	.	.	.	.	.	0	.	0	.	0	.	0.642	0.214	0	0	0.5	0	0	9307.51	86	-1	6.0464	2	30	50	27	8	43	21	11	10	1.076923077	.	.	.	0	0	0	0	0	0	0	0	0	0	0
AB04222.1	-1.3896074	-6.460449	-0.742449	.	.	.	.	.	0	.	0	.	0	.	0.001	0.046	0	0	0.16	0	0	2580.86	24	0	6.0653	0	11	13	9	1	12	6	3	3	0.5	.	.	.	0	0	0	0	0	0	0	0	0	0	0
AB08101.1	-1.3898708	8.834206	-0.539794	.	.	.	.	.	0	.	1	PF14200	0	CBM13	0.975	0.754	0	0	0.61	0	0	14156.94	130	1	7.2023	0	41	75	39	11	67	32	17	15	1.068965517	.	.	.	0	0	0	0	0	0	0	0	0	0	0
AB02928.1	-1.3912182	-1.379515	-0.433515	.	.	.	unaffected_pathogenicity,effector_(plant_avirulence_determinant)	PHI:6832,PHI:8935,PHI:7376,PHI:7378,PHI:7380,PHI:6831,PHI:6833,PHI:8934	0	.	1	PF01476	1	CBM50	0	0.009	0	0	0.82	0	0	55019.97	518	-12	4.5511	23	212	337	130	48	295	80	35	45	0.776978417	.	.	.	0	0	0	0	0	0	0	0	0	0	0
AB07949.1	-1.3920481	0.451725	-0.564275	.	.	.	increased_virulence_(hypervirulence)	PHI:7619	0	.	0	.	0	.	0	0.336	0	0	0.19	0	0	41481.66	375	8	9.1996	3	104	198	111	39	210	89	50	39	1	.	.	.	0	0	0	0	0	0	0	0	0.01	0.12	0
AB04266.1	-1.3920481	-5.4996565	-0.5376565	.	.	.	increased_virulence_(hypervirulence),reduced_virulence,loss_of_pathogenicity,lethal,unaffected_pathogenicity	PHI:7280,PHI:406,PHI:6317,PHI:153,PHI:1005,PHI:151,PHI:2230,PHI:6717,PHI:1223,PHI:3717,PHI:7568,PHI:497,PHI:9201,PHI:2327,PHI:1218,PHI:2365,PHI:5536,PHI:1043,PHI:8854,PHI:5427,PHI:342,PHI:1233,PHI:4779	0	.	0	.	0	.	0.021	0.152	0	0	0.05	0	0	26085.49	235	-13.5	4.4457	7	63	124	79	25	134	66	28	38	0.905660377	.	.	.	0	0	0	0	0	0	0	0	0	4.5	0
AB09885.1	-1.3920481	-0.644403	-0.560403	.	.	.	.	.	0	.	0	.	0	.	0.595	0.391	0	0	0.17	0	0	14397.26	132	-4	4.9189	1	41	71	41	16	75	36	17	19	0.727272727	.	.	.	0	0	0	0	0	0	0	0	0	0	0
AB10547.1	-1.3920481	-4.960549	-0.478549	.	.	.	.	.	0	.	0	.	0	.	0.055	0.198	0	0	0.27	0	0	19682.88	179	-10	4.4016	2	52	100	43	22	102	55	23	32	0.784313725	.	.	.	0	0	0	0	0	0	0	0	0	0.01	0
AB04082.1	-1.3946733	-0.4239505	-0.5079505	.	.	.	.	.	0	.	0	.	0	.	0.862	0.152	0	0	0.1	0	0	28194.47	263	4	9.7713	0	85	156	55	7	127	70	37	33	0.4875	.	.	.	0	0	0	0	0	0	0	0	0	0	0
AB05742.1	-1.394692	2.0772435	-0.1907565	.	.	.	.	.	0	.	0	.	0	.	0.993	0.385	0	0	0.59	0	0	5295.02	51	9.5	12.3113	0	22	26	6	3	24	13	12	1	0.578947368	.	.	.	0	0	0	0	0	0	0	0	0	0	0
AB09520.1	-1.3962785	2.0244	-0.5076	.	.	.	.	.	0	.	0	.	0	.	0.989	0.433	0	0	0.17	0	0	16024.24	151	4.5	9.5139	2	52	82	40	3	72	57	31	26	0.866666667	.	.	.	0	0	0	0	0	0	0	0	0	0	0
AB05355.1	-1.3967776	-2.3991005	-0.5331005	.	.	.	.	.	0	.	0	.	0	.	0.463	0.226	0	0	0.28	0	0	25890.11	242	-4	4.8219	2	75	147	74	12	132	60	28	32	0.64	.	.	.	0	0	0	0	0	0	0	0	0	0	0
AB02709.1	-1.3981386	-0.319374	-0.595374	.	.	.	.	.	0	.	0	.	0	.	0.847	0.199	0	0	0.86	0	0	9301.07	98	1	8.7168	0	52	73	26	3	53	13	7	6	0.567567568	.	.	.	0	0	0	0	0	0	0	0	0.52	0.52	0
AB06117.1	-1.3985974	4.7169685	-0.4490315	.	.	.	.	.	0	.	0	.	0	.	0.99	0.871	0	0	0.36	0	0	5959.6	54	-1	5.551	0	18	28	11	9	28	14	7	7	1	.	.	.	0	0	0	0	0	0	0	0	0	0	0
AB09890.1	-1.3987143	4.020299	-0.595701	.	.	.	increased_virulence_(hypervirulence),reduced_virulence,loss_of_pathogenicity,unaffected_pathogenicity	PHI:2247,PHI:2837,PHI:6957,PHI:784,PHI:5272,PHI:685,PHI:2312,PHI:2802,PHI:2022,PHI:2844,PHI:59	0	.	0	.	0	.	0.421	0.515	0	0	0.1	0	0	28934.29	270	1.5	6.9827	1	92	147	87	20	156	64	34	30	0.712121212	.	.	.	0	0	0	0	0	0	0	0	2.09	3.88	0
AB01586.1	-1.3988253	-5.616484	-0.474484	.	.	.	.	.	0	.	0	.	0	.	0.003	0.14	0	0	0.38	0	0	34103.11	311	-8	4.8884	7	99	187	91	29	161	78	37	41	1.034482759	.	.	.	0	0	0	0	0	0	0	0	0.83	9.05	0
AB08461.1	-1.3988662	2.1128225	-0.5151775	.	.	.	increased_virulence_(hypervirulence),reduced_virulence,loss_of_pathogenicity,lethal,unaffected_pathogenicity	PHI:3866,PHI:7485,PHI:2247,PHI:5440,PHI:2836,PHI:8927,PHI:2837,PHI:2835,PHI:784,PHI:2269,PHI:9460,PHI:2312,PHI:3301,PHI:8929,PHI:7696,PHI:6956,PHI:6957,PHI:4077,PHI:5271,PHI:5272,PHI:685,PHI:7915,PHI:7511,PHI:2802,PHI:2022,PHI:2844,PHI:59	0	.	0	.	0	.	0.836	0.602	0	0	0.23	0	0	26609.65	249	-2	5.3772	6	85	141	84	17	148	55	27	28	0.790322581	.	.	.	0	0	0	0	0	0	0	0	2.31	2.36	0
AB07596.1	-1.3989327	0.429191	-0.926809	.	.	.	.	.	0	.	0	.	0	.	0.531	0.695	0	0	0.27	0	0	25360.78	239	7.5	9.2171	2	91	139	77	24	135	51	31	20	0.746031746	.	.	.	0	0	0	0	0	0	0	0	0.13	2.43	0
AB09251.1	-1.3999224	0.873078	-0.500922	.	.	.	.	.	0	.	0	.	0	.	0.623	0.606	0	0	0.4	0	0	12314.27	110	19.5	11.5514	0	32	57	31	13	58	29	25	4	1.28	.	.	.	0	0	0	0	0	0	0	0	0	0	0
AB04410.1	-1.4003578	3.443938	-0.540062	.	.	.	.	.	0	.	0	.	0	.	0.793	0.871	0	0	0.33	0	0	25744.37	233	6	8.1003	8	80	126	62	28	126	55	32	23	1.261904762	.	.	.	0	0	0	0	0	0	0	0	0.56	1.02	0
AB03337.1	-1.4006274	-6.350156	-0.506156	.	.	.	.	.	0	.	0	.	0	GH105	0	0.026	0	0	0.18	0	0	41441.85	376	-13	4.709	5	123	201	122	46	216	88	40	48	0.78021978	.	.	.	0	0	0	0	0	0	0	0	0	0.38	0
AB02054.1	-1.4009211	2.9929555	-0.5170445	.	.	.	.	.	0	.	0	.	0	.	0.747	0.838	0	0	0.32	0	0	16244.18	146	-3.5	4.6925	3	46	82	38	18	81	31	14	17	1.029411765	.	.	.	0	0	0	0	0	0	0	0	0.02	0.04	0
AB04399.1	-1.4018071	-12.196644	-6.256644	.	.	.	.	.	0	.	0	.	0	.	0	0.01	0	1	0.04	0	1	49607.61	437	21	9.8734	6	120	215	138	67	265	96	62	34	1.043956044	.	.	.	1	0	1	0	0	0	7	7	18.79	141.99	1
AB03294.1	-1.4027623	1.962558	-0.485442	.	.	.	.	.	0	.	0	.	0	.	0.857	0.551	0	0	0.47	0	0	10002.5	91	2.5	7.886	2	28	53	27	9	48	20	12	8	0.95	.	.	.	0	0	0	0	0	0	0	0	0	0	0
AB08304.1	-1.4034933	2.079327	-0.236673	.	.	.	.	.	0	.	0	.	0	.	0.648	0.738	0	0	0.21	0	0	17659.66	155	-2.5	5.5592	4	47	84	36	22	78	36	18	18	1.148148148	.	.	.	0	0	0	0	0	0	0	0	0	0	0
AB01897.1	-1.4035965	3.84817	-0.66383	.	.	.	.	.	0	.	0	.	0	.	1	0.752	0	0	0.46	0	0	14670.11	134	9	10.9613	0	51	73	27	18	70	31	21	10	0.756756757	.	.	.	0	0	0	0	0	0	0	0	0	0	0
AB03907.1	-1.4039006	-1.4752845	-0.5032845	.	.	.	unaffected_pathogenicity	PHI:1604	0	.	0	.	0	.	0.302	0.536	0	0	0.33	0	0	15918.63	145	23.5	11.2727	2	41	73	41	12	77	49	37	12	1.138888889	.	.	.	0	0	0	0	0	0	0	0	0	0.04	0
AB06986.1	-1.4070611	-6.500668	-0.650668	.	.	.	.	.	0	.	0	.	0	.	0	0.025	0	0	0.47	0	0	41202.87	379	19	9.4676	7	127	236	67	42	211	69	48	21	0.283687943	.	.	.	0	0	0	0	0	0	0	0	0	0	0
AB08689.1	-1.4072711	-6.026522	-0.506522	.	.	.	.	.	0	.	0	.	0	.	0.016	0.064	0	0	0.05	0	0	31038.38	283	27	11.2654	5	87	154	84	14	141	92	61	31	0.652173913	.	.	.	0	0	0	0	0	0	0	0	0	0.01	0
AB02979.1	-1.4107738	-2.5080595	2.2279405	.	.	.	reduced_virulence	PHI:306,PHI:9474,PHI:4603	0	.	0	.	0	.	0	0.044	1	1	0.19	1	0	91871.84	837	-15.5	5.4853	9	276	475	221	100	430	231	115	116	0.855721393	1	0	0	1	0	1	1	1	1	1	1	0.03	23.02	0
AB05732.1	-1.4117892	-0.532407	-0.508407	.	.	.	increased_virulence_(hypervirulence),reduced_virulence,loss_of_pathogenicity,lethal,unaffected_pathogenicity	PHI:2247,PHI:7485,PHI:8927,PHI:5440,PHI:2836,PHI:2837,PHI:9460,PHI:3301,PHI:7696,PHI:6956,PHI:6957,PHI:5271,PHI:4077,PHI:5272,PHI:685,PHI:7511,PHI:2022,PHI:2835,PHI:59	0	.	0	.	0	.	0.378	0.618	0	0	0.37	0	0	30913.01	282	-2	5.4575	5	87	158	75	30	152	71	35	36	1.338983051	.	.	.	0	0	0	0	0	0	0	0	0	0.01	0
AB10119.1	-1.4130852	-2.271125	2.870875	.	.	.	.	.	0	.	0	.	0	.	0	0.143	1	1	0.04	0	0	24130.67	213	32	11.386	2	66	98	56	20	100	72	53	19	1.177777778	.	.	.	0	0	0	0	0	1	0	0	0	0	0
AB07751.1	-1.4135691	2.80795	-0.49805	.	.	.	.	.	0	.	0	.	0	.	0.97	0.581	0	0	0.61	0	0	14905.76	136	12	10.3947	4	47	78	31	9	59	33	24	9	0.933333333	.	.	.	0	0	0	0	0	0	0	0	0	0.31	0
AB10524.1	-1.4143401	7.0218845	3.2478845	.	.	.	.	.	0	.	0	.	0	.	0.94	0.689	1	1	0.32	0	0	15384.28	140	-1	6.2191	3	52	78	37	14	69	42	22	20	0.741935484	.	.	.	1	0	0	0	1	0	0	0	0.15	2.82	0
AB00788.1	-1.4144464	4.433153	-0.548847	.	.	.	increased_virulence_(hypervirulence),reduced_virulence,unaffected_pathogenicity	PHI:881,PHI:6517,PHI:587,PHI:668,PHI:5034,PHI:7708,PHI:4616,PHI:3277,PHI:2256,PHI:9519,PHI:4903,PHI:9524	0	.	0	.	0	.	0.44	0.557	0	0	0.48	0	0	33777.58	320	3.5	7.2932	10	113	190	107	25	190	69	38	31	0.697674419	.	.	.	0	0	0	0	0	0	0	0	0	0.51	0
AB10497.1	-1.4149923	1.352596	-0.477404	.	.	.	.	.	0	.	0	.	0	.	1	0.305	0	0	0.63	0	0	13965.2	142	3.5	9.8299	0	59	98	17	12	97	23	14	9	0.285714286	.	.	.	0	0	0	0	0	0	0	0	0	0	0
AB04164.1	-1.4156021	-1.3172555	-0.5092555	.	.	.	reduced_virulence,loss_of_pathogenicity	PHI:3375,PHI:2121,PHI:2125,PHI:1074	0	.	0	.	0	.	0	0.032	0	0	0.02	0	0	56798.56	518	-6	5.9241	2	166	299	120	47	239	139	71	68	0.702479339	.	.	.	0	0	0	0	0	0	0	0	0	0	0
AB10491.1	-1.416555	4.239866	-0.710134	.	.	.	.	.	0	.	0	.	0	.	0.957	0.868	0	0	0.34	0	0	19652.49	179	2.5	7.1167	2	53	95	52	19	100	48	27	21	0.953488372	.	.	.	0	0	0	0	0	0	0	0	0	0	0
AB04225.1	-1.416555	5.16083	-0.49717	.	.	.	.	.	0	.	0	.	0	.	0.998	0.945	0	0	0.47	0	0	14016.25	128	5	9.5084	1	33	69	43	13	75	31	19	12	1.166666667	.	.	.	0	0	0	0	0	0	0	0	0.19	0.19	0
AB05127.1	-1.416555	4.6258925	-0.5401075	.	.	.	.	.	0	.	0	.	0	.	0.993	0.868	0	0	0.36	0	0	20654.69	190	5	7.6666	7	59	104	55	22	104	51	30	21	1.195121951	.	.	.	0	0	0	0	0	0	0	0	0.01	0.06	0
AB00239.1	-1.4172812	-1.2031865	4.6168135	.	.	.	.	.	0	.	0	.	0	AA1_1,AA1_2,AA1_3	0	0.03	1	1	0.21	0	0	60702.4	535	-25.5	4.5066	2	143	286	132	80	282	132	57	75	1.240384615	0	0	0	1	1	1	1	0	1	0	0	0.04	0.06	0
AB10067.1	-1.4181858	-7.4788835	-2.5388835	.	.	.	unaffected_pathogenicity,reduced_virulence	PHI:6460,PHI:4249,PHI:4250,PHI:9459,PHI:7061,PHI:2624,PHI:8755,PHI:6586	0	.	0	.	0	.	0	0.01	0	0	0.23	1	0	89230.04	835	-1	6.3642	13	289	480	279	56	467	178	91	87	0.957671958	.	.	.	0	0	0	0	0	0	1	0	0.04	19.18	0
AB10305.1	-1.4183359	4.3072515	-0.6847485	.	.	.	.	.	0	.	0	.	0	.	0.988	0.844	0	0	0.12	0	0	24530.34	228	2.5	7.118	2	67	128	81	17	132	54	30	24	0.74137931	.	.	.	0	0	0	0	0	0	0	0	0	0.18	0
AB05199.1	-1.4204755	-3.1691025	-2.9591025	.	.	.	.	.	0	.	0	.	0	.	0.401	0.564	0	0	0.4	1	0	23503.64	215	9	9.8565	2	70	126	60	25	117	37	25	12	0.777777778	.	.	.	0	0	0	0	0	0	1	1	0	22.62	0
AB06848.1	-1.4222579	-1.321169	-0.769169	.	.	.	.	.	0	.	0	.	0	.	0.435	0.473	0	0	0.55	0	0	7715.85	71	4.5	10.1698	1	25	42	17	8	41	11	8	3	1	.	.	.	0	0	0	0	0	0	0	0	0.01	0.01	0
AB04281.1	-1.4235796	-1.001109	-0.509109	.	.	.	.	.	0	.	0	.	0	.	0.797	0.121	0	0	0.15	0	0	20727.11	192	-4.5	4.851	3	64	117	46	10	99	45	21	24	0.321428571	.	.	.	0	0	0	0	0	0	0	0	0	0	0
AB09812.1	-1.4259157	-4.8763785	-0.6163785	.	.	.	.	.	0	.	0	.	0	.	0.032	0.258	0	0	0.72	0	0	3450.09	33	6.5	12.9847	0	14	19	8	2	20	7	7	0	0.538461538	.	.	.	0	0	0	0	0	0	0	0	0.02	0.02	0
AB08805.1	-1.4260635	1.2912685	-2.9987315	.	.	.	.	.	0	.	0	.	0	.	0.895	0.82	0	0	0.08	1	0	21159.21	190	4.5	9.0704	3	60	101	56	15	102	43	24	19	1	.	.	.	0	0	0	0	0	0	1	0	2.66	35.81	0
AB02015.1	-1.4269428	-6.8392785	-6.8992785	.	.	.	.	.	0	.	0	.	0	.	0.498	0.512	0	0	0.47	0	1	26226.03	236	5.5	8.1758	4	74	129	75	26	123	53	31	22	1.297297297	.	.	.	0	0	0	0	0	0	3	1	7.08	40.06	0
AB03110.1	-1.4273348	-6.4648505	-0.5308505	.	.	.	.	.	0	.	0	.	0	.	0	0.011	0	0	0.07	0	0	83469.43	767	-5.5	6.1672	1	251	462	163	70	350	192	100	92	0.763736264	.	.	.	0	0	0	0	0	0	0	0	0	0	0
AB00884.1	-1.4281332	-6.342566	-0.666566	.	.	.	.	.	0	.	0	.	0	.	0	0.054	0	0	0.47	0	0	49333.07	466	25.5	10.7317	0	172	261	96	16	208	93	60	33	0.643939394	.	.	.	0	0	0	0	0	0	0	0	0	9.1	0
AB06304.1	-1.4301119	3.520231	-0.373769	.	.	.	.	.	0	.	0	.	0	.	0.857	0.792	0	0	0.42	0	0	17045.13	160	-4	4.4818	4	59	96	38	14	91	26	11	15	0.904761905	.	.	.	0	0	0	0	0	0	0	0	0	0.02	0
AB01564.1	-1.431416	5.1051255	-0.2408745	.	.	.	.	.	0	.	0	.	0	.	0.978	0.913	0	0	0.1	0	0	7564.38	68	1	7.1301	2	24	39	15	9	34	18	10	8	0.882352941	.	.	.	0	0	0	0	0	0	0	0	0	0	0
AB06872.1	-1.4319853	-6.0119095	-0.5099095	.	.	.	.	.	0	.	0	.	0	.	0	0.083	0	0	0.06	0	0	77443.86	704	3	6.7351	5	215	392	195	61	341	170	92	78	0.905063291	.	.	.	0	0	0	0	0	0	0	0	0	0.21	0
AB05533.1	-1.4323536	-6.333853	-0.507853	.	.	.	.	.	0	.	0	.	0	.	0	0.029	0	0	0.06	0	0	100355.62	911	16	8.5062	5	282	496	216	89	431	206	117	89	0.994764398	.	.	.	0	0	0	0	0	0	0	0	0	0.01	0
AB03889.1	-1.4323536	-6.2417	-0.5057	.	.	.	.	.	0	.	0	.	0	.	0	0.044	0	0	0.01	0	0	122895.94	1106	21	8.6906	14	348	596	287	108	571	259	145	114	0.851239669	.	.	.	0	0	0	0	0	0	0	0	0	2.06	0
AB06473.1	-1.4323536	-1.2453075	-0.5093075	.	.	.	unaffected_pathogenicity,reduced_virulence,loss_of_pathogenicity	PHI:3914,PHI:9180,PHI:7788,PHI:7520,PHI:2145,PHI:7787	0	.	0	.	0	.	0	0.044	0	0	0.01	0	0	116251.48	1067	-9.5	5.7065	9	334	592	310	84	563	268	134	134	0.754789272	.	.	.	0	0	0	0	0	0	0	0	0	0	0
AB01337.1	-1.4323536	-5.44182	-0.50782	.	.	.	reduced_virulence	PHI:7718,PHI:7717	0	.	0	.	0	.	0	0.011	0	0	0.02	0	0	150498.61	1381	-25	5.197	16	438	726	385	125	730	387	188	199	1.006430868	.	.	.	0	0	0	0	0	0	0	0	0	0.01	0
AB04258.1	-1.4332657	-0.987522	4.658478	.	.	.	.	.	0	.	0	.	0	.	0.005	0.054	1	1	0.62	0	0	23069.45	227	0	6.4679	0	97	159	84	13	146	27	14	13	0.296296296	.	.	.	1	1	1	0	0	1	0	0	0	3.83	0
AB05080.1	-1.4338663	-6.246937	-2.922937	.	.	.	.	.	0	.	0	.	0	.	0.011	0.435	0	0	0.7	1	0	8874.25	85	3.5	10.3977	0	37	52	28	5	46	16	10	6	0.692307692	.	.	.	0	0	0	0	0	0	0	1	2.25	16.83	0
AB04720.1	-1.4339007	3.3328935	-0.7351065	.	.	.	.	.	0	.	0	.	0	.	0.979	0.699	0	0	0.49	0	0	8491.7	76	8	11.7212	0	25	41	16	12	46	17	13	4	0.681818182	.	.	.	0	0	0	0	0	0	0	0	0.44	0.47	0
AB09544.1	-1.4348197	-2.5293305	-0.5073305	.	.	.	.	.	0	.	0	.	0	.	0.379	0.284	0	0	0.31	0	0	22478.6	205	17.5	11.3461	1	66	114	55	14	97	55	38	17	0.711111111	.	.	.	0	0	0	0	0	0	0	0	0	0	0
AB08778.1	-1.4370937	-5.1277045	-0.5377045	.	.	.	.	.	0	.	0	.	0	.	0.019	0.216	0	0	0.03	0	0	33074.33	304	-7.5	4.8007	2	96	171	96	21	162	82	38	44	0.797101449	.	.	.	0	0	0	0	0	0	0	0	0.06	1.13	0
AB04759.1	-1.4371785	1.4623465	-0.5536535	.	.	.	.	.	0	.	0	.	0	.	0.994	0.342	0	0	0.48	0	0	10596.84	97	3	8.5234	2	35	58	24	9	51	20	12	8	0.413793103	.	.	.	0	0	0	0	0	0	0	0	0	0	0
AB03368.1	-1.4392879	-2.925055	-0.525055	.	.	.	.	.	0	.	0	.	0	.	0.059	0.541	0	0	0.13	0	0	34820.82	325	2	6.8885	7	116	173	99	27	182	80	43	37	0.818181818	.	.	.	0	0	0	0	0	0	0	0	0	0.01	0
AB08473.1	-1.4398092	0.1936895	2.7376895	.	.	.	.	.	0	.	0	.	0	.	0.048	0.528	1	1	0.22	0	0	36322.38	334	3	7.0013	6	103	176	107	31	180	84	46	38	1.152777778	.	.	.	0	0	0	0	0	1	0	0	0	0.1	0
AB10227.1	-1.4400537	-10.115736	-4.751736	.	.	.	.	.	0	.	0	.	0	.	0	0.106	0	1	0.16	0	1	122706.49	1133	6.5	7.0244	4	415	686	271	96	553	256	137	119	0.606382979	1	0	0	1	0	1	1	1	1	1	2	1.29	49.68	0
AB09271.1	-1.4439602	2.5313145	-0.5046855	.	.	.	.	.	0	.	0	.	0	.	0.877	0.629	0	0	0.42	0	0	16752.69	153	22.5	11.0414	3	49	81	52	9	77	46	35	11	1.27027027	.	.	.	0	0	0	0	0	0	0	0	0	0	0
AB06015.1	-1.4468297	-10.287652	-4.347652	.	.	.	unaffected_pathogenicity	PHI:601	0	.	0	.	0	.	0	0.01	0	1	0.17	0	1	64983.5	590	6.5	8.3887	4	193	304	201	97	394	86	48	38	1.055555556	0	1	0	1	1	1	1	1	1	13	12	20.61	275.25	0
AB05136.1	-1.4472989	-9.621373	-4.675373	.	.	.	reduced_virulence	PHI:1167	0	.	0	.	0	.	0	0.009	0	1	0.08	0	1	140738.35	1276	-18	5.2268	36	395	682	408	150	743	283	138	145	1.127906977	1	0	0	1	0	1	1	1	1	13	13	4.66	295.77	0
AB05082.1	-1.4486848	1.011954	2.717954	.	.	.	reduced_virulence	PHI:7187,PHI:6627	0	.	0	.	0	.	0.062	0.487	1	1	0.14	0	0	29640.73	271	0.5	6.6557	0	96	149	68	31	129	67	35	32	1.222222222	.	.	.	0	0	0	0	0	1	0	0	0	0	0
AB05575.1	-1.4507008	3.425028	-0.408972	.	.	.	.	.	0	.	0	.	0	.	0.996	0.643	0	0	0.64	0	0	2709.26	26	2	9.4167	1	11	14	9	1	16	6	4	2	0.857142857	.	.	.	0	0	0	0	0	0	0	0	0	0	0
AB05129.1	-1.4508786	-7.229388	-2.927388	.	.	.	.	.	0	.	0	.	0	CE10	0	0.283	0	0	0.36	1	0	41443.5	375	5	7.9275	2	112	198	118	50	224	75	42	33	1.033333333	.	.	.	0	0	0	0	0	0	1	1	26.24	27.65	0
AB05721.1	-1.4514607	6.3152985	3.0572985	.	.	.	.	.	0	.	0	.	0	.	1	0.543	1	1	0.32	0	0	13539.4	127	7.5	10.5986	1	44	69	31	7	71	37	23	14	0.459459459	.	.	.	0	0	0	0	0	1	0	0	0	0	0
AB10530.1	-1.4521289	2.8176455	-0.4583545	.	.	.	.	.	0	.	0	.	0	.	0.915	0.631	0	0	0.46	0	0	14851.31	138	-2	5.5039	6	53	91	29	15	69	26	13	13	0.8	.	.	.	0	0	0	0	0	0	0	0	0	0	0
AB03454.1	-1.4534166	-4.6739245	-0.5339245	.	.	.	.	.	0	.	0	.	0	.	0	0.31	0	0	0.44	0	0	40941.61	383	2.5	6.7808	3	139	207	127	41	211	88	49	39	1.043010753	.	.	.	0	0	0	0	0	0	0	0	0.01	1.58	0
AB01814.1	-1.4537028	-5.80761	-0.50961	.	.	.	.	.	0	.	0	.	0	.	0.004	0.113	0	0	0.37	0	0	29068.23	269	13.5	11.0893	0	99	167	66	22	131	52	35	17	0.394736842	.	.	.	0	0	0	0	0	0	0	0	0	0	0
AB05890.1	-1.4545411	7.3870465	2.9410465	.	.	.	.	.	0	.	0	.	0	.	0.969	0.772	1	1	0.27	0	0	10788.51	97	5	8.8521	4	35	51	32	11	55	22	14	8	1.15	.	.	.	0	0	0	0	0	1	0	0	0.11	0.22	0
AB10456.1	-1.4546907	-3.3796185	-0.2776185	.	.	.	.	.	0	.	0	.	0	.	0.104	0.379	0	0	0.31	0	0	28360.96	259	-6.5	4.7747	0	80	151	74	35	152	50	23	27	0.919354839	.	.	.	0	0	0	0	0	0	0	0	0.65	1.01	0
AB00321.1	-1.4567516	3.973286	-0.664714	.	.	.	.	.	0	.	0	.	0	.	0.955	0.818	0	0	0.6	0	0	23488.43	215	3.5	8.0884	1	72	126	66	31	127	36	21	15	0.881355932	.	.	.	0	0	0	0	0	0	0	0	2.59	3.61	0
AB05381.1	-1.4567848	-8.710042	-5.212042	.	.	.	.	.	0	.	0	.	0	.	0.057	0.36	0	1	0.17	0	1	29992.57	276	7	9.3332	0	91	137	91	44	182	47	29	18	1	0	0	1	1	1	1	1	0	1	5	5	5.13	116.99	0
AB05603.1	-1.4572828	0.6868185	4.0288185	.	.	.	.	.	0	.	0	.	0	.	0.004	0.439	1	1	0.03	0	0	36862.03	329	12	9.0898	7	99	168	102	37	175	84	50	34	0.985915493	.	.	.	1	1	1	0	0	1	0	0	0.25	0.25	0
AB01604.1	-1.4573711	-6.438352	-0.510352	.	.	.	.	.	0	.	0	.	0	.	0	0.012	0	0	0.06	0	0	105156.88	979	0	6.5138	5	351	582	246	64	449	239	126	113	0.666666667	.	.	.	0	0	0	0	0	0	0	0	0	0	0
AB09180.1	-1.4576365	-10.5569365	-4.6169365	.	.	.	unaffected_pathogenicity	PHI:1057	0	.	0	.	0	.	0	0.01	0	1	0.08	0	1	60322.09	540	8	7.142	4	154	251	191	75	328	112	66	46	0.972972973	0	0	1	1	1	1	1	0	1	11	10	29.03	221.25	0.833333333
AB01251.1	-1.4641984	-6.165911	-0.507911	.	.	.	.	.	0	.	0	.	0	.	0	0.057	0	0	0	0	0	21715.29	189	-16.5	4.2699	0	45	85	57	18	88	64	25	39	1.357142857	.	.	.	0	0	0	0	0	0	0	0	0.01	0.02	0
AB01071.1	-1.4646125	-4.543927	-0.517927	.	.	.	.	.	0	.	0	.	0	.	0.001	0.328	0	0	0.25	0	0	40212.59	371	6.5	7.8853	8	121	199	119	37	219	83	47	36	0.888888889	.	.	.	0	0	0	0	0	0	0	0	0	0.06	0
AB06697.1	-1.4646125	-3.3530615	-0.5130615	.	.	.	reduced_virulence,unaffected_pathogenicity	PHI:4616,PHI:6517,PHI:2256,PHI:587,PHI:2255,PHI:9519,PHI:5034	0	.	0	.	0	.	0.002	0.358	0	0	0.35	0	0	39674.57	372	3	6.9125	7	133	205	130	35	219	81	45	36	0.810526316	.	.	.	0	0	0	0	0	0	0	0	0	1.6	0
AB00228.1	-1.4646125	-2.0566455	-0.5126455	.	.	.	reduced_virulence	PHI:3329	0	.	0	.	0	.	0.148	0.428	0	0	0.06	0	0	33344.28	310	-4	5.1062	8	107	169	101	20	184	79	38	41	0.62195122	.	.	.	0	0	0	0	0	0	0	0	0.01	0.2	0
AB00610.1	-1.4658028	-1.107368	-0.503368	.	.	.	unaffected_pathogenicity,reduced_virulence,loss_of_pathogenicity	PHI:3914,PHI:7520,PHI:7788,PHI:9180,PHI:2145,PHI:7787	0	.	0	.	0	.	0	0.066	0	0	0.22	0	0	51281.45	468	-2.5	5.9711	4	134	260	147	41	251	121	61	60	1.04040404	.	.	.	0	0	0	0	0	0	0	0	0	2.11	0
AB02982.1	-1.4658028	-6.4318895	-0.5038895	.	.	.	.	.	0	.	0	.	0	.	0	0.012	0	0	0.02	0	0	56266.46	507	-5	5.4339	7	144	268	150	44	276	132	65	67	1.059405941	.	.	.	0	0	0	0	0	0	0	0	0	0.02	0
AB01488.1	-1.4658028	-1.3257	-0.4997	.	.	.	unaffected_pathogenicity,reduced_virulence,loss_of_pathogenicity	PHI:3823,PHI:2734,PHI:3824,PHI:9325	0	.	0	.	0	.	0	0.029	0	0	0.07	0	0	71586.88	638	-12	5.2491	8	171	335	177	74	346	176	86	90	1.081481481	.	.	.	0	0	0	0	0	0	0	0	0	0.01	0
AB09601.1	-1.466685	4.2833455	-0.6186545	.	.	.	.	.	0	.	0	.	0	.	0.941	0.876	0	0	0.74	0	0	18445.88	172	4.5	8.1198	1	65	99	53	21	94	40	24	16	0.976744186	.	.	.	0	0	0	0	0	0	0	0	0.02	1.92	0
AB05153.1	-1.467893	-4.327706	-0.523706	.	.	.	.	.	0	.	0	.	0	.	0	0.366	0	0	0.27	0	0	50597.54	467	5.5	7.6644	7	157	248	138	45	264	104	57	47	0.94017094	.	.	.	0	0	0	0	0	0	0	0	0	0.48	0
AB02658.1	-1.4685231	2.046849	-0.299151	.	.	.	.	.	0	.	0	.	0	.	1	0.391	0	0	0.81	0	0	9936.28	99	4.5	9.1989	0	45	64	7	16	57	9	8	1	0.488372093	.	.	.	0	0	0	0	0	0	0	0	0	0.03	0
AB01204.1	-1.4704912	5.201903	0.041903	.	.	.	.	.	0	.	0	.	0	.	1	0.86	0	0	0.45	0	0	3616.13	33	-2.5	4.2625	3	9	20	8	2	20	8	3	5	0.555555556	.	.	.	0	0	0	0	0	0	0	0	0	0	0
AB09225.1	-1.4709322	-4.7250165	-0.5130165	.	.	.	.	.	0	.	0	.	0	CE10	0.001	0.297	0	0	0.26	0	0	38761.22	358	-2.5	6.1272	2	117	191	116	40	204	87	45	42	0.836956522	.	.	.	0	0	0	0	0	0	0	0	0	0.08	0
AB06511.1	-1.4717664	-5.6913085	-4.7453085	.	.	.	unaffected_pathogenicity,reduced_virulence,loss_of_pathogenicity	PHI:3412,PHI:7821,PHI:6324,PHI:6319,PHI:6579,PHI:9216,PHI:8050,PHI:8623,PHI:7541	0	.	0	.	0	.	0	0.009	0	1	0.12	0	1	123098.34	1121	-13	5.22	32	358	589	336	118	629	255	124	131	1.244635193	1	0	0	1	0	1	1	1	1	6	6	1.91	153.63	0
AB07133.1	-1.4738322	-10.695998	-4.749998	.	.	.	.	.	0	.	0	.	0	.	0	0.009	0	1	0.27	0	1	77864.9	710	-15.5	4.8346	5	235	395	212	79	396	148	69	79	0.827160494	1	0	0	1	1	1	1	0	1	1	2	19.09	42.3	0.782608696
AB02394.1	-1.4751308	-5.464601	-0.524601	.	.	.	reduced_virulence	PHI:789	0	.	0	.	0	.	0	0.01	0	0	0.04	0	0	133458.35	1222	-27	5.038	2	327	721	254	78	618	343	164	179	0.452631579	.	.	.	0	0	0	0	0	0	0	0	0	0.11	0
AB00746.1	-1.4763247	-3.193363	2.740637	.	.	.	increased_virulence_(hypervirulence),reduced_virulence,loss_of_pathogenicity,lethal,unaffected_pathogenicity	PHI:2247,PHI:7485,PHI:8927,PHI:5440,PHI:2836,PHI:3866,PHI:2837,PHI:784,PHI:9460,PHI:2269,PHI:2312,PHI:3301,PHI:8929,PHI:7696,PHI:6956,PHI:5271,PHI:4077,PHI:5272,PHI:685,PHI:7511,PHI:2802,PHI:2022,PHI:2844,PHI:59	0	.	0	.	0	.	0	0.011	1	1	0.02	0	0	96036.9	869	3	6.7306	13	287	466	231	75	403	252	133	119	1.098159509	.	.	.	0	0	0	0	0	1	0	0	0.1	0.11	0
AB00405.1	-1.4772544	-4.534924	0.037076	.	.	.	.	.	0	.	0	.	0	.	0.001	0.237	0	0	0.65	0	0	6009.49	55	-4	4.1911	3	26	36	11	7	23	11	4	7	1.111111111	.	.	.	0	0	0	0	0	0	0	0	0	0	0
AB08117.1	-1.478784	-5.5920635	-0.5280635	.	.	.	.	.	0	.	0	.	0	.	0	0.156	0	0	0.32	0	0	36386.41	335	-10.5	4.628	1	110	190	92	26	160	83	37	46	1.117647059	.	.	.	0	0	0	0	0	0	0	0	0	0	0
AB00035.1	-1.4792787	-9.4256005	-4.3196005	.	.	.	.	.	0	.	0	.	0	.	0	0.149	0	1	0.37	0	1	43098.31	413	-6.5	5.493	3	159	236	144	45	254	70	35	35	0.727272727	0	0	0	1	1	1	1	1	1	6	7	19.76	149.22	0.9
AB05105.1	-1.4798119	-3.5129565	-0.4949565	.	.	.	.	.	0	.	0	.	0	.	0.007	0.49	0	0	0.33	0	0	28751.74	263	-9	4.8102	4	80	141	84	28	154	58	27	31	0.666666667	.	.	.	0	0	0	0	0	0	0	0	0.04	0.18	0
AB07667.1	-1.4798378	2.574896	-0.527104	.	.	.	.	.	0	.	0	.	0	.	0.68	0.837	0	0	0.26	0	0	24219.45	218	1	6.753	2	65	117	66	23	111	50	27	23	1.3	.	.	.	0	0	0	0	0	0	0	0	0	0.03	0
AB06253.1	-1.4814091	3.992173	4.518173	.	.	.	reduced_virulence,unaffected_pathogenicity,loss_of_pathogenicity	PHI:2274,PHI:2350,PHI:3901,PHI:8782,PHI:2093,PHI:3205,PHI:9406	0	.	0	.	0	.	0	0.079	1	1	0.16	0	0	66892.38	600	-32	4.3338	13	185	338	149	70	310	152	62	90	1.081967213	0	0	0	1	1	0	1	1	1	0	0	11.38	11.38	0
AB01602.1	-1.4817941	-6.312957	-0.564957	.	.	.	.	.	0	.	0	.	0	.	0	0.042	0	0	0.09	0	0	50239.06	466	-0.5	6.4391	8	159	260	147	44	259	104	55	49	0.735849057	.	.	.	0	0	0	0	0	0	0	0	0	0.11	0
AB08697.1	-1.4821625	-1.283166	-0.553166	.	.	.	reduced_virulence,loss_of_pathogenicity	PHI:526,PHI:1071	0	.	0	.	0	GH31	0	0.045	0	0	0.27	0	0	93983.6	850	-6	6.0877	10	277	465	216	114	473	194	100	94	0.842364532	.	.	.	0	0	0	0	0	0	0	0	0	0.01	0
AB10616.1	-1.4821851	-6.5363715	-0.6863715	.	.	.	.	.	0	.	0	.	0	.	0	0.025	0	0	0.47	0	0	5613.52	50	3.5	9.1351	1	16	29	14	7	29	7	6	1	0.461538462	.	.	.	0	0	0	0	0	0	0	0	0.02	0.02	0
AB10153.1	-1.484759	1.814496	-0.579504	.	.	.	.	.	0	.	0	.	0	.	0.715	0.684	0	0	0.23	0	0	26130.8	237	3	8.7152	1	69	127	69	28	142	52	28	24	0.797101449	.	.	.	0	0	0	0	0	0	0	0	0	0.01	0
AB04135.1	-1.484863	-2.296986	-0.646986	.	.	.	.	.	0	.	0	.	0	.	0.462	0.263	0	0	0.36	0	0	16790.96	156	4	8.1095	1	58	89	48	16	79	31	19	12	0.722222222	.	.	.	0	0	0	0	0	0	0	0	0.26	1.11	0
AB01963.1	-1.4869365	2.895993	-0.518007	.	.	.	.	.	0	.	0	.	0	.	0.983	0.586	0	0	0.48	0	0	16879.22	159	6.5	10.3355	0	49	97	40	10	86	38	23	15	0.62	.	.	.	0	0	0	0	0	0	0	0	0	0	0
AB01687.1	-1.4877231	-0.1477075	-0.5297075	.	.	.	unaffected_pathogenicity,reduced_virulence	PHI:7915,PHI:5440	0	.	0	.	0	.	0.519	0.378	0	0	0.35	0	0	28829.72	274	1	6.6916	3	103	158	98	21	154	53	29	24	0.634920635	.	.	.	0	0	0	0	0	0	0	0	0.04	0.17	0
AB01458.1	-1.489531	-2.5225245	-0.6325245	.	.	.	increased_virulence_(hypervirulence),reduced_virulence,loss_of_pathogenicity,lethal,unaffected_pathogenicity	PHI:8036,PHI:787,PHI:317,PHI:3280,PHI:7009,PHI:7011,PHI:2052,PHI:471,PHI:7134,PHI:3623,PHI:6950,PHI:1061,PHI:269,PHI:1036,PHI:3831,PHI:2054,PHI:3832,PHI:808,PHI:339,PHI:270,PHI:3478,PHI:1119,PHI:6703,PHI:3834,PHI:780,PHI:3833,PHI:8752,PHI:8035,PHI:7133,PHI:449	0	.	0	.	0	.	0.088	0.597	0	0	0.1	0	0	34009.04	307	2	7.0127	6	101	170	75	35	157	77	41	36	0.969230769	.	.	.	0	0	0	0	0	0	0	0	0	0.01	0
AB10500.1	-1.4895862	3.051508	-0.498492	.	.	.	reduced_virulence	PHI:9250	0	.	0	.	0	.	0.958	0.467	0	0	0.35	0	0	13815.19	122	25	11.5243	5	36	65	30	8	58	40	33	7	1.461538462	.	.	.	0	0	0	0	0	0	0	0	0	0.01	0
AB08849.1	-1.4905316	1.591243	-0.520757	.	.	.	.	.	0	.	0	.	0	.	0.903	0.449	0	0	0.08	0	0	23182.13	214	-3.5	4.9389	6	74	122	50	15	108	53	25	28	0.814814815	.	.	.	0	0	0	0	0	0	0	0	0	0	0
AB00267.1	-1.4905316	0.8509995	-0.5170005	.	.	.	.	.	0	.	0	.	0	.	0.863	0.365	0	0	0.13	0	0	25021.92	230	-8	4.669	9	85	131	66	13	117	56	25	31	0.490909091	.	.	.	0	0	0	0	0	0	0	0	0.01	0.06	0
AB00720.1	-1.4911226	3.286397	-0.511603	.	.	.	.	.	0	.	0	.	0	.	0.892	0.741	0	0	0.04	0	0	25950.78	238	6.5	8.0003	6	90	138	51	27	118	63	37	26	0.724137931	.	.	.	0	0	0	0	0	0	0	0	0	0	0
AB08413.1	-1.4922596	-8.597933	-2.951933	.	.	.	.	.	0	.	0	.	0	.	0	0.059	0	0	0.14	1	0	47585.63	430	1.5	6.7257	2	131	239	121	51	230	97	52	45	0.802083333	.	.	.	0	0	0	0	0	0	1	1	0.09	20.39	0
AB08061.1	-1.4926646	-11.4419235	-6.1619235	.	.	.	.	.	0	.	0	.	0	.	0	0.12	0	1	0.19	0	1	45245.1	407	6.5	8.9683	1	126	202	137	47	228	80	45	35	1.439393939	.	.	.	1	1	0	0	0	1	6	4	13.01	102.52	0
AB09892.1	-1.4938451	-3.084005	-0.486005	.	.	.	.	.	0	.	0	.	0	.	0.171	0.396	0	0	0.27	0	0	30108.58	278	-2	6.1666	1	97	158	85	29	144	71	37	34	0.746268657	.	.	.	0	0	0	0	0	0	0	0	1.58	1.96	0
AB04826.1	-1.4941555	5.250801	-0.999199	.	.	.	reduced_virulence,unaffected_pathogenicity	PHI:4582	0	.	0	.	0	.	0.99	0.885	0	0	0.41	0	0	22588.58	204	8	8.7219	6	67	114	39	29	111	45	28	17	1.12	.	.	.	0	0	0	0	0	0	0	0	0.08	0.1	0
AB05293.1	-1.4943476	5.399806	2.735806	.	.	.	.	.	0	.	0	.	0	.	0.943	0.501	1	1	0.69	0	0	10218.81	95	9	10.2516	4	38	56	28	11	54	20	16	4	0.64	.	.	.	0	1	0	0	0	0	0	0	0.62	0.62	0
AB05149.1	-1.4961184	-7.918435	-3.478435	.	.	.	.	.	0	.	0	.	0	.	0	0.26	0	0	0.48	1	0	8423.83	74	7	11.5582	0	25	42	20	14	47	12	10	2	0.65	.	.	.	0	0	0	0	0	0	1	1	11.12	21.62	0
AB08573.1	-1.4974414	-7.060834	-6.504834	.	.	.	increased_virulence_(hypervirulence),reduced_virulence,loss_of_pathogenicity,unaffected_pathogenicity	PHI:5423,PHI:1144,PHI:9019,PHI:2674,PHI:562,PHI:253,PHI:3619,PHI:4224,PHI:9002,PHI:9465,PHI:8781,PHI:3592,PHI:8453,PHI:8750,PHI:6591,PHI:4683,PHI:7059,PHI:9000,PHI:9235,PHI:3615,PHI:9009,PHI:6115,PHI:8032,PHI:9415,PHI:4497,PHI:3108,PHI:8361,PHI:3011,PHI:8075,PHI:4040,PHI:4918,PHI:7904,PHI:4655,PHI:6110,PHI:8983,PHI:6600,PHI:9437,PHI:6314	0	.	0	.	0	.	0	0.074	0	0	0	0	1	251756.71	2255	-8.5	6.2758	31	676	1119	680	227	1155	582	301	281	1.052631579	.	.	.	0	0	0	0	0	0	2	0	0	5.15	0
AB05215.1	-1.4974414	-6.44665	-0.50665	.	.	.	.	.	0	.	0	.	0	.	0	0.01	0	0	0	0	0	133980.84	1197	-27.5	5.1259	10	310	594	332	109	607	333	161	172	0.854901961	.	.	.	0	0	0	0	0	0	0	0	0	0	0
AB04919.1	-1.4986303	3.682637	-0.529363	.	.	.	.	.	0	.	0	.	0	.	0.927	0.775	0	0	0.34	0	0	19014.7	171	0	6.493	0	55	97	39	25	80	39	22	17	0.769230769	.	.	.	0	0	0	0	0	0	0	0	0	0.18	0
AB07992.1	-1.4991721	2.0729145	-3.0570855	.	.	.	.	.	0	.	0	.	0	.	0.993	0.862	0	0	0.48	1	0	9130.28	82	4	9.9912	0	28	45	19	16	49	21	13	8	0.846153846	.	.	.	0	0	0	0	0	0	1	1	11.81	19.57	0
AB07984.1	-1.4995666	3.1733995	-0.5286005	.	.	.	.	.	0	.	0	.	0	.	0.94	0.677	0	0	0.61	0	0	16999.21	160	-1	6.0601	4	60	96	45	17	94	29	15	14	0.75	.	.	.	0	0	0	0	0	0	0	0	0	0.01	0
AB10574.1	-1.4996513	0.2027995	-0.5232005	.	.	.	.	.	0	.	0	.	0	.	0.957	0.164	0	0	0.3	0	0	15139.09	141	-6	4.7302	0	40	82	47	16	86	42	19	23	0.54	.	.	.	0	0	0	0	0	0	0	0	0	0.01	0
AB04090.1	-1.4997128	-1.1054525	-0.5314525	.	.	.	unaffected_pathogenicity,increased_virulence_(hypervirulence),reduced_virulence	PHI:9475,PHI:5693,PHI:1431,PHI:6935,PHI:4125,PHI:7241,PHI:398,PHI:3235,PHI:3701,PHI:3867,PHI:8717,PHI:1438,PHI:3720,PHI:315,PHI:314	0	.	0	.	0	.	0	0.071	0	0	0.31	0	0	60365.08	562	6.5	6.8956	7	197	334	130	62	278	131	76	55	0.58	.	.	.	0	0	0	0	0	0	0	0	0	0	0
AB04609.1	-1.4997128	-6.4633435	-0.5353435	.	.	.	.	.	0	.	0	.	0	.	0	0.012	0	0	0.16	0	0	50965.19	467	-10	5.0176	7	158	264	137	44	239	115	55	60	0.834951456	.	.	.	0	0	0	0	0	0	0	0	0	0	0
AB09129.1	-1.4997128	-6.26265	-0.53865	.	.	.	.	.	0	.	0	.	0	.	0	0.046	0	0	0.06	0	0	53938.25	503	-4.5	5.7187	2	168	304	123	25	259	128	64	64	0.31547619	.	.	.	0	0	0	0	0	0	0	0	0	0	0
AB07047.1	-1.4997128	-5.482081	-0.536081	.	.	.	reduced_virulence	PHI:4677,PHI:6111,PHI:4182	0	.	0	.	0	.	0	0.009	0	0	0.15	0	0	116540.12	1080	14	7.6777	15	389	643	322	88	545	267	147	120	0.775423729	.	.	.	0	0	0	0	0	0	0	0	0	0.02	0
AB00687.1	-1.4997128	-1.4553465	-0.5213465	.	.	.	unaffected_pathogenicity,reduced_virulence,loss_of_pathogenicity	PHI:3914,PHI:7520,PHI:7788,PHI:9180,PHI:2145,PHI:7787	0	.	0	.	0	.	0	0.011	0	0	0.18	0	0	115116.23	1062	1	6.5854	10	365	601	337	93	560	258	135	123	0.869747899	.	.	.	0	0	0	0	0	0	0	0	0.01	0.11	0
AB08886.1	-1.4997128	-6.445136	-0.517136	.	.	.	.	.	0	.	0	.	0	.	0	0.012	0	0	0.19	0	0	88097.89	810	-7.5	5.7639	9	302	484	202	77	404	201	101	100	0.538860104	.	.	.	0	0	0	0	0	0	0	0	0	0.01	0
AB06842.1	-1.4997128	-0.83385	-0.51785	.	.	.	increased_virulence_(hypervirulence),reduced_virulence	PHI:1335,PHI:6908,PHI:2156,PHI:3110,PHI:3808,PHI:7191,PHI:344,PHI:4244	0	.	0	.	0	.	0	0.114	0	0	0.21	0	0	59532.32	554	6.5	8.4102	2	187	334	112	37	254	117	64	53	0.756578947	.	.	.	0	0	0	0	0	0	0	0	0	0	0
AB08909.1	-1.4997128	-6.45669	-0.51669	.	.	.	.	.	0	.	0	.	0	.	0	0.01	0	0	0.13	0	0	61288.58	573	-15.5	4.9144	3	194	325	187	40	286	159	75	84	0.952380952	.	.	.	0	0	0	0	0	0	0	0	0.05	0.06	0
AB08392.1	-1.4997128	-3.097359	2.716641	.	.	.	.	.	0	.	0	.	0	.	0	0.031	1	1	0.05	0	0	95075.74	883	-5	6.0227	1	302	512	247	57	427	213	108	105	0.684684685	.	.	.	0	0	0	0	0	1	0	0	0.01	0.01	0
AB04895.1	-1.4997128	-3.233539	2.712461	.	.	.	.	.	0	.	0	.	0	.	0	0.009	1	1	0.2	0	0	60919.52	561	13	8.9529	7	197	323	134	42	278	115	67	48	0.582089552	.	.	.	0	0	0	0	0	1	0	0	0	0	0
AB04655.1	-1.4997128	-6.4494085	-0.5214085	.	.	.	.	.	0	.	0	.	0	.	0	0.012	0	0	0.08	0	0	44922.93	420	-17.5	4.6616	4	140	244	112	30	210	126	57	69	0.768421053	.	.	.	0	0	0	0	0	0	0	0	0	0	0
AB05380.1	-1.4997128	-1.084888	-0.528888	.	.	.	reduced_virulence,unaffected_pathogenicity,loss_of_pathogenicity	PHI:857,PHI:7328,PHI:2201	0	.	0	.	0	.	0	0.074	0	0	0.09	0	0	70712.87	660	4.5	6.7701	5	234	372	177	65	332	159	89	70	0.777070064	.	.	.	0	0	0	0	0	0	0	0	0.02	0.03	0
AB05396.1	-1.5009698	-4.666103	-0.508103	.	.	.	.	.	0	.	0	.	0	.	0.155	0.152	0	0	0.04	0	0	23138.3	209	-10.5	4.5934	2	57	104	67	23	117	61	27	34	0.897959184	.	.	.	0	0	0	0	0	0	0	0	0.29	0.37	0
AB05059.1	-1.5018885	1.154057	-0.543943	.	.	.	.	.	0	.	0	.	0	.	0.948	0.335	0	0	0.3	0	0	9737.21	88	-2.5	4.9431	1	22	48	34	7	49	21	10	11	0.777777778	.	.	.	0	0	0	0	0	0	0	0	0.03	0.82	0
AB02401.1	-1.5024556	-0.4458495	-0.5898495	.	.	.	.	.	0	.	0	.	0	AA2	0.376	0.648	0	0	0.25	0	0	24422.37	221	-3.5	5.0881	2	64	125	62	19	109	58	28	30	1.113636364	.	.	.	0	0	0	0	0	0	0	0	0.13	0.13	0
AB06083.1	-1.5035015	-9.352405	-4.654405	.	.	.	.	.	0	.	0	.	0	.	0	0.217	0	1	0.48	0	1	35555.54	324	-8	4.7244	6	113	177	112	39	193	59	27	32	0.971830986	0	0	0	1	1	1	1	0	1	6	7	36.84	146.75	1
AB08199.1	-1.5039028	4.2012445	-0.4487555	.	.	.	.	.	0	.	0	.	0	.	0.977	0.798	0	0	0.64	0	0	22847.78	213	9	8.8518	1	71	121	61	27	119	54	35	19	0.75	.	.	.	0	0	0	0	0	0	0	0	0	0.13	0
AB07400.1	-1.5061438	4.0988915	2.9648915	.	.	.	.	.	0	.	0	.	0	.	0.716	0.473	1	1	0.44	0	0	23500.47	219	0	6.4734	9	94	133	70	15	110	47	25	22	0.404255319	.	.	.	0	1	0	0	0	1	0	0	0.01	0.13	0
AB05176.1	-1.5063839	-6.10606	-0.50206	.	.	.	.	.	0	.	0	.	0	.	0	0.066	0	0	0.15	0	0	29344.03	252	-16.5	4.4015	3	58	106	73	38	139	73	30	43	1.08	.	.	.	0	0	0	0	0	0	0	0	0	0	0
AB06936.1	-1.5069138	-4.9729495	-2.5429495	.	.	.	.	.	0	.	0	.	0	.	0.065	0.53	0	0	0.26	1	0	34183.86	316	-4.5	5.2406	3	98	173	94	29	175	78	38	40	1.154929577	.	.	.	0	0	0	0	0	0	0	1	16.3	16.4	0.826086957
AB08729.1	-1.5073802	-6.4567665	-0.5227665	.	.	.	.	.	0	.	0	.	0	.	0	0.011	0	0	0.13	0	0	218595.66	2026	-14	6.0848	33	719	1174	608	176	1053	513	263	250	0.727835052	.	.	.	0	0	0	0	0	0	0	0	0.92	1.17	0
AB04787.1	-1.5092801	2.071479	0.253479	.	.	.	.	.	0	.	0	.	0	.	0.538	0.765	0	0	0.37	0	0	24401.4	215	-0.5	6.3716	7	62	112	46	31	117	57	30	27	1.02173913	.	.	.	0	0	0	0	0	0	0	0	0.01	0.02	0
AB07792.1	-1.5096331	-2.732708	-0.518708	.	.	.	increased_virulence_(hypervirulence),reduced_virulence,loss_of_pathogenicity,lethal,unaffected_pathogenicity	PHI:3866,PHI:7485,PHI:2247,PHI:2836,PHI:784,PHI:9460,PHI:2269,PHI:2312,PHI:3301,PHI:7696,PHI:6957,PHI:5271,PHI:4077,PHI:5272,PHI:685,PHI:7511,PHI:2802,PHI:2022,PHI:2844,PHI:59	0	.	0	.	0	.	0.024	0.607	0	0	0.26	0	0	35588.33	333	4.5	8.0333	5	121	186	106	26	182	75	41	34	0.819277108	.	.	.	0	0	0	0	0	0	0	0	0	0.01	0
AB04847.1	-1.5112149	-5.166833	-0.468833	.	.	.	.	.	0	.	0	.	0	.	0.08	0.137	0	0	0.32	0	0	17840.57	162	-5	4.806	3	56	96	40	9	65	41	19	22	0.807692308	.	.	.	0	0	0	0	0	0	0	0	0	0	0
AB03513.1	-1.5121205	4.793085	-0.448915	.	.	.	unaffected_pathogenicity,reduced_virulence	PHI:1663,PHI:2189,PHI:1670	0	.	0	.	0	.	1	0.707	0	0	0.77	0	0	20696.23	205	16.5	8.6773	18	105	140	44	20	129	39	30	9	0.361445783	.	.	.	0	0	0	0	0	0	0	0	0	0	0
AB06298.1	-1.512367	5.532552	-0.543448	.	.	.	reduced_virulence	PHI:3526	0	.	0	.	0	.	0.965	0.881	0	0	0.25	0	0	25182.53	226	0	6.485	5	62	124	60	21	119	62	32	30	1.234042553	.	.	.	0	0	0	0	0	0	0	0	0	2.9	0
AB04402.1	-1.512367	4.9365675	-0.4574325	.	.	.	.	.	0	.	0	.	0	.	0.999	0.9	0	0	0.45	0	0	10094.52	91	5.5	9.5021	2	25	48	25	9	47	23	15	8	1.473684211	.	.	.	0	0	0	0	0	0	0	0	0	0	0
AB04850.1	-1.5133116	-1.504257	4.261743	.	.	.	.	.	0	.	0	.	0	.	0	0.039	1	1	0.48	0	0	64563.26	595	-53.5	3.9902	4	199	330	173	61	310	140	46	94	1.087301587	0	0	0	1	1	1	1	0	1	0	0	0.19	1.18	0
AB02451.1	-1.5141677	-2.50465	-0.56065	.	.	.	.	.	0	.	0	.	0	.	0.125	0.551	0	0	0.41	0	0	25661.81	236	-4.5	5.3145	3	90	131	62	28	119	59	29	30	1.0625	.	.	.	0	0	0	0	0	0	0	0	0	0.21	0
AB06916.1	-1.5152173	-4.2202525	-0.5362525	.	.	.	unaffected_pathogenicity	PHI:1087	0	.	0	.	0	.	0	0.386	0	0	0.41	0	0	42232.81	383	8.5	8.017	6	127	204	92	54	212	83	49	34	1.034090909	.	.	.	0	0	0	0	0	0	0	0	0	0.04	0
AB01319.1	-1.5153356	1.305646	-0.626354	.	.	.	.	.	0	.	0	.	0	.	0.742	0.58	0	0	0.13	0	0	14490.38	132	-1	6.2127	1	41	73	37	16	71	32	17	15	0.814814815	.	.	.	0	0	0	0	0	0	0	0	0	0	0
AB08015.1	-1.5153507	4.064194	0.254194	.	.	.	.	.	0	.	0	.	0	.	0.821	0.814	1	1	0.15	1	0	21832.92	194	7	9.7612	1	60	94	59	28	109	43	26	17	0.933333333	.	.	.	0	1	0	0	0	0	1	0	14.4	14.41	0
AB03602.1	-1.5153946	-2.07581	3.69619	.	.	.	.	.	0	.	0	.	0	GH114	0	0.038	1	1	0.35	0	0	36897.52	337	-12.5	4.5968	6	100	191	90	35	185	87	39	48	0.960526316	.	.	.	1	1	0	0	0	1	0	1	21.83	21.85	1
AB06541.1	-1.5160874	-6.372401	-0.552401	.	.	.	.	.	0	.	0	.	0	.	0	0.03	0	0	0.05	0	0	62665.47	571	-12	5.5137	6	161	309	135	67	320	150	75	75	0.62987013	.	.	.	0	0	0	0	0	0	0	0	0	0.04	0
AB00422.1	-1.5161005	5.628378	-1.071622	.	.	.	reduced_virulence	PHI:9285,PHI:2644,PHI:7258	0	.	0	.	0	.	0.993	0.957	0	0	0.46	0	0	17499.22	158	5.5	9.1446	3	47	87	51	17	86	37	22	15	1.333333333	.	.	.	0	0	0	0	0	0	0	0	0.01	0.02	0
AB10410.1	-1.516162	5.4949795	-0.5270205	.	.	.	reduced_virulence,unaffected_pathogenicity	PHI:9524,PHI:5034	0	.	0	.	0	.	0.998	0.839	0	0	0.58	0	0	20492.72	196	0	6.458	9	69	114	68	17	130	40	21	19	0.672131148	.	.	.	0	0	0	0	0	0	0	0	0	3.47	0
AB05725.1	-1.516711	-2.6616645	2.9123355	.	.	.	.	.	0	.	0	.	0	.	0	0.071	1	1	0.55	0	0	49187.8	448	-12	4.5931	1	146	253	115	51	247	79	35	44	0.980769231	.	.	.	0	0	0	0	0	1	0	0	0.91	0.94	0
AB02125.1	-1.5178075	3.5078215	-0.5001785	.	.	.	.	.	0	.	0	.	0	.	0.891	0.777	0	0	0.17	0	0	18266.43	164	-1.5	6.2158	3	52	86	41	26	86	47	25	22	1.054054054	.	.	.	0	0	0	0	0	0	0	0	0	0	0
AB01766.1	-1.5198553	3.937102	-0.634898	.	.	.	.	.	0	.	0	.	0	.	0.97	0.792	0	0	0.55	0	0	18025.4	167	7	10.5227	0	57	92	43	9	78	34	21	13	1.085714286	.	.	.	0	0	0	0	0	0	0	0	0	0	0
AB09552.1	-1.5221473	3.402432	-0.509568	.	.	.	.	.	0	.	0	.	0	.	0.943	0.709	0	0	0.49	0	0	11932.87	110	10	10.4765	2	39	58	32	7	54	27	19	8	1.55	.	.	.	0	0	0	0	0	0	0	0	0.02	0.02	0
AB08144.1	-1.5226586	1.6686605	-0.2933395	.	.	.	.	.	0	.	0	.	0	.	0.993	0.334	0	0	0.48	0	0	3778.36	34	1.5	8.0212	1	12	20	12	5	18	6	4	2	2	.	.	.	0	0	0	0	0	0	0	0	0.01	0.01	0
AB06741.1	-1.5230153	-1.057836	-0.519836	.	.	.	reduced_virulence,unaffected_pathogenicity,loss_of_pathogenicity	PHI:8611,PHI:3134,PHI:9351,PHI:6684	0	.	0	.	0	.	0	0.077	0	0	0.16	0	0	57996.45	527	-3.5	5.7746	12	155	288	162	38	287	136	68	68	1.145454545	.	.	.	0	0	0	0	0	0	0	0	0	0.01	0
AB04283.1	-1.5230153	-4.4362645	-0.4162645	.	.	.	.	.	0	.	0	.	0	.	0	0.33	0	0	0.14	0	0	45086.55	411	-1.5	6.1711	8	124	216	110	41	227	96	49	47	1.033707865	.	.	.	0	0	0	0	0	0	0	0	0	0.15	0
AB09341.1	-1.5231478	-0.671071	3.924929	.	.	.	.	.	0	.	0	.	0	.	0.042	0.192	1	1	0.72	0	0	4095.72	38	1	8.7213	0	15	24	14	4	20	3	2	1	2.833333333	.	.	.	1	0	0	0	0	0	0	1	22.46	22.46	0.52173913
AB03684.1	-1.5235919	-4.486149	-0.506149	.	.	.	reduced_virulence	PHI:7916	0	.	0	.	0	.	0	0.17	0	0	0	0	0	48678.32	443	3	6.9295	4	134	223	127	39	233	125	67	58	0.885416667	.	.	.	0	0	0	0	0	0	0	0	1.46	1.46	0
AB10077.1	-1.5235919	0.2011	-0.5069	.	.	.	.	.	0	.	0	.	0	.	1	0.118	0	0	0.26	0	0	23576.39	200	23	11.6115	2	44	101	31	7	68	98	61	37	0.944444444	.	.	.	0	0	0	0	0	0	0	0	0	0	0
AB10072.1	-1.5235919	-6.1944625	-0.5064625	.	.	.	.	.	0	.	0	.	0	.	0	0.052	0	0	0	0	0	38176.22	338	20	10.1973	3	98	170	80	37	166	98	62	36	0.725	.	.	.	0	0	0	0	0	0	0	0	0	0.46	0
AB00793.1	-1.5235919	-4.3975555	-0.5035555	.	.	.	.	.	0	.	0	.	0	.	0.001	0.35	0	0	0.02	0	0	38597.49	346	-4	5.6713	2	98	176	92	40	181	98	49	49	1.064935065	.	.	.	0	0	0	0	0	0	0	0	0	0.02	0
AB09887.1	-1.5235919	-1.353253	-0.509253	.	.	.	loss_of_pathogenicity	PHI:2083	0	.	0	.	0	.	0	0.026	0	0	0.03	0	0	50140.88	452	-14	5.2152	4	139	232	143	46	219	131	64	67	0.688172043	.	.	.	0	0	0	0	0	0	0	0	0	0	0
AB10105.1	-1.5235919	-6.3293615	-0.5093615	.	.	.	.	.	0	.	0	.	0	.	0	0.03	0	0	0.01	0	0	70712.44	642	-14	5.3135	8	177	327	188	46	307	204	100	104	0.949640288	.	.	.	0	0	0	0	0	0	0	0	0	0	0
AB04445.1	-1.5239602	-6.4497715	-0.5097715	.	.	.	.	.	0	.	0	.	0	.	0	0.01	0	0	0.01	0	0	164590.09	1459	-47	5.057	20	430	748	340	139	644	471	226	245	0.880149813	.	.	.	0	0	0	0	0	0	0	0	0	0	0
AB00868.1	-1.5247468	-4.68125	-0.44525	.	.	.	.	.	0	.	0	.	0	GH43_23,GH43_31,GH43_22,GH43_6,GH43_34,GH43_33,GH43_32,GH43,GH43_30,GH43_8,GH43_3,GH43_17,GH43_27,GH43_26	0	0.294	0	0	0.31	0	0	43747.31	400	1.5	6.6517	12	136	216	81	61	239	91	50	41	0.758928571	.	.	.	0	0	0	0	0	0	0	0	0.01	0.13	0
AB05265.1	-1.5256457	0.7706075	2.9546075	.	.	.	.	.	0	.	0	.	0	.	0.271	0.365	1	1	0.57	0	0	13536.35	126	-4	4.7009	3	46	78	36	8	68	31	14	17	0.875	.	.	.	0	1	0	0	0	0	0	0	4.32	4.32	0
AB09061.1	-1.5267366	2.1426095	-2.6273905	.	.	.	.	.	0	.	0	.	0	.	0.967	0.828	0	0	0.1	1	0	24884.78	230	6.5	8.2835	3	73	124	80	28	142	51	31	20	0.75	.	.	.	0	0	0	0	0	0	1	1	0.01	20.7	0
AB07406.1	-1.5274886	-4.576415	-0.502415	.	.	.	.	.	0	.	0	.	0	.	0.005	0.316	0	0	0.15	0	0	34214.58	304	-4	5.6476	3	80	154	71	42	165	86	43	43	0.972972973	.	.	.	0	0	0	0	0	0	0	0	0	0.01	0
AB05655.1	-1.5274886	-2.998906	-0.502906	.	.	.	.	.	0	.	0	.	0	.	0.374	0.21	0	0	0.12	0	0	23851.23	216	-8	4.7238	3	62	109	70	19	116	68	31	37	1.071428571	.	.	.	0	0	0	0	0	0	0	0	0	0	0
AB00800.1	-1.5274886	-6.4494555	-0.5094555	.	.	.	.	.	0	.	0	.	0	.	0	0.01	0	0	0.01	0	0	54613.98	493	-18.5	4.6962	4	129	251	158	40	265	150	68	82	0.88034188	.	.	.	0	0	0	0	0	0	0	0	0	0.03	0
AB08119.1	-1.5274886	-1.4049005	-0.5069005	.	.	.	increased_virulence_(hypervirulence),reduced_virulence,loss_of_pathogenicity,unaffected_pathogenicity	PHI:508,PHI:4108,PHI:6989,PHI:6938,PHI:5585,PHI:5563,PHI:2321,PHI:133,PHI:7486,PHI:9092,PHI:3291	0	.	0	.	0	.	0	0.017	0	0	0.12	0	0	61829	555	9.5	8.2731	5	154	279	163	68	311	148	82	66	1.157024793	.	.	.	0	0	0	0	0	0	0	0	0	1	0
AB06792.1	-1.5274886	-4.892609	-0.504609	.	.	.	reduced_virulence,unaffected_pathogenicity	PHI:3534,PHI:1049,PHI:1651,PHI:1635	0	.	0	.	0	.	0	0.102	0	0	0.02	0	0	44848.77	403	-4	6.1227	5	119	204	119	54	226	107	56	51	0.75257732	.	.	.	0	0	0	0	0	0	0	0	0	0	0
AB04495.1	-1.5278568	-6.4427075	-0.5027075	.	.	.	.	.	0	.	0	.	0	.	0	0.01	0	0	0	0	0	101249.83	906	-8.5	5.7783	13	261	458	288	101	484	247	124	123	1.126436782	.	.	.	0	0	0	0	0	0	0	0	0	0.07	0
AB10128.1	-1.5279777	2.811787	-0.560213	.	.	.	.	.	0	.	0	.	0	.	0.965	0.597	0	0	0.26	0	0	14642.76	136	-1.5	5.2255	1	46	73	42	8	74	35	17	18	0.833333333	.	.	.	0	0	0	0	0	0	0	0	1.06	1.09	0
AB01006.1	-1.5281937	-2.0674815	2.5005185	.	.	.	unaffected_pathogenicity,reduced_virulence	PHI:7926,PHI:7935,PHI:7933,PHI:7928,PHI:7930,PHI:7929,PHI:7932	0	.	0	.	0	.	0	0.072	1	1	0.31	1	0	55207.12	495	-5.5	5.2035	6	148	262	123	59	255	105	51	54	1.468085106	0	0	0	1	1	1	1	1	1	1	1	0.27	23.47	0
AB00051.1	-1.5286964	3.36712	-0.51488	.	.	.	.	.	0	.	0	.	0	.	0.864	0.783	0	0	0.56	0	0	14914.58	141	14	11.0076	2	48	81	44	6	87	32	23	9	0.80952381	.	.	.	0	0	0	0	0	0	0	0	0.04	0.04	0
AB01647.1	-1.5287511	0.6210595	3.1590595	.	.	.	.	.	0	.	0	.	0	.	0.013	0.564	1	1	0.62	0	0	5470.07	51	-2	4.7564	1	22	31	12	6	26	13	6	7	0.916666667	.	.	.	0	0	0	0	0	0	0	0	0	0	0
AB02892.1	-1.5288182	3.2821155	-0.0238845	.	.	.	.	.	0	.	0	.	0	.	0.983	0.568	0	0	0.49	0	0	3117.47	28	3.5	9.4221	1	9	17	6	3	10	11	8	3	1.333333333	.	.	.	0	0	0	0	0	0	0	0	0	0	0
AB02652.1	-1.52981	1.714927	-0.523073	.	.	.	.	.	0	.	0	.	0	.	0.934	0.439	0	0	0.34	0	0	15182.14	143	1	7.1639	1	52	85	39	10	79	28	15	13	0.604651163	.	.	.	0	0	0	0	0	0	0	0	0	0	0
AB05947.1	-1.5302911	-5.790912	-0.528912	.	.	.	.	.	0	.	0	.	0	.	0	0.123	0	0	0.33	0	0	73256.45	679	27	10.5909	3	205	395	162	49	374	149	91	58	0.544186047	.	.	.	0	0	0	0	0	0	0	0	0	0	0
AB09743.1	-1.5311003	4.9624195	-0.6635805	.	.	.	reduced_virulence	PHI:6927,PHI:8041,PHI:8048,PHI:8743	0	.	0	.	0	.	0.894	0.877	0	0	0.04	0	0	17112.33	151	-1	5.771	1	41	82	38	16	77	38	19	19	1.161290323	.	.	.	0	0	0	0	0	0	0	0	0.18	0.18	0
AB00063.1	-1.5317442	-3.730217	-0.538217	.	.	.	.	.	0	.	0	.	0	.	0.314	0.154	0	0	0.41	0	0	25685.67	242	19	10.9804	5	91	145	78	21	146	46	35	11	0.282352941	.	.	.	0	0	0	0	0	0	0	0	0	0.01	0
AB07469.1	-1.531872	-2.82668	-0.72068	.	.	.	.	.	0	.	0	.	0	.	0.131	0.518	0	0	0.27	0	0	29894.61	268	7.5	9.3104	4	88	141	80	28	147	62	36	26	1.033333333	.	.	.	0	0	0	0	0	0	0	0	2.57	3.69	0
AB05512.1	-1.5328575	-9.7520475	-6.9720475	.	.	.	reduced_virulence	PHI:9082	0	.	0	.	0	.	0	0.37	0	0	0.41	0	1	40030.12	370	11	9.7971	2	129	198	121	41	231	75	43	32	0.878787879	.	.	.	0	0	0	0	0	0	2	3	12.25	87.23	0
AB06782.1	-1.5341263	-3.4990165	-0.5270165	.	.	.	reduced_virulence	PHI:6903	0	.	0	.	0	.	0.03	0.308	0	0	0.18	0	0	32056.56	295	-9	4.8557	6	89	153	104	28	176	75	35	40	0.858974359	.	.	.	0	0	0	0	0	0	0	0	0.51	0.63	0
AB08506.1	-1.5341263	-1.031855	-0.277855	.	.	.	loss_of_pathogenicity	PHI:2590,PHI:2611	0	.	0	.	0	.	0	0.041	0	0	0.2	0	0	43037.55	379	-14	4.7577	10	108	195	96	57	211	98	45	53	1.096385542	.	.	.	0	0	0	0	0	0	0	0	0.13	0.14	0
AB10622.1	-1.5341455	1.372257	-0.535743	.	.	.	.	.	0	.	0	.	0	.	0.67	0.648	0	0	0.07	0	0	24521.54	220	6.5	9.4056	2	70	119	49	24	109	49	29	20	0.830188679	.	.	.	0	0	0	0	0	0	0	0	0	0	0
AB04990.1	-1.5345155	4.6773255	-0.2726745	.	.	.	.	.	0	.	0	.	0	.	0.999	0.826	0	0	0.37	0	0	10404.21	95	7	10.2224	4	30	51	28	4	53	23	15	8	0.782608696	.	.	.	0	0	0	0	0	0	0	0	0	0	0
AB00950.1	-1.5354325	-4.395074	-0.525074	.	.	.	.	.	0	.	0	.	0	.	0.007	0.348	0	0	0.12	0	0	34959.55	315	-4.5	5.0773	7	93	175	91	26	163	79	38	41	1.015873016	.	.	.	0	0	0	0	0	0	0	0	0	0.08	0
AB03914.1	-1.536127	-0.449967	0.186033	.	.	.	.	.	0	.	0	.	0	.	0.542	0.352	0	0	0.27	0	0	4608.24	41	1	7.7943	2	13	23	9	3	22	15	8	7	0.636363636	.	.	.	0	0	0	0	0	0	0	0	0	0	0
[truncated: 8,814 more rows]
[truncated: 18 more columns]
