# Supplementary material for: An automated and combinative method for the predictive ranking of candidate effector proteins of fungal plant pathogens
Source: Sci Rep. 2021 Oct 5;11:19731. doi: 10.1038/s41598-021-99363-0 (PMC8492765; doi:10.1038/s41598-021-99363-0)
Supplement: Supplementary file 2 — Supplementary Information 2. [file 41598_2021_99363_MOESM2_ESM.zip › Supp Data S2 - Raw Predector results tables for all the whole proteomes used for evaluation (listed in Supplementary Table S2)/aus_psi_Au3.tsv]

name	effector_score	manual_effector_score	manual_secretion_score	phibase_effector	phibase_virulence	phibase_lethal	phibase_phenotypes	phibase_matches	effector_match	effector_matches	pfam_match	pfam_matches	dbcan_match	dbcan_matches	effectorp1	effectorp2	is_secreted	any_signal_peptide	apoplastp	single_transmembrane	multiple_transmembrane	molecular_weight	residue_number	charge	isoelectric_point	aa_c_number	aa_tiny_number	aa_small_number	aa_aliphatic_number	aa_aromatic_number	aa_nonpolar_number	aa_charged_number	aa_basic_number	aa_acidic_number	fykin_gap	localizer_nuclear	localizer_chloro	localizer_mito	signalp3_nn	signalp3_hmm	signalp4	signalp5	deepsig	phobius_sp	phobius_tmcount	tmhmm_tmcount	tmhmm_first_60	tmhmm_exp_aa	tmhmm_first_tm_sp_coverage
APSI_H002.13389.t2	3.6250021	9.5744495	3.7424495	.	.	.	.	.	0	.	0	.	0	.	0.992	0.98	1	1	0.9	1	0	15917.25	144	6.5	8.2222	9	51	86	35	22	83	25	17	8	1.464285714	0	0	0	1	1	1	1	1	0	1	1	18.26	18.57	0.8
APSI_H019.10994.t1	3.5664458	11.725249	5.953249	.	.	.	.	.	0	.	0	.	0	.	0.995	0.967	1	1	0.81	0	0	14087.92	129	4	7.9036	7	48	80	33	15	68	28	17	11	1.034482759	0	0	0	1	1	1	1	1	1	0	0	8.51	8.52	0
APSI_H004.3254.t1	3.520459	10.8310835	5.9770835	.	.	.	.	.	0	.	0	.	0	.	0.875	0.934	1	1	0.65	0	0	23059.21	208	5.5	7.98	6	68	117	52	29	110	49	29	20	1.222222222	0	0	0	1	1	1	1	1	1	0	0	2.68	2.69	0
APSI_P006.9913.t1	3.4004436	11.491252	5.863252	.	.	.	.	.	0	.	0	.	0	.	0.991	0.947	1	1	0.46	0	0	15557.58	140	8.5	8.7546	6	48	80	32	19	70	32	22	10	1.206896552	0	0	0	1	1	1	1	1	1	0	1	12.12	12.12	1
APSI_P003.1899.t1	3.3960228	11.8623995	5.9943995	.	.	.	.	.	0	.	0	.	0	.	0.999	0.979	1	1	0.73	0	0	16711.97	153	4	7.5921	8	53	93	43	18	78	35	21	14	1.24137931	0	0	0	1	1	1	1	1	1	0	0	6.45	6.45	0
APSI_P029.3884.t1	3.3284135	16.6348025	5.9948025	.	.	.	.	.	1	PsShr1	0	.	0	.	0.998	0.942	1	1	0.57	0	0	24979.85	224	6	8.4704	8	76	131	47	27	115	47	27	20	1.16	0	0	0	1	1	1	1	1	1	0	0	0.02	0.02	0
APSI_P003.2095.t1	3.321699	11.685488	5.997488	.	.	.	.	.	0	.	0	.	0	.	0.987	0.961	1	1	0.7	0	0	17694.22	159	7	8.4769	8	57	88	41	20	86	29	19	10	1.4	0	0	0	1	1	1	1	1	1	0	0	0.31	0.31	0
APSI_P001.6438.t1	3.3207319	11.4865375	5.9605375	.	.	.	.	.	0	.	0	.	0	.	0.999	0.922	1	1	0.3	0	0	11962.05	104	1	6.7417	3	34	52	18	21	48	20	12	8	1.578947368	0	0	0	1	1	1	1	1	1	0	0	11.95	11.95	0
APSI_P007.14430.t1	3.3107831	11.842795	5.980795	.	.	.	.	.	0	.	0	.	0	.	1	0.977	1	1	0.31	0	0	17734.53	160	4.5	7.5841	9	48	86	46	17	83	46	27	19	1.538461538	0	0	0	1	1	1	1	1	1	0	1	16.87	16.87	0.9
APSI_P006.9908.t1	3.3074005	11.672374	5.996374	.	.	.	.	.	0	.	0	.	0	.	0.998	0.948	1	1	0.7	0	0	16805.19	152	7.5	8.4911	8	56	86	43	19	82	34	22	12	1.258064516	1	0	0	1	1	1	1	1	1	0	0	0.21	0.21	0
APSI_P007.14199.t1	3.2915223	11.7652965	5.9992965	.	.	.	.	.	0	.	0	.	0	.	0.991	0.97	1	1	0.28	0	0	15444.49	138	3.5	8.0203	5	43	72	35	17	74	31	18	13	1.461538462	0	0	0	1	1	1	1	1	1	0	0	0.49	0.49	0
APSI_H005.990.t1	3.2915223	11.7652965	5.9992965	.	.	.	.	.	0	.	0	.	0	.	0.991	0.97	1	1	0.28	0	0	15444.49	138	3.5	8.0203	5	43	72	35	17	74	31	18	13	1.461538462	0	0	0	1	1	1	1	1	1	0	0	0.49	0.49	0
APSI_H003.4621.t1	3.288618	11.8794	5.9994	.	.	.	.	.	0	.	0	.	0	.	1	0.98	1	1	0.76	0	0	11142.08	101	3	7.6241	6	27	54	34	9	57	23	14	9	1.470588235	0	0	0	1	1	1	1	1	1	0	0	12.88	12.88	0
APSI_P009.18175.t1	3.287725	11.7769995	5.9989995	.	.	.	.	.	0	.	0	.	0	.	0.999	0.964	1	1	0.66	0	0	17374.71	156	8	8.843	8	51	93	32	21	86	25	17	8	1.4	0	0	0	1	1	1	1	1	1	0	0	13.2	13.72	0
APSI_H004.3166.t1	3.272612	12.32339	5.88739	.	.	.	reduced_virulence	PHI:6412,PHI:422,PHI:6198,PHI:7230	0	.	0	.	0	.	0.976	0.93	1	1	0.75	0	0	21717.97	204	9.5	9.2367	5	69	122	65	21	118	41	27	14	1.04	0	1	1	1	1	1	1	1	1	0	0	8.1	10.31	0
APSI_H004.3230.t1	3.2609184	11.778	6	.	.	.	.	.	0	.	0	.	0	.	1	0.963	1	1	0.93	0	0	15286.44	142	3.5	7.5075	10	48	84	38	17	84	26	16	10	1.151515152	0	0	0	1	1	1	1	1	1	0	0	2.95	2.95	0
APSI_H011.7947.t1	3.2598968	11.879799	5.999799	.	.	.	.	.	0	.	0	.	0	.	1	0.98	1	1	0.76	0	0	17281.18	159	2.5	7.0427	9	56	101	39	22	83	32	19	13	1.285714286	0	0	0	1	1	1	1	1	1	0	0	0.46	0.46	0
APSI_P009.18151.t1	3.2598968	11.8799485	5.9999485	.	.	.	.	.	0	.	0	.	0	.	1	0.98	1	1	0.66	0	0	17283.11	159	2.5	6.9299	9	57	102	39	23	81	35	21	14	1.264705882	0	0	0	1	1	1	1	1	1	0	0	2.38	2.38	0
APSI_H011.7944.t1	3.2598968	11.879799	5.999799	.	.	.	.	.	0	.	0	.	0	.	1	0.98	1	1	0.76	0	0	17281.18	159	2.5	7.0427	9	56	101	39	22	83	32	19	13	1.285714286	0	0	0	1	1	1	1	1	1	0	0	0.46	0.46	0
APSI_P023.8485.t1	3.2436116	11.7101765	5.9921765	.	.	.	.	.	0	.	0	.	0	.	0.997	0.956	1	1	0.71	0	0	15776.13	144	7	8.5012	8	53	81	39	16	77	33	21	12	1.285714286	0	0	0	1	1	1	1	1	1	0	0	10.26	10.26	0
APSI_H004.3417.t1	3.2299316	11.857426	5.995426	.	.	.	.	.	0	.	0	.	0	.	0.999	0.978	1	1	0.5	0	0	16709.9	146	5.5	8.3015	8	44	81	33	20	73	31	19	12	1.434782609	0	0	0	1	1	1	1	1	1	0	0	5.8	5.8	0
APSI_P001.5855.t1	3.2215626	11.285538	5.885538	.	.	.	.	.	0	.	0	.	0	.	0.969	0.931	1	1	0.8	0	0	18783.46	175	7.5	9.2705	4	62	96	45	22	97	34	22	12	1.214285714	0	1	0	1	1	1	1	1	1	0	1	16.51	16.62	0.8
APSI_H012.10636.t1	3.2197535	10.7506015	5.9806015	.	.	.	.	.	0	.	0	.	0	.	0.902	0.893	1	1	0.22	0	0	14605.09	130	-3.5	4.9149	0	38	68	30	21	66	34	16	18	1.461538462	0	0	0	1	1	1	1	1	1	0	0	15.36	15.36	0
APSI_H009.11834.t1	3.214049	11.8147745	5.9407745	.	.	.	.	.	0	.	0	.	0	.	1	0.979	1	1	0.71	0	0	17319.93	154	7.5	8.4124	9	47	84	41	17	78	34	22	12	1.869565217	0	0	0	1	1	1	1	1	1	0	0	7.14	7.14	0
APSI_P018.7519.t1	3.1879811	16.585433	5.975433	.	.	.	.	.	1	PgShr9	0	.	0	.	0.999	0.936	1	1	0.89	0	0	16148.13	149	3.5	7.1692	6	52	90	40	20	78	28	18	10	1.379310345	0	0	0	1	1	1	1	1	1	0	0	9.87	9.88	0
APSI_H009.11760.t1	3.178619	11.7454	5.9974	.	.	.	.	.	0	.	0	.	0	.	0.999	0.959	1	1	0.63	0	0	14590.51	130	3	7.6137	6	45	68	32	20	70	31	18	13	1.461538462	0	0	0	1	1	1	1	1	1	0	0	0.73	0.73	0
APSI_P013.4116.t1	3.178619	11.7454	5.9974	.	.	.	.	.	0	.	0	.	0	.	0.999	0.959	1	1	0.63	0	0	14590.51	130	3	7.6137	6	45	68	32	20	70	31	18	13	1.461538462	0	0	0	1	1	1	1	1	1	0	0	0.73	0.73	0
APSI_H005.1788.t1	3.1782398	11.679799	5.997799	.	.	.	.	.	0	.	0	.	0	.	1	0.947	1	1	0.5	0	0	16068.29	145	5	8.0233	9	55	82	30	24	83	31	19	12	1.121212121	0	0	0	1	1	1	1	1	1	0	0	0.96	0.96	0
APSI_P008.16939.t1	3.1760178	11.780234	5.948234	.	.	.	.	.	0	.	0	.	0	.	1	0.972	1	1	0.6	0	0	16977.45	148	8	8.6766	8	45	73	35	18	75	36	23	13	1.826086957	0	0	0	1	1	1	1	1	1	0	0	0.09	2.47	0
APSI_H011.7922.t1	3.1663356	11.760308	5.958308	.	.	.	.	.	0	.	0	.	0	.	1	0.967	1	1	0.9	0	0	18010.45	162	10.5	9.1144	8	55	94	37	26	87	31	22	9	1.696969697	0	1	0	1	1	1	1	1	1	0	0	0.14	0.14	0
APSI_H011.7921.t1	3.1663356	11.760308	5.958308	.	.	.	.	.	0	.	0	.	0	.	1	0.967	1	1	0.9	0	0	18010.45	162	10.5	9.1144	8	55	94	37	26	87	31	22	9	1.696969697	0	1	0	1	1	1	1	1	1	0	0	0.14	0.14	0
APSI_P009.18162.t1	3.1663356	11.760308	5.958308	.	.	.	.	.	0	.	0	.	0	.	1	0.967	1	1	0.9	0	0	18010.45	162	10.5	9.1144	8	55	94	37	26	87	31	22	9	1.696969697	0	1	0	1	1	1	1	1	1	0	0	0.14	0.14	0
APSI_H001.6138.t1	3.1413822	8.409423	5.769423	.	.	.	.	.	0	.	0	.	0	.	0.564	0.876	1	1	0.35	0	0	24673.05	215	11	9.6661	4	61	106	58	30	101	54	34	20	2.214285714	0	0	1	1	1	1	1	1	1	0	0	4.91	4.91	0
APSI_P025.73.t1	3.1374044	10.8183715	5.9943715	.	.	.	.	.	0	.	0	.	0	.	0.939	0.865	1	1	0.19	0	0	12533.81	110	-2	5.1357	0	30	56	24	18	54	29	14	15	1.75	0	0	0	1	1	1	1	1	1	0	1	16.83	16.83	0.739130435
APSI_P025.78.t1	3.1374044	10.8183715	5.9943715	.	.	.	.	.	0	.	0	.	0	.	0.939	0.865	1	1	0.19	0	0	12533.81	110	-2	5.1357	0	30	56	24	18	54	29	14	15	1.75	0	0	0	1	1	1	1	1	1	0	1	16.83	16.83	0.739130435
APSI_P025.77.t1	3.1374044	10.8183715	5.9943715	.	.	.	.	.	0	.	0	.	0	.	0.939	0.865	1	1	0.19	0	0	12533.81	110	-2	5.1357	0	30	56	24	18	54	29	14	15	1.75	0	0	0	1	1	1	1	1	1	0	1	16.83	16.83	0.739130435
APSI_H012.10637.t1	3.1374044	10.8183715	5.9943715	.	.	.	.	.	0	.	0	.	0	.	0.939	0.865	1	1	0.19	0	0	12533.81	110	-2	5.1357	0	30	56	24	18	54	29	14	15	1.75	0	0	0	1	1	1	1	1	1	0	1	16.83	16.83	0.739130435
APSI_H012.10628.t1	3.1374044	10.8183715	5.9943715	.	.	.	.	.	0	.	0	.	0	.	0.939	0.865	1	1	0.19	0	0	12533.81	110	-2	5.1357	0	30	56	24	18	54	29	14	15	1.75	0	0	0	1	1	1	1	1	1	0	1	16.83	16.83	0.739130435
APSI_P013.4035.t1	3.1370435	11.6158975	5.9998975	.	.	.	.	.	0	.	0	.	0	.	0.996	0.94	1	1	0.91	0	0	16451.83	148	8.5	8.8924	8	53	83	36	18	77	30	20	10	1.538461538	0	0	0	1	1	1	1	1	1	0	0	6.2	6.2	0
APSI_H006.14979.t1	3.1348622	10.7813215	5.9813215	.	.	.	.	.	0	.	0	.	0	.	0.992	0.808	1	1	0.42	0	0	11122.92	99	12	11.1017	0	25	50	31	9	48	26	20	6	1.777777778	0	0	0	1	1	1	1	1	1	0	0	11.06	11.06	0
APSI_P006.9922.t1	3.1208382	11.6196445	5.9916445	.	.	.	.	.	0	.	0	.	0	.	0.997	0.941	1	1	0.44	0	0	15316.54	135	11	9.5486	7	48	70	33	17	66	35	24	11	1.416666667	0	0	0	1	1	1	1	1	1	0	0	9.35	9.36	0
APSI_P009.18252.t1	3.1047184	11.581118	5.857118	.	.	.	.	.	0	.	0	.	0	.	1	0.954	1	1	0.89	0	0	16667.13	150	6	8.7144	6	46	78	41	19	82	33	20	13	2.107142857	0	0	0	1	1	1	1	1	1	0	0	2.08	2.16	0
APSI_H019.11152.t1	3.10076	11.211752	5.661752	.	.	.	.	.	0	.	0	.	0	.	0.998	0.927	1	1	0.45	0	0	18318.04	165	6	8.4851	6	46	90	46	19	94	38	23	15	1.205882353	0	0	0	1	1	1	1	1	1	0	0	0.2	0.2	0
APSI_P005.10553.t1	3.08138	11.41985	5.94185	.	.	.	.	.	0	.	0	.	0	.	0.989	0.924	1	1	0.8	0	0	14823.03	138	-2.5	5.0723	7	50	83	40	12	76	27	13	14	1.153846154	0	0	0	1	1	1	1	1	1	0	0	0.59	0.59	0
APSI_P014.1073.t1	3.08138	11.41985	5.94185	.	.	.	.	.	0	.	0	.	0	.	0.989	0.924	1	1	0.8	0	0	14823.03	138	-2.5	5.0723	7	50	83	40	12	76	27	13	14	1.153846154	0	0	0	1	1	1	1	1	1	0	0	0.59	0.59	0
APSI_P003.1841.t1	3.0644312	11.530016	5.980016	.	.	.	.	.	0	.	0	.	0	.	0.998	0.927	1	1	0.85	0	0	13461.63	126	4	7.902	7	45	80	40	12	76	22	14	8	0.966666667	0	0	0	1	1	1	1	1	1	0	0	0	0.01	0
APSI_P009.17651.t1	3.056751	11.741549	5.909549	.	.	.	.	.	0	.	0	.	0	.	1	0.972	1	1	0.84	0	0	17633.7	159	3.5	7.6029	7	54	96	38	21	76	34	20	14	1.785714286	0	0	0	1	1	1	1	1	1	0	0	1.25	1.25	0
APSI_P009.17648.t1	3.056751	11.791048	5.959048	.	.	.	.	.	0	.	0	.	0	.	1	0.972	1	1	0.86	0	0	17561.64	159	4.5	7.9075	7	55	97	38	21	77	33	20	13	1.689655172	0	0	0	1	1	1	1	1	1	0	0	1.32	1.32	0
APSI_P018.7571.t1	3.0528536	11.4751	5.9971	.	.	.	.	.	0	.	0	.	0	.	0.999	0.914	1	1	0.5	0	0	18388.68	163	4	7.3996	6	50	89	44	25	81	36	22	14	1.692307692	0	0	0	1	1	1	1	1	1	0	0	6.61	6.69	0
APSI_H016.15485.t1	3.0496342	11.818499	5.992499	.	.	.	.	.	0	.	0	.	0	.	0.998	0.973	1	1	0.65	0	0	17243.96	153	10	8.9499	9	46	83	35	16	78	30	21	9	1.75	1	0	0	1	1	1	1	1	1	0	0	4.67	4.68	0
APSI_P023.8350.t1	3.038565	11.3645405	5.5325405	.	.	.	.	.	0	.	0	.	0	.	0.998	0.974	1	1	0.3	0	0	12907.43	112	0.5	6.6222	5	33	56	25	20	58	29	16	13	1.473684211	0	0	0	1	1	1	1	1	1	0	0	11.29	11.29	0
APSI_P006.9892.t1	3.0345619	11.783899	5.999899	.	.	.	.	.	0	.	0	.	0	.	1	0.964	1	1	0.44	0	0	12396.07	112	-1.5	5.1149	12	43	64	22	13	64	27	13	14	0.961538462	0	0	0	1	1	1	1	1	1	0	0	0.07	0.07	0
APSI_P014.1291.t1	3.034203	11.513595	5.999595	.	.	.	.	.	0	.	0	.	0	.	0.999	0.92	1	1	0.26	0	0	12412.11	114	3.5	7.9605	6	38	69	31	7	59	29	17	12	0.714285714	1	0	0	1	1	1	1	1	1	0	0	6.84	6.84	0
APSI_H007.8902.t1	3.034203	11.3496975	5.9916975	.	.	.	.	.	0	.	0	.	0	.	0.977	0.916	1	1	0.79	0	0	17858.16	163	7.5	8.3068	8	62	95	38	22	87	31	21	10	1	0	0	0	1	1	1	1	1	1	0	0	7.17	7.17	0
APSI_H003.4610.t1	3.0264473	11.778	6	.	.	.	.	.	0	.	0	.	0	.	1	0.963	1	1	0.67	0	0	10780.36	98	3	7.882	7	31	60	26	12	57	20	12	8	1.192307692	0	0	0	1	1	1	1	1	1	0	0	2.85	2.85	0
APSI_P017.12463.t1	3.0264473	11.788792	5.998792	.	.	.	.	.	0	.	0	.	0	.	1	0.965	1	1	0.74	0	0	17890.63	158	7	8.3189	10	48	83	35	24	91	33	21	12	1.40625	0	0	0	1	1	1	1	1	1	0	0	2.15	2.23	0
APSI_P023.8517.t1	3.0202634	11.7	6	.	.	.	.	.	0	.	0	.	0	.	1	0.95	1	1	0.67	0	0	16298.92	145	6.5	8.1231	11	48	76	40	19	83	27	18	9	1.64	0	0	1	1	1	1	1	1	1	0	0	1.26	1.27	0
APSI_H009.11370.t1	3.0201647	11.6036495	5.9996495	.	.	.	.	.	0	.	0	.	0	.	0.999	0.935	1	1	0.72	0	0	10807.44	99	4.5	8.1686	7	40	58	22	11	52	22	14	8	1.047619048	0	0	0	1	1	1	1	1	1	0	0	6.16	6.16	0
APSI_P021.13431.t1	3.0189998	11.591899	5.981899	.	.	.	.	.	0	.	0	.	0	.	0.985	0.95	1	1	0.62	0	0	16569.15	147	10	9.2963	7	43	79	35	17	76	28	20	8	1.75	1	0	0	1	1	1	1	1	1	0	0	4.72	4.73	0
APSI_H010.14291.t1	3.0179977	11.5241955	5.9861955	.	.	.	.	.	0	.	0	.	0	.	0.999	0.924	1	1	0.47	0	0	15020.12	137	1	7.0197	7	46	71	38	9	74	30	16	14	1.107142857	0	0	0	1	1	1	1	1	1	0	0	10.78	10.78	0
APSI_P002.15786.t1	3.010234	11.741499	5.999499	.	.	.	.	.	0	.	0	.	0	.	0.999	0.958	1	1	0.82	0	0	15319.25	138	6.5	8.4919	8	49	79	32	14	66	28	18	10	1.5	0	0	0	1	1	1	1	1	1	0	0	0.5	0.5	0
APSI_P014.1138.t1	3.0078828	11.658	6	.	.	.	.	.	0	.	0	.	0	.	0.999	0.944	1	1	0.67	0	0	10354.89	92	3	7.9396	6	31	50	19	13	49	18	11	7	1.666666667	0	0	0	1	1	1	1	1	1	0	0	12.38	12.38	0
APSI_P006.9715.t1	2.9920425	11.74785	5.94585	.	.	.	.	.	0	.	0	.	0	.	1	0.967	1	1	0.19	0	0	12460.32	111	1.5	6.7987	10	39	53	29	14	58	29	17	12	1.352941176	0	0	0	1	1	1	1	1	1	0	0	11.09	11.09	0
APSI_P006.9736.t1	2.9920425	11.74785	5.94585	.	.	.	.	.	0	.	0	.	0	.	1	0.967	1	1	0.19	0	0	12460.32	111	1.5	6.7987	10	39	53	29	14	58	29	17	12	1.352941176	0	0	0	1	1	1	1	1	1	0	0	11.09	11.09	0
APSI_P003.2387.t1	2.9908695	10.7012425	5.8832425	.	.	.	.	.	0	.	0	.	0	.	0.974	0.829	1	1	0.46	0	0	14166.14	133	2.5	8.0616	1	46	77	45	9	72	28	16	12	0.931034483	0	0	0	1	1	1	1	1	1	0	0	6.26	6.27	0
APSI_H009.11522.t1	2.9889941	11.6989925	5.9989925	.	.	.	.	.	0	.	0	.	0	.	1	0.95	1	1	0.45	0	0	14040.16	124	11.5	9.4847	7	37	62	24	19	63	34	24	10	1.954545455	1	0	0	1	1	1	1	1	1	0	0	7.3	7.3	0
APSI_P013.4384.t1	2.9889941	11.6989925	5.9989925	.	.	.	.	.	0	.	0	.	0	.	1	0.95	1	1	0.45	0	0	14040.16	124	11.5	9.4847	7	37	62	24	19	63	34	24	10	1.954545455	1	0	0	1	1	1	1	1	1	0	0	7.3	7.3	0
APSI_P006.9522.t1	2.9784505	16.3721465	5.9301465	.	.	.	.	.	1	PsShr1	0	.	0	.	0.989	0.918	1	1	0.35	0	0	24006.1	215	7.5	8.4671	8	67	115	55	26	113	54	32	22	1.260869565	0	0	0	1	1	1	1	1	1	0	0	2.5	2.5	0
APSI_P006.9501.t1	2.9784505	16.3613465	5.9253465	.	.	.	.	.	1	PsShr1	0	.	0	.	0.988	0.918	1	1	0.35	0	0	24020.13	215	7.5	8.4671	8	67	115	56	26	113	54	32	22	1.260869565	0	0	0	1	1	1	1	1	1	0	0	2.5	2.5	0
APSI_P001.7184.t1	2.977813	9.957206	5.739206	.	.	.	.	.	0	.	0	.	0	.	0.812	0.891	1	1	0.7	0	0	24110.48	213	10	9.5268	4	64	111	55	30	111	51	32	19	1.666666667	0	0	0	1	1	1	1	1	1	0	0	5.32	5.32	0
APSI_P005.10513.t1	2.9716344	8.890786	5.956786	.	.	.	.	.	0	.	0	.	0	CE4	0.719	0.77	1	1	0.46	0	0	26443.12	234	8	8.2682	6	68	118	63	31	115	53	33	20	1.771428571	0	0	0	1	1	1	1	1	1	0	0	0.06	0.06	0
APSI_P001.5424.t1	2.9715822	11.75995	5.99995	.	.	.	.	.	0	.	0	.	0	.	1	0.96	1	1	0.66	0	0	16823.62	150	9.5	8.6751	11	48	82	41	20	94	27	19	8	1.294117647	0	0	0	1	1	1	1	1	1	0	0	4.78	4.82	0
APSI_H004.2990.t1	2.9657774	11.6073985	5.9913985	.	.	.	.	.	0	.	0	.	0	.	0.999	0.937	1	1	0.74	0	0	15305.51	139	4.5	7.8096	9	51	81	35	21	83	25	16	9	0.888888889	0	0	0	1	1	1	1	1	1	0	0	1.46	1.46	0
APSI_P009.17587.t1	2.9561524	11.7817425	5.9977425	.	.	.	.	.	0	.	0	.	0	.	1	0.964	1	1	0.49	0	0	16792.12	148	7	8.6811	8	49	78	32	16	72	34	21	13	1.818181818	0	0	0	1	1	1	1	1	1	0	0	0.32	0.5	0
APSI_H011.7407.t1	2.9561524	11.7817425	5.9977425	.	.	.	.	.	0	.	0	.	0	.	1	0.964	1	1	0.49	0	0	16792.12	148	7	8.6811	8	49	78	32	16	72	34	21	13	1.818181818	0	0	0	1	1	1	1	1	1	0	0	0.32	0.5	0
APSI_P016.16215.t1	2.9528055	11.127537	5.991537	.	.	.	.	.	0	.	0	.	0	.	0.945	0.911	1	1	0.75	0	0	19191.71	175	5	7.976	6	63	103	43	23	90	42	25	17	1.179487179	0	0	0	1	1	1	1	1	1	0	0	3.28	3.28	0
APSI_P004.3511.t1	2.9528055	11.127537	5.991537	.	.	.	.	.	0	.	0	.	0	.	0.945	0.911	1	1	0.75	0	0	19191.71	175	5	7.976	6	63	103	43	23	90	42	25	17	1.179487179	0	0	0	1	1	1	1	1	1	0	0	3.28	3.28	0
APSI_H018.10369.t1	2.9441843	11.742	6	.	.	.	.	.	0	.	0	.	0	.	1	0.957	1	1	0.62	0	0	10108.67	92	3.5	7.8926	7	30	54	23	11	53	17	11	6	0.954545455	0	0	0	1	1	1	1	1	1	0	0	0.81	0.81	0
APSI_H018.10384.t1	2.9441843	11.742	6	.	.	.	.	.	0	.	0	.	0	.	1	0.957	1	1	0.62	0	0	10108.67	92	3.5	7.8926	7	30	54	23	11	53	17	11	6	0.954545455	0	0	0	1	1	1	1	1	1	0	0	0.81	0.81	0
APSI_H004.2899.t1	2.9389293	16.056097	5.902097	.	.	.	reduced_virulence,loss_of_pathogenicity	PHI:8749,PHI:6412,PHI:422,PHI:383,PHI:7230	0	.	0	.	0	.	0.96	0.899	1	1	0.49	0	0	20469.34	189	9.5	8.7401	6	69	100	56	22	100	42	28	14	1.125	0	0	0	1	1	1	1	1	1	0	0	0.21	0.21	0
APSI_P018.7870.t1	2.9389293	16.056097	5.902097	.	.	.	reduced_virulence,loss_of_pathogenicity	PHI:8749,PHI:6412,PHI:422,PHI:383,PHI:7230	0	.	0	.	0	.	0.96	0.899	1	1	0.49	0	0	20469.34	189	9.5	8.7401	6	69	100	56	22	100	42	28	14	1.125	0	0	0	1	1	1	1	1	1	0	0	0.21	0.21	0
APSI_H006.14788.t2	2.9386644	10.923573	5.103573	.	.	.	unaffected_pathogenicity	PHI:1627	0	.	0	.	0	.	1	0.97	1	1	0.46	0	0	15538.57	135	1	6.9716	10	46	74	27	16	68	30	16	14	1.125	0	0	0	0	1	1	1	0	1	0	0	0.02	0.02	0
APSI_P010.12024.t1	2.9160748	10.526439	5.786439	.	.	.	.	.	0	.	0	.	0	.	0.979	0.811	1	1	0.46	0	0	15599.81	141	10.5	10.764	0	45	73	38	13	65	34	23	11	1.576923077	0	0	0	1	1	1	1	1	1	0	0	0.1	0.1	0
APSI_P001.6772.t1	2.9149387	11.3470945	5.9830945	.	.	.	.	.	0	.	0	.	0	.	0.99	0.904	1	1	0.29	0	0	20512.66	183	9	8.4853	8	52	97	47	23	99	49	31	18	1.189189189	0	0	0	1	1	1	1	1	1	0	0	1.95	1.95	0
APSI_H003.4613.t1	2.9019885	11.651292	5.999292	.	.	.	.	.	0	.	0	.	0	.	1	0.942	1	1	0.61	0	0	10809.55	98	4.5	8.5029	6	31	58	30	7	52	23	14	9	1.5625	0	0	0	1	1	1	1	1	1	0	0	9.41	9.41	0
APSI_H003.3953.t1	2.8995667	11.7557315	5.9597315	.	.	.	.	.	0	.	0	.	0	.	1	0.966	1	1	0.49	0	0	15230.31	133	5	8.1476	7	43	72	25	24	68	37	22	15	1.6	0	0	0	1	1	1	1	1	1	0	0	0.26	0.33	0
APSI_H007.9071.t1	2.886756	10.9353505	5.9133505	.	.	.	.	.	0	.	0	.	0	.	0.942	0.895	1	1	0.3	0	0	17753.33	157	6.5	9.0449	3	45	77	47	20	80	33	21	12	1.913043478	0	0	0	1	1	1	1	1	1	0	0	0.79	2.97	0
APSI_P001.6355.t1	2.8557498	11.5895985	5.9855985	.	.	.	.	.	0	.	0	.	0	.	0.999	0.935	1	1	0.76	0	0	10905.59	100	5.5	8.4051	7	40	58	22	11	53	23	15	8	1.045454545	0	0	0	1	1	1	1	1	1	0	0	2.8	2.8	0
APSI_P019.7991.t1	2.850258	11.7640495	5.9980495	.	.	.	.	.	0	.	0	.	0	.	1	0.961	1	1	0.67	0	0	17090.45	154	5.5	8.032	9	56	83	38	20	76	38	23	15	1.769230769	0	0	0	1	1	1	1	1	1	0	0	0.15	0.15	0
APSI_H005.1601.t1	2.850258	11.7640495	5.9980495	.	.	.	.	.	0	.	0	.	0	.	1	0.961	1	1	0.67	0	0	17090.45	154	5.5	8.032	9	56	83	38	20	76	38	23	15	1.769230769	0	0	0	1	1	1	1	1	1	0	0	0.15	0.15	0
APSI_P017.12533.t1	2.84638	11.809455	5.995455	.	.	.	.	.	0	.	0	.	0	.	1	0.969	1	1	0.38	0	0	16423.76	141	4	7.8371	8	41	69	27	26	71	40	23	17	2.238095238	0	0	0	1	1	1	1	1	1	0	0	3.3	3.33	0
APSI_H012.10741.t1	2.8367712	11.6696485	5.9996485	.	.	.	.	.	0	.	0	.	0	.	0.999	0.946	1	1	0.43	0	0	11059.64	99	-0.5	6.2046	6	32	51	25	11	46	25	13	12	2.153846154	0	0	0	1	1	1	1	1	1	0	0	3.85	3.85	0
APSI_P011.762.t1	2.8367712	11.6696485	5.9996485	.	.	.	.	.	0	.	0	.	0	.	0.999	0.946	1	1	0.43	0	0	11059.64	99	-0.5	6.2046	6	32	51	25	11	46	25	13	12	2.153846154	0	0	0	1	1	1	1	1	1	0	0	3.85	3.85	0
APSI_H013.5636.t1	2.8295486	11.587166	5.995166	.	.	.	.	.	0	.	0	.	0	.	0.997	0.935	1	1	0.49	0	0	17986.47	157	7.5	8.6781	8	41	82	37	18	79	35	22	13	1.708333333	0	0	0	1	1	1	1	1	1	0	0	1.63	1.63	0
APSI_H006.15147.t3	2.8142533	10.3511755	5.4791755	.	.	.	.	.	0	.	0	.	0	.	0.995	0.817	1	1	0.1	0	0	18955.54	169	7.5	9.9876	2	50	82	43	20	83	44	27	17	1.277777778	0	1	0	1	1	1	1	1	1	0	0	0.85	1.27	0
APSI_H006.15147.t2	2.8142533	10.335754	5.457754	.	.	.	.	.	0	.	0	.	0	.	0.995	0.818	1	1	0.09	0	0	18858.33	169	4.5	8.5404	2	52	84	44	20	84	43	25	18	1.189189189	0	1	0	1	1	1	1	1	1	0	0	0.85	1.27	0
APSI_H005.1083.t1	2.8054886	11.7348995	5.9928995	.	.	.	.	.	0	.	0	.	0	.	1	0.957	1	1	0.78	0	0	17704.66	167	7	8.225	12	59	97	44	14	101	27	18	9	1.05	0	0	0	1	1	1	1	1	1	0	0	1.29	1.29	0
APSI_P016.16102.t1	2.7942429	11.5663	5.9983	.	.	.	.	.	0	.	0	.	0	.	1	0.928	1	1	0.91	0	0	18194.63	168	4	7.4629	13	57	98	40	19	92	37	22	15	1.189189189	0	0	0	1	1	1	1	1	1	0	0	0.46	0.46	0
APSI_H004.3130.t1	2.7942429	11.5663	5.9983	.	.	.	.	.	0	.	0	.	0	.	1	0.928	1	1	0.91	0	0	18194.63	168	4	7.4629	13	57	98	40	19	92	37	22	15	1.189189189	0	0	0	1	1	1	1	1	1	0	0	0.46	0.46	0
APSI_P005.11073.t1	2.7876465	8.7259035	5.8879035	.	.	.	.	.	0	.	0	.	0	.	0.656	0.817	1	1	0.37	0	0	23319.52	210	11	9.3738	6	74	119	51	25	105	52	33	19	1.243902439	0	1	0	1	1	1	1	1	1	0	0	8.25	8.25	0
APSI_P009.18208.t1	2.7729251	11.569176	5.995176	.	.	.	.	.	0	.	0	.	0	.	1	0.929	1	1	0.68	0	0	18160.99	164	6.5	8.3281	10	48	90	47	17	92	30	19	11	1.7	0	0	0	1	1	1	1	1	1	0	0	0.23	0.23	0
APSI_P009.18196.t1	2.7729251	11.553993	5.997993	.	.	.	.	.	0	.	0	.	0	.	1	0.926	1	1	0.73	0	0	18029.81	164	8.5	8.6378	10	51	93	47	16	91	28	19	9	1.580645161	0	0	0	1	1	1	1	1	1	0	0	0.23	0.23	0
APSI_P002.14778.t1	2.7700133	11.453148	5.999148	.	.	.	.	.	0	.	0	.	0	.	0.99	0.919	1	1	0.66	0	0	17188.79	150	11	9.2458	8	45	75	34	21	77	35	24	11	1.708333333	0	0	0	1	1	1	1	1	1	0	0	7.88	7.88	0
APSI_P014.1225.t1	2.767849	10.858127	5.998127	.	.	.	.	.	0	.	0	.	0	.	0.945	0.865	1	1	0.48	0	0	21513.54	193	11.5	10.3077	2	53	111	40	24	107	38	25	13	1.096153846	0	0	0	1	1	1	1	1	1	0	0	0.05	0.06	0
APSI_P008.16758.t1	2.7645493	11.69385	5.99985	.	.	.	.	.	0	.	0	.	0	.	1	0.949	1	1	0.22	0	0	12064.15	105	3.5	7.6795	12	30	51	29	10	59	27	16	11	1.294117647	0	0	0	1	1	1	1	1	1	0	0	0.19	0.19	0
APSI_P022.4793.t1	2.7638938	11.543591	5.999591	.	.	.	.	.	0	.	0	.	0	.	1	0.924	1	1	0.64	0	0	17195.41	150	5	7.5991	9	47	83	37	24	76	35	22	13	1.52173913	0	0	0	1	1	1	1	1	1	0	0	0.2	0.2	0
APSI_H003.4898.t1	2.7638938	11.537187	5.999187	.	.	.	.	.	0	.	0	.	0	.	1	0.923	1	1	0.62	0	0	17227.5	150	6	7.8388	9	47	82	37	25	77	34	22	12	1.565217391	0	0	0	1	1	1	1	1	1	0	0	0.13	0.13	0
APSI_P016.16039.t1	2.7621808	11.4095495	5.9975495	.	.	.	.	.	0	.	0	.	0	.	0.998	0.904	1	1	0.6	0	0	17419.96	155	7	8.4848	8	53	79	35	20	74	43	26	17	1.8	0	0	0	1	1	1	1	1	1	0	0	0.47	0.47	0
APSI_H003.5302.t1	2.759392	13.2823495	5.4203495	.	.	.	reduced_virulence,unaffected_pathogenicity	PHI:213,PHI:249,PHI:2477,PHI:7143,PHI:7735,PHI:277,PHI:7734,PHI:7633,PHI:7181,PHI:6206,PHI:6199	0	.	1	PF00160	0	.	0.831	0.646	1	1	0.29	0	0	27718.37	255	4.5	7.9546	2	84	139	65	29	132	66	37	29	1.218181818	0	0	0	1	1	1	1	1	1	0	0	11.96	11.98	0
APSI_P012.9215.t1	2.759392	13.2823495	5.4203495	.	.	.	reduced_virulence,unaffected_pathogenicity	PHI:213,PHI:249,PHI:2477,PHI:7143,PHI:7735,PHI:277,PHI:7734,PHI:7633,PHI:7181,PHI:6206,PHI:6199	0	.	1	PF00160	0	.	0.831	0.646	1	1	0.29	0	0	27718.37	255	4.5	7.9546	2	84	139	65	29	132	66	37	29	1.218181818	0	0	0	1	1	1	1	1	1	0	0	11.96	11.98	0
APSI_P008.17008.t1	2.7456374	16.2361495	5.9801495	.	.	.	.	.	1	PgShr9	0	.	0	.	0.997	0.879	1	1	0.94	0	0	15863.65	149	-4	4.7411	7	56	95	38	15	79	26	12	14	1.1875	0	0	0	1	1	1	1	1	1	0	0	3.51	3.53	0
APSI_H002.12217.t1	2.7456374	16.2361495	5.9801495	.	.	.	.	.	1	PgShr9	0	.	0	.	0.997	0.879	1	1	0.94	0	0	15863.65	149	-4	4.7411	7	56	95	38	15	79	26	12	14	1.1875	0	0	0	1	1	1	1	1	1	0	0	3.51	3.53	0
APSI_P013.3907.t1	2.7406275	11.5799	5.9999	.	.	.	.	.	0	.	0	.	0	.	1	0.93	1	1	0.59	0	0	9595.82	86	2	7.5606	6	28	49	18	10	43	15	9	6	1.5625	0	0	0	1	1	1	1	1	1	0	0	0.2	0.2	0
APSI_P003.1911.t1	2.7400243	8.2427245	5.9987245	.	.	.	.	.	0	.	0	.	0	.	0.572	0.802	1	1	0.71	0	0	12159.97	114	6.5	10.1118	2	41	66	32	12	64	18	13	5	1.111111111	0	0	0	1	1	1	1	1	1	0	0	13.51	13.77	0
APSI_H003.4911.t1	2.7375736	11.633494	5.999494	.	.	.	.	.	0	.	0	.	0	.	1	0.939	1	1	0.69	0	0	16262.47	143	5	7.819	9	44	80	37	20	75	32	20	12	1.458333333	0	0	0	1	1	1	1	1	1	0	0	0.21	0.21	0
APSI_H003.4911.t2	2.7375736	11.627492	5.999492	.	.	.	.	.	0	.	0	.	0	.	1	0.938	1	1	0.65	0	0	17048.37	149	5.5	7.8297	9	45	81	39	22	77	35	22	13	1.608695652	0	0	0	1	1	1	1	1	1	0	0	0.2	0.2	0
APSI_H001.6153.t1	2.7355077	9.136509	5.848509	.	.	.	.	.	0	.	0	.	0	.	0.678	0.87	1	1	0.48	0	0	21039.93	186	9.5	9.8147	2	60	93	47	31	96	43	28	15	1.766666667	0	0	0	1	1	1	1	1	1	0	0	6.22	6.23	0
APSI_H011.7447.t1	2.7293916	11.533798	5.905798	.	.	.	.	.	0	.	0	.	0	.	1	0.938	1	1	0.88	0	0	19523.98	176	6.5	8.3002	8	61	106	44	23	86	37	23	14	1.741935484	0	0	0	1	1	1	1	1	1	0	0	1.53	1.53	0
APSI_H011.7445.t1	2.7293916	11.6035485	5.9755485	.	.	.	.	.	0	.	0	.	0	.	1	0.938	1	1	0.82	0	0	19698.23	176	8	8.4939	8	58	103	43	24	86	39	25	14	1.766666667	0	0	0	1	1	1	1	1	1	0	0	2.77	2.77	0
APSI_P027.7471.t1	2.722498	11.1119995	5.9999995	.	.	.	.	.	0	.	0	.	0	.	0.959	0.893	1	1	0.82	0	0	16769.96	148	6.5	8.2953	8	51	84	31	26	85	23	16	7	1.172413793	0	0	1	1	1	1	1	1	1	0	0	2.14	2.35	0
APSI_P023.8518.t1	2.7217684	11.2533945	5.9973945	.	.	.	.	.	0	.	0	.	0	.	0.993	0.883	1	1	0.34	0	0	22671.99	202	7.5	8.4041	9	61	106	51	28	113	44	27	17	1.375	0	0	1	1	1	1	1	1	1	0	0	0.62	0.63	0
APSI_H006.15147.t1	2.7170267	10.577558	5.729558	.	.	.	.	.	0	.	0	.	0	.	0.99	0.818	1	1	0.29	0	0	10900.46	99	5.5	10.2744	1	34	49	25	13	53	25	16	9	1.04	0	0	0	1	1	1	1	1	1	0	0	1.25	1.25	0
APSI_P011.466.t1	2.7163796	9.775846	5.983846	.	.	.	.	.	0	.	0	.	0	CBM63	0.825	0.807	1	1	0.84	0	0	25703.19	237	7	8.6699	8	82	149	67	26	135	36	22	14	1.163636364	0	0	0	1	1	1	1	1	1	0	0	13.45	13.8	0
APSI_H003.4396.t1	2.7163796	9.728046	5.984046	.	.	.	.	.	0	.	0	.	0	CBM63	0.816	0.808	1	1	0.84	0	0	25717.22	237	7	8.6699	8	82	148	67	26	135	36	22	14	1.181818182	0	0	0	1	1	1	1	1	1	0	0	13.45	13.8	0
APSI_P006.9920.t1	2.7152405	10.775715	5.099715	.	.	.	.	.	0	.	0	.	0	.	1	0.946	1	1	0.46	0	0	11672.63	106	7.5	9.0844	7	38	60	30	9	59	28	18	10	1.217391304	.	.	.	1	1	1	0	0	1	0	0	0.01	0.01	0
APSI_P005.10475.t1	2.703347	16.412994	5.994994	.	.	.	.	.	1	PsShr1	0	.	0	.	0.992	0.911	1	1	0.6	0	0	22671.76	205	11	8.8872	9	72	112	43	28	107	48	31	17	1.475	0	0	0	1	1	1	1	1	1	0	0	1.87	1.87	0
APSI_P005.11068.t1	2.6976347	9.532058	5.938058	.	.	.	.	.	0	.	0	.	0	.	0.736	0.863	1	1	0.45	0	0	23199.88	212	12	10.1432	3	62	118	63	24	124	40	27	13	1.076923077	0	0	0	1	1	1	1	1	1	0	0	6.43	6.52	0
APSI_H017.8154.t1	2.6976347	9.463901	5.929901	.	.	.	.	.	0	.	0	.	0	.	0.75	0.839	1	1	0.46	0	0	23165.87	212	12	10.1432	3	62	118	64	23	124	40	27	13	1.057692308	0	0	0	1	1	1	1	1	1	0	0	6.4	6.47	0
APSI_P002.15354.t1	2.6897748	15.1621995	5.9801995	.	.	.	.	.	1	PgShr9	0	.	0	.	0.976	0.721	1	1	0.93	0	0	15664.25	149	-8	4.0472	6	56	98	37	17	85	20	7	13	1	0	0	0	1	1	1	1	1	1	0	0	1.2	1.2	0
APSI_H010.14175.t1	2.6897748	15.1621995	5.9801995	.	.	.	.	.	1	PgShr9	0	.	0	.	0.976	0.721	1	1	0.93	0	0	15664.25	149	-8	4.0472	6	56	98	37	17	85	20	7	13	1	0	0	0	1	1	1	1	1	1	0	0	1.2	1.2	0
APSI_H004.3079.t1	2.687226	10.271596	5.999596	.	.	.	.	.	0	.	0	.	0	.	0.985	0.727	1	1	0.22	0	0	11174.88	102	9.5	10.9985	0	30	50	32	10	53	28	20	8	0.769230769	0	0	0	1	1	1	1	1	1	0	0	0.29	0.29	0
APSI_P020.4846.t1	2.6859305	11.135277	5.651277	.	.	.	.	.	0	.	0	.	0	.	0.999	0.915	1	1	0.48	0	0	17500.19	157	9	9.266	6	43	84	45	18	89	37	24	13	1.290322581	0	0	0	1	1	1	1	1	1	0	0	0.21	0.21	0
APSI_P010.12051.t1	2.680731	11.5111995	5.9971995	.	.	.	.	.	0	.	0	.	0	.	0.994	0.925	1	1	0.83	0	0	16867.28	148	3.5	7.8261	8	44	76	36	24	86	27	16	11	1.653846154	0	0	0	1	1	1	1	1	1	0	1	14.92	15.01	1
APSI_P002.15484.t1	2.680731	11.500062	5.998062	.	.	.	.	.	0	.	0	.	0	.	1	0.917	1	1	0.43	0	0	13238.26	120	2.5	7.8644	7	41	61	33	7	65	27	15	12	1.173913043	0	0	0	1	1	1	1	1	1	0	0	11.24	11.24	0
APSI_P012.9139.t1	2.6807091	10.46591	5.69591	.	.	.	.	.	0	.	0	.	0	.	0.973	0.822	1	1	0.36	0	0	17674.19	160	2.5	6.9712	2	44	79	49	17	83	37	22	15	1.444444444	0	0	0	1	1	1	1	1	1	0	1	17.23	17.23	0.782608696
APSI_P012.8857.t1	2.6781611	9.61208	5.95808	.	.	.	.	.	0	.	0	.	0	.	0.789	0.82	1	1	0.46	0	0	24771.13	223	11.5	8.5849	9	79	126	56	36	119	43	30	13	1.106382979	0	1	0	1	1	1	1	1	1	0	0	6.92	8.15	0
APSI_P006.9475.t1	2.6748757	11.2253475	5.9513475	.	.	.	.	.	0	.	0	.	0	.	0.977	0.902	1	1	0.37	0	0	23491.53	210	5.5	7.8207	9	74	117	47	38	120	43	26	17	1.040816327	0	0	0	1	1	1	1	1	1	0	0	0.9	0.9	0
APSI_P007.13627.t1	2.6745915	11.2422715	5.9742715	.	.	.	.	.	0	.	0	.	0	.	0.999	0.879	1	1	0.78	0	0	18250.96	163	10	8.5899	9	52	90	47	26	90	30	22	8	1.5	0	0	0	1	1	1	1	1	1	0	0	10.89	11.07	0
APSI_H011.7909.t1	2.6745915	11.238948	5.994948	.	.	.	.	.	0	.	0	.	0	.	0.973	0.901	1	1	0.62	0	0	20602.47	183	11	9.1827	8	57	104	38	30	102	31	22	9	1.588235294	0	0	0	1	1	1	1	1	1	0	0	11.66	12.01	0
APSI_P003.2206.t1	2.6671777	8.1056225	5.9936225	.	.	.	.	.	0	.	0	.	0	.	0.63	0.722	1	1	0.13	0	0	12599.81	110	-2	4.8411	0	31	56	24	16	52	28	13	15	1.684210526	0	0	0	1	1	1	1	1	1	0	0	12.4	12.4	0
APSI_P001.6451.t1	2.6654382	11.759645	5.999645	.	.	.	.	.	0	.	0	.	0	.	1	0.96	1	1	0.4	0	0	14659.44	133	6.5	8.231	9	51	75	29	15	66	35	22	13	1.111111111	1	0	0	1	1	1	1	1	1	0	1	20.23	20.23	0.826086957
APSI_H010.13613.t1	2.6524546	10.006958	5.902958	.	.	.	.	.	0	.	0	.	0	.	0.961	0.723	1	1	0.07	0	0	18269.08	163	9.5	10.4541	0	45	78	52	13	83	43	27	16	1.225806452	1	0	1	1	1	1	1	1	1	0	0	8.88	8.88	0
APSI_H020.265.t1	2.6524093	11.3166795	5.9526795	.	.	.	.	.	0	.	0	.	0	.	0.983	0.911	1	1	0.48	0	0	19045.6	172	7	8.2362	9	61	94	42	23	89	32	21	11	1.387096774	0	0	0	1	1	1	1	1	1	0	0	0.22	0.26	0
APSI_P001.7305.t1	2.6524093	11.3166795	5.9526795	.	.	.	.	.	0	.	0	.	0	.	0.983	0.911	1	1	0.48	0	0	19045.6	172	7	8.2362	9	61	94	42	23	89	32	21	11	1.387096774	0	0	0	1	1	1	1	1	1	0	0	0.22	0.26	0
APSI_P002.15562.t1	2.6523218	8.2097105	5.9177105	.	.	.	.	.	0	.	0	.	0	.	0.577	0.805	1	1	0.66	0	0	15989.26	147	4.5	8.9031	2	55	82	41	20	82	28	17	11	1.258064516	0	0	0	1	1	1	1	1	1	0	0	11.51	11.58	0
APSI_H020.138.t1	2.6506243	9.017494	5.903494	.	.	.	.	.	0	.	0	.	0	.	0.918	0.601	1	1	0.2	0	0	16585.03	147	8.5	10.4261	0	37	72	38	12	70	46	28	18	1.25	1	0	0	1	1	1	1	1	1	0	0	0.95	0.95	0
APSI_P004.3816.t1	2.637175	10.0585025	5.3845025	.	.	.	.	.	0	.	0	.	0	.	0.988	0.791	1	1	0.16	0	0	19646.32	174	8.5	10.2137	1	50	81	45	22	87	45	28	17	1.297297297	0	1	0	1	1	1	1	1	1	0	0	0.99	5.19	0
APSI_H001.6817.t1	2.6368551	10.199996	5.975996	.	.	.	.	.	0	.	0	.	0	.	0.922	0.782	1	1	0.59	0	0	22771.08	213	6.5	8.3573	5	69	127	68	21	122	38	24	14	1.040816327	0	1	0	1	1	1	1	1	1	0	0	0.31	0.32	0
APSI_P013.4315.t1	2.6360557	9.712097	5.992097	.	.	.	.	.	0	.	0	.	0	.	0.796	0.824	1	1	0.66	0	0	17318.84	158	6.5	8.7179	6	55	91	42	20	87	30	19	11	1.21875	0	1	0	1	1	1	1	1	1	0	0	2.42	3.15	0
APSI_P014.1514.t1	2.6360557	10.566248	5.994248	.	.	.	.	.	0	.	0	.	0	.	0.961	0.801	1	1	0.91	0	0	14769.09	139	5	8.3066	8	54	85	40	11	78	20	13	7	1.034482759	0	0	0	1	1	1	1	1	1	0	0	0.9	0.92	0
APSI_H003.5243.t1	2.6356292	10.604893	5.738893	.	.	.	.	.	0	.	0	.	0	.	0.966	0.845	1	1	0.38	0	0	17649.14	160	2	6.9104	2	44	80	48	16	83	36	21	15	1.392857143	0	0	0	1	1	1	1	1	1	0	0	8.26	8.26	0
APSI_P018.7580.t1	2.6349313	15.955198	5.759198	.	.	.	.	.	0	.	1	PF00314	0	GH152	0.999	0.867	1	1	0.91	0	0	17072.2	162	3.5	8.1459	7	63	106	43	15	93	24	14	10	1.1	0	0	0	1	1	1	1	1	1	0	0	0.03	0.04	0
APSI_P002.15153.t1	2.6239626	10.1606925	5.6366925	.	.	.	.	.	0	.	0	.	0	.	0.965	0.789	1	1	0.18	0	0	21393.35	187	2	7.2914	3	46	91	52	20	91	50	27	23	2.24	1	0	0	1	1	1	1	1	1	0	0	0.15	0.21	0
APSI_H014.2232.t1	2.6238422	11.0388	5.9988	.	.	.	.	.	0	.	0	.	0	.	0.999	0.841	1	1	0.88	0	0	14338.58	137	2	7.8508	7	48	94	44	9	85	20	11	9	1	0	0	0	1	1	1	1	1	1	0	0	1.3	1.31	0
APSI_H014.2344.t1	2.6232316	10.5843765	5.9943765	.	.	.	.	.	0	.	0	.	0	.	0.948	0.817	1	1	0.57	0	0	13616.43	129	5	9.439	2	52	77	39	11	68	28	17	11	1.03030303	0	0	0	1	1	1	1	1	1	0	0	4.74	4.74	0
APSI_P005.10938.t1	2.6230843	11.352599	5.994599	.	.	.	.	.	0	.	0	.	0	.	0.999	0.894	1	1	0.69	0	0	14941.58	143	2	7.2929	3	60	84	33	16	77	32	18	14	0.829268293	0	0	0	1	1	1	1	1	1	0	1	16.28	16.81	0.739130435
APSI_P005.10949.t1	2.6230843	11.222748	5.996748	.	.	.	.	.	0	.	0	.	0	.	0.997	0.874	1	1	0.36	0	0	18230.99	170	1.5	6.834	3	62	99	32	25	89	43	24	19	0.85106383	0	0	0	1	1	1	1	1	1	0	1	15.93	15.94	0.739130435
APSI_H005.1513.t1	2.6218295	11.1972395	5.7972395	.	.	.	.	.	0	.	0	.	0	.	0.967	0.933	1	1	0.38	0	0	17430.73	154	3	7.6186	6	50	82	35	24	77	39	22	17	1.833333333	0	0	0	1	1	1	1	1	1	0	1	19.93	19.93	1
APSI_P007.14181.t1	2.6218295	11.1972395	5.7972395	.	.	.	.	.	0	.	0	.	0	.	0.967	0.933	1	1	0.38	0	0	17430.73	154	3	7.6186	6	50	82	35	24	77	39	22	17	1.833333333	0	0	0	1	1	1	1	1	1	0	1	19.93	19.93	1
APSI_P008.16939.t2	2.6206777	11.210075	5.864075	.	.	.	.	.	0	.	0	.	0	.	0.998	0.893	1	1	0.25	0	0	17147.64	148	8	8.74	6	40	70	40	18	72	41	26	15	2	0	0	0	1	1	1	1	1	1	0	0	0.09	2.47	0
APSI_H020.87.t1	2.6193464	10.893792	5.385792	.	.	.	.	.	0	.	0	.	0	.	0.998	0.92	1	1	0.71	0	0	18298.05	164	8.5	8.7377	9	51	93	34	25	98	32	21	11	1.048780488	0	1	0	1	1	1	1	1	1	0	0	0.03	0.03	0
APSI_H014.2402.t1	2.6165643	10.51215	5.97015	.	.	.	.	.	0	.	0	.	0	.	0.911	0.846	1	1	0.68	0	0	21350.01	200	6	9.4645	1	65	112	56	25	116	41	25	16	0.862068966	0	0	0	1	1	1	1	1	1	0	0	14.62	14.67	0
APSI_P016.16056.t1	2.611224	10.169726	5.999726	.	.	.	.	.	0	.	0	.	0	.	0.987	0.708	1	1	0.25	0	0	11114.78	102	9.5	10.9985	0	31	51	32	9	52	28	20	8	0.730769231	0	0	0	1	1	1	1	1	1	0	0	0.29	0.29	0
APSI_P002.15163.t1	2.6061277	9.628995	5.662995	.	.	.	.	.	0	.	0	.	0	.	0.916	0.745	1	1	0.03	0	0	21163.87	184	3.5	7.9215	2	47	89	45	20	82	54	30	24	2.125	1	0	0	1	1	1	1	1	1	0	0	0.16	0.16	0
APSI_P004.3021.t1	2.5972054	14.9666885	5.9646885	.	.	.	.	.	1	PsShr1	0	.	0	.	0.856	0.811	1	1	0.68	0	0	20958.75	192	1.5	6.9304	6	70	109	48	23	107	42	23	19	0.857142857	0	0	0	1	1	1	1	1	1	0	0	0.09	0.09	0
APSI_P016.16235.t1	2.5888789	10.926438	5.994438	.	.	.	.	.	0	.	0	.	0	.	0.969	0.853	1	1	0.8	0	0	17559.5	160	-6	4.4745	9	58	95	40	20	91	30	13	17	0.783783784	0	0	0	1	1	1	1	1	1	0	0	10.18	10.18	0
APSI_H012.10577.t1	2.5888789	10.9233785	5.9793785	.	.	.	.	.	0	.	0	.	0	.	0.973	0.851	1	1	0.83	0	0	23993.39	217	16.5	9.9163	9	74	126	47	23	109	50	34	16	1.534883721	1	0	0	1	1	1	1	1	1	0	0	10.22	10.23	0
APSI_H004.3033.t1	2.5888789	10.926438	5.994438	.	.	.	.	.	0	.	0	.	0	.	0.969	0.853	1	1	0.8	0	0	17559.5	160	-6	4.4745	9	58	95	40	20	91	30	13	17	0.783783784	0	0	0	1	1	1	1	1	1	0	0	10.18	10.18	0
APSI_P019.8306.t1	2.5748367	11.513146	5.999146	.	.	.	.	.	0	.	0	.	0	.	1	0.919	1	1	0.69	0	0	16299.77	146	5.5	8.0974	8	39	75	40	17	83	32	20	12	1.433333333	0	0	0	1	1	1	1	1	1	0	0	0.59	2.37	0
APSI_H011.7549.t1	2.574698	11.2485945	5.9985945	.	.	.	.	.	0	.	0	.	0	.	0.997	0.878	1	1	0.69	0	0	14903.09	136	3	7.8225	8	50	78	38	15	77	24	14	10	1.185185185	0	0	0	1	1	1	1	1	1	0	0	13.46	13.72	0
APSI_P009.17723.t1	2.574698	11.2485945	5.9985945	.	.	.	.	.	0	.	0	.	0	.	0.997	0.878	1	1	0.69	0	0	14903.09	136	3	7.8225	8	50	78	38	15	77	24	14	10	1.185185185	0	0	0	1	1	1	1	1	1	0	0	13.46	13.72	0
APSI_P004.3404.t1	2.5655882	9.203291	5.999291	.	.	.	.	.	0	.	0	.	0	.	0.744	0.79	1	1	0.83	0	0	19853.54	185	11	9.1819	9	77	122	49	21	103	33	23	10	0.911111111	0	0	0	1	1	1	1	1	1	0	0	4.22	4.22	0
APSI_H003.4583.t1	2.5655882	9.1374395	5.9994395	.	.	.	.	.	0	.	0	.	0	.	0.761	0.762	1	1	0.81	0	0	19864.61	185	12	9.4304	9	76	122	50	21	104	32	23	9	0.933333333	0	0	0	1	1	1	1	1	1	0	0	4.22	4.22	0
APSI_H011.7875.t1	2.5655823	10.0673845	5.9933845	.	.	.	.	.	0	.	0	.	0	.	0.878	0.801	1	1	0.84	0	0	23515.3	222	-1	6.0531	12	89	145	54	20	117	33	17	16	0.980769231	0	0	0	1	1	1	1	1	1	0	0	0.93	0.93	0
APSI_H004.2981.t1	2.565474	11.6457995	5.9997995	.	.	.	.	.	0	.	0	.	0	.	0.999	0.942	1	1	0.37	0	0	10527.29	93	5	8.3874	7	30	46	24	11	50	20	13	7	1.642857143	0	0	0	1	1	1	1	1	1	0	0	3.82	3.82	0
APSI_P016.16105.t1	2.5628293	11.45085	5.99685	.	.	.	.	.	0	.	0	.	0	.	1	0.909	1	1	0.86	0	0	18104.38	168	-3	5.1515	13	56	102	40	16	93	35	17	18	1.108108108	0	0	0	1	1	1	1	1	1	0	0	1.82	1.82	0
APSI_H001.6654.t1	2.5559394	11.454	6	.	.	.	.	.	0	.	0	.	0	.	0.98	0.929	1	1	0.7	0	0	7618.73	68	2.5	8.1161	4	25	38	14	9	36	13	8	5	1.333333333	0	0	0	1	1	1	1	1	1	0	0	0.66	0.66	0
APSI_P026.906.t1	2.5467734	10.6477995	5.9557995	.	.	.	.	.	0	.	0	.	0	.	0.976	0.806	1	1	0.6	0	0	17772.25	161	7.5	8.2365	9	63	94	39	26	90	29	20	9	1.029411765	0	1	0	1	1	1	1	1	1	0	0	1.16	1.16	0
APSI_P018.7751.t1	2.5445716	11.6517	5.9997	.	.	.	.	.	0	.	0	.	0	.	1	0.942	1	1	0.79	0	0	9974.43	92	0	6.4178	6	33	56	21	11	53	19	10	9	0.863636364	0	0	0	1	1	1	1	1	1	0	1	18.62	18.62	0.9
APSI_H002.12353.t1	2.5445716	11.6457075	5.9997075	.	.	.	.	.	0	.	0	.	0	.	1	0.941	1	1	0.64	0	0	14996.27	140	6.5	8.3457	10	53	80	45	9	77	30	19	11	1	0	0	1	1	1	1	1	1	1	0	1	18.13	18.13	0.695652174
APSI_H005.1156.t1	2.541257	10.4869535	5.6569535	.	.	.	.	.	0	.	0	.	0	.	0.96	0.845	1	1	0.84	0	0	21268.95	194	-1	5.7133	8	68	111	46	19	106	32	16	16	1.023809524	0	0	0	1	1	1	1	1	1	0	0	8.07	8.07	0
APSI_H008.9724.t1	2.5361512	10.101745	5.865745	.	.	.	.	.	0	.	0	.	0	.	0.983	0.723	1	1	0.45	0	0	12440.94	109	7	9.8463	1	31	53	22	17	49	30	20	10	1.555555556	0	0	0	1	1	1	1	1	1	0	0	0.12	0.12	0
APSI_H016.15367.t1	2.535169	11.3963705	5.8583705	.	.	.	.	.	0	.	0	.	0	.	0.995	0.928	1	1	0.46	0	0	16784.17	149	4	7.626	7	49	77	33	23	80	33	20	13	1.193548387	0	0	0	1	1	1	1	1	1	0	0	0.07	0.07	0
APSI_H012.10664.t1	2.5341973	15.5821395	5.9921395	.	.	.	.	.	0	.	1	PF03330	0	.	0.86	0.905	1	1	0.81	0	0	13925.9	129	3.5	8.1264	4	47	77	37	16	75	25	15	10	1.03125	0	0	0	1	1	1	1	1	1	0	1	21.46	21.46	0.739130435
APSI_P022.4818.t1	2.5306659	11.005949	5.959949	.	.	.	.	.	0	.	0	.	0	.	0.941	0.9	1	1	0.29	0	0	20808.39	184	2	6.8833	7	59	94	39	29	92	40	23	17	1.466666667	0	0	0	1	1	1	1	1	1	0	0	1.24	1.24	0
APSI_P010.12049.t1	2.5306523	11.6137995	5.9977995	.	.	.	.	.	0	.	0	.	0	.	0.996	0.94	1	1	0.87	0	0	16817.22	148	4.5	8.0771	8	44	77	36	23	85	26	16	10	1.692307692	0	0	0	1	1	1	1	1	1	0	1	14.92	15.02	1
APSI_H004.3321.t1	2.5301256	7.3066015	5.9506015	.	.	.	.	.	0	.	0	.	0	.	0.617	0.609	1	1	0.4	0	0	23280.26	209	9.5	9.1941	3	77	104	50	38	103	50	32	18	1.647058824	0	0	0	1	1	1	1	1	1	0	0	1.23	1.25	0
APSI_H005.1520.t1	2.5213664	9.9173925	5.9393925	.	.	.	.	.	0	.	0	.	0	.	0.788	0.875	1	1	0.6	0	0	17029.12	152	-3.5	4.8724	6	50	86	33	18	73	36	17	19	1.583333333	0	0	0	1	1	1	1	1	1	0	0	8.63	8.67	0
APSI_P015.13128.t1	2.5191555	9.589064	5.989064	.	.	.	.	.	0	.	0	.	0	.	0.965	0.635	1	1	0.57	0	0	13150.16	126	-3.5	4.8139	1	50	77	28	18	70	30	14	16	0.775	0	0	0	1	1	1	1	1	1	0	0	11.77	11.77	0
APSI_H014.2269.t1	2.51313	4.9397655	5.7257655	.	.	.	.	.	0	.	0	.	0	.	0.189	0.68	1	1	0.46	0	0	25965.56	229	11	9.7354	1	66	118	61	37	117	52	34	18	1.657894737	0	0	0	1	1	1	1	1	1	0	0	0.21	0.27	0
APSI_P017.12360.t1	2.5009158	9.5395435	5.9995435	.	.	.	.	.	0	.	0	.	0	.	0.99	0.6	1	1	0.49	0	0	15023.18	139	-1	6.2841	0	55	75	26	27	73	37	20	17	1	0	0	0	1	1	1	1	1	1	0	0	13.97	13.97	0
APSI_P017.12360.t2	2.5009158	9.707593	5.999593	.	.	.	.	.	0	.	0	.	0	.	0.994	0.624	1	1	0.5	0	0	14936.1	138	-1	6.2841	0	54	74	26	27	73	37	20	17	1	0	0	0	1	1	1	1	1	1	0	0	14	14	0
APSI_P007.13871.t1	2.5001621	11.3626435	5.9566435	.	.	.	.	.	0	.	0	.	0	.	0.989	0.912	1	1	0.86	0	0	15809.18	141	3.5	7.8846	7	45	76	37	20	80	27	16	11	1.64	0	1	0	1	1	1	1	1	1	0	0	3.2	3.22	0
APSI_P007.13867.t1	2.5001621	11.2651935	5.9611935	.	.	.	.	.	0	.	0	.	0	.	0.975	0.909	1	1	0.89	0	0	15827.19	141	3.5	7.8842	7	46	77	36	21	80	27	16	11	1.64	0	1	0	1	1	1	1	1	1	0	0	3.2	3.22	0
APSI_P024.16473.t1	2.4924874	10.523491	5.939491	.	.	.	.	.	0	.	0	.	0	.	0.958	0.806	1	1	0.14	0	0	22320.63	204	8.5	9.6563	2	64	105	59	22	114	46	29	17	0.8	0	0	0	1	1	1	1	1	1	0	1	20.01	20.04	0.739130435
APSI_H007.8744.t1	2.4885194	10.5979995	5.9839995	.	.	.	.	.	0	.	0	.	0	.	0.971	0.798	1	1	0.58	0	0	18444.08	167	9	8.5741	9	63	98	39	25	92	32	22	10	1.114285714	0	1	0	1	1	1	1	1	1	0	0	1.15	1.16	0
APSI_H006.15057.t1	2.4885194	10.660131	5.986131	.	.	.	.	.	0	.	0	.	0	.	0.992	0.787	1	1	0.46	0	0	20751.74	191	-0.5	6.2152	8	62	109	54	14	103	39	20	19	1.047619048	0	0	0	1	1	1	1	1	1	0	0	0.58	0.58	0
APSI_H004.2977.t1	2.4872813	11.251599	5.983599	.	.	.	.	.	0	.	0	.	0	.	1	0.878	1	1	0.68	0	0	19910.59	175	7.5	8.2154	12	60	99	35	28	96	36	23	13	1.157894737	0	0	0	1	1	1	1	1	1	0	0	1.56	1.56	0
APSI_P010.11524.t1	2.486347	11.6339985	5.9999985	.	.	.	.	.	0	.	0	.	0	.	0.998	0.941	1	1	0.82	0	0	12470.07	119	6	8.3378	10	61	78	25	10	59	19	13	6	1.115384615	0	0	0	1	1	1	1	1	1	0	0	14.72	14.72	0
APSI_P012.8606.t1	2.4851015	8.8139515	5.6939515	.	.	.	.	.	0	.	0	.	0	.	0.676	0.844	1	1	0.26	0	0	25813.23	231	7.5	8.4868	4	76	120	61	32	115	58	35	23	1.641025641	1	0	0	1	1	1	1	1	1	0	0	5.22	5.22	0
APSI_H004.3327.t1	2.4847515	10.669614	5.719614	.	.	.	.	.	0	.	0	.	0	.	0.962	0.863	1	1	0.04	0	0	18440.24	168	4	8.5039	2	53	85	52	15	90	40	23	17	1.138888889	0	1	0	1	1	1	1	1	1	0	0	7.75	7.75	0
APSI_P004.2826.t1	2.4787562	11.5858	5.9998	.	.	.	.	.	0	.	0	.	0	.	1	0.931	1	1	0.43	0	0	13901.98	123	-1.5	5.5843	14	39	63	25	13	68	26	13	13	1.3	0	0	0	1	1	1	1	1	1	0	0	0	0	0
APSI_H007.8619.t1	2.4756994	11.3254935	5.5294935	.	.	.	.	.	0	.	0	.	0	.	1	0.966	1	1	0.47	0	0	17420.82	155	9	8.4805	10	51	82	37	21	88	36	24	12	0.973684211	0	1	0	1	1	1	1	0	1	0	1	18.78	18.78	1
APSI_H016.15335.t1	2.4749243	8.946667	5.994667	.	.	.	.	.	0	.	0	.	0	.	0.883	0.609	1	1	0.45	0	0	12092.42	110	4	8.4127	0	37	61	29	18	54	27	17	10	1.304347826	0	0	0	1	1	1	1	1	1	0	0	10.57	10.57	0
APSI_P014.1260.t1	2.4748993	10.3422665	5.9682665	.	.	.	.	.	0	.	0	.	0	.	0.931	0.798	1	1	0.27	0	0	15550.36	141	-1	6.2152	2	49	76	28	19	70	34	18	16	0.882352941	1	0	0	1	1	1	1	1	1	0	0	5.43	5.43	0
APSI_H008.9266.t1	2.4709184	11.074497	5.998497	.	.	.	.	.	0	.	0	.	0	.	0.993	0.853	1	1	0.35	0	0	20357.48	182	8.5	8.4083	9	55	96	46	25	101	42	27	15	1.342857143	0	1	0	1	1	1	1	1	1	0	0	9.4	9.93	0
APSI_P001.6786.t1	2.4709184	10.9551965	5.9991965	.	.	.	.	.	0	.	0	.	0	.	0.991	0.835	1	1	0.43	0	0	20455.63	182	11	8.7438	9	55	96	45	26	99	45	30	15	1.454545455	0	1	0	1	1	1	1	1	1	0	0	9.98	10.37	0
APSI_H008.9972.t1	2.4709184	11.074347	5.998347	.	.	.	.	.	0	.	0	.	0	.	0.993	0.853	1	1	0.43	0	0	20343.45	182	8.5	8.4083	9	55	97	46	25	101	42	27	15	1.342857143	0	1	0	1	1	1	1	1	1	0	0	9.4	9.93	0
APSI_H009.11786.t1	2.4705343	11.55434	5.99234	.	.	.	.	.	0	.	0	.	0	.	1	0.927	1	1	0.5	0	0	16118.17	141	5.5	7.6528	8	36	67	28	20	59	36	23	13	3.642857143	0	0	0	1	1	1	1	1	1	0	0	0.65	0.65	0
APSI_P013.4080.t1	2.4705343	11.546343	5.990343	.	.	.	.	.	0	.	0	.	0	.	1	0.926	1	1	0.49	0	0	16119.15	141	4.5	7.3934	8	36	67	28	20	59	37	23	14	3.571428571	0	0	0	1	1	1	1	1	1	0	0	0.64	0.64	0
APSI_P018.7577.t1	2.4659872	15.853447	5.783447	.	.	.	.	.	0	.	1	PF00314	0	GH152	0.998	0.847	1	1	0.92	0	0	17010.13	162	3.5	8.1487	7	64	106	43	14	92	24	14	10	1.075	0	0	0	1	1	1	1	1	1	0	0	0.03	0.04	0
APSI_H013.5633.t1	2.4633522	11.4134475	5.9954475	.	.	.	.	.	0	.	0	.	0	.	0.997	0.906	1	1	0.49	0	0	18017.49	157	7	8.4812	8	41	80	35	21	82	35	22	13	1.592592593	0	0	0	1	1	1	1	1	1	0	0	1.64	1.64	0
APSI_H010.14290.t1	2.4633522	11.443642	5.989642	.	.	.	.	.	0	.	0	.	0	.	1	0.909	1	1	0.35	0	0	15106.21	137	1	7.0203	7	45	70	37	9	73	32	17	15	1.148148148	0	0	0	1	1	1	1	1	1	0	0	10.78	10.78	0
APSI_P002.15483.t1	2.4633522	11.443642	5.989642	.	.	.	.	.	0	.	0	.	0	.	1	0.909	1	1	0.35	0	0	15106.21	137	1	7.0203	7	45	70	37	9	73	32	17	15	1.148148148	0	0	0	1	1	1	1	1	1	0	0	10.78	10.78	0
APSI_H001.6977.t1	2.4540627	14.7473295	5.2593295	.	.	.	reduced_virulence,increased_virulence_(hypervirulence),unaffected_pathogenicity	PHI:548,PHI:2305	0	.	0	.	0	.	0.97	0.778	1	1	0.27	0	0	17331.07	160	4.5	8.2895	3	47	77	49	13	87	39	23	16	1.057142857	1	0	0	1	1	1	1	0	1	0	1	20.25	20.32	1
APSI_P004.3683.t1	2.4434397	7.812683	5.880683	.	.	.	.	.	0	.	0	.	0	.	0.681	0.641	1	1	0.4	0	0	23196.2	208	9	9.1881	3	75	102	52	37	103	51	32	19	1.727272727	0	0	0	1	1	1	1	1	1	0	0	2.63	2.66	0
APSI_P001.7100.t1	2.4408975	10.1696975	5.9996975	.	.	.	.	.	0	.	0	.	0	.	0.905	0.79	1	1	0.55	0	0	16936.43	154	6.5	8.3008	8	53	87	38	19	86	27	18	9	1.258064516	0	0	0	1	1	1	1	1	1	0	0	2.86	2.86	0
APSI_P008.16894.t1	2.4408975	9.6662935	5.9642935	.	.	.	.	.	0	.	0	.	0	.	0.835	0.782	1	1	0.58	0	0	17394	159	7	8.7292	6	55	91	44	19	91	29	19	10	1.057142857	0	1	0	1	1	1	1	1	1	0	0	0.4	0.41	0
APSI_P004.3640.t1	2.4396715	10.6787935	5.6507935	.	.	.	.	.	0	.	0	.	0	.	0.973	0.865	1	1	0.04	0	0	18395.24	168	3	7.9044	2	53	85	54	15	92	39	22	17	1.108108108	0	1	0	1	1	1	1	1	1	0	0	7.75	7.75	0
APSI_P029.3864.t1	2.439076	16.2901535	5.9921535	.	.	.	.	.	1	PsShr1	0	.	0	.	0.993	0.89	1	1	0.48	0	0	25159.07	224	9	9.0197	8	76	128	44	27	110	52	31	21	1.239130435	0	0	0	1	1	1	1	1	1	0	0	0.02	0.02	0
APSI_H009.12003.t1	2.439076	16.2901535	5.9921535	.	.	.	.	.	1	PsShr1	0	.	0	.	0.993	0.89	1	1	0.48	0	0	25159.07	224	9	9.0197	8	76	128	44	27	110	52	31	21	1.239130435	0	0	0	1	1	1	1	1	1	0	0	0.02	0.02	0
APSI_H002.12351.t1	2.4386773	11.6517125	5.9997125	.	.	.	.	.	0	.	0	.	0	.	1	0.942	1	1	0.69	0	0	15025.36	140	8.5	8.6723	10	53	80	44	9	76	30	20	10	1.066666667	0	0	1	1	1	1	1	1	1	0	1	18.13	18.13	0.695652174
APSI_P011.659.t1	2.4310389	15.5700785	5.9920785	.	.	.	.	.	0	.	1	PF03330	0	.	0.876	0.887	1	1	0.82	0	0	13939.93	129	3.5	8.1264	4	47	76	37	16	75	25	15	10	1.0625	0	0	0	1	1	1	1	1	1	0	1	21.69	21.69	0.739130435
APSI_H011.7462.t1	2.4232965	10.906346	5.980346	.	.	.	.	.	0	.	0	.	0	.	0.999	0.822	1	1	0.48	0	0	11773.4	108	3.5	8.0282	5	39	59	25	13	60	25	15	10	0.925925926	0	0	0	1	1	1	1	1	1	0	0	8.16	8.16	0
APSI_P017.12449.t1	2.4232817	4.870472	5.956472	.	.	.	.	.	0	.	0	.	0	.	0.18	0.639	1	1	0.21	0	0	25742.71	226	12	10.1911	2	60	108	64	26	118	55	34	21	1.526315789	0	1	0	1	1	1	1	1	1	0	0	1.1	1.1	0
APSI_H001.6936.t1	2.419665	9.5283465	5.9703465	.	.	.	.	.	0	.	0	.	0	.	0.848	0.745	1	1	0.9	0	0	14735.91	139	3	7.882	7	54	86	38	11	77	20	12	8	0.903225806	0	0	0	1	1	1	1	1	1	0	0	0.79	0.81	0
APSI_P005.10739.t1	2.4194384	9.4183955	5.9743955	.	.	.	.	.	0	.	0	.	0	.	0.87	0.704	1	1	0.47	0	0	14575.31	139	3	8.8765	1	60	87	42	11	71	30	17	13	0.891891892	0	0	0	1	1	1	1	1	1	0	0	4.05	4.05	0
APSI_H017.8167.t1	2.415306	9.5538225	5.7318225	.	.	.	.	.	0	.	0	.	0	.	0.995	0.642	1	1	0.31	0	0	20899.3	188	7	9.1715	1	50	90	68	24	103	45	28	17	1.612903226	0	0	0	1	1	1	1	1	1	0	0	0.04	0.24	0
APSI_P017.12375.t1	2.4142296	9.8214905	5.9994905	.	.	.	.	.	0	.	0	.	0	.	0.989	0.648	1	1	0.47	0	0	15104.29	139	-1.5	6.1264	0	53	75	26	27	74	36	19	17	1.083333333	0	0	0	1	1	1	1	1	1	0	0	15.93	15.93	0
APSI_P017.12375.t2	2.4142296	10.0253895	5.9993895	.	.	.	.	.	0	.	0	.	0	.	0.993	0.678	1	1	0.5	0	0	15017.22	138	-1.5	6.1264	0	52	74	26	27	74	36	19	17	1.083333333	0	0	0	1	1	1	1	1	1	0	0	15.96	15.96	0
APSI_H020.290.t1	2.4138758	11.302359	5.938359	.	.	.	.	.	0	.	0	.	0	.	0.978	0.916	1	1	0.58	0	0	21075.85	189	3	7.3728	4	54	99	58	22	98	46	26	20	1.282051282	0	0	0	1	1	1	1	1	1	0	0	0.08	0.08	0
APSI_P022.4814.t1	2.4111314	11.0747495	5.9867495	.	.	.	.	.	0	.	0	.	0	.	0.953	0.895	1	1	0.26	0	0	17672.02	158	1	6.7312	6	51	81	39	24	89	34	19	15	1.028571429	0	0	0	1	1	1	1	1	1	0	1	19.61	19.61	0.739130435
APSI_P002.15036.t1	2.4096754	4.4451745	5.7771745	.	.	.	.	.	0	.	0	.	0	.	0.167	0.611	1	1	0.49	0	0	25837.38	229	10	9.6245	1	66	121	62	34	115	53	34	19	1.621621622	0	0	0	1	1	1	1	1	1	0	0	0.2	0.24	0
APSI_H003.4491.t1	2.409354	10.29543	4.91343	.	.	.	.	.	0	.	0	.	0	.	0.999	0.898	1	1	0.26	0	0	11925.52	110	3	7.9494	6	37	68	30	5	56	28	16	12	0.703703704	.	.	.	1	1	1	0	1	1	0	0	0.18	0.18	0
APSI_P010.12148.t1	2.4048016	15.96335	5.87535	.	.	.	.	.	1	PsShr1	0	.	0	.	0.977	0.871	1	1	0.47	0	0	24327.27	221	-3	5.2394	11	74	128	56	23	116	45	22	23	1.204545455	0	0	0	1	1	1	1	1	1	0	0	7.78	7.84	0
APSI_H024.9216.t1	2.4044507	16.429173	5.981173	.	.	.	.	.	1	PgShr9	0	.	0	.	0.997	0.911	1	1	0.92	0	0	16052.99	149	4	7.4006	6	55	91	39	19	78	26	17	9	1.258064516	0	0	0	1	1	1	1	1	1	0	1	15.8	15.81	0.652173913
APSI_H007.8559.t1	2.3916683	9.467997	5.999997	.	.	.	.	.	0	.	0	.	0	.	0.955	0.623	1	1	0.39	0	0	11012.87	95	11	10.677	1	17	45	26	10	49	30	21	9	1.684210526	1	0	0	1	1	1	1	1	1	0	0	1	1	0
APSI_H001.5956.t1	2.3905745	11.172079	5.994079	.	.	.	.	.	0	.	0	.	0	.	0.971	0.892	1	1	0.56	0	0	15767.14	143	9.5	9.2598	6	51	82	37	23	82	28	20	8	1.117647059	0	1	0	1	1	1	1	1	1	0	1	16.41	16.41	1
APSI_H002.12354.t1	2.3905745	11.2512325	5.9952325	.	.	.	.	.	0	.	0	.	0	.	0.996	0.88	1	1	0.25	0	0	17973.6	164	3.5	7.7918	9	56	90	50	12	86	39	22	17	1.096774194	0	0	1	1	1	1	1	1	1	0	0	17.33	17.33	0
APSI_P012.8996.t1	2.3892365	8.9726755	5.9906755	.	.	.	.	.	0	.	0	.	0	.	0.707	0.79	1	1	0.6	0	0	22474.76	202	11.5	9.8643	5	61	108	52	25	115	39	26	13	1.040816327	0	0	0	1	1	1	1	1	1	0	0	3.69	3.78	0
APSI_P006.9765.t1	2.3820755	11.429892	5.999892	.	.	.	.	.	0	.	0	.	0	.	1	0.905	1	1	0.47	0	0	10211.11	96	6	8.419	9	38	56	32	5	57	19	13	6	1	0	0	0	1	1	1	1	1	1	0	0	1.32	1.32	0
APSI_P003.1584.t1	2.3809066	10.9704995	5.9964995	.	.	.	.	.	0	.	0	.	0	.	0.994	0.835	1	1	0.74	0	0	18774.68	165	9	8.7091	9	48	88	39	25	95	33	22	11	1.689655172	0	0	0	1	1	1	1	1	1	0	0	13.63	18.44	0
APSI_P003.1555.t1	2.3809066	10.9704995	5.9964995	.	.	.	.	.	0	.	0	.	0	.	0.994	0.835	1	1	0.74	0	0	18774.68	165	9	8.7091	9	48	88	39	25	95	33	22	11	1.689655172	0	0	0	1	1	1	1	1	1	0	0	13.63	18.44	0
APSI_P002.15459.t1	2.379643	11.2082385	5.8742385	.	.	.	.	.	0	.	0	.	0	.	1	0.889	1	1	0.48	0	0	12393.21	112	14	9.7258	8	42	61	22	16	57	32	25	7	1.038461538	0	0	0	1	1	1	1	1	1	0	0	9.02	9.02	0
APSI_H010.14266.t1	2.379643	11.2082385	5.8742385	.	.	.	.	.	0	.	0	.	0	.	1	0.889	1	1	0.48	0	0	12393.21	112	14	9.7258	8	42	61	22	16	57	32	25	7	1.038461538	0	0	0	1	1	1	1	1	1	0	0	9.02	9.02	0
APSI_P015.12819.t1	2.3733404	11.40731	5.99531	.	.	.	.	.	0	.	0	.	0	.	0.996	0.906	1	1	0.47	0	0	18017.44	157	6	8.2923	8	41	80	35	21	82	34	21	13	1.555555556	0	0	0	1	1	1	1	1	1	0	0	1.63	1.63	0
APSI_H008.9977.t1	2.365024	10.984799	5.998799	.	.	.	.	.	0	.	0	.	0	.	0.997	0.834	1	1	0.63	0	0	20461.65	182	9.5	8.3401	10	55	96	46	28	101	44	29	15	1.53125	0	1	0	1	1	1	1	1	1	0	0	6.42	7.08	0
APSI_P001.5334.t1	2.3649719	11.254047	5.992047	.	.	.	.	.	0	.	0	.	0	.	0.999	0.878	1	1	0.36	0	0	19038.78	172	1	6.793	11	60	93	44	16	87	37	20	17	1.464285714	0	0	0	1	1	1	1	1	1	0	0	2.01	2.03	0
APSI_P005.10609.t1	2.3635092	11.1729765	5.9409765	.	.	.	.	.	0	.	0	.	0	.	0.991	0.881	1	1	0.49	0	0	17118.82	150	10.5	9.3905	7	43	76	40	21	83	30	21	9	1.708333333	0	0	0	1	1	1	1	1	1	0	0	1.91	1.92	0
APSI_P013.4314.t1	2.356733	7.634347	5.990347	.	.	.	.	.	0	.	0	.	0	.	0.603	0.671	1	1	0.65	0	0	17906.53	160	9.5	9.2343	6	56	89	43	25	87	30	21	9	1.379310345	0	1	0	1	1	1	1	1	1	0	0	2.82	2.92	0
APSI_H006.14364.t1	2.3517194	11.5076	5.9996	.	.	.	.	.	0	.	0	.	0	.	0.998	0.92	1	1	0.78	0	0	16795.41	148	7.5	8.4745	10	46	83	33	23	87	27	18	9	1.615384615	0	0	0	1	1	1	1	1	1	0	0	14.22	19.31	0
APSI_H016.15354.t1	2.3508105	8.3257465	5.9677465	.	.	.	.	.	0	.	0	.	0	.	0.751	0.642	1	1	0.58	0	0	31981.45	297	6	7.1969	7	121	155	60	59	176	54	34	20	0.864197531	0	0	0	1	1	1	1	1	1	0	0	0.02	0.77	0
APSI_P010.12124.t1	2.3456419	11.0189465	5.9489465	.	.	.	.	.	0	.	0	.	0	.	0.995	0.85	1	1	0.24	0	0	24303.24	217	10	8.8319	8	67	123	44	24	100	59	36	23	1.191489362	0	0	0	1	1	1	1	1	1	0	0	13.42	13.42	0
APSI_P011.451.t1	2.3425965	8.0589225	5.9829225	.	.	.	.	.	0	.	0	.	0	CBM63	0.613	0.733	1	1	0.62	0	0	25470.66	234	11	9.3207	9	77	136	75	22	139	38	25	13	1.113207547	0	0	0	1	1	1	1	1	1	0	0	2.41	2.6	0
APSI_P008.16995.t1	2.339808	3.20205	5.49405	.	.	.	.	.	0	.	0	.	0	.	0.009	0.609	1	1	0.72	0	0	13915.69	148	4	7.9922	1	88	98	18	35	121	7	7	0	0.532467532	0	0	0	1	1	1	1	1	1	0	0	17.33	42.88	0
APSI_P010.11706.t1	2.3388011	11.1107955	5.9747955	.	.	.	.	.	0	.	0	.	0	.	0.998	0.858	1	1	0.76	0	0	17090.65	155	3	7.3052	7	49	83	43	20	86	36	21	15	1.290322581	0	0	0	1	1	1	1	1	1	0	0	3.75	3.8	0
APSI_H003.4678.t1	2.33588	10.1792345	5.3312345	.	.	.	.	.	0	.	0	.	0	.	0.981	0.827	1	1	0.37	0	0	15652.32	142	12.5	11.1595	2	44	69	48	12	73	30	22	8	1.84	0	1	0	1	1	0	1	1	1	0	1	22.09	22.12	0.782608696
APSI_P018.7749.t1	2.333191	9.490144	5.440144	.	.	.	.	.	0	.	0	.	0	.	0.95	0.725	1	1	0.19	0	0	21331.6	191	12.5	10.5064	0	53	85	57	14	87	57	35	22	1.967741935	0	0	0	1	1	1	1	1	1	0	0	0.06	0.06	0
APSI_P001.7224.t1	2.3309126	10.5955535	5.9755535	.	.	.	.	.	0	.	0	.	0	.	0.982	0.788	1	1	0.44	0	0	8798.29	78	7	9.573	4	24	42	23	11	49	16	12	4	0.9	1	0	0	1	1	1	1	1	1	0	0	0.11	0.11	0
APSI_H002.12404.t1	2.3243353	10.739746	5.867746	.	.	.	.	.	0	.	0	.	0	.	0.986	0.826	1	1	0.47	0	0	25481.18	237	1.5	6.7606	4	83	133	47	34	129	52	29	23	0.875	0	0	0	1	1	1	1	1	1	0	1	15.85	16.15	0.739130435
APSI_P005.10948.t1	2.3243353	11.1545975	5.9945975	.	.	.	.	.	0	.	0	.	0	.	0.998	0.862	1	1	0.43	0	0	20194.15	190	1.5	6.8343	3	71	112	37	27	102	45	25	20	0.803571429	0	0	0	1	1	1	1	1	1	0	1	15.83	15.84	0.739130435
APSI_P005.10940.t1	2.3243353	9.92454	5.97654	.	.	.	.	.	0	.	0	.	0	.	0.815	0.843	1	1	0.57	0	0	24039.14	225	10	9.1208	4	87	127	58	28	120	49	32	17	0.888888889	0	0	0	1	1	1	1	1	1	0	1	15.77	15.88	0.739130435
APSI_H014.2401.t1	2.3243353	10.7381755	5.9981755	.	.	.	.	.	0	.	0	.	0	.	0.986	0.804	1	1	0.46	0	0	18838.79	178	4	8.1393	4	70	106	37	24	101	40	23	17	0.689655172	0	0	0	1	1	1	1	1	1	0	0	14.64	14.64	0
APSI_H002.12402.t1	2.3243353	10.201389	5.881389	.	.	.	.	.	0	.	0	.	0	.	0.901	0.819	1	1	0.55	0	0	21900.02	205	9.5	9.5353	5	78	116	57	24	118	42	27	15	0.872727273	0	0	0	1	1	1	1	1	1	0	1	17.93	35.85	0.739130435
APSI_P002.15781.t1	2.3211224	11.333137	5.999137	.	.	.	.	.	0	.	0	.	0	.	1	0.889	1	1	0.83	0	0	15091.01	138	5	8.2231	9	51	82	37	11	69	26	16	10	1.434782609	0	0	0	1	1	1	1	1	1	0	0	0.28	0.28	0
APSI_H006.14609.t1	2.3211195	10.791969	5.607969	.	.	.	.	.	0	.	0	.	0	.	0.984	0.88	1	1	0.11	0	0	21335.49	189	1.5	7.4008	9	56	93	47	22	101	44	23	21	1.575757576	0	0	0	1	1	1	1	1	1	0	0	6.33	6.34	0
APSI_P003.1924.t1	2.3211195	10.7939345	5.6099345	.	.	.	.	.	0	.	0	.	0	.	0.985	0.879	1	1	0.11	0	0	21301.48	189	1.5	7.4008	9	56	93	48	21	101	44	23	21	1.545454545	0	0	0	1	1	1	1	1	1	0	0	5.29	5.3	0
APSI_H006.14750.t1	2.3209248	13.551544	5.953544	.	.	.	.	.	1	PsShr1	0	.	0	.	0.801	0.632	1	1	0.48	0	0	29787.66	272	8.5	8.4749	8	87	160	60	30	145	70	41	29	0.913043478	0	0	0	1	1	1	1	1	1	0	0	0	0	0
APSI_H009.11923.t1	2.3209248	13.7105455	5.9505455	.	.	.	.	.	1	PsShr1	0	.	0	.	0.791	0.669	1	1	0.46	0	0	29791.67	272	8.5	8.4749	8	87	161	59	30	145	70	41	29	0.913043478	0	0	0	1	1	1	1	1	1	0	0	0	0	0
APSI_H001.6253.t1	2.3183746	10.7213295	5.9753295	.	.	.	.	.	0	.	0	.	0	.	0.995	0.796	1	1	0.41	0	0	20227.25	177	7.5	8.5674	7	52	80	44	25	86	50	30	20	2.115384615	0	0	0	1	1	1	1	1	1	0	0	0.84	0.84	0
APSI_H015.607.t1	2.3159204	10.9571865	5.9711865	.	.	.	.	.	0	.	0	.	0	.	0.966	0.865	1	1	0.46	0	0	17793.93	156	2	7.4782	8	49	86	35	22	79	33	18	15	1.772727273	0	1	0	1	1	1	1	1	1	0	0	6.56	6.59	0
APSI_P009.18222.t1	2.3139381	10.9107335	5.9907335	.	.	.	.	.	0	.	0	.	0	.	0.994	0.826	1	1	0.8	0	0	20857.23	195	-1	6.0544	12	78	125	49	20	102	35	18	17	1.045454545	0	0	0	1	1	1	1	1	1	0	0	0.92	0.92	0
APSI_P005.10457.t1	2.3093293	9.786567	5.994567	.	.	.	.	.	0	.	0	.	0	.	0.735	0.897	1	1	0.87	0	0	15509.82	142	8	8.6033	7	53	80	36	17	70	27	19	8	1.652173913	0	0	0	1	1	1	1	1	1	0	0	0.07	0.07	0
APSI_P006.9317.t1	2.3093293	9.786567	5.994567	.	.	.	.	.	0	.	0	.	0	.	0.735	0.897	1	1	0.87	0	0	15509.82	142	8	8.6033	7	53	80	36	17	70	27	19	8	1.652173913	0	0	0	1	1	1	1	1	1	0	0	0.07	0.07	0
APSI_P009.18190.t1	2.3074832	11.4136105	5.9956105	.	.	.	.	.	0	.	0	.	0	.	1	0.903	1	1	0.78	0	0	16435.6	144	5.5	8.2296	9	44	83	31	21	73	29	18	11	2.217391304	0	0	0	1	1	1	1	1	1	0	0	0	0.02	0
APSI_H018.10205.t1	2.3066995	11.3061335	5.9961335	.	.	.	.	.	0	.	0	.	0	.	1	0.885	1	1	0.62	0	0	17014.64	154	13	9.2517	11	53	87	37	16	78	31	23	8	1.625	0	0	0	1	1	1	1	1	1	0	0	0.34	0.35	0
APSI_P018.7675.t1	2.3066995	11.3061335	5.9961335	.	.	.	.	.	0	.	0	.	0	.	1	0.885	1	1	0.62	0	0	17014.64	154	13	9.2517	11	53	87	37	16	78	31	23	8	1.625	0	0	0	1	1	1	1	1	1	0	0	0.34	0.35	0
APSI_P005.10482.t1	2.3065035	10.9056465	5.8296465	.	.	.	.	.	0	.	0	.	0	.	0.988	0.858	1	1	0.57	0	0	23002.16	207	9	8.6528	8	70	113	49	27	104	50	31	19	1.540540541	0	0	0	1	1	1	1	1	1	0	0	0.5	0.5	0
APSI_P009.18105.t1	2.3049824	9.394884	5.974884	.	.	.	.	.	0	.	0	.	0	.	0.879	0.691	1	1	0.37	0	0	11288.06	102	12.5	11.3662	1	30	52	28	13	54	28	22	6	0.88	1	0	0	1	1	1	1	1	1	0	0	1.11	1.11	0
APSI_P009.18104.t1	2.3049824	9.73509	5.99109	.	.	.	.	.	0	.	0	.	0	.	0.96	0.664	1	1	0.32	0	0	11489.32	102	12	10.9557	1	29	48	27	14	55	29	22	7	0.88	1	0	0	1	1	1	1	1	1	0	0	2.72	2.72	0
APSI_H004.3432.t1	2.3012922	11.093139	5.963139	.	.	.	.	.	0	.	0	.	0	.	0.983	0.872	1	1	0.55	0	0	18548.17	162	9	9.0385	8	54	90	35	26	84	34	22	12	1.75	1	0	0	1	1	1	1	1	1	0	1	14.26	14.27	0.944444444
APSI_P002.15364.t1	2.2992535	8.3479475	5.8579475	.	.	.	.	.	0	.	0	.	0	.	0.74	0.675	1	1	0.85	0	0	21908.83	202	-2	5.5902	8	72	119	53	19	109	36	18	18	1.05	0	1	0	1	1	1	1	1	1	0	0	0.1	0.19	0
APSI_H010.14187.t1	2.2992535	8.3479475	5.8579475	.	.	.	.	.	0	.	0	.	0	.	0.74	0.675	1	1	0.85	0	0	21908.83	202	-2	5.5902	8	72	119	53	19	109	36	18	18	1.05	0	1	0	1	1	1	1	1	1	0	0	0.1	0.19	0
APSI_P010.12120.t1	2.29802	11.066042	5.978042	.	.	.	.	.	0	.	0	.	0	.	0.999	0.849	1	1	0.49	0	0	21096.79	190	10	8.8731	8	53	109	46	17	94	51	32	19	1.042553191	0	0	0	1	1	1	1	1	1	0	0	11.02	11.02	0
APSI_H001.6143.t2	2.290003	5.2623475	5.8623475	.	.	.	.	.	0	.	0	.	0	.	0.296	0.604	1	1	0.36	0	0	21682.78	187	14	10.3194	2	49	86	46	29	88	49	33	16	2.391304348	0	0	0	1	1	1	1	1	1	0	0	5.44	5.44	0
APSI_P007.14191.t1	2.2781134	8.80184	5.83784	.	.	.	.	.	0	.	0	.	0	.	0.692	0.802	1	1	0.43	0	0	16699.59	148	-2.5	5.5293	5	49	81	31	20	66	38	19	19	1.85	0	0	0	1	1	1	1	1	1	0	0	8.97	8.97	0
APSI_P009.18250.t1	2.27801	11.046382	5.658382	.	.	.	.	.	0	.	0	.	0	.	1	0.898	1	1	0.92	0	0	19534.16	175	7	8.5589	9	59	93	41	21	88	34	21	13	2.142857143	0	0	0	1	0	1	1	1	1	0	0	0.97	3.02	0
APSI_P005.10528.t1	2.2768705	11.4847545	5.9647545	.	.	.	.	.	0	.	0	.	0	.	0.991	0.929	1	1	0.39	0	0	16712.28	149	4.5	8.1471	7	47	73	39	20	84	30	18	12	1.571428571	0	1	1	1	1	1	1	1	1	0	0	0.39	0.39	0
APSI_P015.12821.t1	2.2734973	11.242023	5.992023	.	.	.	.	.	0	.	0	.	0	.	0.984	0.891	1	1	0.44	0	0	14822.96	129	4	8.3351	5	33	65	33	17	68	29	17	12	1.85	0	0	0	1	1	1	1	1	1	0	0	2.06	2.06	0
APSI_H020.352.t1	2.268592	10.1802465	5.8602465	.	.	.	.	.	0	.	0	.	0	.	0.906	0.814	1	1	0.74	0	0	24892.26	222	6.5	8.23	6	71	114	55	32	117	52	31	21	1.452380952	0	0	0	1	1	1	1	1	1	0	0	3.32	3.33	0
APSI_P007.13696.t1	2.2667003	10.364998	5.666998	.	.	.	.	.	0	.	0	.	0	.	0.958	0.825	1	1	0.84	0	0	20712.34	189	0	6.4243	8	68	107	44	18	102	31	16	15	1.05	0	0	0	1	1	1	1	1	1	0	0	8.76	8.76	0
APSI_P016.16054.t1	2.2637131	9.209991	5.999991	.	.	.	.	.	0	.	0	.	0	.	0.921	0.614	1	1	0.15	0	0	17403.67	151	11.5	10.2243	4	37	72	36	9	60	43	28	15	1.541666667	1	0	0	1	1	1	1	1	1	0	0	0.1	0.1	0
APSI_H004.3083.t1	2.2637131	9.209991	5.999991	.	.	.	.	.	0	.	0	.	0	.	0.921	0.614	1	1	0.15	0	0	17403.67	151	11.5	10.2243	4	37	72	36	9	60	43	28	15	1.541666667	1	0	0	1	1	1	1	1	1	0	0	0.1	0.1	0
APSI_H004.3082.t1	2.2637131	9.209991	5.999991	.	.	.	.	.	0	.	0	.	0	.	0.921	0.614	1	1	0.15	0	0	17403.67	151	11.5	10.2243	4	37	72	36	9	60	43	28	15	1.541666667	1	0	0	1	1	1	1	1	1	0	0	0.1	0.1	0
APSI_P018.7748.t2	2.2588544	7.5212105	5.1272105	.	.	.	.	.	0	.	0	.	0	.	0.645	0.754	1	1	0.01	0	0	24881.7	222	12.5	10.3027	2	66	101	65	21	108	61	37	24	1.805555556	1	0	0	1	1	1	1	1	1	0	0	0.1	0.1	0
APSI_P017.12631.t1	2.2549129	10.233791	5.991791	.	.	.	.	.	0	.	0	.	0	.	0.977	0.73	1	1	0.4	0	0	20111.14	177	11	9.484	6	54	85	44	24	85	49	31	18	2.074074074	1	0	0	1	1	1	1	1	1	0	0	0.6	0.6	0
APSI_P008.17264.t1	2.2549129	7.249293	5.971293	.	.	.	.	.	0	.	0	.	0	.	0.612	0.601	1	1	0.22	0	0	24384.97	213	11	9.3731	6	63	103	57	26	103	62	38	24	1.766666667	1	0	0	1	1	1	1	1	1	0	0	1.73	1.97	0
APSI_P008.17156.t1	2.2548501	9.7664995	5.9864995	.	.	.	.	.	0	.	0	.	0	.	1	0.63	1	1	0.5	0	0	15356.47	145	-4	5.4463	1	53	83	24	25	79	40	20	20	0.723404255	0	0	0	1	1	1	1	1	1	0	1	17.26	17.26	0.739130435
APSI_H002.12374.t1	2.2548501	9.766594	5.998594	.	.	.	.	.	0	.	0	.	0	.	0.998	0.63	1	1	0.49	0	0	14479.48	137	-4	5.107	1	53	81	26	21	70	35	17	18	0.780487805	0	0	0	1	1	1	1	1	1	0	1	16.36	16.36	0.739130435
APSI_H002.12369.t1	2.2548501	9.796944	5.998944	.	.	.	.	.	0	.	0	.	0	.	0.999	0.634	1	1	0.49	0	0	14435.43	137	-4	5.107	1	53	81	25	21	71	35	17	18	0.761904762	0	0	0	1	1	1	1	1	1	0	1	16.36	16.36	0.739130435
APSI_H002.12365.t1	2.2548501	9.796944	5.998944	.	.	.	.	.	0	.	0	.	0	.	0.999	0.634	1	1	0.49	0	0	14435.43	137	-4	5.107	1	53	81	25	21	71	35	17	18	0.761904762	0	0	0	1	1	1	1	1	1	0	1	16.36	16.36	0.739130435
APSI_P008.17159.t1	2.2548501	9.747699	5.979699	.	.	.	.	.	0	.	0	.	0	.	1	0.628	1	1	0.47	0	0	15356.41	145	-4	5.4463	1	53	84	24	25	78	40	20	20	0.760869565	0	0	0	1	1	1	1	1	1	0	1	18.2	18.2	0.739130435
APSI_P024.16449.t1	2.2328398	10.7105085	4.8485085	.	.	.	.	.	0	.	0	.	0	.	0.999	0.978	1	1	0.68	0	0	17712.97	157	6.5	8.4027	9	56	91	26	25	83	32	20	12	1.25	.	.	.	1	1	0	0	1	1	0	0	0	0.01	0
APSI_H005.1862.t1	2.2328398	10.7105085	4.8485085	.	.	.	.	.	0	.	0	.	0	.	0.999	0.978	1	1	0.68	0	0	17712.97	157	6.5	8.4027	9	56	91	26	25	83	32	20	12	1.25	.	.	.	1	1	0	0	1	1	0	0	0	0.01	0
APSI_P020.4935.t1	2.232309	4.509095	5.991095	.	.	.	.	.	0	.	0	.	0	.	0.117	0.636	1	1	0.28	0	0	7857.98	68	4	9.8579	1	17	32	14	10	35	15	10	5	1.230769231	0	0	0	1	1	1	1	1	1	0	1	18.8	18.8	0.944444444
APSI_P015.13112.t1	2.2156494	10.400029	5.996029	.	.	.	.	.	0	.	0	.	0	.	0.95	0.784	1	1	0.5	0	0	18892.98	178	4	8.0398	5	69	105	40	23	101	38	22	16	0.709090909	0	0	0	1	1	1	1	1	1	0	0	14.64	14.64	0
APSI_H018.10350.t1	2.21485	11.18395	5.99995	.	.	.	.	.	0	.	0	.	0	.	1	0.864	1	1	0.29	0	0	12270.98	114	4	8.4832	6	41	64	22	7	57	34	19	15	0.933333333	1	0	0	1	1	1	1	1	1	0	0	15.63	15.63	0
APSI_H002.12405.t1	2.2141023	10.551796	5.721796	.	.	.	.	.	0	.	0	.	0	.	0.984	0.821	1	1	0.49	0	0	22659.16	210	3	7.1471	4	74	118	45	32	116	47	27	20	0.892857143	0	0	0	1	1	1	1	1	1	0	1	15.89	16.32	0.739130435
APSI_H002.12403.t1	2.2141023	10.551796	5.721796	.	.	.	.	.	0	.	0	.	0	.	0.984	0.821	1	1	0.49	0	0	22659.16	210	3	7.1471	4	74	118	45	32	116	47	27	20	0.892857143	0	0	0	1	1	1	1	1	1	0	1	15.89	16.32	0.739130435
APSI_H003.4473.t1	2.2106013	4.200832	4.692832	.	.	.	.	.	0	.	0	.	0	.	0.308	0.61	1	1	0.34	0	0	28322.57	256	12.5	10.2176	2	71	128	76	27	137	57	36	21	1.4	0	1	0	1	1	1	1	0	1	0	1	18.12	18.21	0.842105263
APSI_H007.8945.t1	2.2082882	6.988214	5.908214	.	.	.	.	.	0	.	0	.	0	.	0.516	0.664	1	1	0.65	0	0	17143.65	159	6	8.5029	6	63	91	43	17	85	28	18	10	1.121212121	0	1	0	1	1	1	1	1	1	0	0	3.22	3.23	0
APSI_P008.16895.t1	2.2082882	9.7065065	5.8845065	.	.	.	.	.	0	.	0	.	0	.	0.924	0.713	1	1	0.61	0	0	17342.91	159	5	7.9788	6	53	91	44	20	93	30	19	11	0.945945946	0	1	0	1	1	1	1	1	1	0	0	0.6	0.6	0
APSI_H014.2421.t1	2.2067287	10.220249	5.942249	.	.	.	.	.	0	.	0	.	0	.	0.891	0.822	1	1	0.44	0	0	24464.28	216	12.5	9.0173	8	60	105	61	33	117	53	35	18	1.823529412	0	0	0	1	1	1	1	1	1	0	0	3.09	3.09	0
APSI_P009.17955.t1	2.200966	11.2499965	5.9999965	.	.	.	.	.	0	.	0	.	0	.	0.999	0.876	1	1	0.65	0	0	7527.73	68	5	8.8566	4	28	35	18	9	38	14	10	4	1.066666667	1	0	0	1	1	1	1	1	1	0	1	18.66	18.66	0.782608696
APSI_H006.14420.t1	2.1954403	11.6392455	5.9992455	.	.	.	.	.	0	.	0	.	0	.	1	0.94	1	1	0.39	0	0	16188.04	147	6	8.2246	9	56	83	30	16	72	38	23	15	1.096774194	1	0	0	1	1	1	1	1	1	0	1	20.19	20.19	0.826086957
APSI_H003.5225.t1	2.195248	9.1641505	5.8981505	.	.	.	unaffected_pathogenicity	PHI:7649	0	.	1	PF00188	0	.	0.102	0.609	1	1	0.17	0	0	25270.22	226	1.5	6.8295	4	73	126	55	27	110	49	27	22	1	0	0	1	1	1	1	1	1	1	0	0	10.48	10.48	0
APSI_P005.10730.t1	2.1947966	10.0069	5.9449	.	.	.	.	.	0	.	0	.	0	.	0.946	0.731	1	1	0.46	0	0	17943.13	168	-3.5	4.8833	6	60	103	41	17	95	34	16	18	0.790697674	0	0	0	1	1	1	1	1	1	0	0	12.43	12.43	0
APSI_H001.6945.t1	2.1928325	7.8793555	5.9413555	.	.	.	.	.	0	.	0	.	0	.	0.734	0.589	1	1	0.43	0	0	21353.09	192	5.5	9.673	1	46	91	66	18	108	41	24	17	1.457142857	0	0	0	1	1	1	1	1	1	0	0	0.91	0.98	0
APSI_P023.8520.t1	2.1784823	11.015762	5.417762	.	.	.	.	.	0	.	0	.	0	.	0.998	0.935	1	1	0.24	0	0	17121.56	148	8	8.74	6	41	71	39	18	71	41	26	15	2	0	0	0	1	1	1	1	0	1	0	0	0.02	2.39	0
APSI_P004.2937.t1	2.1759584	9.937683	5.791683	.	.	.	.	.	0	.	0	.	0	.	0.883	0.808	1	1	0.22	0	0	26291.2	235	2	7.2193	6	64	114	70	32	136	56	30	26	1.553191489	1	0	0	1	1	1	1	1	1	0	0	0	0	0
APSI_P018.7748.t1	2.1731272	8.5884125	5.3064125	.	.	.	.	.	0	.	0	.	0	.	0.942	0.605	1	1	0.15	0	0	21447.63	191	10	10.3085	0	52	84	56	16	86	59	35	24	2	0	0	0	1	1	1	1	1	1	0	0	0.1	0.1	0
APSI_P018.7749.t2	2.1731272	6.288965	2.982965	.	.	.	.	.	0	.	0	.	0	.	0.832	0.719	1	1	0.04	1	0	23601.42	211	14.5	10.6101	0	58	92	67	16	101	59	37	22	1.882352941	1	0	0	1	1	1	1	1	1	1	0	0.07	2.36	0
APSI_P004.3573.t1	2.1543224	11.0828365	5.9768365	.	.	.	.	.	0	.	0	.	0	.	0.987	0.864	1	1	0.63	0	0	16465.96	145	11.5	9.8202	6	45	82	35	26	84	27	20	7	1.666666667	0	0	0	1	1	1	1	1	1	0	0	2.19	2.23	0
APSI_H004.3379.t1	2.1543224	11.0828365	5.9768365	.	.	.	.	.	0	.	0	.	0	.	0.987	0.864	1	1	0.63	0	0	16465.96	145	11.5	9.8202	6	45	82	35	26	84	27	20	7	1.666666667	0	0	0	1	1	1	1	1	1	0	0	2.19	2.23	0
APSI_P014.965.t1	2.1534667	11.3339995	5.9999995	.	.	.	.	.	0	.	0	.	0	.	0.994	0.895	1	1	0.79	0	0	10462.08	99	3	7.9414	6	38	58	29	9	58	16	10	6	1.19047619	0	0	0	1	1	1	1	1	1	0	0	6.61	6.61	0
APSI_P014.966.t1	2.1534667	11.3339995	5.9999995	.	.	.	.	.	0	.	0	.	0	.	0.994	0.895	1	1	0.79	0	0	10462.08	99	3	7.9414	6	38	58	29	9	58	16	10	6	1.19047619	0	0	0	1	1	1	1	1	1	0	0	6.61	6.61	0
APSI_H008.9642.t1	2.148221	9.5705355	5.8865355	.	.	.	.	.	0	.	0	.	0	.	0.818	0.796	1	1	0.36	0	0	23199.27	208	3.5	8.1088	4	65	115	56	31	111	41	23	18	1.684210526	0	0	0	1	1	1	1	1	1	0	0	8.05	9.02	0
APSI_P015.12682.t1	2.1430228	11.26744	5.99944	.	.	.	.	.	0	.	0	.	0	.	1	0.878	1	1	0.47	0	0	23836.65	209	11.5	8.2799	19	56	108	50	22	112	51	33	18	1.324324324	0	1	1	1	1	1	1	1	1	0	0	0.45	0.46	0
APSI_H015.414.t1	2.1370287	15.0258	5.9998	.	.	.	.	.	1	PsShr1	0	.	0	.	0.938	0.733	1	1	0.64	0	0	30094.06	272	-1	5.7709	13	93	170	49	31	137	46	23	23	1.116666667	1	0	0	1	1	1	1	1	1	0	0	0.03	0.03	0
APSI_P012.8825.t1	2.128794	5.008366	5.962366	.	.	.	.	.	0	.	0	.	0	.	0.144	0.697	1	1	0.49	0	0	25682.11	228	13	10.1192	3	77	122	52	37	119	49	32	17	1.461538462	0	0	0	1	1	1	1	1	1	0	0	0.36	0.36	0
APSI_H027.3774.t1	2.123358	9.5582885	5.8322885	.	.	.	.	.	0	.	0	.	0	.	0.875	0.746	1	1	0.7	0	0	24819.12	222	2	7.008	6	68	117	59	31	122	51	28	23	1.348837209	0	0	0	1	1	1	1	1	1	0	0	3.34	3.37	0
APSI_H001.6259.t1	2.1174464	10.702442	5.788442	.	.	.	.	.	0	.	0	.	0	.	0.995	0.824	1	1	0.57	0	0	18168.17	162	8	9.1681	6	48	80	46	18	84	39	24	15	2.076923077	1	0	0	1	1	1	1	1	1	0	0	0.92	2.75	0
APSI_P004.3492.t1	2.1167169	11.0039	5.9999	.	.	.	.	.	0	.	0	.	0	.	0.998	0.836	1	1	0.65	0	0	17090.8	150	7.5	8.3956	9	46	74	36	24	85	30	20	10	1.68	0	0	0	1	1	1	1	1	1	0	0	11.87	11.89	0
APSI_P004.3483.t1	2.1167169	10.9737	5.9997	.	.	.	.	.	0	.	0	.	0	.	0.998	0.831	1	1	0.55	0	0	16996.68	150	5.5	8.032	9	46	73	38	23	86	30	19	11	1.444444444	0	0	0	1	1	1	1	1	1	0	0	13.45	13.47	0
APSI_H013.5638.t1	2.1158016	10.7666125	5.9966125	.	.	.	.	.	0	.	0	.	0	.	0.987	0.808	1	1	0.43	0	0	19806.72	173	10.5	9.2615	8	43	89	41	19	88	40	26	14	1.642857143	0	0	0	1	1	1	1	1	1	0	0	1.45	1.45	0
APSI_H001.6793.t1	2.1136975	11.236349	5.998349	.	.	.	.	.	0	.	0	.	0	.	1	0.873	1	1	0.85	0	0	19183.8	172	4	7.5083	11	59	100	44	24	90	33	20	13	1.75	0	0	0	1	1	1	1	1	1	0	1	16.46	16.47	0.95
APSI_P001.6777.t1	2.1064827	10.1303705	5.5883705	.	.	.	.	.	0	.	0	.	0	.	0.972	0.785	1	1	0.42	0	0	19241.72	173	-3.5	5.2198	3	50	89	47	16	83	41	20	21	2	0	0	0	1	1	1	1	1	1	0	0	0.16	0.18	0
APSI_P003.2523.t1	2.1059937	9.1924685	5.9764685	.	.	.	.	.	0	.	0	.	0	.	0.784	0.752	1	1	0.58	0	0	22410.54	204	2.5	7.6338	5	64	114	63	21	113	40	22	18	0.911111111	0	0	0	1	1	1	1	1	1	0	0	0.13	0.16	0
APSI_H004.3139.t1	2.097689	10.378087	5.980087	.	.	.	.	.	0	.	0	.	0	.	0.936	0.797	1	1	0.44	0	0	22830.44	210	3	7.0099	4	77	115	53	31	114	44	26	18	0.716981132	0	0	0	1	1	1	1	1	1	0	1	17.08	17.09	0.85
APSI_P001.5292.t1	2.0931342	7.0937305	5.9717305	.	.	.	.	.	0	.	0	.	0	.	0.51	0.677	1	1	0.46	0	0	19119.62	172	4.5	7.7333	5	58	99	40	23	87	40	24	16	1.242424242	0	0	0	1	1	1	1	1	1	0	1	17.57	17.57	0.8
APSI_H002.12863.t1	2.0931342	7.0937305	5.9717305	.	.	.	.	.	0	.	0	.	0	.	0.51	0.677	1	1	0.46	0	0	19119.62	172	4.5	7.7333	5	58	99	40	23	87	40	24	16	1.242424242	0	0	0	1	1	1	1	1	1	0	1	17.57	17.57	0.8
APSI_P006.9603.t1	2.091493	11.1704455	5.9924455	.	.	.	.	.	0	.	0	.	0	.	1	0.863	1	1	0.69	0	0	15847.46	144	7.5	8.0825	12	55	78	44	18	83	27	19	8	1.178571429	0	0	0	1	1	1	1	1	1	0	0	0.25	0.34	0
APSI_H002.12958.t1	2.090724	11.0052195	5.8272195	.	.	.	.	.	0	.	0	.	0	.	0.997	0.866	1	1	0.31	0	0	16911.24	156	-2	5.2707	6	52	90	51	11	82	43	21	22	1.151515152	0	0	0	1	1	1	1	1	1	0	0	0.01	0.01	0
APSI_H002.13034.t1	2.090724	11.018571	5.834571	.	.	.	.	.	0	.	0	.	0	.	0.996	0.868	1	1	0.33	0	0	16959.29	156	-2	5.2707	6	52	89	50	12	82	43	21	22	1.181818182	0	0	0	1	1	1	1	1	1	0	0	0.01	0.01	0
APSI_P006.9494.t1	2.0889528	8.7974895	3.4994895	.	.	.	.	.	0	.	0	.	0	.	0.991	0.892	1	1	0.74	1	0	18178.8	160	10.5	8.9909	9	52	82	37	27	94	28	20	8	1.64516129	0	0	0	1	0	1	1	1	0	1	1	19.63	19.63	1
APSI_P013.3893.t1	2.0870905	10.824	6	.	.	.	.	.	0	.	0	.	0	.	1	0.804	1	1	0.83	0	0	9521.12	90	-2	4.3734	7	32	56	31	7	59	12	5	7	1	0	0	0	1	1	1	1	1	1	0	0	7.35	7.35	0
APSI_P006.10022.t1	2.0859787	6.854648	5.894648	.	.	.	.	.	0	.	0	.	0	.	0.468	0.692	1	1	0.63	0	0	17012.46	158	6	8.5029	6	63	91	43	17	84	28	18	10	1.121212121	0	1	0	1	1	1	1	1	1	0	0	3.35	3.36	0
APSI_P010.11572.t1	2.085013	9.947501	5.999501	.	.	.	.	.	0	.	0	.	0	.	0.964	0.694	1	1	0.49	0	0	9007.57	80	10.5	11.6886	2	24	41	23	11	45	17	14	3	1.222222222	1	0	0	1	1	1	1	1	1	0	1	21.74	21.74	0.826086957
APSI_P014.977.t1	2.085013	10.0168995	5.8588995	.	.	.	.	.	0	.	0	.	0	.	0.996	0.697	1	1	0.33	0	0	18383.28	164	7	8.2972	8	52	84	45	22	88	46	28	18	1.565217391	1	1	1	1	1	1	1	1	1	0	0	9.42	9.43	0
APSI_H004.3553.t1	2.0831692	9.9419495	5.9999495	.	.	.	.	.	0	.	0	.	0	.	0.983	0.674	1	1	0.28	0	0	9427.88	84	2.5	7.7834	3	23	39	25	10	41	26	15	11	2	0	0	0	1	1	1	1	1	1	0	0	1.12	1.12	0
APSI_P016.16360.t1	2.0831692	9.9419495	5.9999495	.	.	.	.	.	0	.	0	.	0	.	0.983	0.674	1	1	0.28	0	0	9427.88	84	2.5	7.7834	3	23	39	25	10	41	26	15	11	2	0	0	0	1	1	1	1	1	1	0	0	1.12	1.12	0
APSI_P016.16357.t1	2.0831692	9.9419495	5.9999495	.	.	.	.	.	0	.	0	.	0	.	0.983	0.674	1	1	0.28	0	0	9427.88	84	2.5	7.7834	3	23	39	25	10	41	26	15	11	2	0	0	0	1	1	1	1	1	1	0	0	1.12	1.12	0
APSI_P016.16343.t1	2.0831692	9.9419495	5.9999495	.	.	.	.	.	0	.	0	.	0	.	0.983	0.674	1	1	0.28	0	0	9427.88	84	2.5	7.7834	3	23	39	25	10	41	26	15	11	2	0	0	0	1	1	1	1	1	1	0	0	1.12	1.12	0
APSI_P016.16359.t1	2.0831692	9.9419495	5.9999495	.	.	.	.	.	0	.	0	.	0	.	0.983	0.674	1	1	0.28	0	0	9427.88	84	2.5	7.7834	3	23	39	25	10	41	26	15	11	2	0	0	0	1	1	1	1	1	1	0	0	1.12	1.12	0
APSI_P016.16358.t1	2.0831692	9.9419495	5.9999495	.	.	.	.	.	0	.	0	.	0	.	0.983	0.674	1	1	0.28	0	0	9427.88	84	2.5	7.7834	3	23	39	25	10	41	26	15	11	2	0	0	0	1	1	1	1	1	1	0	0	1.12	1.12	0
APSI_H001.5864.t1	2.0783844	11.1979485	5.9899485	.	.	.	.	.	0	.	0	.	0	.	1	0.868	1	1	0.33	0	0	15080.99	139	0.5	6.6701	8	53	81	38	12	77	36	19	17	0.75	0	0	0	1	1	1	1	1	1	0	1	18.88	18.88	0.947368421
APSI_P012.8789.t1	2.0783844	11.1979485	5.9899485	.	.	.	.	.	0	.	0	.	0	.	1	0.868	1	1	0.33	0	0	15080.99	139	0.5	6.6701	8	53	81	38	12	77	36	19	17	0.75	0	0	0	1	1	1	1	1	1	0	1	18.88	18.88	0.947368421
APSI_P012.9030.t1	2.0779457	10.555497	5.839497	.	.	.	.	.	0	.	0	.	0	.	0.981	0.805	1	1	0.22	0	0	16718.82	158	-0.5	6.2132	7	64	92	43	13	85	33	17	16	0.794871795	0	0	0	1	1	1	1	1	1	0	1	20.03	20.03	0.826086957
APSI_P019.8008.t1	2.0733151	4.751	5.903	.	.	.	.	.	0	.	0	.	0	.	0.208	0.6	1	1	0.48	0	0	22936.04	202	4.5	8.6493	3	60	103	51	26	105	48	27	21	1.371428571	0	0	0	1	1	1	1	1	1	0	0	1.11	1.11	0
APSI_P002.15545.t1	2.0698245	10.01797	5.76397	.	.	.	.	.	0	.	0	.	0	.	0.906	0.803	1	1	0.15	0	0	11969.72	105	5.5	8.4814	4	32	50	25	16	57	26	17	9	1.25	0	0	0	1	1	1	1	1	1	0	0	0.2	0.2	0
APSI_H006.14618.t1	2.064125	10.9665215	5.9865215	.	.	.	.	.	0	.	0	.	0	.	0.998	0.832	1	1	0.73	0	0	15066.17	140	5.5	8.3998	9	55	88	33	12	72	24	15	9	1.357142857	0	0	0	1	1	1	1	1	1	0	0	0.23	0.23	0
APSI_P007.13786.t1	2.0541828	5.0339405	5.9279405	.	.	.	unaffected_pathogenicity	PHI:2452	0	.	0	.	0	CE1	0.231	0.62	1	1	0.5	0	0	35001.44	317	6	7.6545	8	104	166	82	46	172	75	43	32	1.356164384	0	0	0	1	1	1	1	1	1	0	0	2	2.01	0
APSI_H004.3602.t1	2.0541828	5.0339405	5.9279405	.	.	.	unaffected_pathogenicity	PHI:2452	0	.	0	.	0	CE1	0.231	0.62	1	1	0.5	0	0	35001.44	317	6	7.6545	8	104	166	82	46	172	75	43	32	1.356164384	0	0	0	1	1	1	1	1	1	0	0	2	2.01	0
APSI_H002.12843.t1	2.0539227	11.1374965	5.9954965	.	.	.	.	.	0	.	0	.	0	.	0.999	0.858	1	1	0.43	0	0	19036.81	172	3	7.4585	11	60	93	44	16	87	35	20	15	1.5	0	0	0	1	1	1	1	1	1	0	0	2.02	2.07	0
APSI_P022.4680.t1	2.0434275	8.7281495	5.9441495	.	.	.	.	.	0	.	0	.	0	.	0.876	0.588	1	1	0.89	0	0	20551.44	200	-4	4.6162	13	82	144	51	18	127	29	13	16	0.64516129	0	0	0	1	1	1	1	1	1	0	0	2.04	2.09	0
APSI_P009.17592.t1	2.0424216	14.523231	5.947231	.	.	.	.	.	1	PsShr2	0	.	0	.	0.886	0.71	1	1	0.26	0	0	31258.24	281	0.5	6.5844	11	86	150	59	41	163	68	36	32	0.98630137	0	0	0	1	1	1	1	1	1	0	0	13.57	13.57	0
APSI_P010.12119.t1	2.0337622	10.743697	5.907697	.	.	.	.	.	0	.	0	.	0	.	0.986	0.82	1	1	0.25	0	0	24928.83	222	7.5	8.2966	8	67	126	44	25	100	65	38	27	1.195652174	0	0	0	1	1	1	1	1	1	0	0	13.26	13.26	0
APSI_H001.7323.t1	2.0330791	10.362401	5.220401	.	.	.	.	.	0	.	0	.	0	.	0.997	0.86	1	1	0.4	0	0	13922.35	124	4	7.277	1	39	67	27	21	54	27	18	9	1.416666667	0	0	0	1	1	1	1	1	1	0	0	13.67	13.67	0
APSI_P003.1676.t1	2.0293345	10.0083	5.9323	.	.	.	.	.	1	PsShr1	0	.	0	.	0.184	0.662	1	1	0.62	0	0	29763.89	276	-1	5.3083	8	103	171	59	30	144	43	21	22	1.060606061	0	0	0	1	1	1	1	1	1	0	0	0.13	0.13	0
APSI_P008.17140.t1	2.027255	10.7937205	5.9997205	.	.	.	.	.	0	.	0	.	0	.	0.998	0.801	1	1	0.5	0	0	16548.26	155	6	8.1802	10	58	87	48	11	90	30	19	11	0.861111111	0	0	1	1	1	1	1	1	1	0	1	17.7	17.7	0.695652174
APSI_H011.7930.t1	2.025493	14.174329	5.832329	.	.	.	.	.	1	UfRTP1	0	.	0	.	0.802	0.755	1	1	0.7	0	0	22686.02	206	8	8.9262	6	69	113	61	26	117	36	23	13	1.279069767	0	0	0	1	1	1	1	1	1	0	0	1.3	1.44	0
APSI_P009.18155.t1	2.025493	14.174329	5.832329	.	.	.	.	.	1	UfRTP1	0	.	0	.	0.802	0.755	1	1	0.7	0	0	22686.02	206	8	8.9262	6	69	113	61	26	117	36	23	13	1.279069767	0	0	0	1	1	1	1	1	1	0	0	1.3	1.44	0
APSI_H003.5318.t1	2.020408	8.0791045	5.8771045	.	.	.	.	.	0	.	0	.	0	.	0.719	0.648	1	1	0.36	0	0	17134.78	155	2.5	8.2358	3	45	86	47	18	92	25	14	11	1.205882353	0	0	0	1	1	1	1	1	1	0	0	11.6	11.73	0
APSI_P011.205.t1	2.0158367	3.6496655	5.9056655	.	.	.	unaffected_pathogenicity	PHI:3972	0	.	0	.	0	CE4	0.018	0.606	1	1	0.6	0	0	31374.55	280	12	9.3148	5	89	143	74	38	141	58	37	21	1.571428571	0	0	0	1	1	1	1	1	1	0	0	0.05	0.05	0
APSI_P008.17145.t1	2.0143127	10.571566	5.999566	.	.	.	.	.	0	.	0	.	0	.	0.998	0.764	1	1	0.5	0	0	11117.8	104	0.5	6.876	5	37	60	36	5	59	19	10	9	0.75	0	0	0	1	1	1	1	1	1	0	1	18.86	18.86	0.695652174
APSI_P011.371.t1	2.010526	9.418014	5.632014	.	.	.	.	.	0	.	0	.	0	.	0.9	0.731	1	1	0.7	0	0	20239.99	186	-0.5	5.862	7	65	107	45	21	105	34	17	17	1.166666667	0	0	0	1	1	1	1	1	1	0	0	2.31	2.4	0
APSI_P013.3895.t1	2.0093584	10.218	6	.	.	.	.	.	0	.	0	.	0	.	1	0.703	1	1	0.71	0	0	9840.64	92	0.5	6.8506	6	33	53	35	8	59	13	7	6	1.05	0	0	0	1	1	1	1	1	1	0	0	7.4	7.49	0
APSI_P009.17696.t1	2.0078561	11.310332	5.748332	.	.	.	.	.	0	.	0	.	0	.	1	0.927	1	1	0.48	0	0	14681.12	131	7	8.3363	10	40	66	39	14	75	31	20	11	1.7	0	0	0	1	1	1	1	1	0	0	0	1.28	1.28	0
APSI_P009.17929.t1	2.007607	10.961996	5.999996	.	.	.	.	.	0	.	0	.	0	.	0.988	0.839	1	1	0.63	0	0	7853.94	71	4.5	8.7033	3	27	38	16	12	40	14	10	4	1.111111111	1	0	0	1	1	1	1	1	1	0	1	19.98	19.98	0.782608696
APSI_H004.3650.t1	2.0018678	10.1264145	5.9204145	.	.	.	.	.	0	.	0	.	0	.	0.921	0.78	1	1	0.46	0	0	20571.42	180	0	6.4864	4	49	82	49	29	100	44	24	20	1.625	0	0	0	1	1	1	1	1	1	0	0	8.32	8.33	0
APSI_P001.6256.t1	1.9996862	10.866	6	.	.	.	.	.	0	.	0	.	0	.	1	0.811	1	1	0.77	0	0	9803.44	93	3.5	8.2408	6	35	53	30	7	57	10	7	3	1.227272727	0	0	0	1	1	1	1	1	1	0	0	4.31	4.32	0
APSI_H003.4232.t1	1.9996862	10.866	6	.	.	.	.	.	0	.	0	.	0	.	1	0.811	1	1	0.77	0	0	9803.44	93	3.5	8.2408	6	35	53	30	7	57	10	7	3	1.227272727	0	0	0	1	1	1	1	1	1	0	0	4.31	4.32	0
APSI_P001.6259.t1	1.9996862	10.866	6	.	.	.	.	.	0	.	0	.	0	.	1	0.811	1	1	0.77	0	0	9803.44	93	3.5	8.2408	6	35	53	30	7	57	10	7	3	1.227272727	0	0	0	1	1	1	1	1	1	0	0	4.31	4.32	0
APSI_H003.4226.t1	1.9996862	10.866	6	.	.	.	.	.	0	.	0	.	0	.	1	0.811	1	1	0.77	0	0	9803.44	93	3.5	8.2408	6	35	53	30	7	57	10	7	3	1.227272727	0	0	0	1	1	1	1	1	1	0	0	4.31	4.32	0
APSI_H003.4229.t1	1.9996862	10.866	6	.	.	.	.	.	0	.	0	.	0	.	1	0.811	1	1	0.77	0	0	9803.44	93	3.5	8.2408	6	35	53	30	7	57	10	7	3	1.227272727	0	0	0	1	1	1	1	1	1	0	0	4.31	4.32	0
APSI_P001.6257.t1	1.9996862	10.866	6	.	.	.	.	.	0	.	0	.	0	.	1	0.811	1	1	0.77	0	0	9803.44	93	3.5	8.2408	6	35	53	30	7	57	10	7	3	1.227272727	0	0	0	1	1	1	1	1	1	0	0	4.31	4.32	0
APSI_P019.8218.t1	1.9823868	9.1999195	4.6999195	.	.	.	.	.	0	.	0	.	0	.	0.916	0.834	1	1	0.47	0	0	19602.4	171	8	9.5415	1	39	80	46	26	86	42	27	15	2	0	0	0	1	0	1	1	0	0	0	0	0.12	0.12	0
APSI_H006.15054.t1	1.9814777	10.744255	5.998255	.	.	.	.	.	0	.	0	.	0	.	0.999	0.792	1	1	0.17	0	0	11772.64	109	-2.5	4.7525	5	34	60	38	5	63	24	11	13	0.92	0	0	0	1	1	1	1	1	1	0	0	0.79	0.79	0
APSI_H020.373.t1	1.980278	9.580838	5.830838	.	.	.	.	.	0	.	0	.	0	.	0.883	0.742	1	1	0.72	0	0	24833.15	222	2	7.008	6	68	116	59	31	122	51	28	23	1.372093023	0	0	0	1	1	1	1	1	1	0	0	3.34	3.37	0
APSI_H014.2291.t1	1.9751444	10.5943135	5.8783135	.	.	.	.	.	0	.	0	.	0	.	0.991	0.795	1	1	0.62	0	0	14202.59	127	7.5	9.0402	6	39	68	37	15	72	25	17	8	1.166666667	0	0	0	1	1	1	1	1	1	0	0	1.92	1.92	0
APSI_H013.5578.t1	1.9710842	9.6800175	5.9900175	.	.	.	.	.	0	.	0	.	0	.	0.994	0.621	1	1	0.81	0	0	12806.7	112	0	6.4358	4	27	59	31	15	61	23	12	11	2.357142857	0	0	0	1	1	1	1	1	1	0	0	5.74	5.74	0
APSI_H014.2416.t1	1.9626211	9.5338945	5.9998945	.	.	.	.	.	0	.	0	.	0	.	0.976	0.613	1	1	0.55	0	0	7808.8	75	1	6.7511	1	25	46	24	11	47	18	11	7	0.5	0	0	0	1	1	1	1	1	1	0	0	14.35	14.35	0
APSI_P006.9601.t1	1.9574771	11.3574995	5.9994995	.	.	.	.	.	0	.	0	.	0	.	1	0.893	1	1	0.13	0	0	13518.42	123	-3	5.2431	12	43	61	33	7	63	39	19	20	0.708333333	0	0	0	1	1	1	1	1	1	0	0	0.01	0.01	0
APSI_P003.2719.t1	1.9520643	11.0997495	5.9997495	.	.	.	.	.	0	.	0	.	0	.	0.998	0.852	1	1	0.74	0	0	9713.15	91	2	7.9229	6	32	52	22	7	54	12	7	5	1.090909091	0	0	0	1	1	1	1	1	1	0	0	0.95	0.95	0
APSI_H005.1070.t1	1.9475968	10.4793995	5.7393995	.	.	.	.	.	0	.	0	.	0	.	0.987	0.803	1	1	0.83	0	0	21698.71	195	0	6.4623	12	69	107	52	24	104	39	21	18	1.551724138	0	0	0	1	1	1	1	0	1	0	0	3.74	3.74	0
APSI_P007.14189.t1	1.9406413	7.51264	5.82064	.	.	.	.	.	0	.	0	.	0	.	0.539	0.743	1	1	0.43	0	0	16776.67	148	-3	5.1596	5	48	81	31	19	65	39	19	20	1.947368421	0	0	0	1	1	1	1	1	1	0	0	9.18	9.18	0
APSI_P006.9441.t1	1.9397829	10.4920275	5.9440275	.	.	.	.	.	0	.	0	.	0	.	0.979	0.779	1	1	0.43	0	0	16563.96	153	3	7.6698	5	50	85	42	13	87	31	18	13	0.625	0	0	0	1	1	1	1	1	1	0	0	0.18	0.18	0
APSI_H001.6334.t1	1.939424	10.373599	5.105599	.	.	.	.	.	0	.	0	.	0	.	1	0.878	1	1	0.37	0	0	16432.26	146	6.5	8.1189	11	43	74	40	17	87	33	21	12	1.148148148	1	0	0	1	1	0	1	0	1	0	1	22.68	22.69	0.869565217
APSI_H014.2116.t1	1.9378366	7.8876885	3.0156885	.	.	.	.	.	0	.	0	.	0	.	0.994	0.818	1	1	0.26	1	0	19914.73	177	2.5	7.548	7	52	89	54	15	86	34	19	15	2.65	0	0	0	1	1	1	1	1	1	1	0	0.76	13.4	0
APSI_H018.10277.t1	1.9328518	3.2275205	5.9995205	.	.	.	.	.	0	.	0	.	0	.	0.002	0.536	1	1	0.84	0	0	33635.46	313	-4.5	4.9405	10	120	186	76	39	178	38	18	20	0.975308642	0	0	0	1	1	1	1	1	1	0	0	0.01	0.02	0
APSI_P001.7305.t2	1.928372	7.7486325	5.9666325	.	.	.	.	.	0	.	0	.	0	.	0.653	0.644	1	1	0.68	0	0	21415.6	192	18.5	9.7555	9	68	102	49	31	97	43	34	9	1.393939394	0	1	0	1	1	1	1	1	1	0	0	0.23	0.23	0
APSI_H020.150.t1	1.928372	6.737108	5.423108	.	.	.	.	.	0	.	0	.	0	.	0.545	0.674	1	1	0.42	0	0	12082.8	109	6	9.2744	4	42	59	26	15	56	21	14	7	1.526315789	0	0	0	1	1	1	1	0	0	0	0	3.66	3.66	0
APSI_H002.13295.t1	1.9238398	8.8216765	5.9416765	.	.	.	.	.	0	.	0	.	0	.	0.798	0.682	1	1	0.6	0	0	22027.7	203	8	8.884	8	66	118	67	21	127	31	20	11	1.058823529	0	0	0	1	1	1	1	1	1	0	0	4.23	4.28	0
APSI_P014.1378.t1	1.9238398	9.2481395	5.7201395	.	.	.	.	.	0	.	0	.	0	.	0.968	0.62	1	1	0.3	0	0	18948.82	177	-3.5	4.6925	3	53	101	62	9	106	31	14	17	0.80952381	0	0	0	1	1	1	1	1	1	0	0	5.27	5.3	0
APSI_P011.414.t1	1.9238398	8.8216765	5.9416765	.	.	.	.	.	0	.	0	.	0	.	0.798	0.682	1	1	0.6	0	0	22027.7	203	8	8.884	8	66	118	67	21	127	31	20	11	1.058823529	0	0	0	1	1	1	1	1	1	0	0	4.23	4.28	0
APSI_P008.16775.t1	1.9105726	11.18265	5.99865	.	.	.	.	.	0	.	0	.	0	.	0.999	0.865	1	1	0.59	0	0	16598.34	148	9.5	8.7704	10	47	80	38	19	90	25	18	7	1.322580645	0	1	0	1	1	1	1	1	1	0	0	8.48	8.5	0
APSI_P003.1780.t1	1.9096358	6.408647	5.976647	.	.	.	.	.	0	.	0	.	0	.	0.488	0.584	1	1	0.46	0	0	32720.35	301	5.5	7.1701	7	121	155	59	61	179	55	34	21	0.8625	0	0	0	1	1	1	1	1	1	0	0	0.02	0.71	0
APSI_P004.2955.t1	1.9053353	7.9176495	5.8956495	.	.	.	.	.	0	.	0	.	0	.	0.723	0.614	1	1	0.46	0	0	16652.1	145	6.5	8.7533	6	49	76	40	21	77	32	20	12	1.545454545	0	1	0	1	1	1	1	1	1	0	0	0.01	0.01	0
APSI_H003.4928.t1	1.9022357	9.4461495	5.8461495	.	.	.	.	.	0	.	0	.	0	.	0.857	0.743	1	1	0.17	0	0	16969.04	151	-4	5.1448	6	49	78	35	21	75	33	16	17	1.375	0	0	0	1	1	1	1	1	1	0	0	1.52	1.53	0
APSI_P022.4752.t1	1.8985705	9.2692185	5.2612185	.	.	.	.	.	0	.	0	.	0	.	0.934	0.734	1	1	0.16	0	0	20200.78	181	3	9.429	0	54	87	47	19	84	54	29	25	1.393939394	0	1	1	1	1	1	1	1	1	0	1	18.65	18.65	1
APSI_H005.1565.t1	1.8939904	14.7372315	5.7112315	.	.	.	.	.	0	.	1	PF03330	0	.	0.923	0.748	1	1	0.46	0	0	14106.58	128	5.5	8.8574	4	38	68	40	14	77	25	16	9	1.259259259	0	0	0	1	1	1	1	1	1	0	0	10.19	10.67	0
APSI_P007.14266.t1	1.8939904	14.7372315	5.7112315	.	.	.	.	.	0	.	1	PF03330	0	.	0.923	0.748	1	1	0.46	0	0	14106.58	128	5.5	8.8574	4	38	68	40	14	77	25	16	9	1.259259259	0	0	0	1	1	1	1	1	1	0	0	10.19	10.67	0
APSI_P003.2310.t1	1.8934196	11.0996855	5.9396855	.	.	.	.	.	0	.	0	.	0	.	0.991	0.869	1	1	0.71	0	0	17990.34	166	5	7.4404	7	57	99	45	15	77	40	25	15	1.029411765	1	0	0	1	1	1	1	1	1	0	1	16.12	16.12	1
APSI_P004.3158.t1	1.886085	9.604067	5.998067	.	.	.	.	.	0	.	0	.	0	.	0.941	0.66	1	1	0.79	0	0	28743.13	274	10	9.1781	9	109	164	62	12	127	55	33	22	0.985714286	0	0	0	1	1	1	1	1	1	0	0	0.24	0.24	0
APSI_P005.11039.t1	1.8856758	9.311849	5.585849	.	.	.	.	.	0	.	0	.	0	.	0.987	0.634	1	1	0.3	0	0	20660.86	183	4	7.5103	2	47	84	59	27	95	46	27	19	2.25	0	0	0	1	1	1	1	1	1	0	0	0.04	0.18	0
APSI_H017.8136.t1	1.8856758	9.208056	5.572056	.	.	.	.	.	0	.	0	.	0	.	0.988	0.618	1	1	0.32	0	0	20697.88	183	4	7.5093	2	48	84	58	28	95	46	27	19	2.208333333	0	0	0	1	1	1	1	1	1	0	0	0.04	0.18	0
APSI_P005.11042.t1	1.8856758	9.1681475	5.5681475	.	.	.	.	.	0	.	0	.	0	.	0.99	0.61	1	1	0.31	0	0	20683.9	183	4.5	7.5434	2	47	83	59	28	95	47	28	19	2.208333333	0	0	0	1	1	1	1	1	1	0	0	0.04	0.18	0
APSI_H017.8128.t1	1.8856758	9.246883	5.616883	.	.	.	.	.	0	.	0	.	0	.	0.987	0.618	1	1	0.31	0	0	20690.89	183	5	7.9626	2	48	84	58	27	94	47	28	19	2.166666667	0	0	0	1	1	1	1	1	1	0	0	0.04	0.27	0
APSI_P007.13556.t1	1.8836339	10.170746	5.748746	.	.	.	.	.	0	.	0	.	0	.	0.936	0.801	1	1	0.22	0	0	11163.57	101	-2	4.7404	3	31	55	23	9	55	22	10	12	0.916666667	0	0	0	1	1	1	1	1	0	0	0	0.17	0.17	0
APSI_P003.2485.t1	1.8785989	9.6818805	5.9858805	.	.	.	.	.	0	.	0	.	0	.	0.909	0.707	1	1	0.6	0	0	22247.1	207	-0.5	6.2205	6	73	128	54	13	103	39	20	19	1	0	0	0	1	1	1	1	1	1	0	0	0.56	0.56	0
APSI_P003.2486.t1	1.8785989	9.6818805	5.9858805	.	.	.	.	.	0	.	0	.	0	.	0.909	0.707	1	1	0.6	0	0	22247.1	207	-0.5	6.2205	6	73	128	54	13	103	39	20	19	1	0	0	0	1	1	1	1	1	1	0	0	0.56	0.56	0
APSI_P001.7180.t1	1.8713267	9.904905	5.710905	.	.	.	.	.	0	.	0	.	0	.	0.981	0.718	1	1	0.76	0	0	21760.78	190	9	9.7949	3	53	101	51	29	100	39	25	14	2.035714286	0	0	0	1	1	1	1	1	1	0	0	5.61	5.62	0
APSI_H007.9111.t1	1.8704818	10.2223795	5.0683795	.	.	.	.	.	0	.	0	.	0	.	0.946	0.913	1	1	0.24	0	0	22098.3	197	8	8.7973	7	61	100	55	21	99	46	28	18	1.580645161	0	0	0	1	1	1	1	1	1	0	0	0.36	0.48	0
APSI_P003.2484.t1	1.8669045	10.226329	5.990329	.	.	.	.	.	0	.	0	.	0	.	0.931	0.775	1	1	0.58	0	0	22125.92	205	-0.5	6.2205	6	72	125	52	14	101	39	20	19	1.022727273	0	0	0	1	1	1	1	1	1	0	0	0.56	0.56	0
APSI_H011.7479.t1	1.865654	10.3675355	5.6155355	.	.	.	.	.	0	.	0	.	0	.	0.996	0.796	1	1	0.67	0	0	19020.64	168	3.5	7.5333	9	56	87	41	26	92	34	20	14	1.846153846	0	0	0	1	1	1	1	1	0	0	0	2.1	2.51	0
APSI_P010.12091.t1	1.8556225	11.1067295	5.7487295	.	.	.	.	.	0	.	0	.	0	.	1	0.893	1	1	0.46	0	0	18979.47	169	2	6.9595	12	52	88	31	21	84	39	22	17	1.730769231	0	0	0	1	0	1	1	1	1	0	0	0.01	0.01	0
APSI_H017.8151.t1	1.8523402	5.303417	5.471417	.	.	.	.	.	0	.	0	.	0	.	0.237	0.735	1	1	0.22	0	0	24115.71	217	11	10.0852	2	67	111	58	28	117	41	27	14	1.279069767	0	0	0	1	1	1	1	0	1	0	0	1.66	1.82	0
APSI_P002.15557.t1	1.8424742	5.719305	5.893305	.	.	.	.	.	0	.	0	.	0	.	0.387	0.584	1	1	0.64	0	0	15850.99	147	2	7.8371	2	58	84	41	19	82	27	15	12	1.09375	0	0	0	1	1	1	1	1	1	0	0	12.99	13.09	0
APSI_P025.147.t1	1.8414892	9.0652685	5.9092685	.	.	.	.	.	0	.	0	.	0	.	0.934	0.592	1	1	0.19	0	0	16957.52	152	2	7.0397	3	46	70	39	15	74	41	23	18	1.148148148	0	0	0	1	1	1	1	1	1	0	0	16.9	16.9	0
APSI_P002.14606.t1	1.8356119	10.1099	5.9999	.	.	.	.	.	0	.	0	.	0	.	0.999	0.686	1	1	0.47	0	0	7810.57	71	3	7.5072	0	28	37	11	24	51	6	6	0	0.875	0	0	0	1	1	1	1	1	1	0	1	22.22	22.66	0.782608696
APSI_H001.6605.t1	1.8325472	9.342459	5.778459	.	.	.	.	.	0	.	0	.	0	.	0.93	0.664	1	1	0.43	0	0	8021.24	75	5	8.8004	3	28	41	24	5	41	15	11	4	0.5	0	0	0	1	1	1	1	1	1	0	0	1.38	1.38	0
APSI_P012.9173.t1	1.8309772	13.322244	5.838244	.	.	.	.	.	0	.	1	PF02221	0	.	0.704	0.71	1	1	0.59	0	0	22165.64	201	-1.5	5.6194	6	72	124	52	30	106	34	17	17	1.512820513	0	0	0	1	1	1	1	1	1	0	0	2.24	2.32	0
APSI_H003.5272.t1	1.8309772	13.322244	5.838244	.	.	.	.	.	0	.	1	PF02221	0	.	0.704	0.71	1	1	0.59	0	0	22165.64	201	-1.5	5.6194	6	72	124	52	30	106	34	17	17	1.512820513	0	0	0	1	1	1	1	1	1	0	0	2.24	2.32	0
APSI_H002.13389.t1	1.8304256	5.951345	3.623345	.	.	.	.	.	0	.	0	.	0	.	0.733	0.655	1	1	0.83	1	0	18769.61	169	6	8.1576	7	55	97	47	27	100	29	19	10	1.451612903	0	0	0	1	1	1	1	1	0	1	1	17.61	18.2	0.8
APSI_P010.11859.t1	1.8246188	9.332548	5.964548	.	.	.	.	.	0	.	1	PF11327	0	.	0.167	0.561	1	1	0.83	0	0	27234.93	263	6	8.4956	6	107	170	80	21	152	34	21	13	0.833333333	0	0	0	1	1	1	1	1	1	0	0	0.27	0.3	0
APSI_P010.12112.t1	1.8246188	9.151748	5.957748	.	.	.	.	.	0	.	1	PF11327	0	.	0.167	0.532	1	1	0.8	0	0	27261.91	263	4	7.9624	6	106	170	79	21	152	34	20	14	0.818181818	0	0	0	1	1	1	1	1	1	0	0	0.27	0.3	0
APSI_H005.1524.t1	1.8216349	8.0934395	5.8374395	.	.	.	.	.	0	.	0	.	0	.	0.605	0.771	1	1	0.47	0	0	16836.77	148	-3	5.1596	5	47	80	31	20	66	39	19	20	2	0	0	0	1	1	1	1	1	1	0	0	8.17	8.17	0
APSI_P003.2073.t1	1.8151829	8.7608695	5.9348695	.	.	.	.	.	0	.	0	.	0	.	0.813	0.658	1	1	0.61	0	0	18917.75	171	9	9.1594	6	59	94	48	20	94	29	20	9	1.323529412	0	0	0	1	1	1	1	1	1	0	0	0.28	0.28	0
APSI_H005.941.t1	1.8076315	10.1939475	5.7479475	.	.	.	.	.	0	.	0	.	0	.	0.936	0.805	1	1	0.23	0	0	11212.64	101	-2	4.7404	3	31	54	23	10	56	22	10	12	0.916666667	0	0	0	1	1	1	1	1	0	0	0	1.06	1.06	0
APSI_H003.5003.t1	1.8000437	10.650791	5.466791	.	.	.	.	.	0	.	0	.	0	.	0.993	0.871	1	1	0.67	0	0	22859.22	209	13	9.0397	12	77	120	47	25	110	45	30	15	1.45	0	1	0	1	1	1	1	0	1	0	0	0.03	0.04	0
APSI_P003.1814.t1	1.7954552	8.796014	5.172014	.	.	.	.	.	0	.	0	.	0	.	0.895	0.709	1	1	0.16	0	0	21887.54	195	2.5	7.4664	0	57	102	43	25	99	43	24	19	0.866666667	.	.	.	1	1	1	0	0	1	0	0	10.51	10.51	0
APSI_P014.1452.t1	1.7933795	8.476067	5.986067	.	.	.	.	.	0	.	0	.	0	.	0.783	0.632	1	1	0.62	0	0	12243.87	116	-1.5	4.8893	0	41	64	32	13	69	15	7	8	0.966666667	0	0	0	1	1	1	1	1	1	0	1	18.6	18.63	0.739130435
APSI_P004.2893.t1	1.7882475	10.45795	5.99995	.	.	.	.	.	0	.	0	.	0	.	0.955	0.788	1	1	0.81	0	0	10797.59	98	5	8.2434	6	35	57	27	12	55	17	12	5	1.166666667	0	0	0	1	1	1	1	1	1	0	1	21.37	21.37	0.956521739
APSI_H004.3492.t1	1.7882475	10.45795	5.99995	.	.	.	.	.	0	.	0	.	0	.	0.955	0.788	1	1	0.81	0	0	10797.59	98	5	8.2434	6	35	57	27	12	55	17	12	5	1.166666667	0	0	0	1	1	1	1	1	1	0	1	21.37	21.37	0.956521739
APSI_P015.13113.t1	1.7791075	8.49378	5.99778	.	.	.	.	.	0	.	0	.	0	.	0.728	0.688	1	1	0.4	0	0	18190.33	172	1.5	6.9466	4	66	102	42	24	104	30	17	13	0.672727273	0	0	0	1	1	1	1	1	1	0	0	14.83	15.01	0
APSI_H002.13439.t1	1.7699422	5.3723885	5.8283885	.	.	.	.	.	0	.	0	.	0	.	0.29	0.634	1	1	0.68	0	0	15286.33	138	2.5	8.0456	1	45	74	39	16	71	26	15	11	1.434782609	0	1	1	1	1	1	1	1	1	0	0	0.69	0.69	0
APSI_P004.3623.t1	1.7685993	10.8051675	5.4411675	.	.	.	.	.	0	.	0	.	0	.	1	0.894	1	1	0.66	0	0	18131.86	160	3.5	7.6694	12	49	86	36	25	96	27	16	11	1.441176471	0	0	0	1	0	1	1	1	0	0	0	0.38	0.38	0
APSI_P008.16998.t1	1.7679237	11.479508	5.989508	.	.	.	.	.	0	.	0	.	0	.	1	0.915	1	1	0.32	0	0	12209.36	110	2	7.1365	11	37	57	35	10	67	26	15	11	0.681818182	0	0	0	1	1	1	1	1	1	0	0	14.44	14.44	0
APSI_P011.212.t1	1.755808	8.118384	5.994384	.	.	.	.	.	0	.	0	.	0	.	0.598	0.756	1	1	0.26	0	0	28995.06	266	10.5	8.3082	13	97	143	75	30	144	59	37	22	1.034482759	1	0	0	1	1	1	1	1	1	0	1	17.47	17.47	0.782608696
APSI_H005.1742.t1	1.7528064	10.587725	4.905725	.	.	.	.	.	0	.	0	.	0	.	1	0.947	1	1	0.46	0	0	15499.49	138	4	7.5919	8	47	77	31	22	70	33	20	13	1.85	0	0	0	1	1	0	1	0	1	0	1	21.54	21.55	0.869565217
APSI_P001.6864.t1	1.7424027	9.070723	4.840723	.	.	.	.	.	0	.	0	.	0	.	0.99	0.715	1	1	0.14	0	0	15807.34	144	6.5	10.5792	0	40	69	49	8	77	33	20	13	1.222222222	0	1	0	1	1	1	1	1	1	0	0	0.6	0.6	0
APSI_P006.9443.t1	1.7327572	10.1445275	5.9985275	.	.	.	.	.	0	.	0	.	0	.	0.977	0.714	1	1	0.14	0	0	18642.93	166	6.5	9.0551	3	44	90	32	17	79	45	27	18	1.055555556	1	0	0	1	1	1	1	1	1	0	0	0.96	0.96	0
APSI_P012.8868.t1	1.7307528	7.887066	4.995066	.	.	.	.	.	0	.	0	.	0	.	0.814	0.668	1	1	0.35	0	0	18075.36	162	17.5	11.2031	1	45	74	51	11	77	41	30	11	2.391304348	1	1	1	1	1	0	1	1	1	0	1	22.08	22.1	0.782608696
APSI_P001.6620.t1	1.728541	11.0759485	5.9999485	.	.	.	.	.	0	.	0	.	0	.	1	0.846	1	1	0.61	0	0	11033.95	101	4.5	8.3853	7	39	56	30	11	60	21	13	8	1.285714286	0	0	0	1	1	1	1	1	1	0	1	21.17	21.17	0.608695652
APSI_P001.6666.t1	1.728541	11.0819485	5.9999485	.	.	.	.	.	0	.	0	.	0	.	1	0.847	1	1	0.64	0	0	11059.98	101	4.5	8.3853	7	38	56	29	11	60	21	13	8	1.285714286	0	0	0	1	1	1	1	1	1	0	1	21.17	21.17	0.608695652
APSI_H011.7856.t1	1.7250619	11.035045	5.443045	.	.	.	.	.	0	.	0	.	0	.	0.999	0.933	1	1	0.73	0	0	18353.94	162	8	8.559	9	53	86	34	24	87	36	23	13	1.419354839	0	0	0	1	1	0	1	1	1	0	1	18.75	18.75	0.956521739
APSI_P009.18259.t1	1.7250619	11.035045	5.443045	.	.	.	.	.	0	.	0	.	0	.	0.999	0.933	1	1	0.73	0	0	18353.94	162	8	8.559	9	53	86	34	24	87	36	23	13	1.419354839	0	0	0	1	1	0	1	1	1	0	1	18.75	18.75	0.956521739
APSI_H005.1650.t1	1.7219561	12.3473475	4.5273475	.	.	.	.	.	0	.	1	PF05730	0	.	0.851	0.619	1	1	0.86	0	0	15026.29	146	0.5	6.8159	8	63	91	53	9	90	13	7	6	0.75	0	0	0	1	1	1	1	1	1	0	0	17.25	18.26	0
APSI_P007.14386.t1	1.7219561	12.3473475	4.5273475	.	.	.	.	.	0	.	1	PF05730	0	.	0.851	0.619	1	1	0.86	0	0	15026.29	146	0.5	6.8159	8	63	91	53	9	90	13	7	6	0.75	0	0	0	1	1	1	1	1	1	0	0	17.25	18.26	0
APSI_P015.12681.t1	1.7180815	11.168085	5.996085	.	.	.	.	.	0	.	0	.	0	.	1	0.862	1	1	0.49	0	0	23910.71	209	11.5	8.3138	18	55	107	51	23	112	51	33	18	1.351351351	0	1	1	1	1	1	1	1	1	0	0	0.45	0.46	0
APSI_H001.5883.t1	1.7167441	9.7222205	5.9902205	.	.	.	.	.	0	.	0	.	0	.	0.982	0.64	1	1	0.12	0	0	15111.63	137	8	9.9283	3	41	74	47	18	86	28	19	9	0.878787879	0	0	0	1	1	1	1	1	1	0	1	27.78	28.93	0.739130435
APSI_P004.3462.t1	1.7167441	8.465011	5.439011	.	.	.	increased_virulence_(hypervirulence),unaffected_pathogenicity,loss_of_pathogenicity	PHI:2849,PHI:69,PHI:407,PHI:2383	0	.	1	PF01083	0	CE5	0.03	0.641	1	1	0.32	0	0	31772.32	296	11.5	9.3523	5	102	156	66	29	164	73	44	29	1.02739726	1	0	0	1	1	1	1	1	1	0	0	17.68	18.58	0
APSI_P015.13124.t1	1.7145576	6.7184975	5.9024975	.	.	.	.	.	0	.	0	.	0	.	0.552	0.584	1	1	0.47	0	0	15124.13	145	1	7.1322	2	55	87	44	17	91	24	13	11	0.755555556	0	0	0	1	1	1	1	1	1	0	0	12.05	14.7	0
APSI_H010.13950.t1	1.7135578	0.1747665	-3.2692335	.	.	.	.	.	0	.	0	.	0	.	0.995	0.579	0	1	0.83	0	1	10791.65	104	2.5	8.1255	4	41	68	44	6	61	17	10	7	1.380952381	0	0	0	1	1	1	1	0	1	0	2	34.99	44.97	0.47826087
APSI_H001.7055.t1	1.7112585	14.952077	4.960077	.	.	.	reduced_virulence,unaffected_pathogenicity	PHI:7649,PHI:7144,PHI:7651,PHI:7650	0	.	1	PF00188	0	.	0.916	0.916	1	1	0.21	0	0	25572.09	229	7.5	8.4729	8	67	125	58	27	121	56	33	23	1.318181818	0	0	0	1	1	1	1	0	1	0	1	19.71	19.71	0.947368421
APSI_H010.14016.t1	1.7034886	10.150947	5.302947	.	.	.	.	.	0	.	0	.	0	.	0.97	0.838	1	1	0.32	0	0	9949.56	87	4	8.1475	4	24	42	23	11	46	20	13	7	1.615384615	0	0	0	1	0	1	1	1	0	0	0	8.2	8.2	0
APSI_H007.8999.t1	1.6924258	4.480798	5.998798	.	.	.	.	.	0	.	0	.	0	.	0.165	0.582	1	1	0.48	0	0	38565.24	360	1	6.6499	20	128	220	75	24	182	87	46	41	0.795698925	1	0	0	1	1	1	1	1	1	0	0	4.54	4.54	0
APSI_H008.10082.t1	1.6841004	11.132048	5.492048	.	.	.	.	.	0	.	0	.	0	.	1	0.94	1	1	0.65	0	0	13724.88	125	2.5	7.5145	8	39	72	37	13	72	26	15	11	1.1	.	.	.	1	1	1	0	1	1	0	0	0.09	0.09	0
APSI_H006.14597.t1	1.6805303	12.8211765	5.3371765	.	.	.	.	.	1	UfRTP1	0	.	0	.	0.786	0.628	1	1	0.39	0	0	22790.16	204	-10	4.3507	8	62	122	48	26	103	44	18	26	1.189189189	0	0	0	1	1	1	1	1	1	0	0	1.61	1.61	0
APSI_P015.12851.t1	1.6797944	10.19217	5.99817	.	.	.	.	.	0	.	0	.	0	.	0.992	0.707	1	1	0.8	0	0	16137.4	140	3.5	8.1324	7	40	77	36	19	74	26	15	11	2.052631579	0	0	0	1	1	1	1	1	1	0	0	4.94	4.94	0
APSI_P005.10507.t1	1.6796654	9.6619955	5.3479955	.	.	.	.	.	0	.	0	.	0	.	0.964	0.755	1	1	0.17	0	0	13104.93	121	4.5	8.2922	3	43	63	38	13	68	31	19	12	0.735294118	0	0	0	1	1	1	1	1	1	0	0	1.29	1.29	0
APSI_P004.2813.t1	1.679561	5.9819315	5.9759315	.	.	.	.	.	0	.	0	.	0	.	0.352	0.649	1	1	0.31	0	0	20873.99	185	5.5	8.8037	4	52	81	62	22	97	33	20	13	1.733333333	0	1	0	1	1	1	1	1	1	0	0	0	0	0
APSI_P001.6658.t1	1.679561	6.1902755	5.9682755	.	.	.	.	.	0	.	0	.	0	.	0.382	0.655	1	1	0.3	0	0	20943.1	185	6.5	9.1288	4	51	80	62	22	97	34	21	13	1.733333333	0	1	0	1	1	1	1	1	1	0	0	0	0	0
APSI_H011.7901.t1	1.6759636	3.7929585	5.0589585	.	.	.	.	.	0	.	0	.	0	.	0.186	0.603	1	1	0.13	0	0	15932.76	145	12	10.5062	3	44	73	48	17	92	24	19	5	0.897435897	0	0	1	1	1	1	1	0	1	0	0	19.8	35.17	0
APSI_P002.15157.t1	1.6723974	14.769045	4.465045	.	.	.	.	.	1	PsShr2	0	.	0	.	0.998	0.886	1	1	0.84	0	0	20964.52	195	1.5	7.0456	12	76	122	43	22	111	33	18	15	1.021276596	.	.	.	0	1	0	0	0	1	0	0	13.4	13.41	0
APSI_P005.11314.t1	1.6657962	9.7388375	5.9948375	.	.	.	.	.	0	.	0	.	0	.	0.894	0.73	1	1	0.42	0	0	20484.58	186	7	8.0841	5	55	100	57	24	103	36	24	12	0.975	1	0	0	1	1	1	1	1	1	0	0	15.01	15.03	0
APSI_P025.26.t1	1.6631665	11.013449	5.625449	.	.	.	.	.	0	.	0	.	0	.	1	0.898	1	1	0.41	0	0	16301.07	145	6.5	8.1189	11	43	74	40	17	86	33	21	12	1.148148148	1	0	0	1	1	1	1	0	1	0	1	22.5	22.5	0.826086957
APSI_P018.7863.t1	1.6567178	-2.920687	-3.928687	.	.	.	.	.	0	.	0	.	0	.	0.464	0.704	0	1	0.25	0	1	19627.75	173	13	10.4744	5	50	81	45	23	94	34	24	10	1.5	1	0	0	1	1	1	1	1	1	0	2	21.46	40.33	0.652173913
APSI_H016.15598.t1	1.6493032	3.846424	5.940424	.	.	.	unaffected_pathogenicity	PHI:3972	0	.	0	.	0	CE4	0.029	0.622	1	1	0.56	0	0	31407.63	279	12	9.3194	5	87	139	74	40	143	58	37	21	1.58	0	0	0	1	1	1	1	1	1	0	0	0.04	0.04	0
APSI_P001.6649.t1	1.6459643	10.523897	5.999897	.	.	.	.	.	0	.	0	.	0	.	0.995	0.759	1	1	0.66	0	0	10989.78	101	1.5	7.4746	7	41	60	30	12	60	18	10	8	1.19047619	0	0	0	1	1	1	1	1	1	0	1	19.43	19.45	0.739130435
APSI_H002.12785.t1	1.6437666	4.9612375	4.9552375	.	.	.	.	.	0	.	0	.	0	.	0.315	0.686	1	1	0.71	0	0	20301.35	186	6.5	8.4113	11	74	108	41	20	103	23	15	8	1.416666667	.	.	.	1	0	1	0	0	1	0	0	6.05	6.2	0
APSI_P017.12300.t1	1.6437666	4.9612375	4.9552375	.	.	.	.	.	0	.	0	.	0	.	0.315	0.686	1	1	0.71	0	0	20301.35	186	6.5	8.4113	11	74	108	41	20	103	23	15	8	1.416666667	.	.	.	1	0	1	0	0	1	0	0	6.05	6.2	0
APSI_P021.13316.t1	1.6406014	6.023178	5.459178	.	.	.	.	.	0	.	0	.	0	.	0.425	0.669	1	1	0.5	0	0	24022.8	216	16	10.0759	6	70	111	63	31	119	46	33	13	1.43902439	1	0	1	1	1	1	1	1	1	0	0	4.91	8.48	0
APSI_P005.11111.t1	1.6146399	9.7589665	5.9969665	.	.	.	.	.	0	.	0	.	0	.	0.971	0.656	1	1	0.47	0	0	10505.18	96	11.5	10.8101	3	31	51	26	5	44	25	19	6	1.421052632	0	0	0	1	1	1	1	1	1	0	0	8.7	8.7	0
APSI_H005.1636.t1	1.6077528	14.582895	5.424895	.	.	.	.	.	1	Cri_9402	0	.	0	.	0.966	0.727	1	1	0.85	0	0	26818.27	237	6.5	8.1495	7	67	128	49	42	130	46	28	18	1.604166667	0	0	0	1	0	1	1	1	0	0	0	0.74	0.75	0
APSI_H011.7881.t1	1.5894319	10.0743395	4.7043395	.	.	.	.	.	0	.	0	.	0	.	1	0.895	1	1	0.78	0	0	14163.12	125	5	8.6763	5	37	69	27	16	62	26	16	10	2.25	.	.	.	1	0	1	0	0	0	0	0	0.1	0.11	0
APSI_H013.5719.t1	1.5819054	2.76377	5.89577	.	.	.	.	.	0	.	0	.	0	CBM63	0.003	0.475	1	1	0.94	0	0	33660.23	317	13	9.061	13	131	198	79	26	168	54	34	20	1.081081081	0	0	0	1	1	1	1	1	1	0	0	9.92	9.97	0
APSI_H005.1816.t1	1.5773941	9.548729	5.588729	.	.	.	.	.	0	.	0	.	0	.	0.937	0.723	1	1	0.61	0	0	12770.77	117	7.5	8.5152	6	39	70	28	20	74	19	15	4	0.818181818	0	1	0	1	1	1	1	0	1	0	0	0.49	0.49	0
APSI_P001.5330.t1	1.569595	4.3090345	3.7090345	.	.	.	.	.	0	.	0	.	0	.	0.486	0.614	1	1	0.18	1	0	19039.56	169	-4.5	4.8344	2	44	77	46	22	93	39	18	21	1.194444444	0	0	0	1	1	1	1	1	0	1	0	16.11	16.11	0
APSI_P005.10630.t1	1.5681853	13.042737	5.924737	.	.	.	.	.	1	Cri_9402	0	.	0	.	0.739	0.614	1	1	0.61	0	0	36096.41	331	8.5	8.2012	15	112	201	62	32	163	85	48	37	1.179487179	0	0	0	1	1	1	1	1	1	0	0	0.9	0.9	0
APSI_H001.6225.t1	1.5643301	7.4820235	5.5620235	.	.	.	.	.	0	.	0	.	0	.	0.998	0.322	1	1	0.82	0	0	27701.14	264	1	6.8378	5	95	166	122	17	152	43	23	20	1.230769231	0	0	0	1	1	1	1	1	1	0	0	0.67	0.84	0
APSI_P007.14184.t1	1.555239	7.074348	5.760348	.	.	.	.	.	0	.	0	.	0	.	0.599	0.62	1	1	0.48	0	0	16523.35	145	-5.5	4.7584	5	45	77	30	23	67	41	19	22	1.85	0	0	0	1	1	1	1	1	1	0	1	15.94	15.94	0.944444444
APSI_P008.17031.t1	1.5548824	10.4275265	5.9515265	.	.	.	.	.	0	.	0	.	0	.	0.98	0.766	1	1	0.17	0	0	18518.84	163	4.5	7.512	3	46	81	40	21	76	37	23	14	1.64	0	0	0	1	1	1	1	1	1	0	0	4.18	4.19	0
APSI_P008.16771.t1	1.5441914	10.49895	5.99895	.	.	.	.	.	0	.	0	.	0	.	0.998	0.752	1	1	0.58	0	0	12039.97	102	6.5	8.7809	7	29	49	23	17	59	19	13	6	1.8125	0	0	0	1	1	1	1	1	1	0	0	10.87	10.92	0
APSI_P001.7435.t1	1.5423484	10.8801385	5.9601385	.	.	.	.	.	0	.	0	.	0	.	0.999	0.821	1	1	0.85	0	0	22602.64	195	6.5	7.435	11	56	102	44	39	100	41	27	14	2.192307692	0	0	0	1	1	1	1	1	1	0	1	17.87	17.88	0.8
APSI_P013.4169.t1	1.5359899	7.851096	5.031096	.	.	.	.	.	0	.	0	.	0	.	0.841	0.629	1	1	0.45	0	0	13322.5	122	6	10.2177	2	38	66	42	12	67	19	13	6	1.541666667	0	1	0	1	1	1	1	1	1	0	1	22.24	28.1	0.695652174
APSI_P012.8977.t1	1.534819	4.324146	5.974146	.	.	.	.	.	0	.	0	.	0	CBM63	0.141	0.584	1	1	0.64	0	0	34184.75	313	9	8.2247	12	110	175	75	33	162	63	38	25	1.3125	1	1	1	1	1	1	1	1	1	0	0	4.37	4.45	0
APSI_H004.3630.t1	1.5307343	5.2873335	5.6053335	.	.	.	.	.	0	.	0	.	0	.	0.306	0.641	1	1	0.47	0	0	30560.67	280	1	6.7012	14	86	156	84	30	173	46	25	21	0.966101695	0	1	0	1	1	1	1	1	1	0	0	0.99	1.5	0
APSI_H011.7941.t1	1.5307343	9.909402	5.701402	.	.	.	.	.	1	UfRTP1	0	.	0	.	0.242	0.626	1	1	0.66	0	0	23364.78	215	4	8.1401	7	77	120	72	21	116	33	19	14	1.268292683	0	0	0	1	1	1	1	1	1	0	0	4.57	4.89	0
APSI_H001.6606.t1	1.5199139	2.3390455	5.9930455	.	.	.	.	.	0	.	0	.	0	.	0.056	0.335	1	1	0.87	0	0	20810.82	203	1	6.9711	10	87	145	51	17	125	26	14	12	0.59375	0	1	0	1	1	1	1	1	1	0	0	1.99	2.05	0
APSI_P005.10801.t1	1.5106711	7.594149	5.998149	.	.	.	.	.	0	.	0	.	0	.	0.67	0.596	1	1	0.24	0	0	11565.07	106	-1.5	5.5467	4	35	60	28	7	51	22	11	11	1.0625	0	0	0	1	1	1	1	1	1	0	0	3.46	3.46	0
APSI_P005.10357.t1	1.5074034	10.0098935	5.8818935	.	.	.	.	.	0	.	0	.	0	.	0.983	0.705	1	1	0.4	0	0	17084.46	153	3.5	8.0294	5	46	79	46	12	73	27	16	11	2.444444444	0	0	0	1	1	1	1	1	1	0	0	0.14	0.14	0
APSI_P005.11126.t1	1.4987286	-1.371679	-4.455679	.	.	.	.	.	0	.	0	.	0	.	0.886	0.628	0	1	0.9	0	1	20325.47	198	-2	5.5173	10	93	136	45	18	109	26	13	13	0.759259259	0	0	0	1	1	1	1	1	1	1	2	20.65	41.8	0.826086957
APSI_P009.17775.t1	1.4878821	2.2409215	5.7029215	.	.	.	.	.	0	.	0	.	0	GH5_30,GH5_41,GH39,GH5,GH5_31,GH5_7	0.001	0.422	1	1	0.77	0	0	41022.25	361	4	7.4709	3	102	189	95	56	191	80	44	36	1.676923077	0	0	0	1	1	1	1	1	1	0	0	9.93	9.96	0
APSI_P011.198.t1	1.48075	8.6070955	5.5950955	.	.	.	.	.	0	.	0	.	0	.	0.8	0.702	1	1	0.6	0	0	7530.79	70	4.5	10.4038	1	26	36	20	8	40	13	9	4	1.222222222	0	0	0	1	1	1	1	0	1	0	1	18.77	18.77	1
APSI_P001.7354.t1	1.48075	8.6070955	5.5950955	.	.	.	.	.	0	.	0	.	0	.	0.8	0.702	1	1	0.6	0	0	7530.79	70	4.5	10.4038	1	26	36	20	8	40	13	9	4	1.222222222	0	0	0	1	1	1	1	0	1	0	1	18.77	18.77	1
APSI_P014.1235.t1	1.4784285	8.4364495	5.9464495	.	.	.	.	.	0	.	0	.	0	.	0.888	0.527	1	1	0.44	0	0	16604.36	153	-6	4.7634	3	55	92	32	18	77	37	17	20	0.682926829	1	0	0	1	1	1	1	1	1	0	0	0.13	0.13	0
APSI_P010.12130.t1	1.4781735	4.6005475	5.8605475	.	.	.	.	.	0	.	0	.	0	.	0.192	0.598	1	1	0.41	0	0	34250.59	308	5	7.7091	12	97	174	67	32	144	76	42	34	1.528301887	0	0	0	1	1	1	1	1	1	0	0	0	0.53	0
APSI_P014.1360.t1	1.4738507	8.9591415	5.3411415	.	.	.	.	.	0	.	0	.	0	.	0.859	0.744	1	1	0.45	0	0	23418.06	208	13	9.0671	9	64	108	58	31	116	39	28	11	1.375	0	0	0	1	1	1	1	1	1	0	0	15.57	15.79	0
APSI_H006.14419.t1	1.4732738	0.349612	-3.874388	.	.	.	.	.	0	.	0	.	0	.	0.981	0.723	0	1	0.26	0	1	18340.16	165	3.5	7.6909	5	52	84	49	18	89	40	23	17	1.285714286	1	0	0	1	1	1	1	1	1	1	2	20.56	39.91	0.95
APSI_H008.9981.t1	1.4679787	7.8951895	5.5611895	.	.	.	.	.	0	.	0	.	0	.	0.753	0.636	1	1	0.67	0	0	28967.09	267	6	8.4877	4	79	148	77	30	150	55	32	23	1.253968254	1	1	0	1	1	1	1	1	1	0	0	3.07	3.08	0
APSI_P002.15332.t1	1.4670886	3.292346	5.410346	.	.	.	.	.	0	.	0	.	0	.	0.106	0.541	1	1	0.29	0	0	34120.24	310	5	8.0634	1	86	150	101	38	177	77	43	34	1.338028169	0	0	0	1	1	1	1	1	1	0	0	2.24	2.24	0
APSI_P018.7552.t1	1.4663501	10.8767995	5.9807995	.	.	.	.	.	0	.	0	.	0	.	1	0.816	1	1	0.7	0	0	13632.32	128	5.5	8.1689	10	61	85	34	10	62	23	15	8	1.2	0	0	0	1	1	1	1	1	1	0	0	3.08	3.08	0
APSI_P001.6770.t1	1.4506145	7.674995	5.622995	.	.	.	.	.	0	.	0	.	0	.	0.727	0.615	1	1	0.69	0	0	28967.05	267	5	8.1493	4	79	148	77	30	150	54	31	23	1.238095238	1	1	0	1	1	1	1	1	1	0	0	3.07	3.08	0
APSI_H007.9034.t1	1.4501977	9.0118115	5.1358115	.	.	.	.	.	0	.	0	.	0	.	0.782	0.864	1	1	0.41	0	0	25950.55	228	-3	5.8118	10	69	112	50	34	120	55	28	27	1.5	0	0	0	1	1	1	1	1	0	0	0	0.13	0.4	0
APSI_P006.10210.t1	1.4501977	9.0118115	5.1358115	.	.	.	.	.	0	.	0	.	0	.	0.782	0.864	1	1	0.41	0	0	25950.55	228	-3	5.8118	10	69	112	50	34	120	55	28	27	1.5	0	0	0	1	1	1	1	1	0	0	0	0.13	0.4	0
APSI_H017.8133.t1	1.4443592	9.150343	5.556343	.	.	.	.	.	0	.	0	.	0	.	0.986	0.613	1	1	0.34	0	0	20728.9	183	4	7.5093	2	48	83	58	28	94	46	27	19	2.304347826	0	0	0	1	1	1	1	1	1	0	0	0.03	0.17	0
APSI_P019.8113.t1	1.4391648	10.352649	5.792649	.	.	.	.	.	0	.	0	.	0	.	0.957	0.803	1	1	0.47	0	0	19235.85	172	-0.5	6.2164	5	55	95	45	22	89	35	18	17	1.709677419	0	0	0	1	1	1	1	1	1	0	0	1.35	1.36	0
APSI_P015.12854.t1	1.414991	10.1223565	5.9403565	.	.	.	.	.	0	.	0	.	0	.	0.945	0.752	1	1	0.73	0	0	18008.38	159	2	7.6607	4	45	88	44	19	79	31	17	14	2.2	0	1	0	1	1	1	1	1	1	0	0	4.58	4.58	0
APSI_H003.4419.t1	1.4110879	-1.3545925	-3.8445925	.	.	.	.	.	0	.	0	.	0	.	0.698	0.717	0	1	0.58	0	1	21758.98	200	4	8.3263	5	68	120	64	22	120	35	20	15	0.958333333	0	1	1	1	1	1	1	0	1	1	2	21.93	40.4	0.8
APSI_P008.16973.t1	1.400709	9.6479995	5.9999995	.	.	.	.	.	0	.	0	.	0	.	0.997	0.611	1	1	0.49	0	0	8476.1	75	5	8.6964	5	21	35	22	6	42	14	10	4	1.4	0	0	0	1	1	1	1	1	1	0	0	6.73	6.73	0
APSI_P026.885.t1	1.400709	9.6479995	5.9999995	.	.	.	.	.	0	.	0	.	0	.	0.997	0.611	1	1	0.49	0	0	8476.1	75	5	8.6964	5	21	35	22	6	42	14	10	4	1.4	0	0	0	1	1	1	1	1	1	0	0	6.73	6.73	0
APSI_H016.15382.t1	1.3982446	8.020302	4.138302	.	.	.	.	.	0	.	0	.	0	.	0.83	0.817	1	1	0.63	0	0	14135.79	123	-2	4.9536	1	30	64	28	24	70	23	11	12	1.72	.	.	.	1	0	1	0	0	0	0	0	10.69	10.82	0
APSI_H007.8761.t1	1.3866562	9.07276	5.11876	.	.	.	.	.	0	.	0	.	0	.	0.933	0.726	1	1	0.49	0	0	9346.51	85	3	8.517	2	31	49	19	13	47	12	8	4	1.142857143	.	.	.	1	1	1	0	0	1	0	1	21.9	21.9	0.782608696
APSI_H002.12594.t1	1.3790444	9.8014665	5.6074665	.	.	.	.	.	0	.	0	.	0	.	0.981	0.718	1	1	0.3	0	0	12900.86	120	1	6.8417	4	42	60	36	13	72	25	14	11	0.8	0	0	0	1	1	1	1	1	1	0	1	18.01	18.21	0.608695652
APSI_P006.9367.t1	1.3772712	3.6209155	5.8409155	.	.	.	.	.	0	.	0	.	0	GH23	0.022	0.608	1	1	0.73	0	0	35085.89	328	16.5	9.2327	13	126	195	79	34	180	61	40	21	0.988235294	0	0	0	1	1	1	1	1	1	0	0	8.82	8.83	0
APSI_P002.14916.t1	1.3731338	9.366288	5.994288	.	.	.	.	.	0	.	0	.	0	.	0.973	0.589	1	1	0.43	0	0	19832.64	179	11	9.0286	6	54	98	42	17	77	52	34	18	1.323529412	1	0	0	1	1	1	1	1	1	0	0	5.64	5.64	0
APSI_P003.2317.t1	1.3681096	6.648286	5.794286	.	.	.	reduced_virulence,unaffected_pathogenicity,loss_of_pathogenicity	PHI:115,PHI:181,PHI:2847,PHI:2343,PHI:3721,PHI:4880,PHI:437,PHI:4879,PHI:4916,PHI:2818,PHI:7283,PHI:9525,PHI:2817,PHI:1027,PHI:88,PHI:3,PHI:114,PHI:103,PHI:247	0	.	0	.	0	GH28	0	0.309	1	1	0.78	0	0	45747.04	420	9	8.3235	10	140	251	116	46	229	81	47	34	1.365853659	1	0	0	1	1	1	1	1	1	0	0	10.24	11.13	0
APSI_H009.11780.t1	1.3566743	10.445004	5.009004	.	.	.	.	.	0	.	0	.	0	.	1	0.906	1	1	0.66	0	0	7358.72	66	6	10.1407	4	18	36	19	4	36	12	9	3	2	0	0	0	1	1	0	1	0	1	0	1	21.69	21.69	1
APSI_H008.9936.t1	1.3557899	11.0758985	5.9998985	.	.	.	.	.	0	.	0	.	0	.	1	0.846	1	1	0.55	0	0	11003.92	101	4.5	8.3853	7	39	56	31	11	61	21	13	8	1.227272727	0	0	0	1	1	1	1	1	1	0	1	21.17	21.17	0.608695652
APSI_P001.6419.t1	1.351027	8.1409255	5.0209255	.	.	.	.	.	0	.	0	.	0	.	0.853	0.667	1	1	0.14	0	0	26560.19	240	1.5	6.9533	4	67	120	67	20	117	66	35	31	1.456521739	0	0	0	1	0	1	1	1	1	0	0	0.53	0.53	0
APSI_P001.6422.t1	1.351027	7.8956005	5.0156005	.	.	.	.	.	0	.	0	.	0	.	0.834	0.646	1	1	0.14	0	0	26588.25	240	1.5	6.9533	4	66	120	67	20	117	66	35	31	1.488888889	0	0	0	1	0	1	1	1	1	0	0	0.53	0.53	0
APSI_P007.14381.t1	1.3462868	10.8628475	4.5188475	.	.	.	.	.	0	.	1	PF05730	0	.	0.779	0.445	1	1	0.8	0	0	21372.09	208	1.5	6.9046	9	97	136	67	17	114	26	15	11	0.890909091	0	0	0	1	1	1	1	1	1	0	0	11.67	21.31	0
APSI_P016.16287.t1	1.3382013	4.1609145	5.9909145	.	.	.	.	.	0	.	0	.	0	.	0.232	0.463	1	1	0.55	0	0	21240.16	185	11.5	9.9257	2	53	93	43	32	93	48	32	16	1.566666667	0	0	0	1	1	1	1	1	1	0	0	0.32	0.32	0
APSI_H004.2950.t1	1.3382013	4.1609145	5.9909145	.	.	.	.	.	0	.	0	.	0	.	0.232	0.463	1	1	0.55	0	0	21240.16	185	11.5	9.9257	2	53	93	43	32	93	48	32	16	1.566666667	0	0	0	1	1	1	1	1	1	0	0	0.32	0.32	0
APSI_H008.9395.t1	1.3249259	4.0416965	5.6136965	.	.	.	.	.	0	.	0	.	0	.	0.344	0.394	1	1	0.81	0	0	12402.17	115	2.5	6.9439	6	45	74	33	20	74	17	12	5	0.457142857	0	0	0	1	1	1	1	0	1	0	0	0.39	0.39	0
APSI_H003.4422.t1	1.3244017	3.761441	-3.884559	.	.	.	.	.	1	PsShr1	0	.	0	.	0.729	0.712	0	1	0.6	0	1	21830.12	200	4	8.3263	5	66	119	64	22	121	35	20	15	0.979166667	0	1	1	1	1	1	1	0	1	1	2	21.93	40.39	0.8
APSI_H010.13681.t1	1.3232334	9.831739	5.415739	.	.	.	.	.	0	.	0	.	0	.	0.96	0.776	1	1	0.46	0	0	18747.65	164	16	10.0407	8	47	83	39	20	86	38	28	10	1.322580645	0	0	0	1	1	1	1	0	1	0	1	17.16	17.16	0.9
APSI_P009.17668.t1	1.3202698	10.1331315	5.6571315	.	.	.	.	.	0	.	0	.	0	.	0.963	0.783	1	1	0.48	0	0	18022.71	157	5	8.4745	6	41	80	39	23	89	34	20	14	1.433333333	0	0	0	1	1	1	1	1	1	0	0	0.5	0.51	0
APSI_H002.13096.t1	1.3192861	14.3237095	4.9797095	.	.	.	.	.	0	.	1	PF00314	0	GH152	0.941	0.783	1	1	0.75	0	0	21833.65	203	-2.5	4.9734	9	72	127	53	16	113	42	20	22	0.85106383	.	.	.	1	1	0	0	1	1	0	0	0.25	0.25	0
APSI_H007.8820.t1	1.317059	5.18714	5.27114	.	.	.	.	.	0	.	0	.	0	CBM63	0.421	0.565	1	1	0.77	0	0	27333.31	250	9	8.5779	9	83	151	73	28	144	46	29	17	0.983050847	0	0	0	1	1	1	1	0	0	0	0	0.18	0.32	0
APSI_P023.8461.t1	1.3059224	8.865732	5.427732	.	.	.	.	.	0	.	0	.	0	.	0.941	0.632	1	1	0.5	0	0	9221.74	83	3.5	8.5062	4	29	48	23	12	54	16	10	6	0.714285714	.	.	.	1	1	1	0	1	1	0	0	0.79	0.99	0
APSI_P017.12429.t1	1.2914585	10.137543	5.373543	.	.	.	.	.	0	.	0	.	0	.	1	0.794	1	1	0.25	0	0	15210.81	131	6.5	8.0786	12	33	61	32	15	71	35	22	13	1.578947368	0	0	0	1	0	1	1	1	0	0	0	0.4	0.4	0
APSI_P017.12414.t1	1.2914585	10.137543	5.373543	.	.	.	.	.	0	.	0	.	0	.	1	0.794	1	1	0.25	0	0	15210.81	131	6.5	8.0786	12	33	61	32	15	71	35	22	13	1.578947368	0	0	0	1	0	1	1	1	0	0	0	0.4	0.4	0
APSI_P002.14586.t1	1.2894719	7.7213265	5.5553265	.	.	.	.	.	0	.	0	.	0	.	0.998	0.363	1	1	0.79	0	0	27651.02	264	0	6.4743	4	94	167	122	17	153	42	22	20	1.185185185	0	0	0	1	1	1	1	1	1	0	0	0.25	0.49	0
APSI_P003.1902.t1	1.2869773	11.9817765	5.3377765	.	.	.	.	.	1	UfRTP1	0	.	0	.	0.687	0.587	1	1	0.37	0	0	22905.25	205	-11	4.2965	8	62	123	48	26	103	45	18	27	1.189189189	0	0	0	1	1	1	1	1	1	0	0	1.59	1.59	0
APSI_P008.17405.t1	1.2760268	8.9664345	5.9964345	.	.	.	.	.	0	.	0	.	0	.	0.946	0.549	1	1	0.27	0	0	11494.41	104	7	9.6874	2	34	51	36	15	60	22	16	6	1.142857143	0	0	0	1	1	1	1	1	1	0	0	3.84	3.88	0
APSI_P009.17618.t1	1.2610831	9.198	6	.	.	.	.	.	0	.	0	.	0	.	0.976	0.557	1	1	0.18	0	0	11805.65	105	6.5	9.945	2	29	50	32	7	51	36	22	14	1.285714286	1	0	0	1	1	1	1	1	1	0	0	2.73	2.73	0
APSI_H016.15346.t1	1.2337316	7.738553	5.998553	.	.	.	.	.	0	.	0	.	0	.	0.723	0.567	1	1	0.58	0	0	12012.38	110	5	9.5343	0	38	64	31	15	54	25	16	9	1.304347826	0	0	0	1	1	1	1	1	1	0	0	10.73	10.73	0
APSI_P009.18099.t1	1.232076	7.253695	5.999695	.	.	.	.	.	0	.	0	.	0	.	0.796	0.413	1	1	0.41	0	0	10918.63	98	12	11.5677	1	29	51	24	11	53	24	19	5	0.68	1	0	0	1	1	1	1	1	1	0	0	3.24	3.24	0
APSI_P006.9446.t1	1.224894	7.7783	5.8703	.	.	.	.	.	0	.	0	.	0	.	0.987	0.331	1	1	0.56	0	0	16537.99	163	-0.5	6.229	3	66	105	32	10	81	41	21	20	0.808510638	0	0	0	1	1	1	1	1	1	0	0	10.85	10.85	0
APSI_P005.10487.t1	1.2205003	10.2142885	4.5742885	.	.	.	.	.	0	.	0	.	0	.	0.998	0.942	1	1	0.46	0	0	11084.78	99	4	8.0444	5	33	49	31	13	55	24	15	9	1.210526316	.	.	.	1	0	1	0	0	0	0	0	1.77	1.77	0
APSI_H016.15417.t1	1.2186476	6.670403	5.932403	.	.	.	.	.	0	.	0	.	0	.	0.526	0.597	1	1	0.27	0	0	26955.01	240	10	9.2309	6	71	120	73	25	122	51	32	19	1.777777778	0	0	0	1	1	1	1	1	1	0	0	0	0	0
APSI_H002.12188.t1	1.2109349	2.4231	5.5911	.	.	.	.	.	0	.	0	.	0	.	0.003	0.469	1	1	0.73	0	0	12411.19	132	3.5	7.9921	1	78	87	18	30	108	6	6	0	0.529411765	0	0	0	1	1	1	1	1	1	0	0	20.75	46.36	0
APSI_P020.4851.t1	1.2087623	0.277924	5.989924	.	.	.	.	.	0	.	0	.	0	.	0	0.048	1	1	0.81	0	0	29331.93	302	-11.5	4.266	3	156	217	104	14	166	38	15	23	0.404255319	0	0	0	1	1	1	1	1	1	0	0	7.98	7.99	0
APSI_H015.770.t1	1.2016914	5.8066865	5.4746865	.	.	.	reduced_virulence,unaffected_pathogenicity,lethal	PHI:5271,PHI:5272,PHI:4077,PHI:7511,PHI:2837,PHI:8929	0	.	0	.	0	.	0.896	0.826	1	1	0.38	0	0	23325.85	213	2.5	8.7922	1	68	112	73	20	115	47	25	22	1.512820513	0	0	1	1	1	1	1	1	1	0	0	0.11	0.3	0
APSI_P012.9228.t1	1.2009128	8.699785	5.999785	.	.	.	.	.	0	.	0	.	0	.	0.773	0.677	1	1	0.39	0	0	10321.16	94	8	10.2396	3	30	49	31	12	59	15	12	3	1.041666667	0	0	0	1	1	1	1	1	1	0	1	14.69	14.74	1
APSI_H016.15417.t2	1.1890101	6.404603	5.924603	.	.	.	.	.	0	.	0	.	0	.	0.352	0.728	1	1	0.25	0	0	25865.65	232	4.5	8.044	5	72	118	70	23	118	47	27	20	1.611111111	0	0	0	1	1	1	1	1	1	0	0	0	0	0
APSI_H002.13405.t5	1.1786872	7.54213	5.91613	.	.	.	.	.	0	.	0	.	0	.	0.659	0.612	1	1	0.26	0	0	22387.06	201	4.5	7.7717	10	60	102	61	27	124	37	22	15	1.157894737	0	0	0	1	1	1	1	1	1	0	0	4.7	5.12	0
APSI_P006.9550.t1	1.1721493	9.612641	4.368641	.	.	.	.	.	0	.	0	.	0	.	1	0.874	1	1	0.39	0	0	13809.44	124	7	10.2252	0	36	68	28	17	59	24	17	7	1.344827586	.	.	.	1	1	1	0	0	1	0	0	6.25	6.25	0
APSI_H005.1404.t1	1.1717458	8.948406	5.882406	.	.	.	.	.	0	.	0	.	0	.	0.912	0.599	1	1	0.32	0	0	19714.02	180	4.5	9.1176	3	58	86	69	16	98	31	18	13	1.64516129	0	0	0	1	1	1	1	1	1	0	0	1.79	1.83	0
APSI_H009.11262.t1	1.1654794	-6.65425	-3.46825	.	.	.	.	.	0	.	0	.	0	.	0.002	0.467	0	1	0.71	0	1	11826.63	126	3.5	8.2139	0	74	82	21	29	106	8	7	1	0.455882353	0	0	0	1	1	1	1	1	1	0	2	26.75	55.42	0.695652174
APSI_H005.1305.t1	1.1520287	9.5907355	5.1687355	.	.	.	.	.	0	.	0	.	0	.	0.933	0.804	1	1	0.3	0	0	9831.38	89	3.5	8.1475	4	29	43	28	7	47	19	12	7	1.133333333	0	0	0	1	1	0	1	1	1	0	0	0.12	0.12	0
APSI_P014.1426.t1	1.1460423	7.1338495	5.9998495	.	.	.	.	.	0	.	0	.	0	.	0.916	0.273	1	1	0.15	0	0	24160.13	215	14.5	9.2609	3	49	114	36	31	100	80	52	28	0.75	0	0	0	1	1	1	1	1	1	0	0	2.32	2.32	0
APSI_P017.12604.t1	1.142998	9.2232055	5.7012055	.	.	.	.	.	0	.	0	.	0	.	0.999	0.588	1	1	0.49	0	0	20436.17	185	4.5	9.1047	2	49	108	50	20	99	22	14	8	1.473684211	0	0	0	1	1	1	1	1	1	0	0	0.85	1.01	0
APSI_P006.10044.t1	1.13617	-1.9706255	-4.6946255	.	.	.	.	.	0	.	0	.	0	.	0.843	0.611	0	1	0.26	0	1	23403	207	11.5	10.0958	1	57	98	70	26	115	43	29	14	1.368421053	0	0	0	1	1	1	1	0	1	2	3	36.58	59.38	0.972222222
APSI_H007.8961.t1	1.13617	-1.9706255	-4.6946255	.	.	.	.	.	0	.	0	.	0	.	0.843	0.611	0	1	0.26	0	1	23403	207	11.5	10.0958	1	57	98	70	26	115	43	29	14	1.368421053	0	0	0	1	1	1	1	0	1	2	3	36.58	59.38	0.972222222
APSI_H005.1264.t1	1.1340458	7.7315465	5.9895465	.	.	.	.	.	1	PGTAUSPE_10_1	0	.	0	.	0.01	0.447	1	1	0.28	0	0	36305.5	324	10.5	9.3397	1	82	160	99	36	167	77	47	30	1.044117647	0	0	0	1	1	1	1	1	1	0	0	0.55	0.56	0
APSI_P007.13902.t1	1.1340458	7.7315465	5.9895465	.	.	.	.	.	1	PGTAUSPE_10_1	0	.	0	.	0.01	0.447	1	1	0.28	0	0	36305.5	324	10.5	9.3397	1	82	160	99	36	167	77	47	30	1.044117647	0	0	0	1	1	1	1	1	1	0	0	0.55	0.56	0
APSI_H009.11550.t1	1.1340458	5.772019	5.994019	.	.	.	.	.	0	.	0	.	0	.	0.493	0.47	1	1	0.18	0	0	18387.85	163	15.5	11.2985	0	52	80	37	19	72	43	31	12	0.914285714	1	0	1	1	1	1	1	1	1	0	1	16.76	16.76	1
APSI_P013.4348.t1	1.1340458	5.772019	5.994019	.	.	.	.	.	0	.	0	.	0	.	0.493	0.47	1	1	0.18	0	0	18387.85	163	15.5	11.2985	0	52	80	37	19	72	43	31	12	0.914285714	1	0	1	1	1	1	1	1	1	0	1	16.76	16.76	1
APSI_P004.3527.t1	1.13382	7.792374	5.998374	.	.	.	.	.	0	.	0	.	0	.	0.83	0.469	1	1	0.71	0	0	9298.68	86	-2	4.5845	6	32	52	26	11	52	9	4	5	1.4375	0	0	0	1	1	1	1	1	1	0	0	1.33	1.34	0
APSI_H006.14851.t1	1.1319278	5.8780885	5.8540885	.	.	.	.	.	0	.	0	.	0	.	0.479	0.525	1	1	0.06	0	0	29818.83	275	0	6.5054	1	83	141	84	18	138	70	36	34	1.193548387	0	0	1	1	1	1	1	1	1	0	0	6.43	6.44	0
APSI_P003.2200.t1	1.1319278	5.8780885	5.8540885	.	.	.	.	.	0	.	0	.	0	.	0.479	0.525	1	1	0.06	0	0	29818.83	275	0	6.5054	1	83	141	84	18	138	70	36	34	1.193548387	0	0	1	1	1	1	1	1	1	0	0	6.43	6.44	0
APSI_P023.8467.t1	1.1242487	-6.4343	-3.5243	.	.	.	.	.	0	.	0	.	0	.	0.004	0.511	0	1	0.71	0	1	12587.44	134	4	8.2084	0	78	86	22	32	114	9	8	1	0.465753425	0	0	0	1	1	1	1	1	1	0	2	28.07	57.46	0.782608696
APSI_H001.6338.t1	1.123459	8.0506495	2.5846495	.	.	.	.	.	0	.	0	.	0	.	1	0.911	1	1	0.5	1	0	10721.32	96	-3.5	4.6776	8	32	50	26	17	62	20	9	11	1	0	0	0	1	1	0	1	0	0	1	1	22.77	22.77	1
APSI_H013.5644.t1	1.1123544	6.7260835	5.8740835	.	.	.	.	.	0	.	0	.	0	.	0.585	0.557	1	1	0.07	0	0	20560.03	179	5.5	9.6551	1	51	91	41	21	79	43	25	18	1.76	0	0	0	1	1	1	1	1	1	0	1	17.36	17.36	1
APSI_P010.11948.t1	1.1105473	8.619078	5.967078	.	.	.	.	.	0	.	0	.	0	.	0.94	0.502	1	1	0.01	0	0	16272.24	151	5.5	10.1276	0	57	80	46	11	73	41	24	17	0.666666667	0	0	0	1	1	1	1	1	1	0	0	1.29	1.29	0
APSI_H015.610.t1	1.1105473	8.619078	5.967078	.	.	.	.	.	0	.	0	.	0	.	0.94	0.502	1	1	0.01	0	0	16272.24	151	5.5	10.1276	0	57	80	46	11	73	41	24	17	0.666666667	0	0	0	1	1	1	1	1	1	0	0	1.29	1.29	0
APSI_H010.13454.t1	1.1090105	0.266373	5.978373	.	.	.	.	.	0	.	0	.	0	.	0	0.048	1	1	0.87	0	0	30271.96	311	-11.5	4.3283	3	158	221	105	14	170	42	17	25	0.422680412	0	0	0	1	1	1	1	1	1	0	0	7.77	7.78	0
APSI_P021.13340.t1	1.1090105	0.1508755	5.9828755	.	.	.	.	.	0	.	0	.	0	.	0	0.028	1	1	0.87	0	0	30431.14	311	-11.5	4.3283	3	157	220	105	15	169	42	17	25	0.431578947	0	0	0	1	1	1	1	1	1	0	0	7.77	7.78	0
APSI_P002.14763.t1	1.1090105	0.273023	5.985023	.	.	.	.	.	0	.	0	.	0	.	0	0.048	1	1	0.83	0	0	30916.68	317	-12.5	4.2518	3	160	225	108	15	174	41	16	25	0.428571429	0	0	0	1	1	1	1	1	1	0	0	7.46	7.47	0
APSI_P001.5536.t2	1.1090105	0.266373	5.978373	.	.	.	.	.	0	.	0	.	0	.	0	0.048	1	1	0.87	0	0	30271.96	311	-11.5	4.3283	3	158	221	105	14	170	42	17	25	0.422680412	0	0	0	1	1	1	1	1	1	0	0	7.77	7.78	0
APSI_P009.17508.t1	1.1079785	10.673487	5.621487	.	.	.	.	.	0	.	0	.	0	.	0.978	0.864	1	1	0.61	0	0	16269.84	146	10	8.9092	9	48	79	32	24	86	28	20	8	1.303030303	0	0	0	1	1	1	1	1	0	0	0	0.33	0.33	0
APSI_H001.6626.t1	1.1020414	2.869567	5.959567	.	.	.	.	.	0	.	0	.	0	.	0.134	0.351	1	1	0.01	0	0	26365.97	237	13	10.39	1	73	119	61	17	105	61	38	23	1.260869565	1	0	0	1	1	1	1	1	1	0	0	3.62	3.65	0
APSI_P004.3043.t1	1.0928152	9.107856	5.999856	.	.	.	.	.	0	.	0	.	0	.	0.987	0.531	1	1	0.18	0	0	11069.43	97	2	6.9213	0	25	45	24	18	48	24	15	9	1.105263158	0	0	0	1	1	1	1	1	1	0	0	2.72	2.72	0
APSI_P019.7994.t1	1.089286	10.0571875	5.1251875	.	.	.	.	.	0	.	0	.	0	.	0.998	0.824	1	1	0.4	0	0	13956.36	124	4.5	7.3335	0	38	66	27	22	53	28	19	9	1.416666667	0	0	0	1	1	1	1	1	1	0	0	13.67	13.67	0
APSI_P020.5046.t1	1.0866771	4.159696	4.837696	.	.	.	.	.	0	.	0	.	0	.	0.249	0.638	1	1	0.43	0	0	9562.17	88	2	8.2548	3	31	50	29	7	58	14	8	6	0.615384615	0	0	0	1	1	0	1	0	1	0	0	0.01	0.01	0
APSI_H003.4206.t1	1.0844944	10.1510985	5.2970985	.	.	.	.	.	0	.	0	.	0	.	0.982	0.827	1	1	0.09	0	0	19673.23	181	6.5	9.8125	2	57	104	46	14	87	46	27	19	1.146341463	1	1	0	1	1	1	1	1	1	0	0	6.32	6.32	0
APSI_H004.3191.t1	1.0791306	7.0034165	5.4174165	.	.	.	increased_virulence_(hypervirulence),unaffected_pathogenicity	PHI:540,PHI:9527,PHI:1029	0	.	0	.	0	CE8	0.001	0.43	1	1	0.64	0	0	38197.52	346	10	9.7953	1	102	192	114	41	197	70	41	29	1.077922078	0	0	0	1	1	1	1	1	1	0	0	11.6	12.18	0
APSI_H004.3192.t1	1.0791306	7.0034165	5.4174165	.	.	.	increased_virulence_(hypervirulence),unaffected_pathogenicity	PHI:540,PHI:9527,PHI:1029	0	.	0	.	0	CE8	0.001	0.43	1	1	0.64	0	0	38197.52	346	10	9.7953	1	102	192	114	41	197	70	41	29	1.077922078	0	0	0	1	1	1	1	1	1	0	0	11.6	12.18	0
APSI_H009.11222.t1	1.0773628	8.963993	5.993993	.	.	.	.	.	0	.	0	.	0	.	0.969	0.526	1	1	0.38	0	0	13946.33	123	6.5	10.3586	1	28	55	33	9	57	33	20	13	2.235294118	0	0	0	1	1	1	1	1	1	0	0	0.01	0.01	0
APSI_H005.1516.t1	1.0713152	6.153898	5.799898	.	.	.	.	.	0	.	0	.	0	.	0.469	0.59	1	1	0.47	0	0	16477.26	145	-5.5	4.7584	4	45	77	30	23	67	41	19	22	1.761904762	0	0	0	1	1	1	1	1	1	0	1	15.33	15.33	0.944444444
APSI_P025.103.t1	1.0712261	8.0201115	4.2281115	.	.	.	.	.	0	.	0	.	0	.	0.918	0.714	1	1	0.39	0	0	10282.85	94	-1.5	5.5812	1	28	47	28	14	58	24	12	12	1.130434783	.	.	.	1	0	1	0	0	0	0	0	0.11	0.11	0
APSI_P019.8236.t1	1.0648751	7.392392	5.874392	.	.	.	.	.	0	.	0	.	0	.	1	0.253	1	1	0.76	0	0	24174.19	267	12	10.7235	2	156	180	69	9	182	32	22	10	0.3	0	0	0	1	1	1	1	1	1	0	0	5.24	5.36	0
APSI_P015.12700.t1	1.0631918	9.9766225	4.2466225	.	.	.	.	.	0	.	0	.	0	.	1	0.955	1	1	0.24	0	0	17161.95	148	8	8.4124	11	41	69	30	22	83	38	24	14	1.538461538	.	.	.	1	0	0	0	0	1	0	0	0	0	0
APSI_H003.5125.t1	1.0553868	6.5135415	5.8655415	.	.	.	.	.	0	.	0	.	0	.	0.628	0.48	1	1	0.05	0	0	11668.32	106	-2	4.9336	1	36	55	32	7	56	32	15	17	0.76	0	0	0	1	1	1	1	1	1	0	0	2.98	2.98	0
APSI_H014.2201.t1	1.0460279	5.362183	4.876183	.	.	.	unaffected_pathogenicity	PHI:3972	0	.	0	.	0	CE4	0.5	0.581	1	1	0.06	0	0	28838.88	252	4.5	7.7771	4	65	114	70	31	126	68	38	30	1.948717949	0	0	0	1	0	1	1	1	0	0	0	0.39	0.39	0
APSI_H006.15291.t1	1.0457132	9.2322355	5.0742355	.	.	.	.	.	0	.	0	.	0	.	0.921	0.772	1	1	0.32	0	0	8744.04	78	3	7.8039	3	24	39	24	10	40	15	10	5	1.333333333	.	.	.	1	1	1	0	1	1	0	0	0.01	0.01	0
APSI_P003.2730.t1	1.0431454	3.3990825	5.9910825	.	.	.	.	.	0	.	0	.	0	.	0.185	0.383	1	1	0.18	0	0	27049.93	238	17	10.2573	3	64	111	50	33	116	60	41	19	1.391304348	1	1	0	1	1	1	1	1	1	0	0	1.17	1.17	0
APSI_P004.3641.t1	1.0426552	-1.8256325	2.5303675	.	.	.	.	.	0	.	0	.	0	.	0.008	0.266	1	1	0.84	1	0	16181.13	155	2.5	8.5242	2	67	107	43	10	78	13	8	5	1.166666667	0	0	0	1	1	1	1	1	1	1	1	10.74	33.32	0
APSI_P014.1455.t1	1.0408335	9.4088365	4.6628365	.	.	.	.	.	0	.	0	.	0	.	0.968	0.823	1	1	0.11	0	0	17491	158	4.5	8.8708	4	51	82	44	13	83	33	19	14	0.967741935	0	0	0	1	1	1	1	1	0	0	0	0.17	5.06	0
APSI_P006.9804.t1	1.0369321	4.574532	5.168532	.	.	.	.	.	0	.	0	.	0	CBM63	0.345	0.556	1	1	0.69	0	0	27356.39	250	10	8.8755	8	81	150	73	28	145	45	29	16	0.983333333	0	0	0	1	1	1	1	0	0	0	0	0.2	0.49	0
APSI_H016.15617.t1	1.0345306	1.164209	5.958209	.	.	.	.	.	0	.	0	.	0	.	0	0.201	1	1	0.06	0	0	44831.11	413	14.5	10.0555	1	134	213	110	33	201	111	65	46	1.130434783	1	0	0	1	1	1	1	1	1	0	0	5.15	5.15	0
APSI_H004.2904.t1	1.0344448	6.4590605	5.9910605	.	.	.	.	.	0	.	0	.	0	.	0.555	0.523	1	1	0.4	0	0	22201.77	195	14.5	10.1985	6	55	103	52	24	106	39	27	12	1.558823529	0	1	1	1	1	1	1	1	1	0	0	0.09	0.09	0
APSI_H004.3737.t1	1.0339509	10.0490185	5.1890185	.	.	.	.	.	0	.	0	.	0	.	0.998	0.812	1	1	0.29	0	0	17820.33	159	0	6.488	2	38	80	56	19	87	41	22	19	1.433333333	0	0	0	1	1	1	1	1	1	0	0	0.05	0.05	0
APSI_P004.3459.t1	1.0287836	8.074082	5.980082	.	.	.	.	.	0	.	0	.	0	.	0.999	0.35	1	1	0.48	0	0	12042.93	118	10	10.9838	1	48	65	22	7	69	26	18	8	0.702702703	1	0	1	1	1	1	1	1	1	0	0	4.78	4.94	0
APSI_H008.9416.t1	1.0213529	8.33005	5.13805	.	.	.	.	.	0	.	0	.	0	.	0.761	0.771	1	1	0.46	0	0	17719.24	158	4.5	9.3786	0	45	82	43	25	95	28	17	11	1.125	0	0	0	1	0	1	1	0	0	0	0	0.15	0.16	0
APSI_H013.5462.t1	1.0136572	8.354239	5.996239	.	.	.	.	.	0	.	0	.	0	.	0.952	0.441	1	1	0.57	0	0	13240.2	128	-2.5	5.0843	1	54	80	27	18	70	29	14	15	0.756097561	0	0	0	1	1	1	1	1	1	0	1	16.75	16.75	0.85
APSI_P015.13129.t1	1.0076947	6.7688425	5.9708425	.	.	.	.	.	0	.	0	.	0	.	0.816	0.317	1	1	0.62	0	0	10359.42	101	0.5	6.9772	1	42	63	24	10	55	23	12	11	0.838709677	1	0	0	1	1	1	1	1	1	0	0	12.89	12.89	0
APSI_P016.16290.t1	1.0061151	0.1433	5.9933	.	.	.	.	.	0	.	0	.	0	.	0	0.025	1	1	0.81	0	0	24670.51	248	-5	4.3785	4	113	184	58	14	142	24	10	14	0.536585366	0	0	0	1	1	1	1	1	1	0	0	3.63	3.76	0
APSI_P001.5536.t1	1.003725	3.757756	5.995756	.	.	.	.	.	0	.	0	.	0	.	0.487	0.14	1	1	0.8	0	0	15393.95	155	-3	5.0103	1	72	102	56	5	83	21	10	11	0.489795918	0	0	0	1	1	1	1	1	1	0	0	0.02	0.02	0
APSI_P012.8813.t1	1.0007533	8.0975585	4.8275585	.	.	.	.	.	0	.	0	.	0	.	0.752	0.793	1	1	0.85	0	0	23627.95	213	5.5	8.3883	9	76	120	48	26	108	40	23	17	1.722222222	.	.	.	1	1	0	0	1	1	0	0	0.76	0.76	0
APSI_H009.11274.t1	0.9997419	-7.945	-3.451	.	.	.	.	.	0	.	0	.	0	.	0	0.251	0	1	0.72	0	1	12072.87	130	2.5	7.9581	1	79	87	19	27	107	4	4	0	0.5	0	0	0	1	1	1	1	1	1	0	2	25.36	53.8	1
APSI_P023.8476.t1	0.9997419	-7.945	-3.451	.	.	.	.	.	0	.	0	.	0	.	0	0.251	0	1	0.72	0	1	12072.87	130	2.5	7.9581	1	79	87	19	27	107	4	4	0	0.5	0	0	0	1	1	1	1	1	1	0	2	25.36	53.8	1
APSI_H004.2783.t1	0.9996596	3.629238	5.879238	.	.	.	.	.	0	.	0	.	0	.	0.18	0.445	1	1	0.46	0	0	13291.13	122	2	8.352	0	47	66	35	17	66	23	13	10	1.347826087	0	0	0	1	1	1	1	1	1	0	1	16.74	17.31	0.739130435
APSI_P001.6741.t1	0.99901813	5.541823	5.949823	.	.	.	.	.	0	.	0	.	0	.	0.684	0.248	1	1	0.35	0	0	16622.45	157	11	11.264	3	64	91	60	13	97	26	19	7	0.632653061	0	1	1	1	1	1	1	1	1	0	0	10.41	10.87	0
APSI_P006.9785.t1	0.9937785	-0.618258	4.859742	.	.	.	.	.	0	.	0	.	0	.	0.002	0.085	1	1	0.29	0	0	21969.19	199	29	11.8649	0	70	102	51	19	93	56	44	12	0.87755102	1	1	1	1	1	1	1	0	1	0	0	0	0	0
APSI_P003.2269.t1	0.9917501	8.9293515	5.7493515	.	.	.	.	.	0	.	0	.	0	.	0.999	0.531	1	1	0.71	0	0	9760.23	88	7	8.5058	4	31	49	27	14	50	19	15	4	0.428571429	0	0	0	1	1	1	1	0	1	0	0	0	0	0
APSI_P013.4311.t1	0.98051083	5.333833	5.999833	.	.	.	.	.	0	.	0	.	0	.	0.546	0.343	1	1	0.13	0	0	11508	106	-2	4.8409	0	33	53	28	10	59	26	12	14	0.857142857	1	0	0	1	1	1	1	1	1	0	0	10.67	10.67	0
APSI_H002.13097.t1	0.9742001	13.8174815	4.6894815	.	.	.	.	.	0	.	1	PF00314	0	GH152	0.89	0.798	1	1	0.8	0	0	26193.61	247	1.5	7.2901	13	95	156	66	22	145	46	24	22	0.818181818	.	.	.	1	0	1	0	0	1	0	0	0.01	0.32	0
APSI_H001.6863.t1	0.9708694	7.2778495	5.9998495	.	.	.	.	.	0	.	0	.	0	.	0.94	0.273	1	1	0.14	0	0	24116.09	215	14.5	9.0533	4	50	115	36	30	100	80	52	28	0.734375	0	0	0	1	1	1	1	1	1	0	0	2.32	2.32	0
APSI_P005.10299.t1	0.9685902	2.0645425	5.9945425	.	.	.	.	.	0	.	0	.	0	.	0.063	0.282	1	1	0.09	0	0	11660.24	106	2	8.0296	1	37	55	27	8	47	33	18	15	1.6	0	0	0	1	1	1	1	1	1	0	0	9.34	9.34	0
APSI_H008.9963.t1	0.9633129	9.2698345	4.9018345	.	.	.	.	.	0	.	0	.	0	.	0.978	0.75	1	1	0.13	0	0	15223.61	139	5.5	10.4065	0	39	68	45	8	74	32	19	13	1.148148148	0	0	0	1	1	1	1	1	1	0	0	0.63	0.63	0
APSI_H007.8624.t1	0.96257555	7.457776	2.207776	.	.	.	.	.	0	.	0	.	0	.	0.992	0.883	1	1	0.58	1	0	17579.1	153	16.5	9.7526	9	51	73	36	22	81	35	27	8	1.28125	0	0	0	1	0	0	1	0	0	1	1	19.82	19.83	1
APSI_P019.8195.t1	0.959409	3.5936615	5.8856615	.	.	.	.	.	0	.	0	.	0	.	0.045	0.573	1	1	0.38	0	0	21418.39	192	8.5	10.1565	0	63	102	51	29	103	36	24	12	1.210526316	0	0	1	1	1	1	1	1	1	0	0	1.85	2.02	0
APSI_P016.16002.t1	0.94874376	8.7109255	5.6389255	.	.	.	.	.	0	.	0	.	0	.	0.948	0.564	1	1	0.13	0	0	10699.14	95	1	7.2047	0	25	46	31	7	44	32	17	15	1.315789474	0	0	0	1	1	1	1	1	1	0	0	1.37	1.37	0
APSI_P016.16012.t1	0.94874376	8.360674	5.684674	.	.	.	.	.	0	.	0	.	0	.	0.937	0.509	1	1	0.12	0	0	10742.16	95	2	8.6045	0	25	46	30	7	43	33	18	15	1.263157895	0	0	0	1	1	1	1	1	1	0	0	1.38	1.38	0
APSI_P008.16666.t1	0.9418349	10.03361	5.46761	.	.	.	.	.	0	.	0	.	0	.	0.972	0.789	1	1	0.24	0	0	7757.95	68	4	9.6896	1	16	31	21	9	34	19	12	7	2.5	0	0	0	1	1	0	1	1	1	0	0	0.36	0.36	0
APSI_H011.7872.t1	0.93693227	0.678	6	.	.	.	.	.	0	.	0	.	0	.	0.008	0.105	1	1	0.84	0	0	31010.44	303	-6	4.2341	14	125	224	69	16	170	26	10	16	0.637254902	0	0	0	1	1	1	1	1	1	0	0	0.18	0.18	0
APSI_H013.5789.t1	0.9303204	5.598	6	.	.	.	.	.	0	.	0	.	0	.	0.619	0.314	1	1	0.72	0	0	7509.76	72	2.5	7.8948	2	29	42	28	6	40	12	8	4	1.333333333	0	0	0	1	1	1	1	1	1	0	1	19.31	19.31	0.85
APSI_P003.2288.t1	0.9303204	5.598	6	.	.	.	.	.	0	.	0	.	0	.	0.619	0.314	1	1	0.72	0	0	7509.76	72	2.5	7.8948	2	29	42	28	6	40	12	8	4	1.333333333	0	0	0	1	1	1	1	1	1	0	1	19.31	19.31	0.85
APSI_H007.9123.t1	0.92652977	6.476306	4.796306	.	.	.	.	.	0	.	0	.	0	.	1	0.28	1	1	0.82	0	0	6387.65	70	4.5	8.1157	11	49	54	34	4	62	5	5	0	0.15	.	.	.	1	1	1	0	0	1	0	1	27.15	27.19	0.608695652
APSI_H001.6500.t1	0.9233505	8.6174975	4.0514975	.	.	.	.	.	0	.	0	.	0	.	0.873	0.888	1	1	0.27	0	0	12638.32	111	3.5	9.0704	1	31	57	26	16	55	21	13	8	1.777777778	.	.	.	1	1	1	0	1	1	0	0	0	0	0
APSI_P001.6742.t1	0.917187	2.3488095	5.9788095	.	.	.	.	.	0	.	0	.	0	.	0.225	0.17	1	1	0.39	0	0	17530.37	164	14	11.1958	2	66	94	57	15	94	30	23	7	0.70212766	0	1	1	1	1	1	1	1	1	0	0	3.6	3.62	0
APSI_P019.8290.t1	0.9118527	0.9550795	5.8210795	.	.	.	.	.	0	.	0	.	0	.	0.007	0.182	1	1	0.22	0	0	21440.44	195	21	11.2244	0	67	99	52	22	91	49	37	12	1	1	1	0	1	1	1	1	1	1	0	0	0.04	0.04	0
APSI_P019.8284.t1	0.9118527	0.97061	5.85461	.	.	.	.	.	0	.	0	.	0	.	0.007	0.179	1	1	0.22	0	0	21454.46	195	21	11.2244	0	67	99	53	22	91	49	37	12	1	1	1	0	1	1	1	1	1	1	0	0	0.05	0.05	0
APSI_P002.14561.t2	0.90862286	8.0534815	5.6874815	.	.	.	.	.	0	.	1	PF01764	0	.	0.017	0.544	1	1	0.73	0	0	36294.32	329	10	8.7132	7	107	173	92	40	173	70	42	28	1.507936508	0	0	0	1	1	1	1	1	1	0	0	9.65	10.37	0
APSI_P002.14561.t1	0.90862286	8.3303315	5.7003315	.	.	.	.	.	0	.	1	PF01764	0	.	0.039	0.566	1	1	0.63	0	0	33873.55	307	9	8.6435	6	102	161	87	38	162	65	39	26	1.416666667	0	0	0	1	1	1	1	1	1	0	0	10.1	10.99	0
APSI_P016.16342.t1	0.9079439	6.106375	0.310375	.	.	.	.	.	0	.	0	.	0	.	1	0.966	0	0	0.66	0	0	14719.42	129	4	7.8394	8	45	71	21	25	69	24	15	9	1.461538462	.	.	.	0	0	0	0	0	0	0	0	0	0.11	0
APSI_P001.6624.t1	0.90708816	7.815654	5.997654	.	.	.	.	.	0	.	0	.	0	.	0.991	0.312	1	1	0.19	0	0	9213.47	83	4.5	9.1793	1	19	43	19	8	44	25	16	9	0.653846154	0	0	0	1	1	1	1	1	1	0	0	2.36	2.36	0
APSI_H008.9915.t1	0.90708816	7.815654	5.997654	.	.	.	.	.	0	.	0	.	0	.	0.991	0.312	1	1	0.19	0	0	9213.47	83	4.5	9.1793	1	19	43	19	8	44	25	16	9	0.653846154	0	0	0	1	1	1	1	1	1	0	0	2.36	2.36	0
APSI_H010.13482.t1	0.90549964	6.2103905	4.8963905	.	.	.	.	.	0	.	0	.	0	.	0.817	0.402	1	1	0.23	0	0	14105.07	130	1	6.8349	5	47	76	31	14	74	29	16	13	0.441176471	0	0	0	1	1	0	1	0	0	0	0	0.01	0.01	0
APSI_P001.5787.t2	0.9002947	6.0355805	0.1735805	.	.	.	.	.	0	.	0	.	0	.	0.995	0.982	0	0	0.95	0	0	16321.47	147	3	7.2671	9	52	88	32	20	78	30	18	12	1.333333333	.	.	.	0	0	0	0	0	0	0	0	0.07	0.13	0
APSI_H002.12172.t1	0.89254445	6.8482375	5.8702375	.	.	.	.	.	0	.	0	.	0	.	0.95	0.213	1	1	0.58	0	0	12696.65	132	10.5	11.3223	1	68	83	42	5	84	21	16	5	0.470588235	0	1	0	1	1	1	1	1	1	0	0	1.09	8.42	0
APSI_P005.11140.t1	0.88297546	-2.725729	-4.459729	.	.	.	.	.	0	.	0	.	0	.	0.793	0.496	0	1	0.89	0	1	20157.27	198	-2	5.5095	10	95	138	46	15	107	26	13	13	0.716981132	0	0	0	1	1	1	1	1	1	1	2	20.54	40.6	0.826086957
APSI_H010.13761.t1	0.87615514	8.186311	5.954311	.	.	.	.	.	0	.	0	.	0	.	0.84	0.532	1	1	0.24	0	0	26821.36	239	11.5	8.2595	9	72	125	58	26	100	71	45	26	1.594594595	1	0	0	1	1	1	1	1	1	0	0	8.32	8.34	0
APSI_P006.9495.t1	0.8757532	5.9224235	0.3484235	.	.	.	.	.	0	.	0	.	0	.	1	0.929	0	0	0.89	0	0	15458.31	136	6	8.3117	10	50	76	23	23	75	23	15	8	1.407407407	.	.	.	0	0	0	0	0	0	0	0	0	0	0
APSI_P002.14812.t1	0.86716527	7.587406	5.919406	.	.	.	.	.	0	.	0	.	0	.	0.951	0.327	1	1	0.59	0	0	19366.91	175	7.5	7.8184	5	62	104	45	27	98	38	26	12	0.4	0	0	0	1	1	1	1	1	1	0	0	0.31	0.31	0
APSI_P015.12797.t1	0.8628713	2.417968	5.963968	.	.	.	unaffected_pathogenicity	PHI:566	0	.	0	.	0	GH7	0	0.409	1	1	0.73	0	0	49572.19	459	4.5	7.5353	19	167	269	101	47	247	111	59	52	1.054545455	0	0	0	1	1	1	1	1	1	0	0	0.04	0.04	0
APSI_H017.8139.t1	0.8624997	4.584201	4.830201	.	.	.	.	.	0	.	0	.	0	.	0.375	0.584	1	1	0.3	0	0	26430.29	239	4	7.9267	2	70	132	73	31	137	49	28	21	1.037735849	0	1	0	1	1	1	1	1	1	0	0	0.11	0.14	0
APSI_P005.11052.t1	0.8624997	4.584201	4.830201	.	.	.	.	.	0	.	0	.	0	.	0.375	0.584	1	1	0.3	0	0	26430.29	239	4	7.9267	2	70	132	73	31	137	49	28	21	1.037735849	0	1	0	1	1	1	1	1	1	0	0	0.11	0.14	0
APSI_P003.2394.t1	0.8620542	5.730527	5.982527	.	.	.	.	.	0	.	0	.	0	.	0.493	0.465	1	1	0.47	0	0	13702.92	124	2.5	7.7752	3	40	66	35	15	68	22	13	9	1.52173913	0	0	0	1	1	1	1	1	1	0	0	4.25	4.69	0
APSI_P005.10407.t1	0.8586389	2.800359	5.314359	.	.	.	.	.	0	.	0	.	0	.	0.052	0.529	1	1	0.04	0	0	35169.36	313	8.5	9.7899	1	79	147	96	29	157	83	47	36	1.537037037	0	0	0	1	1	1	1	1	0	0	0	0.38	0.39	0
APSI_P005.10417.t1	0.8586389	3.1550755	5.3210755	.	.	.	.	.	0	.	0	.	0	.	0.076	0.563	1	1	0.05	0	0	35514.72	315	9	9.7902	1	76	146	97	29	155	82	47	35	1.68627451	0	0	0	1	1	1	1	1	0	0	0	0.38	0.39	0
APSI_H009.11432.t1	0.85429865	1.439949	5.843949	.	.	.	.	.	0	.	0	.	0	.	0.008	0.258	1	1	0.04	0	0	32509.58	284	0	6.5121	0	74	140	62	32	131	76	39	37	1.37254902	0	1	0	1	1	1	1	1	1	0	0	7.52	7.52	0
APSI_P003.1934.t1	0.851657	7.7138595	5.4438595	.	.	.	.	.	0	.	1	PF01764	0	.	0.014	0.531	1	1	0.65	0	0	37031.96	334	9.5	8.3203	10	104	189	93	53	197	66	40	26	1.131578947	1	1	0	1	1	1	1	1	1	0	0	6.1	9.34	0
APSI_H014.2307.t1	0.84966093	4.8565005	4.7245005	.	.	.	.	.	0	.	0	.	0	.	0.659	0.363	1	1	0.75	0	0	7907.1	74	4	9.8616	1	26	45	25	6	43	9	7	2	0.761904762	.	.	.	1	1	1	0	0	0	0	0	2.9	2.9	0
APSI_P002.15331.t1	0.84875256	2.1393955	5.3613955	.	.	.	.	.	0	.	0	.	0	.	0.001	0.462	1	1	0.29	0	0	39756.6	361	4.5	7.5739	1	102	176	116	50	210	81	45	36	1.345679012	0	0	0	1	1	1	1	1	1	0	0	4.67	8.55	0
APSI_P010.12125.t1	0.8471208	3.415389	5.995389	.	.	.	.	.	0	.	0	.	0	.	0.084	0.486	1	1	0.37	0	0	32709.54	291	20.5	9.7356	12	84	153	73	31	149	79	52	27	1.225806452	1	0	0	1	1	1	1	1	1	0	0	3.38	3.38	0
APSI_H008.9314.t1	0.844307	4.394444	4.880444	.	.	.	.	.	0	.	0	.	0	.	0.164	0.755	1	1	0.48	0	0	11604.35	108	0.5	6.8932	4	38	58	26	11	68	15	8	7	0.741935484	.	.	.	1	1	0	0	1	1	0	0	0.83	0.83	0
APSI_H014.2301.t1	0.8358006	8.0084215	5.9964215	.	.	.	.	.	1	Cri_9402	0	.	0	.	0.036	0.466	1	1	0.42	0	0	38458.86	350	13.5	8.4651	14	118	203	59	43	169	87	53	34	1.2	0	0	0	1	1	1	1	1	1	0	0	12.74	12.74	0
APSI_P005.10669.t1	0.83404565	7.591897	5.999897	.	.	.	.	.	1	Cri_9402	0	.	0	.	0.001	0.431	1	1	0.43	0	0	45498.73	424	17	8.1889	25	155	262	81	46	226	107	66	41	0.76744186	1	0	0	1	1	1	1	1	1	0	0	0.05	0.05	0
APSI_H004.3367.t1	0.8252683	0.923949	5.999949	.	.	.	.	.	0	.	0	.	0	.	0	0.154	1	1	0.44	0	0	24081.88	220	29.5	10.512	1	49	109	32	40	106	88	68	20	0.469135802	1	0	0	1	1	1	1	1	1	0	0	6.1	6.1	0
APSI_P004.2812.t1	0.8252683	0.923949	5.999949	.	.	.	.	.	0	.	0	.	0	.	0	0.154	1	1	0.42	0	0	24074.94	220	32	10.6642	1	50	108	32	41	107	89	70	19	0.451219512	1	0	0	1	1	1	1	1	1	0	0	6.1	6.1	0
APSI_P014.1460.t1	0.82218754	9.168216	4.656216	.	.	.	.	.	0	.	0	.	0	.	0.957	0.795	1	1	0.07	0	0	17525.95	158	3	8.2739	3	50	81	44	14	82	34	19	15	0.935483871	0	0	0	1	1	1	1	1	0	0	0	0.17	5.02	0
APSI_P008.16742.t1	0.8142285	3.31286	5.98286	.	.	.	.	.	0	.	0	.	0	.	0.013	0.542	1	1	0.41	0	0	34209.58	309	11	9.0363	5	101	162	78	41	157	66	41	25	1.491525424	1	1	0	1	1	1	1	1	1	0	0	0.13	0.13	0
APSI_H007.8636.t1	0.81020546	10.076821	5.150821	.	.	.	.	.	0	.	0	.	0	.	1	0.821	1	1	0.14	0	0	22595.76	204	-3.5	5.5868	14	67	102	54	19	107	56	28	28	1	0	0	0	1	1	1	1	0	1	0	0	0.73	1.15	0
APSI_H008.9467.t1	0.80330265	6.912108	4.794108	.	.	.	.	.	0	.	0	.	0	.	0.613	0.74	1	1	0.39	0	0	8498.02	78	4	9.4985	2	22	37	26	4	45	15	10	5	0.833333333	.	.	.	1	0	1	0	1	1	0	0	0.01	0.01	0
APSI_P019.8249.t1	0.80134237	10.001204	4.551204	.	.	.	reduced_virulence,unaffected_pathogenicity	PHI:7649,PHI:7144,PHI:7651,PHI:7650	0	.	1	PF00188	0	.	0.443	0.632	1	1	0.18	0	0	28346.41	253	7	8.2908	8	73	133	69	31	136	60	35	25	1.4	0	0	0	1	1	1	1	0	1	0	1	19.68	19.81	0.947368421
APSI_H004.3577.t1	0.80132663	2.3728915	5.8528915	.	.	.	.	.	0	.	0	.	0	.	0.186	0.234	1	1	0.16	0	0	31487.2	293	3	9.2933	1	109	163	71	12	133	83	43	40	0.625	1	0	0	1	1	1	1	1	1	0	0	0.04	0.04	0
APSI_H001.6996.t1	0.8006891	0.2297505	5.5457505	.	.	.	.	.	0	.	0	.	0	.	0.01	0.104	1	1	0.3	0	0	22198.43	203	25	11.5653	0	74	106	55	17	95	54	41	13	0.875	1	1	1	1	1	1	1	1	1	0	0	0.01	0.01	0
APSI_H006.14903.t1	0.7992988	9.478315	4.408315	.	.	.	.	.	0	.	0	.	0	.	0.983	0.862	1	1	0.64	0	0	12011.01	111	5	8.3978	7	42	66	29	14	67	16	11	5	1.04	.	.	.	1	1	0	0	0	0	0	1	18.86	18.86	1
APSI_P010.11494.t1	0.7976184	3.4878175	5.8038175	.	.	.	.	.	0	.	0	.	0	.	0.078	0.536	1	1	0.3	0	0	26204.14	229	12	10.186	2	63	103	55	28	110	54	34	20	2.137931034	0	0	0	1	1	1	1	1	1	0	0	0.06	0.06	0
APSI_P001.5860.t1	0.79668957	1.238394	2.510394	.	.	.	.	.	0	.	0	.	0	.	0.287	0.501	1	1	0.78	1	0	23005.98	217	-1	6.0602	5	81	134	63	21	118	29	15	14	1.166666667	0	1	0	1	1	1	1	1	1	1	1	13.15	22.3	0.8
APSI_H008.9966.t1	0.7966615	7.8973665	4.4233665	.	.	.	.	.	0	.	0	.	0	.	0.981	0.598	1	1	0.57	0	0	11447.29	106	4.5	8.0558	5	38	60	36	11	63	17	12	5	0.807692308	.	.	.	1	1	0	0	0	1	0	0	0.16	0.17	0
APSI_H005.1505.t1	0.7941147	4.777447	5.089447	.	.	.	.	.	0	.	0	.	0	.	0.253	0.695	1	1	0.59	0	0	15035.87	133	0	6.4401	4	48	74	28	20	65	29	15	14	1.45	0	0	0	1	1	0	1	0	1	0	1	21.07	21.07	0.913043478
APSI_H006.14511.t1	0.792214	5.361426	-0.080574	.	.	.	.	.	0	.	0	.	0	.	0.999	0.908	0	0	0.64	0	0	8921.36	81	5.5	8.5159	6	29	45	20	9	47	13	10	3	0.7	.	.	.	0	0	0	0	0	0	0	0	0	0	0
APSI_H001.5983.t1	0.7909923	7.906356	4.888356	.	.	.	.	.	0	.	0	.	0	.	0.718	0.785	1	1	0.78	0	0	21308.53	194	7.5	8.7415	9	74	109	49	23	104	32	20	12	1.513513514	.	.	.	1	1	0	0	1	1	0	0	0.9	0.92	0
APSI_P004.3174.t1	0.79082656	0.756454	5.688454	.	.	.	.	.	0	.	0	.	0	.	0.001	0.177	1	1	0.3	0	0	37731.54	356	2.5	6.9636	4	120	208	92	31	188	77	42	35	0.808510638	0	0	0	1	1	1	1	1	1	0	0	0.58	0.58	0
APSI_H013.5620.t1	0.7906183	9.5134975	4.1674975	.	.	.	.	.	0	.	0	.	0	.	0.96	0.931	1	1	0.22	0	0	20012.74	171	2.5	7.2756	6	42	80	39	30	91	47	26	21	1.888888889	.	.	.	1	1	0	0	0	1	0	0	0.11	0.12	0
APSI_P010.11858.t1	0.78690124	-8.215959	-4.345959	.	.	.	.	.	0	.	0	.	0	.	0	0.355	0	1	0.05	0	1	38354.77	344	18.5	10.3693	1	105	174	95	34	169	95	58	37	1.289855072	1	0	0	1	1	1	1	1	1	1	2	15.69	36.93	0.947368421
APSI_H010.13570.t2	0.7817481	8.102478	5.670478	.	.	.	.	.	0	.	1	PF01764	0	.	0.027	0.545	1	1	0.73	0	0	36296.25	329	9	8.5359	7	107	174	91	40	172	71	42	29	1.507936508	0	0	0	1	1	1	1	1	1	0	0	9.64	10.36	0
APSI_H010.13570.t1	0.7817481	8.432378	5.682378	.	.	.	.	.	0	.	1	PF01764	0	.	0.056	0.569	1	1	0.63	0	0	33875.48	307	8	8.4402	6	102	162	86	38	161	66	39	27	1.416666667	0	0	0	1	1	1	1	1	1	0	0	10.09	10.98	0
APSI_P015.13153.t1	0.77961594	8.6455465	5.9995465	.	.	.	.	.	0	.	0	.	0	.	0.949	0.492	1	1	0.58	0	0	7784.77	75	-1.5	5.9323	1	24	46	25	10	48	17	9	8	0.5	0	0	0	1	1	1	1	1	1	0	0	14.17	14.17	0
APSI_P018.7767.t1	0.77873206	2.1458635	5.9198635	.	.	.	.	.	0	.	0	.	0	.	0.049	0.322	1	1	0.64	0	0	12506.12	115	-3.5	4.9059	4	43	65	34	18	68	17	8	9	0.961538462	0	1	0	1	1	1	1	1	1	0	0	4.18	4.18	0
APSI_P001.6831.t1	0.7781927	8.7770675	5.8610675	.	.	.	.	.	0	.	0	.	0	.	0.904	0.582	1	1	0.33	0	0	19714.96	180	2.5	8.2526	3	58	86	69	16	98	31	17	14	1.612903226	0	0	0	1	1	1	1	1	1	0	0	1.79	1.83	0
APSI_P007.13719.t1	0.77598053	9.3346565	4.0786565	.	.	.	.	.	0	.	0	.	0	.	0.999	0.877	1	1	0.66	0	0	12656.53	116	6.5	8.7335	8	42	69	29	10	69	23	15	8	0.555555556	.	.	.	1	1	0	0	0	1	0	1	13.66	13.77	1
APSI_P021.13488.t1	0.7749315	0.741324	5.561324	.	.	.	reduced_virulence	PHI:7281	0	.	0	.	0	GH32	0	0.03	1	1	0.36	0	0	84357.46	746	-4	6.211	6	214	387	182	108	384	177	92	85	1.277777778	0	0	0	1	0	1	1	1	1	0	0	8.44	8.44	0
APSI_H009.11505.t1	0.7740578	8.596827	5.638827	.	.	.	.	.	0	.	0	.	0	.	0.782	0.711	1	1	0.48	0	0	19586.14	176	0.5	6.9486	2	56	96	47	15	84	29	15	14	1.615384615	0	0	1	1	1	1	1	1	1	0	0	0	0.04	0
APSI_P001.5204.t1	0.76653844	1.7068985	5.9788985	.	.	.	unaffected_pathogenicity	PHI:566	0	.	0	.	0	GH7	0	0.288	1	1	0.63	0	0	51882.74	476	4	7.484	21	169	285	102	44	245	120	63	57	1.12745098	1	0	0	1	1	1	1	1	1	0	0	0	0.08	0
APSI_H002.12968.t1	0.76653844	1.7068985	5.9788985	.	.	.	unaffected_pathogenicity	PHI:566	0	.	0	.	0	GH7	0	0.288	1	1	0.63	0	0	51882.74	476	4	7.484	21	169	285	102	44	245	120	63	57	1.12745098	1	0	0	1	1	1	1	1	1	0	0	0	0.08	0
APSI_H016.15530.t1	0.76521754	2.6969045	4.7189045	.	.	.	.	.	0	.	0	.	0	.	0.233	0.43	1	1	0.83	0	0	8253.38	76	1	7.0998	3	30	45	25	9	43	10	6	4	1.125	.	.	.	1	0	1	0	1	0	0	0	0.2	0.2	0
APSI_P004.3557.t1	0.7596695	2.5096725	5.4316725	.	.	.	.	.	0	.	0	.	0	GH76	0.013	0.5	1	1	0.69	0	0	30219.78	274	-1	6.081	2	97	149	74	40	153	41	21	20	1.203389831	0	0	0	1	0	1	1	0	1	0	0	0.43	0.49	0
APSI_H005.1868.t1	0.7591945	1.3896495	5.7456495	.	.	.	.	.	0	.	0	.	0	.	0.001	0.273	1	1	0.46	0	0	38297	340	29	8.9246	18	109	178	70	54	146	91	67	24	1.833333333	0	0	0	1	0	1	1	1	1	0	0	0.57	0.57	0
APSI_P024.16446.t1	0.7591945	1.3896495	5.7456495	.	.	.	.	.	0	.	0	.	0	.	0.001	0.273	1	1	0.46	0	0	38297	340	29	8.9246	18	109	178	70	54	146	91	67	24	1.833333333	0	0	0	1	0	1	1	1	1	0	0	0.57	0.57	0
APSI_P004.3040.t1	0.7562685	8.891849	5.999849	.	.	.	.	.	0	.	0	.	0	.	0.979	0.503	1	1	0.19	0	0	11096.41	97	-0.5	6.3693	0	25	45	24	18	49	23	13	10	1.105263158	0	0	0	1	1	1	1	1	1	0	0	2.72	2.72	0
APSI_H006.14986.t1	0.75129586	5.8885905	5.4565905	.	.	.	.	.	0	.	0	.	0	.	0.594	0.478	1	1	0.4	0	0	17336.12	159	12.5	10.2514	6	61	87	50	15	90	28	21	7	0.888888889	0	1	0	1	1	1	1	1	1	0	0	0.01	0.02	0
APSI_H023.8009.t1	0.74849606	7.577849	5.975849	.	.	.	.	.	0	.	0	.	0	.	0.982	0.285	1	1	0.28	0	0	23500.17	212	6.5	7.7443	0	48	119	38	26	97	73	43	30	0.919354839	0	0	0	1	1	1	1	1	1	0	1	18.74	18.74	0.8
APSI_H008.10075.t1	0.74849606	7.382437	5.978437	.	.	.	.	.	0	.	0	.	0	.	0.968	0.266	1	1	0.27	0	0	25616.57	232	9	8.9119	0	54	132	41	28	107	80	48	32	0.885714286	1	0	0	1	1	1	1	1	1	0	1	18.74	18.74	0.8
APSI_P009.17809.t1	0.7476314	2.0508985	5.9988985	.	.	.	.	.	0	.	0	.	0	.	0.004	0.338	1	1	0.62	0	0	10056.24	90	-0.5	5.6592	0	31	50	21	15	49	12	6	6	1.588235294	0	0	0	1	1	1	1	1	1	0	0	8.31	8.31	0
APSI_P005.11212.t1	0.74536574	9.2998015	4.6198015	.	.	.	.	.	0	.	0	.	0	.	0.947	0.833	1	1	0.33	0	0	21430.36	189	10.5	10.1773	1	52	95	46	23	103	49	30	19	1.111111111	.	.	.	1	1	1	0	1	0	0	0	3.32	3.32	0
APSI_H017.8250.t1	0.74536574	9.286838	4.630838	.	.	.	.	.	0	.	0	.	0	.	0.944	0.832	1	1	0.33	0	0	21440.4	189	10.5	10.1773	1	51	95	46	23	104	49	30	19	1.086956522	.	.	.	1	1	1	0	1	0	0	0	3.32	3.32	0
APSI_H001.6930.t1	0.7372694	0.9765375	5.9985375	.	.	.	.	.	0	.	0	.	0	.	0	0.163	1	1	0.46	0	0	38754.89	355	38.5	12.0513	1	131	197	97	22	157	82	61	21	0.964285714	1	1	0	1	1	1	1	1	1	0	0	0.15	0.15	0
APSI_P014.1519.t1	0.7372694	0.9546865	5.9766865	.	.	.	.	.	0	.	0	.	0	.	0	0.163	1	1	0.45	0	0	38702.84	355	38.5	12.0513	1	131	197	100	21	157	82	61	21	0.964285714	1	1	0	1	1	1	1	1	1	0	0	0.07	0.07	0
APSI_H003.4519.t1	0.7347703	9.0801525	4.6521525	.	.	.	.	.	0	.	0	.	0	.	0.982	0.756	1	1	0.45	0	0	13281.32	119	4	7.715	5	35	58	32	15	65	27	17	10	1.15	.	.	.	1	1	1	0	0	0	0	0	0.49	0.6	0
APSI_H002.13098.t1	0.73390895	14.391533	4.873533	.	.	.	.	.	0	.	1	PF00314	0	GH152	0.959	0.794	1	1	0.62	0	0	24724.37	229	0	6.4161	12	90	144	50	28	124	45	23	22	1	.	.	.	1	0	1	0	0	1	0	0	0.01	0.01	0
APSI_P004.3446.t1	0.7324203	8.182489	4.420489	.	.	.	.	.	0	.	0	.	0	.	0.966	0.661	1	1	0.06	0	0	17399.65	150	1	6.8556	3	42	65	34	22	73	43	23	20	1.32	.	.	.	1	1	1	0	1	1	0	0	0.01	0.01	0
APSI_H002.13142.t1	0.7301147	7.344984	5.778984	.	.	.	.	.	0	.	0	.	0	.	0.98	0.281	1	1	0.59	0	0	7780.96	77	-2	4.4286	0	32	49	35	4	53	12	5	7	0.407407407	0	0	0	1	1	1	1	1	1	0	0	22.17	22.35	0
APSI_P008.17353.t1	0.7301147	7.344984	5.778984	.	.	.	.	.	0	.	0	.	0	.	0.98	0.281	1	1	0.59	0	0	7780.96	77	-2	4.4286	0	32	49	35	4	53	12	5	7	0.407407407	0	0	0	1	1	1	1	1	1	0	0	22.17	22.35	0
APSI_P003.1698.t1	0.72354674	0.4654255	5.9794255	.	.	.	.	.	0	.	0	.	0	.	0	0.081	1	1	0.8	0	0	70187.45	711	-16.5	5.2004	3	344	485	256	37	379	135	66	69	0.462555066	0	0	0	1	1	1	1	1	1	0	0	2.22	2.22	0
APSI_P001.5823.t1	0.7224005	1.1796115	5.9436115	.	.	.	.	.	0	.	0	.	0	.	0.008	0.198	1	1	0.75	0	0	16287.04	153	-7	3.8861	3	56	100	41	13	79	17	5	12	1	0	0	0	1	1	1	1	1	1	0	0	8.12	8.12	0
APSI_P017.12428.t1	0.7202049	1.6876465	5.9956465	.	.	.	.	.	0	.	0	.	0	.	0.004	0.278	1	1	0.6	0	0	15135.26	144	4.5	10.399	1	57	84	32	14	79	17	11	6	0.888888889	0	1	0	1	1	1	1	1	1	0	0	3.5	3.52	0
APSI_H008.9917.t1	0.7168996	7.2769865	5.9989865	.	.	.	.	.	0	.	0	.	0	.	0.996	0.217	1	1	0.19	0	0	10192.54	91	5.5	10.0094	1	22	47	19	10	47	28	18	10	0.642857143	0	0	0	1	1	1	1	1	1	0	0	2.31	2.31	0
APSI_P003.2728.t1	0.71406835	7.750015	5.998015	.	.	.	.	.	0	.	0	.	0	.	0.725	0.567	1	1	0.07	0	0	14270.06	129	6.5	9.542	2	42	62	28	17	62	33	21	12	1.269230769	1	0	0	1	1	1	1	1	1	0	0	0.4	0.4	0
APSI_P003.2766.t1	0.71406835	7.0296615	5.9976615	.	.	.	.	.	0	.	0	.	0	.	0.613	0.559	1	1	0.07	0	0	14282.12	129	6.5	9.542	2	41	61	29	17	63	33	21	12	1.307692308	1	0	0	1	1	1	1	1	1	0	0	0.48	0.48	0
APSI_H021.3851.t1	0.7118117	7.7528005	5.6528005	.	.	.	.	.	0	.	0	.	0	.	0.969	0.381	1	1	0.26	0	0	20778.96	183	1	6.6569	2	43	80	65	27	94	46	26	20	2.75	1	0	0	1	1	1	1	1	1	0	0	0.09	0.14	0
APSI_P006.9997.t1	0.7105684	2.693597	4.901597	.	.	.	.	.	0	.	0	.	0	.	0.107	0.525	1	1	0.46	0	0	24924.59	229	11.5	10.069	4	78	135	68	23	133	36	24	12	0.890909091	0	0	0	1	1	0	1	0	1	0	0	9.29	9.29	0
APSI_H007.8930.t1	0.7105684	2.693597	4.901597	.	.	.	.	.	0	.	0	.	0	.	0.107	0.525	1	1	0.46	0	0	24924.59	229	11.5	10.069	4	78	135	68	23	133	36	24	12	0.890909091	0	0	0	1	1	0	1	0	1	0	0	9.29	9.29	0
APSI_P009.17593.t1	0.706929	8.5183705	5.8823705	.	.	.	unaffected_pathogenicity	PHI:7649,PHI:7650	0	.	1	PF00188	0	.	0.119	0.487	1	1	0.04	0	0	27587.73	246	1	6.6856	5	79	138	59	29	116	57	31	26	1.046511628	0	0	1	1	1	1	1	1	1	0	0	9.99	9.99	0
APSI_H003.5224.t1	0.706929	8.5183705	5.8823705	.	.	.	unaffected_pathogenicity	PHI:7649,PHI:7650	0	.	1	PF00188	0	.	0.119	0.487	1	1	0.04	0	0	27587.73	246	1	6.6856	5	79	138	59	29	116	57	31	26	1.046511628	0	0	1	1	1	1	1	1	1	0	0	9.99	9.99	0
APSI_H002.13180.t1	0.7060195	1.323741	5.997741	.	.	.	.	.	0	.	0	.	0	.	0	0.221	1	1	0.68	0	0	11594.1	108	11.5	11.9673	2	39	76	22	10	56	17	16	1	0.378378378	0	0	0	1	1	1	1	1	1	0	0	6.61	6.61	0
APSI_H009.11931.t1	0.7027283	9.9427975	5.4967975	.	.	.	.	.	0	.	0	.	0	.	0.999	0.742	1	1	0.28	0	0	8333.69	75	1	7.6768	3	20	38	24	6	46	13	7	6	1.352941176	0	0	0	1	1	1	1	0	1	0	0	0.11	0.11	0
APSI_P012.9205.t1	0.70113224	3.2308035	5.7748035	.	.	.	.	.	0	.	0	.	0	.	0.061	0.515	1	1	0.21	0	0	30639.73	275	2	6.9058	3	85	146	68	44	153	52	29	23	1.277777778	0	1	0	1	1	1	1	1	1	0	0	3.62	3.63	0
APSI_H017.8104.t1	0.6961143	8.2684355	4.1644355	.	.	.	.	.	0	.	0	.	0	.	0.977	0.707	1	1	0.65	0	0	10772.18	104	2	6.8916	5	40	67	32	13	64	20	13	7	0.457142857	.	.	.	0	1	0	0	0	1	0	0	0	0	0
APSI_H001.7111.t2	0.6947287	3.1267275	5.8207275	.	.	.	.	.	0	.	0	.	0	.	0.039	0.512	1	1	0.36	0	0	24341.67	217	9.5	9.9118	2	70	114	57	31	114	39	26	13	1.325	0	0	1	1	1	1	1	1	1	0	0	1.55	1.65	0
APSI_H001.7110.t1	0.6947287	3.1267275	5.8207275	.	.	.	.	.	0	.	0	.	0	.	0.039	0.512	1	1	0.36	0	0	24341.67	217	9.5	9.9118	2	70	114	57	31	114	39	26	13	1.325	0	0	1	1	1	1	1	1	1	0	0	1.55	1.65	0
APSI_P011.491.t1	0.6941777	-1.5152145	-5.3972145	.	.	.	.	.	0	.	0	.	0	.	0.939	0.708	0	1	0.48	0	1	18121.02	168	4.5	8.2416	6	58	91	57	16	98	26	16	10	1.375	.	.	.	1	1	0	0	0	1	1	2	39.35	42.65	0.695652174
APSI_H002.12498.t1	0.6910058	-0.143948	2.700052	.	.	.	.	.	0	.	0	.	0	.	0.019	0.507	1	1	0.45	1	0	30869.26	280	7	8.2187	9	99	153	72	36	152	50	30	20	1.269230769	0	0	0	1	1	1	1	1	1	1	1	9.07	30.88	0
APSI_P004.2863.t1	0.69096303	3.323867	5.321867	.	.	.	.	.	0	.	0	.	0	.	0.169	0.498	1	1	0.03	0	0	24394.59	210	0.5	6.6057	2	53	95	61	30	104	54	29	25	1.6	0	0	0	1	1	1	1	1	1	0	0	0.51	0.51	0
APSI_P005.10316.t1	0.69096303	5.4426845	5.6646845	.	.	.	.	.	0	.	0	.	0	.	0.509	0.454	1	1	0.03	0	0	23672.47	207	-4	5.7465	2	53	98	50	27	90	57	29	28	1.925925926	1	0	0	1	1	1	1	1	1	0	0	8.23	8.29	0
APSI_P006.9833.t1	0.68995976	2.664345	5.964345	.	.	.	.	.	0	.	0	.	0	.	0.129	0.321	1	1	0.06	0	0	28867.66	257	10.5	8.7919	4	69	130	60	31	126	63	40	23	0.928571429	0	0	0	1	1	1	1	1	1	0	0	0	0.01	0
APSI_H004.3625.t1	0.6881847	7.100691	4.322691	.	.	.	.	.	0	.	0	.	0	.	0.884	0.579	1	1	0.42	0	0	12365.42	113	7.5	9.081	5	39	62	31	12	63	24	17	7	0.913043478	.	.	.	1	1	1	0	0	1	0	0	0.03	0.03	0
APSI_P024.16551.t1	0.68573457	2.5339685	4.9819685	.	.	.	.	.	0	.	0	.	0	.	0.098	0.494	1	1	0.24	0	0	26907.05	243	19.5	10.7362	2	70	124	71	26	129	56	39	17	1.346938776	1	1	0	1	1	1	1	0	1	0	1	17.75	17.9	0.842105263
APSI_P005.10993.t1	0.6815029	0.1712485	5.9912485	.	.	.	unaffected_pathogenicity	PHI:7320	0	.	0	.	0	GH18,GH85	0	0.03	1	1	0.8	0	0	62752.83	574	-5	5.4511	7	197	333	157	65	296	99	49	50	1.276785714	0	1	0	1	1	1	1	1	1	0	0	0.01	0.14	0
APSI_P024.16510.t1	0.6792181	0.69	6	.	.	.	.	.	0	.	0	.	0	.	0.011	0.104	1	1	0.76	0	0	22102.35	223	7	9.4344	1	96	162	42	25	146	18	14	4	0.29245283	0	0	0	1	1	1	1	1	1	0	0	2.23	2.23	0
APSI_H013.5581.t1	0.67897415	5.95313	5.96513	.	.	.	.	.	0	.	0	.	0	.	0.604	0.394	1	1	0.67	0	0	13857.9	128	1	7.0812	4	51	82	46	14	72	24	13	11	0.857142857	0	1	0	1	1	1	1	1	1	0	0	0.82	0.84	0
APSI_P007.14351.t1	0.67212164	1.252851	5.554851	.	.	.	.	.	0	.	0	.	0	GH26	0	0.283	1	1	0.64	0	0	40055.52	351	13.5	9.5142	2	91	168	90	57	187	83	51	32	1.65625	0	1	1	1	1	1	1	1	1	0	0	3.41	3.41	0
APSI_P001.6558.t1	0.67058104	7.403942	5.999942	.	.	.	.	.	0	.	0	.	0	.	0.973	0.261	1	1	0.08	0	0	8679.93	75	5	9.7609	1	16	36	18	9	37	25	16	9	0.947368421	0	0	0	1	1	1	1	1	1	0	0	3.55	3.55	0
APSI_P001.7080.t1	0.6704773	2.9144075	5.7164075	.	.	.	.	.	0	.	0	.	0	.	0.004	0.529	1	1	0.21	0	0	38577.13	335	2.5	6.9511	6	88	161	70	54	173	85	46	39	1.343283582	0	0	0	1	1	1	1	0	1	0	0	0	0.01	0
APSI_H017.8185.t1	0.6693907	-0.429065	4.538935	.	.	.	.	.	0	.	0	.	0	.	0.012	0.16	1	1	0.92	0	0	22474.88	224	2	7.1357	11	116	161	57	14	116	30	17	13	0.650793651	0	0	0	1	1	1	1	1	1	0	0	9.75	17.29	0
APSI_P005.11125.t1	0.6693907	-0.429065	4.538935	.	.	.	.	.	0	.	0	.	0	.	0.012	0.16	1	1	0.92	0	0	22474.88	224	2	7.1357	11	116	161	57	14	116	30	17	13	0.650793651	0	0	0	1	1	1	1	1	1	0	0	9.75	17.29	0
APSI_P014.1457.t1	0.6645064	7.1164665	5.9884665	.	.	.	.	.	0	.	0	.	0	.	0.66	0.528	1	1	0.61	0	0	12229.85	116	-1.5	4.8893	0	41	64	32	13	69	15	7	8	0.966666667	0	0	0	1	1	1	1	1	1	0	1	16.53	16.56	0.739130435
APSI_P021.13518.t1	0.66128385	9.1237575	4.2997575	.	.	.	.	.	0	.	0	.	0	.	0.997	0.807	1	1	0.6	0	0	9264.87	86	3.5	8.0395	5	32	52	32	8	55	15	10	5	0.5	.	.	.	0	1	0	0	0	1	0	0	0.07	0.11	0
APSI_P002.14525.t1	0.6607528	2.9803205	5.9803205	.	.	.	.	.	0	.	0	.	0	.	0.302	0.198	1	1	0.8	0	0	20505.88	200	-2.5	4.9253	8	94	135	48	7	95	40	19	21	0.74	0	0	0	1	1	1	1	1	1	0	0	0.06	0.07	0
APSI_P004.2961.t1	0.66019285	1.8700835	5.9680835	.	.	.	.	.	0	.	0	.	0	.	0	0.317	1	1	0.56	0	0	52627.28	485	13.5	9.1123	10	166	282	127	47	261	86	51	35	1.175925926	0	1	1	1	1	1	1	1	1	0	0	0.38	2.09	0
APSI_P008.17394.t1	0.6580637	9.1404835	5.9964835	.	.	.	.	.	0	.	0	.	0	.	0.953	0.571	1	1	0.42	0	0	11422.32	104	7	9.3209	3	36	53	35	14	59	22	16	6	1.047619048	0	0	0	1	1	1	1	1	1	0	0	1.04	1.06	0
APSI_P009.18267.t1	0.6579368	1.5030465	5.9910465	.	.	.	.	.	0	.	0	.	0	.	0.13	0.122	1	1	0.48	0	0	14511.17	144	8	10.4825	1	67	92	32	7	73	30	19	11	0.659090909	0	0	0	1	1	1	1	1	1	0	0	2.04	2.04	0
APSI_P009.18270.t1	0.6579368	1.7925135	5.9985135	.	.	.	.	.	0	.	0	.	0	.	0.189	0.11	1	1	0.46	0	0	14009.89	138	10	10.6671	1	61	86	37	6	73	30	20	10	0.627906977	0	0	0	1	1	1	1	1	1	0	0	4.11	4.11	0
APSI_H011.7860.t1	0.6579368	2.0627225	5.9987225	.	.	.	.	.	0	.	0	.	0	.	0.237	0.107	1	1	0.49	0	0	14537.25	144	8	10.4825	1	66	91	33	7	74	30	19	11	0.659090909	0	0	0	1	1	1	1	1	1	0	0	4.03	4.03	0
APSI_P009.18238.t1	0.6579368	1.9966155	5.9986155	.	.	.	.	.	0	.	0	.	0	.	0.221	0.112	1	1	0.48	0	0	13995.86	138	10	10.6671	1	61	86	36	6	73	30	20	10	0.627906977	0	0	0	1	1	1	1	1	1	0	0	4.11	4.11	0
APSI_H016.15661.t1	0.6517129	5.3726125	0.2546125	.	.	.	.	.	0	.	0	.	0	.	0.946	0.907	0	0	0.82	0	0	8314.25	79	2.5	7.8882	2	32	49	18	9	44	14	9	5	0.782608696	.	.	.	0	0	0	0	0	0	0	0	0.04	0.04	0
APSI_P015.13150.t1	0.6502338	6.488262	5.876262	.	.	.	.	.	0	.	0	.	0	.	0.689	0.413	1	1	0.46	0	0	14918.46	143	-1	5.6818	2	59	84	37	17	83	28	14	14	0.720930233	0	0	0	1	1	1	1	1	1	0	0	15.18	15.35	0
APSI_H004.3481.t1	0.6487286	5.090117	-0.093883	.	.	.	.	.	0	.	0	.	0	.	0.976	0.888	0	0	0.44	0	0	13499.27	124	-1.5	5.5892	1	41	68	36	14	69	24	12	12	1.206896552	.	.	.	0	0	0	0	0	0	0	0	0.04	0.13	0
APSI_H001.5829.t1	0.6457349	8.2418405	4.9838405	.	.	.	.	.	0	.	0	.	0	.	0.955	0.588	1	1	0.62	0	0	13556.45	123	6.5	8.3381	5	43	75	37	18	74	20	15	5	0.617647059	0	0	0	1	1	0	1	0	0	0	0	0	0	0
APSI_H003.5029.t1	0.64569914	0.2614945	5.9734945	.	.	.	.	.	0	.	0	.	0	.	0	0.048	1	1	0.85	0	0	30596.47	311	-9.5	4.4985	3	154	216	106	14	168	44	19	25	0.451612903	0	0	0	1	1	1	1	1	1	0	0	15.7	15.73	0
APSI_P005.10380.t1	0.64569914	0.261425	5.973425	.	.	.	.	.	0	.	0	.	0	.	0	0.048	1	1	0.85	0	0	30392.24	311	-11.5	4.3283	3	154	219	108	14	172	42	17	25	0.427083333	0	0	0	1	1	1	1	1	1	0	0	15.7	15.72	0
APSI_P009.17744.t1	0.64559764	0.860961	5.800961	.	.	.	reduced_virulence,unaffected_pathogenicity	PHI:7705,PHI:9126,PHI:199	0	.	0	.	0	AA3,AA3_3,AA3_1,AA3_2	0	0.01	1	1	0.17	0	0	62624.28	573	14.5	9.2475	2	178	298	175	63	312	133	78	55	1.03968254	0	0	0	1	1	1	1	1	1	0	0	0.2	0.55	0
APSI_H002.13237.t1	0.6433939	5.249986	5.615986	.	.	.	.	.	0	.	0	.	0	.	0.346	0.593	1	1	0.39	0	0	26380.09	225	10.5	8.9564	7	57	103	52	38	114	50	32	18	2.03030303	0	0	0	1	1	1	1	1	1	0	0	0	0	0
APSI_H003.4924.t1	0.64069945	4.7816385	3.6176385	.	.	.	.	.	0	.	0	.	0	.	0.623	0.571	1	1	0.12	1	0	19785.73	178	1.5	6.9387	5	59	91	50	23	102	36	20	16	0.947368421	0	0	0	1	1	1	1	0	1	1	0	6.84	13.6	0
APSI_H010.14088.t1	0.638991	1.696344	5.236344	.	.	.	.	.	0	.	0	.	0	GH131	0.002	0.408	1	1	0.33	0	0	37874.94	339	9.5	9.1516	3	94	186	85	44	170	80	47	33	1.461538462	0	1	1	1	1	1	1	0	1	0	0	11.17	11.96	0
APSI_P022.4675.t1	0.6369091	8.26497	5.82297	.	.	.	.	.	0	.	0	.	0	.	0.834	0.573	1	1	0.47	0	0	7952.13	75	4	8.3079	3	29	42	24	5	41	14	10	4	0.5	0	0	0	1	1	1	1	1	1	0	0	0.66	0.66	0
APSI_H019.11010.t1	0.63495	2.6918875	5.4278875	.	.	.	.	.	0	.	0	.	0	.	0.32	0.224	1	1	0.44	0	0	12729.71	116	8	11.5444	0	36	61	33	9	60	21	15	6	1.166666667	0	1	0	1	1	0	1	1	1	0	1	22.16	22.17	0.782608696
APSI_H009.11266.t1	0.6343936	4.6535555	5.9195555	.	.	.	.	.	0	.	0	.	0	.	0.546	0.243	1	1	0.5	0	0	10347.61	95	-5.5	4.3535	2	30	59	28	8	50	22	9	13	0.571428571	0	0	0	1	1	1	1	1	1	0	0	8.85	8.85	0
APSI_H003.5320.t1	0.62856996	2.247991	5.841991	.	.	.	.	.	0	.	0	.	0	.	0.045	0.356	1	1	0.68	0	0	16382.69	150	3	8.8534	1	51	84	47	16	76	22	13	9	1.625	0	0	0	1	1	1	1	1	1	0	0	6.57	6.59	0
APSI_H003.5322.t1	0.62856996	2.247991	5.841991	.	.	.	.	.	0	.	0	.	0	.	0.045	0.356	1	1	0.68	0	0	16382.69	150	3	8.8534	1	51	84	47	16	76	22	13	9	1.625	0	0	0	1	1	1	1	1	1	0	0	6.57	6.59	0
APSI_P012.9231.t1	0.62856996	2.603821	5.837821	.	.	.	.	.	0	.	0	.	0	.	0.077	0.384	1	1	0.63	0	0	16394.74	150	3	8.8534	1	50	83	48	16	77	22	13	9	1.666666667	0	0	0	1	1	1	1	1	1	0	0	6.57	6.59	0
APSI_H003.3936.t1	0.6276581	5.970473	0.186473	.	.	.	.	.	0	.	0	.	0	.	1	0.964	0	0	0.42	0	0	13669.27	124	-0.5	5.8288	12	48	75	16	12	64	28	14	14	0.774193548	.	.	.	0	0	0	0	0	0	0	0	0	0	0
APSI_P019.8263.t1	0.6243538	1.3229	5.9909	.	.	.	.	.	0	.	0	.	0	.	0.001	0.221	1	1	0.65	0	0	10637.23	100	5	9.551	1	31	63	28	16	83	7	6	1	0.48	0	0	0	1	1	1	1	1	1	0	1	18.92	19.24	0.85
APSI_H001.7025.t1	0.6243538	1.3229	5.9909	.	.	.	.	.	0	.	0	.	0	.	0.001	0.221	1	1	0.65	0	0	10637.23	100	5	9.551	1	31	63	28	16	83	7	6	1	0.48	0	0	0	1	1	1	1	1	1	0	1	18.92	19.24	0.85
APSI_H009.11660.t1	0.6221171	2.5428715	5.6348715	.	.	.	reduced_virulence	PHI:6265	0	.	0	.	0	GH16	0	0.318	1	1	0.77	0	0	43750.35	394	8	8.2257	9	129	220	92	50	202	80	46	34	1.378378378	0	0	1	1	0	1	1	1	1	0	0	4	4.07	0
APSI_H004.3331.t1	0.6182281	1.1237245	5.6297245	.	.	.	.	.	0	.	0	.	0	.	0	0.249	1	1	0.01	0	0	38320.73	340	11	10.0103	0	90	172	89	37	173	86	50	36	1.1	1	1	0	1	1	1	1	1	1	0	0	2.78	2.78	0
APSI_H005.1704.t1	0.61572635	8.3611005	5.9971005	.	.	.	.	.	0	.	0	.	0	.	0.91	0.484	1	1	0.61	0	0	8054.39	74	1.5	7.2131	3	25	43	24	7	43	13	8	5	0.8125	0	0	0	1	1	1	1	1	1	0	1	21.31	21.31	0.47826087
APSI_P010.12010.t1	0.61452377	1.11158	5.99158	.	.	.	reduced_virulence,unaffected_pathogenicity	PHI:2117,PHI:4615,PHI:6569	0	.	0	.	0	.	0	0.02	1	1	0.43	0	0	57469.49	536	-2	6.3392	3	186	312	165	66	296	122	65	57	0.909774436	0	0	0	1	1	1	1	1	1	0	0	1.7	1.79	0
APSI_P007.14004.t1	0.6139065	5.154742	4.542742	.	.	.	.	.	0	.	0	.	0	.	0.614	0.488	1	1	0.41	0	0	17294.04	159	12.5	10.2514	6	62	87	49	15	90	28	21	7	0.864864865	.	.	.	1	1	1	0	1	1	0	0	0	0.02	0
APSI_P001.6627.t1	0.6134449	7.2094775	5.9974775	.	.	.	.	.	0	.	0	.	0	.	0.991	0.211	1	1	0.15	0	0	9198.42	83	3.5	8.1184	1	19	44	18	8	44	26	16	10	0.592592593	0	0	0	1	1	1	1	1	1	0	0	2.36	2.36	0
APSI_H013.5643.t1	0.6121972	3.95018	5.61818	.	.	.	.	.	0	.	0	.	0	.	0.27	0.452	1	1	0.21	0	0	29757.58	259	-7	5.5983	1	64	128	62	44	116	63	32	31	1.585365854	0	0	0	1	1	1	1	1	1	0	0	12.14	12.14	0
APSI_P016.16012.t2	0.61180335	6.178036	5.632036	.	.	.	.	.	0	.	0	.	0	.	0.699	0.392	1	1	0.04	0	0	11440.1	100	7.5	10.5792	0	24	46	32	7	44	39	24	15	1.263157895	1	0	0	1	1	1	1	1	1	0	0	1.31	1.31	0
APSI_H004.3512.t1	0.61180335	0.9806285	5.5826285	.	.	.	.	.	0	.	0	.	0	.	0	0.233	1	1	0.01	0	0	36670.73	326	10.5	9.6478	0	96	150	85	40	160	86	51	35	1.183333333	0	1	0	1	1	1	1	1	1	0	0	1.04	1.04	0
APSI_P004.2859.t1	0.61180335	0.9806285	5.5826285	.	.	.	.	.	0	.	0	.	0	.	0	0.233	1	1	0.01	0	0	36670.73	326	10.5	9.6478	0	96	150	85	40	160	86	51	35	1.183333333	0	1	0	1	1	1	1	1	1	0	0	1.04	1.04	0
APSI_H002.12434.t1	0.60515153	3.6465565	3.8865565	.	.	.	.	.	0	.	0	.	0	.	0.365	0.595	1	1	0.05	0	0	31598.01	281	0.5	6.5897	10	86	136	69	31	142	76	40	36	1.458333333	0	0	0	1	0	1	1	0	0	0	0	1.21	1.32	0
APSI_P002.14543.t1	0.60328674	4.8886695	5.9866695	.	.	.	.	.	0	.	0	.	0	.	0.557	0.26	1	1	0.42	0	0	9596.15	88	2	8.7055	0	29	46	31	9	49	15	9	6	1.166666667	0	0	0	1	1	1	1	1	1	0	1	22.2	22.2	1
APSI_H020.329.t1	0.6021087	9.904713	4.798713	.	.	.	.	.	0	.	0	.	0	.	0.999	0.852	1	1	0.16	0	0	14222.55	126	5.5	8.5961	7	37	62	37	9	62	32	19	13	1.777777778	.	.	.	1	1	0	0	1	1	0	0	0.05	0.05	0
APSI_P025.156.t1	0.6007475	1.7180775	5.4940775	.	.	.	reduced_virulence	PHI:811	0	.	0	.	0	.	0	0.204	1	1	0.7	0	0	47309.02	418	18.5	8.1812	14	120	219	89	74	203	80	56	24	2.014705882	0	0	0	1	0	1	1	1	0	0	0	0.4	0.41	0
APSI_P008.17014.t1	0.59404325	7.552637	2.446637	.	.	.	.	.	0	.	0	.	0	.	0.999	0.852	1	1	0.67	1	0	12448.16	111	1	6.8314	5	31	61	29	16	61	23	13	10	1.894736842	.	.	.	1	0	0	0	1	0	1	1	17.92	17.92	0.956521739
APSI_P002.15339.t1	0.5924423	0.7319	5.9999	.	.	.	.	.	0	.	0	.	0	.	0	0.122	1	1	0.68	0	0	37489.18	365	4	8.903	2	143	243	91	27	213	21	13	8	0.481481481	0	0	0	1	1	1	1	1	1	0	0	0.02	0.03	0
APSI_P002.15092.t1	0.59228814	1.866755	5.994755	.	.	.	.	.	0	.	0	.	0	.	0.021	0.291	1	1	0.39	0	0	10440.95	94	-1	6.0342	2	31	54	29	17	58	13	7	6	0.954545455	0	0	0	1	1	1	1	1	1	0	0	0.23	0.24	0
APSI_H024.9222.t1	0.5916268	6.811785	5.995785	.	.	.	.	.	0	.	0	.	0	.	0.869	0.267	1	1	0.59	0	0	13129.09	128	-4.5	4.6142	1	55	80	28	18	72	29	13	16	0.738095238	0	0	0	1	1	1	1	1	1	0	0	15.72	15.72	0
APSI_H008.10041.t1	0.590112	0.963208	5.355208	.	.	.	.	.	0	.	0	.	0	.	0	0.268	1	1	0.07	0	0	46879.44	422	11.5	9.1657	4	128	211	121	47	222	111	64	47	1.065217391	1	0	0	1	1	1	1	1	1	0	0	15.49	15.49	0
APSI_P001.6407.t1	0.5885139	6.329889	0.491889	.	.	.	.	.	0	.	0	.	0	.	1	0.973	0	0	0.61	0	0	9083.4	81	2	7.5158	7	23	49	13	8	44	17	10	7	1	.	.	.	0	0	0	0	0	0	0	0	0	0	0
APSI_P004.2883.t1	0.5885139	6.329889	0.491889	.	.	.	.	.	0	.	0	.	0	.	1	0.973	0	0	0.61	0	0	9083.4	81	2	7.5158	7	23	49	13	8	44	17	10	7	1	.	.	.	0	0	0	0	0	0	0	0	0	0	0
APSI_H013.5556.t1	0.5875674	1.3026935	5.9886935	.	.	.	.	.	0	.	0	.	0	.	0.025	0.194	1	1	0.67	0	0	14546.24	133	-8	3.95	5	48	82	33	20	78	19	6	13	0.9375	0	0	0	1	1	1	1	1	1	0	0	0.78	0.78	0
APSI_H011.7558.t1	0.5868812	8.808147	5.484147	.	.	.	.	.	0	.	0	.	0	.	0.96	0.594	1	1	0.72	0	0	14517.67	139	0	6.4064	8	57	85	44	11	84	17	9	8	0.75	0	0	0	1	1	0	1	1	1	0	0	14.9	14.93	0
APSI_H001.6954.t1	0.5859104	9.12209	5.96009	.	.	.	.	.	0	.	0	.	0	.	1	0.527	1	1	0.26	0	0	11898.23	108	5.5	10.0427	2	25	49	44	6	63	23	15	8	1.25	1	0	0	1	1	1	1	1	1	0	0	9.85	9.86	0
APSI_P016.16375.t1	0.5836058	5.903948	5.987948	.	.	.	.	.	0	.	0	.	0	.	0.66	0.326	1	1	0.47	0	0	18056.08	166	-8	4.7981	0	56	101	31	28	74	49	23	26	1.105263158	0	0	0	1	1	1	1	1	1	0	0	9.52	9.52	0
APSI_H001.6143.t1	0.5805692	5.61924	5.98524	.	.	.	.	.	0	.	0	.	0	.	0.613	0.326	1	1	0.62	0	0	12695.67	110	4.5	9.8923	1	28	54	34	14	57	25	15	10	2.285714286	0	0	0	1	1	1	1	1	1	0	0	8.58	8.6	0
APSI_H001.7147.t1	0.57934034	0.437042	5.951042	.	.	.	.	.	0	.	0	.	0	.	0.003	0.078	1	1	0.63	0	0	8588.18	86	5	10.4937	2	44	56	44	6	59	10	8	2	0.393939394	0	0	0	1	1	1	1	1	1	0	0	13.05	23.15	0
APSI_P019.7940.t1	0.5755453	5.412222	0.114222	.	.	.	.	.	0	.	0	.	0	.	0.994	0.889	0	0	0.7	0	0	17592.29	160	10	8.9548	10	63	86	32	24	93	27	19	8	1.314285714	.	.	.	0	0	0	0	0	0	0	0	0.01	0.02	0
APSI_P017.12648.t1	0.5724603	4.916742	5.690742	.	.	.	.	.	0	.	0	.	0	.	0.693	0.178	1	1	0.57	0	0	18678.42	172	0	6.4683	6	49	107	43	25	107	21	12	9	0.979166667	0	1	0	1	1	1	1	0	1	0	0	9.8	9.81	0
APSI_H010.13911.t1	0.57158554	1.156371	5.998371	.	.	.	.	.	0	.	0	.	0	.	0.002	0.191	1	1	0.47	0	0	7756.86	70	-1.5	5.3726	0	22	42	23	12	43	10	5	5	0.941176471	0	0	0	1	1	1	1	1	1	0	0	0.07	0.07	0
APSI_P021.13450.t1	0.57136244	-0.050212	5.559788	.	.	.	.	.	0	.	0	.	0	.	0	0.065	1	1	0.17	0	0	66190.92	585	5	7.0073	2	179	294	171	79	277	162	88	74	1.5	0	0	0	1	1	1	1	1	1	0	0	1.72	1.72	0
APSI_P019.8143.t1	0.57136244	0.457822	5.863822	.	.	.	.	.	0	.	0	.	0	.	0	0.099	1	1	0.02	0	0	53792.26	486	22.5	10.242	2	150	249	141	41	230	121	74	47	1.145833333	0	0	0	1	1	1	1	1	1	0	0	0.45	0.45	0
APSI_P011.687.t1	0.56859446	-0.0798725	5.7461275	.	.	.	.	.	0	.	0	.	0	GH92	0	0.029	1	1	0.58	0	0	89949.77	818	4.5	6.8984	12	273	463	197	119	457	164	89	75	0.994897959	0	0	0	1	0	1	1	1	1	0	0	0	0.07	0
APSI_P001.6575.t1	0.56795883	8.4116465	5.9996465	.	.	.	.	.	0	.	0	.	0	.	0.987	0.415	1	1	0.13	0	0	7736.89	70	3.5	7.938	2	19	35	16	8	37	20	13	7	0.8	0	0	0	1	1	1	1	1	1	0	0	1.05	1.05	0
APSI_P001.6833.t1	0.56459254	-6.351477	-0.507477	.	.	.	.	.	0	.	0	.	0	.	0	0.026	0	0	0.13	0	0	108877.11	997	16.5	8.2647	6	330	566	236	77	449	222	126	96	0.99	.	.	.	0	0	0	0	0	0	0	0	0	0	0
APSI_H003.5032.t1	0.56459254	-6.351477	-0.507477	.	.	.	.	.	0	.	0	.	0	.	0	0.026	0	0	0.13	0	0	108877.11	997	16.5	8.2647	6	330	566	236	77	449	222	126	96	0.99	.	.	.	0	0	0	0	0	0	0	0	0	0	0
APSI_P016.16372.t1	0.56324404	7.4585285	5.9825285	.	.	.	.	.	0	.	0	.	0	.	0.844	0.402	1	1	0.48	0	0	18230.28	166	-9	4.8158	0	53	97	32	30	73	51	24	27	1.25	0	0	0	1	1	1	1	1	1	0	0	14.76	14.76	0
APSI_H010.13980.t1	0.5603965	5.85287	5.99687	.	.	.	.	.	0	.	0	.	0	.	0.687	0.289	1	1	0.03	0	0	11217.47	101	-3	4.9208	1	32	55	27	9	46	34	16	18	0.8	0	0	0	1	1	1	1	1	1	0	0	2.91	2.91	0
APSI_H001.7111.t1	0.559404	3.204477	5.862477	.	.	.	.	.	0	.	0	.	0	.	0.034	0.523	1	1	0.31	0	0	23967.22	214	8.5	9.6902	2	69	113	56	30	112	38	25	13	1.333333333	0	0	1	1	1	1	1	1	1	0	0	1.58	1.69	0
APSI_H001.7110.t2	0.559404	3.204477	5.862477	.	.	.	.	.	0	.	0	.	0	.	0.034	0.523	1	1	0.31	0	0	23967.22	214	8.5	9.6902	2	69	113	56	30	112	38	25	13	1.333333333	0	0	1	1	1	1	1	1	1	0	0	1.58	1.69	0
APSI_P001.6740.t1	0.5584364	4.6357255	5.9977255	.	.	.	.	.	0	.	0	.	0	.	0.473	0.3	1	1	0.61	0	0	16653.25	156	13.5	10.0693	5	72	90	55	21	103	25	20	5	0.622641509	0	0	0	1	1	1	1	1	1	0	0	16.89	20.72	0
APSI_P009.17625.t1	0.55421954	8.8796985	5.9996985	.	.	.	.	.	0	.	0	.	0	.	0.975	0.505	1	1	0.3	0	0	10956.61	97	8.5	10.4095	2	28	46	28	6	43	34	22	12	1.470588235	1	0	0	1	1	1	1	1	1	0	0	1.86	1.86	0
APSI_H001.6246.t1	0.54946953	2.198833	5.494833	.	.	.	reduced_virulence	PHI:811	0	.	0	.	0	.	0.001	0.283	1	1	0.74	0	0	43943.16	391	17	7.9557	14	117	209	84	70	192	75	53	22	1.794117647	0	0	0	1	0	1	1	1	0	0	0	0.4	0.42	0
APSI_H007.9143.t1	0.5481334	4.9066955	4.9826955	.	.	.	reduced_virulence,increased_virulence_(hypervirulence)	PHI:6853,PHI:4618,PHI:4617,PHI:3226,PHI:4619	0	.	0	.	0	PL1_7,PL1_9,PL1_12,PL1_8,PL1,PL1_5,PL1_4,PL1_1,PL1_10	0	0.154	1	1	0.77	0	0	41437.28	391	18	9.8306	10	140	234	118	31	221	67	44	23	0.868686869	0	0	0	1	0	0	1	1	0	0	0	0.05	0.06	0
APSI_P011.206.t1	0.5454748	-2.056739	-0.554739	.	.	.	reduced_virulence	PHI:6904	0	.	0	.	0	.	0.028	0.555	0	0	0.47	0	0	35539.47	335	4	7.8184	3	119	206	110	31	193	79	43	36	1	.	.	.	0	0	0	0	0	0	0	0	0.01	0.01	0
APSI_H016.15599.t1	0.5454748	-2.056739	-0.554739	.	.	.	reduced_virulence	PHI:6904	0	.	0	.	0	.	0.028	0.555	0	0	0.47	0	0	35539.47	335	4	7.8184	3	119	206	110	31	193	79	43	36	1	.	.	.	0	0	0	0	0	0	0	0	0.01	0.01	0
APSI_H004.3115.t1	0.5442678	0.28165	5.99965	.	.	.	.	.	0	.	0	.	0	.	0	0.047	1	1	0.67	0	0	50510.48	503	29	10.1099	4	177	346	130	43	299	85	66	19	0.335135135	1	0	0	1	1	1	1	1	1	0	0	5.29	5.29	0
APSI_H004.2917.t1	0.54207134	3.211393	5.995393	.	.	.	.	.	0	.	0	.	0	.	0.204	0.332	1	1	0.36	0	0	22909.66	198	18	10.4312	5	51	99	49	27	105	47	33	14	1.741935484	0	0	0	1	1	1	1	1	1	0	0	0.19	0.2	0
APSI_P007.14354.t1	0.53950983	1.46496	5.53296	.	.	.	.	.	0	.	0	.	0	GH26	0	0.322	1	1	0.29	0	0	40929.38	359	11.5	8.915	1	91	166	89	60	192	92	56	36	1.253333333	1	0	0	1	1	1	1	1	1	0	0	0.06	0.06	0
APSI_H011.7951.t1	0.53632313	1.976404	5.552404	.	.	.	.	.	0	.	0	.	0	.	0.2	0.204	1	1	0.46	0	0	10089.95	92	10	11.166	0	24	49	29	8	51	17	14	3	1.421052632	0	0	0	1	1	1	1	0	1	0	0	1.13	1.13	0
APSI_P006.9437.t1	0.5326042	8.5724405	5.7104405	.	.	.	.	.	0	.	0	.	0	.	0.995	0.482	1	1	0.23	0	0	24528.17	226	3.5	7.0877	0	61	124	49	14	93	71	40	31	1.1	0	0	0	1	1	1	1	1	1	0	1	22.39	22.39	0.652173913
APSI_P014.1127.t1	0.5294261	4.7110965	5.2610965	.	.	.	loss_of_pathogenicity	PHI:3936	0	.	0	.	0	.	0	0.075	1	1	0.05	0	0	32138.5	281	-10.5	5.5681	1	72	128	76	46	128	107	54	53	1.078431373	1	0	0	1	1	1	1	1	1	0	0	1.57	1.57	0
APSI_P014.1124.t1	0.5294261	4.7110965	5.2610965	.	.	.	loss_of_pathogenicity	PHI:3936	0	.	0	.	0	.	0	0.075	1	1	0.05	0	0	32138.5	281	-10.5	5.5681	1	72	128	76	46	128	107	54	53	1.078431373	1	0	0	1	1	1	1	1	1	0	0	1.57	1.57	0
APSI_P014.1404.t1	0.5288428	2.8203785	5.8143785	.	.	.	.	.	0	.	0	.	0	.	0.193	0.308	1	1	0.55	0	0	11180.54	107	-4.5	4.1725	0	39	61	29	10	63	14	5	9	0.75862069	0	0	0	1	1	1	1	1	1	0	0	0.27	0.28	0
APSI_P014.1397.t1	0.5288428	2.8203785	5.8143785	.	.	.	.	.	0	.	0	.	0	.	0.193	0.308	1	1	0.55	0	0	11180.54	107	-4.5	4.1725	0	39	61	29	10	63	14	5	9	0.75862069	0	0	0	1	1	1	1	1	1	0	0	0.27	0.28	0
APSI_H005.1235.t1	0.52880865	2.7088995	5.9848995	.	.	.	.	.	0	.	0	.	0	.	0.004	0.45	1	1	0.68	0	0	34249.09	319	4.5	8.2289	6	122	203	84	25	152	54	30	24	1.2	0	0	0	1	1	1	1	1	1	0	0	0	0	0
APSI_P007.13859.t1	0.52880865	2.7088995	5.9848995	.	.	.	.	.	0	.	0	.	0	.	0.004	0.45	1	1	0.68	0	0	34249.09	319	4.5	8.2289	6	122	203	84	25	152	54	30	24	1.2	0	0	0	1	1	1	1	1	1	0	0	0	0	0
APSI_H001.6912.t1	0.52826434	3.5688495	5.9988495	.	.	.	.	.	0	.	0	.	0	.	0.433	0.162	1	1	0.43	0	0	9263.69	87	-0.5	5.7183	2	33	51	32	4	44	16	8	8	1.071428571	0	0	0	1	1	1	1	1	1	0	1	18.81	18.81	0.695652174
APSI_P003.2289.t1	0.52826434	3.5688495	5.9988495	.	.	.	.	.	0	.	0	.	0	.	0.433	0.162	1	1	0.43	0	0	9263.69	87	-0.5	5.7183	2	33	51	32	4	44	16	8	8	1.071428571	0	0	0	1	1	1	1	1	1	0	1	18.81	18.81	0.695652174
APSI_H016.15648.t1	0.5281232	0.6303415	5.2683415	.	.	.	.	.	0	.	0	.	0	.	0	0.227	1	1	0.21	0	0	42381.04	385	23	10.4972	1	120	194	127	33	199	102	64	38	1.131868132	0	0	0	1	1	1	1	1	1	0	1	21.02	21.03	0.739130435
APSI_P001.6215.t1	0.52719116	2.964841	5.736841	.	.	.	.	.	0	.	0	.	0	.	0.175	0.363	1	1	0.48	0	0	18863.93	172	-4	4.8217	3	58	105	46	21	89	32	15	17	1.088235294	0	1	0	1	1	1	1	1	1	0	0	3.09	3.1	0
APSI_H007.8609.t1	0.5255933	7.5990275	2.3190275	.	.	.	.	.	0	.	0	.	0	.	1	0.88	1	1	0.42	1	0	18979.48	168	9.5	8.6231	10	55	92	37	22	94	44	28	16	0.8	0	0	0	1	0	0	1	0	0	1	1	19.26	19.26	1
APSI_P001.5553.t1	0.5255691	5.8971525	0.3651525	.	.	.	.	.	0	.	0	.	0	.	1	0.922	0	0	0.49	0	0	8662.8	77	1.5	7.5729	5	25	44	15	8	40	18	10	8	1.111111111	.	.	.	0	0	0	0	0	0	0	0	0	0	0
APSI_P009.17745.t1	0.52451193	1.0261185	5.8521185	.	.	.	reduced_virulence,unaffected_pathogenicity	PHI:7705,PHI:9126,PHI:199	0	.	0	.	0	AA3,AA3_3,AA3_1,AA3_2	0	0.029	1	1	0.33	0	0	65769.06	604	12	9.0832	2	184	321	193	61	338	135	77	58	1.022058824	0	0	0	1	1	1	1	1	1	0	0	0.2	0.43	0
APSI_H011.7576.t1	0.52451193	1.0261185	5.8521185	.	.	.	reduced_virulence,unaffected_pathogenicity	PHI:7705,PHI:9126,PHI:199	0	.	0	.	0	AA3,AA3_3,AA3_1,AA3_2	0	0.029	1	1	0.33	0	0	65769.06	604	12	9.0832	2	184	321	193	61	338	135	77	58	1.022058824	0	0	0	1	1	1	1	1	1	0	0	0.2	0.43	0
APSI_H002.13279.t1	0.52300113	9.3566925	3.8366925	.	.	.	.	.	0	.	0	.	0	.	1	0.92	1	1	0.76	0	0	10354.96	96	9.5	9.1948	8	44	56	24	13	55	19	15	4	0.884615385	.	.	.	0	0	0	0	0	0	0	0	12.69	12.69	0
APSI_P017.12412.t1	0.51868033	1.2148475	5.9968475	.	.	.	.	.	0	.	0	.	0	.	0.001	0.202	1	1	0.6	0	0	15121.21	144	4	10.5729	0	57	84	33	13	78	16	10	6	0.916666667	0	1	0	1	1	1	1	1	1	0	0	3.46	3.47	0
APSI_P010.12100.t1	0.5116832	0.5703265	5.5163265	.	.	.	reduced_virulence	PHI:8858	0	.	0	.	0	.	0	0.009	1	1	0.44	0	0	105309.39	978	20.5	8.6524	13	332	584	293	107	549	183	107	76	0.977777778	0	0	0	1	0	1	1	1	1	0	0	1.92	1.98	0
APSI_H015.443.t1	0.5116832	0.5672265	5.5132265	.	.	.	reduced_virulence	PHI:8858	0	.	0	.	0	.	0	0.009	1	1	0.47	0	0	104656.72	971	20	8.6518	13	328	579	292	106	546	182	106	76	0.986547085	0	0	0	1	0	1	1	1	1	0	0	1.92	1.98	0
APSI_P006.9782.t1	0.51090854	-0.672851	4.799149	.	.	.	.	.	0	.	0	.	0	.	0.002	0.086	1	1	0.32	0	0	21853.02	199	26.5	11.778	0	70	105	53	16	91	55	42	13	0.893617021	1	1	1	1	1	1	1	0	1	0	0	0	0	0
APSI_P006.9786.t1	0.51090854	-0.6400465	4.8079535	.	.	.	.	.	0	.	0	.	0	.	0.004	0.088	1	1	0.33	0	0	21822.99	199	26.5	11.778	0	70	105	53	16	92	55	42	13	0.895833333	1	1	1	1	1	1	1	0	1	0	0	0	0	0
APSI_P011.671.t1	0.5099406	5.486863	0.278863	.	.	.	.	.	0	.	0	.	0	.	1	0.868	0	0	0.95	0	0	20786.65	197	7	8.1306	14	80	121	48	14	108	35	22	13	0.918367347	.	.	.	0	0	0	0	0	0	0	0	0	0.01	0
APSI_P002.15177.t1	0.5056917	1.0598855	4.9058855	.	.	.	.	.	0	.	0	.	0	.	0.008	0.351	1	1	0.38	0	0	28390.48	258	16.5	10.1514	6	93	137	61	29	130	50	34	16	1.673913043	0	0	0	1	1	1	1	0	1	0	0	12.58	13.33	0
APSI_P004.3010.t1	0.50437057	3.104523	5.360523	.	.	.	.	.	0	.	0	.	0	.	0.106	0.518	1	1	0.17	0	0	33756.71	298	4.5	7.5371	2	73	142	94	38	159	83	46	37	1.588235294	0	0	0	1	1	1	1	1	1	0	0	0.46	0.47	0
APSI_H016.15319.t1	0.5031504	1.042545	5.746545	.	.	.	.	.	0	.	0	.	0	.	0.029	0.187	1	1	0.71	0	0	7990.86	73	-3.5	4.1024	1	27	45	15	12	41	9	3	6	1	0	0	0	1	1	1	1	0	1	0	0	0.02	0.02	0
APSI_H003.4544.t1	0.50285846	10.3401025	5.2041025	.	.	.	.	.	0	.	0	.	0	.	0.998	0.858	1	1	0.15	0	0	14498.81	136	0.5	6.7132	2	41	72	44	10	84	32	17	15	0.815789474	0	0	0	1	1	0	1	1	1	0	0	3.31	3.31	0
APSI_P022.4539.t1	0.50218326	6.7765565	5.6705565	.	.	.	increased_virulence_(hypervirulence),unaffected_pathogenicity	PHI:69,PHI:2383	0	.	1	PF01083	0	CE5	0.031	0.32	1	1	0.63	0	0	30521.66	302	15	9.6294	8	137	177	69	28	193	39	28	11	0.640776699	0	0	0	1	0	1	1	1	1	0	0	4.98	5.58	0
APSI_P007.14206.t1	0.50218326	6.711819	5.671819	.	.	.	increased_virulence_(hypervirulence),unaffected_pathogenicity	PHI:69,PHI:2383	0	.	1	PF01083	0	CE5	0.031	0.309	1	1	0.64	0	0	30459.57	302	15	9.6294	8	137	178	71	28	194	39	28	11	0.634615385	0	0	0	1	0	1	1	1	1	0	0	4.98	5.58	0
APSI_P005.10637.t1	0.4992286	5.7398745	5.7498745	.	.	.	.	.	1	Cri_9402	0	.	0	.	0	0.165	1	1	0.79	0	0	75559.95	715	4	6.7714	50	278	488	121	56	352	158	86	72	0.784688995	1	0	0	1	0	1	1	1	1	0	0	0.31	0.31	0
APSI_P005.10648.t1	0.4992286	5.757861	5.749861	.	.	.	.	.	1	Cri_9402	0	.	0	.	0	0.168	1	1	0.78	0	0	75538.93	715	4.5	6.8234	50	279	488	121	55	352	158	86	72	0.784688995	1	0	0	1	0	1	1	1	1	0	0	0.31	0.31	0
APSI_H007.8855.t1	0.49677524	-0.705205	5.240795	.	.	.	.	.	0	.	0	.	0	.	0	0.009	1	1	0.01	0	0	133537.77	1171	36.5	9.5321	6	287	539	275	124	514	351	203	148	1.610526316	1	0	0	1	0	1	1	1	1	0	0	0	0.05	0
APSI_P019.8320.t1	0.49412024	10.2737125	4.7597125	.	.	.	.	.	0	.	0	.	0	.	1	0.919	1	1	0.62	0	0	9608.3	87	10	10.17	5	27	44	25	6	42	26	19	7	1.3125	.	.	.	1	1	1	0	0	1	0	0	0	0	0
APSI_P006.9500.t1	0.4867653	1.349984	5.591984	.	.	.	.	.	0	.	0	.	0	.	0.116	0.177	1	1	0.44	0	0	15442.73	141	7	8.9241	4	48	80	36	20	87	20	15	5	0.390243902	0	1	0	1	1	1	1	1	1	0	0	0	0.01	0
APSI_P001.6185.t1	0.486717	3.935237	5.993237	.	.	.	.	.	0	.	0	.	0	.	0.515	0.142	1	1	0.36	0	0	13906.35	128	1	6.8579	2	33	68	46	12	80	19	11	8	0.964285714	0	0	0	1	1	1	1	1	1	0	0	4.86	4.86	0
APSI_P004.3443.t1	0.4858855	8.5237205	4.4317205	.	.	.	.	.	0	.	0	.	0	.	0.975	0.707	1	1	0.06	0	0	17387.66	150	0	6.4779	4	42	65	34	22	74	42	22	20	1.32	.	.	.	1	1	1	0	1	1	0	0	0.01	0.01	0
APSI_H011.7615.t1	0.48486567	-0.0788925	5.8611075	.	.	.	.	.	0	.	0	.	0	GH5_30,GH5_41,GH5,GH5_31,GH5_7	0	0.01	1	1	0.57	0	0	67209.32	601	1.5	6.6485	5	186	321	159	93	331	138	74	64	1.053435115	1	0	0	1	1	1	1	1	1	0	0	0.41	0.41	0
APSI_P009.17780.t1	0.48486567	-0.0788925	5.8611075	.	.	.	.	.	0	.	0	.	0	GH5_30,GH5_41,GH5,GH5_31,GH5_7	0	0.01	1	1	0.57	0	0	67209.32	601	1.5	6.6485	5	186	321	159	93	331	138	74	64	1.053435115	1	0	0	1	1	1	1	1	1	0	0	0.41	0.41	0
APSI_H007.8858.t1	0.48125753	-0.4365055	5.2994945	.	.	.	.	.	0	.	0	.	0	.	0	0.044	1	1	0.01	0	0	105811.73	943	17	8.0021	4	252	473	220	88	401	285	159	126	1.341463415	1	0	0	1	0	1	1	1	1	0	0	0.02	0.02	0
APSI_P001.6557.t1	0.4803925	6.7559785	5.9999785	.	.	.	.	.	0	.	0	.	0	.	0.965	0.161	1	1	0.08	0	0	9210.52	81	5.5	10.2707	1	16	40	18	6	40	29	18	11	0.75	1	0	0	1	1	1	1	1	1	0	0	4.46	4.46	0
APSI_P002.14654.t1	0.4782886	-1.553196	-5.945196	.	.	.	.	.	0	.	0	.	0	.	0.999	0.733	0	1	0.36	0	1	9002.44	85	4	10.2222	0	29	47	33	7	52	17	11	6	0.727272727	.	.	.	0	1	0	0	0	0	1	2	29.46	31.19	0.9
APSI_P002.14660.t1	0.4782886	-1.553196	-5.945196	.	.	.	.	.	0	.	0	.	0	.	0.999	0.733	0	1	0.36	0	1	9002.44	85	4	10.2222	0	29	47	33	7	52	17	11	6	0.727272727	.	.	.	0	1	0	0	0	0	1	2	29.46	31.19	0.9
APSI_P013.3929.t1	0.47817093	-3.184475	-4.990475	.	.	.	.	.	0	.	0	.	0	.	0.694	0.607	0	1	0.24	0	1	23120.01	209	4	7.553	1	64	106	62	25	99	46	27	19	1.447368421	1	0	0	1	1	1	1	0	0	2	2	16.77	39.81	1
APSI_H009.11910.t1	0.47817093	-3.184475	-4.990475	.	.	.	.	.	0	.	0	.	0	.	0.694	0.607	0	1	0.24	0	1	23120.01	209	4	7.553	1	64	106	62	25	99	46	27	19	1.447368421	1	0	0	1	1	1	1	0	0	2	2	16.77	39.81	1
APSI_H014.2160.t1	0.47458777	9.595906	4.171906	.	.	.	.	.	0	.	0	.	0	.	0.999	0.905	1	1	0.74	0	0	8926.28	83	4.5	7.9821	6	31	51	21	7	46	15	11	4	0.545454545	.	.	.	1	0	0	0	0	0	0	0	0	0	0
APSI_H008.10036.t1	0.47319707	3.9325095	5.9725095	.	.	.	.	.	0	.	0	.	0	.	0.485	0.175	1	1	0.58	0	0	14511.92	139	10.5	10.5294	4	66	82	55	12	87	24	18	6	0.520833333	0	0	0	1	1	1	1	1	1	0	0	4.96	6.01	0
APSI_H005.1330.t1	0.47062665	-0.7610155	5.1789845	.	.	.	.	.	0	.	0	.	0	GH2	0	0.01	1	1	0.38	0	0	109553.46	968	-7	6.0523	6	289	505	257	151	516	204	105	99	1.262032086	.	.	.	1	0	1	0	1	1	0	0	2.93	2.98	0
APSI_P003.2693.t1	0.47062665	0.0632315	5.8052315	.	.	.	.	.	0	.	0	.	0	GH148,GH5_41,GH5_19,GH5,GH5_31,GH5_7	0	0.043	1	1	0.58	0	0	56568.66	495	4	7.0029	4	139	255	125	86	268	105	58	47	1.489361702	0	0	0	1	1	1	1	1	1	0	0	0.09	0.89	0
APSI_P009.17937.t1	0.47062665	-0.348923	5.591077	.	.	.	unaffected_pathogenicity	PHI:4076	0	.	0	.	0	GH5,GH35	0	0.01	1	1	0.47	0	0	117496.72	1051	-2	6.3534	9	314	541	277	151	588	216	112	104	1.215962441	0	0	0	1	0	1	1	1	1	0	0	0.73	0.83	0
APSI_P010.11766.t1	0.46997863	2.4855605	5.9255605	.	.	.	reduced_virulence	PHI:6265	0	.	0	.	0	GH16	0	0.26	1	1	0.66	0	0	39215.45	360	-6	5.3135	7	131	214	83	45	179	71	35	36	1.220588235	0	0	0	1	1	1	1	1	1	0	0	0.06	0.07	0
APSI_H015.698.t1	0.46997863	2.4855605	5.9255605	.	.	.	reduced_virulence	PHI:6265	0	.	0	.	0	GH16	0	0.26	1	1	0.66	0	0	39215.45	360	-6	5.3135	7	131	214	83	45	179	71	35	36	1.220588235	0	0	0	1	1	1	1	1	1	0	0	0.06	0.07	0
APSI_P009.18153.t1	0.46997863	2.1725355	5.8205355	.	.	.	.	.	0	.	0	.	0	.	0.065	0.327	1	1	0.72	0	0	21664.71	202	2	7.848	7	78	123	65	16	103	28	15	13	1.4	0	0	0	1	1	1	1	1	1	0	0	4.61	4.79	0
APSI_H007.8817.t1	0.4695415	-0.377007	4.332993	.	.	.	.	.	0	.	0	.	0	.	0.001	0.214	1	1	0.75	0	0	20998.1	197	-23	2.5213	0	32	145	98	1	100	23	0	23	4.6	.	.	.	1	0	1	0	1	0	0	0	0	0	0
APSI_H010.13994.t1	0.46884888	6.83768	4.58568	.	.	.	.	.	0	.	1	PF01764	0	.	0.015	0.527	1	1	0.68	0	0	36929.83	334	10	8.3255	10	106	189	96	52	197	67	41	26	1.064102564	1	1	0	1	1	0	1	0	1	0	0	6.21	9.7	0
APSI_H010.13997.t1	0.46884888	7.10691	4.83691	.	.	.	.	.	0	.	1	PF01764	0	.	0.016	0.529	1	1	0.67	0	0	36981.9	334	9.5	8.3208	10	105	189	95	52	198	66	40	26	1.076923077	1	1	0	1	1	0	1	1	1	0	0	6.21	9.7	0
APSI_H010.13995.t1	0.46884888	7.10691	4.83691	.	.	.	.	.	0	.	1	PF01764	0	.	0.016	0.529	1	1	0.67	0	0	36981.9	334	9.5	8.3208	10	105	189	95	52	198	66	40	26	1.076923077	1	1	0	1	1	0	1	1	1	0	0	6.21	9.7	0
APSI_P003.2470.t1	0.4594226	1.372153	5.674153	.	.	.	.	.	0	.	0	.	0	.	0.026	0.257	1	1	0.58	0	0	12749.55	115	2	7.2922	3	41	63	35	18	67	18	11	7	1.083333333	0	1	0	1	1	1	1	0	1	0	0	6.12	6.16	0
APSI_P003.2383.t1	0.45548826	6.7372945	5.7352945	.	.	.	.	.	0	.	0	.	0	.	0.77	0.397	1	1	0.48	0	0	13794.12	124	3.5	8.2749	3	37	64	36	15	70	23	14	9	1.458333333	0	0	0	1	1	1	1	0	1	0	0	12.29	12.32	0
APSI_P001.6562.t1	0.4553853	7.6848955	5.9988955	.	.	.	.	.	0	.	0	.	0	.	0.999	0.282	1	1	0.23	0	0	10306.8	91	6	9.2678	3	21	46	17	10	48	30	19	11	0.714285714	1	0	0	1	1	1	1	1	1	0	0	4.08	4.08	0
APSI_P001.6214.t1	0.45430416	-0.2558525	5.6901475	.	.	.	.	.	0	.	0	.	0	GH2,GH158,CBM67	0	0.009	1	1	0.75	0	0	95295.05	851	15	9.0075	4	250	443	240	118	467	176	99	77	1.370588235	0	0	0	1	0	1	1	1	1	0	0	0.2	0.21	0
APSI_H001.7007.t1	0.45399737	0.0942175	5.4462175	.	.	.	.	.	0	.	0	.	0	.	0.002	0.106	1	1	0.3	0	0	22234.6	202	26.5	11.77	0	70	106	55	18	97	53	41	12	0.936170213	1	1	1	1	1	1	1	1	1	0	0	0.07	0.07	0
APSI_P001.5627.t1	0.4532363	0.117983	5.835983	.	.	.	.	.	0	.	0	.	0	.	0	0.047	1	1	0.05	0	0	63252.31	562	14	8.5524	5	150	285	137	72	273	142	83	59	1.304761905	1	1	0	1	1	1	1	1	1	0	0	0.52	0.52	0
APSI_H009.11437.t1	0.4532363	0.4760655	5.9480655	.	.	.	.	.	0	.	0	.	0	.	0.003	0.085	1	1	0.02	0	0	29538.03	265	4.5	8.7047	3	94	135	65	25	119	70	38	32	0.882352941	1	0	0	1	1	1	1	1	1	0	0	1.47	1.47	0
APSI_P002.15287.t1	0.45294735	2.146582	5.044582	.	.	.	.	.	0	.	0	.	0	GH131	0.005	0.512	1	1	0.31	0	0	38716.61	349	6	8.8124	2	93	193	84	39	172	95	52	43	1.458333333	1	0	0	1	1	1	1	0	1	0	0	11.16	12.2	0
APSI_H011.7605.t1	0.45242262	1.666999	5.782999	.	.	.	unaffected_pathogenicity	PHI:7320	0	.	0	.	0	GH18	0	0.314	1	1	0.69	0	0	46873.27	426	1	6.7376	7	137	231	117	55	237	90	47	43	1.182795699	0	0	0	1	1	1	1	1	1	0	0	0.67	0.68	0
APSI_P009.17769.t1	0.45242262	1.666999	5.782999	.	.	.	unaffected_pathogenicity	PHI:7320	0	.	0	.	0	GH18	0	0.314	1	1	0.69	0	0	46873.27	426	1	6.7376	7	137	231	117	55	237	90	47	43	1.182795699	0	0	0	1	1	1	1	1	1	0	0	0.67	0.68	0
APSI_H005.1510.t1	0.4507842	1.0200775	5.2320775	.	.	.	.	.	0	.	0	.	0	.	0.015	0.283	1	1	0.77	0	0	9212.6	84	7.5	8.6873	5	32	52	19	13	47	11	11	0	0.636363636	.	.	.	1	1	1	0	0	1	0	1	22.73	22.73	0.739130435
APSI_H012.10730.t1	0.44686806	6.173244	2.729244	.	.	.	.	.	0	.	0	.	0	.	0.942	0.632	1	1	0.69	1	0	11416.06	99	9.5	9.5555	6	33	54	21	16	46	20	16	4	2.454545455	.	.	.	1	0	1	0	0	0	1	1	19.5	19.5	0.913043478
APSI_H003.4724.t1	0.44433415	-6.8126505	-3.4646505	.	.	.	.	.	0	.	0	.	0	.	0.382	0.06	0	1	0.72	0	1	24996.99	262	7	8.4608	2	131	182	78	31	192	32	22	10	0.277777778	0	0	0	1	1	1	1	0	1	0	3	34.15	73.34	0.52173913
APSI_H022.35.t1	0.4442758	8.9907085	3.3927085	.	.	.	.	.	0	.	0	.	0	.	0.998	0.935	1	1	0.1	0	0	17145.55	151	7.5	9.5252	4	40	78	35	18	78	39	24	15	1.40625	.	.	.	1	0	0	0	0	1	0	0	11.02	11.6	0
APSI_P004.3264.t1	0.44201988	0.2743445	5.9503445	.	.	.	.	.	0	.	0	.	0	.	0.001	0.053	1	1	0.04	0	0	32567.52	292	4.5	8.4868	4	102	151	68	26	131	78	42	36	0.857142857	1	0	0	1	1	1	1	1	1	0	0	1.45	1.45	0
APSI_H007.9096.t1	0.4399292	5.5806585	5.8686585	.	.	.	.	.	0	.	0	.	0	.	0.435	0.517	1	1	0.26	0	0	9009.14	80	3.5	8.5165	2	29	41	19	11	38	19	12	7	1.214285714	0	0	0	1	1	1	1	1	1	0	0	0.03	0.07	0
APSI_P001.6108.t1	0.4388002	-0.687536	2.510464	.	.	.	.	.	0	.	0	.	0	.	0.014	0.453	1	1	0.03	1	0	33808.06	305	11.5	9.462	4	87	152	91	36	177	73	44	29	1.101449275	1	0	0	1	1	1	1	1	1	1	1	11.68	39.35	0
APSI_H004.2474.t1	0.4388002	-0.687536	2.510464	.	.	.	.	.	0	.	0	.	0	.	0.014	0.453	1	1	0.03	1	0	33808.06	305	11.5	9.462	4	87	152	91	36	177	73	44	29	1.101449275	1	0	0	1	1	1	1	1	1	1	1	11.68	39.35	0
APSI_P009.18148.t1	0.4387635	5.933589	0.053589	.	.	.	.	.	0	.	0	.	0	.	1	0.98	0	0	0.83	0	0	10957.21	98	1.5	7.1626	5	28	58	24	13	50	21	12	9	1.578947368	.	.	.	0	0	0	0	0	0	0	0	0	0	0
APSI_H006.15234.t1	0.4376648	0.0774305	5.8194305	.	.	.	.	.	0	.	0	.	0	GH148,GH5_41,GH5_19,GH5,GH5_31,GH5_7	0	0.043	1	1	0.59	0	0	56595.72	495	5	7.1631	4	138	254	125	86	268	106	59	47	1.5	0	0	0	1	1	1	1	1	1	0	0	0.13	0.92	0
APSI_P003.1756.t1	0.43700224	1.2417	5.9997	.	.	.	.	.	0	.	0	.	0	.	0	0.207	1	1	0.67	0	0	9122.11	89	2	8.9931	0	51	61	31	18	68	4	3	1	0.522727273	0	0	0	1	1	1	1	1	1	0	0	14.11	21.44	0
APSI_P004.2867.t1	0.43648383	1.1352595	5.7432595	.	.	.	.	.	0	.	0	.	0	.	0	0.232	1	1	0.08	0	0	40496.79	352	7	7.4408	2	84	161	98	49	178	89	52	37	1.253968254	0	0	0	1	1	1	1	1	1	0	0	0.26	0.26	0
APSI_H008.10038.t1	0.43610623	1.914519	5.994519	.	.	.	.	.	0	.	0	.	0	.	0.076	0.244	1	1	0.39	0	0	23599.41	218	17.5	10.2268	6	87	122	73	27	133	38	29	9	0.741935484	0	0	0	1	1	1	1	1	1	0	0	6.78	7.72	0
APSI_P001.6823.t1	0.4359262	8.951639	5.927639	.	.	.	.	.	0	.	0	.	0	.	0.983	0.521	1	1	0.36	0	0	12892.62	115	16.5	11.1061	1	35	62	23	13	48	30	24	6	1.857142857	1	0	0	1	1	1	1	1	1	0	0	0.16	0.16	0
APSI_H001.6251.t1	0.43506095	1.3058705	5.4938705	.	.	.	.	.	0	.	0	.	0	.	0.001	0.301	1	1	0.01	0	0	35424.74	307	13	9.7151	4	74	130	81	34	150	98	57	41	1.490566038	1	0	0	1	1	1	1	1	1	0	0	0	0.02	0
APSI_P009.18106.t1	0.4324792	0.8334465	5.9094465	.	.	.	.	.	0	.	0	.	0	.	0.016	0.138	1	1	0.48	0	0	9346.52	87	-9	3.2941	0	32	51	27	12	55	11	1	10	0.615384615	0	0	0	1	1	1	1	1	1	0	0	0.01	0.05	0
APSI_H004.2779.t1	0.43231332	3.02546	5.74946	.	.	.	.	.	0	.	0	.	0	.	0.076	0.47	1	1	0.59	0	0	21128.34	194	6.5	9.1996	3	71	108	56	24	111	30	19	11	1.179487179	0	0	0	1	1	1	1	1	1	0	0	10.89	14.32	0
APSI_H002.13224.t1	0.43225867	0.1021745	5.9281745	.	.	.	.	.	0	.	0	.	0	GH5_13,GH5_42,GH5_41,GH5,GH5_31,GH5_7	0	0.029	1	1	0.15	0	0	68576.98	604	5.5	7.1052	3	167	300	152	90	311	148	81	67	1.379310345	1	0	0	1	1	1	1	1	1	0	0	0.08	0.09	0
APSI_P008.17260.t1	0.43225867	0.1038245	5.9298245	.	.	.	.	.	0	.	0	.	0	GH5_13,GH5_42,GH5_41,GH5,GH5_31,GH5_7	0	0.029	1	1	0.18	0	0	68529.96	604	4.5	6.9747	3	166	300	153	90	313	147	80	67	1.376068376	1	0	0	1	1	1	1	1	1	0	0	0.08	0.09	0
APSI_P005.10460.t1	0.4321163	8.0029425	4.2529425	.	.	.	.	.	0	.	0	.	0	.	1	0.625	1	1	0.45	0	0	9002.82	81	7	9.1756	7	30	44	31	7	55	15	11	4	0.882352941	.	.	.	1	1	1	0	0	1	0	0	5.04	5.08	0
APSI_H008.9505.t1	0.4321163	8.0029425	4.2529425	.	.	.	.	.	0	.	0	.	0	.	1	0.625	1	1	0.45	0	0	9002.82	81	7	9.1756	7	30	44	31	7	55	15	11	4	0.882352941	.	.	.	1	1	1	0	0	1	0	0	5.04	5.08	0
APSI_H014.2305.t1	0.43198898	6.841895	5.999895	.	.	.	.	.	1	Cri_9402	0	.	0	.	0	0.307	1	1	0.47	0	0	47704.36	445	19	8.3224	25	159	274	89	45	237	115	71	44	0.777777778	1	0	0	1	1	1	1	1	1	0	0	0.05	0.05	0
APSI_H009.11254.t1	0.42984813	9.460564	5.218564	.	.	.	.	.	0	.	0	.	0	.	0.999	0.708	1	1	0.35	0	0	11794.86	105	6	8.7785	6	34	55	32	12	63	23	15	8	0.842105263	.	.	.	1	1	1	0	0	1	0	0	0.84	1.59	0
APSI_P009.18240.t1	0.42443335	8.345997	5.993997	.	.	.	.	.	0	.	0	.	0	.	0.889	0.503	1	1	0.37	0	0	18571.82	163	6.5	8.6382	5	41	76	47	22	93	37	23	14	1.518518519	0	0	0	1	1	1	1	1	1	0	0	14.68	15.4	0
APSI_P001.6151.t1	0.41731715	2.363942	5.879942	.	.	.	.	.	0	.	0	.	0	.	0.091	0.323	1	1	0.62	0	0	12087.67	110	-0.5	6.3081	4	40	61	32	17	63	16	9	7	1	0	1	0	1	1	1	1	1	1	0	0	4.29	4.29	0
APSI_P004.2904.t1	0.4148804	1.914889	5.454889	.	.	.	.	.	0	.	0	.	0	GH16	0.01	0.4	1	1	0.55	0	0	30866.04	282	12	10.0615	1	93	162	74	36	156	54	35	19	0.808823529	0	1	1	1	1	1	1	0	1	0	0	15.26	20.08	0
APSI_H002.13159.t1	0.4130479	6.9376195	5.9276195	.	.	.	reduced_virulence,increased_virulence_(hypervirulence),unaffected_pathogenicity	PHI:6840,PHI:1029,PHI:278,PHI:1028,PHI:540,PHI:9526,PHI:9527	0	.	0	.	0	CE8	0	0.335	1	1	0.44	0	0	37726.61	346	8.5	8.5554	7	129	196	94	42	185	64	38	26	1.106666667	0	0	0	1	1	1	1	1	1	0	1	20.1	20.52	0.695652174
APSI_H004.3438.t1	0.41173846	4.021997	5.329997	.	.	.	.	.	0	.	0	.	0	.	0.295	0.487	1	1	0.47	0	0	11612.41	107	6.5	10.0696	3	43	55	35	7	55	19	13	6	1	0	0	0	1	1	1	1	0	1	0	0	0	0	0
APSI_H011.7611.t1	0.41100582	0.2022715	5.9322715	.	.	.	.	.	0	.	0	.	0	GH5_30,GH5_41,GH5,GH5_31,GH5_7	0	0.045	1	1	0.77	0	0	65534.62	583	7	7.8284	4	173	309	148	86	309	125	69	56	1.353448276	0	0	0	1	1	1	1	1	1	0	0	8.62	8.66	0
APSI_P002.14595.t1	0.4089449	0.937106	5.587106	.	.	.	.	.	0	.	0	.	0	.	0	0.225	1	1	0.48	0	0	32694.08	305	24.5	11.286	1	112	192	86	14	148	63	44	19	0.712643678	1	1	0	1	0	1	1	1	1	0	0	5.14	5.14	0
APSI_H015.704.t1	0.40894362	1.353994	5.709994	.	.	.	.	.	0	.	0	.	0	.	0.003	0.271	1	1	0.44	0	0	31459.95	293	15.5	9.6307	8	110	163	89	24	156	49	34	15	0.915492958	0	1	1	1	1	1	1	0	1	0	0	1.58	1.58	0
APSI_P001.6297.t1	0.40582898	4.2720865	5.6040865	.	.	.	.	.	0	.	0	.	0	.	0.218	0.56	1	1	0.01	0	0	30421.4	268	9	8.8676	5	82	123	62	37	130	71	42	29	1.346938776	0	0	0	1	1	1	1	1	0	0	0	0.83	0.83	0
APSI_H004.2793.t1	0.40515548	5.948008	5.696008	.	.	.	.	.	0	.	0	.	0	.	0.943	0.099	1	1	0.47	0	0	8143.55	78	-0.5	5.6126	1	29	47	35	4	46	8	4	4	0.866666667	0	0	0	1	1	1	1	0	1	0	0	2.64	2.65	0
APSI_P003.1549.t1	0.40466613	-1.0235785	4.9404215	.	.	.	.	.	0	.	0	.	0	.	0	0.006	1	1	0.64	0	0	7900.88	78	-8	3.3515	1	37	52	25	4	44	10	1	9	0.555555556	.	.	.	1	0	1	0	1	0	0	0	2.88	2.88	0
APSI_P019.8056.t1	0.40466613	-1.005003	4.958997	.	.	.	.	.	0	.	0	.	0	.	0	0.006	1	1	0.62	0	0	7866.87	78	-8	3.3515	1	37	52	26	3	44	10	1	9	0.5	.	.	.	1	0	1	0	1	0	0	0	2.23	2.23	0
APSI_P017.12167.t1	0.40186107	2.8273045	5.3653045	.	.	.	.	.	0	.	0	.	0	.	0.043	0.534	1	1	0.58	0	0	31655.17	289	4	7.4818	12	103	162	76	34	159	49	28	21	1.218181818	0	0	0	1	1	1	1	1	1	0	0	4.45	16.54	0
APSI_P006.9789.t1	0.4015044	9.74814	3.95214	.	.	.	.	.	0	.	0	.	0	.	1	0.966	1	1	0.61	0	0	12452.17	111	2.5	7.5504	7	34	66	27	13	57	26	15	11	1.789473684	.	.	.	0	0	0	0	0	0	0	0	0	0	0
APSI_H015.461.t1	0.39681906	6.4745365	5.7965365	.	.	.	.	.	0	.	0	.	0	.	0.977	0.136	1	1	0.46	0	0	20743.68	210	-19	3.9632	1	104	139	28	15	111	48	15	33	0.402597403	0	0	0	1	1	1	1	1	1	0	0	0.13	0.13	0
APSI_H012.10686.t1	0.39362344	-0.080524	5.745476	.	.	.	.	.	0	.	0	.	0	GH92	0	0.029	1	1	0.48	0	0	90229.33	820	4.5	6.8989	12	268	459	202	116	460	168	91	77	0.989847716	0	0	0	1	0	1	1	1	1	0	0	0	0.07	0
APSI_P006.9423.t1	0.388533	9.558229	3.642229	.	.	.	.	.	0	.	0	.	0	.	1	0.986	1	1	0.24	0	0	13589.62	120	6.5	8.398	9	39	64	23	16	66	30	19	11	1.192307692	.	.	.	0	0	0	0	0	0	0	0	0	0	0
APSI_H004.3401.t1	0.38816452	0.101205	5.123205	.	.	.	.	.	0	.	0	.	0	.	0	0.163	1	1	0.4	0	0	42614.24	395	10	9.603	1	137	240	90	30	176	77	46	31	1.022727273	0	0	0	1	1	0	1	1	1	0	0	0.13	0.13	0
APSI_P006.9906.t1	0.38661328	9.3973395	4.0813395	.	.	.	.	.	0	.	0	.	0	.	0.988	0.898	1	1	0.23	0	0	18755.6	170	5	7.9747	6	56	86	51	21	96	38	23	15	1.189189189	.	.	.	1	0	0	0	1	0	0	0	0.4	0.4	0
APSI_H007.8898.t1	0.38661328	9.3973395	4.0813395	.	.	.	.	.	0	.	0	.	0	.	0.988	0.898	1	1	0.23	0	0	18755.6	170	5	7.9747	6	56	86	51	21	96	38	23	15	1.189189189	.	.	.	1	0	0	0	1	0	0	0	0.4	0.4	0
APSI_H004.3123.t1	0.38517267	5.5291235	-0.0628765	.	.	.	.	.	0	.	0	.	0	.	1	0.932	0	0	0.45	0	0	22276.65	204	-2.5	5.8549	13	71	121	42	21	98	49	25	24	1.256410256	.	.	.	0	0	0	0	0	0	0	0	0	0.02	0
APSI_P016.16109.t1	0.38414562	-6.7913665	-3.2693665	.	.	.	.	.	0	.	0	.	0	.	0.155	0.258	0	1	0.42	0	1	16007.9	149	8	9.6142	2	48	79	50	23	103	19	15	4	0.977272727	0	1	0	1	1	1	1	1	1	0	3	32.29	53.32	0.85
APSI_P012.8897.t1	0.3824907	-0.193104	-0.505104	.	.	.	.	.	0	.	0	.	0	.	0.622	0.43	0	0	0.01	0	0	25424.43	235	4.5	9.1296	2	82	132	57	14	113	56	31	25	0.548387097	.	.	.	0	0	0	0	0	0	0	0	0	0	0
APSI_P019.8030.t2	0.38122243	4.8658115	5.6498115	.	.	.	reduced_virulence,unaffected_pathogenicity,loss_of_pathogenicity	PHI:3282,PHI:191,PHI:24	0	.	0	.	0	GH3	0	0.036	1	1	0.45	0	0	56184.38	518	7	7.6519	9	183	294	141	58	286	99	56	43	0.951219512	0	0	0	1	0	1	1	1	1	0	0	10.77	10.78	0
APSI_P019.8030.t1	0.38122243	4.8000865	5.6260865	.	.	.	reduced_virulence,unaffected_pathogenicity,loss_of_pathogenicity	PHI:3282,PHI:191,PHI:24	0	.	0	.	0	GH3	0	0.029	1	1	0.47	0	0	57023.38	525	8	7.8551	9	185	296	143	60	290	100	57	43	0.983739837	0	0	0	1	0	1	1	1	1	0	0	10.77	10.78	0
APSI_H003.5187.t1	0.37821648	1.1390075	5.7290075	.	.	.	.	.	0	.	0	.	0	.	0.001	0.234	1	1	0.01	0	0	35732.18	311	16.5	10.2084	4	78	141	91	32	154	86	52	34	1.826086957	1	0	0	1	1	1	1	1	1	0	0	0.04	0.05	0
APSI_H008.9726.t1	0.37821648	1.510684	5.512684	.	.	.	.	.	0	.	0	.	0	.	0.005	0.328	1	1	0.02	0	0	34376.93	300	11	9.1675	3	80	129	77	41	136	87	52	35	1.95	1	0	0	1	1	1	1	1	1	0	0	0.05	0.05	0
APSI_P023.8384.t1	0.37821648	1.903356	5.785356	.	.	.	.	.	0	.	0	.	0	.	0.023	0.33	1	1	0.4	0	0	25781.16	225	25.5	11.0455	2	55	101	54	21	97	61	44	17	2.928571429	1	1	0	1	1	1	1	1	1	0	0	0.01	0.01	0
APSI_P007.14366.t1	0.3768134	10.7447765	0.1767765	.	.	.	.	.	1	Cri_9402	0	.	0	.	0.998	0.93	0	0	0.84	0	0	21029.62	189	4	7.6594	6	55	108	41	30	105	37	22	15	1.311111111	.	.	.	0	0	0	0	0	0	0	0	0	0.02	0
APSI_H005.896.t1	0.37600857	7.794923	5.214923	.	.	.	.	.	0	.	0	.	0	.	0.989	0.441	1	1	0.59	0	0	12141.59	112	11	10.5762	6	38	59	36	5	62	18	15	3	1.263157895	0	1	1	1	1	1	1	1	1	0	0	0.19	0.2	0
APSI_P005.10641.t1	0.37248927	7.9593725	5.9953725	.	.	.	.	.	1	Cri_9402	0	.	0	.	0.032	0.462	1	1	0.42	0	0	38448.83	350	13.5	8.4651	14	119	203	59	43	168	87	53	34	1.215189873	0	0	0	1	1	1	1	1	1	0	0	14.4	14.41	0
APSI_H001.6848.t1	0.36636025	7.615599	5.977599	.	.	.	.	.	0	.	0	.	0	.	0.984	0.289	1	1	0.28	0	0	23530.2	212	6.5	7.7443	0	48	119	37	26	96	73	43	30	0.93442623	0	0	0	1	1	1	1	1	1	0	1	18.74	18.74	0.8
APSI_H001.5810.t1	0.36636025	7.420337	5.980337	.	.	.	.	.	0	.	0	.	0	.	0.971	0.269	1	1	0.27	0	0	25646.6	232	9	8.9119	0	54	132	40	28	106	80	48	32	0.898550725	1	0	0	1	1	1	1	1	1	0	1	18.74	18.74	0.8
APSI_H012.10580.t1	0.36526856	1.005688	5.427688	.	.	.	.	.	0	.	0	.	0	.	0	0.263	1	1	0.08	0	0	36969.23	316	10.5	9.9115	0	72	130	82	46	150	94	54	40	2.142857143	1	0	0	1	1	1	1	1	1	0	0	11.18	11.18	0
APSI_P008.16965.t1	0.36502278	6.4007965	5.7347965	.	.	.	.	.	0	.	0	.	0	.	0.94	0.171	1	1	0.48	0	0	13387.47	139	12	11.7385	1	72	88	45	4	89	22	17	5	0.436363636	0	1	1	1	1	1	1	1	1	0	0	1.98	15.06	0
APSI_H005.958.t1	0.363302	4.046549	5.978549	.	.	.	.	.	0	.	0	.	0	.	0.204	0.474	1	1	0.29	0	0	29550.08	263	18	8.9758	13	87	130	67	40	147	60	42	18	1.12962963	0	0	0	1	1	1	1	1	1	0	0	1.81	1.82	0
APSI_P002.14712.t1	0.36236882	6.1028185	0.4268185	.	.	.	.	.	0	.	0	.	0	.	1	0.946	0	0	0.57	0	0	9124.47	84	1.5	7.4026	9	34	53	16	7	48	20	11	9	0.608695652	.	.	.	0	0	0	0	0	0	0	0	0	0	0
APSI_H009.11788.t1	0.36198762	5.14054	-0.47546	.	.	.	.	.	0	.	0	.	0	.	0.998	0.938	0	0	0.49	0	0	16760.97	153	6	8.0474	9	59	92	32	20	79	31	20	11	0.970588235	.	.	.	0	0	0	0	0	0	0	0	0	0	0
APSI_H008.9895.t1	0.35594267	2.294831	4.484831	.	.	.	.	.	0	.	0	.	0	.	0.035	0.6	1	1	0.4	0	0	35547.8	316	5.5	7.7704	16	108	167	84	44	182	66	37	29	1.196721311	.	.	.	1	0	1	0	1	0	0	0	0.56	1.91	0
APSI_P019.8329.t1	0.35415086	1.081705	5.983705	.	.	.	.	.	0	.	0	.	0	.	0	0.183	1	1	0.32	0	0	43650.72	390	9	7.4552	6	101	199	109	54	203	87	53	34	1.328571429	0	0	0	1	1	1	1	1	1	0	0	0.61	0.61	0
APSI_P010.11839.t1	0.35154444	9.990283	4.140283	.	.	.	.	.	0	.	0	.	0	.	1	0.975	1	1	0.17	0	0	15637.83	137	10.5	9.0819	8	43	72	28	16	67	41	27	14	1.08	.	.	.	0	0	0	0	0	1	0	0	0	0	0
APSI_P010.11454.t1	0.35069337	2.6633285	5.8793285	.	.	.	.	.	0	.	0	.	0	.	0.169	0.295	1	1	0.28	0	0	30150.32	269	-6	5.9375	4	78	142	59	45	130	60	32	28	0.909090909	0	0	0	1	1	1	1	1	1	0	0	0.05	0.06	0
APSI_H006.14424.t1	0.35014993	0.46033	5.97433	.	.	.	.	.	0	.	0	.	0	.	0	0.081	1	1	0.77	0	0	66119.06	668	-19	4.9247	3	319	455	241	34	357	131	62	69	0.45754717	0	0	0	1	1	1	1	1	1	0	0	2.22	2.23	0
APSI_P010.11472.t1	0.349541	0.546922	5.486922	.	.	.	reduced_virulence,unaffected_pathogenicity	PHI:7705,PHI:9126,PHI:199	0	.	0	.	0	AA3,AA3_3,AA3_1,AA3_2	0	0.01	1	1	0.28	0	0	71390.82	643	-8	5.3649	4	182	344	189	74	351	140	69	71	1.207692308	1	0	0	1	0	1	1	1	1	0	0	0.34	0.37	0
APSI_H008.9703.t1	0.349541	0.546922	5.486922	.	.	.	reduced_virulence,unaffected_pathogenicity	PHI:7705,PHI:9126,PHI:199	0	.	0	.	0	AA3,AA3_3,AA3_1,AA3_2	0	0.01	1	1	0.28	0	0	71390.82	643	-8	5.3649	4	182	344	189	74	351	140	69	71	1.207692308	1	0	0	1	0	1	1	1	1	0	0	0.34	0.37	0
APSI_P006.9571.t1	0.34835827	4.3619525	5.7059525	.	.	.	.	.	0	.	0	.	0	.	0.271	0.505	1	1	0.35	0	0	27929.06	249	9.5	8.8657	5	77	122	69	31	122	64	39	25	2	0	0	0	1	1	1	1	1	1	0	0	2.21	2.29	0
APSI_P007.13993.t1	0.3483171	-0.5472155	5.1827845	.	.	.	.	.	0	.	0	.	0	GH2	0	0.045	1	1	0.3	0	0	111486.78	986	-4.5	6.2143	6	298	515	258	149	522	204	106	98	1.256544503	.	.	.	1	0	1	0	1	1	0	0	2.93	3	0
APSI_P001.7237.t1	0.3434417	8.2726855	5.8966855	.	.	.	.	.	0	.	0	.	0	.	0.938	0.458	1	1	0.35	0	0	9780.48	86	8	9.865	4	26	44	26	14	55	17	13	4	0.952380952	1	0	0	1	1	1	1	1	1	0	0	0.08	0.38	0
APSI_P006.10199.t1	0.3422088	1.02016	5.96616	.	.	.	reduced_virulence,unaffected_pathogenicity	PHI:7565,PHI:9057,PHI:2843,PHI:228,PHI:3601,PHI:7259,PHI:105,PHI:7231,PHI:3600	0	.	0	.	0	.	0	0.009	1	1	0.43	0	0	65387.15	603	14.5	9.2441	9	210	342	176	65	346	105	61	44	0.908496732	0	1	1	1	1	1	1	1	1	0	0	3.03	3.13	0
APSI_P002.15629.t1	0.34082824	-8.415	-3.441	.	.	.	.	.	0	.	0	.	0	.	0.03	0.141	0	1	0.69	0	1	14525.43	154	3.5	9.0934	1	80	95	35	19	123	16	10	6	0.424657534	0	0	0	1	1	1	1	1	1	0	4	42.55	85.41	0.9
APSI_H004.2682.t1	0.34082824	-8.6338505	-3.3118505	.	.	.	.	.	0	.	0	.	0	.	0.016	0.097	0	1	0.72	0	1	13991.93	148	5.5	9.6368	1	75	91	36	16	116	14	10	4	0.426470588	0	0	0	1	1	1	1	1	1	0	3	41.42	81.18	0.9
APSI_P002.15628.t1	0.34082824	-8.5318005	-3.3298005	.	.	.	.	.	0	.	0	.	0	.	0.015	0.118	0	1	0.68	0	1	14003.99	148	5.5	9.6368	1	74	90	37	16	117	14	10	4	0.441176471	0	0	0	1	1	1	1	1	1	0	3	42.99	82.53	0.782608696
APSI_P002.15626.t1	0.34082824	-8.62825	-3.34225	.	.	.	.	.	0	.	0	.	0	.	0.008	0.111	0	1	0.69	0	1	14830.81	158	5.5	9.5544	1	82	98	37	18	126	14	10	4	0.413333333	0	0	0	1	1	1	1	1	1	0	4	41.1	86.4	0.782608696
APSI_H003.4383.t1	0.34048176	-0.2586025	5.6873975	.	.	.	.	.	0	.	0	.	0	GH2,GH158,CBM67	0	0.009	1	1	0.71	0	0	99591.96	889	12	8.6469	4	257	462	257	121	489	185	102	83	1.352272727	0	0	0	1	0	1	1	1	1	0	0	0.2	0.21	0
APSI_P022.4657.t1	0.33939007	9.424705	4.162705	.	.	.	.	.	0	.	0	.	0	.	0.985	0.892	1	1	0.61	0	0	16527.47	150	8	8.8965	8	44	78	38	13	88	27	18	9	1.235294118	.	.	.	0	1	0	0	0	1	0	0	7.51	7.51	0
APSI_P011.670.t1	0.3389437	5.0120725	0.1340725	.	.	.	.	.	0	.	0	.	0	.	0.998	0.815	0	0	0.73	0	0	22159.58	204	5	7.9346	11	71	109	58	18	115	41	24	17	1.069767442	.	.	.	0	0	0	0	0	0	0	0	0.01	0.38	0
APSI_H004.3459.t1	0.33881566	0.6820425	5.9920425	.	.	.	.	.	0	.	0	.	0	.	0	0.115	1	1	0.61	0	0	52621.58	486	14.5	9.1276	10	165	279	128	53	274	84	51	33	1.112068966	1	1	0	1	1	1	1	1	1	0	0	0	0.81	0
APSI_P004.2958.t1	0.33881566	0.5205365	5.9865365	.	.	.	.	.	0	.	0	.	0	.	0	0.089	1	1	0.57	0	0	52594.78	485	15.5	9.2529	10	160	276	131	53	278	83	51	32	1.137931034	1	1	0	1	1	1	1	1	1	0	0	0	0.83	0
APSI_P004.3800.t1	0.3384388	-0.3628265	-5.4628265	.	.	.	.	.	0	.	0	.	0	.	0.996	0.854	0	1	0.32	0	1	18123.63	163	4	7.3264	10	56	86	46	25	91	34	21	13	1.25	.	.	.	0	1	0	0	0	0	2	0	22.95	25.78	0
APSI_H010.14243.t1	0.3367122	4.9996975	5.5556975	.	.	.	reduced_virulence,unaffected_pathogenicity,loss_of_pathogenicity	PHI:9402,PHI:127,PHI:7928,PHI:6791,PHI:6788,PHI:126,PHI:6787,PHI:6785,PHI:7926,PHI:6793,PHI:6815,PHI:6814,PHI:6813,PHI:72,PHI:7930,PHI:6812,PHI:9400,PHI:73,PHI:6786,PHI:6808,PHI:7932,PHI:6809,PHI:68,PHI:7929,PHI:6811,PHI:6792,PHI:6789,PHI:6784,PHI:7933,PHI:6783,PHI:6790,PHI:6807,PHI:7934,PHI:697,PHI:7935,PHI:17,PHI:125,PHI:6794,PHI:6816,PHI:9401	0	.	0	.	0	.	0	0.074	1	1	0.31	0	0	47343.39	432	-8.5	5.1343	5	143	227	120	58	237	97	47	50	1.25	0	1	0	1	1	1	1	1	1	0	0	3.94	3.96	0
APSI_P006.9380.t1	0.3367122	0.1817045	5.9837045	.	.	.	.	.	0	.	0	.	0	.	0	0.033	1	1	0.49	0	0	70184.85	641	5.5	7.0832	7	214	350	161	81	342	130	72	58	1.042553191	0	0	0	1	1	1	1	1	1	0	0	0.11	0.23	0
APSI_P002.15431.t1	0.3367122	5.3357975	5.5857975	.	.	.	reduced_virulence,unaffected_pathogenicity,loss_of_pathogenicity	PHI:9402,PHI:127,PHI:7928,PHI:6791,PHI:6788,PHI:126,PHI:6787,PHI:6785,PHI:6793,PHI:6815,PHI:6814,PHI:6813,PHI:72,PHI:7930,PHI:6812,PHI:9400,PHI:73,PHI:6786,PHI:6808,PHI:7932,PHI:6809,PHI:68,PHI:7929,PHI:6811,PHI:6792,PHI:6789,PHI:6784,PHI:7933,PHI:6783,PHI:6790,PHI:6807,PHI:7934,PHI:697,PHI:17,PHI:125,PHI:6794,PHI:6816,PHI:9401	0	.	0	.	0	.	0	0.125	1	1	0.36	0	0	44334.82	406	-8	5.1222	5	139	216	110	52	218	93	45	48	1.253012048	0	1	0	1	1	1	1	1	1	0	0	3.98	3.98	0
APSI_P023.8583.t1	0.3367122	0.159823	5.883823	.	.	.	.	.	0	.	0	.	0	GH43_12,GH43,GH43_3,GH43_24,GH43_22,GH43_2,GH43_29,GH43_37,GH43_34,GH43_10	0	0.046	1	1	0.49	0	0	57326.37	521	13.5	9.2643	5	181	290	133	71	282	94	56	38	1.127272727	0	1	0	1	1	1	1	1	1	0	0	0.07	0.09	0
APSI_P016.16371.t1	0.33632758	7.6306845	5.9566845	.	.	.	.	.	0	.	0	.	0	.	0.972	0.307	1	1	0.48	0	0	25979.06	246	-11	4.5492	0	95	162	37	24	97	65	29	36	0.966666667	0	0	0	1	1	1	1	1	1	0	0	2.09	2.09	0
APSI_H004.2859.t1	0.33632758	7.6306845	5.9566845	.	.	.	.	.	0	.	0	.	0	.	0.972	0.307	1	1	0.48	0	0	25979.06	246	-11	4.5492	0	95	162	37	24	97	65	29	36	0.966666667	0	0	0	1	1	1	1	1	1	0	0	2.09	2.09	0
APSI_H003.5057.t1	0.33546263	5.574098	0.372098	.	.	.	.	.	0	.	0	.	0	.	0.999	0.868	0	0	0.49	0	0	7492.05	67	-1.5	5.4821	2	24	40	7	13	33	16	8	8	1.125	.	.	.	0	0	0	0	0	0	0	0	0	0	0
APSI_H017.8334.t1	0.3317885	7.5923105	5.5103105	.	.	.	.	.	0	.	0	.	0	.	0.799	0.548	1	1	0.37	0	0	24585.48	222	8	8.0985	5	60	113	71	27	121	48	31	17	1.186046512	1	0	0	1	1	1	1	1	1	0	0	14.73	14.86	0
APSI_P025.152.t1	0.3312802	-0.6041035	5.2218965	.	.	.	.	.	0	.	0	.	0	.	0	0.029	1	1	0	0	0	79501.86	691	16	9.3163	3	163	287	185	74	332	209	116	93	1.458333333	1	0	0	1	1	1	1	1	1	0	0	0	0.01	0
APSI_H001.7171.t1	0.3236197	0.24893	5.66093	.	.	.	.	.	0	.	0	.	0	.	0	0.098	1	1	0.02	0	0	68802.34	617	18.5	9.9767	0	182	300	177	54	291	149	86	63	1.245614035	0	0	0	1	1	1	1	1	1	0	0	0.42	0.42	0
APSI_P011.768.t1	0.3236197	0.0053985	5.6153985	.	.	.	.	.	0	.	0	.	0	.	0	0.065	1	1	0.02	0	0	60689.96	550	12.5	7.6861	0	157	268	169	60	282	160	93	67	0.741007194	1	0	0	1	1	1	1	1	1	0	0	0.26	0.26	0
APSI_P011.776.t1	0.3236197	0.0053985	5.6153985	.	.	.	.	.	0	.	0	.	0	.	0	0.065	1	1	0.02	0	0	60689.96	550	12.5	7.6861	0	157	268	169	60	282	160	93	67	0.741007194	1	0	0	1	1	1	1	1	1	0	0	0.26	0.26	0
APSI_H016.15516.t1	0.3236197	-0.293712	5.532288	.	.	.	.	.	0	.	0	.	0	.	0	0.029	1	1	0.12	0	0	74835.22	660	6	6.9588	1	198	327	182	93	306	190	104	86	1.553571429	0	0	0	1	1	1	1	1	1	0	0	1.72	1.72	0
APSI_P006.9825.t1	0.31597617	-0.3951515	5.4308485	.	.	.	.	.	0	.	0	.	0	.	0	0.029	1	1	0	0	0	107916.26	955	24	9.4648	3	238	458	221	81	395	293	165	128	1.64	1	0	0	1	0	1	1	1	1	0	0	0.53	0.53	0
APSI_P014.1163.t1	0.31565592	0.746825	5.654825	.	.	.	.	.	0	.	0	.	0	.	0	0.182	1	1	0.77	0	0	44324.01	408	9.5	8.2761	3	138	228	116	52	212	79	48	31	1.303797468	0	1	0	1	1	1	1	1	1	0	0	1.38	1.38	0
APSI_P001.5541.t1	0.3144064	6.23788	0.32188	.	.	.	.	.	0	.	0	.	0	.	1	0.986	0	0	0.58	0	0	11783.38	104	6	8.2977	8	34	58	18	16	58	24	16	8	0.961538462	.	.	.	0	0	0	0	0	0	0	0	0	0	0
APSI_H004.2884.t1	0.31381002	9.2949625	3.8349625	.	.	.	.	.	0	.	0	.	0	.	0.999	0.911	1	1	0.56	0	0	18041.25	157	11	9.212	8	53	85	26	29	81	29	21	8	1.6	.	.	.	0	0	0	0	0	1	0	0	0	0.04	0
APSI_H008.9557.t1	0.31358153	-0.023211	5.820789	.	.	.	.	.	0	.	0	.	0	.	0	0.026	1	1	0.03	0	0	64298.77	572	22.5	9.7132	5	152	288	138	70	277	150	91	59	1.311926606	1	1	0	1	1	1	1	1	1	0	0	0.52	0.52	0
APSI_P001.7083.t1	0.312848	1.118738	5.462738	.	.	.	.	.	0	.	0	.	0	.	0	0.276	1	1	0.09	0	0	45144.96	391	6.5	7.5438	5	95	178	92	61	203	107	60	47	1.405405405	0	0	0	1	1	1	1	0	1	0	0	0	0	0
APSI_P003.2492.t1	0.30965573	-2.775351	-0.477351	.	.	.	.	.	0	.	0	.	0	.	0.413	0.204	0	0	0.65	0	0	8804.96	86	7	11.4967	1	38	59	17	5	49	14	11	3	0.294117647	.	.	.	0	0	0	0	0	0	0	0	0	0	0
APSI_H006.15067.t1	0.30965573	-2.775351	-0.477351	.	.	.	.	.	0	.	0	.	0	.	0.413	0.204	0	0	0.65	0	0	8804.96	86	7	11.4967	1	38	59	17	5	49	14	11	3	0.294117647	.	.	.	0	0	0	0	0	0	0	0	0	0	0
APSI_P003.1979.t1	0.3092296	-0.7238245	4.7661755	.	.	.	.	.	0	.	0	.	0	.	0	0.085	1	1	0.35	0	0	19837.13	168	36	12.2372	2	36	75	45	22	82	58	49	9	1.448275862	.	.	.	1	1	1	0	1	1	0	0	0.01	0.01	0
APSI_H008.9964.t1	0.3083992	4.232748	4.856748	.	.	.	.	.	0	.	0	.	0	.	0.477	0.419	1	1	0.63	0	0	18003.14	167	-7	4.303	7	60	106	45	18	91	25	10	15	1.15625	0	1	0	0	0	0	1	1	1	0	0	0.09	0.09	0
APSI_P009.18039.t1	0.30661103	5.701699	5.999699	.	.	.	unaffected_pathogenicity	PHI:3378	0	.	1	PF05730,PF03443	1	AA9	0	0.117	1	1	0.48	0	0	53080.74	488	16	8.2642	22	183	274	112	54	236	115	69	46	1.28	1	1	0	1	1	1	1	1	1	0	0	0	0	0
APSI_H002.12406.t1	0.30583486	-0.5575855	4.4224145	.	.	.	.	.	0	.	0	.	0	.	0.012	0.158	1	1	0.46	0	0	7420.48	66	7.5	10.2414	0	25	33	18	12	32	16	13	3	1.25	.	.	.	1	1	1	0	1	1	0	0	1.26	1.26	0
APSI_P003.1943.t1	0.30410463	0.5622825	5.9982825	.	.	.	.	.	0	.	0	.	0	.	0.001	0.093	1	1	0.72	0	0	25894.95	253	6.5	8.9115	5	116	161	70	22	140	30	19	11	0.630136986	0	0	0	1	1	1	1	1	1	0	0	0.02	9.86	0
APSI_P023.8468.t1	0.2978959	-8.14235	-3.40235	.	.	.	.	.	0	.	0	.	0	.	0	0.21	0	1	0.69	0	1	12004.7	130	1.5	7.2582	1	80	89	18	27	106	3	3	0	0.514705882	0	0	0	1	1	1	1	1	1	0	2	23.97	52.69	0.782608696
APSI_H009.11271.t1	0.2978959	-8.14235	-3.40235	.	.	.	.	.	0	.	0	.	0	.	0	0.21	0	1	0.69	0	1	12004.7	130	1.5	7.2582	1	80	89	18	27	106	3	3	0	0.514705882	0	0	0	1	1	1	1	1	1	0	2	23.97	52.69	0.782608696
APSI_H003.4744.t1	0.29668108	-0.2475145	5.4884855	.	.	.	.	.	0	.	0	.	0	.	0	0.044	1	1	0	0	0	74193.58	651	37	10.2091	4	180	294	172	70	288	194	121	73	1.572815534	1	0	0	1	0	1	1	1	1	0	0	9.88	9.88	0
APSI_P004.3116.t1	0.29668108	-0.2475145	5.4884855	.	.	.	.	.	0	.	0	.	0	.	0	0.044	1	1	0	0	0	74193.58	651	37	10.2091	4	180	294	172	70	288	194	121	73	1.572815534	1	0	0	1	0	1	1	1	1	0	0	9.88	9.88	0
APSI_P004.3125.t1	0.29668108	-0.1595145	5.4864855	.	.	.	.	.	0	.	0	.	0	.	0	0.059	1	1	0	0	0	74190.54	651	37	10.2091	4	179	295	171	70	288	194	121	73	1.567307692	1	0	0	1	0	1	1	1	1	0	0	9.88	9.88	0
APSI_H003.4745.t1	0.29668108	-0.2475145	5.4884855	.	.	.	.	.	0	.	0	.	0	.	0	0.044	1	1	0	0	0	74193.58	651	37	10.2091	4	180	294	172	70	288	194	121	73	1.572815534	1	0	0	1	0	1	1	1	1	0	0	9.88	9.88	0
APSI_H011.7721.t1	0.2960078	0.7715715	5.7175715	.	.	.	reduced_virulence	PHI:8858	0	.	0	.	0	.	0	0.009	1	1	0.34	0	0	98705.07	904	30	9.0181	10	297	497	250	120	482	212	130	82	1.221052632	1	0	0	1	0	1	1	1	1	0	0	6.96	7.11	0
APSI_P010.12123.t1	0.2956444	4.5887975	5.8007975	.	.	.	.	.	0	.	0	.	0	.	0.234	0.564	1	1	0.21	0	0	32838.96	295	5.5	7.7839	10	89	161	71	30	140	75	42	33	1.471698113	0	0	0	1	1	1	1	1	1	0	0	0.01	0.83	0
APSI_P005.10810.t1	0.2938331	-0.3217185	5.4082815	.	.	.	.	.	0	.	0	.	0	.	0	0.045	1	1	0.03	0	0	55321.21	485	13.5	9.0973	3	125	215	143	59	247	120	71	49	1.146067416	1	0	0	1	1	1	1	1	1	0	0	0.41	0.42	0
APSI_P002.14523.t1	0.29372573	1.070838	5.924838	.	.	.	.	.	0	.	0	.	0	.	0.009	0.182	1	1	0.82	0	0	29615.33	288	-6.5	4.5328	7	131	206	64	9	122	48	21	27	1.015625	0	0	0	1	1	1	1	1	1	0	0	0.04	0.04	0
APSI_P003.1991.t1	0.2927317	0.6010745	5.8810745	.	.	.	.	.	0	.	0	.	0	.	0.003	0.117	1	1	0.49	0	0	30827.03	277	11	9.5165	3	80	153	66	43	161	47	32	15	0.776315789	0	1	0	1	1	1	1	1	1	0	0	0.03	0.11	0
APSI_P005.10650.t1	0.29017177	6.5145815	5.9905815	.	.	.	.	.	1	Cri_9402	0	.	0	.	0	0.254	1	1	0.33	0	0	45568.76	408	27	9.1695	20	128	220	72	45	196	124	79	45	1.129032258	1	0	0	1	1	1	1	1	1	0	0	0.7	0.7	0
APSI_P005.10574.t1	0.28878197	0.0064365	5.8264365	.	.	.	.	.	0	.	0	.	0	.	0	0.03	1	1	0.27	0	0	53998.65	478	8	8.0483	5	134	238	126	76	270	98	56	42	1.288659794	0	0	0	1	1	1	1	1	1	0	0	3.92	4.49	0
APSI_P021.13390.t1	0.28878197	-0.0004135	5.8255865	.	.	.	.	.	0	.	0	.	0	.	0	0.029	1	1	0.25	0	0	53971.63	478	8	8.0483	5	135	238	126	76	270	98	56	42	1.278350515	0	0	0	1	1	1	1	1	1	0	0	3.92	4.49	0
APSI_P002.15763.t1	0.28635514	8.252628	4.232628	.	.	.	.	.	0	.	0	.	0	.	0.981	0.689	1	1	0.84	0	0	9619.09	89	0.5	6.6776	5	30	53	26	11	54	12	7	5	1.473684211	.	.	.	1	0	0	0	0	0	0	0	0.48	0.5	0
APSI_H009.11953.t1	0.28630528	4.543656	5.731656	.	.	.	.	.	0	.	0	.	0	.	0.401	0.401	1	1	0.36	0	0	14677.77	133	6.5	9.0504	2	44	70	37	15	63	30	20	10	1.380952381	0	1	0	1	0	1	1	1	1	0	0	0.65	0.65	0
APSI_H001.6068.t1	0.28357828	0.1608	5.5488	.	.	.	.	.	0	.	0	.	0	.	0	0.102	1	1	0.68	0	0	12996.08	147	0.5	6.695	2	95	99	28	24	128	6	4	2	0.337349398	0	0	0	1	1	1	1	1	1	0	1	25.77	74.51	0
APSI_P012.8704.t1	0.28357828	0.0547	5.4427	.	.	.	.	.	0	.	0	.	0	.	0	0.102	1	1	0.66	0	0	12448.52	142	1.5	7.2282	2	93	96	27	23	125	5	4	1	0.333333333	0	0	0	1	1	1	1	1	1	0	1	27.28	73.88	0
APSI_H001.6067.t1	0.28357828	0.1608	5.5488	.	.	.	.	.	0	.	0	.	0	.	0	0.102	1	1	0.68	0	0	12996.08	147	0.5	6.695	2	95	99	28	24	128	6	4	2	0.337349398	0	0	0	1	1	1	1	1	1	0	1	25.77	74.51	0
APSI_H001.6066.t1	0.28357828	0.1608	5.5488	.	.	.	.	.	0	.	0	.	0	.	0	0.102	1	1	0.68	0	0	12996.08	147	0.5	6.695	2	95	99	28	24	128	6	4	2	0.337349398	0	0	0	1	1	1	1	1	1	0	1	25.77	74.51	0
APSI_P012.8705.t1	0.28357828	-8.91615	-3.52815	.	.	.	.	.	0	.	0	.	0	.	0	0.102	0	1	0.63	0	1	11970.05	136	1.5	7.229	2	88	91	27	22	120	5	4	1	0.337662338	0	0	0	1	1	1	1	1	1	0	4	29.91	76.02	0.695652174
APSI_P010.11473.t1	0.28245324	0.187189	5.133189	.	.	.	reduced_virulence,unaffected_pathogenicity	PHI:7705,PHI:9126,PHI:199	0	.	0	.	0	AA3,AA3_3,AA3_1,AA3_2	0	0.009	1	1	0.31	0	0	71202.09	647	8	8.6309	4	211	364	179	70	345	122	67	55	0.972222222	.	.	.	1	0	1	0	1	1	0	0	3.63	3.69	0
APSI_P001.6736.t1	0.2823368	4.035402	5.985402	.	.	.	.	.	0	.	0	.	0	.	0.509	0.166	1	1	0.74	0	0	15960.63	152	9.5	9.4472	7	70	94	60	12	93	23	17	6	0.568181818	0	1	1	1	1	1	1	1	1	0	0	28.07	28.24	0
APSI_H004.3125.t1	0.28233215	5.1745135	-0.1174865	.	.	.	.	.	0	.	0	.	0	.	1	0.882	0	0	0.5	0	0	22427.86	204	1	6.7058	13	71	119	39	21	97	50	27	23	1.2	.	.	.	0	0	0	0	0	0	0	0	0	0	0
APSI_P016.16111.t1	0.2819045	1.056008	5.990008	.	.	.	reduced_virulence,unaffected_pathogenicity	PHI:541,PHI:2032,PHI:6121	0	.	0	.	0	CE10	0	0.011	1	1	0.71	0	0	65020.82	603	10	8.1228	11	209	340	166	66	344	112	64	48	0.954248366	0	0	0	1	1	1	1	1	1	0	0	0.17	0.47	0
APSI_H004.3140.t1	0.2819045	1.056008	5.990008	.	.	.	reduced_virulence,unaffected_pathogenicity	PHI:541,PHI:2032,PHI:6121	0	.	0	.	0	CE10	0	0.011	1	1	0.71	0	0	65020.82	603	10	8.1228	11	209	340	166	66	344	112	64	48	0.954248366	0	0	0	1	1	1	1	1	1	0	0	0.17	0.47	0
APSI_H015.687.t1	0.28064445	0.8188275	5.1388275	.	.	.	.	.	0	.	0	.	0	.	0.044	0.236	1	1	0.12	0	0	30027.18	262	-4	5.9108	2	58	113	79	37	132	78	40	38	1.65	0	0	0	1	1	1	1	1	1	0	0	0.15	0.15	0
APSI_P010.11802.t1	0.28064445	1.402577	5.134577	.	.	.	.	.	0	.	0	.	0	.	0.029	0.349	1	1	0.07	0	0	32868.36	288	-2	6.2288	2	68	130	87	39	145	84	44	40	1.574468085	0	0	0	1	1	1	1	1	1	0	0	0.15	0.15	0
APSI_H007.8864.t1	0.27853784	1.3414865	5.8234865	.	.	.	.	.	0	.	0	.	0	.	0.032	0.221	1	1	0.03	0	0	32413.4	293	4.5	7.3157	1	84	161	73	31	144	70	40	30	0.863636364	0	0	0	1	1	1	1	1	1	0	0	0.01	0.01	0
APSI_P001.6923.t1	0.27644572	4.402646	-0.433354	.	.	.	.	.	0	.	0	.	0	.	0.931	0.875	0	0	0.63	0	0	23862.79	219	-0.5	6.3716	5	80	122	61	29	122	47	25	22	1.104166667	.	.	.	0	0	0	0	0	0	0	0	2.86	2.9	0
APSI_P001.5575.t1	0.27644572	4.402646	-0.433354	.	.	.	.	.	0	.	0	.	0	.	0.931	0.875	0	0	0.63	0	0	23862.79	219	-0.5	6.3716	5	80	122	61	29	122	47	25	22	1.104166667	.	.	.	0	0	0	0	0	0	0	0	2.86	2.9	0
APSI_P001.6543.t1	0.2753392	0.7628645	5.6948645	.	.	.	.	.	0	.	0	.	0	.	0	0.178	1	1	0.68	0	0	37596.93	347	1	7.1977	0	120	205	96	33	167	30	16	14	1.603174603	0	1	0	1	1	1	1	1	1	0	0	0.04	0.04	0
APSI_H011.7864.t1	0.2746808	3.780206	5.922206	.	.	.	.	.	0	.	0	.	0	.	0.591	0.052	1	1	0.43	0	0	11346.37	99	13.5	12.0807	2	26	51	29	8	50	24	19	5	1.266666667	0	0	0	1	1	1	1	1	1	0	0	12.02	12.02	0
APSI_H001.6278.t1	0.27452785	-0.269619	5.346381	.	.	.	.	.	0	.	0	.	0	.	0	0.064	1	1	0	0	0	86944.29	751	21	9.6823	2	174	312	206	86	360	231	130	101	1.52892562	1	0	0	1	0	1	1	1	1	0	0	6.13	6.13	0
APSI_H013.5451.t1	0.27443573	-0.398251	5.115749	.	.	.	.	.	0	.	0	.	0	.	0	0.081	1	1	0.01	0	0	50537.84	454	2.5	6.9874	1	132	209	137	38	222	121	64	57	1.3375	1	0	0	1	1	1	1	1	1	0	0	0.06	0.15	0
APSI_P006.9854.t1	0.27388862	5.9050455	5.9890455	.	.	.	.	.	0	.	0	.	0	.	0.666	0.32	1	1	0.02	0	0	11970.24	109	0	6.3053	3	43	57	25	9	50	28	14	14	0.791666667	1	0	0	1	1	1	1	1	1	0	0	0.68	0.68	0
APSI_H003.4866.t1	0.27143294	5.1693985	4.2513985	.	.	.	.	.	0	.	0	.	0	.	0.558	0.595	1	1	0.05	0	0	24452.83	210	11.5	10.0284	1	47	102	45	29	97	59	37	22	1.757575758	.	.	.	1	1	1	0	0	1	0	0	0.01	0.01	0
APSI_P005.10850.t1	0.26841712	1.4871205	5.9871205	.	.	.	.	.	0	.	0	.	0	.	0.071	0.179	1	1	0.42	0	0	19911.04	180	12	9.299	6	58	95	47	25	99	29	23	6	0.925	0	1	0	1	1	1	1	1	1	0	0	0.01	0.02	0
APSI_H011.7464.t1	0.26736346	1.9260205	5.4360205	.	.	.	.	.	0	.	0	.	0	.	0.032	0.383	1	1	0.41	0	0	29842.38	267	23.5	10.3282	11	87	136	65	31	131	65	47	18	1.38	0	0	0	1	1	1	1	1	1	0	1	18.63	18.72	1
APSI_P018.7861.t1	0.26550728	5.032388	5.636388	.	.	.	reduced_virulence,unaffected_pathogenicity	PHI:4971,PHI:4974,PHI:4972,PHI:4970,PHI:4973,PHI:3017	1	Cgfl	1	PF02128	0	.	0	0.066	1	1	0.49	0	0	102654.19	913	-3.5	6.3488	7	252	471	203	133	437	211	113	98	1.653846154	0	1	0	1	0	1	1	1	1	0	0	5.37	5.38	0
APSI_H007.8841.t1	0.2639176	1.174429	5.146429	.	.	.	.	.	0	.	0	.	0	.	0.001	0.337	1	1	0.07	0	0	40917.85	364	7	8.4675	4	92	174	107	36	181	93	52	41	1.672413793	0	0	0	1	1	1	1	1	0	0	0	0.2	0.21	0
APSI_P009.18045.t1	0.25936112	1.8072	5.7972	.	.	.	.	.	0	.	0	.	0	.	0.007	0.328	1	1	0.15	0	0	34119.73	300	16	10.1766	0	67	136	71	39	147	74	48	26	1.466666667	0	0	0	1	1	1	1	1	1	0	0	0.02	0.02	0
APSI_P006.9835.t1	0.25770885	-0.613708	5.122292	.	.	.	.	.	0	.	0	.	0	.	0	0.044	1	1	0	0	0	135319.61	1192	12	7.2077	6	303	563	290	116	523	355	192	163	1.465968586	1	0	0	1	0	1	1	1	1	0	0	0.01	0.02	0
APSI_P006.9835.t2	0.25770885	-0.571558	5.164442	.	.	.	.	.	0	.	0	.	0	.	0	0.044	1	1	0	0	0	130552.31	1152	8.5	7.0114	6	294	550	283	110	512	336	180	156	1.430851064	1	0	0	1	0	1	1	1	1	0	0	0.01	0.02	0
APSI_H008.9956.t1	0.2554044	4.658517	-0.009483	.	.	.	.	.	0	.	0	.	0	.	0.949	0.829	0	0	0.46	0	0	21935.46	198	11.5	8.9804	11	66	109	51	25	114	39	26	13	1.25	.	.	.	0	0	0	0	0	0	0	0	1.91	1.97	0
APSI_H013.5580.t1	0.25268963	8.4786645	5.9826645	.	.	.	.	.	0	.	0	.	0	.	0.892	0.524	1	1	0.25	0	0	18313.16	160	7.5	8.3762	5	41	77	48	25	89	38	25	13	1.615384615	0	1	1	1	1	1	1	1	1	0	0	15.6	15.69	0
APSI_P007.13991.t1	0.25249216	-0.4244965	5.5155035	.	.	.	.	.	0	.	0	.	0	GH2	0	0.01	1	1	0.39	0	0	107191.89	951	-2.5	6.346	6	287	492	280	139	510	198	104	94	1.313953488	0	1	0	1	0	1	1	1	1	0	0	0.63	0.66	0
APSI_P007.13991.t2	0.25249216	-0.4215465	5.5184535	.	.	.	.	.	0	.	0	.	0	GH2	0	0.01	1	1	0.4	0	0	107809.59	958	-2.5	6.346	6	291	498	283	140	516	198	104	94	1.297142857	0	1	0	1	0	1	1	1	1	0	0	0.63	0.65	0
APSI_H010.13462.t1	0.25221717	0.3982385	-0.5077615	.	.	.	.	.	0	.	0	.	0	.	0.935	0.216	0	0	0.14	0	0	14087.51	134	-4.5	4.7992	2	49	80	36	5	69	35	16	19	0.204545455	.	.	.	0	0	0	0	0	0	0	0	0	0	0
APSI_H002.12846.t1	0.24831806	1.406477	5.486477	.	.	.	.	.	0	.	0	.	0	.	0.009	0.311	1	1	0.12	0	0	31826.02	280	-7.5	4.9508	2	68	125	79	38	151	70	33	37	1.454545455	0	0	0	1	1	1	1	1	1	0	0	15.98	15.99	0
APSI_H013.5520.t1	0.24707052	2.535469	5.817469	.	.	.	.	.	0	.	0	.	0	.	0.192	0.261	1	1	0.38	0	0	9687.49	90	8	11.7056	1	32	46	33	8	52	13	11	2	1.315789474	0	0	0	1	1	1	1	1	1	0	1	22.33	22.38	0.782608696
APSI_P001.7250.t1	0.24670039	-0.04183	5.49017	.	.	.	unaffected_pathogenicity	PHI:1087	0	.	0	.	0	.	0	0.078	1	1	0.33	0	0	48775.36	436	8	8.0661	5	133	241	101	63	235	86	50	36	0.814814815	0	0	0	1	0	1	1	1	0	0	0	0.01	0.01	0
APSI_P015.13117.t1	0.24651769	4.3283555	5.8343555	.	.	.	.	.	0	.	0	.	0	.	0.303	0.446	1	1	0.48	0	0	14970.94	145	1	7.1326	2	58	88	44	17	91	22	12	10	0.733333333	0	0	0	1	1	1	1	1	1	0	0	16.21	21.6	0
APSI_P002.14516.t1	0.2461663	0.279049	5.949049	.	.	.	.	.	0	.	0	.	0	.	0.026	0.029	1	1	0.35	0	0	8812.34	80	-0.5	5.5654	3	20	44	28	7	53	8	4	4	0.608695652	0	0	0	1	1	1	1	1	1	0	0	3.3	3.3	0
APSI_P019.8121.t1	0.2461663	4.8539495	5.9999495	.	.	.	.	.	0	.	0	.	0	.	0.689	0.12	1	1	0.36	0	0	7247.49	67	-3	4.0738	2	24	36	25	7	42	9	3	6	0.9375	0	0	0	1	1	1	1	1	1	0	0	1.11	1.2	0
APSI_H001.7198.t1	0.2461663	4.8539495	5.9999495	.	.	.	.	.	0	.	0	.	0	.	0.689	0.12	1	1	0.36	0	0	7247.49	67	-3	4.0738	2	24	36	25	7	42	9	3	6	0.9375	0	0	0	1	1	1	1	1	1	0	0	1.11	1.2	0
APSI_H004.3137.t1	0.24547526	8.312382	5.714382	.	.	.	.	.	0	.	0	.	0	.	0.863	0.57	1	1	0.47	0	0	21233.03	197	1.5	6.7637	2	66	106	59	34	126	34	20	14	0.844827586	0	0	0	1	1	1	1	1	1	0	1	22.16	46.7	0
APSI_P016.16246.t1	0.24270877	6.385822	4.081822	.	.	.	.	.	0	.	0	.	0	.	0.787	0.597	1	1	0.06	0	0	22004.23	192	7.5	8.9445	2	49	86	61	30	108	46	29	17	1.078947368	.	.	.	1	0	1	0	1	0	0	0	1.03	1.03	0
APSI_H010.14212.t1	0.24213676	7.9566805	3.9906805	.	.	.	.	.	0	.	0	.	0	.	0.908	0.753	1	1	0.47	0	0	15449.61	137	0	6.4841	1	36	67	35	20	73	29	16	13	1.357142857	.	.	.	1	0	0	0	0	0	0	0	0.04	0.04	0
APSI_P005.11132.t1	0.24128813	2.8274965	5.9234965	.	.	.	.	.	0	.	0	.	0	.	0.144	0.34	1	1	0.29	0	0	16612.68	152	-5.5	4.5186	4	55	85	44	17	81	28	12	16	1.034482759	0	0	0	1	1	1	1	1	1	0	0	6.93	6.94	0
APSI_P001.6661.t1	0.23993954	-0.684261	5.261739	.	.	.	.	.	0	.	0	.	0	.	0	0.009	1	1	0.02	0	0	130270.56	1167	15.5	7.2015	4	305	596	263	102	490	350	194	156	1.360576923	1	0	0	1	0	1	1	1	1	0	0	3.11	3.11	0
APSI_P001.6611.t1	0.23993954	-0.6866475	5.1393525	.	.	.	.	.	0	.	0	.	0	.	0	0.029	1	1	0.02	0	0	148991.35	1330	37.5	9.4669	3	353	669	314	131	581	386	224	162	1.375527426	1	0	0	1	0	1	1	1	1	0	0	0.13	0.13	0
APSI_P001.6657.t1	0.23993954	-0.7223765	5.1036235	.	.	.	.	.	0	.	0	.	0	.	0	0.029	1	1	0.03	0	0	158145.23	1415	40.5	9.6497	3	372	717	343	123	623	401	232	169	1.367588933	1	0	0	1	0	1	1	1	1	0	0	0.09	0.14	0
APSI_P002.15822.t1	0.23988	-6.37215	-0.43815	.	.	.	.	.	0	.	0	.	0	.	0	0.011	0	0	0.78	0	0	42154.82	430	-11	6.0351	1	212	334	155	45	240	81	46	35	0.055793991	.	.	.	0	0	0	0	0	0	0	0	0	0	0
APSI_H007.8813.t1	0.23873562	-0.38333	5.26867	.	.	.	.	.	0	.	0	.	0	.	0.03	0.028	1	1	0.59	0	0	19574.81	183	15	11.3587	7	74	113	61	17	103	28	23	5	0.56097561	0	1	1	1	1	1	1	1	1	0	0	0	0.31	0
APSI_P012.9250.t1	0.23547822	-1.2102185	4.5797815	.	.	.	.	.	0	.	0	.	0	.	0	0.035	1	1	0.86	0	0	22233.89	219	1	8.3397	0	99	152	64	17	120	17	9	8	0.849056604	0	1	0	1	1	1	1	1	1	0	0	5.15	5.73	0
APSI_P012.9252.t1	0.23547822	-1.370872	4.587128	.	.	.	.	.	0	.	0	.	0	.	0	0.007	1	1	0.86	0	0	22234.88	219	0	6.2316	0	99	152	64	17	120	18	9	9	0.849056604	0	1	0	1	1	1	1	1	1	0	0	5.15	5.73	0
APSI_P007.14271.t1	0.23351485	-0.527399	5.316601	.	.	.	.	.	0	.	0	.	0	.	0	0.026	1	1	0.05	0	0	86456.29	770	44.5	10.2429	3	200	375	163	81	340	230	145	85	1.213836478	0	0	0	1	0	1	1	1	1	0	0	0.08	0.08	0
APSI_H005.1568.t2	0.23351485	-0.669599	5.276401	.	.	.	.	.	0	.	0	.	0	.	0	0.009	1	1	0.05	0	0	107562.85	955	60	10.2655	5	251	460	194	102	403	298	189	109	1.344086022	1	0	0	1	0	1	1	1	1	0	0	0.08	0.08	0
APSI_P004.3192.t1	0.23351485	-0.74901	5.10699	.	.	.	.	.	0	.	0	.	0	.	0	0.024	1	1	0.02	0	0	141216.84	1261	44	9.8373	6	357	609	322	122	580	344	202	142	1.334763948	1	0	0	1	0	1	1	1	1	0	0	10.56	10.57	0
APSI_H003.4698.t1	0.23351485	-0.720342	5.135658	.	.	.	.	.	0	.	0	.	0	.	0	0.024	1	1	0.02	0	0	141446.08	1261	44	9.8373	6	356	605	320	124	578	346	203	143	1.356521739	1	0	0	1	0	1	1	1	1	0	0	10.56	10.57	0
APSI_H005.1568.t1	0.23351485	-0.637449	5.308551	.	.	.	.	.	0	.	0	.	0	.	0	0.009	1	1	0.05	0	0	107293.5	953	59	10.2464	5	251	460	193	102	402	297	188	109	1.344086022	1	0	0	1	0	1	1	1	1	0	0	0.08	0.08	0
APSI_P007.14271.t2	0.23351485	-0.527999	5.316001	.	.	.	.	.	0	.	0	.	0	.	0	0.026	1	1	0.04	0	0	86186.94	768	43.5	10.2168	3	200	375	162	81	339	229	144	85	1.213836478	0	0	0	1	0	1	1	1	1	0	0	0.08	0.08	0
APSI_H004.3622.t1	0.23351485	-0.5890175	5.0509825	.	.	.	.	.	0	.	0	.	0	.	0	0.06	1	1	0	0	0	117571.21	1043	20.5	9.2567	5	269	488	275	96	484	299	165	134	1.556818182	1	0	0	1	0	1	1	1	1	0	0	0.35	0.41	0
APSI_H007.8845.t1	0.23351485	-0.4960635	5.3299365	.	.	.	.	.	0	.	0	.	0	.	0	0.029	1	1	0	0	0	135229.94	1187	36	9.74	4	291	547	284	114	513	359	205	154	1.699453552	1	0	0	1	0	1	1	1	1	0	0	0.5	0.52	0
APSI_P002.15421.t1	0.2317012	-0.7022685	4.8117315	.	.	.	.	.	0	.	0	.	0	.	0	0.081	1	1	0.06	0	0	49823.52	432	14.5	9.6735	2	97	184	131	52	219	108	64	44	2.189655172	1	0	1	1	1	1	1	1	1	0	0	17.65	21.81	0
APSI_H003.4986.t1	0.2301003	-0.384701	4.619299	.	.	.	.	.	0	.	0	.	0	.	0.002	0.164	1	1	0.84	0	0	23167.74	226	-0.5	6.1977	3	98	158	60	19	124	21	11	10	0.793650794	0	0	0	1	1	1	1	1	1	0	0	0.17	0.35	0
APSI_P014.1086.t1	0.2301003	-0.384701	4.619299	.	.	.	.	.	0	.	0	.	0	.	0.002	0.164	1	1	0.84	0	0	23167.74	226	-0.5	6.1977	3	98	158	60	19	124	21	11	10	0.793650794	0	0	0	1	1	1	1	1	1	0	0	0.17	0.35	0
APSI_H008.9592.t1	0.22968766	0.5238995	5.7258995	.	.	.	.	.	0	.	0	.	0	.	0	0.133	1	1	0.02	0	0	47495.74	416	5	7.4804	5	104	199	111	49	196	112	61	51	1.725806452	1	0	0	1	1	1	1	1	1	0	0	0.06	0.06	0
APSI_H003.4814.t1	0.22968766	0.0640415	5.8900415	.	.	.	.	.	0	.	0	.	0	.	0	0.029	1	1	0.06	0	0	67602.25	593	12.5	7.8724	6	156	281	145	79	282	156	90	66	1.300970874	1	1	0	1	1	1	1	1	1	0	0	0.01	0.01	0
APSI_P009.18008.t1	0.2278935	1.7039875	5.9819875	.	.	.	.	.	0	.	0	.	0	.	0.117	0.17	1	1	0.48	0	0	18530.12	172	1.5	6.7598	3	56	98	51	18	91	26	16	10	0.857142857	0	0	0	1	1	1	1	1	1	0	1	18.74	18.75	0.888888889
APSI_H004.3128.t1	0.22028771	5.3411245	-0.2508755	.	.	.	.	.	0	.	0	.	0	.	0.999	0.933	0	0	0.57	0	0	23651.33	216	0	6.4785	12	73	124	46	26	108	49	27	22	1.204545455	.	.	.	0	0	0	0	0	0	0	0	0	0.01	0
APSI_P020.4880.t1	0.21852404	6.432802	5.958802	.	.	.	.	.	0	.	0	.	0	.	0.612	0.467	1	1	0.26	0	0	17217.69	153	3	7.8054	3	43	78	45	20	89	25	15	10	1.027777778	0	0	0	1	1	1	1	1	1	0	0	4.88	4.89	0
APSI_H019.11126.t1	0.21852404	6.432802	5.958802	.	.	.	.	.	0	.	0	.	0	.	0.612	0.467	1	1	0.26	0	0	17217.69	153	3	7.8054	3	43	78	45	20	89	25	15	10	1.027777778	0	0	0	1	1	1	1	1	1	0	0	4.88	4.89	0
APSI_P003.2422.t1	0.2174874	3.2682965	5.8422965	.	.	.	.	.	0	.	0	.	0	.	0.518	0.053	1	1	0.42	0	0	11380.39	99	13.5	12.0807	2	26	51	28	9	50	24	19	5	1.333333333	0	0	0	1	1	1	1	1	1	0	0	12.15	12.15	0
APSI_P008.17332.t1	0.21705496	0.0773445	5.9273445	.	.	.	.	.	0	.	0	.	0	.	0	0.025	1	1	0.29	0	0	88984.66	818	-8	5.7096	7	286	470	213	93	419	157	79	78	1.060606061	0	1	0	1	1	1	1	1	1	0	0	0	0.02	0
APSI_P001.5709.t1	0.2166412	7.1153325	3.8813325	.	.	.	.	.	0	.	0	.	0	.	0.815	0.724	1	1	0.63	0	0	11718.91	106	12	11.1313	5	38	56	32	11	61	20	17	3	0.956521739	.	.	.	1	1	1	0	0	1	0	0	0.03	0.03	0
APSI_P002.14692.t1	0.21650611	0.0296635	5.7476635	.	.	.	.	.	0	.	0	.	0	.	0	0.047	1	1	0.36	0	0	69810.83	650	-9.5	5.2096	14	225	382	143	49	324	156	76	80	0.981132075	0	0	0	1	0	1	1	1	1	0	0	0	0	0
APSI_P004.2779.t1	0.2153687	2.3744645	5.8664645	.	.	.	.	.	0	.	0	.	0	.	0.063	0.355	1	1	0.08	0	0	29775.47	270	3.5	7.9068	2	84	149	72	23	131	56	31	25	0.964912281	0	1	0	1	1	1	1	1	1	0	0	0.37	0.37	0
APSI_P017.12187.t1	0.21245551	5.7956075	5.8256075	.	.	.	.	.	0	.	0	.	0	.	0.575	0.42	1	1	0.04	0	0	20221.6	183	-2	6.0738	4	58	93	42	17	83	50	26	24	0.783783784	1	0	0	1	1	1	1	1	1	0	0	0.92	0.92	0
APSI_H001.5925.t1	0.21220931	-0.0219125	5.0120875	.	.	.	.	.	0	.	0	.	0	.	0	0.161	1	1	0.03	0	0	46399.79	409	7.5	7.6463	3	114	194	117	51	199	107	61	46	1.47761194	0	0	0	1	1	1	1	1	1	0	0	0.36	0.36	0
APSI_P025.140.t1	0.2110045	1.396582	5.406582	.	.	.	reduced_virulence,unaffected_pathogenicity	PHI:144,PHI:7320	0	.	0	.	0	GH18	0	0.165	1	1	0.69	0	0	48816.12	448	5.5	7.4985	5	150	253	122	57	240	95	53	42	1.175257732	0	0	0	1	0	1	1	1	1	0	0	0.08	0.09	0
APSI_H001.6486.t1	0.2110045	1.396582	5.406582	.	.	.	reduced_virulence,unaffected_pathogenicity	PHI:144,PHI:7320	0	.	0	.	0	GH18	0	0.165	1	1	0.69	0	0	48816.12	448	5.5	7.4985	5	150	253	122	57	240	95	53	42	1.175257732	0	0	0	1	0	1	1	1	1	0	0	0.08	0.09	0
APSI_H012.10657.t1	0.21066476	4.448144	4.814144	.	.	.	.	.	0	.	0	.	0	.	0.492	0.447	1	1	0.46	0	0	20573.17	183	7.5	8.0453	2	53	80	54	27	84	40	27	13	2.260869565	0	1	0	1	0	1	1	1	1	0	0	0	0.01	0
APSI_P001.6731.t1	0.21060964	0.0230455	5.8610455	.	.	.	.	.	0	.	0	.	0	.	0	0.027	1	1	0.74	0	0	52542.7	485	-4	5.4799	10	174	284	142	51	276	97	48	49	0.948275862	0	0	0	1	1	1	1	1	1	0	1	21.69	22.23	0.739130435
APSI_H005.1365.t1	0.2058521	0.0083525	5.9123525	.	.	.	.	.	0	.	0	.	0	.	0	0.016	1	1	0.44	0	0	40548.53	407	1	7.1799	1	195	257	77	16	216	94	48	46	0.39516129	1	0	0	1	1	1	1	1	1	0	0	0.34	4.7	0
APSI_P017.12432.t1	0.2058521	-0.0029005	5.9010995	.	.	.	.	.	0	.	0	.	0	.	0	0.016	1	1	0.45	0	0	40539.57	406	2	8.0247	1	194	255	77	17	216	93	48	45	0.406504065	1	0	0	1	1	1	1	1	1	0	0	3.32	8.49	0
APSI_P001.5572.t1	0.20417671	6.348111	0.468111	.	.	.	.	.	0	.	0	.	0	.	1	0.98	0	0	0.59	0	0	11998.56	107	3.5	7.5691	8	35	59	20	15	56	26	16	10	1.217391304	.	.	.	0	0	0	0	0	0	0	0	0	0	0
APSI_H004.2782.t1	0.20244443	1.9647005	5.9847005	.	.	.	.	.	0	.	0	.	0	.	0.09	0.24	1	1	0.32	0	0	16545.41	149	13.5	10.8775	4	50	79	46	16	84	24	19	5	1.285714286	0	1	0	1	1	1	1	1	1	0	1	17.43	17.58	0.739130435
APSI_P021.13365.t1	0.2005601	3.3647325	5.6867325	.	.	.	.	.	0	.	0	.	0	.	0.197	0.416	1	1	0.46	0	0	20504.46	185	-5.5	4.5626	2	52	91	61	18	97	34	15	19	1.769230769	0	0	0	1	1	1	1	1	1	0	0	0.37	0.42	0
APSI_H013.5645.t1	0.2005601	3.3647325	5.6867325	.	.	.	.	.	0	.	0	.	0	.	0.197	0.416	1	1	0.46	0	0	20504.46	185	-5.5	4.5626	2	52	91	61	18	97	34	15	19	1.769230769	0	0	0	1	1	1	1	1	1	0	0	0.37	0.42	0
APSI_P019.8211.t1	0.20055619	0.5183305	5.3303305	.	.	.	.	.	0	.	0	.	0	.	0	0.198	1	1	0.03	0	0	48453.5	437	14.5	9.6814	3	129	215	132	46	233	114	67	47	1.082474227	1	0	0	1	1	1	1	1	1	0	1	17.37	17.37	0.652173913
APSI_H011.7737.t1	0.1994995	-0.3214645	5.6185355	.	.	.	unaffected_pathogenicity	PHI:4076	0	.	0	.	0	GH5,GH35	0	0.01	1	1	0.44	0	0	119788.46	1071	0.5	6.5479	10	318	546	285	154	600	223	117	106	1.24537037	0	0	0	1	0	1	1	1	1	0	0	0.81	0.87	0
APSI_H001.6543.t1	0.19573948	4.890543	-0.011457	.	.	.	.	.	0	.	0	.	0	.	0.997	0.82	0	0	0.31	0	0	11346.12	105	1	7.6669	3	37	58	37	6	61	25	13	12	0.75	.	.	.	0	0	0	0	0	0	0	0	0.17	0.22	0
APSI_P002.15397.t1	0.19384053	0.8720225	5.6440225	.	.	.	reduced_virulence	PHI:323	0	.	0	.	0	GH5_49,GH5_39,GH5_46,GH5_38,GH5_47,GH5_54,GH5_9,GH5_15,GH5_22,GH5_14,GH5_45,GH5,GH5_44,GH5_50,GH5_37,GH5_32	0	0.038	1	1	0.05	0	0	54249.94	481	8.5	7.7497	7	140	236	138	62	257	120	68	52	1.204301075	1	0	0	1	1	1	1	0	1	0	0	14.74	14.75	0
APSI_P004.3578.t1	0.19314024	-0.0034225	5.6065775	.	.	.	.	.	0	.	0	.	0	.	0	0.065	1	1	0.14	0	0	59341.4	522	10	8.7401	2	145	248	129	70	255	117	67	50	1.494252874	1	0	0	1	1	1	1	1	1	0	0	0	0.06	0
APSI_H004.3353.t1	0.19314024	-0.107751	5.628249	.	.	.	.	.	0	.	0	.	0	.	0	0.044	1	1	0.12	0	0	64833.04	572	12.5	8.9486	1	153	263	145	75	283	132	77	55	1.336538462	1	0	0	1	1	1	1	1	1	0	0	0	0.56	0
APSI_P007.13792.t1	0.19252555	0.269171	5.825171	.	.	.	.	.	0	.	0	.	0	.	0	0.074	1	1	0.47	0	0	57705.75	542	8	8.5331	2	187	319	168	23	263	108	61	47	0.981651376	0	0	0	1	1	1	1	1	1	0	0	0.1	0.11	0
APSI_P001.6631.t1	0.1920431	0.0098235	5.3498235	.	.	.	.	.	0	.	0	.	0	.	0	0.11	1	1	0.09	0	0	48342.45	443	13.5	9.835	2	146	223	138	44	242	111	65	46	0.842592593	0	0	0	1	0	1	1	1	1	0	1	18.11	18.11	0.673913043
APSI_P005.10368.t1	0.19026667	5.650666	-0.085334	.	.	.	.	.	0	.	0	.	0	.	0.999	0.957	0	0	0.56	0	0	17059.35	150	2.5	7.4782	9	44	83	29	18	79	34	19	15	1.064516129	.	.	.	0	0	0	0	0	0	0	0	0	0	0
APSI_P005.10366.t1	0.19026667	5.6712255	-0.0227745	.	.	.	.	.	0	.	0	.	0	.	0.998	0.951	0	0	0.62	0	0	16506.62	145	0.5	6.6676	8	43	81	27	19	77	32	17	15	1.032258065	.	.	.	0	0	0	0	0	0	0	0	0	0	0
APSI_P016.16312.t1	0.19026667	5.9695575	0.2875575	.	.	.	.	.	0	.	0	.	0	.	1	0.947	0	0	0.68	0	0	13545.29	117	4	8.1416	7	34	62	16	19	59	23	14	9	2.105263158	.	.	.	0	0	0	0	0	0	0	0	0.01	0.01	0
APSI_H005.1495.t1	0.18558379	-1.49445	-0.51045	.	.	.	.	.	0	.	0	.	0	.	0.607	0.229	0	0	0.46	0	0	20403.85	195	7.5	10.7061	1	55	115	45	11	133	36	22	14	0.3875	.	.	.	0	0	0	0	0	0	0	0	0	0	0
APSI_P020.5141.t1	0.18433085	-0.647829	4.986171	.	.	.	.	.	0	.	0	.	0	.	0	0.061	1	1	0.02	0	0	88082.12	776	36	10.0874	4	193	354	226	82	376	196	122	74	1.495934959	0	0	0	1	1	1	1	1	1	0	0	0.05	0.21	0
APSI_H009.11319.t1	0.18433085	-0.9781485	4.9678515	.	.	.	.	.	0	.	0	.	0	.	0	0.009	1	1	0.01	0	0	81637.89	719	12.5	9.0468	2	195	312	199	80	356	202	111	91	1.235714286	1	1	0	1	0	1	1	1	1	0	0	0.02	0.1	0
APSI_H004.3151.t1	0.18415068	2.973526	5.235526	.	.	.	.	.	0	.	0	.	0	.	0.076	0.547	1	1	0.26	0	0	31977.18	289	7	8.9684	3	88	142	94	37	172	58	34	24	1.306451613	0	0	0	1	1	1	1	0	1	0	0	10.15	13.08	0
APSI_P016.16126.t1	0.18415068	2.973526	5.235526	.	.	.	.	.	0	.	0	.	0	.	0.076	0.547	1	1	0.26	0	0	31977.18	289	7	8.9684	3	88	142	94	37	172	58	34	24	1.306451613	0	0	0	1	1	1	1	0	1	0	0	10.15	13.08	0
APSI_P002.15805.t1	0.18348819	6.4384195	5.6884195	.	.	.	.	.	0	.	0	.	0	.	0.58	0.545	1	1	0.01	0	0	24164.99	215	6.5	8.0763	5	66	102	41	23	89	65	38	27	1.189189189	0	0	0	1	1	1	1	1	1	0	0	0.01	0.01	0
APSI_P004.3781.t1	0.18328935	-9.03035	-3.37235	.	.	.	.	.	0	.	0	.	0	.	0	0.057	0	1	0.68	0	1	24987.61	279	5.5	9.1891	0	177	213	66	33	209	13	10	3	0.307142857	0	0	0	1	1	1	1	1	1	0	3	6.1	76.68	0
APSI_P001.6981.t1	0.18328935	-9.1013515	-3.5633515	.	.	.	.	.	0	.	0	.	0	.	0	0.077	0	1	0.69	0	1	24074.92	272	7.5	9.5274	0	173	210	73	28	209	13	11	2	0.255319149	0	0	0	1	1	1	1	1	0	0	3	5.82	84.52	0
APSI_H004.3652.t1	0.18328935	-8.98745	-3.32945	.	.	.	.	.	0	.	0	.	0	.	0	0.057	0	1	0.68	0	1	24504.08	273	4.5	9.0012	0	172	208	63	33	204	12	9	3	0.318518519	0	0	0	1	1	1	1	1	1	0	3	6.11	75.6	0
APSI_H009.11914.t1	0.18229105	3.9770645	-0.1209355	.	.	.	.	.	0	.	0	.	0	.	0.78	0.903	0	0	0.39	0	0	16692.06	147	3	8.1332	7	48	80	30	17	77	35	19	16	1.52173913	.	.	.	0	0	0	0	0	0	0	0	0	0.01	0
APSI_P004.3668.t1	0.18139507	0.240349	5.892349	.	.	.	.	.	0	.	0	.	0	.	0	0.058	1	1	0.61	0	0	22174.29	204	-10	4.1336	2	75	121	49	30	98	35	13	22	1.580645161	0	0	0	1	1	1	1	1	1	0	0	0.1	0.1	0
APSI_P001.6553.t1	0.18139507	0.589892	5.743892	.	.	.	.	.	0	.	0	.	0	.	0	0.141	1	1	0.66	0	0	37585.94	347	1	7.1977	0	121	204	97	33	167	30	16	14	1.629032258	0	1	0	1	1	1	1	1	1	0	0	0.04	0.04	0
APSI_H014.2315.t1	0.18123609	3.018069	4.554069	.	.	.	.	.	0	.	0	.	0	.	0.327	0.417	1	1	0.48	0	0	22781.98	207	0	6.4746	10	71	113	57	28	116	42	23	19	0.953488372	0	0	0	1	0	1	1	1	0	0	0	4.52	5.99	0
APSI_H012.10572.t1	0.1786873	4.317502	0.063502	.	.	.	.	.	0	.	0	.	0	.	0.877	0.832	0	0	0.61	0	0	23521.87	218	11.5	9.1316	10	85	129	55	22	120	43	28	15	1.057692308	.	.	.	0	0	0	0	0	0	0	0	0.19	0.19	0
APSI_P005.11234.t1	0.17851505	-5.8406	-0.3146	.	.	.	.	.	0	.	0	.	0	.	0.01	0.069	0	0	0.75	0	0	14709.78	148	-3	6.1077	1	72	112	53	15	80	28	16	12	0.136986301	.	.	.	0	0	0	0	0	0	0	0	0	0	0
APSI_P003.1562.t1	0.17655358	1.23267	4.99467	.	.	.	unaffected_pathogenicity	PHI:7320	0	.	0	.	0	GH18	0	0.373	1	1	0.75	0	0	41992.2	385	-3	5.6687	4	134	213	103	54	216	72	36	36	1.209302326	0	0	0	1	0	1	1	1	1	0	1	16.01	25.37	1
APSI_H002.12414.t1	0.17169341	6.199007	4.291007	.	.	.	.	.	0	.	0	.	0	.	0.734	0.584	1	1	0.33	0	0	13286.2	120	10.5	10.8409	1	42	61	36	16	61	28	21	7	0.777777778	.	.	.	1	1	1	0	0	1	0	0	0.02	0.02	0
APSI_P005.10495.t1	0.17124376	-0.0049035	5.9650965	.	.	.	.	.	0	.	0	.	0	.	0	0.005	1	1	0.7	0	0	19596.52	196	7.5	11.2759	0	99	139	50	7	99	16	12	4	0.338709677	0	0	1	1	1	1	1	1	1	0	1	15.69	15.69	1
APSI_P005.10496.t1	0.17124376	-0.0049035	5.9650965	.	.	.	.	.	0	.	0	.	0	.	0	0.005	1	1	0.7	0	0	19596.52	196	7.5	11.2759	0	99	139	50	7	99	16	12	4	0.338709677	0	0	1	1	1	1	1	1	1	0	1	15.69	15.69	1
APSI_P002.15604.t1	0.17123902	1.5165985	5.9985985	.	.	.	.	.	0	.	0	.	0	.	0.2	0.053	1	1	0.34	0	0	10852.7	100	-0.5	5.7505	3	32	53	28	10	61	16	8	8	0.76	1	0	0	1	1	1	1	1	1	0	0	7.64	7.64	0
APSI_P001.6925.t1	0.17117658	-3.5033435	-6.2273435	.	.	.	.	.	0	.	0	.	0	.	0.719	0.735	0	1	0.47	0	1	20314.23	180	8	9.9448	2	54	97	48	29	104	40	25	15	1.153846154	.	.	.	1	1	0	0	0	1	2	2	21.75	44.59	0
APSI_P001.6909.t1	0.17117658	-3.5033435	-6.2273435	.	.	.	.	.	0	.	0	.	0	.	0.719	0.735	0	1	0.47	0	1	20314.23	180	8	9.9448	2	54	97	48	29	104	40	25	15	1.153846154	.	.	.	1	1	0	0	0	1	2	2	21.75	44.59	0
APSI_P004.3556.t1	0.16841613	-0.37276	5.20724	.	.	.	.	.	0	.	0	.	0	.	0	0.07	1	1	0.41	0	0	46404.67	430	17	10.2317	1	147	260	96	32	192	86	54	32	1.030927835	0	1	0	1	1	0	1	1	1	0	0	0.08	0.08	0
APSI_P003.2587.t1	0.1676248	6.4716435	5.8096435	.	.	.	reduced_virulence,unaffected_pathogenicity,loss_of_pathogenicity	PHI:6789,PHI:9402,PHI:127,PHI:6784,PHI:6791,PHI:7933,PHI:6783,PHI:126,PHI:6788,PHI:6787,PHI:6790,PHI:6785,PHI:7926,PHI:6807,PHI:6793,PHI:6815,PHI:697,PHI:6813,PHI:6814,PHI:72,PHI:6812,PHI:17,PHI:9400,PHI:73,PHI:125,PHI:6808,PHI:6786,PHI:6809,PHI:6794,PHI:68,PHI:6816,PHI:6811,PHI:6792,PHI:9401	0	.	0	.	0	.	0	0.277	1	1	0.35	0	0	42378.2	388	9	8.4745	6	134	207	110	42	202	82	48	34	1.210526316	0	0	1	1	1	1	1	1	1	0	0	9.82	9.85	0
APSI_P009.17576.t1	0.16720174	1.45643	5.99843	.	.	.	.	.	0	.	0	.	0	.	0.088	0.155	1	1	0.47	0	0	7512.66	68	6.5	10.9919	2	21	34	17	7	35	16	12	4	1	0	0	0	1	1	1	1	1	1	0	0	0.01	0.01	0
APSI_H016.15562.t1	0.16656156	-0.2414835	4.6925165	.	.	.	reduced_virulence	PHI:2058	0	.	0	.	0	.	0	0.011	1	1	0.01	0	0	105907.98	957	-0.5	6.4743	2	270	483	277	73	452	269	137	132	1.494186047	1	0	0	1	0	1	1	1	1	0	0	12.11	12.11	0
APSI_H004.3057.t1	0.16135527	1.157689	5.507689	.	.	.	.	.	0	.	0	.	0	.	0.016	0.259	1	1	0	0	0	30305	268	-6	5.5164	2	63	128	70	32	130	72	36	36	1.326530612	1	0	0	1	1	1	1	1	1	0	0	0.73	0.73	0
APSI_P026.948.t2	0.16122131	-0.5243145	5.1096855	.	.	.	.	.	0	.	0	.	0	.	0	0.061	1	1	0.02	0	0	85163.13	751	15	7.6556	3	217	353	193	103	349	197	114	83	1.47107438	0	0	0	1	0	1	1	1	1	0	0	0.05	0.07	0
APSI_P026.955.t2	0.16122131	-0.5269145	5.1070855	.	.	.	.	.	0	.	0	.	0	.	0	0.061	1	1	0.02	0	0	85114.06	751	15	7.6562	3	217	354	193	102	348	197	114	83	1.47107438	0	0	0	1	0	1	1	1	1	0	0	0.05	0.07	0
APSI_H008.9776.t1	0.16013686	-1.013879	4.632121	.	.	.	.	.	0	.	0	.	0	.	0	0.059	1	1	0.01	0	0	95241.36	840	38	10.156	3	213	381	251	90	406	215	133	82	1.53030303	0	0	0	1	0	1	1	1	1	0	0	0.15	2.52	0
APSI_P003.2423.t1	0.16013686	3.7576455	4.6076455	.	.	.	reduced_virulence,increased_virulence_(hypervirulence)	PHI:463,PHI:6272,PHI:6472	0	.	0	.	0	.	0	0.025	1	1	0.01	0	0	104291.99	921	-50	4.4826	1	226	438	238	79	405	313	134	179	1.784615385	0	0	0	1	0	1	1	1	1	0	0	0.08	0.08	0
APSI_P021.13361.t1	0.16013686	-1.211828	4.524172	.	.	.	.	.	0	.	0	.	0	.	0	0.044	1	1	0	0	0	85429.78	747	13.5	8.8019	4	193	334	203	90	346	194	108	86	1.886792453	1	0	0	1	0	1	1	1	1	0	1	16.61	16.8	0.913043478
APSI_H017.8080.t1	0.16013686	-1.07164	4.87436	.	.	.	.	.	0	.	0	.	0	.	0	0.009	1	1	0.01	0	0	108871.71	970	13	8.5772	0	250	449	275	99	473	290	157	133	1.322751323	0	1	0	1	0	1	1	1	1	0	1	21.75	21.75	0.608695652
APSI_P004.3194.t1	0.16013686	-0.997977	4.948023	.	.	.	.	.	0	.	0	.	0	.	0	0.009	1	1	0.02	0	0	152830.39	1363	49.5	9.82	6	387	672	330	127	587	388	230	158	1.452914798	1	0	0	1	0	1	1	1	1	0	0	7.07	7.08	0
APSI_H011.7863.t1	0.16013686	3.6326175	4.5726175	.	.	.	reduced_virulence,increased_virulence_(hypervirulence)	PHI:463,PHI:6272,PHI:6472	0	.	0	.	0	.	0	0.01	1	1	0.01	0	0	107676.45	950	-57	4.4399	1	229	450	241	79	409	332	140	192	1.818181818	0	0	0	1	0	1	1	1	1	0	0	0.17	0.18	0
APSI_P006.9424.t1	0.15717046	5.794955	-0.085045	.	.	.	.	.	0	.	0	.	0	.	1	0.98	0	0	0.48	0	0	15031.89	134	2	6.9744	10	46	76	18	20	67	35	20	15	1.074074074	.	.	.	0	0	0	0	0	0	0	0	0	0	0
APSI_P008.16979.t1	0.15713061	0.9586915	5.5306915	.	.	.	.	.	0	.	0	.	0	.	0.002	0.236	1	1	0.06	0	0	33210.39	291	-5.5	5.3863	2	80	128	75	35	125	77	38	39	2.566666667	0	0	0	1	1	1	1	1	1	0	0	0.11	0.11	0
APSI_H009.11823.t1	0.15662454	6.134172	4.592172	.	.	.	.	.	0	.	0	.	0	.	0.845	0.412	1	1	0.37	0	0	11510.27	102	8.5	10.5614	2	29	50	34	12	50	19	15	4	1.933333333	.	.	.	1	1	1	0	1	1	0	0	0.03	0.03	0
APSI_H023.7995.t1	0.15495394	6.848463	3.452463	.	.	.	.	.	0	.	0	.	0	.	0.933	0.633	1	1	0.47	0	0	13247.52	118	8	10.1807	0	30	56	38	15	62	33	22	11	1.545454545	.	.	.	1	1	1	0	1	0	0	0	0.32	0.32	0
APSI_H001.6533.t1	0.15468372	4.8958655	0.0538655	.	.	.	.	.	0	.	0	.	0	.	0.956	0.851	0	0	0.73	0	0	10607.14	97	4	8.2877	3	32	56	29	12	52	20	13	7	1.277777778	.	.	.	0	0	0	0	0	0	0	0	0.01	0.16	0
APSI_H003.4369.t1	0.15413617	4.8102335	-0.4997665	.	.	.	.	.	0	.	0	.	0	.	0.998	0.887	0	0	0.45	0	0	16047.04	146	1.5	6.9382	5	48	84	33	14	76	32	18	14	0.815789474	.	.	.	0	0	0	0	0	0	0	0	0	0	0
APSI_P006.10185.t1	0.15412174	1.2264285	5.1204285	.	.	.	.	.	0	.	0	.	0	.	0.001	0.35	1	1	0.25	0	0	39270.48	348	3.5	6.9114	1	97	170	109	50	173	85	48	37	1.773584906	0	0	0	1	1	1	1	1	1	0	0	0.34	0.44	0
APSI_H007.9007.t1	0.15412174	1.2264285	5.1204285	.	.	.	.	.	0	.	0	.	0	.	0.001	0.35	1	1	0.25	0	0	39270.48	348	3.5	6.9114	1	97	170	109	50	173	85	48	37	1.773584906	0	0	0	1	1	1	1	1	1	0	0	0.34	0.44	0
APSI_P015.12997.t1	0.15285233	8.0427385	4.3827385	.	.	.	.	.	0	.	0	.	0	.	0.985	0.625	1	1	0.44	0	0	9720.32	86	8.5	10.0564	5	30	46	23	10	47	18	14	4	0.666666667	.	.	.	1	1	1	0	0	1	0	0	7.2	7.2	0
APSI_P001.6869.t1	0.15203327	9.3584805	4.5284805	.	.	.	.	.	0	.	0	.	0	.	0.981	0.824	1	1	0.59	0	0	17617.17	161	5	7.8204	9	58	92	46	22	92	26	17	9	1.060606061	.	.	.	1	1	0	0	0	1	0	0	0.99	0.99	0
APSI_H009.11456.t1	0.14643228	-8.8348	-3.6808	.	.	.	.	.	0	.	0	.	0	.	0	0.141	0	1	0.69	0	1	14010.79	162	1.5	6.9684	1	112	115	22	28	137	6	5	1	0.287234043	0	0	0	1	1	1	1	1	1	0	2	20.63	56.75	0.695652174
APSI_H009.11457.t1	0.14643228	-8.8452	-3.6912	.	.	.	.	.	0	.	0	.	0	.	0	0.141	0	1	0.69	0	1	14345.12	166	1.5	6.9681	1	115	118	22	29	141	6	5	1	0.288659794	0	0	0	1	1	1	1	1	1	0	2	20.62	60.86	0.695652174
APSI_P006.9925.t1	0.14580244	-6.1947035	-4.3107035	.	.	.	.	.	0	.	0	.	0	.	0.286	0.4	0	1	0.35	0	1	25007.18	229	10.5	9.361	6	76	123	79	21	137	37	25	12	0.872727273	0	0	0	1	1	1	1	1	1	1	2	6.65	51.62	0
APSI_H005.1502.t1	0.14456119	4.5611645	4.8251645	.	.	.	.	.	0	.	0	.	0	.	0.318	0.638	1	1	0.46	0	0	17267.45	152	-2	5.132	4	49	83	37	22	76	33	16	17	1.75	0	0	0	1	1	0	1	0	1	0	1	21	21.02	0.913043478
APSI_P007.14177.t1	0.14456119	4.5611645	4.8251645	.	.	.	.	.	0	.	0	.	0	.	0.318	0.638	1	1	0.46	0	0	17267.45	152	-2	5.132	4	49	83	37	22	76	33	16	17	1.75	0	0	0	1	1	0	1	0	1	0	1	21	21.02	0.913043478
APSI_P007.14344.t1	0.14352521	4.5078825	5.9838825	.	.	.	.	.	0	.	0	.	0	.	0.525	0.229	1	1	0.15	0	0	12870.58	118	-7	4.3376	1	36	65	38	11	64	27	11	16	0.84	0	0	0	1	1	1	1	1	1	0	0	14.89	14.89	0
APSI_H004.3640.t1	0.14118394	-9.160401	-3.502401	.	.	.	.	.	0	.	0	.	0	.	0	0.057	0	1	0.69	0	1	23107.64	255	6.5	9.3676	0	161	194	58	30	185	14	11	3	0.319672131	0	0	0	1	1	1	1	1	0	0	3	1.36	70.84	0
APSI_H009.11502.t1	0.14101402	5.982116	4.002116	.	.	.	.	.	0	.	0	.	0	.	0.91	0.42	1	1	0.48	0	0	9973.67	90	13.5	12.2169	4	29	48	21	6	49	21	18	3	0.5	.	.	.	1	1	1	0	0	0	0	0	0.08	0.08	0
APSI_P004.3665.t1	0.14040056	-0.490778	-0.490778	.	.	.	.	.	0	.	0	.	0	.	0.909	0.091	0	0	0.57	0	0	8842.96	84	10	12.2225	1	34	53	15	7	43	20	16	4	0.461538462	.	.	.	0	0	0	0	0	0	0	0	0.03	0.03	0
APSI_P011.501.t1	0.13938841	-0.4616095	-0.5036095	.	.	.	.	.	0	.	0	.	0	.	0.572	0.435	0	0	0.33	0	0	29919.21	284	-1	6.3566	5	100	165	104	23	163	59	32	27	0.647058824	.	.	.	0	0	0	0	0	0	0	0	0	0.01	0
APSI_H015.702.t1	0.13531302	0.318349	5.826349	.	.	.	.	.	0	.	0	.	0	.	0	0.082	1	1	0.46	0	0	44627.88	405	18	9.5332	8	147	231	89	49	194	65	43	22	1.6	0	1	0	1	1	1	1	1	1	0	0	0.48	0.51	0
APSI_H011.7829.t1	0.13456029	0.693003	5.633003	.	.	.	reduced_virulence,unaffected_pathogenicity	PHI:7705,PHI:9126,PHI:199	0	.	0	.	0	AA3,AA3_3,AA3_1,AA3_2	0	0.01	1	1	0.41	0	0	69409.22	635	-0.5	6.4196	3	210	361	180	73	346	112	58	54	1.036764706	0	0	0	1	0	1	1	1	1	0	0	1.1	1.13	0
APSI_H011.7469.t1	0.13031884	7.9860945	5.1900945	.	.	.	.	.	0	.	0	.	0	.	0.979	0.487	1	1	0.32	0	0	20057.52	182	8.5	8.6982	8	59	91	63	17	106	31	21	10	1.242424242	0	1	0	1	1	1	1	1	1	0	1	17.98	23.14	1
APSI_H013.5463.t1	0.12919219	0.371434	5.963434	.	.	.	.	.	0	.	0	.	0	.	0.013	0.055	1	1	0.03	0	0	10963.35	98	-10	4.1679	0	23	46	32	7	48	33	12	21	1.133333333	0	0	0	1	1	1	1	1	1	0	1	22.07	22.07	0.913043478
APSI_P001.6199.t1	0.12919219	0.2544115	5.9364115	.	.	.	.	.	0	.	0	.	0	.	0	0.053	1	1	0.08	0	0	10677.77	93	-13.5	3.9876	0	19	43	27	11	43	34	11	23	1.666666667	0	0	0	1	1	1	1	1	1	0	1	16.1	16.1	0.630434783
APSI_H017.8135.t1	0.12909989	1.64773	5.29573	.	.	.	.	.	0	.	0	.	0	.	0.006	0.386	1	1	0.26	0	0	35654.11	310	3.5	6.8185	2	67	140	84	49	144	83	48	35	2.315789474	0	0	0	1	1	1	1	1	1	0	0	0.02	0.05	0
APSI_P007.14466.t1	0.12757996	5.514965	4.948965	.	.	.	reduced_virulence,increased_virulence_(hypervirulence),unaffected_pathogenicity	PHI:2043,PHI:2364,PHI:2206,PHI:2204,PHI:569,PHI:2209,PHI:4246,PHI:7911,PHI:6978,PHI:7912,PHI:2207,PHI:2208,PHI:568	1	CfTom1	1	PF00331	1	GH10	0	0.261	1	1	0.48	0	0	46052.91	413	12.5	8.9559	8	114	214	118	49	224	97	57	40	1.35443038	1	0	1	1	1	1	1	1	1	0	0	5.29	5.31	0
APSI_P013.4052.t1	0.12572736	1.301332	5.947332	.	.	.	reduced_virulence,unaffected_pathogenicity	PHI:541,PHI:2032,PHI:6121	0	.	0	.	0	CE10,CE1	0	0.059	1	1	0.29	0	0	54264.75	492	1.5	6.8226	7	155	256	131	67	291	97	51	46	1.024590164	1	0	0	1	1	1	1	1	1	0	0	4.33	4.69	0
APSI_P017.12452.t1	0.121034056	0.5669815	5.1649815	.	.	.	reduced_virulence	PHI:5236	0	.	0	.	0	.	0	0.067	1	1	0.08	0	0	60225.56	537	15	8.641	9	140	243	144	53	250	163	93	70	1.727272727	0	0	0	1	0	1	1	1	1	0	0	0	0.01	0
APSI_H003.4117.t1	0.121034056	0.5669815	5.1649815	.	.	.	reduced_virulence	PHI:5236	0	.	0	.	0	.	0	0.067	1	1	0.08	0	0	60225.56	537	15	8.641	9	140	243	144	53	250	163	93	70	1.727272727	0	0	0	1	0	1	1	1	1	0	0	0	0.01	0
APSI_P002.15614.t1	0.12021613	1.28423	5.80223	.	.	.	.	.	0	.	0	.	0	.	0.023	0.224	1	1	0.67	0	0	25370.94	236	-2	5.6298	8	94	132	77	20	121	40	20	20	1.236842105	0	0	0	1	1	1	1	1	1	0	0	0.23	0.24	0
APSI_P022.4599.t1	0.11950575	9.2238005	3.7038005	.	.	.	.	.	0	.	0	.	0	.	1	0.92	1	1	0.61	0	0	14454.69	128	9.5	8.7579	9	40	65	34	20	73	22	17	5	1.576923077	.	.	.	1	0	0	0	0	0	0	0	1.46	1.47	0
APSI_P001.5499.t1	0.11715266	5.862462	0.264462	.	.	.	.	.	0	.	0	.	0	.	0.999	0.934	0	0	0.64	0	0	10277.83	91	2.5	7.9255	6	30	52	19	13	55	21	12	9	1.095238095	.	.	.	0	0	0	0	0	0	0	0	0	0.03	0
APSI_P018.7512.t1	0.11623956	-0.208951	5.737049	.	.	.	.	.	0	.	0	.	0	.	0	0.009	1	1	0.29	0	0	74238.38	682	12.5	8.3388	12	217	372	195	67	368	131	75	56	1.118421053	0	1	0	1	0	1	1	1	1	0	0	7.49	7.5	0
APSI_H018.10114.t1	0.11623956	-0.208851	5.737149	.	.	.	.	.	0	.	0	.	0	.	0	0.009	1	1	0.31	0	0	74220.31	682	11	8.085	12	217	372	195	68	368	132	75	57	1.118421053	0	0	0	1	0	1	1	1	1	0	0	7.49	7.5	0
APSI_H016.15607.t1	0.11575845	1.882534	5.998534	.	.	.	.	.	0	.	0	.	0	.	0	0.314	1	1	0.32	0	0	36718.8	335	22	9.288	15	119	184	90	37	176	78	53	25	0.986666667	1	0	0	1	1	1	1	1	1	0	1	17.31	17.31	0.782608696
APSI_H007.8542.t1	0.115339324	6.1021365	0.2221365	.	.	.	.	.	0	.	0	.	0	.	1	0.98	0	0	0.5	0	0	14380.24	128	5.5	8.0367	9	42	72	16	19	66	34	21	13	1.064516129	.	.	.	0	0	0	0	0	0	0	0	0	0	0
APSI_P005.11275.t1	0.1136188	0.8388345	5.9988345	.	.	.	.	.	0	.	0	.	0	.	0.055	0.085	1	1	0.49	0	0	29425.79	275	-14.5	4.378	0	115	177	38	33	119	68	28	40	0.780821918	0	0	0	1	1	1	1	1	1	0	0	13.08	13.08	0
APSI_P006.9371.t1	0.111159	4.0693615	-0.1606385	.	.	.	.	.	0	.	0	.	0	.	0.89	0.815	0	0	0.34	0	0	17528.01	161	2	7.0382	3	55	86	49	15	86	33	19	14	0.852941176	.	.	.	0	0	0	0	0	0	0	0	0.33	0.33	0
APSI_P015.12874.t1	0.110506535	8.317298	4.453298	.	.	.	.	.	0	.	0	.	0	.	0.987	0.657	1	1	0.28	0	0	10430.95	94	-0.5	6.3142	1	26	46	31	15	57	18	10	8	0.84	.	.	.	1	1	0	0	0	1	0	1	21.52	21.52	0.75
APSI_H002.12331.t1	0.10895766	2.9543805	-0.1116195	.	.	.	.	.	0	.	0	.	0	.	0.805	0.706	0	0	0.48	0	0	7782.94	71	-0.5	5.7158	3	28	40	22	8	41	16	8	8	0.933333333	.	.	.	0	0	0	0	0	0	0	0	0.14	0.14	0
APSI_P012.8712.t1	0.10562654	0.2047045	5.9347045	.	.	.	.	.	0	.	0	.	0	GH2	0	0.045	1	1	0.18	0	0	72689.05	639	2.5	6.8198	6	160	314	165	88	356	139	74	65	1.327868852	1	0	0	1	1	1	1	1	1	0	0	2.24	2.3	0
APSI_P012.8708.t1	0.10562654	0.2047045	5.9347045	.	.	.	.	.	0	.	0	.	0	GH2	0	0.045	1	1	0.18	0	0	72689.05	639	2.5	6.8198	6	160	314	165	88	356	139	74	65	1.327868852	1	0	0	1	1	1	1	1	1	0	0	2.24	2.3	0
APSI_H009.11822.t1	0.1036392	1.0925915	5.8505915	.	.	.	.	.	0	.	0	.	0	.	0	0.207	1	1	0.11	0	0	45621.08	406	4.5	7.7702	4	115	199	103	58	234	90	49	41	1.051546392	1	0	0	1	1	1	1	1	1	0	0	4.29	4.3	0
APSI_H001.6604.t1	0.10242067	-0.0660335	5.7779665	.	.	.	.	.	0	.	0	.	0	.	0	0.026	1	1	0.1	0	0	80741.31	740	16.5	8.8418	8	252	423	176	74	365	155	90	65	0.913580247	1	1	0	1	1	1	1	1	1	0	0	4.24	4.25	0
APSI_H008.9844.t1	0.09893371	0.454785	5.638785	.	.	.	.	.	0	.	0	.	0	.	0	0.136	1	1	0.66	0	0	37717.14	348	1	7.1977	0	121	204	97	33	168	30	16	14	1.629032258	0	1	0	1	1	1	1	1	1	0	0	0.07	0.07	0
APSI_H016.15389.t1	0.098848894	0.454915	5.890915	.	.	.	.	.	0	.	0	.	0	.	0.002	0.092	1	1	0.48	0	0	12832.47	115	-4	4.6712	4	41	62	30	18	63	18	8	10	1.25	0	1	0	1	1	1	1	1	1	0	0	0.23	0.24	0
APSI_P011.707.t1	0.09838173	9.8277275	5.1837275	.	.	.	.	.	0	.	0	.	0	.	0.989	0.785	1	1	0.75	0	0	17409.88	154	3.5	7.305	9	49	92	41	25	96	25	16	9	0.648648649	0	0	0	1	0	1	1	0	0	0	0	0.03	12.77	0
APSI_P015.12809.t1	0.09305911	2.359011	5.833011	.	.	.	.	.	0	.	0	.	0	.	0.055	0.366	1	1	0.09	0	0	31484.33	283	0	6.4919	7	84	153	75	33	139	70	38	32	1	1	1	1	1	1	1	1	1	1	0	0	3.02	3.69	0
APSI_P003.1876.t1	0.09193661	9.449994	4.619994	.	.	.	.	.	0	.	0	.	0	.	0.995	0.81	1	1	0.44	0	0	8968.35	82	4	8.0527	5	32	45	21	8	44	20	13	7	0.647058824	.	.	.	1	0	1	0	0	1	0	0	0.05	0.16	0
APSI_P017.12291.t1	0.09119709	1.7883095	5.9723095	.	.	.	reduced_virulence,unaffected_pathogenicity	PHI:48,PHI:397,PHI:9058	0	.	0	.	0	AA1_3,AA1_2,AA1_1	0	0.136	1	1	0.28	0	0	48921.83	444	10	7.8664	10	137	243	124	52	246	98	58	40	1	0	0	0	1	1	1	1	1	1	0	0	0	0.01	0
APSI_P012.9094.t1	0.09003289	-0.332736	5.403264	.	.	.	.	.	0	.	0	.	0	.	0	0.044	1	1	0.08	0	0	65615.55	566	26.5	10.0852	4	136	249	157	69	273	154	93	61	2.095890411	1	0	0	1	1	1	1	1	1	0	0	0.04	0.08	0
APSI_P018.7671.t1	0.08950381	5.143806	-0.418194	.	.	.	.	.	0	.	0	.	0	.	1	0.927	0	0	0.56	0	0	17816.3	165	5.5	8.0293	13	66	99	42	11	85	33	20	13	0.882352941	.	.	.	0	0	0	0	0	0	0	0	0	0.1	0
APSI_P014.1189.t1	0.08661513	-2.2808865	2.7291135	.	.	.	.	.	0	.	0	.	0	.	0.002	0.163	1	1	0.93	1	0	22500.69	225	-0.5	6.1878	11	119	166	54	11	111	29	15	14	0.65	0	0	0	1	1	1	1	1	1	1	0	5.04	20.6	0
APSI_P003.1952.t1	0.08471626	1.6897765	5.5677765	.	.	.	reduced_virulence	PHI:7257	0	.	0	.	0	.	0	0.187	1	1	0.68	0	0	52615.13	472	1	6.6445	10	159	248	121	76	261	88	47	41	1.357894737	0	0	0	1	1	1	1	1	1	0	0	0.89	0.98	0
APSI_H008.9599.t1	0.0832167	6.851892	3.467892	.	.	.	.	.	0	.	0	.	0	.	0.97	0.594	1	1	0.13	0	0	15990.08	143	8.5	10.1282	2	50	70	30	16	65	44	27	17	1.24137931	.	.	.	1	1	1	0	0	1	0	0	0.1	0.11	0
APSI_P008.16761.t1	0.083057255	9.159883	4.029883	.	.	.	.	.	0	.	0	.	0	.	0.996	0.859	1	1	0.71	0	0	14172.36	131	1.5	7.105	8	44	73	37	14	81	21	12	9	0.735294118	.	.	.	0	0	0	0	1	1	0	0	0	0.07	0
APSI_P001.7122.t1	0.08113414	0.6113425	5.9873425	.	.	.	.	.	0	.	0	.	0	.	0.003	0.101	1	1	0.56	0	0	8745.2	82	3	9.2216	2	33	46	22	7	47	9	6	3	1.210526316	0	0	0	1	1	1	1	1	1	0	0	7.88	7.88	0
APSI_P008.16812.t1	0.078792036	0.035997	5.963997	.	.	.	.	.	0	.	0	.	0	.	0	0.012	1	1	0.77	0	0	55568.32	523	-4.5	5.9641	11	202	314	165	51	275	91	47	44	1.078947368	0	1	0	1	1	1	1	1	1	0	0	4.14	4.15	0
APSI_P011.783.t1	0.07708494	-0.1848265	5.3111735	.	.	.	.	.	0	.	0	.	0	.	0	0.084	1	1	0.02	0	0	68149.73	591	14	8.8067	1	137	251	169	78	290	181	103	78	1.368932039	1	0	0	1	1	1	1	1	1	0	0	6.67	6.71	0
APSI_H012.10755.t1	0.07708494	-0.1257365	5.3642635	.	.	.	.	.	0	.	0	.	0	.	0	0.085	1	1	0.02	0	0	66475.71	576	13	8.8187	1	135	247	162	73	276	177	100	77	1.427083333	1	0	0	1	1	1	1	1	1	0	0	6.68	6.72	0
APSI_P008.17164.t1	0.0762327	5.2713765	1.4253765	.	.	.	.	.	0	.	0	.	0	.	0.761	0.88	1	1	0.7	1	0	9510.75	86	3	9.3522	0	30	46	24	13	50	16	10	6	1.095238095	.	.	.	1	0	0	0	0	0	1	0	2.29	2.29	0
APSI_H002.12381.t1	0.0762327	5.6172045	1.3812045	.	.	.	.	.	0	.	0	.	0	.	0.824	0.882	1	1	0.68	1	0	9470.69	86	3	9.3522	0	31	46	25	13	50	16	10	6	1.095238095	.	.	.	1	0	0	0	0	0	1	0	2.31	2.31	0
APSI_P004.2853.t1	0.07583855	9.878668	4.496668	.	.	.	.	.	0	.	0	.	0	.	1	0.897	1	1	0.49	0	0	18135.24	160	2.5	7.0355	10	49	97	30	24	79	42	24	18	1.48	0	0	0	0	0	0	1	0	0	0	0	0	0.01	0
APSI_P012.8955.t1	0.07573831	-1.691441	3.636559	.	.	.	.	.	0	.	0	.	0	.	0	0.112	1	1	0.68	1	0	48417.89	445	9	8.2639	11	162	256	119	48	247	85	49	36	0.941747573	0	0	0	1	0	1	1	1	1	1	0	1.84	6.08	0
APSI_H001.6367.t1	0.07343109	0.441163	5.223163	.	.	.	.	.	0	.	0	.	0	GH26	0	0.203	1	1	0.22	0	0	39233.16	350	13	9.9025	0	98	167	103	46	199	80	48	32	1.287671233	0	0	0	1	1	1	1	1	1	0	0	0.2	0.2	0
APSI_H005.1506.t1	0.072686054	0.3357955	5.9997955	.	.	.	.	.	0	.	0	.	0	.	0	0.056	1	1	0.48	0	0	7801.86	75	1.5	7.8334	2	35	47	21	6	40	12	7	5	0.857142857	0	0	0	1	1	1	1	1	1	0	0	15.98	15.98	0
APSI_H005.1503.t1	0.072686054	0.245894	5.999894	.	.	.	.	.	0	.	0	.	0	.	0	0.041	1	1	0.47	0	0	7779.86	75	2.5	8.546	2	35	46	22	5	40	11	7	4	0.866666667	0	0	0	1	1	1	1	1	1	0	0	16.03	16.03	0
APSI_H002.12990.t1	0.07226865	3.499926	-0.502074	.	.	.	.	.	0	.	0	.	0	.	0.957	0.71	0	0	0.57	0	0	15828.16	145	11.5	9.123	7	47	84	35	20	82	22	19	3	0.891891892	.	.	.	0	0	0	0	0	0	0	0	0	0.01	0
APSI_H016.15504.t1	0.07226358	-0.292358	5.533642	.	.	.	.	.	0	.	0	.	0	.	0	0.029	1	1	0.11	0	0	94674	837	18.5	8.4538	9	259	419	232	109	399	221	126	95	1.452054795	0	0	0	1	1	1	1	1	1	0	0	1.72	1.72	0
APSI_P001.6671.t1	0.07226358	-0.3016965	5.5603035	.	.	.	.	.	0	.	0	.	0	.	0	0.023	1	1	0.02	0	0	53712.96	486	18.5	9.8544	3	148	242	106	41	199	137	82	55	1.284090909	0	0	0	1	1	1	1	1	1	0	0	0.45	0.45	0
APSI_P016.16266.t1	0.06944142	-0.5071465	5.2288535	.	.	.	.	.	0	.	0	.	0	.	0	0.044	1	1	0.01	0	0	85926.31	742	16.5	9.4438	3	170	310	204	82	359	229	126	103	1.546218487	1	0	0	1	0	1	1	1	1	0	0	6.16	6.31	0
APSI_H004.3626.t1	0.06835751	-0.9386345	5.0073655	.	.	.	.	.	0	.	0	.	0	.	0	0.009	1	1	0.01	0	0	115272.36	1029	15.5	8.4724	5	283	493	255	88	457	295	161	134	1.458100559	1	0	0	1	0	1	1	1	1	0	0	0.82	0.82	0
APSI_P005.10875.t1	0.06583889	-0.355802	5.368198	.	.	.	.	.	0	.	0	.	0	.	0	0.046	1	1	0.01	0	0	44834.47	394	18	9.8221	4	102	175	116	47	194	105	65	40	1.441176471	1	0	0	1	1	1	1	1	1	0	0	0.12	0.12	0
APSI_P016.16218.t1	0.06583889	0.254839	5.414839	.	.	.	.	.	0	.	0	.	0	.	0	0.14	1	1	0.03	0	0	50290.59	445	6.5	7.2502	4	124	213	113	56	207	119	67	52	1.513157895	1	0	0	1	1	1	1	1	1	0	0	0.74	0.74	0
APSI_P007.13539.t1	0.06503062	-0.3302395	5.2197605	.	.	.	.	.	0	.	0	.	0	.	0	0.075	1	1	0.47	0	0	38822.9	345	33	10.9803	6	94	176	84	45	141	54	48	6	4.620689655	0	1	0	1	1	1	1	1	1	0	0	8.19	8.43	0
APSI_P001.6945.t1	0.06425658	4.4317605	5.7937605	.	.	.	.	.	0	.	0	.	0	.	0.37	0.403	1	1	0.33	0	0	25557.22	220	14	10.3834	3	56	108	53	32	116	54	35	19	1.315789474	0	0	1	1	1	1	1	1	1	0	1	21.24	21.38	0.869565217
APSI_P010.11935.t1	0.06364933	-2.938718	3.007282	.	.	.	.	.	0	.	0	.	0	.	0	0.009	1	1	0.03	1	0	53344.73	476	25	10.1775	2	137	220	139	54	259	114	72	42	1.214285714	0	0	0	1	1	1	1	1	1	1	1	0.34	17.65	0
APSI_H003.4103.t1	0.06305973	7.3036455	4.7896455	.	.	.	.	.	0	.	0	.	0	.	0.996	0.423	1	1	0.64	0	0	18435.68	167	3	6.8526	6	57	103	42	31	100	38	24	14	0.392857143	0	0	0	1	1	1	1	0	1	0	0	0	0.05	0
APSI_P004.3270.t1	0.061345913	1.7711995	5.9951995	.	.	.	.	.	0	.	0	.	0	.	0.067	0.229	1	1	0.24	0	0	12634.28	111	-2.5	4.7023	0	30	55	28	15	61	20	9	11	0.925925926	0	0	0	1	1	1	1	1	1	0	0	13.21	13.21	0
APSI_P016.16136.t1	0.056480438	7.156326	5.984326	.	.	.	reduced_virulence,loss_of_pathogenicity	PHI:8749,PHI:7230,PHI:6412,PHI:5588,PHI:2806,PHI:2314,PHI:422,PHI:2813,PHI:383,PHI:330	0	.	0	.	0	.	0.001	0.361	1	1	0.65	0	0	28582.38	266	5.5	7.8142	4	96	163	59	26	124	36	23	13	0.962962963	0	1	0	1	1	1	1	1	1	0	0	0.06	0.06	0
APSI_H013.5563.t1	0.05397377	3.944734	4.976734	.	.	.	.	.	0	.	0	.	0	.	0.425	0.403	1	1	0.18	0	0	13479.12	123	-6.5	4.4158	1	40	65	33	14	64	29	12	17	1.08	0	0	0	1	0	1	1	1	0	0	0	14.4	14.4	0
APSI_P006.10138.t1	0.05367516	2.711934	4.835934	.	.	.	.	.	0	.	0	.	0	.	0.239	0.407	1	1	0.15	0	0	26757.1	242	9.5	9.3649	3	73	128	56	28	115	56	35	21	1.1875	1	0	0	1	1	1	1	0	1	0	0	0	0	0
APSI_P018.7575.t1	0.053078476	8.34776	-1.94424	.	.	.	.	.	1	PgShr9	0	.	0	.	0.989	0.893	0	0	0.85	1	0	19393.76	179	4.5	7.2454	6	63	106	46	24	93	32	21	11	1.189189189	.	.	.	0	0	0	0	0	0	1	1	21.05	21.08	0
APSI_H006.15084.t1	0.051745128	1.72247	0.15647	.	.	.	.	.	0	.	0	.	0	.	0.817	0.444	0	0	0.44	0	0	7206.25	67	0.5	6.7025	2	26	39	22	8	38	14	8	6	0.705882353	.	.	.	0	0	0	0	0	0	0	0	0	0	0
APSI_H002.13405.t4	0.049813807	6.929965	5.879965	.	.	.	.	.	0	.	0	.	0	.	0.671	0.504	1	1	0.23	0	0	21076.99	191	8	8.5026	10	59	96	66	20	120	32	21	11	1	0	1	0	1	1	1	1	1	1	0	0	7.89	8.09	0
APSI_H006.14775.t5	0.049813807	7.183242	5.929242	.	.	.	.	.	0	.	0	.	0	.	0.779	0.43	1	1	0.3	0	0	19627.31	178	6.5	8.3401	10	55	91	62	18	113	30	19	11	1.0625	0	1	0	1	1	1	1	1	1	0	0	8.47	8.66	0
APSI_P009.17671.t1	0.048826005	7.966703	5.164703	.	.	.	.	.	0	.	0	.	0	.	0.984	0.483	1	1	0.31	0	0	20069.58	182	8.5	8.6982	8	58	90	64	17	107	31	21	10	1.272727273	0	1	0	1	1	1	1	1	1	0	0	16.68	21.31	0
APSI_P004.3164.t1	0.048649237	0.7642975	1.6762975	.	.	.	.	.	0	.	0	.	0	.	0.134	0.714	1	1	0.63	1	0	25103.18	228	19.5	10.7654	5	73	119	66	21	113	49	35	14	1.837837838	.	.	.	1	1	0	0	0	1	1	0	13.73	18.17	0
APSI_H004.2503.t1	0.048498627	-0.1542365	5.5757635	.	.	.	.	.	0	.	0	.	0	.	0	0.045	1	1	0.15	0	0	61754.61	557	-3.5	6.3661	2	160	259	149	65	230	142	80	62	1.628205128	0	1	0	1	1	1	1	1	1	0	0	2.44	2.44	0
APSI_H004.3523.t1	0.04846172	9.795254	4.497254	.	.	.	.	.	0	.	0	.	0	.	1	0.883	1	1	0.48	0	0	20872.47	183	5.5	7.7895	10	54	104	38	25	88	45	27	18	1.92	0	0	0	0	0	0	1	0	0	0	0	0.01	0.01	0
APSI_P031.12155.t1	0.04783286	0.180649	5.388649	.	.	.	.	.	0	.	0	.	0	.	0	0.132	1	1	0.73	0	0	27061.4	253	0.5	6.9681	1	14	236	9	4	122	3	2	1	1.073394495	.	.	.	1	1	1	0	1	1	0	0	0	0	0
APSI_H006.14771.t1	0.046720732	1.875543	5.883543	.	.	.	.	.	0	.	0	.	0	.	0.06	0.272	1	1	0.42	0	0	11288.36	98	8.5	10.3692	2	27	47	26	14	52	22	16	6	2.142857143	0	0	0	1	1	1	1	1	1	0	0	3.37	3.38	0
APSI_P001.5831.t1	0.04475176	5.579914	5.615914	.	.	.	.	.	0	.	0	.	0	.	0.66	0.334	1	1	0.04	0	0	18529.65	163	9	10.3268	1	47	78	36	10	60	55	33	22	1.148148148	1	0	0	1	1	1	1	0	1	0	0	17.29	17.29	0
APSI_P002.15561.t1	0.042796947	2.3857035	5.7337035	.	.	.	.	.	0	.	0	.	0	.	0.084	0.358	1	1	0.67	0	0	20522.57	189	2.5	7.6894	4	70	106	57	22	103	32	18	14	1.46875	0	0	0	1	1	1	1	1	1	0	0	16.94	17.02	0
APSI_H002.12961.t1	0.0398048	-0.1734055	-0.5094055	.	.	.	.	.	0	.	0	.	0	.	0.867	0.189	0	0	0.12	0	0	24469.04	233	-0.5	6.3536	2	80	144	59	12	124	74	38	36	0.340425532	.	.	.	0	0	0	0	0	0	0	0	0	0	0
APSI_P016.16325.t1	0.039580952	5.407989	0.385989	.	.	.	.	.	0	.	0	.	0	.	0.998	0.839	0	0	0.85	0	0	20746.52	192	-0.5	6.2065	11	70	110	51	17	104	37	19	18	1.12195122	.	.	.	0	0	0	0	0	0	0	0	0	0.01	0
APSI_P012.8954.t1	0.038865812	0.316269	5.932269	.	.	.	.	.	0	.	0	.	0	.	0	0.064	1	1	0.76	0	0	51183.16	473	6.5	7.7708	11	172	279	135	54	273	85	48	37	0.879310345	0	0	0	1	1	1	1	1	1	0	1	21.85	21.93	0.739130435
APSI_P024.16436.t1	0.037343066	5.544599	0.156599	.	.	.	.	.	0	.	0	.	0	.	1	0.898	0	0	0.48	0	0	9333.57	82	0	6.4263	5	22	48	19	11	44	19	10	9	1.5	.	.	.	0	0	0	0	0	0	0	0	0	0.02	0
APSI_H015.852.t1	0.034501757	4.890221	-0.545779	.	.	.	.	.	0	.	0	.	0	.	1	0.906	0	0	0.5	0	0	14253.51	130	6	8.4937	8	45	73	33	13	76	27	17	10	0.909090909	.	.	.	0	0	0	0	0	0	0	0	0	0.01	0
APSI_H007.8651.t1	0.034255654	5.735071	-0.072929	.	.	.	.	.	0	.	0	.	0	.	1	0.968	0	0	0.19	0	0	12937.65	115	6.5	8.2269	12	43	59	18	10	52	34	21	13	1.421052632	.	.	.	0	0	0	0	0	0	0	0	0	0	0
APSI_H001.5970.t1	0.033150196	3.3855745	4.0395745	.	.	.	.	.	0	.	0	.	0	.	0.168	0.723	1	1	0.46	0	0	25825.28	230	13	10.042	3	76	123	55	35	119	49	32	17	1.538461538	.	.	.	1	0	0	0	0	1	0	0	0	0.01	0
APSI_H001.7023.t1	0.032420475	4.654459	-0.505541	.	.	.	.	.	0	.	0	.	0	.	0.993	0.867	0	0	0.23	0	0	26560.61	244	0.5	6.6576	12	80	128	77	15	127	58	30	28	1.585365854	.	.	.	0	0	0	0	0	0	0	0	0	0.01	0
APSI_P018.7672.t1	0.032420475	5.1506305	-0.4113695	.	.	.	.	.	0	.	0	.	0	.	1	0.927	0	0	0.57	0	0	17788.25	165	5.5	8.0293	13	67	99	42	11	85	33	20	13	0.857142857	.	.	.	0	0	0	0	0	0	0	0	0	0.1	0
APSI_H001.5834.t1	0.031737924	0.5255975	5.4815975	.	.	.	.	.	0	.	0	.	0	.	0.001	0.173	1	1	0.76	0	0	30369.05	294	1.5	6.8417	1	120	193	95	34	174	33	19	14	0.75	0	0	0	1	1	1	1	1	1	0	0	5.37	19.69	0
APSI_H011.7573.t1	0.031049848	5.460138	3.030138	.	.	.	.	.	0	.	0	.	0	.	0.929	0.476	1	1	0.46	1	0	21834.37	208	3	7.306	7	84	115	86	19	129	32	19	13	0.84	0	1	0	1	1	1	1	1	1	0	1	5.16	35.11	0
APSI_P009.17743.t1	0.031049848	5.460138	3.030138	.	.	.	.	.	0	.	0	.	0	.	0.929	0.476	1	1	0.46	1	0	21834.37	208	3	7.306	7	84	115	86	19	129	32	19	13	0.84	0	1	0	1	1	1	1	1	1	0	1	5.16	35.11	0
APSI_P003.2136.t1	0.027858764	-6.247058	-0.505058	.	.	.	reduced_virulence,lethal,unaffected_pathogenicity,loss_of_pathogenicity,increased_virulence_(hypervirulence)	PHI:2224,PHI:2163,PHI:736,PHI:1213,PHI:7568,PHI:1032,PHI:1043,PHI:1258,PHI:2230,PHI:1004,PHI:142,PHI:4028,PHI:6085,PHI:2318,PHI:6622,PHI:4679,PHI:1266,PHI:263,PHI:5428,PHI:4680,PHI:2285,PHI:1269,PHI:1189,PHI:246,PHI:8736,PHI:6716,PHI:497,PHI:2827,PHI:690,PHI:7240,PHI:1196,PHI:8735,PHI:5479,PHI:215,PHI:1244,PHI:1083,PHI:2365,PHI:2398,PHI:2554,PHI:6315,PHI:2124,PHI:545,PHI:56,PHI:309,PHI:245,PHI:50…	0	.	0	.	0	.	0	0.043	0	0	0.36	0	0	91194.42	839	6.5	7.0669	7	276	478	215	72	407	163	90	73	1.233532934	.	.	.	0	0	0	0	0	0	0	0	0	0.01	0
APSI_H005.1850.t1	0.026058499	-7.973843	-4.625843	.	.	.	.	.	0	.	0	.	0	.	0.128	0.314	0	1	0.57	0	1	17786.98	171	-3	4.7496	2	70	108	48	12	93	26	12	14	0.782608696	0	0	0	1	1	1	1	0	1	0	2	17.94	37.19	1
APSI_H003.4711.t1	0.020767435	1.980439	5.574439	.	.	.	.	.	0	.	0	.	0	.	0.005	0.396	1	1	0.24	0	0	39565.01	364	9	9.7023	3	123	204	83	28	157	99	55	44	1.397260274	1	0	0	1	1	1	1	1	1	0	0	0.09	0.09	0
APSI_H009.11701.t1	0.020409223	-3.2690595	-0.5030595	.	.	.	.	.	0	.	0	.	0	.	0.104	0.435	0	0	0.27	0	0	34946.97	323	-1	6.2986	4	100	183	109	30	185	69	36	33	0.971428571	.	.	.	0	0	0	0	0	0	0	0	0	0.51	0
APSI_P013.4182.t1	0.020409223	-3.3471595	-0.5031595	.	.	.	.	.	0	.	0	.	0	.	0.091	0.435	0	0	0.27	0	0	34961	323	-1	6.2986	4	100	182	109	30	185	69	36	33	0.985714286	.	.	.	0	0	0	0	0	0	0	0	0	0.51	0
APSI_P016.16395.t1	0.017504394	5.1585355	5.8725355	.	.	.	.	.	0	.	0	.	0	.	0.514	0.367	1	1	0.6	0	0	30927.29	281	-8.5	4.4518	0	86	175	55	23	102	44	19	25	2.277777778	0	0	0	1	1	1	1	1	1	0	0	0.11	0.11	0
APSI_P016.16390.t1	0.017504394	3.4218345	5.8878345	.	.	.	.	.	0	.	0	.	0	.	0.252	0.337	1	1	0.6	0	0	30810.14	281	-8.5	4.4518	0	88	176	56	22	102	44	19	25	2.162162162	0	0	0	1	1	1	1	1	1	0	0	0.11	0.11	0
APSI_H005.1809.t1	0.017453972	1.280086	5.942086	.	.	.	.	.	0	.	0	.	0	.	0	0.223	1	1	0.67	0	0	17047.99	156	16	11.5166	2	62	108	24	19	70	28	25	3	0.409090909	0	0	0	1	1	1	1	1	1	0	0	15.5	15.5	0
APSI_P012.9092.t1	0.01665489	-0.6441305	5.2058695	.	.	.	.	.	0	.	0	.	0	.	0	0.025	1	1	0.01	0	0	62336.53	538	8	8.3075	5	127	232	155	63	264	145	79	66	1.943661972	0	0	0	1	1	1	1	1	1	0	0	0.04	0.04	0
APSI_P003.2480.t1	0.015130635	0.433422	5.857422	.	.	.	.	.	0	.	0	.	0	.	0.035	0.061	1	1	0.11	0	0	16399.71	143	-8.5	4.5932	1	30	61	42	20	74	41	18	23	1.476190476	0	0	0	1	1	1	1	1	1	0	0	1.04	1.04	0
APSI_H014.2380.t1	0.013489693	5.316232	-0.029768	.	.	.	.	.	0	.	0	.	0	.	0.985	0.906	0	0	0.8	0	0	10953.34	100	4	8.0461	5	34	57	24	10	48	20	13	7	1	.	.	.	0	0	0	0	0	0	0	0	0	0	0
APSI_H004.3146.t1	0.007046521	1.256549	5.716549	.	.	.	reduced_virulence,unaffected_pathogenicity	PHI:2032,PHI:6121	0	.	0	.	0	CE10	0	0.09	1	1	0.64	0	0	64585.12	597	2	6.8775	10	202	335	162	61	341	118	62	56	0.894736842	0	0	0	1	0	1	1	1	1	0	0	1.03	1.13	0
APSI_P010.11624.t1	0.006940961	1.704707	4.572707	.	.	.	.	.	0	.	0	.	0	.	0.12	0.402	1	1	0.49	0	0	11916.74	108	-4	4.1112	4	36	62	34	12	65	14	5	9	1.227272727	.	.	.	1	0	1	0	0	0	0	0	5.12	6.41	0
APSI_H003.4819.t1	0.006646756	10.4154305	1.3114305	.	.	.	.	.	1	PsShr1	0	.	0	.	0.969	0.715	1	1	0.35	1	0	19711.37	180	1	6.7367	5	66	97	54	22	102	40	22	18	0.744680851	.	.	.	1	0	0	0	0	0	1	0	12.55	12.56	0
APSI_P010.11458.t1	0.005645737	0.750175	5.916175	.	.	.	.	.	0	.	0	.	0	.	0.01	0.129	1	1	0.28	0	0	33519.63	298	-10	5.6217	7	93	159	60	54	140	66	34	32	0.9	0	0	0	1	1	1	1	1	1	0	0	0.1	0.1	0
APSI_P009.17814.t1	0.005054079	2.5892705	5.9192705	.	.	.	.	.	0	.	0	.	0	.	0.184	0.261	1	1	0.32	0	0	7353.63	68	-1.5	4.792	2	21	38	28	4	41	13	6	7	1.071428571	0	0	0	1	1	1	1	1	1	0	0	13.56	13.56	0
APSI_H011.7643.t1	0.005054079	2.5892705	5.9192705	.	.	.	.	.	0	.	0	.	0	.	0.184	0.261	1	1	0.32	0	0	7353.63	68	-1.5	4.792	2	21	38	28	4	41	13	6	7	1.071428571	0	0	0	1	1	1	1	1	1	0	0	13.56	13.56	0
APSI_P001.5814.t1	0.002931271	3.120084	5.550084	.	.	.	.	.	0	.	0	.	0	.	0.183	0.412	1	1	0.06	0	0	24016.28	209	10	9.8823	2	52	87	49	18	87	75	44	31	1.625	1	1	0	1	1	1	1	1	1	0	0	2.54	3.39	0
APSI_P013.4468.t1	0.002387524	-0.18735	5.14665	.	.	.	.	.	0	.	0	.	0	.	0	0.111	1	1	0.7	0	0	13957.76	155	2.5	7.3369	3	104	108	18	29	125	9	7	2	0.365853659	0	0	0	1	1	1	1	1	1	0	0	16.07	37.03	0
APSI_P013.4469.t1	0.002387524	-0.26235	5.15565	.	.	.	.	.	0	.	0	.	0	.	0.001	0.096	1	1	0.7	0	0	13144.97	145	2.5	7.3384	3	96	100	18	27	116	9	7	2	0.373333333	0	0	0	1	1	1	1	1	1	0	0	17.48	38.52	0
APSI_P015.13114.t1	0.001737624	4.0598695	5.5718695	.	.	.	.	.	0	.	0	.	0	.	0.368	0.38	1	1	0.56	0	0	18605.39	178	0.5	6.683	5	63	107	48	20	119	24	13	11	0.610169492	0	0	0	1	1	1	1	1	1	0	0	16.92	32.68	0
APSI_H006.14673.t1	0.001713377	4.7272045	-0.1327955	.	.	.	.	.	0	.	0	.	0	.	1	0.81	0	0	0.73	0	0	10636.24	96	5	8.9658	5	31	55	27	6	48	19	12	7	2.071428571	.	.	.	0	0	0	0	0	0	0	0	0	0	0
APSI_H004.3659.t1	0.001227051	7.3076835	5.4116835	.	.	.	.	.	0	.	0	.	0	.	0.825	0.491	1	1	0.63	0	0	16807.13	148	-4	4.6316	1	36	66	55	16	78	31	14	17	2	0	0	0	1	1	1	1	1	1	0	0	0.01	0.61	0
APSI_P007.14353.t1	0.001051936	0.004019	4.936019	.	.	.	.	.	0	.	0	.	0	GH26	0	0.178	1	1	0.31	0	0	41216.19	360	12	8.2471	6	84	170	103	60	201	105	63	42	1.361111111	1	0	0	1	1	1	1	1	1	0	1	18.03	18.03	1
APSI_P006.9831.t1	-7.20E-05	-0.7871005	5.1588995	.	.	.	.	.	0	.	0	.	0	.	0	0.009	1	1	0.01	0	0	125979.82	1099	15.5	7.7152	7	257	493	252	117	490	345	188	157	1.75147929	1	0	0	1	0	1	1	1	1	0	0	0.02	0.1	0
APSI_H007.8851.t1	-7.20E-05	-0.7438005	5.2021995	.	.	.	.	.	0	.	0	.	0	.	0	0.009	1	1	0	0	0	110813.36	975	10	7.2741	7	237	450	225	95	432	301	162	139	1.636942675	1	0	0	1	0	1	1	1	1	0	0	0.02	0.02	0
APSI_H017.8292.t1	-0.002505314	5.2460015	5.8200015	.	.	.	reduced_virulence,unaffected_pathogenicity,loss_of_pathogenicity	PHI:6789,PHI:127,PHI:6784,PHI:6783,PHI:6788,PHI:126,PHI:6787,PHI:6790,PHI:6807,PHI:6793,PHI:6815,PHI:697,PHI:6814,PHI:72,PHI:6812,PHI:480,PHI:125,PHI:6808,PHI:6794,PHI:6809,PHI:6786,PHI:68,PHI:6816,PHI:6811,PHI:6792,PHI:9401	0	.	0	.	0	.	0	0.071	1	1	0.25	0	0	62408.08	563	8.5	8.2672	8	180	305	128	60	279	133	73	60	1.175925926	1	0	0	1	1	1	1	1	1	0	0	8.63	8.63	0
APSI_H002.13405.t1	-0.003445402	3.4438685	5.3278685	.	.	.	.	.	0	.	0	.	0	.	0.257	0.429	1	1	0.22	0	0	25177.47	225	5	7.7823	10	65	111	71	35	144	38	23	15	1.261904762	0	0	0	1	1	1	1	1	1	0	0	15.95	35.85	0
APSI_H002.13405.t2	-0.003445402	3.8834835	5.3954835	.	.	.	.	.	0	.	0	.	0	.	0.304	0.444	1	1	0.25	0	0	24931.16	223	5	7.7823	10	65	110	70	34	142	38	23	15	1.238095238	0	0	0	1	1	1	1	1	1	0	0	15.74	34.06	0
APSI_P010.11474.t1	-0.003731888	0.7614	5.7014	.	.	.	reduced_virulence,unaffected_pathogenicity	PHI:7565,PHI:9057,PHI:2843,PHI:228,PHI:3601,PHI:7259,PHI:105,PHI:7231,PHI:3600	0	.	0	.	0	.	0	0.01	1	1	0.22	0	0	64800.49	586	8	8.2391	11	194	309	158	77	330	129	70	59	1.092857143	0	0	1	1	1	1	1	1	1	0	0	0.12	0.56	0
APSI_H002.13222.t1	-0.00401837	0.0527335	5.7587335	.	.	.	.	.	0	.	0	.	0	GH5_13,GH5_42,GH5_41,GH5,GH5_31,GH5_7	0	0.049	1	1	0.18	0	0	61902.46	545	2.5	6.7515	3	153	268	139	84	279	135	73	62	1.474747475	0	0	0	1	1	1	1	1	1	0	0	0.02	0.03	0
APSI_P001.7168.t1	-0.00607891	0.900179	5.846179	.	.	.	reduced_virulence,unaffected_pathogenicity	PHI:541,PHI:2032,PHI:6121	0	.	0	.	0	CE10,CE1	0	0.009	1	1	0.3	0	0	60968.58	553	20.5	9.4116	9	171	293	152	75	314	110	69	41	1.096	0	0	0	1	1	1	1	1	1	0	0	12.86	13.23	0
APSI_H020.165.t1	-0.00607891	0.9103795	5.8563795	.	.	.	reduced_virulence,unaffected_pathogenicity	PHI:541,PHI:2032,PHI:6121	0	.	0	.	0	CE10,CE1	0	0.009	1	1	0.33	0	0	60945.54	553	20	9.4115	9	171	293	151	74	314	109	68	41	1.096	0	0	0	1	1	1	1	1	1	0	0	12.86	13.23	0
APSI_H005.1613.t1	-0.007539112	-0.736007	4.993993	.	.	.	.	.	0	.	0	.	0	.	0	0.045	1	1	0.03	0	0	78719.14	685	-20	5.0727	7	181	296	177	98	326	202	97	105	1.594339623	1	0	0	1	1	1	1	1	1	0	0	5.62	5.62	0
APSI_P007.14348.t1	-0.007539112	-0.7303595	4.9996405	.	.	.	.	.	0	.	0	.	0	.	0	0.045	1	1	0.04	0	0	76088.12	662	-20	5.0634	7	175	287	168	97	316	196	94	102	1.514285714	1	0	0	1	1	1	1	1	1	0	0	5.63	5.63	0
APSI_H005.1610.t1	-0.007539112	-0.8922605	5.0417395	.	.	.	.	.	0	.	0	.	0	.	0	0.011	1	1	0.06	0	0	65714.12	572	2	6.7414	6	135	247	169	67	281	179	94	85	1.987012987	1	0	0	1	1	1	1	1	1	0	0	4.34	4.35	0
APSI_P007.13787.t1	-0.00823956	0.2837575	5.9897575	.	.	.	.	.	0	.	0	.	0	.	0	0.049	1	1	0.77	0	0	51575.68	526	-11	4.8201	4	269	401	186	21	279	90	42	48	0.46	0	0	0	1	1	1	1	1	1	0	0	14.27	14.28	0
APSI_H011.7502.t1	-0.008384679	0.6419355	5.9999355	.	.	.	.	.	0	.	0	.	0	.	0.023	0.084	1	1	0.43	0	0	8359.07	76	10.5	11.9104	2	23	32	24	3	42	17	14	3	1.133333333	0	0	0	1	1	1	1	1	1	0	0	1.28	1.28	0
APSI_P008.16697.t1	-0.009744857	-0.9942515	4.8197485	.	.	.	.	.	0	.	0	.	0	.	0	0.031	1	1	0.02	0	0	67203.31	596	1.5	6.6415	2	176	284	148	76	279	165	88	77	1.362745098	1	0	0	1	0	1	1	1	0	0	0	0.04	0.04	0
APSI_P001.5787.t1	-0.011085663	3.6768385	-0.1571615	.	.	.	.	.	0	.	0	.	0	.	0.856	0.783	0	0	0.77	0	0	19173.83	172	2.5	7.0606	7	56	99	44	25	95	34	20	14	1.333333333	.	.	.	0	0	0	0	0	0	0	0	0.06	0.15	0
APSI_H002.13405.t3	-0.011964396	4.662749	5.628749	.	.	.	.	.	0	.	0	.	0	.	0.434	0.405	1	1	0.35	0	0	22455.14	199	4	7.7971	9	57	102	57	35	128	34	20	14	1.368421053	0	0	0	1	1	1	1	1	1	0	0	16.66	36.22	0
APSI_H020.231.t1	-0.012261484	3.0343155	5.6923155	.	.	.	unaffected_pathogenicity	PHI:1087	0	.	0	.	0	.	0.011	0.546	1	1	0.68	0	0	37566.64	329	4.5	7.4449	5	85	157	86	54	186	75	42	33	1.571428571	1	0	0	1	1	1	1	1	1	0	0	5.01	5.31	0
APSI_P001.7258.t1	-0.012261484	3.0343155	5.6923155	.	.	.	unaffected_pathogenicity	PHI:1087	0	.	0	.	0	.	0.011	0.546	1	1	0.68	0	0	37566.64	329	4.5	7.4449	5	85	157	86	54	186	75	42	33	1.571428571	1	0	0	1	1	1	1	1	1	0	0	5.01	5.31	0
APSI_P002.15164.t1	-0.013772253	0.912365	4.986365	.	.	.	.	.	0	.	0	.	0	.	0.041	0.28	1	1	0.43	0	0	28368.59	253	9	8.4728	8	76	129	70	32	137	47	30	17	1.365853659	0	0	0	1	1	1	1	1	1	0	0	1.62	2.5	0
APSI_P010.12143.t1	-0.015099809	5.4971705	-0.3288295	.	.	.	.	.	0	.	0	.	0	.	1	0.971	0	0	0.36	0	0	12266.15	110	6	8.2169	12	39	57	21	10	60	33	20	13	1.318181818	.	.	.	0	0	0	0	0	0	0	0	0	0.01	0
APSI_H015.411.t1	-0.015099809	5.4971705	-0.3288295	.	.	.	.	.	0	.	0	.	0	.	1	0.971	0	0	0.36	0	0	12266.15	110	6	8.2169	12	39	57	21	10	60	33	20	13	1.318181818	.	.	.	0	0	0	0	0	0	0	0	0	0.01	0
APSI_P008.17120.t1	-0.016605567	-3.5330365	2.3289635	.	.	.	.	.	0	.	0	.	0	.	0	0.023	1	1	0.35	1	0	65826.17	569	26.5	9.5205	5	121	236	159	88	268	129	86	43	2.84375	1	0	0	1	0	1	1	1	1	1	1	0	22.38	0
APSI_P001.6650.t2	-0.017841298	-0.5835285	5.2604715	.	.	.	.	.	0	.	0	.	0	.	0	0.026	1	1	0.07	0	0	144224.58	1294	37.5	9.3047	11	358	653	309	121	582	345	202	143	1.330508475	0	0	0	1	0	1	1	1	1	0	0	0.09	0.14	0
APSI_P024.16523.t1	-0.017841298	-0.498738	5.261262	.	.	.	.	.	0	.	0	.	0	.	0	0.04	1	1	0.02	0	0	152319.65	1356	20	8.617	8	388	680	344	132	636	347	190	157	1.214007782	1	0	0	1	0	1	1	1	1	0	0	7.84	7.85	0
APSI_P001.6616.t1	-0.017841298	-0.578786	5.265214	.	.	.	.	.	0	.	0	.	0	.	0	0.026	1	1	0.05	0	0	140802.98	1262	52.5	9.9122	10	348	630	297	116	554	351	213	138	1.389380531	1	0	0	1	0	1	1	1	1	0	0	0.09	0.15	0
APSI_P001.6650.t1	-0.017841298	-0.5900285	5.2539715	.	.	.	.	.	0	.	0	.	0	.	0	0.026	1	1	0.05	0	0	146776.73	1317	47.5	9.7159	11	364	662	314	123	590	358	214	144	1.34439834	1	0	0	1	0	1	1	1	1	0	0	0.09	0.14	0
APSI_P008.16817.t1	-0.018647823	4.6241685	-0.5658315	.	.	.	.	.	0	.	0	.	0	.	1	0.865	0	0	0.45	0	0	12444.06	114	-1.5	5.6486	5	41	66	32	16	66	30	15	15	0.793103448	.	.	.	0	0	0	0	0	0	0	0	0.07	0.07	0
APSI_H002.13105.t1	-0.019017234	0.349677	5.863677	.	.	.	.	.	0	.	0	.	0	.	0	0.081	1	1	0.23	0	0	35974.28	328	21	10.3634	4	103	181	99	33	168	81	54	27	1.046875	1	0	1	1	1	1	1	1	1	0	0	0.48	0.49	0
APSI_P016.16232.t1	-0.021485008	5.905098	5.659098	.	.	.	.	.	0	.	0	.	0	.	0.81	0.231	1	1	0.15	0	0	11983.29	106	5	10.471	2	26	47	37	12	66	18	12	6	1.428571429	0	0	0	1	1	1	1	0	1	0	0	10.53	10.55	0
APSI_P002.15052.t1	-0.021585897	7.666043	4.348043	.	.	.	.	.	0	.	0	.	0	.	0.865	0.688	1	1	0.23	0	0	23187.46	210	-2.5	5.2608	5	67	105	60	25	121	41	20	21	1.302325581	.	.	.	1	0	1	0	0	1	0	0	18.41	19.13	0
APSI_P004.3731.t1	-0.021632884	1.04954	-0.48846	.	.	.	reduced_virulence,loss_of_pathogenicity	PHI:2826,PHI:4677,PHI:4606,PHI:311,PHI:1015,PHI:316,PHI:334,PHI:4182,PHI:3514,PHI:2310,PHI:65,PHI:6111,PHI:300	0	.	0	.	0	.	0.003	0.42	0	0	0.18	0	0	37865.13	345	2.5	6.9155	13	121	195	106	36	190	87	47	40	0.914285714	.	.	.	0	0	0	0	0	0	0	0	0	0.2	0
APSI_P004.3807.t2	-0.02321994	-3.0285005	2.6714995	.	.	.	.	.	0	.	0	.	0	.	0	0.05	1	1	0.84	1	0	46801.25	466	-3	5.4947	7	210	331	161	26	264	36	18	18	0.626865672	0	0	0	1	1	1	1	1	1	1	0	0.67	4.09	0
APSI_P004.3807.t1	-0.02321994	-3.0120505	2.6879495	.	.	.	.	.	0	.	0	.	0	.	0	0.05	1	1	0.83	1	0	47220.73	471	-3	5.4947	7	212	336	162	26	269	36	18	18	0.604316547	0	0	0	1	1	1	1	1	1	1	0	0.67	4.08	0
APSI_H013.5519.t1	-0.024265993	0.03118	5.83318	.	.	.	.	.	0	.	0	.	0	.	0	0.033	1	1	0.05	0	0	56892.64	498	15	8.5642	7	127	223	120	63	234	131	78	53	1.5625	1	0	0	1	1	1	1	1	1	0	0	1.95	1.95	0
APSI_P015.12880.t1	-0.024265993	-0.2293295	5.5066705	.	.	.	.	.	0	.	0	.	0	.	0	0.044	1	1	0.04	0	0	65262.1	568	16.5	9.1562	5	136	253	138	72	265	154	90	64	1.727272727	1	0	0	1	0	1	1	1	1	0	0	1.95	1.95	0
APSI_P011.868.t1	-0.024265993	-0.149447	5.502553	.	.	.	.	.	0	.	0	.	0	.	0	0.058	1	1	0.08	0	0	52767.19	465	9.5	7.6827	4	133	216	142	57	235	125	72	53	1.119047619	0	0	0	1	0	1	1	1	1	0	0	0.11	0.11	0
APSI_H001.6738.t1	-0.024265993	-1.102056	4.687944	.	.	.	.	.	0	.	0	.	0	.	0	0.035	1	1	0.03	0	0	60699.14	529	4.5	7.0472	3	141	248	119	68	238	152	82	70	1.487804878	1	0	0	1	0	1	1	1	0	0	0	0.16	0.2	0
APSI_P005.10763.t1	-0.024265993	-0.6643065	5.0716935	.	.	.	.	.	0	.	0	.	0	.	0	0.044	1	1	0.02	0	0	88836.09	790	45	10.343	6	223	380	195	69	345	247	153	94	1.276595745	1	0	0	1	0	1	1	1	1	0	0	1.02	1.08	0
APSI_P009.17551.t1	-0.024417892	1.1167485	5.9827485	.	.	.	.	.	0	.	0	.	0	.	0.03	0.159	1	1	0.18	0	0	10512.05	95	-7.5	4.069	3	29	48	29	8	53	18	6	12	0.944444444	0	0	0	1	1	1	1	1	1	0	0	0.47	0.47	0
APSI_H001.7276.t1	-0.027762536	0.548485	5.072485	.	.	.	.	.	0	.	0	.	0	.	0	0.246	1	1	0.04	0	0	43164	383	5.5	7.6008	2	108	178	107	45	185	97	54	43	1.507936508	0	1	0	1	1	1	1	1	1	0	0	0.59	0.59	0
APSI_H001.7273.t1	-0.027762536	0.590429	5.066429	.	.	.	.	.	0	.	0	.	0	.	0	0.254	1	1	0.05	0	0	43346.12	383	5.5	7.6429	1	106	176	106	47	183	97	54	43	1.573770492	0	1	0	1	1	1	1	1	1	0	0	0.59	0.59	0
APSI_H003.5189.t1	-0.027927492	0.419214	5.783214	.	.	.	.	.	0	.	0	.	0	.	0	0.106	1	1	0.05	0	0	37533.32	328	18.5	10.1907	5	86	152	91	36	158	88	55	33	1.976744186	1	0	0	1	1	1	1	1	1	0	0	0.04	0.06	0
APSI_P007.14463.t1	-0.02918072	3.2036885	5.7836885	.	.	.	.	.	0	.	0	.	0	.	0.472	0.098	1	1	0.29	0	0	10583.45	96	-0.5	5.65	4	24	52	34	8	63	12	6	6	0.692307692	0	0	0	1	1	1	1	1	1	0	0	1.21	1.21	0
APSI_P004.3196.t1	-0.029494423	-0.3952815	5.3647185	.	.	.	.	.	0	.	0	.	0	.	0	0.04	1	1	0.03	0	0	158109.59	1405	33	9.4698	8	393	697	357	133	651	370	208	162	1.308880309	1	0	0	1	0	1	1	1	1	0	0	13.66	13.67	0
APSI_H014.2253.t1	-0.030537382	1.3068715	4.9548715	.	.	.	.	.	0	.	0	.	0	.	0.157	0.235	1	1	0.45	0	0	9820.5	90	6.5	11.9908	1	30	46	29	7	48	11	9	2	1.8	0	0	0	1	1	0	1	0	1	0	1	22.32	22.32	0.782608696
APSI_P004.3730.t1	-0.030602641	-0.968062	4.527938	.	.	.	.	.	0	.	0	.	0	.	0	0.084	1	1	0.8	0	0	19371.74	186	3.5	9.41	1	84	131	54	18	98	14	9	5	1.166666667	0	0	0	1	1	1	1	1	1	0	0	5.95	7.08	0
APSI_H004.3157.t1	-0.03362438	6.765326	5.977326	.	.	.	reduced_virulence,loss_of_pathogenicity	PHI:8749,PHI:6198,PHI:6412,PHI:5588,PHI:2806,PHI:2314,PHI:271,PHI:383,PHI:330	0	.	0	.	0	.	0	0.298	1	1	0.62	0	0	30361.42	282	6.5	8.0593	5	103	171	65	29	133	39	25	14	1.017857143	0	1	0	1	1	1	1	1	1	0	0	0.06	0.06	0
APSI_P024.16506.t1	-0.034090925	9.5363775	5.2463775	.	.	.	.	.	0	.	0	.	0	.	0.99	0.725	1	1	0.25	0	0	17092.92	155	10.5	9.9419	5	56	74	51	11	80	36	24	12	1.307692308	1	0	1	1	0	1	1	1	1	0	0	0.28	0.32	0
APSI_P012.9217.t1	-0.034325447	0.2200695	5.0560695	.	.	.	.	.	0	.	0	.	0	.	0.001	0.193	1	1	0.06	0	0	40089.98	347	1.5	6.7708	3	80	147	114	45	174	96	51	45	2.333333333	1	0	0	1	1	1	1	1	1	0	0	0.13	0.45	0
APSI_P002.15154.t1	-0.038076054	1.4715785	5.2995785	.	.	.	.	.	0	.	0	.	0	.	0.035	0.327	1	1	0.43	0	0	28274.43	255	8.5	8.4701	8	81	134	71	30	139	46	29	17	1.295454545	0	0	0	1	1	1	1	1	1	0	0	1.59	2.25	0
APSI_P022.4615.t1	-0.038263645	-0.945334	4.778666	.	.	.	.	.	0	.	0	.	0	.	0	0.046	1	1	0.04	0	0	52545.3	448	14	9.8202	3	101	179	115	55	222	139	78	61	1.536231884	0	0	0	1	1	1	1	1	1	0	0	4.06	4.06	0
APSI_P022.4610.t1	-0.038263645	-1.0000535	4.9399465	.	.	.	.	.	0	.	0	.	0	.	0	0.01	1	1	0.04	0	0	48363.19	421	-11	4.8977	3	100	177	118	47	220	126	59	67	1.277777778	0	0	0	1	1	1	1	1	1	0	0	1.73	1.73	0
APSI_P022.4582.t1	-0.038263645	-0.986878	4.737122	.	.	.	.	.	0	.	0	.	0	.	0	0.046	1	1	0.06	0	0	52548.7	448	-0.5	6.4146	5	109	184	115	58	215	135	69	66	1.677966102	0	0	0	1	1	1	1	1	1	0	0	2.2	2.2	0
APSI_H001.6542.t1	-0.038263645	-0.945334	4.778666	.	.	.	.	.	0	.	0	.	0	.	0	0.046	1	1	0.04	0	0	52545.3	448	14	9.8202	3	101	179	115	55	222	139	78	61	1.536231884	0	0	0	1	1	1	1	1	1	0	0	4.06	4.06	0
APSI_H013.5572.t1	-0.038854327	2.934665	5.478665	.	.	.	.	.	0	.	0	.	0	.	0.326	0.25	1	1	0.32	0	0	22446.16	205	19.5	11.4849	4	68	110	67	24	119	38	31	7	0.58490566	1	1	1	1	1	1	1	0	1	0	1	21.01	34.67	0.739130435
APSI_P003.2474.t1	-0.039707154	-8.9513995	-4.4873995	.	.	.	.	.	0	.	0	.	0	.	0.007	0.249	0	1	0.62	0	1	15864.84	149	1.5	6.964	2	55	96	35	19	84	12	8	4	0.945945946	0	1	0	1	1	1	1	1	1	1	2	12.61	32.76	0.833333333
APSI_H001.7002.t1	-0.040093575	2.333827	5.999827	.	.	.	.	.	0	.	0	.	0	.	0.137	0.252	1	1	0.39	0	0	9048.94	79	7	9.8489	3	17	30	27	10	51	19	14	5	1.1875	0	0	0	1	1	1	1	1	1	0	1	17.21	17.21	0.947368421
APSI_P011.620.t1	-0.04160625	-0.0288465	5.4851535	.	.	.	.	.	0	.	0	.	0	.	0	0.081	1	1	0.05	0	0	45769.44	401	12.5	9.084	2	98	176	117	55	202	101	61	40	1.5	1	0	0	1	1	1	1	1	1	0	0	1.28	1.29	0
APSI_H012.10582.t1	-0.04160625	-0.0288465	5.4851535	.	.	.	.	.	0	.	0	.	0	.	0	0.081	1	1	0.05	0	0	45769.44	401	12.5	9.084	2	98	176	117	55	202	101	61	40	1.5	1	0	0	1	1	1	1	1	1	0	0	1.28	1.29	0
APSI_P002.15896.t1	-0.04160625	-0.0166155	5.6173845	.	.	.	.	.	0	.	0	.	0	.	0	0.061	1	1	0.16	0	0	55883.81	499	-4.5	6.3252	2	141	223	131	66	198	133	75	58	1.885245902	0	0	0	1	1	1	1	1	1	0	0	0.67	0.67	0
APSI_P009.18060.t1	-0.04193424	0.90561	5.53761	.	.	.	.	.	0	.	0	.	0	.	0	0.228	1	1	0.04	0	0	42531.36	374	5.5	7.8764	3	100	183	101	44	178	102	56	46	1.590163934	0	1	0	1	1	1	1	1	1	0	1	14.14	14.15	0.944444444
APSI_H011.7843.t1	-0.04193424	-1.3569785	3.2630215	.	.	.	.	.	0	.	0	.	0	.	0	0.23	1	1	0.09	1	0	44034.11	387	9	8.7124	4	106	189	101	49	185	102	58	44	1.64516129	0	1	0	1	1	1	1	1	1	1	1	14.14	14.38	0.944444444
APSI_H009.11255.t1	-0.041940138	-0.3357	4.8843	.	.	.	.	.	0	.	0	.	0	.	0	0.13	1	1	0.71	0	0	15239.01	182	0	5.916	1	128	143	27	22	155	4	2	2	0.288288288	0	0	0	1	1	1	1	1	0	0	0	28.12	45.94	0
APSI_H015.396.t1	-0.04480371	-0.0252925	5.8067075	.	.	.	.	.	0	.	0	.	0	.	0	0.028	1	1	0.29	0	0	50442.84	464	-9	5.3949	14	135	274	118	42	234	111	55	56	1.030612245	0	0	0	1	1	1	1	1	1	0	0	0.28	0.28	0
APSI_P010.11924.t1	-0.046220627	0.6039095	5.5499095	.	.	.	reduced_virulence	PHI:4987	0	.	0	.	0	GH20	0	0.009	1	1	0.25	0	0	68309.23	612	4.5	6.9602	7	181	318	183	70	322	127	70	57	1.068376068	0	0	0	1	1	1	1	1	1	0	0	6.21	6.37	0
APSI_P010.11926.t1	-0.046220627	0.7572415	5.6972415	.	.	.	reduced_virulence	PHI:4987	0	.	0	.	0	GH20	0	0.01	1	1	0.24	0	0	71210.49	637	3	6.8136	7	183	333	186	70	332	135	73	62	1.098360656	0	0	0	1	1	1	1	1	1	0	0	6.26	6.51	0
APSI_P010.11923.t1	-0.046220627	0.762187	5.708187	.	.	.	reduced_virulence	PHI:4987	0	.	0	.	0	GH20	0	0.009	1	1	0.24	0	0	70798.14	635	5.5	7.0845	7	188	330	187	71	334	132	73	59	1.073770492	0	0	0	1	1	1	1	1	1	0	0	6.26	6.51	0
APSI_P025.71.t1	-0.046220627	0.7210215	5.6610215	.	.	.	reduced_virulence	PHI:4987	0	.	0	.	0	GH20	0	0.01	1	1	0.25	0	0	71299.61	637	2	6.7075	6	181	331	187	72	335	134	72	62	1.105691057	0	0	0	1	1	1	1	1	1	0	0	6.26	6.51	0
APSI_H015.851.t1	-0.04737525	4.84523	-0.47077	.	.	.	.	.	0	.	0	.	0	.	1	0.886	0	0	0.59	0	0	14313.51	130	5	8.2933	8	44	74	31	13	74	26	16	10	1	.	.	.	0	0	0	0	0	0	0	0	0	0	0
APSI_P010.11574.t1	-0.04737525	4.829008	-0.480992	.	.	.	.	.	0	.	0	.	0	.	0.999	0.886	0	0	0.6	0	0	14245.44	130	6	8.489	8	46	74	31	13	74	25	16	9	1	.	.	.	0	0	0	0	0	0	0	0	0	0.01	0
APSI_H003.3964.t1	-0.047478493	-0.2238585	5.6021415	.	.	.	unaffected_pathogenicity	PHI:7320	0	.	0	.	0	GH18	0	0.029	1	1	0.45	0	0	46857.58	421	23.5	10.0163	6	134	217	112	60	236	95	61	34	1.247311828	0	0	0	1	1	1	1	1	1	0	1	20.28	20.94	0.913043478
APSI_H006.14587.t1	-0.04796603	9.3217885	4.3597885	.	.	.	.	.	0	.	0	.	0	.	1	0.827	1	1	0.58	0	0	7930.06	73	5	8.3811	5	30	42	17	7	37	19	13	6	0.5625	.	.	.	0	1	0	0	0	1	0	0	0.12	0.16	0
APSI_H006.14584.t1	-0.04796603	9.3217885	4.3597885	.	.	.	.	.	0	.	0	.	0	.	1	0.827	1	1	0.58	0	0	7930.06	73	5	8.3811	5	30	42	17	7	37	19	13	6	0.5625	.	.	.	0	1	0	0	0	1	0	0	0.12	0.16	0
APSI_H003.4728.t1	-0.04925168	-1.970381	-3.770381	.	.	.	.	.	0	.	0	.	0	.	0.925	0.375	0	1	0.36	0	1	17958.96	163	4.5	8.1556	7	56	92	56	28	108	24	15	9	1.088235294	0	0	0	1	1	1	1	0	1	2	0	14.16	30.08	0
APSI_H003.4098.t1	-0.050271578	2.250938	4.020938	.	.	.	.	.	0	.	0	.	0	.	0.269	0.436	1	1	0.55	0	0	15597.72	141	-5.5	4.3184	5	45	82	35	21	84	25	10	15	1.0625	.	.	.	1	0	1	0	0	0	0	0	0.15	0.16	0
APSI_P002.15490.t1	-0.050440367	-0.311087	5.628913	.	.	.	.	.	0	.	0	.	0	GH43_12,GH43,GH43_24,GH43_25,GH43_29,GH43_37,GH43_34,GH43_10	0	0.01	1	1	0.55	0	0	62286.55	563	17	9.5803	3	182	298	164	73	310	110	66	44	1.213675214	0	1	0	1	1	1	1	1	1	0	0	11.6	11.69	0
APSI_H010.14295.t1	-0.050440367	-0.311087	5.628913	.	.	.	.	.	0	.	0	.	0	GH43_12,GH43,GH43_24,GH43_25,GH43_29,GH43_37,GH43_34,GH43_10	0	0.01	1	1	0.55	0	0	62286.55	563	17	9.5803	3	182	298	164	73	310	110	66	44	1.213675214	0	1	0	1	1	1	1	1	1	0	0	11.6	11.69	0
APSI_H004.2913.t1	-0.051873107	5.2248195	0.3528195	.	.	.	.	.	0	.	0	.	0	.	0.998	0.814	0	0	0.92	0	0	23879.15	222	5	7.6348	15	85	131	54	23	124	40	24	16	1	.	.	.	0	0	0	0	0	0	0	0	0.03	0.04	0
APSI_H007.9027.t1	-0.052121494	-0.2474435	5.5665565	.	.	.	.	.	0	.	0	.	0	.	0	0.031	1	1	0.06	0	0	59924.99	525	8	7.2822	8	137	250	133	70	256	132	75	57	1.431818182	1	0	0	1	1	1	1	1	1	0	0	2.16	2.17	0
APSI_P006.10209.t1	-0.052121494	-0.303911	5.420089	.	.	.	.	.	0	.	0	.	0	.	0	0.046	1	1	0.06	0	0	59881.96	525	7	7.1533	8	137	249	134	70	257	131	74	57	1.420454545	1	0	0	1	1	1	1	1	1	0	0	7.45	7.46	0
APSI_H004.3477.t1	-0.055055317	0.6443265	5.3783265	.	.	.	.	.	0	.	0	.	0	GH16	0.001	0.21	1	1	0.58	0	0	33219.98	303	17	10.2895	2	98	170	81	37	168	61	41	20	0.888888889	0	1	1	1	1	1	1	0	1	0	0	15.05	19.19	0
APSI_P001.6667.t1	-0.05527546	1.048344	-0.523656	.	.	.	.	.	0	.	0	.	0	.	0.565	0.697	0	0	0.44	0	0	19667.48	178	4	8.482	2	58	102	54	24	104	36	21	15	0.857142857	.	.	.	0	0	0	0	0	0	0	0	2.18	2.52	0
APSI_H008.9926.t1	-0.05569953	-0.397318	5.434682	.	.	.	.	.	0	.	0	.	0	.	0	0.028	1	1	0.07	0	0	48396.55	444	19.5	10.1449	2	148	220	139	47	244	113	70	43	0.818181818	0	0	0	1	0	1	1	1	1	0	1	20.26	20.26	0.782608696
APSI_P003.2282.t1	-0.060945954	4.962938	-0.035062	.	.	.	.	.	0	.	0	.	0	.	0.932	0.901	0	0	0.6	0	0	12195.6	107	1	7.0782	4	35	60	21	14	48	24	13	11	1.866666667	.	.	.	0	0	0	0	0	0	0	0	0	0	0
APSI_P010.11761.t1	-0.061441913	0.456649	5.934649	.	.	.	.	.	0	.	0	.	0	.	0	0.087	1	1	0.64	0	0	39762.11	366	19	9.6227	8	146	219	73	45	174	54	38	16	1.338028169	0	1	0	1	1	1	1	1	1	0	0	0.5	0.5	0
APSI_P010.11762.t1	-0.061441913	0.456649	5.934649	.	.	.	.	.	0	.	0	.	0	.	0	0.087	1	1	0.64	0	0	39762.11	366	19	9.6227	8	146	219	73	45	174	54	38	16	1.338028169	0	1	0	1	1	1	1	1	1	0	0	0.5	0.5	0
APSI_P007.13939.t1	-0.062169228	-0.032944	5.685056	.	.	.	.	.	0	.	0	.	0	.	0	0.047	1	1	0.07	0	0	48582.48	443	-4.5	5.8939	8	143	234	139	51	249	98	50	48	0.887755102	0	0	0	1	1	1	1	1	1	0	0	0.11	1.6	0
APSI_H005.1287.t1	-0.062169228	-0.032944	5.685056	.	.	.	.	.	0	.	0	.	0	.	0	0.047	1	1	0.07	0	0	48582.48	443	-4.5	5.8939	8	143	234	139	51	249	98	50	48	0.887755102	0	0	0	1	1	1	1	1	1	0	0	0.11	1.6	0
APSI_P004.2804.t1	-0.06220391	-0.2155415	5.1064585	.	.	.	.	.	0	.	0	.	0	.	0	0.113	1	1	0.14	0	0	40005.01	349	21	10.2082	1	82	149	98	48	174	95	61	34	1.706896552	1	1	0	1	1	1	1	1	1	0	0	0.03	0.03	0
APSI_H008.9818.t1	-0.06324814	-0.0465635	5.2994365	.	.	.	.	.	0	.	0	.	0	.	0.001	0.108	1	1	0.17	0	0	34557.18	316	16	10.0391	6	102	180	74	34	173	67	44	23	0.655172414	0	1	0	1	0	1	1	1	1	0	0	1.89	1.89	0
APSI_H015.766.t1	-0.06472756	4.727384	-0.498616	.	.	.	.	.	0	.	0	.	0	.	0.974	0.897	0	0	0.79	0	0	17255.81	157	5.5	8.2431	6	51	89	41	20	89	30	19	11	1.181818182	.	.	.	0	0	0	0	0	0	0	0	0.01	0.1	0
APSI_H004.3028.t1	-0.0649831	1.0311395	5.8011395	.	.	.	.	.	0	.	0	.	0	.	0	0.205	1	1	0.39	0	0	43728	403	8.5	8.3733	9	141	226	120	46	237	66	39	27	0.936170213	0	0	0	1	1	1	1	1	1	0	0	1.72	4.61	0
APSI_P003.2092.t1	-0.06499569	-1.48383	2.54817	.	.	.	.	.	0	.	0	.	0	.	0.003	0.325	1	1	0.37	1	0	31986.49	287	3.5	8.0076	5	90	156	81	36	152	59	32	27	1.6	0	0	0	1	1	1	1	1	1	1	1	15.32	37.62	0
APSI_H003.5162.t1	-0.06499569	-1.48383	2.54817	.	.	.	.	.	0	.	0	.	0	.	0.003	0.325	1	1	0.37	1	0	31986.49	287	3.5	8.0076	5	90	156	81	36	152	59	32	27	1.6	0	0	0	1	1	1	1	1	1	1	1	15.32	37.62	0
APSI_P005.10670.t1	-0.06502834	-0.7634085	4.5645915	.	.	.	.	.	0	.	0	.	0	.	0.004	0.108	1	1	0.59	0	0	7684.73	71	6.5	10.6388	0	28	41	19	10	37	12	10	2	1.0625	.	.	.	1	1	1	0	0	0	0	0	2.66	2.66	0
APSI_H020.156.t1	-0.06540927	3.2175465	5.9595465	.	.	.	.	.	0	.	0	.	0	.	0.283	0.26	1	1	0.23	0	0	21607.77	198	-6	4.8923	2	65	114	44	13	80	51	24	27	1.078947368	0	0	0	1	1	1	1	1	1	0	0	15.07	15.07	0
APSI_H004.2938.t1	-0.06760457	0.13695	5.63895	.	.	.	.	.	0	.	0	.	0	.	0	0.083	1	1	0.73	0	0	26405.28	261	-9	4.2517	5	110	187	56	16	143	36	14	22	0.551282051	0	0	0	1	1	1	1	1	1	0	0	0.39	0.39	0
APSI_P016.16302.t1	-0.06760457	0.13695	5.63895	.	.	.	.	.	0	.	0	.	0	.	0	0.083	1	1	0.73	0	0	26405.28	261	-9	4.2517	5	110	187	56	16	143	36	14	22	0.551282051	0	0	0	1	1	1	1	1	1	0	0	0.39	0.39	0
APSI_P002.15732.t1	-0.06909564	0.8699005	5.7979005	.	.	.	reduced_virulence,unaffected_pathogenicity	PHI:7565,PHI:9057,PHI:2843,PHI:228,PHI:3601,PHI:7259,PHI:105,PHI:7231,PHI:3600	0	.	0	.	0	.	0	0.012	1	1	0.35	0	0	64867.43	591	3	6.9652	13	193	318	167	72	331	122	65	57	1.145985401	1	0	0	1	1	1	1	1	1	0	0	7.18	7.92	0
APSI_H002.13075.t1	-0.071553424	-9.5096535	-3.8396535	.	.	.	.	.	0	.	0	.	0	.	0	0.055	0	1	0.65	0	1	19047.63	217	-7.5	3.8703	0	128	162	68	21	183	17	5	12	0.224	0	0	0	1	1	1	1	1	1	0	4	9.86	97.86	0
APSI_P006.9939.t1	-0.073449984	-0.703808	4.912192	.	.	.	.	.	0	.	0	.	0	.	0	0.064	1	1	0.02	0	0	91490.09	804	-2	6.3854	5	191	381	185	71	317	248	129	119	2.028571429	1	0	0	1	0	1	1	1	1	0	0	0.03	0.03	0
APSI_P006.9547.t1	-0.07347499	7.8558685	2.4198685	.	.	.	.	.	0	.	0	.	0	.	1	0.906	1	1	0.71	1	0	18819.19	168	7	8.1635	10	57	93	38	24	96	38	24	14	0.888888889	0	0	0	1	0	0	1	0	0	1	1	19.57	19.58	1
APSI_H007.8622.t1	-0.07347499	7.8558685	2.4198685	.	.	.	.	.	0	.	0	.	0	.	1	0.906	1	1	0.71	1	0	18819.19	168	7	8.1635	10	57	93	38	24	96	38	24	14	0.888888889	0	0	0	1	0	0	1	0	0	1	1	19.57	19.58	1
APSI_H004.3375.t1	-0.07431355	-0.1552655	5.4547345	.	.	.	.	.	0	.	0	.	0	.	0	0.065	1	1	0.16	0	0	59402.44	522	8	8.0132	2	144	247	129	71	256	117	66	51	1.494252874	1	0	0	1	1	1	1	1	1	0	0	0	0.06	0
APSI_H018.10382.t1	-0.07551113	6.1317865	0.4857865	.	.	.	.	.	0	.	0	.	0	.	1	0.941	0	0	0.75	0	0	8818.87	80	2	7.5603	6	29	52	16	9	39	15	9	6	1.5	.	.	.	0	0	0	0	0	0	0	0	0.04	0.04	0
APSI_H012.10441.t1	-0.08148605	0.493258	-0.508742	.	.	.	.	.	0	.	0	.	0	.	0.93	0.237	0	0	0.13	0	0	14886.64	139	-3	4.9412	2	48	78	34	6	71	32	15	17	0.409090909	.	.	.	0	0	0	0	0	0	0	0	0	0	0
APSI_H003.5152.t1	-0.081932485	7.206721	4.674721	.	.	.	.	.	0	.	0	.	0	.	0.88	0.542	1	1	0.47	0	0	9625.23	88	-1.5	5.458	4	25	48	33	8	55	14	7	7	0.888888889	.	.	.	1	1	1	0	0	0	0	0	0.35	0.36	0
APSI_H003.3986.t1	-0.08312288	-0.9963515	4.8176485	.	.	.	.	.	0	.	0	.	0	.	0	0.031	1	1	0.02	0	0	67237.32	596	1.5	6.6415	2	176	284	147	77	279	165	88	77	1.37254902	1	0	0	1	0	1	1	1	0	0	0	0.04	0.04	0
APSI_P018.7634.t1	-0.083367854	6.290842	5.898842	.	.	.	.	.	0	.	1	PF03330	0	.	0.003	0.229	1	1	0.12	0	0	32588.21	299	11	8.5731	7	112	166	63	33	127	81	49	32	1.301886792	1	1	1	1	1	1	1	1	1	0	0	0.03	0.03	0
APSI_H008.9690.t1	-0.08373204	0.781775	5.965775	.	.	.	.	.	0	.	0	.	0	.	0	0.136	1	1	0.07	0	0	44327.95	395	-2.5	6.3426	6	119	200	86	66	194	89	50	39	0.870588235	1	0	0	1	1	1	1	1	1	0	0	0.1	0.14	0
APSI_H010.13724.t1	-0.08452743	-4.2762115	-0.3162115	.	.	.	.	.	0	.	0	.	0	.	0.084	0.256	0	0	0.66	0	0	16197.17	150	13	10.6865	1	54	96	32	17	76	31	25	6	0.264150943	.	.	.	0	0	0	0	0	0	0	0	0	0	0
APSI_H012.10859.t1	-0.08503297	0.029477	5.807477	.	.	.	.	.	0	.	0	.	0	.	0	0.037	1	1	0.02	0	0	48941.77	435	8.5	7.427	7	133	204	133	53	220	118	68	50	1.0875	0	0	0	1	1	1	1	1	1	0	0	0.14	0.14	0
APSI_H001.5939.t1	-0.085509226	-0.0944235	4.0515765	.	.	.	.	.	0	.	0	.	0	.	0.01	0.299	1	1	0.37	0	0	8713.78	76	0	6.4345	3	21	40	17	9	42	17	9	8	0.380952381	.	.	.	0	1	0	0	0	0	0	0	0	0	0
APSI_H008.9302.t1	-0.08622388	6.370366	3.400366	.	.	.	.	.	0	.	0	.	0	.	0.948	0.547	1	1	0.39	1	0	13449.62	123	-1	5.6399	0	37	56	41	12	70	22	11	11	1.608695652	0	0	0	1	1	1	1	1	1	1	1	23.4	26.3	1
APSI_P012.9060.t1	-0.086397916	-0.12718	5.33282	.	.	.	.	.	0	.	0	.	0	.	0	0.09	1	1	0.03	0	0	54451.55	473	2.5	6.831	2	117	189	147	62	233	125	67	58	2.238095238	0	0	0	1	1	1	1	1	1	0	0	0.3	0.32	0
APSI_H009.11473.t1	-0.08737688	-1.00669	-0.50469	.	.	.	reduced_virulence,loss_of_pathogenicity	PHI:4677,PHI:2826,PHI:311,PHI:1015,PHI:4182,PHI:334,PHI:3514,PHI:2310,PHI:65,PHI:6111,PHI:300	0	.	0	.	0	.	0	0.083	0	0	0.33	0	0	123697.31	1125	32	8.6462	13	377	632	265	120	496	231	143	88	1.4375	.	.	.	0	0	0	0	0	0	0	0	0	0	0
APSI_P003.2711.t1	-0.09146398	5.8216345	0.2896345	.	.	.	.	.	0	.	0	.	0	.	0.992	0.93	0	0	0.71	0	0	15515.46	146	-1	5.6543	8	55	86	33	12	81	24	12	12	0.842105263	.	.	.	0	0	0	0	0	0	0	0	0	0	0
APSI_P003.2607.t1	-0.09146398	5.786295	0.290295	.	.	.	.	.	0	.	0	.	0	.	0.995	0.921	0	0	0.68	0	0	15716.56	146	-2.5	5.0473	8	53	85	31	15	81	25	12	13	0.868421053	.	.	.	0	0	0	0	0	0	0	0	0	0	0
APSI_H004.3315.t1	-0.09201649	4.9513485	5.7613485	.	.	.	.	.	0	.	0	.	0	.	0.569	0.296	1	1	0.44	0	0	7732.25	67	7	10.7678	3	15	32	20	8	38	14	11	3	2	0	0	0	1	1	1	1	1	1	0	0	3.79	3.79	0
APSI_P013.4075.t1	-0.09305596	5.570823	-0.285177	.	.	.	.	.	0	.	0	.	0	.	0.998	0.978	0	0	0.57	0	0	16803.06	151	5	8.0905	8	53	87	35	21	82	31	19	12	1.21875	.	.	.	0	0	0	0	0	0	0	0	0	0.01	0
APSI_P013.4143.t1	-0.09311858	8.704973	3.808973	.	.	.	.	.	0	.	0	.	0	.	1	0.816	1	1	0.62	0	0	11540.53	107	0	6.1493	6	33	61	39	6	65	18	9	9	1.210526316	.	.	.	1	0	0	0	0	0	0	0	0.37	1.66	0
APSI_P004.3819.t1	-0.09364147	4.5450495	0.0930495	.	.	.	.	.	0	.	0	.	0	.	0.991	0.751	0	0	0.95	0	0	21567.47	205	-4	4.3806	14	81	133	61	18	129	24	10	14	0.839285714	.	.	.	0	0	0	0	0	0	0	0	1.56	1.82	0
APSI_H003.5124.t1	-0.09691275	5.575477	-0.094523	.	.	.	.	.	0	.	0	.	0	.	1	0.945	0	0	0.31	0	0	14185.98	132	-1	5.7611	13	54	72	24	10	68	38	19	19	0.741935484	.	.	.	0	0	0	0	0	0	0	0	0	0	0
APSI_H007.8883.t1	-0.097644	-0.764504	5.139496	.	.	.	.	.	0	.	0	.	0	.	0	0.016	1	1	0.01	0	0	48449.14	431	20	10.1531	4	122	193	129	46	227	117	71	46	1.114942529	0	0	0	1	1	1	1	1	1	0	0	1.28	1.86	0
APSI_P007.13704.t1	-0.097644	-0.905511	4.524489	.	.	.	.	.	0	.	0	.	0	.	0	0.095	1	1	0.07	0	0	70090.67	612	12.5	9.2616	4	162	284	160	68	285	165	91	74	1.897727273	1	0	0	1	0	1	1	1	1	0	0	5.79	5.82	0
APSI_H005.1149.t1	-0.097644	-0.6262585	4.9897415	.	.	.	.	.	0	.	0	.	0	.	0	0.064	1	1	0.09	0	0	63734.31	562	12.5	9.2954	4	160	270	144	60	259	151	84	67	1.741176471	1	0	0	1	0	1	1	1	1	0	0	5.82	5.89	0
APSI_P003.2771.t1	-0.097644	-0.5476105	4.6963895	.	.	.	.	.	0	.	0	.	0	.	0	0.126	1	1	0.1	0	0	46013.21	405	14	9.5202	3	119	188	108	58	207	99	59	40	1.579710145	0	0	0	1	1	1	1	0	1	0	0	8.27	10.34	0
APSI_P006.9869.t1	-0.097644	-0.7348835	5.1631165	.	.	.	.	.	0	.	0	.	0	.	0	0.017	1	1	0.01	0	0	48421.09	431	20	10.1531	4	123	193	129	46	227	117	71	46	1.102272727	0	0	0	1	1	1	1	1	1	0	0	1.28	1.86	0
APSI_H004.2967.t1	-0.09836699	4.944885	-0.095115	.	.	.	.	.	0	.	0	.	0	.	1	0.84	0	0	0.64	0	0	20745.8	182	7.5	8.3479	12	50	100	38	24	102	37	23	14	1.424242424	.	.	.	0	0	0	0	0	0	0	0	0	0.01	0
APSI_P007.14359.t1	-0.09997923	10.2275285	0.0135285	.	.	.	.	.	1	Cri_9402	0	.	0	.	0.998	0.871	0	0	0.76	0	0	18184.2	168	8	9.0435	4	62	102	28	26	92	35	23	12	0.84	.	.	.	0	0	0	0	0	0	0	0	0.02	0.05	0
APSI_P001.6410.t1	-0.10052484	4.528957	-0.487043	.	.	.	.	.	0	.	0	.	0	.	0.996	0.84	0	0	0.63	0	0	17006.81	155	10	8.823	10	59	87	42	16	88	30	21	9	0.764705882	.	.	.	0	0	0	0	0	0	0	0	0.1	0.13	0
APSI_P001.6007.t1	-0.10073063	9.07067	4.10867	.	.	.	.	.	0	.	0	.	0	.	0.994	0.833	1	1	0.09	0	0	7521.59	69	0	6.4368	3	25	35	23	7	40	17	9	8	0.823529412	.	.	.	0	1	0	0	0	1	0	0	0.06	0.06	0
APSI_P019.8003.t1	-0.10102221	3.1845025	-0.5054975	.	.	.	.	.	0	.	0	.	0	.	0.986	0.629	0	0	0.7	0	0	15315.44	144	7	8.5071	8	54	92	33	13	84	23	16	7	0.35	.	.	.	0	0	0	0	0	0	0	0	0	0	0
APSI_P010.11984.t1	-0.10287243	-10.762637	-4.948637	.	.	.	.	.	0	.	0	.	0	.	0	0.031	0	1	0.04	0	1	121673.7	1082	0	6.5067	13	319	548	225	146	475	309	168	141	1.395721925	1	0	0	1	0	1	1	0	0	2	2	20.7	44.21	0.782608696
APSI_H008.9577.t1	-0.105286956	3.812163	5.630163	.	.	.	.	.	0	.	0	.	0	.	0.322	0.375	1	1	0.01	0	0	28930.77	260	6	7.7386	6	79	130	61	23	121	69	40	29	0.93877551	0	0	0	1	1	1	1	1	1	0	0	0.3	0.31	0
APSI_H001.5894.t1	-0.10571802	-10.4446065	-0.5046065	.	.	.	reduced_virulence,lethal	PHI:9321,PHI:2517	0	.	0	.	0	.	0	0.01	0	0	0.16	0	0	75637.11	704	3	6.7278	10	236	384	224	73	397	162	88	74	0.933333333	.	.	.	0	0	0	0	0	0	0	0	1.98	2.09	0
APSI_P012.8905.t1	-0.10571802	-10.4446065	-0.5046065	.	.	.	reduced_virulence,lethal	PHI:9321,PHI:2517	0	.	0	.	0	.	0	0.01	0	0	0.16	0	0	75637.11	704	3	6.7278	10	236	384	224	73	397	162	88	74	0.933333333	.	.	.	0	0	0	0	0	0	0	0	1.98	2.09	0
APSI_H008.9732.t1	-0.10601829	5.6600965	0.2060965	.	.	.	.	.	0	.	0	.	0	.	1	0.909	0	0	0.78	0	0	10725.98	103	5.5	8.3354	10	56	71	18	7	48	18	12	6	1.130434783	.	.	.	0	0	0	0	0	0	0	0	0	0	0
APSI_H008.9654.t1	-0.107272014	4.8458575	-0.0801425	.	.	.	.	.	0	.	0	.	0	.	0.999	0.822	0	0	0.78	0	0	10664.31	101	9	8.8615	7	40	62	25	12	58	22	17	5	0.923076923	.	.	.	0	0	0	0	0	0	0	0	0	0	0
APSI_P010.11409.t1	-0.107272014	4.8458575	-0.0801425	.	.	.	.	.	0	.	0	.	0	.	0.999	0.822	0	0	0.78	0	0	10664.31	101	9	8.8615	7	40	62	25	12	58	22	17	5	0.923076923	.	.	.	0	0	0	0	0	0	0	0	0	0	0
APSI_P022.4581.t1	-0.10744652	-1.0980865	4.7099135	.	.	.	.	.	0	.	0	.	0	.	0	0.032	1	1	0.06	0	0	52658.82	448	2	7.0307	5	109	184	113	57	211	135	70	65	1.803571429	0	0	0	1	1	1	1	1	1	0	0	2.78	2.78	0
APSI_P001.7111.t1	-0.10744652	-0.2123835	5.1936165	.	.	.	.	.	0	.	0	.	0	.	0	0.099	1	1	0.08	0	0	45358.8	391	9	8.1745	4	100	161	102	60	191	108	62	46	2.185185185	1	1	0	1	1	1	1	1	1	0	0	7.15	7.74	0
APSI_P007.14342.t1	-0.10744652	-0.8573685	5.0886315	.	.	.	.	.	0	.	0	.	0	.	0	0.009	1	1	0	0	0	93992.91	812	24.5	9.1406	10	199	339	226	108	395	240	138	102	2	0	0	0	1	1	1	1	1	1	0	0	7.26	11.8	0
APSI_P011.547.t1	-0.10744652	-0.2123835	5.1936165	.	.	.	.	.	0	.	0	.	0	.	0	0.099	1	1	0.08	0	0	45358.8	391	9	8.1745	4	100	161	102	60	191	108	62	46	2.185185185	1	1	0	1	1	1	1	1	1	0	0	7.15	7.74	0
APSI_H011.7632.t1	-0.10767928	-2.723573	-5.123573	.	.	.	.	.	0	.	0	.	0	.	0.723	0.677	0	1	0.42	0	1	14919.17	136	9.5	10.0023	3	49	74	39	16	78	25	18	7	0.96969697	.	.	.	1	1	0	0	0	1	0	2	34.11	34.12	0.739130435
APSI_H014.2065.t1	-0.10809135	9.203774	4.331774	.	.	.	.	.	0	.	0	.	0	.	1	0.812	1	1	0.58	0	0	9976.55	89	7.5	9.023	6	31	46	27	11	52	19	14	5	0.722222222	.	.	.	1	1	0	0	0	0	0	0	3.53	3.54	0
APSI_H007.9120.t1	-0.10962066	-0.892572	4.837428	.	.	.	.	.	0	.	0	.	0	.	0	0.045	1	1	0.05	0	0	73931.51	663	4	6.7482	5	199	330	170	85	322	174	96	78	1.236220472	0	0	0	1	0	1	1	1	0	0	0	4.73	4.74	0
APSI_P006.9745.t1	-0.113497645	4.428028	5.418028	.	.	.	.	.	0	.	0	.	0	.	0.551	0.284	1	1	0.34	0	0	7994.45	72	3	10.4727	0	18	33	25	6	42	9	6	3	1.416666667	.	.	.	1	1	1	0	1	1	0	0	0.11	0.11	0
APSI_P003.2409.t1	-0.11440012	0.415926	5.143926	.	.	.	.	.	0	.	0	.	0	.	0	0.212	1	1	0.36	0	0	47308.02	422	0	6.4799	12	127	216	127	53	238	85	44	41	1.367088608	0	1	0	1	1	1	1	0	1	0	1	19.74	21.34	0.826086957
APSI_H008.10031.t1	-0.11443883	-9.10516	-3.26116	.	.	.	.	.	0	.	0	.	0	.	0	0.026	0	1	0.7	0	1	8530.06	85	5.5	10.4881	3	48	57	40	4	54	12	9	3	0.379310345	0	0	0	1	1	1	1	0	1	0	2	33.28	33.32	0.52173913
APSI_H008.10040.t1	-0.11443883	-9.105459	-3.261459	.	.	.	.	.	0	.	0	.	0	.	0	0.026	0	1	0.69	0	1	8558.11	85	5.5	10.4881	3	47	57	40	4	54	12	9	3	0.392857143	0	0	0	1	1	1	1	0	1	0	2	35.67	35.7	0.52173913
APSI_H006.14369.t1	-0.11666912	0.5501805	4.8941805	.	.	.	.	.	0	.	0	.	0	.	0.002	0.274	1	1	0.03	0	0	34770.84	308	-1.5	5.8381	6	85	142	86	30	150	74	37	37	2.05	0	0	0	1	1	1	1	1	1	0	0	0.63	0.64	0
APSI_P012.8800.t1	-0.118372604	0.341435	5.909435	.	.	.	.	.	0	.	0	.	0	.	0.014	0.058	1	1	0.31	0	0	21186.11	200	-15.5	4.4165	4	74	123	46	20	93	58	24	34	0.62	0	0	0	1	1	1	1	1	1	0	0	13.89	13.89	0
APSI_P002.15789.t1	-0.118676424	7.5533115	4.8053115	.	.	.	.	.	0	.	0	.	0	.	0.833	0.625	1	1	0.27	0	0	12945.19	112	-4	5.6573	2	30	52	28	23	53	25	13	12	1.5625	.	.	.	1	1	1	0	0	0	0	0	0	0	0
APSI_H005.1608.t1	-0.11909965	-0.9320115	5.0139885	.	.	.	.	.	0	.	0	.	0	.	0	0.009	1	1	0	0	0	93990.89	812	23.5	9.0564	10	198	339	227	108	396	239	137	102	2.009090909	0	0	0	1	1	1	1	1	1	0	0	14.92	19.47	0
APSI_P009.18228.t1	-0.119304255	-0.492451	5.117549	.	.	.	.	.	0	.	0	.	0	.	0	0.065	1	1	0.01	0	0	47654.26	429	-3.5	5.8854	1	127	201	128	37	210	111	56	55	1.276315789	1	0	0	1	1	1	1	1	1	0	0	0.06	0.16	0
APSI_H005.961.t1	-0.119761735	5.026764	3.112764	.	.	.	.	.	0	.	0	.	0	.	0.71	0.609	1	1	0.44	0	0	17845.06	161	5.5	9.4648	1	54	89	38	25	92	31	19	12	0.909090909	.	.	.	0	1	0	0	0	0	0	0	1.93	1.96	0
APSI_P013.4092.t3	-0.119991615	4.3569975	5.1969975	.	.	.	.	.	0	.	0	.	0	.	0.362	0.498	1	1	0.02	0	0	19692.51	174	-4	4.8384	1	48	82	49	18	93	45	21	24	1.344827586	0	0	0	1	1	1	1	1	1	0	0	0.31	0.31	0
APSI_P005.10824.t1	-0.12075356	-0.371826	5.352174	.	.	.	.	.	0	.	0	.	0	.	0	0.046	1	1	0.02	0	0	56281.3	491	10.5	8.9171	5	128	214	129	61	250	123	69	54	1.435294118	1	0	0	1	1	1	1	1	1	0	0	1.38	1.45	0
APSI_P005.10411.t1	-0.12181088	4.8148445	-0.5191555	.	.	.	.	.	0	.	0	.	0	.	0.994	0.895	0	0	0.24	0	0	15124.11	140	0	6.4786	6	46	81	44	15	79	30	17	13	0.756756757	.	.	.	0	0	0	0	0	0	0	0	0.03	0.03	0
APSI_H010.14218.t1	-0.12523146	0.6585485	4.5525485	.	.	.	.	.	0	.	0	.	0	.	0.003	0.348	1	1	0.19	0	0	10725.27	91	0.5	6.7225	0	17	34	26	12	41	22	12	10	2.666666667	.	.	.	1	1	1	0	1	1	0	0	4.41	4.41	0
APSI_H015.402.t1	-0.12537402	9.229597	4.777597	.	.	.	.	.	0	.	0	.	0	.	0.967	0.775	1	1	0.16	0	0	20983.78	194	0	6.4741	2	60	105	55	12	101	43	22	21	0.976190476	0	0	0	1	1	1	1	0	1	0	0	0.73	0.74	0
APSI_P023.8426.t1	-0.12549949	-0.1722355	4.8977645	.	.	.	.	.	0	.	0	.	0	.	0	0.155	1	1	0.04	0	0	46859.24	411	0.5	6.5617	8	109	183	103	54	195	115	61	54	2.087719298	0	0	0	1	1	1	1	1	1	0	0	0.77	0.77	0
APSI_P006.9954.t1	-0.12604131	-0.090342	4.811658	.	.	.	.	.	0	.	0	.	0	.	0	0.183	1	1	0.05	0	0	47608.07	418	9.5	9.2143	5	101	188	119	41	210	122	67	55	1.642857143	1	0	0	1	0	1	1	1	1	0	0	0	0.01	0
APSI_H007.8924.t1	-0.12604131	-0.008984	4.803016	.	.	.	.	.	0	.	0	.	0	.	0	0.198	1	1	0.01	0	0	46344.7	408	13.5	9.7103	5	99	183	112	40	206	120	68	52	1.561643836	1	0	0	1	0	1	1	1	1	0	0	0	0	0
APSI_H002.12795.t1	-0.1269374	0.761624	5.707624	.	.	.	reduced_virulence,unaffected_pathogenicity	PHI:9074,PHI:48,PHI:1011,PHI:2920,PHI:2921,PHI:9075,PHI:9058,PHI:552,PHI:3919,PHI:397	0	.	0	.	0	AA1_3,AA1_2,AA1_1	0	0.009	1	1	0.32	0	0	68909.23	622	8	7.1059	13	188	341	178	77	338	140	80	60	1.031746032	0	0	0	1	0	1	1	1	1	0	0	0	4.81	0
APSI_H010.13965.t1	-0.12747855	1.9514835	5.6414835	.	.	.	.	.	0	.	0	.	0	.	0.126	0.259	1	1	0.5	0	0	12287.97	112	8.5	9.3289	5	40	61	26	12	53	25	18	7	1	0	0	0	1	1	1	1	0	1	0	0	15.52	15.52	0
APSI_P013.4155.t1	-0.12789766	5.833323	-0.046677	.	.	.	.	.	0	.	0	.	0	.	1	0.98	0	0	0.7	0	0	13198.97	115	9	9.1411	8	38	61	20	16	54	28	19	9	1.944444444	.	.	.	0	0	0	0	0	0	0	0	0	0	0
APSI_H002.12348.t1	-0.12892039	2.778031	4.788031	.	.	.	.	.	0	.	0	.	0	.	0.555	0.11	1	1	0.48	0	0	14253.82	130	20	11.8708	6	50	67	35	9	70	27	24	3	0.642857143	.	.	.	1	1	1	0	0	1	0	0	9.1	9.1	0
APSI_H028.3761.t1	-0.13087127	0.3213405	5.9193405	.	.	.	.	.	0	.	0	.	0	.	0	0.067	1	1	0.06	0	0	11070.33	98	-14	3.965	0	20	46	32	5	44	35	11	24	1.416666667	0	0	0	1	1	1	1	1	1	0	1	19.64	19.64	0.904761905
APSI_P004.3085.t1	-0.13338563	-0.383874	5.232126	.	.	.	.	.	0	.	0	.	0	.	0	0.064	1	1	0.03	0	0	80549.26	714	28.5	10.1767	2	189	333	164	61	297	216	126	90	1.555555556	1	0	0	1	0	1	1	1	1	0	0	2.01	2.01	0
APSI_P003.2743.t1	-0.13389838	1.821842	2.715842	.	.	.	.	.	0	.	0	.	0	.	0.222	0.629	1	1	0.59	0	0	32074.59	299	11.5	9.9523	0	102	171	98	29	166	66	40	26	0.973333333	.	.	.	1	0	0	0	0	1	0	0	0.01	0.07	0
APSI_H002.12809.t1	-0.13389838	0.427722	2.701722	.	.	.	.	.	0	.	0	.	0	.	0.023	0.598	1	1	0.61	0	0	34660.58	324	13	9.9762	0	112	185	108	32	181	70	43	27	1.012345679	.	.	.	1	0	0	0	0	1	0	0	0.01	0.07	0
APSI_H004.2880.t1	-0.1367902	-8.7179595	-4.5479595	.	.	.	unaffected_pathogenicity	PHI:4672	0	.	0	.	0	.	0.011	0.294	0	1	0.24	0	1	33423.72	300	10.5	8.7803	8	95	151	96	37	178	52	33	19	1.015151515	0	0	0	1	1	1	1	1	0	2	2	8.68	61.97	0
APSI_H008.9374.t1	-0.14095682	-6.352111	-0.508111	.	.	.	.	.	0	.	0	.	0	.	0	0.026	0	0	0.45	0	0	76051.16	695	16.5	7.4291	8	236	385	148	88	298	150	93	57	1.26446281	.	.	.	0	0	0	0	0	0	0	0	0	0	0
APSI_H004.2710.t1	-0.14190044	4.315552	5.689552	.	.	.	.	.	0	.	0	.	0	.	0.223	0.548	1	1	0.42	0	0	18063.04	161	-5.5	4.8416	4	48	84	36	24	79	30	14	16	1.37037037	0	0	0	1	1	1	1	1	1	0	0	2.17	2.17	0
APSI_P001.5810.t1	-0.14238966	2.8408515	-0.5071485	.	.	.	.	.	0	.	0	.	0	.	0.996	0.562	0	0	0.49	0	0	14123.3	131	15	11.939	0	43	69	35	8	73	35	26	9	0.621621622	.	.	.	0	0	0	0	0	0	0	0	0	0.01	0
APSI_P001.5830.t1	-0.14238966	2.8408515	-0.5071485	.	.	.	.	.	0	.	0	.	0	.	0.996	0.562	0	0	0.49	0	0	14123.3	131	15	11.939	0	43	69	35	8	73	35	26	9	0.621621622	.	.	.	0	0	0	0	0	0	0	0	0	0.01	0
APSI_H004.3269.t1	-0.1435563	-3.2047745	2.5012255	.	.	.	.	.	0	.	0	.	0	.	0	0.049	1	1	0.83	1	0	20830.26	201	2.5	9.0052	1	91	138	57	16	103	11	7	4	1.046511628	0	0	0	1	1	1	1	1	1	1	0	10.12	20.36	0
APSI_P004.3734.t1	-0.1435563	-3.2047745	2.5012255	.	.	.	.	.	0	.	0	.	0	.	0	0.049	1	1	0.83	1	0	20830.26	201	2.5	9.0052	1	91	138	57	16	103	11	7	4	1.046511628	0	0	0	1	1	1	1	1	1	1	0	10.12	20.36	0
APSI_P018.7544.t1	-0.14521153	5.328221	-0.011779	.	.	.	.	.	0	.	0	.	0	.	1	0.89	0	0	0.8	0	0	19719.35	186	9.5	8.3341	15	86	119	50	18	99	34	23	11	1.023809524	.	.	.	0	0	0	0	0	0	0	0	2.46	3.29	0
APSI_P012.9002.t1	-0.1455297	1.169142	5.999142	.	.	.	.	.	0	.	0	.	0	.	0.004	0.191	1	1	0.74	0	0	46706.23	436	-11	4.5962	17	148	300	56	23	178	90	40	50	1.188118812	1	0	0	1	1	1	1	1	1	0	0	0.49	0.49	0
APSI_H003.3934.t1	-0.14659348	3.0128185	-0.0411815	.	.	.	.	.	0	.	0	.	0	.	0.985	0.524	0	0	0.8	0	0	8137.31	78	10.5	11.2317	4	33	51	17	7	43	18	15	3	0.541666667	.	.	.	0	0	0	0	0	0	0	0	0	0	0
APSI_H005.903.t1	-0.1471992	8.5370025	3.4850025	.	.	.	.	.	0	.	0	.	0	.	0.997	0.845	1	1	0.26	0	0	20027.82	179	12	8.7473	9	56	98	45	21	87	45	31	14	1.28125	.	.	.	0	1	0	0	0	0	0	0	0	0.01	0
APSI_H020.214.t1	-0.14899775	3.6569305	5.5169305	.	.	.	.	.	0	.	0	.	0	.	0.151	0.539	1	1	0.09	0	0	24593.27	218	9	8.9599	5	64	100	56	24	112	49	31	18	1.210526316	0	0	0	1	1	1	1	1	1	0	0	0.49	0.83	0
APSI_H007.9095.t1	-0.14899775	7.081554	5.215554	.	.	.	.	.	0	.	0	.	0	.	0.79	0.521	1	1	0.34	0	0	19489.47	173	6	8.3465	5	57	81	55	22	91	35	22	13	1.541666667	0	0	1	1	1	1	1	0	1	0	0	0.4	0.44	0
APSI_H003.5346.t2	-0.15110055	-6.0585005	-0.5085005	.	.	.	.	.	0	.	0	.	0	.	0	0.075	0	0	0.06	0	0	231281.07	2128	8.5	6.7264	15	740	1179	606	180	1005	506	274	232	0.931873479	.	.	.	0	0	0	0	0	0	0	0	0	0.02	0
APSI_H003.5346.t1	-0.15110055	-6.1243505	-0.5083505	.	.	.	.	.	0	.	0	.	0	.	0	0.064	0	0	0.05	0	0	230176.96	2114	7.5	6.7002	15	727	1166	605	180	997	505	273	232	0.950372208	.	.	.	0	0	0	0	0	0	0	0	0	0.02	0
APSI_P014.1105.t1	-0.15111852	-0.0450535	5.3249465	.	.	.	.	.	0	.	0	.	0	.	0	0.105	1	1	0.09	0	0	38483.7	343	-2	6.224	7	91	176	97	47	176	86	45	41	1.775510204	0	1	0	1	1	1	1	1	1	0	0	0	0	0
APSI_P001.6694.t1	-0.15251468	8.4888165	4.4628165	.	.	.	.	.	0	.	0	.	0	.	0.964	0.707	1	1	0.34	0	0	19498.27	177	0.5	6.6116	8	61	98	53	23	102	33	18	15	0.846153846	.	.	.	1	1	0	0	0	1	0	0	0.04	0.05	0
APSI_P011.361.t1	-0.15353645	-0.7556655	5.0643345	.	.	.	.	.	0	.	0	.	0	.	0	0.03	1	1	0.1	0	0	60781.19	531	-19	4.7462	7	129	264	131	72	249	148	68	80	2.042253521	1	0	0	1	1	1	1	1	1	0	0	0.01	0.01	0
APSI_H002.12208.t1	-0.15353645	-0.7540665	5.0659335	.	.	.	.	.	0	.	0	.	0	.	0	0.03	1	1	0.1	0	0	60767.2	531	-18	4.7887	7	129	265	131	72	249	149	69	80	2.042253521	1	0	0	1	1	1	1	1	1	0	0	0.01	0.01	0
APSI_P013.3967.t1	-0.15385243	-0.1699165	5.1940835	.	.	.	.	.	0	.	0	.	0	.	0.049	0.057	1	1	0.39	0	0	9027.65	84	-2	4.6217	2	25	46	29	10	57	9	4	5	0.857142857	.	.	.	1	1	1	0	1	0	0	0	3.05	3.07	0
APSI_P006.9700.t1	-0.15474555	-0.5339175	5.3100825	.	.	.	.	.	0	.	0	.	0	.	0	0.026	1	1	0.01	0	0	56604.88	509	-5.5	5.8769	7	138	243	146	48	251	136	69	67	1.166666667	1	0	0	1	0	1	1	1	1	0	0	0	0	0
APSI_P009.17647.t2	-0.15760815	4.743022	-0.218978	.	.	.	.	.	0	.	0	.	0	.	0.982	0.845	0	0	0.5	0	0	14395.36	130	4.5	8.5042	6	45	75	35	11	72	25	15	10	0.580645161	.	.	.	0	0	0	0	0	0	0	0	0.03	0.12	0
APSI_H015.478.t1	-0.1590009	6.7629135	3.1329135	.	.	.	.	.	0	.	0	.	0	.	0.814	0.791	1	1	0.32	0	0	20309.02	182	2	6.8885	6	58	99	48	25	96	38	22	16	1.135135135	.	.	.	1	0	0	0	0	0	0	0	0	0.72	0
APSI_H009.11276.t1	-0.16017571	3.020392	-0.411608	.	.	.	.	.	0	.	0	.	0	.	0.766	0.806	0	0	0.47	0	0	10535.96	96	4	9.0819	2	32	54	28	12	53	19	12	7	1	.	.	.	0	0	0	0	0	0	0	0	0	0	0
APSI_P016.16086.t1	-0.16017571	5.059636	-0.244364	.	.	.	.	.	0	.	0	.	0	.	1	0.884	0	0	0.67	0	0	19710.62	179	9.5	8.5594	11	62	105	43	20	99	32	22	10	1.236842105	.	.	.	0	0	0	0	0	0	0	0	0.01	0.01	0
APSI_P020.5147.t1	-0.16253193	0.057998	5.997998	.	.	.	.	.	0	.	0	.	0	.	0	0.01	1	1	0.47	0	0	40322.9	374	-35.5	3.8993	4	126	244	60	29	159	79	24	55	0.557894737	0	0	0	1	1	1	1	1	1	0	0	7.51	7.51	0
APSI_P018.7533.t1	-0.16448073	8.123953	4.071953	.	.	.	.	.	0	.	1	PF03330	0	.	0.239	0.603	1	1	0.62	0	0	24755.86	226	13	9.7444	4	82	127	55	30	111	53	35	18	1.386363636	.	.	.	0	0	0	0	0	1	0	0	0.17	0.17	0
APSI_H015.639.t1	-0.16730627	0.7560915	5.6960915	.	.	.	reduced_virulence	PHI:4987	0	.	0	.	0	GH20	0	0.01	1	1	0.25	0	0	71165.45	637	4	6.9291	7	183	334	186	70	333	134	73	61	1.089430894	0	0	0	1	1	1	1	1	1	0	0	6.26	6.51	0
APSI_H006.15239.t1	-0.16828226	0.198685	5.880685	.	.	.	.	.	0	.	0	.	0	GH148,GH5_41,GH5_19,GH5,GH5_31,GH5_7	0	0.053	1	1	0.64	0	0	58124.78	516	-2	6.2695	3	163	280	131	86	278	107	56	51	1.227272727	0	0	0	1	1	1	1	1	1	0	0	0.13	0.13	0
APSI_P023.8455.t1	-0.1684056	-1.0211745	4.4928255	.	.	.	.	.	0	.	0	.	0	.	0.002	0.079	1	1	0.45	0	0	8139.58	75	5.5	12.0532	1	23	43	24	7	44	9	8	1	0.722222222	.	.	.	0	1	1	0	0	1	0	0	8.1	8.1	0
APSI_H006.15277.t1	-0.16896626	7.637184	4.829184	.	.	.	.	.	0	.	0	.	0	.	0.903	0.565	1	1	0.65	0	0	15132.7	141	-6.5	4.1457	3	50	88	40	17	76	19	7	12	1.125	.	.	.	1	1	1	0	1	1	0	0	5.24	5.25	0
APSI_P007.14061.t1	-0.16899106	1.396855	0.202855	.	.	.	.	.	0	.	0	.	0	.	0.533	0.666	0	0	0.65	0	0	10534.68	97	-5	4.3374	0	33	55	25	12	50	17	7	10	1	.	.	.	0	0	0	0	0	0	0	0	0	0	0
APSI_H003.4166.t1	-0.16916957	6.878006	3.278006	.	.	.	.	.	0	.	0	.	0	.	0.984	0.616	1	1	0.33	0	0	15640.37	144	11	10.4529	2	45	75	46	9	76	40	26	14	1.125	.	.	.	1	0	1	0	0	0	0	0	0	0	0
APSI_H005.1780.t1	-0.17380534	-0.747515	5.006485	.	.	.	.	.	0	.	0	.	0	.	0	0.041	1	1	0.49	0	0	12065.29	119	-7	4.0065	1	58	80	37	6	63	21	7	14	0.548387097	0	0	0	1	1	0	1	0	1	0	0	0.01	0.01	0
APSI_P018.7784.t1	-0.17417787	6.186915	0.372915	.	.	.	.	.	0	.	0	.	0	.	1	0.969	0	0	0.75	0	0	13199.88	116	9.5	9.2365	8	41	67	19	14	52	28	19	9	2.5	.	.	.	0	0	0	0	0	0	0	0	0	0	0
APSI_H007.8486.t1	-0.17597148	5.2300855	-0.0739145	.	.	.	.	.	0	.	0	.	0	GH23	0.997	0.887	0	0	0.85	0	0	11503.99	109	-2	4.6172	6	42	65	29	8	66	20	9	11	0.78125	.	.	.	0	0	0	0	0	0	0	0	0.07	0.07	0
APSI_P017.12455.t1	-0.18065578	6.3327185	0.4767185	.	.	.	.	.	0	.	0	.	0	.	1	0.976	0	0	0.47	0	0	7514.59	69	5.5	8.6628	5	22	41	12	6	37	19	13	6	0.75	.	.	.	0	0	0	0	0	0	0	0	0	0	0
APSI_H003.4115.t1	-0.18065578	6.3327185	0.4767185	.	.	.	.	.	0	.	0	.	0	.	1	0.976	0	0	0.47	0	0	7514.59	69	5.5	8.6628	5	22	41	12	6	37	19	13	6	0.75	.	.	.	0	0	0	0	0	0	0	0	0	0	0
APSI_P001.7072.t1	-0.18113905	0.0679605	5.6719605	.	.	.	.	.	0	.	0	.	0	.	0	0.066	1	1	0.59	0	0	53518.44	500	6.5	7.6729	8	211	308	90	41	192	94	53	41	1.363636364	0	0	0	1	0	1	1	1	1	0	0	7.31	8.64	0
APSI_P003.2699.t1	-0.18251243	-0.4659635	2.8100365	.	.	.	.	.	0	.	0	.	0	.	0.047	0.407	1	1	0.3	1	0	11776.49	107	4.5	9.6599	0	36	56	35	16	69	13	9	4	1	0	0	0	1	1	1	1	1	1	1	0	1.38	6.06	0
APSI_H010.13619.t1	-0.18314268	0.0201575	5.8941575	.	.	.	.	.	0	.	0	.	0	.	0.001	0.02	1	1	0.04	0	0	12831.36	116	-16	3.9092	0	28	57	37	7	59	37	11	26	0.9	0	0	0	1	1	1	1	1	1	0	1	20.9	20.9	0.913043478
APSI_P001.6569.t1	-0.18314268	0.185396	5.975396	.	.	.	.	.	0	.	0	.	0	.	0.001	0.034	1	1	0.04	0	0	10950.22	98	-13	3.9708	0	23	47	32	7	48	32	10	22	1.066666667	0	0	0	1	1	1	1	1	1	0	1	21.85	21.85	0.913043478
APSI_H008.9768.t1	-0.1856165	1.906798	2.534798	.	.	.	.	.	0	.	1	PF05730	0	.	0.003	0.059	1	1	0.75	1	0	25769.72	253	3	7.1147	7	117	173	76	16	132	29	18	11	0.633802817	0	0	0	1	1	1	1	1	1	1	1	2.44	22.78	0
APSI_P018.7612.t1	-0.18709885	0.37315	-0.50885	.	.	.	.	.	0	.	0	.	0	.	0.903	0.244	0	0	0.25	0	0	21182.97	198	1	6.6929	2	73	121	28	18	86	45	25	20	0.722222222	.	.	.	0	0	0	0	0	0	0	0	0	0	0
APSI_P004.2789.t1	-0.18720461	0.0180065	-0.5039935	.	.	.	.	.	0	.	0	.	0	.	0.905	0.182	0	0	0.31	0	0	26201.38	241	0.5	6.7221	2	70	156	40	11	122	54	28	26	0.341772152	.	.	.	0	0	0	0	0	0	0	0	0	0	0
APSI_H003.5300.t1	-0.18889736	2.1469195	5.1949195	.	.	.	.	.	0	.	0	.	0	.	0.281	0.211	1	1	0.07	0	0	26905.9	234	-5	5.1257	3	56	103	76	30	123	60	29	31	1.848484848	0	0	0	1	1	1	1	1	1	0	0	0.41	0.41	0
APSI_H003.5299.t1	-0.18889736	2.1469195	5.1949195	.	.	.	.	.	0	.	0	.	0	.	0.281	0.211	1	1	0.07	0	0	26905.9	234	-5	5.1257	3	56	103	76	30	123	60	29	31	1.848484848	0	0	0	1	1	1	1	1	1	0	0	0.41	0.41	0
APSI_H006.14775.t4	-0.18906161	0.9586645	4.9546645	.	.	.	.	.	0	.	0	.	0	.	0.103	0.231	1	1	0.18	0	0	27379.06	246	5.5	7.7934	10	74	122	81	38	157	41	25	16	1.244444444	0	0	0	1	1	1	1	1	1	0	0	16.87	45.85	0
APSI_H002.12059.t1	-0.18957168	5.113132	-0.316868	.	.	.	.	.	0	.	0	.	0	.	0.999	0.906	0	0	0.48	0	0	9145.21	84	3	8.7389	3	33	51	13	7	42	17	10	7	0.952380952	.	.	.	0	0	0	0	0	0	0	0	0	0	0
APSI_P008.16831.t1	-0.18957168	5.113132	-0.316868	.	.	.	.	.	0	.	0	.	0	.	0.999	0.906	0	0	0.48	0	0	9145.21	84	3	8.7389	3	33	51	13	7	42	17	10	7	0.952380952	.	.	.	0	0	0	0	0	0	0	0	0	0	0
APSI_H004.2724.t1	-0.18962389	0.2273305	5.9093305	.	.	.	.	.	0	.	0	.	0	.	0	0.053	1	1	0.05	0	0	10746.88	93	-12.5	4.0615	0	18	42	27	11	43	35	12	23	1.666666667	0	0	0	1	1	1	1	1	1	0	1	17.51	17.51	0.652173913
APSI_P014.1006.t1	-0.18975809	2.008461	5.320461	.	.	.	.	.	0	.	0	.	0	.	0.094	0.354	1	1	0.28	0	0	23139.56	204	15	10.2764	4	60	101	42	28	95	42	31	11	1.5	0	1	0	1	1	1	1	1	1	0	0	0.06	0.07	0
APSI_H006.14547.t1	-0.190579	-0.86039	4.66561	.	.	.	.	.	0	.	0	.	0	.	0	0.079	1	1	0.09	0	0	50540.08	436	25.5	10.5655	2	96	194	112	56	214	115	73	42	1.652173913	.	.	.	1	1	1	0	0	1	0	0	6.52	6.53	0
APSI_P002.14771.t1	-0.19135062	-8.916768	-4.428768	.	.	.	.	.	0	.	0	.	0	.	0.002	0.25	0	1	0.26	0	1	34806.26	313	14	9.8995	3	96	149	99	45	191	51	34	17	1.026315789	0	0	0	1	1	1	1	1	1	3	4	19.63	84.06	1
APSI_H003.5334.t1	-0.19137795	-2.8309505	2.5570495	.	.	.	.	.	0	.	0	.	0	.	0	0.102	1	1	0.74	1	0	13555.22	130	3	8.2839	3	57	82	31	7	58	20	12	8	1	1	0	0	1	1	1	1	1	1	0	1	7.34	27.75	0
APSI_H001.5881.t1	-0.19147974	0.3160595	5.9440595	.	.	.	.	.	0	.	0	.	0	.	0	0.062	1	1	0.63	0	0	51336.59	470	7.5	7.9566	11	159	267	133	52	271	82	47	35	0.936363636	0	0	0	1	1	1	1	1	1	0	1	21.97	22.03	0.739130435
APSI_P003.2619.t1	-0.19351602	-10.126445	-4.726445	.	.	.	.	.	0	.	0	.	0	.	0	0.1	0	1	0.61	0	1	11773.41	130	-1	4.4788	1	72	83	39	11	112	5	2	3	0.272727273	0	0	0	1	1	0	1	0	1	0	4	41.57	84.67	0.695652174
APSI_P004.3400.t1	-0.1943513	1.959133	5.595133	.	.	.	.	.	0	.	0	.	0	.	0.299	0.095	1	1	0.27	0	0	21454.81	203	-6	4.9844	3	76	127	55	11	90	61	29	32	0.744680851	0	0	0	1	1	1	1	1	1	0	0	0.77	0.77	0
APSI_P002.15546.t1	-0.1944428	10.234696	-0.501304	.	.	.	reduced_virulence,unaffected_pathogenicity	PHI:213,PHI:249,PHI:2477,PHI:277,PHI:7735,PHI:7143,PHI:7734,PHI:7633,PHI:7181,PHI:6206,PHI:6199	0	.	1	PF00160	0	.	0.997	0.959	0	0	0.57	0	0	20334.09	186	2.5	7.3257	4	54	104	41	20	99	45	25	20	1.268292683	.	.	.	0	0	0	0	0	0	0	0	0	0	0
APSI_P002.14788.t1	-0.1944428	10.234696	-0.501304	.	.	.	reduced_virulence,unaffected_pathogenicity	PHI:213,PHI:249,PHI:2477,PHI:277,PHI:7735,PHI:7143,PHI:7734,PHI:7633,PHI:7181,PHI:6206,PHI:6199	0	.	1	PF00160	0	.	0.997	0.959	0	0	0.57	0	0	20334.09	186	2.5	7.3257	4	54	104	41	20	99	45	25	20	1.268292683	.	.	.	0	0	0	0	0	0	0	0	0	0	0
APSI_P016.16125.t1	-0.1950751	0.0914495	5.9534495	.	.	.	.	.	0	.	0	.	0	.	0	0.023	1	1	0.47	0	0	9828.48	94	0	6.4276	2	29	64	30	8	61	7	4	3	0.666666667	0	0	0	1	1	1	1	1	1	0	0	0.36	0.36	0
APSI_H002.13062.t1	-0.19516516	5.6877295	5.5077295	.	.	.	.	.	0	.	0	.	0	.	0.473	0.557	1	1	0.55	0	0	7619.92	69	1	7.9877	1	21	36	25	3	39	11	6	5	0.928571429	1	0	0	1	1	1	1	0	1	0	1	18.7	18.7	0.913043478
APSI_H007.9016.t1	-0.19587246	4.471546	-0.382454	.	.	.	.	.	0	.	0	.	0	.	0.98	0.829	0	0	0.47	0	0	18608.23	172	5.5	8.7479	6	58	106	47	14	99	34	20	14	0.804347826	.	.	.	0	0	0	0	0	0	0	0	0	0.01	0
APSI_P023.8397.t1	-0.19700333	1.8163075	5.0623075	.	.	.	.	.	0	.	0	.	0	.	0.125	0.334	1	1	0.14	0	0	30805.64	272	5	7.3045	4	73	129	86	39	148	65	38	27	1.489361702	1	1	0	1	1	1	1	1	1	0	0	0.21	0.24	0
APSI_P007.14323.t1	-0.19739446	7.193698	5.999698	.	.	.	.	.	0	.	0	.	0	.	0.728	0.471	1	1	0.4	0	0	11883.99	105	9	9.765	5	30	54	31	18	68	18	14	4	1.076923077	0	0	0	1	1	1	1	1	1	0	1	17.32	17.32	0.652173913
APSI_H001.5821.t1	-0.19766435	0.3102945	5.0462945	.	.	.	reduced_virulence	PHI:9285	0	.	0	.	0	.	0	0.044	1	1	0.17	0	0	59152.07	525	-24.5	4.6435	7	134	275	136	72	251	158	71	87	1.860759494	0	0	0	1	1	1	1	1	1	0	0	0.02	0.02	0
APSI_P011.355.t1	-0.19766435	0.3102945	5.0462945	.	.	.	reduced_virulence	PHI:9285	0	.	0	.	0	.	0	0.044	1	1	0.17	0	0	59152.07	525	-24.5	4.6435	7	134	275	136	72	251	158	71	87	1.860759494	0	0	0	1	1	1	1	1	1	0	0	0.02	0.02	0
APSI_H008.9555.t1	-0.19969708	0.306341	5.838341	.	.	.	.	.	0	.	0	.	0	.	0	0.078	1	1	0.29	0	0	36488.09	314	23.5	10.0505	9	78	145	78	47	161	73	51	22	1.755102041	0	0	0	1	1	1	1	1	1	0	0	2.13	2.14	0
APSI_H008.9641.t1	-0.19971511	2.636982	3.536982	.	.	.	.	.	0	.	0	.	0	.	0.272	0.578	1	1	0.22	0	0	25075.62	226	-2	5.3482	7	75	119	62	29	121	49	24	25	1.783783784	.	.	.	1	0	1	0	0	0	0	0	2.03	2.06	0
APSI_P009.17541.t1	-0.2001806	8.8674125	3.2934125	.	.	.	.	.	0	.	0	.	0	.	0.991	0.938	1	1	0.41	0	0	22688.13	200	10	9.2991	7	50	107	48	23	107	46	29	17	1.43902439	.	.	.	1	0	0	0	0	1	0	0	9.54	10.12	0
APSI_P004.3091.t1	-0.2005505	0.210645	5.178645	.	.	.	.	.	0	.	0	.	0	.	0.013	0.159	1	1	0	0	0	27940.38	247	-10.5	4.6308	3	70	115	72	27	122	74	33	41	1.404761905	1	0	0	1	1	1	1	1	1	0	1	21.23	21.23	0.652173913
APSI_H003.4782.t1	-0.2005505	0.210645	5.178645	.	.	.	.	.	0	.	0	.	0	.	0.013	0.159	1	1	0	0	0	27940.38	247	-10.5	4.6308	3	70	115	72	27	122	74	33	41	1.404761905	1	0	0	1	1	1	1	1	1	0	1	21.23	21.23	0.652173913
APSI_P001.6060.t1	-0.20066127	0.723047	5.367047	.	.	.	.	.	0	.	0	.	0	.	0.028	0.198	1	1	0.32	0	0	13658.68	117	4.5	8.2976	3	33	53	28	20	61	25	16	9	1.933333333	0	0	0	1	1	1	1	1	0	0	0	0.1	0.1	0
APSI_H003.5377.t1	-0.20146	-6.2019005	-0.5079005	.	.	.	.	.	0	.	0	.	0	.	0.001	0.05	0	0	0.49	0	0	18819.06	175	25	11.8714	1	71	105	36	13	68	43	36	7	0.85	.	.	.	0	0	0	0	0	0	0	0	0	0	0
APSI_P023.8535.t1	-0.20152217	5.391184	0.177184	.	.	.	.	.	0	.	0	.	0	.	1	0.869	0	0	0.62	0	0	9732.13	88	2	7.6122	5	32	46	17	11	50	17	10	7	1.2	.	.	.	0	0	0	0	0	0	0	0	0	0	0
APSI_P004.2856.t1	-0.20220989	8.9618855	3.9998855	.	.	.	.	.	0	.	0	.	0	.	1	0.827	1	1	0.85	0	0	8258.61	82	1.5	7.2085	17	45	62	18	1	49	10	6	4	0.894736842	.	.	.	0	0	0	0	0	0	0	0	0	0	0
APSI_H005.1178.t1	-0.20343219	-5.8804655	-0.5044655	.	.	.	.	.	0	.	0	.	0	.	0	0.104	0	0	0.6	0	0	35137.1	319	29.5	10.6337	2	106	208	56	50	150	68	58	10	0.309278351	.	.	.	0	0	0	0	0	0	0	0	0	0	0
APSI_H020.142.t1	-0.20350102	0.104617	4.526617	.	.	.	.	.	0	.	0	.	0	.	0.002	0.261	1	1	0	0	0	35326.88	314	-3	5.8859	1	88	152	89	33	152	87	44	43	1.288461538	0	0	0	1	0	1	1	1	0	0	0	1.52	1.52	0
APSI_P005.10668.t1	-0.20489585	4.542063	4.908063	.	.	.	.	.	0	.	0	.	0	.	0.456	0.483	1	1	0.3	0	0	10016.74	90	5.5	9.4504	3	31	43	28	12	57	17	12	5	0.739130435	.	.	.	1	1	1	0	1	1	0	0	4.56	4.56	0
APSI_P019.8197.t1	-0.20571323	-0.5915485	5.3424515	.	.	.	.	.	0	.	0	.	0	GH99,GH71	0	0.011	1	1	0.75	0	0	55876.88	515	1	6.6307	4	191	302	150	69	279	75	41	34	1.157407407	0	1	1	1	1	1	1	0	1	0	0	7.83	9.04	0
APSI_P020.4993.t1	-0.20578465	-1.155801	4.784199	.	.	.	unaffected_pathogenicity	PHI:3629	0	.	0	.	0	.	0	0.01	1	1	0.06	0	0	64551.09	576	4.5	7.1279	5	150	281	187	65	314	153	82	71	1.446601942	0	0	0	1	1	1	1	0	1	0	1	16.7	18.13	0.782608696
APSI_P008.17107.t1	-0.20578465	4.162936	5.102936	.	.	.	reduced_virulence,unaffected_pathogenicity,loss_of_pathogenicity	PHI:322,PHI:2172,PHI:6972,PHI:4144,PHI:1064,PHI:2265,PHI:4627,PHI:130,PHI:650,PHI:7226	0	.	0	.	0	GT20,GT4	0	0.01	1	1	0.1	0	0	65865.48	585	6	7.1211	5	148	271	190	76	319	149	82	67	1.440366972	1	0	0	1	1	1	1	1	1	0	1	18.03	18.06	1
APSI_P003.1897.t1	-0.20584807	4.729732	-0.736268	.	.	.	.	.	0	.	0	.	0	.	0.997	0.914	0	0	0.35	0	0	17604.06	159	3.5	7.5371	9	57	87	41	23	93	36	21	15	0.763157895	.	.	.	0	0	0	0	0	0	0	0	0	0.06	0
APSI_P019.7929.t1	-0.20584807	4.5743575	-0.6396425	.	.	.	.	.	0	.	0	.	0	.	0.952	0.917	0	0	0.49	0	0	17549.22	160	7.5	8.7266	6	56	89	45	22	92	30	20	10	1.054054054	.	.	.	0	0	0	0	0	0	0	0	0.01	0.01	0
APSI_H003.4917.t1	-0.20625614	5.8141205	0.4021205	.	.	.	.	.	0	.	0	.	0	.	0.995	0.907	0	0	0.71	0	0	13737.82	124	10.5	9.3359	8	46	78	29	16	64	24	18	6	1.75	.	.	.	0	0	0	0	0	0	0	0	0.04	0.04	0
APSI_H001.7301.t1	-0.2067463	4.5241155	5.4641155	.	.	.	unaffected_pathogenicity,loss_of_pathogenicity	PHI:191,PHI:24	0	.	0	.	0	GH3	0	0.01	1	1	0.59	0	0	86939.43	797	4	6.8332	12	257	451	238	94	455	156	85	71	1.02173913	0	0	0	1	0	1	1	1	1	0	0	0.1	0.1	0
APSI_H009.11650.t1	-0.20676363	-1.3950645	4.5509355	.	.	.	.	.	0	.	0	.	0	.	0	0.009	1	1	0.06	0	0	78282.59	679	10.5	7.7252	3	162	297	186	103	350	175	98	77	1.843137255	1	0	0	1	0	1	1	1	1	0	1	20.39	20.48	0.695652174
APSI_P001.5498.t1	-0.20707917	-5.8972525	-0.5032525	.	.	.	enhanced_antagonism	PHI:578	0	.	0	.	0	.	0	0.101	0	0	0.05	0	0	54477.05	491	-5.5	5.2786	0	156	268	133	41	221	127	62	65	1.274725275	.	.	.	0	0	0	0	0	0	0	0	0.03	0.22	0
APSI_H003.5337.t1	-0.20800081	-2.8566005	2.5913995	.	.	.	.	.	0	.	0	.	0	.	0	0.092	1	1	0.69	1	0	15749.48	152	2.5	7.8872	2	69	97	35	11	69	28	16	12	0.857142857	1	0	0	1	1	1	1	1	1	1	1	6.88	28.08	0
APSI_H016.15535.t1	-0.20867151	6.9248005	5.7788005	.	.	.	.	.	0	.	0	.	0	.	0.917	0.274	1	1	0.45	0	0	16954.53	150	2.5	7.113	2	34	75	42	24	90	22	14	8	1.181818182	0	0	0	1	1	1	1	1	1	0	0	5.14	15.04	0
APSI_H014.2046.t1	-0.20909008	2.543056	4.649056	.	.	.	.	.	0	.	0	.	0	.	0.198	0.451	1	1	0.27	0	0	29045.92	264	-1.5	6.3019	5	86	141	80	29	135	57	31	26	0.923076923	0	0	0	1	1	1	1	0	0	0	0	0.09	0.09	0
APSI_P014.1453.t1	-0.2095556	-9.1635125	-3.2355125	.	.	.	.	.	0	.	0	.	0	.	0	0.012	0	1	0.64	0	1	66254.07	737	24	9.1567	1	281	605	235	56	646	45	45	0	0.097387173	0	0	0	1	1	1	1	1	1	0	3	0.56	70.28	0
APSI_H008.9848.t1	-0.21007788	1.205581	5.779581	.	.	.	reduced_virulence	PHI:323,PHI:3859,PHI:3813	0	.	0	.	0	GH5_47,GH5_22,GH5_50,GH5_25,GH5_38,GH5,GH5_44,GH5_33,GH5_49,GH5_46,GH5_54,GH5_9,GH5_15,GH5_52,GH5_45,GH5_14,GH5_8,GH5_23,GH5_39,GH5_4	0	0.071	1	1	0.72	0	0	50041.8	447	19.5	9.4144	9	138	232	109	64	239	95	60	35	1.517241379	0	0	0	1	1	1	1	1	1	0	0	9.05	9.41	0
APSI_P001.6555.t1	-0.21007788	1.205581	5.779581	.	.	.	reduced_virulence	PHI:323,PHI:3859,PHI:3813	0	.	0	.	0	GH5_47,GH5_22,GH5_50,GH5_25,GH5_38,GH5,GH5_44,GH5_33,GH5_49,GH5_46,GH5_54,GH5_9,GH5_15,GH5_52,GH5_45,GH5_14,GH5_8,GH5_23,GH5_39,GH5_4	0	0.071	1	1	0.72	0	0	50041.8	447	19.5	9.4144	9	138	232	109	64	239	95	60	35	1.517241379	0	0	0	1	1	1	1	1	1	0	0	9.05	9.41	0
APSI_P023.8373.t1	-0.21333626	1.41644	5.95844	.	.	.	.	.	0	.	0	.	0	.	0.054	0.189	1	1	0.46	0	0	9908.13	93	2	8.042	1	38	57	28	8	46	15	9	6	0.944444444	0	0	0	1	1	1	1	1	1	0	0	0.21	0.21	0
APSI_P015.13010.t1	-0.21531808	-0.753954	-0.507954	.	.	.	.	.	0	.	0	.	0	.	0.739	0.22	0	0	0.19	0	0	16059.04	152	-1	6.2114	4	52	101	42	12	83	34	18	16	0.47826087	.	.	.	0	0	0	0	0	0	0	0	0	0	0
APSI_H003.4278.t1	-0.21595109	3.458697	4.838697	.	.	.	.	.	0	.	0	.	0	.	0.33	0.44	1	1	0.04	0	0	26362.19	238	2.5	7.0949	4	78	120	70	29	130	54	30	24	1.043478261	0	0	0	1	1	1	1	1	1	0	0	1.1	1.69	0
APSI_H003.4068.t1	-0.2162577	5.8353125	4.7993125	.	.	.	reduced_virulence	PHI:8570,PHI:9314,PHI:7938	0	.	0	.	0	.	0.559	0.447	1	1	0.5	0	0	29519.7	264	2	6.7337	3	70	121	86	34	136	59	34	25	2.162162162	0	1	0	1	0	1	1	1	1	0	0	0	0.02	0
APSI_H018.10181.t1	-0.21704242	-1.098926	4.433074	.	.	.	.	.	0	.	0	.	0	.	0.001	0.077	1	1	0.48	0	0	6944.86	67	5.5	11.1085	0	32	40	21	10	38	9	8	1	0.666666667	.	.	.	1	1	1	0	1	1	0	0	0.06	0.06	0
APSI_P001.6191.t1	-0.21804926	-0.2334875	5.5025125	.	.	.	.	.	0	.	0	.	0	.	0	0.044	1	1	0.48	0	0	75966.51	691	8.5	7.4216	7	228	377	181	88	356	134	76	58	1.290076336	0	1	0	1	0	1	1	1	1	0	0	7.97	9.92	0
APSI_H016.15509.t1	-0.22001159	4.5546365	-0.3233635	.	.	.	.	.	0	.	0	.	0	.	0.976	0.837	0	0	0.46	0	0	25300.98	229	9.5	8.0523	13	83	122	64	34	131	45	30	15	1	.	.	.	0	0	0	0	0	0	0	0	0.02	0.21	0
APSI_H006.14460.t1	-0.22015576	4.094914	-0.105086	.	.	.	.	.	0	.	0	.	0	.	0.997	0.703	0	0	0.46	0	0	11083.86	102	5.5	8.1071	8	39	56	27	12	62	18	13	5	0.407407407	.	.	.	0	0	0	0	0	0	0	0	0.02	0.02	0
APSI_H006.14464.t1	-0.22015576	4.094914	-0.105086	.	.	.	.	.	0	.	0	.	0	.	0.997	0.703	0	0	0.46	0	0	11083.86	102	5.5	8.1071	8	39	56	27	12	62	18	13	5	0.407407407	.	.	.	0	0	0	0	0	0	0	0	0.02	0.02	0
APSI_H001.5850.t1	-0.22056274	1.872198	4.974198	.	.	.	.	.	0	.	0	.	0	.	0.104	0.379	1	1	0.34	0	0	27166.45	250	14	8.7092	6	89	141	50	29	111	73	48	25	1.057692308	1	0	0	0	0	0	1	1	1	0	0	0.03	0.03	0
APSI_P012.8995.t1	-0.22056274	1.872198	4.974198	.	.	.	.	.	0	.	0	.	0	.	0.104	0.379	1	1	0.34	0	0	27166.45	250	14	8.7092	6	89	141	50	29	111	73	48	25	1.057692308	1	0	0	0	0	0	1	1	1	0	0	0.03	0.03	0
APSI_P006.9568.t1	-0.22105277	2.156454	-0.375546	.	.	.	.	.	0	.	0	.	0	.	0.609	0.813	0	0	0.56	0	0	19213.44	179	10	10.1614	4	68	95	54	12	98	37	24	13	1.230769231	.	.	.	0	0	0	0	0	0	0	0	0.06	0.07	0
APSI_H007.8494.t1	-0.22105277	3.6153405	-0.1826595	.	.	.	.	.	0	.	0	.	0	.	0.814	0.819	0	0	0.34	0	0	22318.49	207	5	7.8099	4	75	111	64	19	111	41	25	16	0.8	.	.	.	0	0	0	0	0	0	0	0	0.16	0.17	0
APSI_H006.14393.t2	-0.22240211	-2.9827565	2.8432435	.	.	.	.	.	0	.	0	.	0	.	0	0.029	1	1	0.49	1	0	57548.73	507	24	10.0495	5	147	253	124	82	267	92	62	30	1.7	1	0	0	1	1	1	1	0	1	1	0	14.21	21.8	0
APSI_H006.14393.t3	-0.22240211	-3.0040565	2.8219435	.	.	.	.	.	0	.	0	.	0	.	0	0.029	1	1	0.47	1	0	57509.7	506	24	10.0495	5	146	251	123	83	267	92	62	30	1.7125	1	0	0	1	1	1	1	0	1	1	0	14.3	24.02	0
APSI_H006.14393.t1	-0.22240211	-2.9646065	2.8613935	.	.	.	.	.	0	.	0	.	0	.	0	0.029	1	1	0.5	1	0	56528.51	498	24	10.0152	6	146	249	120	79	259	92	62	30	1.705128205	1	0	0	1	1	1	1	0	1	1	0	14.16	20.21	0
APSI_H024.9224.t1	-0.22280386	6.33821	5.06421	.	.	.	reduced_virulence,increased_virulence_(hypervirulence),unaffected_pathogenicity	PHI:2043,PHI:2364,PHI:2206,PHI:2204,PHI:569,PHI:2209,PHI:4246,PHI:7911,PHI:6978,PHI:7912,PHI:2207,PHI:2208,PHI:568	1	CfTom1	1	PF00331	1	GH10	0	0.379	1	1	0.48	0	0	43193.41	388	9.5	8.8593	6	108	207	109	44	208	93	53	40	1.285714286	1	0	1	1	1	1	1	1	1	0	0	4.14	4.15	0
APSI_P012.9219.t1	-0.22541255	0.156032	5.040032	.	.	.	.	.	0	.	0	.	0	.	0.001	0.185	1	1	0.06	0	0	37261.85	323	14.5	9.7539	2	83	142	95	48	159	87	54	33	1.847826087	0	0	0	1	1	1	1	1	1	0	0	0.93	1.41	0
APSI_H008.9486.t2	-0.22542307	6.866756	5.618756	.	.	.	.	.	0	.	0	.	0	.	0.989	0.219	1	1	0.33	0	0	7945.53	70	7	10.2436	3	21	29	25	10	43	12	10	2	2.4	0	0	0	1	1	1	1	0	1	0	1	23	23.89	1
APSI_P001.5595.t2	-0.22542307	6.866756	5.618756	.	.	.	.	.	0	.	0	.	0	.	0.989	0.219	1	1	0.33	0	0	7945.53	70	7	10.2436	3	21	29	25	10	43	12	10	2	2.4	0	0	0	1	1	1	1	0	1	0	1	23	23.89	1
APSI_H006.15239.t2	-0.22549479	-0.177565	5.504435	.	.	.	.	.	0	.	0	.	0	GH148,GH5_41,GH5_19,GH5,GH5_31,GH5_7	0	0.053	1	1	0.66	0	0	57996.65	515	-2	6.2695	3	163	280	131	86	278	107	56	51	1.227272727	0	0	0	1	1	1	1	1	1	0	0	0.13	0.13	0
APSI_P008.16937.t1	-0.227779	5.8039055	0.0079055	.	.	.	.	.	0	.	0	.	0	.	0.998	0.968	0	0	0.75	0	0	14084.03	122	5	8.237	6	34	65	27	19	65	29	18	11	1.55	.	.	.	0	0	0	0	0	0	0	0	0	0	0
APSI_H002.12144.t1	-0.227779	5.8039055	0.0079055	.	.	.	.	.	0	.	0	.	0	.	0.998	0.968	0	0	0.75	0	0	14084.03	122	5	8.237	6	34	65	27	19	65	29	18	11	1.55	.	.	.	0	0	0	0	0	0	0	0	0	0	0
APSI_P017.12160.t1	-0.2285987	0.183495	-0.488505	.	.	.	.	.	0	.	0	.	0	.	0.978	0.134	0	0	0.6	0	0	8264.47	77	9	11.9954	1	28	45	14	4	41	16	13	3	0.333333333	.	.	.	0	0	0	0	0	0	0	0	0	0	0
APSI_H009.11351.t1	-0.23023397	6.0529215	4.8589215	.	.	.	.	.	0	.	0	.	0	.	0.586	0.613	1	1	0.35	0	0	20745.62	192	13.5	10.3911	3	68	109	47	23	99	44	31	13	0.795454545	.	.	.	1	1	1	0	1	1	0	0	5.18	5.2	0
APSI_P009.18200.t1	-0.23257628	2.5313665	5.5553665	.	.	.	.	.	0	.	0	.	0	.	0.117	0.379	1	1	0.13	0	0	26428.33	237	-4	5.5517	4	79	126	56	27	106	60	30	30	1.071428571	0	0	0	1	1	1	1	1	1	0	0	11.13	11.17	0
APSI_P021.13323.t1	-0.23360313	-2.72354	2.87446	.	.	.	.	.	0	.	0	.	0	.	0	0.067	1	1	0.25	1	0	59970.49	530	7	7.459	1	150	254	144	71	249	119	67	52	1.583333333	1	0	0	1	1	1	1	1	1	1	1	17.02	17.7	0.913043478
APSI_P002.14694.t1	-0.23417386	-1.1305735	2.2654265	.	.	.	.	.	0	.	0	.	0	.	0	0.434	1	1	0.86	1	0	40642.11	375	3	7.4504	11	128	225	100	39	207	67	36	31	1.130952381	0	0	0	1	1	1	1	0	1	1	1	0.23	14.93	0
APSI_H011.7450.t1	-0.23429221	8.0290275	5.2150275	.	.	.	.	.	0	.	0	.	0	.	0.931	0.538	1	1	0.65	0	0	18197.28	166	9	8.6618	10	50	97	55	20	108	21	16	5	0.948717949	0	1	0	1	1	0	1	1	1	0	0	0.03	0.05	0
APSI_H001.7287.t1	-0.23725288	4.5880495	5.5280495	.	.	.	reduced_virulence,unaffected_pathogenicity,loss_of_pathogenicity	PHI:3282,PHI:191,PHI:24	0	.	0	.	0	GH3	0	0.01	1	1	0.19	0	0	87993.49	800	3.5	6.778	11	251	435	228	93	439	168	91	77	1.052941176	0	0	0	1	0	1	1	1	1	0	0	10.75	10.75	0
APSI_P014.1459.t1	-0.23736864	-9.1992505	-3.2712505	.	.	.	.	.	0	.	0	.	0	.	0	0.012	0	1	0.66	0	1	56147.14	633	19.5	10.6753	1	297	519	187	17	528	23	22	1	0.237704918	0	0	0	1	1	1	1	1	1	0	6	0.12	140.11	0
APSI_P014.1454.t1	-0.23736864	-9.161051	-3.233051	.	.	.	.	.	0	.	0	.	0	.	0	0.012	0	1	0.66	0	1	52221.68	587	16.5	10.5975	1	269	480	174	16	492	20	19	1	0.23964497	0	0	0	1	1	1	1	1	1	0	5	0.14	120.4	0
APSI_P014.1458.t1	-0.23736864	-2.80712	-3.23912	.	.	.	.	.	0	.	0	.	0	.	1	0.072	0	1	0.67	0	1	56169.08	624	20.5	9.122	1	247	505	192	50	542	38	38	0	0.115819209	0	0	0	1	1	1	1	1	1	0	3	0.27	66.73	0
APSI_P023.8452.t1	-0.23989984	1.537481	5.701481	.	.	.	.	.	0	.	0	.	0	.	0.116	0.19	1	1	0.49	0	0	22727.62	205	-10	4.0163	3	57	119	51	29	116	24	8	16	1.488372093	0	0	0	1	1	1	1	1	1	0	0	2.8	2.88	0
APSI_P001.6971.t1	-0.24146289	0.4457225	5.9417225	.	.	.	.	.	0	.	0	.	0	.	0.009	0.075	1	1	0.24	0	0	15390.93	128	13	11.0409	3	25	50	29	21	65	32	24	8	1.705882353	0	1	0	1	1	1	1	1	1	0	0	0.08	0.08	0
APSI_P008.16916.t1	-0.2417945	1.9259215	4.4579215	.	.	.	.	.	0	.	0	.	0	.	0.03	0.548	1	1	0.42	0	0	35209.89	312	5	8.137	7	90	165	83	40	166	71	39	32	1.393442623	1	0	0	1	0	0	1	0	1	0	0	0.06	8.93	0
APSI_H003.4197.t1	-0.2420528	4.7343645	-0.5816355	.	.	.	.	.	0	.	0	.	0	.	0.985	0.901	0	0	0.22	0	0	11664.16	107	1	6.8415	4	37	57	32	12	58	25	14	11	0.777777778	.	.	.	0	0	0	0	0	0	0	0	0	0	0
APSI_H008.10035.t1	-0.2420528	4.803234	-0.422766	.	.	.	.	.	0	.	0	.	0	.	1	0.871	0	0	0.19	0	0	9757.15	88	0.5	6.8572	6	30	47	20	6	47	21	11	10	0.666666667	.	.	.	0	0	0	0	0	0	0	0	0	0	0
APSI_H003.4291.t1	-0.2420528	5.0335575	-0.2464425	.	.	.	.	.	0	.	0	.	0	.	0.988	0.892	0	0	0.37	0	0	10086.58	91	4	8.6499	5	34	50	25	7	50	20	12	8	0.714285714	.	.	.	0	0	0	0	0	0	0	0	0	0	0
APSI_P016.16051.t1	-0.2420528	5.089564	-0.214436	.	.	.	.	.	0	.	0	.	0	.	0.999	0.885	0	0	0.69	0	0	19740.64	179	9	8.5542	11	63	105	43	20	99	31	21	10	1.297297297	.	.	.	0	0	0	0	0	0	0	0	0.04	0.04	0
APSI_P003.1563.t1	-0.24206531	-5.5968025	-0.5088025	.	.	.	.	.	0	.	0	.	0	.	0.047	0.105	0	0	0.09	0	0	28095.67	260	2.5	8.0481	1	84	151	63	12	124	58	31	27	0.8	.	.	.	0	0	0	0	0	0	0	0	0.01	0.01	0
APSI_H002.12759.t1	-0.24406143	-1.043186	4.830814	.	.	.	.	.	0	.	0	.	0	.	0	0.021	1	1	0.63	0	0	9477.31	95	-5	4.0089	0	52	68	28	6	49	15	5	10	0.52	0	0	0	0	1	0	1	0	1	0	0	0.04	0.05	0
APSI_P007.13683.t1	-0.24618173	5.732579	0.434579	.	.	.	.	.	0	.	0	.	0	.	1	0.883	0	0	0.76	0	0	17689.46	168	1.5	7.0758	10	60	98	45	13	103	29	16	13	0.888888889	.	.	.	0	0	0	0	0	0	0	0	1.67	1.69	0
APSI_P003.1834.t1	-0.24986494	-1.467629	4.064371	.	.	.	.	.	0	.	0	.	0	.	0	0.078	1	1	0.07	0	0	61757.73	542	13.5	8.9301	1	146	270	124	78	253	148	86	62	1.362745098	.	.	.	1	0	1	0	1	0	0	0	0.02	0.02	0
APSI_H003.4530.t1	-0.2499721	7.054999	5.192999	.	.	.	increased_virulence_(hypervirulence),unaffected_pathogenicity	PHI:2849,PHI:2383	0	.	1	PF01083	0	CE5	0.013	0.464	1	1	0.34	0	0	35202.81	330	8.5	8.6458	6	116	180	68	30	175	90	51	39	1.024390244	1	0	0	1	1	1	1	0	1	0	0	17.75	18.39	0
APSI_H002.13423.t1	-0.25079882	-0.2169015	5.0690985	.	.	.	.	.	0	.	0	.	0	.	0	0.119	1	1	0.34	0	0	34679.7	303	24	9.9744	2	75	142	67	57	122	81	61	20	2.117647059	1	1	0	1	1	1	1	1	1	0	0	0.01	0.01	0
APSI_P026.899.t1	-0.25171912	3.5610155	5.9490155	.	.	.	.	.	0	.	0	.	0	.	0.227	0.375	1	1	0.16	0	0	14152.2	125	3.5	9.8286	0	36	57	40	18	69	25	15	10	1.272727273	0	0	0	1	1	1	1	1	1	0	0	0.04	0.04	0
APSI_P013.4205.t1	-0.2519551	3.9342925	-0.4757075	.	.	.	.	.	0	.	0	.	0	.	0.968	0.767	0	0	0.19	0	0	22721.87	210	-2.5	5.307	10	77	122	59	17	114	47	23	24	0.891304348	.	.	.	0	0	0	0	0	0	0	0	0	0	0
APSI_H001.6667.t1	-0.25265938	5.171747	-0.264253	.	.	.	.	.	0	.	0	.	0	.	0.998	0.908	0	0	0.58	0	0	16508.87	150	4	7.8949	7	53	81	33	25	88	28	17	11	1.102564103	.	.	.	0	0	0	0	0	0	0	0	1.51	1.51	0
APSI_P011.284.t1	-0.2540739	-0.381865	5.258135	.	.	.	.	.	0	.	0	.	0	.	0	0.06	1	1	0.08	0	0	39655.99	336	19.5	10.1826	2	64	126	96	50	165	97	61	36	2.325581395	1	0	0	1	1	1	1	1	1	0	0	0.39	0.43	0
APSI_P016.16092.t1	-0.2540739	-0.6152895	5.0247105	.	.	.	.	.	0	.	0	.	0	.	0	0.06	1	1	0.02	0	0	58420.8	499	18.5	9.6598	4	116	205	129	69	234	145	85	60	2.253968254	1	0	0	1	1	1	1	1	1	0	0	4.12	4.12	0
APSI_H016.15646.t1	-0.2540739	-0.3241065	5.2978935	.	.	.	.	.	0	.	0	.	0	.	0	0.063	1	1	0.09	0	0	39680.87	336	18	10.0761	2	65	125	94	51	164	98	61	37	2.227272727	1	0	0	1	1	1	1	1	1	0	0	0.39	0.42	0
APSI_P018.7582.t1	-0.2551131	8.1226385	-1.9833615	.	.	.	.	.	1	PgShr9	0	.	0	.	0.982	0.869	0	0	0.87	1	0	19320.75	179	6	7.7392	6	64	107	48	22	94	31	21	10	1.131578947	.	.	.	0	0	0	0	0	0	1	1	21.87	21.89	0
APSI_P001.7071.t1	-0.25678796	0.0947615	5.7467615	.	.	.	.	.	0	.	0	.	0	.	0	0.058	1	1	0.7	0	0	88236.4	855	-6.5	5.1798	11	418	583	129	69	346	109	53	56	1.005617978	0	0	0	1	0	1	1	1	1	0	0	0.05	0.05	0
APSI_H020.108.t1	-0.25678796	0.0960615	5.7480615	.	.	.	.	.	0	.	0	.	0	.	0	0.058	1	1	0.7	0	0	88210.37	855	-6	5.3112	11	418	583	129	69	345	110	54	56	1	0	0	0	1	0	1	1	1	1	0	0	0.05	0.05	0
APSI_H031.10418.t1	-0.25900894	8.009719	4.163719	.	.	.	.	.	0	.	0	.	0	.	0.996	0.645	1	1	0.78	0	0	11184.85	103	-2.5	4.7742	6	34	59	33	11	62	13	6	7	1.285714286	.	.	.	1	0	0	0	0	0	0	0	0.51	0.52	0
APSI_H003.4695.t1	-0.25982445	1.9346885	5.7446885	.	.	.	.	.	0	.	0	.	0	.	0.198	0.167	1	1	0.45	0	0	8282.75	74	4	8.5193	4	25	33	25	9	41	9	7	2	2.25	0	0	0	1	1	1	1	0	1	0	0	0.1	0.11	0
APSI_H013.5381.t1	-0.25982445	1.9346885	5.7446885	.	.	.	.	.	0	.	0	.	0	.	0.198	0.167	1	1	0.45	0	0	8282.75	74	4	8.5193	4	25	33	25	9	41	9	7	2	2.25	0	0	0	1	1	1	1	0	1	0	0	0.1	0.11	0
APSI_H007.8729.t1	-0.2611488	0.95293	-0.38507	.	.	.	.	.	0	.	0	.	0	.	0.871	0.352	0	0	0.18	0	0	12652.21	116	1.5	7.2411	2	42	67	27	16	65	27	15	12	0.735294118	.	.	.	0	0	0	0	0	0	0	0	0	0	0
APSI_H006.15287.t1	-0.2611488	-1.118024	-0.314024	.	.	.	.	.	0	.	0	.	0	.	0.507	0.359	0	0	0.4	0	0	28445.81	264	9.5	7.5692	9	95	151	89	36	154	51	35	16	0.611940299	.	.	.	0	0	0	0	0	0	0	0	0	0.31	0
APSI_H004.3517.t1	-0.2611488	0.643838	-0.394162	.	.	.	.	.	0	.	0	.	0	.	0.842	0.331	0	0	0.12	0	0	13045.71	121	-0.5	6.212	4	45	71	36	12	68	29	15	14	0.5	.	.	.	0	0	0	0	0	0	0	0	0	0	0
APSI_H004.2720.t1	-0.26333946	4.7620965	0.1720965	.	.	.	.	.	0	.	0	.	0	.	0.882	0.883	0	0	0.72	0	0	9336.62	84	4.5	8.0535	5	30	51	18	11	42	23	15	8	1.058823529	.	.	.	0	0	0	0	0	0	0	0	0.01	0.01	0
APSI_H019.10970.t1	-0.26379347	3.9386015	0.4046015	.	.	.	.	.	0	.	0	.	0	.	0.891	0.698	0	0	0.59	0	0	7700.79	70	5	9.404	4	29	41	16	9	42	13	9	4	0.666666667	.	.	.	0	0	0	0	0	0	0	0	0	0	0
APSI_P004.3178.t1	-0.26395702	-1.048956	4.777044	.	.	.	.	.	0	.	0	.	0	.	0	0.029	1	1	0.02	0	0	143146.04	1277	34	9.7706	3	353	626	302	118	571	353	201	152	1.31092437	1	0	0	1	0	1	1	1	1	0	0	0.75	0.75	0
APSI_P001.6946.t1	-0.26558906	-1.8704335	2.5095665	.	.	.	.	.	0	.	0	.	0	.	0.05	0.22	1	1	0.75	1	0	19009.46	182	0.5	6.7137	1	74	117	65	15	102	22	12	10	0.74	0	0	0	1	1	1	1	1	1	1	0	0.01	15.17	0
APSI_H005.1606.t1	-0.265727	-0.9493695	4.9966305	.	.	.	.	.	0	.	0	.	0	.	0	0.009	1	1	0.05	0	0	100731.63	876	25.5	9.2375	10	221	367	239	112	437	254	145	109	1.837037037	1	0	0	1	1	1	1	1	1	0	1	21.31	21.4	0.782608696
APSI_P007.14341.t1	-0.265727	-0.9323085	5.0136915	.	.	.	.	.	0	.	0	.	0	.	0	0.009	1	1	0.01	0	0	101957.27	883	39.5	9.7499	12	223	368	237	119	440	255	153	102	1.900763359	1	0	0	1	1	1	1	1	1	0	1	20.97	21.09	0.782608696
APSI_H003.5294.t1	-0.26675087	0.3231035	5.7351035	.	.	.	.	.	0	.	0	.	0	.	0	0.098	1	1	0.16	0	0	45299.12	405	-3	6.2209	4	127	206	110	63	214	92	49	43	1.168831169	0	1	0	1	1	1	1	1	1	0	0	3.5	3.54	0
APSI_P006.9330.t1	-0.26675087	-0.506195	5.067805	.	.	.	.	.	0	.	0	.	0	.	0	0.071	1	1	0.1	0	0	59525.27	522	-1	6.4309	3	147	262	121	79	242	128	69	59	1.476744186	0	0	0	1	0	1	1	0	1	0	0	0.02	0.04	0
APSI_H021.3862.t1	-0.26857042	-1.537181	2.608819	.	.	.	.	.	0	.	0	.	0	.	0.053	0.256	1	1	0.67	1	0	23591.62	223	5	8.9157	1	85	138	74	22	122	30	19	11	0.786885246	0	0	0	1	1	1	1	1	1	1	0	0.01	16.96	0
APSI_P011.375.t1	-0.26857972	-6.0081005	-0.5061005	.	.	.	.	.	0	.	0	.	0	.	0.004	0.079	0	0	0.48	0	0	16919.07	156	21	11.3522	1	61	89	32	10	60	40	32	8	0.828571429	.	.	.	0	0	0	0	0	0	0	0	0	0	0
APSI_P003.1981.t1	-0.2687118	4.050184	0.294184	.	.	.	.	.	0	.	0	.	0	.	0.897	0.729	0	0	0.8	0	0	8870.97	82	-2	4.7845	4	28	50	21	11	49	15	7	8	0.863636364	.	.	.	0	0	0	0	0	0	0	0	0	0.01	0
APSI_H001.6277.t1	-0.27080077	-0.769445	5.176555	.	.	.	.	.	0	.	0	.	0	.	0	0.009	1	1	0	0	0	83917.12	728	13	9.0014	6	177	312	206	79	359	214	116	98	1.464285714	1	0	0	1	0	1	1	1	1	0	0	1.66	1.68	0
APSI_H001.6276.t1	-0.27080077	-0.5940625	5.3519375	.	.	.	.	.	0	.	0	.	0	.	0	0.009	1	1	0	0	0	80221.61	699	6	7.4781	7	179	300	195	75	338	204	108	96	1.519230769	1	0	0	1	1	1	1	1	1	0	0	1.62	1.67	0
APSI_H008.9910.t1	-0.27100787	4.962585	4.972585	.	.	.	reduced_virulence,increased_virulence_(hypervirulence),unaffected_pathogenicity	PHI:6840,PHI:1029,PHI:278,PHI:1028,PHI:540,PHI:9526,PHI:9527	0	.	0	.	0	CE8	0	0.165	1	1	0.33	0	0	39050.64	348	19	9.8176	9	116	179	91	49	185	71	47	24	1.40625	1	0	1	1	1	1	1	0	1	0	1	15.51	15.79	1
APSI_P016.16294.t1	-0.27236563	-0.954958	4.691042	.	.	.	.	.	0	.	0	.	0	.	0	0.059	1	1	0.77	0	0	21100.45	223	8	9.944	3	124	165	61	12	138	26	18	8	0.294736842	0	1	0	1	1	1	1	1	1	0	0	12.63	12.92	0
APSI_H013.5676.t1	-0.27307507	-1.2610435	4.5589565	.	.	.	.	.	0	.	0	.	0	.	0	0.03	1	1	0.06	0	0	50929.71	440	15.5	9.0972	10	101	196	128	50	220	120	70	50	1.93442623	1	0	0	1	1	1	1	0	1	0	0	8.1	8.1	0
APSI_P009.17499.t1	-0.27311093	5.2990255	-0.3289745	.	.	.	.	.	0	.	0	.	0	.	1	0.938	0	0	0.69	0	0	13011.92	120	8	8.5949	9	42	73	29	10	60	22	16	6	1.409090909	.	.	.	0	0	0	0	0	0	0	0	0	0	0
APSI_P018.7735.t1	-0.27311093	5.308747	-0.445253	.	.	.	.	.	0	.	0	.	0	.	1	0.959	0	0	0.45	0	0	16677.89	154	2	7.1505	10	58	89	39	11	78	34	19	15	0.939393939	.	.	.	0	0	0	0	0	0	0	0	0	0	0
APSI_P015.12909.t1	-0.27459466	-1.2216015	-0.5036015	.	.	.	reduced_virulence,loss_of_pathogenicity	PHI:4677,PHI:4606,PHI:311,PHI:4182,PHI:316,PHI:334,PHI:3514,PHI:2310,PHI:65,PHI:6111	0	.	0	.	0	.	0	0.047	0	0	0.41	0	0	41499.96	380	3.5	6.954	7	139	217	99	41	189	88	49	39	1.09375	.	.	.	0	0	0	0	0	0	0	0	0	0.09	0
APSI_P002.15181.t1	-0.27532703	5.1827005	-0.4992995	.	.	.	.	.	0	.	0	.	0	.	0.997	0.95	0	0	0.39	0	0	20093.46	187	7.5	9.1078	5	60	98	60	17	115	39	24	15	1.372093023	.	.	.	0	0	0	0	0	0	0	0	0.61	1.47	0
APSI_P020.5140.t1	-0.27558422	-0.074711	-0.506711	.	.	.	.	.	0	.	0	.	0	.	0.368	0.704	0	0	0.48	0	0	12148.86	112	11	11.7334	0	39	64	28	13	56	22	18	4	0.793103448	.	.	.	0	0	0	0	0	0	0	0	0.16	0.16	0
APSI_P001.5833.t1	-0.2768159	3.26863	5.50663	.	.	.	.	.	0	.	0	.	0	.	0.233	0.394	1	1	0.05	0	0	23945.19	209	9.5	9.8823	2	52	89	50	16	87	74	43	31	1.625	1	1	0	1	1	1	1	1	1	0	0	2.48	3.18	0
APSI_H004.2943.t1	-0.2772529	-0.951903	4.772097	.	.	.	.	.	0	.	0	.	0	.	0	0.046	1	1	0.77	0	0	17893.11	184	-2.5	4.5118	3	88	137	49	11	118	14	6	8	0.432432432	0	0	0	1	1	1	1	1	1	0	0	0.15	0.23	0
APSI_P016.16293.t1	-0.2772529	-0.951903	4.772097	.	.	.	.	.	0	.	0	.	0	.	0	0.046	1	1	0.77	0	0	17893.11	184	-2.5	4.5118	3	88	137	49	11	118	14	6	8	0.432432432	0	0	0	1	1	1	1	1	1	0	0	0.15	0.23	0
APSI_H003.4957.t1	-0.27791774	0.358895	4.918895	.	.	.	.	.	0	.	0	.	0	.	0.024	0.216	1	1	0.36	0	0	35582.9	316	15.5	9.9731	3	72	150	101	40	166	53	38	15	1.830188679	0	0	0	1	0	1	1	0	1	0	0	0.02	0.05	0
APSI_P008.16902.t1	-0.27833384	5.7717845	-0.5962155	.	.	.	.	.	0	.	1	PF11327	0	.	0.515	0.713	0	0	0.6	0	0	26194.83	247	14	9.8834	8	95	154	62	21	138	42	29	13	0.80952381	.	.	.	0	0	0	0	0	0	0	0	0.01	0.02	0
APSI_H011.7485.t1	-0.27836975	9.1188435	4.6308435	.	.	.	.	.	0	.	0	.	0	.	0.958	0.79	1	1	0.38	0	0	14855.21	133	3	7.3467	5	40	63	44	20	80	32	19	13	1.296296296	0	0	0	0	1	0	1	0	1	0	0	4.55	4.57	0
APSI_P003.2080.t1	-0.280437	4.6865805	-0.0774195	.	.	.	.	.	0	.	0	.	0	.	1	0.794	0	0	0.59	0	0	8896.3	83	3.5	7.8954	7	38	47	25	9	47	15	10	5	0.705882353	.	.	.	0	0	0	0	0	0	0	0	0	0.02	0
APSI_P001.5936.t1	-0.280437	4.6865805	-0.0774195	.	.	.	.	.	0	.	0	.	0	.	1	0.794	0	0	0.59	0	0	8896.3	83	3.5	7.8954	7	38	47	25	9	47	15	10	5	0.705882353	.	.	.	0	0	0	0	0	0	0	0	0	0.02	0
APSI_P005.11231.t1	-0.28266022	-0.4790485	5.1309515	.	.	.	.	.	0	.	0	.	0	.	0	0.065	1	1	0.01	0	0	44773.73	399	16	9.9545	3	115	178	117	42	207	113	67	46	1.012048193	0	0	0	1	1	1	1	1	1	0	0	0.51	0.57	0
APSI_P007.14035.t1	-0.28266022	-0.0870325	5.2049675	.	.	.	.	.	0	.	0	.	0	.	0	0.118	1	1	0	0	0	45884.4	403	1	6.6664	4	104	180	119	44	200	126	66	60	1.314285714	1	0	0	1	1	1	1	1	1	0	0	0.53	0.53	0
APSI_P006.9955.t1	-0.28266022	0.015834	5.307834	.	.	.	.	.	0	.	0	.	0	.	0	0.118	1	1	0	0	0	45884.4	403	1	6.6664	4	104	180	119	44	200	126	66	60	1.314285714	1	0	0	1	1	1	1	1	1	0	0	0.42	0.42	0
APSI_P001.5745.t1	-0.28400683	4.8289985	-0.4210015	.	.	.	.	.	0	.	0	.	0	.	1	0.875	0	0	0.64	0	0	14051.07	126	3	7.1047	8	36	68	33	13	67	27	17	10	0.8	.	.	.	0	0	0	0	0	0	0	0	0	0	0
APSI_P004.3321.t1	-0.28814104	-0.456205	5.123795	.	.	.	.	.	0	.	0	.	0	.	0	0.07	1	1	0.09	0	0	51152.09	440	22	10.2067	1	95	182	119	60	220	123	75	48	2.092307692	0	0	0	1	0	1	1	1	1	0	0	5.07	5.19	0
APSI_H009.11345.t1	-0.28884456	1.056099	5.226099	.	.	.	.	.	0	.	0	.	0	.	0.035	0.27	1	1	0.17	0	0	16617	141	6.5	8.691	3	38	59	34	27	69	36	23	13	2.533333333	0	0	0	1	1	1	1	1	1	0	0	4.56	5.08	0
APSI_P004.3460.t1	-0.28892872	-8.93002	-3.58402	.	.	.	.	.	0	.	0	.	0	.	0	0.109	0	1	0.31	0	1	21072.74	202	-31	3.7768	0	86	121	27	15	77	64	17	47	0.923076923	0	0	1	1	1	1	1	0	1	0	2	40.72	44.92	0.95
APSI_H007.9186.t1	-0.28914312	7.9729665	3.7849665	.	.	.	.	.	0	.	0	.	0	.	0.942	0.756	1	1	0.29	0	0	23395.77	211	10	8.3525	10	70	111	54	25	109	49	32	17	1.027777778	.	.	.	1	1	1	0	0	1	0	0	0	0.06	0
APSI_P018.7651.t1	-0.28972378	5.9081705	5.5101705	.	.	.	.	.	0	.	1	PF03330	0	.	0.002	0.231	1	1	0.1	0	0	32727.34	299	12	8.8842	6	111	163	62	35	126	82	50	32	1.384615385	1	1	1	1	1	1	1	1	1	0	0	0.01	0.01	0
APSI_P007.13671.t1	-0.29038668	4.9806705	0.2466705	.	.	.	.	.	0	.	0	.	0	.	0.977	0.812	0	0	0.78	0	0	21564.69	194	-0.5	6.3105	11	68	108	56	22	102	40	21	19	1.88	.	.	.	0	0	0	0	0	0	0	0	1.49	2.01	0
APSI_H016.15529.t1	-0.2907668	0.261338	5.991338	.	.	.	.	.	0	.	0	.	0	.	0	0.045	1	1	0.62	0	0	49235.72	462	-2	5.9727	13	166	303	88	31	218	87	44	43	0.853448276	0	0	0	1	1	1	1	1	1	0	0	0.27	0.27	0
APSI_H004.3274.t1	-0.29212812	-1.2279155	4.7120845	.	.	.	.	.	0	.	0	.	0	.	0	0.01	1	1	0.24	0	0	73298.89	650	2.5	6.6793	11	187	326	174	92	340	154	84	70	1.536363636	.	.	.	1	0	1	0	1	0	0	0	0.04	0.05	0
APSI_H016.15519.t1	-0.29372886	-0.004185	4.735815	.	.	.	.	.	0	.	0	.	0	.	0	0.21	1	1	0.16	0	0	42511.88	379	9	7.8487	10	109	184	118	56	216	84	50	34	1.38028169	0	0	0	1	1	1	1	1	1	0	1	15.4	15.5	1
APSI_P020.4905.t1	-0.29588985	-0.98565	4.52835	.	.	.	.	.	0	.	0	.	0	.	0	0.081	1	1	0.88	0	0	23313.32	226	2	7.4763	8	118	168	51	14	94	13	8	5	1.113636364	0	0	0	1	1	1	1	1	1	0	0	0.62	2.5	0
APSI_P002.15542.t1	-0.29588985	-0.99075	4.52325	.	.	.	.	.	0	.	0	.	0	.	0	0.081	1	1	0.88	0	0	22867.93	222	2	7.4763	8	116	164	52	14	95	13	8	5	1.090909091	0	0	0	1	1	1	1	1	1	0	0	0.64	2.56	0
APSI_P009.17729.t1	-0.29783064	4.261822	-0.484178	.	.	.	.	.	0	.	0	.	0	.	0.977	0.814	0	0	0.67	0	0	20897.77	189	4	7.8881	7	54	112	41	25	107	36	21	15	1.325581395	.	.	.	0	0	0	0	0	0	0	0	0	0	0
APSI_H013.5763.t1	-0.29783064	4.2585385	-0.4994615	.	.	.	.	.	0	.	0	.	0	.	0.989	0.804	0	0	0.46	0	0	20520.44	186	2.5	7.2561	7	49	108	43	22	107	39	22	17	1.2	.	.	.	0	0	0	0	0	0	0	0	0	0	0
APSI_P022.4694.t1	-0.29938707	-0.0858165	5.5481835	.	.	.	.	.	0	.	0	.	0	.	0	0.061	1	1	0.01	0	0	61167.69	534	40	10.5928	4	135	239	147	56	254	144	95	49	1.795180723	1	0	0	1	1	1	1	1	1	0	0	3.2	3.2	0
APSI_P022.4534.t1	-0.29938707	4.2733275	5.2133275	.	.	.	reduced_virulence,unaffected_pathogenicity,loss_of_pathogenicity	PHI:322,PHI:2172,PHI:6972,PHI:4144,PHI:1064,PHI:2265,PHI:4627,PHI:130,PHI:650,PHI:7226	0	.	0	.	0	GT20	0	0.01	1	1	0.23	0	0	55733.26	494	22	9.8026	7	132	230	146	58	263	114	71	43	1.552941176	0	1	1	1	0	1	1	1	1	0	0	0.5	0.51	0
APSI_H005.1514.t1	-0.3029804	5.061332	-0.500668	.	.	.	.	.	0	.	0	.	0	.	0.998	0.929	0	0	0.4	0	0	17325.82	160	9	8.6949	8	60	85	37	17	90	34	23	11	0.604651163	.	.	.	0	0	0	0	0	0	0	0	0	0.01	0
APSI_H003.4372.t1	-0.3030664	5.354898	3.890898	.	.	.	.	.	0	.	0	.	0	.	0.958	0.286	1	1	0.79	0	0	8476.71	77	0.5	6.6148	5	28	49	19	11	46	11	7	4	0.333333333	.	.	.	0	0	0	0	0	0	0	0	0	0	0
APSI_H004.3487.t1	-0.303261	0.8838745	5.1978745	.	.	.	.	.	0	.	0	.	0	.	0.015	0.266	1	1	0.4	0	0	28772.93	248	13.5	8.9998	8	62	114	63	39	123	53	36	17	2.125	1	0	0	1	1	1	1	0	1	0	0	0	0	0
APSI_H010.13917.t1	-0.30408466	4.683903	5.721903	.	.	.	.	.	0	.	0	.	0	.	0.39	0.437	1	1	0.35	0	0	19636.78	180	23.5	11.024	2	62	92	54	18	94	50	38	12	0.936170213	1	1	1	1	1	1	1	1	1	0	0	0.01	0.03	0
APSI_H007.8846.t1	-0.30504248	-1.1208045	4.7351955	.	.	.	.	.	0	.	0	.	0	.	0	0.024	1	1	0.02	0	0	130981.01	1142	35.5	9.5545	10	278	513	268	121	480	344	197	147	2.108843537	1	0	0	1	0	1	1	1	1	0	0	0	0.07	0
APSI_H010.13818.t1	-0.30561474	5.4116545	3.6296545	.	.	.	.	.	0	.	0	.	0	.	0.727	0.57	1	1	0.55	0	0	9927.42	90	4	10.6977	1	32	51	23	10	51	19	12	7	0.434782609	.	.	.	1	1	1	0	1	1	0	0	0.22	0.29	0
APSI_H006.15050.t1	-0.3098208	4.5992625	4.3292625	.	.	.	.	.	0	.	0	.	0	.	0.595	0.45	1	1	0.46	0	0	15680.99	146	2	7.7351	3	57	84	56	18	88	21	12	9	1.029411765	.	.	.	0	1	0	0	0	1	0	0	0.31	0.65	0
APSI_P007.13778.t1	-0.310653	0.3640515	5.9500515	.	.	.	.	.	0	.	0	.	0	.	0	0.069	1	1	0.79	0	0	52728.83	530	-14	4.7286	3	260	394	185	29	276	98	45	53	0.521126761	0	0	0	1	1	1	1	1	1	0	0	14.27	14.27	0
APSI_H006.14770.t1	-0.31081012	0.4266275	5.0586275	.	.	.	.	.	0	.	0	.	0	.	0.095	0.133	1	1	0.44	0	0	13609.97	119	3	8.4924	2	32	59	34	15	64	24	14	10	1.9375	0	0	0	1	1	1	1	1	1	0	0	2.52	2.59	0
APSI_P008.16651.t1	-0.31104025	-0.1758795	5.6381205	.	.	.	.	.	0	.	0	.	0	.	0	0.031	1	1	0.06	0	0	49000.7	436	22	10.0706	6	120	215	110	41	202	122	75	47	1.397260274	1	0	0	1	1	1	1	1	1	0	0	9.68	9.72	0
APSI_H019.11072.t1	-0.31405935	-0.1323175	5.4416825	.	.	.	.	.	0	.	0	.	0	.	0.001	0.07	1	1	0.4	0	0	35994.51	309	2.5	6.9341	9	68	146	85	50	172	67	37	30	1.772727273	0	0	0	1	1	1	1	1	1	0	0	0.26	0.35	0
APSI_P015.12829.t1	-0.31589538	8.3771645	3.8051645	.	.	.	.	.	0	.	0	.	0	.	0.892	0.87	1	1	0.12	0	0	23790.27	203	5.5	8.1491	7	51	91	49	35	108	56	32	24	2.214285714	.	.	.	1	1	0	0	0	1	0	0	0.12	0.23	0
APSI_H004.3627.t1	-0.31730288	3.046263	5.068263	.	.	.	.	.	0	.	0	.	0	.	0.396	0.267	1	1	0.18	0	0	11341.11	102	5.5	11.917	1	32	51	35	8	56	18	12	6	0.619047619	.	.	.	1	1	1	0	1	1	0	0	0.12	0.13	0
APSI_P001.6509.t1	-0.31772962	5.603425	-0.054575	.	.	.	.	.	0	.	0	.	0	.	1	0.943	0	0	0.75	0	0	12768.91	113	7	8.7055	8	31	62	25	15	68	20	14	6	1.384615385	.	.	.	0	0	0	0	0	0	0	0	0.01	0.01	0
APSI_H008.9801.t1	-0.31772962	5.603425	-0.054575	.	.	.	.	.	0	.	0	.	0	.	1	0.943	0	0	0.75	0	0	12768.91	113	7	8.7055	8	31	62	25	15	68	20	14	6	1.384615385	.	.	.	0	0	0	0	0	0	0	0	0.01	0.01	0
APSI_H001.7287.t2	-0.31971422	4.555522	5.501522	.	.	.	reduced_virulence,unaffected_pathogenicity,loss_of_pathogenicity	PHI:3282,PHI:191,PHI:24	0	.	0	.	0	GH3	0	0.009	1	1	0.2	0	0	88832.5	807	4.5	6.8632	11	253	437	230	95	443	169	92	77	1.076470588	0	0	0	1	0	1	1	1	1	0	0	10.75	10.75	0
APSI_H003.4299.t1	-0.32186082	0.4623565	0.7263565	.	.	.	.	.	0	.	0	.	0	.	0.359	0.597	1	1	0.19	1	0	21727.55	193	14.5	10.3923	5	55	88	54	24	106	44	31	13	1.382352941	.	.	.	1	1	0	0	0	0	1	1	22.34	22.64	0.565217391
APSI_H002.12071.t1	-0.32199246	0.3893805	3.9893805	.	.	.	.	.	0	.	0	.	0	.	0.329	0.071	1	1	0.56	0	0	7135.21	66	4.5	9.8024	2	27	39	24	6	34	12	9	3	0.538461538	.	.	.	0	1	0	0	0	1	0	0	0.1	0.1	0
APSI_P008.16838.t1	-0.32199246	0.3893805	3.9893805	.	.	.	.	.	0	.	0	.	0	.	0.329	0.071	1	1	0.56	0	0	7135.21	66	4.5	9.8024	2	27	39	24	6	34	12	9	3	0.538461538	.	.	.	0	1	0	0	0	1	0	0	0.1	0.1	0
APSI_H003.5330.t1	-0.32320866	3.054869	-0.353131	.	.	.	.	.	0	.	0	.	0	.	0.975	0.593	0	0	0.64	0	0	11304.88	103	4.5	7.7383	5	33	61	23	16	57	16	12	4	1.04	.	.	.	0	0	0	0	0	0	0	0	0.16	0.16	0
APSI_P006.9605.t1	-0.3263479	4.8475615	3.9175615	.	.	.	.	.	0	.	0	.	0	.	0.979	0.176	1	1	0.67	0	0	6936.84	67	3	8.5231	0	24	39	13	9	42	11	8	3	0.407407407	.	.	.	0	1	0	0	0	1	0	0	0	0	0
APSI_P006.9604.t1	-0.3263479	4.8475615	3.9175615	.	.	.	.	.	0	.	0	.	0	.	0.979	0.176	1	1	0.67	0	0	6936.84	67	3	8.5231	0	24	39	13	9	42	11	8	3	0.407407407	.	.	.	0	1	0	0	0	1	0	0	0	0	0
APSI_P006.10119.t1	-0.32789117	9.049346	-0.336654	.	.	.	.	.	1	PpCSEP_09	0	.	0	.	0.939	0.792	0	0	0.45	0	0	26183.7	238	6.5	7.7702	17	91	135	53	24	118	46	28	18	1.15	.	.	.	0	0	0	0	0	0	0	0	0	0.01	0
APSI_H001.5830.t1	-0.3279011	-0.668776	5.277224	.	.	.	.	.	0	.	0	.	0	.	0	0.009	1	1	0.05	0	0	73453.66	655	8	7.4349	5	180	316	186	73	334	157	87	70	1.233870968	1	0	0	1	1	1	1	1	1	0	0	1.98	1.99	0
APSI_P008.17007.t1	-0.32871172	10.2035215	0.0915215	.	.	.	.	.	0	.	1	PF00314	0	GH152	0.999	0.853	0	0	0.96	0	0	17233.94	164	-4.5	4.3796	9	68	112	37	16	92	24	10	14	0.930232558	.	.	.	0	0	0	0	0	0	0	0	0	0.02	0
APSI_H030.9203.t1	-0.32948866	-1.2841125	4.6738875	.	.	.	.	.	0	.	0	.	0	.	0.002	0.005	1	1	0.46	0	0	11970.33	109	-4.5	3.9127	2	26	62	31	6	74	10	3	7	0.272727273	.	.	.	1	1	0	0	0	1	0	0	0.03	0.03	0
APSI_H003.4632.t1	-0.329496	-1.298094	4.665906	.	.	.	.	.	0	.	0	.	0	.	0.001	0.005	1	1	0.59	0	0	6869.77	69	-5	3.7346	1	31	48	22	2	42	9	2	7	0.409090909	.	.	.	0	1	0	0	1	1	0	0	0.04	0.04	0
APSI_P010.11484.t1	-0.32965767	-0.828465	4.889535	.	.	.	.	.	0	.	0	.	0	.	0	0.047	1	1	0.01	0	0	61335.86	530	2.5	6.6914	2	127	207	158	70	246	164	89	75	2.015151515	0	0	1	1	0	1	1	1	1	0	0	0.03	0.03	0
APSI_H009.11323.t1	-0.32965767	-1.064412	4.881588	.	.	.	.	.	0	.	0	.	0	.	0	0.009	1	1	0	0	0	84742.57	744	23	9.7839	2	202	317	201	84	365	211	121	90	1.281690141	1	1	0	1	0	1	1	1	1	0	0	0.01	0.08	0
APSI_H003.4333.t1	-0.33265242	9.2221235	4.7761235	.	.	.	.	.	0	.	0	.	0	.	1	0.741	1	1	0.47	0	0	9501.3	86	2	7.8542	7	30	45	27	8	54	14	8	6	1.111111111	.	.	.	1	0	1	0	0	1	0	0	0.01	0.01	0
APSI_H008.9532.t1	-0.33310696	8.839746	4.405746	.	.	.	.	.	0	.	0	.	0	.	0.997	0.742	1	1	0.5	0	0	12205.2	109	10	11.7219	2	27	52	35	7	56	24	18	6	1.19047619	.	.	.	1	0	1	0	1	1	0	0	0.01	0.01	0
APSI_P022.4803.t1	-0.3334667	5.0552005	-0.4407995	.	.	.	.	.	0	.	0	.	0	.	0.997	0.919	0	0	0.8	0	0	13212.22	122	10	9.807	7	46	77	33	10	66	21	16	5	1.107142857	.	.	.	0	0	0	0	0	0	0	0	0	0	0
APSI_H002.12693.t1	-0.33390483	1.8149455	-0.5070545	.	.	.	.	.	0	.	0	.	0	.	0.868	0.519	0	0	0.21	0	0	15247.24	136	1	7.2015	0	36	76	31	19	76	32	17	15	0.861111111	.	.	.	0	0	0	0	0	0	0	0	0	0	0
APSI_H006.15293.t1	-0.3344165	3.964627	-0.295373	.	.	.	.	.	0	.	0	.	0	.	0.989	0.721	0	0	0.41	0	0	17896.12	166	2.5	7.5516	7	66	96	40	14	89	34	19	15	0.568181818	.	.	.	0	0	0	0	0	0	0	0	0	0	0
APSI_H009.11631.t1	-0.3361985	8.0823405	5.5083405	.	.	.	.	.	0	.	0	.	0	.	1	0.429	1	1	0.55	0	0	21458.28	191	0.5	6.5357	1	44	102	43	27	68	43	27	16	2.842105263	0	1	0	1	1	1	1	1	1	0	0	0.62	0.62	0
APSI_P006.9592.t1	-0.3366757	1.2097045	5.3977045	.	.	.	.	.	0	.	0	.	0	GH17	0	0.302	1	1	0.12	0	0	39979.55	350	6.5	8.4163	6	99	166	96	51	187	85	47	38	1.573770492	0	0	0	1	0	1	1	1	1	0	0	0.06	0.36	0
APSI_H007.8635.t1	-0.33818746	5.1683795	-0.0516205	.	.	.	.	.	0	.	0	.	0	.	1	0.87	0	0	0.45	0	0	7853.99	69	9.5	10.747	6	27	38	12	5	29	18	14	4	1.363636364	.	.	.	0	0	0	0	0	0	0	0	0	0	0
APSI_P002.14807.t1	-0.34090373	-1.359239	4.586761	.	.	.	.	.	0	.	0	.	0	.	0	0.009	1	1	0.02	0	0	71937.46	627	22.5	9.8297	5	150	271	172	65	296	191	110	81	1.714285714	1	0	1	1	1	1	1	0	1	0	0	0.03	0.03	0
APSI_P017.12252.t1	-0.34273675	0.9950655	4.7650655	.	.	.	reduced_virulence,unaffected_pathogenicity	PHI:7466,PHI:4010	0	.	0	.	0	CE16	0	0.205	1	1	0.37	0	0	42181.02	371	13	9.0976	5	107	182	107	52	188	83	51	32	1.587301587	0	0	0	1	0	1	1	1	1	0	0	7.12	12.19	0
APSI_P021.13329.t1	-0.34332076	4.158216	-0.263784	.	.	.	.	.	0	.	0	.	0	.	0.98	0.757	0	0	0.48	0	0	20457.92	187	0.5	6.5696	7	71	102	50	26	99	41	23	18	0.925	.	.	.	0	0	0	0	0	0	0	0	0	0.01	0
APSI_H010.13870.t1	-0.343602	-9.2250705	-4.0530705	.	.	.	.	.	0	.	0	.	0	.	0	0.138	0	1	0.37	0	1	50815.82	461	10	8.3458	12	140	236	145	45	260	90	52	38	1.29787234	0	0	0	1	1	1	1	1	1	2	2	0.83	42.83	0
APSI_P002.15043.t1	-0.343602	-9.2250705	-4.0530705	.	.	.	.	.	0	.	0	.	0	.	0	0.138	0	1	0.37	0	1	50815.82	461	10	8.3458	12	140	236	145	45	260	90	52	38	1.29787234	0	0	0	1	1	1	1	1	1	2	2	0.83	42.83	0
APSI_P009.18111.t1	-0.3439342	2.2151485	4.5371485	.	.	.	.	.	0	.	0	.	0	.	0.088	0.525	1	1	0.19	0	0	25209.51	218	-4	5.2995	1	55	95	56	37	114	57	28	29	1.4	.	.	.	1	1	1	0	1	1	0	0	0.08	0.09	0
APSI_H003.5179.t1	-0.34417877	-0.288522	5.267478	.	.	.	.	.	0	.	0	.	0	.	0	0.074	1	1	0	0	0	79963.7	693	11.5	8.1457	4	167	280	221	81	334	193	107	86	2.117021277	1	0	0	1	1	1	1	1	1	0	0	0.2	0.22	0
APSI_H003.4867.t1	-0.34417877	-1.1510095	4.6509905	.	.	.	.	.	0	.	0	.	0	.	0	0.033	1	1	0.07	0	0	47845.95	412	16	9.5662	5	98	173	113	59	208	109	65	44	2.122807018	0	0	0	1	0	1	1	1	1	0	0	0.31	0.49	0
APSI_H003.4876.t1	-0.34417877	-1.1260905	4.7119095	.	.	.	.	.	0	.	0	.	0	.	0	0.027	1	1	0.08	0	0	47788.92	412	18	9.6714	6	100	175	112	58	206	109	66	43	2.160714286	0	0	0	1	0	1	1	1	1	0	0	0.31	0.37	0
APSI_H007.8634.t1	-0.34417877	-1.0507635	4.8052365	.	.	.	.	.	0	.	0	.	0	.	0	0.024	1	1	0.02	0	0	67568.48	584	8	7.4174	6	128	244	158	77	283	167	92	75	2.364864865	1	0	0	1	1	1	1	1	1	0	0	8.15	8.16	0
APSI_H014.2051.t1	-0.34417877	-0.956758	4.977242	.	.	.	.	.	0	.	0	.	0	.	0	0.011	1	1	0	0	0	77856.44	679	1.5	6.6607	4	174	288	185	77	321	218	114	104	1.5	1	0	0	1	0	1	1	1	1	0	0	2.92	2.92	0
APSI_P004.3653.t1	-0.34482378	4.3083315	-0.2696685	.	.	.	.	.	0	.	0	.	0	.	0.983	0.78	0	0	0.66	0	0	10716.39	97	5.5	8.5112	4	29	52	29	15	54	18	13	5	1.647058824	.	.	.	0	0	0	0	0	0	0	0	8.92	12.84	0
APSI_H010.14267.t1	-0.34553662	9.6548335	4.3448335	.	.	.	.	.	0	.	0	.	0	.	0.994	0.891	1	1	0.83	0	0	20006.17	180	10.5	8.7872	10	60	101	44	24	98	37	25	12	1.53125	.	.	.	0	1	0	0	0	1	0	0	13.43	13.43	0
APSI_H001.6481.t1	-0.34644556	4.0723125	-0.3436875	.	.	.	.	.	0	.	0	.	0	.	0.989	0.747	0	0	0.4	0	0	16909.05	155	-3	5.94	1	46	82	44	17	79	36	19	17	0.861111111	.	.	.	0	0	0	0	0	0	0	0	0	0	0
APSI_H008.9906.t1	-0.34690228	0.229246	5.341246	.	.	.	.	.	0	.	0	.	0	.	0	0.148	1	1	0.32	0	0	47271.97	425	6	7.1002	9	113	210	137	51	225	97	56	41	1.846153846	0	0	0	1	1	1	1	1	1	0	0	6.79	7.62	0
APSI_P012.8929.t1	-0.34744662	1.1708845	5.8768845	.	.	.	reduced_virulence	PHI:7257	0	.	0	.	0	.	0	0.049	1	1	0.35	0	0	58552.52	523	-11	4.9473	13	151	276	132	71	277	99	47	52	1.391752577	0	0	0	1	1	1	1	1	1	0	0	0.06	0.06	0
APSI_P012.8911.t1	-0.34744662	1.1708845	5.8768845	.	.	.	reduced_virulence	PHI:7257	0	.	0	.	0	.	0	0.049	1	1	0.35	0	0	58552.52	523	-11	4.9473	13	151	276	132	71	277	99	47	52	1.391752577	0	0	0	1	1	1	1	1	1	0	0	0.06	0.06	0
APSI_H003.4593.t1	-0.351817	-0.0423595	3.6896405	.	.	.	.	.	0	.	0	.	0	.	0.098	0.28	1	1	0.46	0	0	19346.65	178	3.5	8.4235	0	64	103	46	22	92	30	18	12	0.894736842	.	.	.	1	0	0	0	0	0	0	0	0.01	0.03	0
APSI_P016.16249.t1	-0.35316667	0.6277405	5.8177405	.	.	.	.	.	0	.	0	.	0	.	0	0.135	1	1	0.39	0	0	45277.71	417	11.5	8.8178	9	147	231	121	47	241	71	43	28	0.989583333	0	0	0	1	1	1	1	1	1	0	0	1.65	1.84	0
APSI_P002.15119.t1	-0.35498798	4.7933495	-0.5706505	.	.	.	.	.	0	.	0	.	0	.	0.99	0.904	0	0	0.47	0	0	17993.75	165	7.5	8.3414	10	59	98	40	12	87	34	22	12	0.764705882	.	.	.	0	0	0	0	0	0	0	0	0	0.17	0
APSI_P013.4034.t1	-0.35573387	-7.095586	-4.335586	.	.	.	.	.	0	.	0	.	0	.	0.171	0.369	0	1	0.35	0	1	25097.22	230	10.5	9.3681	6	77	125	79	22	138	35	24	11	0.839285714	0	0	0	1	1	1	1	1	1	1	2	4.49	49.44	0
APSI_P002.15169.t1	-0.35971972	8.4678445	-1.7461555	.	.	.	.	.	1	PsShr2	0	.	0	.	0.998	0.871	0	0	0.81	1	0	22414.2	207	1.5	6.8828	12	77	125	48	26	118	36	20	16	1.125	.	.	.	0	0	0	0	0	0	1	0	12.66	12.66	0
APSI_P016.15993.t1	-0.36123434	4.0812835	-0.4187165	.	.	.	.	.	0	.	0	.	0	.	0.991	0.759	0	0	0.63	0	0	13610.54	126	13.5	10.6144	7	49	78	29	12	71	27	21	6	0.631578947	.	.	.	0	0	0	0	0	0	0	0	0	0	0
APSI_H011.7503.t1	-0.3616869	1.6144965	5.7424965	.	.	.	.	.	0	.	0	.	0	.	0.023	0.289	1	1	0.57	0	0	7704.96	70	6	10.0579	3	22	38	13	6	34	17	12	5	1.428571429	0	0	0	1	1	1	1	0	1	0	0	0	0	0
APSI_H004.2744.t1	-0.36317995	-0.836471	5.001529	.	.	.	.	.	0	.	0	.	0	.	0	0.027	1	1	0.03	0	0	71719.35	633	23.5	8.5957	17	185	312	171	74	294	174	105	69	1.565217391	1	0	0	1	0	1	1	1	1	0	0	0.55	0.56	0
APSI_P002.15595.t1	-0.36317995	-0.836471	5.001529	.	.	.	.	.	0	.	0	.	0	.	0	0.027	1	1	0.03	0	0	71719.35	633	23.5	8.5957	17	185	312	171	74	294	174	105	69	1.565217391	1	0	0	1	0	1	1	1	1	0	0	0.55	0.56	0
APSI_P012.8843.t1	-0.3636234	-5.170587	-0.508587	.	.	.	.	.	0	.	0	.	0	.	0.001	0.222	0	0	0.62	0	0	23673.75	212	25	11.0433	2	59	130	38	34	105	53	45	8	0.462686567	.	.	.	0	0	0	0	0	0	0	0	0	0	0
APSI_H004.3266.t1	-0.36485612	-0.971067	4.524933	.	.	.	.	.	0	.	0	.	0	.	0	0.084	1	1	0.79	0	0	19405.76	186	3.5	9.41	1	84	131	53	19	98	14	9	5	1.19047619	0	0	0	1	1	1	1	1	1	0	0	5.99	7.14	0
APSI_H019.11024.t1	-0.36489034	5.3139665	-0.2480335	.	.	.	.	.	0	.	0	.	0	.	1	0.927	0	0	0.47	0	0	17271.71	158	0.5	6.5939	13	55	91	37	11	82	33	18	15	0.84375	.	.	.	0	0	0	0	0	0	0	0	0.09	0.09	0
APSI_P020.4978.t1	-0.36489034	5.3139665	-0.2480335	.	.	.	.	.	0	.	0	.	0	.	1	0.927	0	0	0.47	0	0	17271.71	158	0.5	6.5939	13	55	91	37	11	82	33	18	15	0.84375	.	.	.	0	0	0	0	0	0	0	0	0.09	0.09	0
APSI_P004.3504.t1	-0.3670605	0.4994445	5.8514445	.	.	.	.	.	0	.	0	.	0	.	0	0.108	1	1	0.62	0	0	9200.42	82	6	9.7124	3	36	49	16	13	37	13	10	3	1.8	0	0	0	1	1	1	1	1	1	0	1	15.95	15.95	0.944444444
APSI_H004.2547.t1	-0.36736757	-1.384377	2.299623	.	.	.	.	.	0	.	0	.	0	.	0.001	0.385	1	1	0.44	1	0	39292.48	353	2.5	6.8197	4	113	179	87	58	200	81	45	36	1.102564103	0	0	0	1	1	1	1	0	1	0	1	2.22	26.14	0
APSI_P002.15622.t1	-0.3691832	-0.6528055	5.2751945	.	.	.	unaffected_pathogenicity	PHI:2488,PHI:2510	0	.	0	.	0	GH47	0	0.012	1	1	0.48	0	0	60729.48	540	6	8.1107	7	164	273	155	73	293	115	62	53	1.505263158	1	0	0	1	1	1	1	1	1	0	0	2.92	5.15	0
APSI_H015.674.t1	-0.36935523	-0.9268655	4.7911345	.	.	.	.	.	0	.	0	.	0	.	0	0.047	1	1	0.05	0	0	53421.69	471	23.5	10.1851	5	125	232	117	56	228	121	75	46	1.373493976	1	0	0	1	1	1	1	0	1	0	0	0	0.01	0
APSI_H004.2828.t1	-0.36965853	5.9493	0.1713	.	.	.	.	.	0	.	0	.	0	.	1	0.963	0	0	0.59	0	0	14082.98	121	11.5	9.6071	8	37	67	17	18	55	35	24	11	2.111111111	.	.	.	0	0	0	0	0	0	0	0	0	0	0
APSI_H004.2839.t1	-0.36965853	5.9493	0.1713	.	.	.	.	.	0	.	0	.	0	.	1	0.963	0	0	0.59	0	0	14082.98	121	11.5	9.6071	8	37	67	17	18	55	35	24	11	2.111111111	.	.	.	0	0	0	0	0	0	0	0	0	0	0
APSI_P025.87.t1	-0.37125674	-2.0579765	-5.9519765	.	.	.	.	.	0	.	0	.	0	.	0.965	0.684	0	1	0.46	0	1	22200.8	205	6.5	8.2816	11	79	115	75	22	120	38	23	15	1.097560976	.	.	.	1	1	0	0	0	1	2	0	11.81	43.72	0
APSI_H014.2335.t1	-0.37141925	0.0607	-0.4933	.	.	.	.	.	1	PsShr2	0	.	0	.	0	0.259	0	0	0.22	0	0	44036.01	401	-6.5	5.271	16	137	230	81	46	212	94	46	48	0.838709677	.	.	.	0	0	0	0	0	0	0	0	0.04	0.08	0
APSI_H016.15507.t1	-0.3729058	-3.0048375	-0.5088375	.	.	.	reduced_virulence,lethal,unaffected_pathogenicity,loss_of_pathogenicity,increased_virulence_(hypervirulence)	PHI:685,PHI:5271,PHI:59,PHI:2269,PHI:6956,PHI:2835,PHI:6957,PHI:2802,PHI:2844,PHI:4077,PHI:5440,PHI:2022,PHI:7485,PHI:8927,PHI:7696,PHI:7511,PHI:2837,PHI:9460,PHI:2247,PHI:2836,PHI:3866,PHI:2312,PHI:784,PHI:8929	0	.	0	.	0	.	0.122	0.462	0	0	0.12	0	0	31029.2	287	-3	5.6584	5	94	152	99	21	154	68	34	34	1.016949153	.	.	.	0	0	0	0	0	0	0	0	0.44	0.57	0
APSI_H002.12072.t1	-0.37304318	-0.353183	4.818817	.	.	.	.	.	0	.	0	.	0	.	0	0.138	1	1	0.78	0	0	16688.7	176	1	7.1476	1	99	119	30	25	122	8	5	3	0.558441558	0	0	0	1	1	1	1	0	1	0	0	0.9	12.74	0
APSI_P013.4448.t1	-0.37385896	-1.114894	-0.504894	.	.	.	reduced_virulence,loss_of_pathogenicity	PHI:4677,PHI:2826,PHI:311,PHI:1015,PHI:4182,PHI:334,PHI:3514,PHI:2310,PHI:65,PHI:6111,PHI:300	0	.	0	.	0	.	0	0.065	0	0	0.32	0	0	127871.49	1161	31.5	8.577	16	375	646	279	120	523	233	143	90	1.5	.	.	.	0	0	0	0	0	0	0	0	0	0	0
APSI_H003.4453.t1	-0.37428534	-3.2127435	-0.4287435	.	.	.	.	.	0	.	0	.	0	.	0.16	0.376	0	0	0.67	0	0	20850.07	189	15	9.8266	9	66	110	45	22	104	27	22	5	1.068181818	.	.	.	0	0	0	0	0	0	0	0	0.08	0.1	0
APSI_P006.9796.t1	-0.37441427	0.25466	5.14466	.	.	.	.	.	0	.	0	.	0	.	0.045	0.14	1	1	0.63	0	0	21714.35	200	22	11.3753	12	87	117	61	19	112	34	29	5	0.586956522	0	1	1	1	1	1	1	1	1	0	0	0	1	0
APSI_P004.3778.t1	-0.3750076	6.4337805	5.3597805	.	.	.	.	.	0	.	0	.	0	.	0.856	0.323	1	1	0.39	0	0	15532.86	136	-3	4.8059	1	31	57	54	16	76	30	14	16	1.909090909	0	0	0	1	1	1	1	1	1	0	0	0.01	0.94	0
APSI_P023.8462.t1	-0.37540033	-0.90145	4.62455	.	.	.	.	.	0	.	0	.	0	.	0	0.079	1	1	0.69	0	0	19239.63	221	-8	3.6836	1	139	167	46	22	182	14	3	11	0.286885246	0	0	0	1	0	1	1	1	0	0	0	36.28	97.09	0
APSI_P011.190.t1	-0.37551546	2.804735	4.904735	.	.	.	.	.	0	.	0	.	0	.	0.194	0.456	1	1	0.4	0	0	31519.65	290	12.5	9.4289	10	89	144	87	25	166	44	29	15	1.754716981	0	1	1	1	1	1	1	1	1	0	0	11.31	12.97	0
APSI_H010.13782.t1	-0.3759403	0.7025205	5.0045205	.	.	.	.	.	0	.	0	.	0	.	0.015	0.268	1	1	0.07	0	0	29509.51	254	8.5	9.5625	2	50	102	73	34	137	77	44	33	2.1	1	0	0	1	1	1	1	1	1	0	1	18.87	18.88	0.736842105
APSI_H011.7406.t1	-0.37746793	5.195506	0.029506	.	.	.	.	.	0	.	0	.	0	.	0.999	0.862	0	0	0.48	0	0	19490.99	173	5	8.1615	10	57	93	39	18	88	38	22	16	1.615384615	.	.	.	0	0	0	0	0	0	0	0	0.13	0.17	0
APSI_P007.13765.t1	-0.37779766	5.806496	-0.103504	.	.	.	.	.	0	.	0	.	0	.	1	0.985	0	0	0.77	0	0	17471.02	156	8.5	8.4118	11	57	85	34	24	88	35	23	12	1.363636364	.	.	.	0	0	0	0	0	0	0	0	0.05	0.05	0
APSI_H005.1166.t1	-0.37779766	5.806496	-0.103504	.	.	.	.	.	0	.	0	.	0	.	1	0.985	0	0	0.77	0	0	17471.02	156	8.5	8.4118	11	57	85	34	24	88	35	23	12	1.363636364	.	.	.	0	0	0	0	0	0	0	0	0.05	0.05	0
APSI_P005.10459.t1	-0.3784075	6.4713815	5.7753815	.	.	.	.	.	0	.	0	.	0	.	0.651	0.465	1	1	0.42	0	0	23958.04	212	11	10.0906	4	51	94	68	23	116	32	22	10	2.4375	1	0	0	1	1	1	1	1	1	0	0	0.8	0.8	0
APSI_H006.14788.t1	-0.37851042	9.581061	3.749061	.	.	.	unaffected_pathogenicity	PHI:1627	0	.	0	.	0	.	1	0.972	1	1	0.33	0	0	12488.13	107	-2	4.8274	8	33	55	22	12	54	26	12	14	1.529411765	.	.	.	0	0	0	0	0	0	0	0	0	0	0
APSI_P002.14682.t1	-0.38029206	3.885608	-0.356392	.	.	.	.	.	0	.	0	.	0	.	0.961	0.746	0	0	0.71	0	0	13975	127	4	8.0374	5	36	75	30	17	72	26	16	10	1.285714286	.	.	.	0	0	0	0	0	0	0	0	0	0	0
APSI_H009.11699.t1	-0.38126594	2.4360335	-0.2159665	.	.	.	.	.	0	.	0	.	0	.	0.64	0.802	0	0	0.65	0	0	7507.71	67	6.5	10.1105	2	21	36	18	9	37	11	9	2	1.642857143	.	.	.	0	0	0	0	0	0	0	0	0.03	0.03	0
APSI_P001.7370.t1	-0.38250223	-1.08918	4.47282	.	.	.	.	.	0	.	0	.	0	.	0	0.073	1	1	0	0	0	48394.98	429	-1	6.3572	2	114	205	127	44	210	120	62	58	1.411764706	1	0	0	1	0	1	1	1	0	0	0	1.47	1.47	0
APSI_H002.12750.t1	-0.38265944	-2.4518	-0.5018	.	.	.	.	.	0	.	0	.	0	.	0.563	0.112	0	0	0.72	0	0	12621.43	120	8	10.1958	1	40	77	29	8	64	20	15	5	0.783783784	.	.	.	0	0	0	0	0	0	0	0	0	0	0
APSI_H002.12741.t1	-0.38265944	-1.8187005	-0.4987005	.	.	.	.	.	0	.	0	.	0	.	0.668	0.112	0	0	0.71	0	0	12620.48	120	8	10.1958	1	40	76	30	8	65	20	15	5	0.783783784	.	.	.	0	0	0	0	0	0	0	0	0	0	0
APSI_H004.3653.t1	-0.38273683	-0.671994	4.758006	.	.	.	.	.	0	.	0	.	0	.	0	0.095	1	1	0.47	0	0	50772.02	458	7	7.9469	11	155	236	133	53	251	95	53	42	1.163043478	1	0	0	1	1	1	1	1	1	0	0	1.36	11.91	0
APSI_P004.3780.t1	-0.38273683	-0.671994	4.758006	.	.	.	.	.	0	.	0	.	0	.	0	0.095	1	1	0.47	0	0	50772.02	458	7	7.9469	11	155	236	133	53	251	95	53	42	1.163043478	1	0	0	1	1	1	1	1	1	0	0	1.36	11.91	0
APSI_P005.10833.t1	-0.38278425	3.3565205	3.8845205	.	.	.	.	.	0	.	0	.	0	.	0.342	0.57	1	1	0.06	0	0	29706.69	265	-1.5	6.1501	8	82	131	66	30	135	70	36	34	1.340425532	0	0	0	1	0	1	1	0	0	0	0	1.2	1.32	0
APSI_H015.628.t1	-0.3834873	0.684488	5.630488	.	.	.	reduced_virulence	PHI:4987	0	.	0	.	0	GH20	0	0.009	1	1	0.19	0	0	71590.18	640	4.5	6.9099	7	190	323	189	77	340	134	74	60	1.073170732	0	0	0	1	1	1	1	1	1	0	0	6.15	6.21	0
APSI_H004.3056.t1	-0.38441828	-0.8931835	4.6988165	.	.	.	.	.	0	.	0	.	0	.	0	0.068	1	1	0.02	0	0	64613.68	563	3.5	6.8131	8	152	257	143	73	257	169	91	78	1.613636364	1	0	0	1	0	1	1	1	1	0	0	11.05	11.07	0
APSI_H004.2473.t1	-0.38441828	-1.1904745	4.5695255	.	.	.	.	.	0	.	0	.	0	.	0	0.04	1	1	0.01	0	0	108351.5	947	18	8.7472	8	245	418	250	109	447	240	134	106	2.015748031	1	0	0	1	0	1	1	1	1	0	1	19.48	19.48	0.975
APSI_P012.8822.t1	-0.3846952	7.058401	1.496401	.	.	.	.	.	0	.	0	.	0	.	0.999	0.928	1	1	0.48	1	0	19440.97	171	4.5	8.073	8	51	98	36	25	89	36	21	15	1.678571429	.	.	.	1	1	0	0	0	0	1	1	22.05	22.08	0.826086957
APSI_P026.949.t1	-0.3847418	-0.6778475	4.9561525	.	.	.	.	.	0	.	0	.	0	.	0	0.061	1	1	0.03	0	0	62289.01	558	20	9.1797	6	166	283	146	61	270	151	91	60	1.160714286	0	0	0	1	0	1	1	1	0	0	0	4.75	4.76	0
APSI_P007.13545.t1	-0.38492325	-0.063596	5.036404	.	.	.	.	.	0	.	0	.	0	GH26	0	0.15	1	1	0.22	0	0	39540.55	352	12	9.8391	0	97	168	107	46	201	79	47	32	1.291666667	0	0	0	1	1	1	1	1	1	0	0	0.85	0.85	0
APSI_H005.908.t1	-0.38492325	-0.087946	5.030054	.	.	.	.	.	0	.	0	.	0	GH26	0	0.147	1	1	0.22	0	0	39469.47	351	12	9.8391	0	96	167	106	46	200	79	47	32	1.309859155	0	0	0	1	1	1	1	1	1	0	0	0.85	0.86	0
APSI_P001.6152.t1	-0.38497454	4.266455	-0.515545	.	.	.	.	.	0	.	0	.	0	.	0.968	0.829	0	0	0.49	0	0	19852.43	183	4.5	7.9703	6	69	106	57	17	94	41	24	17	0.897435897	.	.	.	0	0	0	0	0	0	0	0	0.01	0.01	0
APSI_P004.2902.t1	-0.3858684	0.484761	5.530761	.	.	.	.	.	0	.	0	.	0	GH16	0.002	0.157	1	1	0.34	0	0	29680.89	263	17	10.5111	2	77	141	65	37	143	55	38	17	0.931034483	0	1	1	1	1	1	1	0	1	0	0	14.03	18.46	0
APSI_H020.149.t1	-0.38609353	0.7702145	3.9562145	.	.	.	.	.	0	.	0	.	0	.	0.144	0.325	1	1	0.18	0	0	20802.62	184	12.5	10.8861	0	58	88	45	17	73	52	34	18	1.538461538	.	.	.	1	1	1	0	0	1	0	0	0	0	0
APSI_P009.18225.t1	-0.386758	-0.003011	5.252989	.	.	.	.	.	0	.	0	.	0	.	0	0.124	1	1	0.02	0	0	44324.53	400	1	6.9007	0	122	189	126	27	191	105	54	51	1.31884058	1	1	0	1	1	1	1	1	1	0	0	0.01	0.02	0
APSI_P009.17624.t1	-0.38717943	2.5316785	-0.4983215	.	.	.	.	.	0	.	0	.	0	.	0.936	0.569	0	0	0.5	0	0	14688.55	135	6.5	8.0969	5	48	81	28	13	64	25	18	7	0.696969697	.	.	.	0	0	0	0	0	0	0	0	0	0	0
APSI_H001.6835.t1	-0.3879363	7.032171	2.742171	.	.	.	.	.	0	.	0	.	0	.	1	0.715	1	1	0.43	0	0	16372.15	151	12.5	10.9841	2	54	81	29	13	78	40	27	13	0.674418605	.	.	.	0	0	0	0	0	1	0	0	0	0	0
APSI_H001.6834.t1	-0.3879363	7.032171	2.742171	.	.	.	.	.	0	.	0	.	0	.	1	0.715	1	1	0.43	0	0	16372.15	151	12.5	10.9841	2	54	81	29	13	78	40	27	13	0.674418605	.	.	.	0	0	0	0	0	1	0	0	0	0	0
APSI_H021.3860.t1	-0.38816085	2.2466255	5.5766255	.	.	.	unaffected_pathogenicity	PHI:1087	0	.	0	.	0	.	0.124	0.321	1	1	0.3	0	0	30012.16	258	6.5	8.2235	6	64	127	65	41	144	68	39	29	1.152173913	0	0	1	1	1	1	1	1	1	0	1	21.14	21.25	0.869565217
APSI_P014.1342.t1	-0.39116648	-0.790671	4.807329	.	.	.	.	.	0	.	0	.	0	.	0	0.067	1	1	0.02	0	0	55715.19	490	10.5	8.6843	4	132	226	126	61	240	131	74	57	1.404494382	1	0	0	1	0	1	1	0	1	0	0	0.46	0.47	0
APSI_P012.9003.t1	-0.39116648	-0.2018995	5.3901005	.	.	.	.	.	0	.	0	.	0	.	0	0.068	1	1	0.06	0	0	44037.25	389	15.5	9.4281	4	109	187	106	53	194	93	58	35	1.507692308	1	0	0	1	0	1	1	1	1	0	0	0.28	0.82	0
APSI_H004.3455.t1	-0.39217487	-7.7286545	-4.4346545	.	.	.	.	.	0	.	0	.	0	.	0.007	0.444	0	1	0.84	0	1	24272.37	292	-2	3.5495	56	236	277	147	4	261	2	0	2	0.032894737	0	0	0	1	0	1	1	0	1	0	8	40.9	192.49	0.695652174
APSI_H001.5913.t1	-0.39217487	-3.128631	-5.912631	.	.	.	.	.	0	.	0	.	0	.	1	0.464	0	1	0.85	0	1	22193.02	263	-1	4.4236	47	202	244	136	2	233	5	2	3	0.014925373	.	.	.	0	0	1	0	0	1	0	8	39.34	171.8	0.369565217
APSI_P016.15951.t1	-0.39233333	2.690653	-0.513347	.	.	.	.	.	0	.	0	.	0	.	0.986	0.548	0	0	0.64	0	0	13364.26	124	4.5	7.9763	6	44	75	26	14	69	21	14	7	1.064516129	.	.	.	0	0	0	0	0	0	0	0	0.01	0.01	0
APSI_P009.17824.t1	-0.39349943	0.8529995	-0.5090005	.	.	.	.	.	0	.	0	.	0	.	0.821	0.406	0	0	0.05	0	0	20818.18	195	-6	4.7304	2	67	111	50	10	96	57	26	31	0.803921569	.	.	.	0	0	0	0	0	0	0	0	0	0	0
APSI_P002.15707.t1	-0.3936656	0.307548	5.449548	.	.	.	.	.	0	.	0	.	0	.	0.002	0.141	1	1	0.26	0	0	18931.83	170	-17	4.0099	2	49	88	41	14	73	46	15	31	1.5	0	0	0	1	1	1	1	1	1	0	0	0.29	0.29	0
APSI_H015.614.t1	-0.39477628	4.67763	5.41563	.	.	.	.	.	0	.	0	.	0	.	0.598	0.279	1	1	0.02	0	0	20217.31	178	-2.5	5.1519	4	45	84	45	16	88	56	27	29	1.413793103	0	0	0	1	1	1	1	1	1	0	0	1.1	1.1	0
APSI_H015.658.t1	-0.40069282	9.099477	4.455477	.	.	.	.	.	0	.	0	.	0	.	0.99	0.784	1	1	0.41	0	0	10346.16	93	7.5	10.9078	2	25	43	30	5	49	23	16	7	1	.	.	.	1	0	1	0	1	1	0	0	0	0	0
APSI_H022.13.t1	-0.40302727	4.697767	4.217767	.	.	.	.	.	0	.	0	.	0	.	0.504	0.576	1	1	0.61	0	0	8061.14	72	-3.5	4.5363	2	21	38	19	12	41	16	7	9	1.428571429	.	.	.	1	0	0	0	0	0	0	0	8.61	8.61	0
APSI_P024.16420.t1	-0.40348485	-0.5579935	5.0280065	.	.	.	.	.	0	.	0	.	0	.	0	0.069	1	1	0.21	0	0	49222.13	430	18.5	10.1432	1	111	197	123	55	208	91	58	33	1.696969697	0	0	0	1	0	1	1	1	1	0	0	0.02	0.02	0
APSI_H002.13203.t1	-0.40350616	5.510258	4.454258	.	.	.	.	.	0	.	0	.	0	.	0.598	0.578	1	1	0.23	0	0	16385.8	143	-3.5	4.8941	7	40	66	41	19	78	32	15	17	1.65	0	0	0	1	1	0	1	0	1	0	0	0	0.01	0
APSI_H003.4370.t1	-0.40376326	4.828848	-0.481152	.	.	.	.	.	0	.	0	.	0	.	0.988	0.897	0	0	0.34	0	0	16641.9	153	2	7.2198	6	54	85	36	12	76	36	20	16	1.133333333	.	.	.	0	0	0	0	0	0	0	0	0	0	0
APSI_H003.4918.t1	-0.40652663	7.9496655	3.7736655	.	.	.	.	.	0	.	0	.	0	.	1	0.696	1	1	0.7	0	0	16040.6	146	4	6.8723	8	44	77	44	25	88	33	23	10	0.555555556	.	.	.	0	1	0	0	0	0	0	0	0	0.9	0
APSI_H005.1068.t1	-0.40730894	5.9446295	1.4086295	.	.	.	.	.	0	.	0	.	0	.	0.937	0.819	1	1	0.65	1	0	21983.93	196	3.5	7.4825	11	70	106	48	23	96	42	24	18	2	.	.	.	1	0	0	0	0	0	1	0	5.2	6.06	0
APSI_P006.9552.t1	-0.4084986	-6.11715	-0.50715	.	.	.	.	.	0	.	0	.	0	.	0.001	0.064	0	0	0.5	0	0	19110.4	176	24.5	11.7259	0	70	102	32	12	65	46	37	9	0.780487805	.	.	.	0	0	0	0	0	0	0	0	0	0	0
APSI_H009.11843.t1	-0.4084986	-6.11715	-0.50715	.	.	.	.	.	0	.	0	.	0	.	0.001	0.064	0	0	0.5	0	0	19110.4	176	24.5	11.7259	0	70	102	32	12	65	46	37	9	0.780487805	.	.	.	0	0	0	0	0	0	0	0	0	0	0
APSI_H001.7375.t1	-0.4113403	4.118015	-0.171985	.	.	.	.	.	0	.	0	.	0	.	0.92	0.795	0	0	0.74	0	0	14508.81	136	7	8.6164	7	54	77	35	14	74	23	16	7	1.230769231	.	.	.	0	0	0	0	0	0	0	0	1.68	1.68	0
APSI_P020.5064.t1	-0.41150877	1.7352825	4.8852825	.	.	.	.	.	0	.	0	.	0	.	0.058	0.417	1	1	0.58	0	0	18525.19	161	10.5	9.056	6	50	77	36	30	83	27	21	6	1.782608696	0	0	0	1	0	1	1	0	0	0	0	6.57	7.25	0
APSI_P004.3374.t1	-0.41264752	-3.052051	-0.508051	.	.	.	.	.	0	.	0	.	0	.	0.415	0.161	0	0	0.39	0	0	14957.6	136	-4.5	4.6742	0	47	78	28	19	69	29	13	16	0.941176471	.	.	.	0	0	0	0	0	0	0	0	0	0	0
APSI_P003.2250.t1	-0.41293222	-0.615333	4.658667	.	.	.	.	.	0	.	0	.	0	.	0	0.121	1	1	0.02	0	0	46064.22	406	0	6.5026	4	110	195	115	49	203	92	48	44	1.639344262	1	0	0	1	1	1	1	0	1	0	1	18.05	18.07	1
APSI_P003.2186.t1	-0.4144282	-6.4391505	-0.5051505	.	.	.	.	.	0	.	0	.	0	.	0	0.011	0	0	0.13	0	0	53229.33	485	-9	5.0988	5	168	274	129	45	231	118	57	61	1.032258065	.	.	.	0	0	0	0	0	0	0	0	0.01	0.89	0
APSI_H006.14836.t1	-0.4144282	-6.4391505	-0.5051505	.	.	.	.	.	0	.	0	.	0	.	0	0.011	0	0	0.13	0	0	53229.33	485	-9	5.0988	5	168	274	129	45	231	118	57	61	1.032258065	.	.	.	0	0	0	0	0	0	0	0	0.01	0.89	0
APSI_H010.13864.t1	-0.41468906	4.297197	-0.472803	.	.	.	.	.	0	.	0	.	0	.	0.976	0.819	0	0	0.4	0	0	17953.95	161	3	7.3243	6	56	90	38	27	89	36	21	15	0.894736842	.	.	.	0	0	0	0	0	0	0	0	0	0	0
APSI_H012.10608.t1	-0.41468906	3.94795	-0.47405	.	.	.	.	.	0	.	0	.	0	.	0.932	0.805	0	0	0.17	0	0	10255.72	96	3	9.694	0	35	53	30	7	52	22	13	9	0.8	.	.	.	0	0	0	0	0	0	0	0	0.02	0.03	0
APSI_H012.10613.t1	-0.41468906	3.94795	-0.47405	.	.	.	.	.	0	.	0	.	0	.	0.932	0.805	0	0	0.17	0	0	10255.72	96	3	9.694	0	35	53	30	7	52	22	13	9	0.8	.	.	.	0	0	0	0	0	0	0	0	0.02	0.03	0
APSI_P003.2221.t1	-0.41468906	3.94795	-0.47405	.	.	.	.	.	0	.	0	.	0	.	0.932	0.805	0	0	0.17	0	0	10255.72	96	3	9.694	0	35	53	30	7	52	22	13	9	0.8	.	.	.	0	0	0	0	0	0	0	0	0.02	0.03	0
APSI_H018.10324.t1	-0.4148881	-7.904448	-6.272448	.	.	.	.	.	0	.	0	.	0	.	0.084	0.644	0	0	0.33	0	1	39143.18	358	8.5	7.4578	24	127	200	97	38	205	76	46	30	0.743589744	.	.	.	0	0	0	0	0	0	2	0	5.77	9.86	0
APSI_P003.2244.t1	-0.41675562	1.609535	5.401535	.	.	.	.	.	0	.	0	.	0	.	0.032	0.336	1	1	0.09	0	0	24281.09	215	15	10.7781	0	60	94	61	18	98	57	37	20	1.8	0	0	0	1	1	0	1	1	1	0	0	0.02	0.02	0
APSI_H002.12737.t2	-0.42028028	-0.61376	5.18824	.	.	.	lethal,reduced_virulence,unaffected_pathogenicity,increased_virulence_(hypervirulence)	PHI:8588,PHI:2361,PHI:378,PHI:6753,PHI:2382,PHI:4878,PHI:8769,PHI:9226	0	.	0	.	0	.	0	0.033	1	1	0.05	0	0	46872.52	407	-4.5	5.8957	12	98	179	111	58	216	100	51	49	1.719298246	0	0	0	1	1	1	1	1	1	0	0	4.37	4.41	0
APSI_P002.14823.t1	-0.42140818	-9.372236	-4.464236	.	.	.	.	.	0	.	0	.	0	.	0	0.182	0	1	0.35	0	1	47591.04	430	10.5	8.5093	13	137	219	126	53	253	77	45	32	1.356321839	0	0	0	1	0	1	1	1	0	1	3	0.58	56.31	0
APSI_P002.14825.t1	-0.42140818	-9.372236	-4.464236	.	.	.	.	.	0	.	0	.	0	.	0	0.182	0	1	0.35	0	1	47591.04	430	10.5	8.5093	13	137	219	126	53	253	77	45	32	1.356321839	0	0	0	1	0	1	1	1	0	1	3	0.58	56.31	0
APSI_H004.3604.t1	-0.42143703	-0.3850345	5.0509655	.	.	.	.	.	0	.	0	.	0	.	0	0.094	1	1	0.12	0	0	40136.21	349	22	10.2586	1	81	147	97	48	173	96	62	34	1.736842105	1	1	0	1	1	1	1	1	1	0	0	0.03	0.03	0
APSI_P008.17361.t1	-0.42172968	-9.2940545	-3.9180545	.	.	.	.	.	0	.	0	.	0	.	0.003	0.101	0	1	0.5	0	1	8951.51	88	2	8.5015	2	39	51	32	10	69	6	4	2	0.484848485	0	0	0	1	1	1	1	0	1	2	3	39.08	56.87	0.52173913
APSI_P001.6812.t1	-0.42172968	-9.193846	-3.907846	.	.	.	.	.	0	.	0	.	0	.	0.001	0.118	0	1	0.45	0	1	8997.58	88	2	8.5015	2	38	51	32	11	70	6	4	2	0.545454545	0	0	0	1	1	1	1	0	1	0	3	38.94	57.76	0.52173913
APSI_P008.17358.t1	-0.42172968	-9.2940545	-3.9180545	.	.	.	.	.	0	.	0	.	0	.	0.003	0.101	0	1	0.5	0	1	8951.51	88	2	8.5015	2	39	51	32	10	69	6	4	2	0.484848485	0	0	0	1	1	1	1	0	1	2	3	39.08	56.87	0.52173913
APSI_P001.6544.t1	-0.42184055	6.11219	0.32819	.	.	.	.	.	0	.	0	.	0	.	1	0.964	0	0	0.73	0	0	15175.2	133	7.5	8.237	9	42	68	24	22	69	29	20	9	1.565217391	.	.	.	0	0	0	0	0	0	0	0	0	0	0
APSI_P001.7116.t1	-0.4232344	3.9992685	4.9452685	.	.	.	reduced_virulence,loss_of_pathogenicity	PHI:6739,PHI:1071,PHI:526	0	.	0	.	0	GH31	0	0.009	1	1	0.05	0	0	171257.08	1516	-17	5.6602	20	427	756	400	193	780	396	198	198	1.298932384	1	0	1	1	0	1	1	0	1	0	1	17.62	18.43	0.95
APSI_H020.152.t1	-0.4232344	4.013399	4.959399	.	.	.	reduced_virulence,loss_of_pathogenicity	PHI:6739,PHI:1071,PHI:526	0	.	0	.	0	GH31	0	0.009	1	1	0.04	0	0	171335.24	1516	-16	5.7146	20	424	754	400	193	780	397	199	198	1.309608541	1	0	1	1	0	1	1	0	1	0	1	17.52	18.41	0.95
APSI_H020.152.t2	-0.4232344	4.021649	4.961649	.	.	.	reduced_virulence,loss_of_pathogenicity	PHI:6739,PHI:1071,PHI:526	0	.	0	.	0	GH31	0	0.01	1	1	0.05	0	0	171432.4	1517	-16	5.7146	20	424	754	402	193	782	397	199	198	1.304964539	1	0	1	1	0	1	1	0	1	0	1	17.52	18.41	0.95
APSI_P001.7116.t2	-0.4232344	4.0058185	4.9458185	.	.	.	reduced_virulence,loss_of_pathogenicity	PHI:6739,PHI:1071,PHI:526	0	.	0	.	0	GH31	0	0.01	1	1	0.06	0	0	171354.24	1517	-17	5.6602	20	427	756	402	193	782	396	198	198	1.294326241	1	0	1	1	0	1	1	0	1	0	1	17.62	18.43	0.95
APSI_P002.14700.t1	-0.4232785	5.878414	0.436414	.	.	.	.	.	0	.	0	.	0	.	1	0.907	0	0	0.71	0	0	14227.34	131	-4.5	4.5912	13	54	74	40	12	73	23	10	13	1.19047619	.	.	.	0	0	0	0	0	0	0	0	2.93	2.94	0
APSI_P004.3586.t1	-0.42438865	-0.3664245	5.5375755	.	.	.	.	.	0	.	0	.	0	.	0	0.016	1	1	0.07	0	0	51284.83	453	-7	5.4555	3	131	213	123	56	220	117	58	59	1.529411765	0	0	0	1	1	1	1	1	1	0	0	0.08	0.09	0
APSI_P012.9239.t1	-0.42438865	-0.34301	5.54899	.	.	.	.	.	0	.	0	.	0	.	0	0.018	1	1	0.07	0	0	51283.84	453	-6	5.6124	3	131	213	123	56	220	116	58	58	1.544117647	0	0	0	1	1	1	1	1	1	0	0	0.08	0.09	0
APSI_P001.5470.t1	-0.42438865	0.068442	5.750442	.	.	.	.	.	0	.	0	.	0	GH105	0	0.053	1	1	0.19	0	0	51838.69	459	8	7.8642	4	138	226	131	64	246	109	62	47	1.05	0	0	0	1	1	1	1	1	1	0	0	0.09	0.71	0
APSI_H008.9351.t1	-0.42438865	0.068442	5.750442	.	.	.	.	.	0	.	0	.	0	GH105	0	0.053	1	1	0.19	0	0	51838.69	459	8	7.8642	4	138	226	131	64	246	109	62	47	1.05	0	0	0	1	1	1	1	1	1	0	0	0.09	0.71	0
APSI_H009.11220.t1	-0.42679363	4.830482	5.772482	.	.	.	.	.	0	.	0	.	0	.	0.418	0.425	1	1	0.33	0	0	15341.78	136	8.5	9.9404	3	33	66	34	13	68	32	21	11	1.458333333	1	1	0	1	1	1	1	1	1	0	0	0.03	0.03	0
APSI_P019.8005.t1	-0.42728555	4.5069155	5.4469155	.	.	.	unaffected_pathogenicity,loss_of_pathogenicity	PHI:191,PHI:24	0	.	0	.	0	GH3	0	0.01	1	1	0.38	0	0	88779.56	812	3	6.7263	11	257	454	243	96	461	162	88	74	1.049180328	0	0	0	1	0	1	1	1	1	0	0	0.1	0.1	0
APSI_H011.7663.t1	-0.42729223	2.870403	5.026403	.	.	.	reduced_virulence	PHI:2427,PHI:7077,PHI:9457,PHI:1107,PHI:5055,PHI:4112,PHI:1108	0	.	0	.	0	.	0.037	0.437	1	1	0.15	0	0	33185.42	295	3	7.1486	4	94	156	72	39	149	71	39	32	1.163636364	0	1	1	1	0	1	1	0	1	0	0	0.02	0.14	0
APSI_H011.7689.t1	-0.42729223	3.118603	5.010603	.	.	.	reduced_virulence	PHI:2427,PHI:7077,PHI:9457,PHI:1107,PHI:5055,PHI:4112,PHI:1108	0	.	0	.	0	.	0.066	0.452	1	1	0.14	0	0	32618.72	290	2	6.9031	4	93	153	70	39	146	70	38	32	1.166666667	0	1	1	1	0	1	1	0	1	0	0	0.02	0.15	0
APSI_H011.7689.t2	-0.42729223	2.870403	5.026403	.	.	.	reduced_virulence	PHI:2427,PHI:7077,PHI:9457,PHI:1107,PHI:5055,PHI:4112,PHI:1108	0	.	0	.	0	.	0.037	0.437	1	1	0.15	0	0	33185.42	295	3	7.1486	4	94	156	72	39	149	71	39	32	1.163636364	0	1	1	1	0	1	1	0	1	0	0	0.02	0.14	0
APSI_P006.10140.t1	-0.42800578	3.6751265	-0.4048735	.	.	.	.	.	0	.	0	.	0	.	0.996	0.684	0	0	0.39	0	0	9266.83	88	3.5	10.2747	0	30	51	32	4	53	18	11	7	0.461538462	.	.	.	0	0	0	0	0	0	0	0	9.61	9.75	0
APSI_H004.3156.t1	-0.43020514	-0.9186975	4.8113025	.	.	.	.	.	0	.	0	.	0	.	0	0.045	1	1	0.85	0	0	51192.28	482	-4	5.7959	10	189	301	128	25	223	87	44	43	0.854368932	0	0	0	1	1	1	1	1	1	0	0	10.44	10.54	0
APSI_P016.16135.t1	-0.43020514	-0.9186975	4.8113025	.	.	.	.	.	0	.	0	.	0	.	0	0.045	1	1	0.85	0	0	51192.28	482	-4	5.7959	10	189	301	128	25	223	87	44	43	0.854368932	0	0	0	1	1	1	1	1	1	0	0	10.44	10.54	0
APSI_H001.5867.t1	-0.43222284	-0.091576	5.398424	.	.	.	.	.	0	.	0	.	0	.	0	0.085	1	1	0.43	0	0	43988.82	385	-11	4.9471	2	98	198	90	66	196	82	39	43	1.528571429	0	0	0	1	1	1	1	1	1	0	0	4.21	4.22	0
APSI_H014.1993.t1	-0.43268314	-0.7367005	4.9932995	.	.	.	.	.	0	.	0	.	0	.	0	0.045	1	1	0.04	0	0	55678.53	489	13.5	9.0973	3	128	219	142	59	248	120	71	49	1.120879121	1	0	0	1	0	1	1	1	1	0	0	0.05	0.06	0
APSI_P005.11026.t1	-0.4330173	-0.10222	5.33378	.	.	.	.	.	0	.	0	.	0	.	0	0.094	1	1	0.63	0	0	47641.39	442	7.5	7.814	5	159	239	138	44	232	100	57	43	1.020408163	0	1	0	1	1	1	1	1	1	0	1	14.76	14.77	0.826086957
APSI_H006.14775.t3	-0.4334575	4.8274795	5.2474795	.	.	.	.	.	0	.	0	.	0	.	0.633	0.297	1	1	0.21	0	0	22945.28	209	9.5	8.6698	10	66	106	76	23	133	34	23	11	1	0	1	0	1	1	1	1	1	1	0	0	8.3	10.42	0
APSI_P002.14947.t1	-0.43435585	-1.919467	-0.035467	.	.	.	.	.	0	.	0	.	0	.	0.156	0.53	0	0	0.36	0	0	24326.4	217	1	6.654	3	71	114	61	37	120	48	27	21	0.979591837	.	.	.	0	0	0	0	0	0	0	0	0.04	0.05	0
APSI_H015.770.t2	-0.43447667	0.391084	-0.766916	.	.	.	reduced_virulence,lethal,unaffected_pathogenicity,loss_of_pathogenicity,increased_virulence_(hypervirulence)	PHI:685,PHI:5271,PHI:59,PHI:5272,PHI:7696,PHI:2269,PHI:2835,PHI:2837,PHI:9460,PHI:2802,PHI:2844,PHI:4077,PHI:2312,PHI:5440,PHI:784,PHI:2022,PHI:8927	0	.	0	.	0	.	0.593	0.6	0	0	0.38	0	0	27415.45	251	6	9.5848	2	83	133	83	21	131	57	32	25	1.326086957	.	.	.	0	0	0	0	0	0	0	0	0.02	0.24	0
APSI_H007.9026.t1	-0.43465436	-0.6052805	3.0127195	.	.	.	.	.	0	.	0	.	0	.	0.146	0.251	1	1	0.44	0	0	19868.16	177	17	11.2454	2	58	107	25	16	72	44	32	12	0.775	.	.	.	1	0	0	0	0	0	0	0	0.03	0.03	0
APSI_H005.1915.t1	-0.43534622	-0.2478545	5.2481455	.	.	.	.	.	0	.	0	.	0	.	0	0.084	1	1	0.23	0	0	55619.1	486	16.5	9.847	1	124	227	131	65	234	102	63	39	1.61038961	1	0	0	1	1	1	1	1	1	0	0	2.6	2.61	0
APSI_P006.9356.t1	-0.4354113	5.2242075	-0.3557925	.	.	.	.	.	0	.	0	.	0	.	1	0.93	0	0	0.49	0	0	10942.55	98	2.5	7.9323	6	29	57	21	12	56	23	13	10	0.92	.	.	.	0	0	0	0	0	0	0	0	0	0	0
APSI_P006.9609.t1	-0.43669176	7.162613	4.168613	.	.	.	.	.	0	.	0	.	0	.	0.99	0.509	1	1	0.4	0	0	8374.99	75	6.5	10.0579	4	24	40	27	6	46	15	11	4	0.647058824	.	.	.	0	1	0	0	0	1	0	0	0.13	0.13	0
APSI_P002.14957.t1	-0.43700716	-1.302982	4.505018	.	.	.	.	.	0	.	0	.	0	.	0	0.032	1	1	0.41	0	0	48091.48	424	13	8.0105	15	102	193	124	46	214	90	56	34	2.303571429	.	.	.	1	0	1	0	1	0	0	0	0.48	0.48	0
APSI_P012.8784.t1	-0.4381073	3.5979715	3.4599715	.	.	.	.	.	0	.	0	.	0	.	0.891	0.132	1	1	0.73	1	0	28998.38	308	14	10.3325	2	155	211	76	13	196	54	35	19	0.405594406	1	0	0	1	1	1	1	1	1	1	0	30.67	36.38	0
APSI_H010.13801.t1	-0.43827987	-0.064113	4.789887	.	.	.	.	.	0	.	0	.	0	.	0.005	0.186	1	1	0.59	0	0	13118.92	118	5	9.8407	1	38	61	33	14	53	17	12	5	3	.	.	.	1	0	1	0	1	0	0	0	0.68	0.68	0
APSI_H010.13558.t1	-0.43871087	4.571921	-0.084079	.	.	.	.	.	0	.	0	.	0	.	1	0.776	0	0	0.4	0	0	11498.76	103	8.5	8.5187	8	39	57	20	10	43	30	21	9	0.8	.	.	.	0	0	0	0	0	0	0	0	0	0	0
APSI_H005.1173.t1	-0.43967676	-0.3221015	5.5098985	.	.	.	.	.	0	.	0	.	0	.	0	0.028	1	1	0.13	0	0	75207.99	683	-4.5	6.0094	13	231	382	149	80	340	151	77	74	1.04109589	0	0	0	1	0	1	1	1	1	0	0	0.24	0.24	0
APSI_H005.1173.t2	-0.43967676	-0.3291015	5.5028985	.	.	.	.	.	0	.	0	.	0	.	0	0.028	1	1	0.13	0	0	75120.91	682	-4.5	6.0094	13	230	381	149	80	340	151	77	74	1.04109589	0	0	0	1	0	1	1	1	1	0	0	0.24	0.24	0
APSI_H004.3227.t1	-0.4399555	3.387747	5.265747	.	.	.	.	.	0	.	0	.	0	.	0.238	0.449	1	1	0.59	0	0	19142.74	175	-5.5	4.4262	6	64	111	30	22	82	26	11	15	1.285714286	0	1	0	1	0	1	1	1	0	0	0	0	0	0
APSI_H003.3966.t1	-0.4414656	-1.6675055	4.1764945	.	.	.	.	.	0	.	0	.	0	.	0	0.026	1	1	0.2	0	0	51418.48	444	18.5	8.9478	4	106	189	118	82	222	110	71	39	1.563380282	0	0	0	1	1	0	1	0	1	0	1	17.77	17.8	1
APSI_H015.512.t1	-0.44147485	4.633053	-0.484947	.	.	.	.	.	0	.	0	.	0	.	0.996	0.857	0	0	0.68	0	0	22343.65	198	9	8.5503	11	62	104	47	27	112	39	25	14	1.394736842	.	.	.	0	0	0	0	0	0	0	0	6.12	15.37	0
APSI_H004.2828.t2	-0.4414761	6.2917845	0.4957845	.	.	.	.	.	0	.	0	.	0	.	1	0.966	0	0	0.61	0	0	9558	81	5.5	8.5052	8	24	43	12	12	42	22	14	8	1.785714286	.	.	.	0	0	0	0	0	0	0	0	0	0	0
APSI_H004.2839.t2	-0.4414761	6.2917845	0.4957845	.	.	.	.	.	0	.	0	.	0	.	1	0.966	0	0	0.61	0	0	9558	81	5.5	8.5052	8	24	43	12	12	42	22	14	8	1.785714286	.	.	.	0	0	0	0	0	0	0	0	0	0	0
APSI_H005.1642.t1	-0.44151273	-4.871424	-4.489424	.	.	.	.	.	0	.	1	PF05730	0	.	0.018	0.085	0	1	0.82	0	1	16767.93	164	0.5	6.6536	9	86	111	60	11	87	16	9	7	1	0	1	0	1	1	1	1	1	1	1	2	19.78	40.35	0.95
APSI_P007.14373.t1	-0.44151273	-4.871424	-4.489424	.	.	.	.	.	0	.	1	PF05730	0	.	0.018	0.085	0	1	0.82	0	1	16767.93	164	0.5	6.6536	9	86	111	60	11	87	16	9	7	1	0	1	0	1	1	1	1	1	1	1	2	19.78	40.35	0.95
APSI_P001.6548.t1	-0.44327155	-0.321852	5.624148	.	.	.	.	.	0	.	0	.	0	.	0	0.009	1	1	0.39	0	0	76322.02	686	-10	5.3869	13	218	364	187	101	381	113	56	57	1.358778626	0	1	0	1	0	1	1	1	1	0	0	0.71	0.93	0
APSI_P024.16441.t1	-0.4449175	5.703759	-0.020241	.	.	.	.	.	0	.	0	.	0	.	1	0.954	0	0	0.62	0	0	9158.73	86	6	8.9875	5	31	50	27	8	55	19	13	6	0.785714286	.	.	.	0	0	0	0	0	0	0	0	0.11	0.11	0
APSI_H006.14775.t1	-0.44511062	3.4231105	5.2771105	.	.	.	.	.	0	.	0	.	0	.	0.389	0.302	1	1	0.16	0	0	23524.89	214	8.5	8.5041	10	68	108	77	24	135	35	23	12	1.026315789	0	1	0	1	1	1	1	1	1	0	0	8.94	11.47	0
APSI_P003.1553.t1	-0.4465723	5.1046	-0.6794	.	.	.	.	.	0	.	0	.	0	.	1	0.964	0	0	0.31	0	0	16186.4	149	1	6.9338	13	61	85	33	12	76	36	19	17	1.064516129	.	.	.	0	0	0	0	0	0	0	0	1.56	1.6	0
APSI_P009.17633.t1	-0.4465723	5.1046	-0.6794	.	.	.	.	.	0	.	0	.	0	.	1	0.964	0	0	0.31	0	0	16186.4	149	1	6.9338	13	61	85	33	12	76	36	19	17	1.064516129	.	.	.	0	0	0	0	0	0	0	0	1.56	1.6	0
APSI_H001.6544.t1	-0.4471527	-1.9479405	3.8720595	.	.	.	.	.	0	.	0	.	0	.	0	0.03	1	1	0.05	0	0	51323.62	438	17	9.6299	2	105	169	111	65	213	124	75	49	1.484848485	1	0	0	1	1	0	1	0	1	0	0	12.52	12.52	0
APSI_P022.4617.t1	-0.4471527	-1.9479405	3.8720595	.	.	.	.	.	0	.	0	.	0	.	0	0.03	1	1	0.05	0	0	51323.62	438	17	9.6299	2	105	169	111	65	213	124	75	49	1.484848485	1	0	0	1	1	0	1	0	1	0	0	12.52	12.52	0
APSI_P001.5453.t1	-0.45089275	-5.8457515	-0.4997515	.	.	.	.	.	0	.	0	.	0	.	0	0.109	0	0	0.75	0	0	30956.6	306	15	7.8575	3	139	226	88	33	156	46	38	8	0.231884058	.	.	.	0	0	0	0	0	0	0	0	0	0	0
APSI_P001.6761.t1	-0.45120975	-0.9989705	4.8270295	.	.	.	.	.	0	.	0	.	0	.	0	0.029	1	1	0.69	0	0	55367.6	489	-12	5.0128	5	150	261	121	88	264	98	47	51	1.4	.	.	.	1	0	1	0	0	1	0	0	2.62	2.62	0
APSI_P020.5154.t1	-0.45329842	-0.3981905	5.1578095	.	.	.	.	.	0	.	0	.	0	.	0	0.074	1	1	0.02	0	0	54776.34	466	20.5	9.9528	1	95	173	143	53	221	149	89	60	1.745762712	1	1	1	1	1	1	1	1	1	0	0	0.23	0.23	0
APSI_P020.5135.t1	-0.45329842	-0.8606545	4.8753455	.	.	.	.	.	0	.	0	.	0	.	0	0.044	1	1	0.02	0	0	54424.05	463	25.5	10.1891	1	97	172	138	53	217	154	94	60	1.733333333	1	1	1	1	0	1	1	1	1	0	0	0.28	0.28	0
APSI_P015.13034.t1	-0.4539171	2.6857805	4.7797805	.	.	.	reduced_virulence,lethal,unaffected_pathogenicity,loss_of_pathogenicity,increased_virulence_(hypervirulence)	PHI:861,PHI:4990,PHI:3835,PHI:3832,PHI:6703,PHI:62,PHI:1036,PHI:3279,PHI:182,PHI:317,PHI:3831,PHI:3833,PHI:1119,PHI:808,PHI:449,PHI:787,PHI:7133,PHI:6950,PHI:780,PHI:339,PHI:8752,PHI:269,PHI:2052,PHI:3478,PHI:3280,PHI:2054,PHI:4736,PHI:8036,PHI:507,PHI:7134,PHI:3623,PHI:471,PHI:8035,PHI:270	0	.	0	.	0	.	0.154	0.497	1	1	0.13	0	0	30181.02	276	-1	6.2359	3	90	154	79	31	148	64	33	31	0.965517241	1	1	0	1	1	1	1	0	1	0	0	0.04	0.04	0
APSI_H017.8015.t1	-0.45542213	9.4138995	4.4158995	.	.	.	.	.	0	.	0	.	0	.	0.951	0.882	1	1	0.36	0	0	17750.99	158	5.5	9.4887	1	46	82	35	22	84	35	21	14	1.138888889	.	.	.	1	0	0	0	1	1	0	0	3.67	3.67	0
APSI_H004.3384.t1	-0.45547742	-1.692488	4.205512	.	.	.	.	.	0	.	0	.	0	GH76	0	0.017	1	1	0.6	0	0	54439.98	488	15.5	9.1626	10	162	254	137	66	263	97	58	39	1.455555556	0	0	0	1	0	1	1	0	1	0	0	1.3	2.79	0
APSI_P007.13849.t1	-0.45807877	-3.17246	2.50354	.	.	.	.	.	0	.	0	.	0	.	0	0.054	1	1	0.88	1	0	30236.76	303	0.5	6.6434	11	154	219	100	12	157	22	12	10	0.791044776	0	1	0	1	1	1	1	1	1	1	0	0.61	5.99	0
APSI_P023.8378.t1	-0.4583988	-0.6014055	4.9065945	.	.	.	.	.	0	.	0	.	0	.	0	0.082	1	1	0	0	0	48172.45	430	16.5	10.1488	3	114	206	124	38	226	106	62	44	1.042105263	1	0	0	1	1	1	1	1	1	0	0	3.83	3.83	0
APSI_H009.11213.t1	-0.4583988	-0.6974555	4.9125445	.	.	.	.	.	0	.	0	.	0	.	0	0.065	1	1	0.02	0	0	49807.5	444	20	10.2568	3	116	211	129	40	235	110	66	44	1.06122449	1	0	0	1	1	1	1	1	1	0	0	3.83	3.83	0
APSI_H006.14455.t1	-0.4583988	-1.318271	4.597729	.	.	.	.	.	0	.	0	.	0	.	0	0.014	1	1	0.01	0	0	53922.63	469	15.5	8.9376	6	119	214	132	62	245	142	83	59	1.317647059	1	0	0	1	1	1	1	0	1	0	0	6.95	7.02	0
APSI_P008.16851.t1	-0.46113655	1.9639065	2.7899065	.	.	.	loss_of_pathogenicity	PHI:352	0	.	0	.	0	AA5_1,AA5_2,AA5	0	0.029	1	1	0.85	1	0	68431.24	636	1.5	6.9163	8	224	391	176	69	376	86	45	41	0.888235294	0	0	0	1	1	1	1	1	1	1	0	0.73	11.59	0
APSI_H005.1847.t1	-0.46419346	-9.0677395	-4.6337395	.	.	.	.	.	0	.	0	.	0	.	0.097	0.164	0	1	0.59	0	1	17757.88	171	-4	4.5738	2	71	109	48	12	92	27	12	15	0.760869565	0	0	0	1	1	1	1	0	1	0	2	17.74	36.07	1
APSI_P010.11911.t1	-0.4643653	0.110737	4.850737	.	.	.	.	.	0	.	0	.	0	.	0	0.21	1	1	0.03	0	0	40257.31	353	3.5	6.9753	2	83	159	105	42	185	86	48	38	1.592592593	0	0	0	1	0	1	1	1	0	0	0	0.01	0.24	0
APSI_H001.6777.t1	-0.4645445	-0.8504975	4.7295025	.	.	.	.	.	0	.	0	.	0	.	0	0.07	1	1	0.01	0	0	56633.18	499	9	8.4281	4	134	229	130	59	242	135	75	60	1.388888889	1	0	0	1	0	1	1	0	1	0	0	0.46	0.47	0
APSI_H001.7099.t1	-0.4645445	-1.2962015	4.5297985	.	.	.	.	.	0	.	0	.	0	.	0	0.029	1	1	0.04	0	0	79085.79	691	5	6.8964	8	176	329	167	96	324	186	101	85	1.847619048	1	0	0	1	0	1	1	1	0	0	0	0.45	0.5	0
APSI_H004.3645.t1	-0.4649561	0.556277	5.926277	.	.	.	.	.	0	.	0	.	0	GH27	0	0.105	1	1	0.67	0	0	48969.51	442	-3	5.7001	9	141	234	129	56	256	90	45	45	1.214285714	0	0	0	1	1	1	1	1	1	0	0	15.13	15.15	0
APSI_P018.7553.t2	-0.4650673	-0.4053065	5.2226935	.	.	.	.	.	0	.	0	.	0	.	0	0.062	1	1	0.05	0	0	116343.59	1060	44	9.856	11	331	569	297	89	508	240	153	87	0.793859649	1	0	0	1	0	1	1	0	1	0	0	2.77	2.77	0
APSI_P018.7553.t1	-0.4650673	-0.4085065	5.2194935	.	.	.	.	.	0	.	0	.	0	.	0	0.062	1	1	0.05	0	0	116270.54	1059	44	9.856	11	330	567	297	89	508	240	153	87	0.793859649	1	0	0	1	0	1	1	0	1	0	0	2.77	2.77	0
APSI_P002.14698.t1	-0.4662211	-1.2672475	4.5587525	.	.	.	.	.	0	.	0	.	0	.	0	0.029	1	1	0.47	0	0	54934.6	492	1	6.6222	12	148	264	140	61	269	107	57	50	1.266666667	.	.	.	1	0	1	0	1	1	0	0	6.62	24.6	0
APSI_H010.13632.t1	-0.4662211	-1.2672475	4.5587525	.	.	.	.	.	0	.	0	.	0	.	0	0.029	1	1	0.47	0	0	54934.6	492	1	6.6222	12	148	264	140	61	269	107	57	50	1.266666667	.	.	.	1	0	1	0	1	1	0	0	6.62	24.6	0
APSI_H009.11217.t1	-0.4698635	-3.8539535	-0.4939535	.	.	.	.	.	0	.	0	.	0	.	0.191	0.249	0	0	0.31	0	0	10024.25	89	10	12.0114	1	34	52	14	6	36	25	18	7	0.65	.	.	.	0	0	0	0	0	0	0	0	0	0	0
APSI_H007.9105.t1	-0.4708218	-0.494058	4.113942	.	.	.	.	.	0	.	0	.	0	.	0.042	0.19	1	1	0.49	0	0	15679.67	143	-4	4.6223	4	47	82	44	19	76	20	9	11	1.904761905	.	.	.	1	0	1	0	1	1	0	0	11.59	25.31	0
APSI_H020.299.t1	-0.4717771	2.5290685	-0.4289315	.	.	.	.	.	0	.	0	.	0	.	0.816	0.677	0	0	0.59	0	0	9278.35	86	1	6.8767	0	32	48	22	14	49	17	10	7	0.607142857	.	.	.	0	0	0	0	0	0	0	0	0	0	0
APSI_P014.1072.t1	-0.47183573	-1.2070525	-0.5050525	.	.	.	.	.	0	.	0	.	0	.	0.736	0.147	0	0	0.3	0	0	11083.54	101	7	11.1025	1	37	60	26	6	47	26	17	9	0.583333333	.	.	.	0	0	0	0	0	0	0	0	0	0	0
APSI_P012.9104.t1	-0.47319317	0.456344	-0.509656	.	.	.	.	.	0	.	0	.	0	.	0.947	0.214	0	0	0.11	0	0	13387.72	127	-1.5	5.6978	0	47	74	33	5	62	36	18	18	0.285714286	.	.	.	0	0	0	0	0	0	0	0	0	0	0
APSI_P006.9859.t1	-0.4732082	5.369299	-0.090701	.	.	.	.	.	0	.	0	.	0	.	1	0.91	0	0	0.17	0	0	10569.86	95	2	7.6136	5	31	52	18	6	38	25	14	11	1.733333333	.	.	.	0	0	0	0	0	0	0	0	0	0	0
APSI_H009.11242.t1	-0.47619763	-1.5195065	4.4264935	.	.	.	.	.	0	.	0	.	0	.	0	0.009	1	1	0.03	0	0	90902.28	803	15	8.2659	8	220	376	218	99	387	228	127	101	1.706349206	1	0	0	1	0	1	1	1	1	0	0	12.82	12.83	0
APSI_P009.17506.t1	-0.476867	-6.2029205	-0.5029205	.	.	.	.	.	0	.	0	.	0	.	0	0.05	0	0	0.1	0	0	69949.69	646	-15	4.8247	3	207	355	195	45	332	181	84	97	1.074829932	.	.	.	0	0	0	0	0	0	0	0	0	0.04	0
APSI_H009.11529.t1	-0.476867	-6.0153135	-0.5073135	.	.	.	.	.	0	.	0	.	0	.	0	0.082	0	0	0.1	0	0	76302.65	689	8.5	7.1713	2	193	362	182	69	323	165	93	72	1.198412698	.	.	.	0	0	0	0	0	0	0	0	0	0	0
APSI_H022.14.t1	-0.476867	-6.1100705	-0.5060705	.	.	.	.	.	0	.	0	.	0	.	0	0.066	0	0	0.11	0	0	67420.84	622	-11	4.9782	3	199	342	187	45	320	175	83	92	1.090909091	.	.	.	0	0	0	0	0	0	0	0	0	0.69	0
APSI_P005.10611.t1	-0.47741073	-3.3317925	2.6082075	.	.	.	.	.	0	.	0	.	0	.	0	0.01	1	1	0.22	1	0	98278.12	892	4	6.7349	3	269	471	278	95	472	203	111	92	0.993975904	0	1	0	1	1	1	1	1	1	1	0	4.66	10.43	0
APSI_H014.2293.t1	-0.47741073	-3.5098825	2.4361175	.	.	.	.	.	0	.	0	.	0	.	0	0.009	1	1	0.2	1	0	99447.46	900	8	6.9964	3	268	472	280	97	474	207	115	92	1.006024096	0	1	0	1	0	1	1	1	1	1	0	0.38	15.92	0
APSI_H010.14134.t1	-0.4778081	-1.7962475	2.3857525	.	.	.	.	.	0	.	0	.	0	.	0.018	0.285	1	1	0.15	1	0	27225.58	247	6	9.7978	2	77	123	78	22	133	39	23	16	1.463414634	0	1	0	1	1	1	1	0	1	1	1	8.79	32.11	0
APSI_P008.17428.t1	-0.47873086	-8.388438	-4.230438	.	.	.	.	.	0	.	0	.	0	.	0.002	0.305	0	1	0.56	0	1	17477.84	188	-5	3.7857	0	92	121	73	17	159	9	2	7	0.258426966	0	0	0	1	1	1	1	1	1	1	2	8.66	68.43	0
APSI_H010.13676.t1	-0.4795342	-9.9138715	-4.4298715	.	.	.	.	.	0	.	0	.	0	.	0	0.086	0	1	0.2	0	1	37462.62	338	17.5	10.0539	4	104	161	114	48	212	53	37	16	1.024096386	0	0	0	1	1	1	1	1	1	4	4	10.21	96.66	0
APSI_P003.2275.t1	-0.48373082	-0.9766775	4.7293225	.	.	.	.	.	0	.	0	.	0	.	0	0.049	1	1	0.01	0	0	50970.99	442	4	7.2373	4	112	193	117	54	215	125	67	58	1.485294118	1	0	0	1	1	1	1	0	1	0	0	0.06	0.18	0
APSI_P015.12910.t1	-0.48414245	3.0852415	4.9032415	.	.	.	.	.	0	.	0	.	0	.	0.322	0.375	1	1	0.36	0	0	10725.27	96	-1	5.5485	2	28	52	26	15	60	14	7	7	0.923076923	0	0	0	1	1	0	1	0	0	0	0	0.33	0.33	0
APSI_H010.13488.t1	-0.48574063	1.9781515	-1.7298485	.	.	.	.	.	0	.	0	.	0	.	0.815	0.803	0	0	0.85	1	0	19429.01	171	7	8.3858	9	59	96	41	26	95	25	17	8	1.333333333	.	.	.	0	0	0	0	0	0	0	1	16.59	16.76	1
APSI_H001.7130.t1	-0.48643795	-0.3302475	5.2977525	.	.	.	.	.	0	.	0	.	0	.	0	0.062	1	1	0.04	0	0	45215.3	410	6.5	7.387	4	127	221	97	39	182	106	60	46	0.987341772	1	1	0	1	1	1	1	1	1	0	0	0.48	0.48	0
APSI_P019.8164.t1	-0.48643795	-0.3302475	5.2977525	.	.	.	.	.	0	.	0	.	0	.	0	0.062	1	1	0.04	0	0	45215.3	410	6.5	7.387	4	127	221	97	39	182	106	60	46	0.987341772	1	1	0	1	1	1	1	1	1	0	0	0.48	0.48	0
APSI_P006.10148.t1	-0.48702392	-0.751826	4.816174	.	.	.	.	.	0	.	0	.	0	.	0	0.072	1	1	0.15	0	0	40770.29	368	19.5	9.7949	7	113	187	85	43	181	82	54	28	1.150684932	1	0	0	1	1	1	1	0	1	0	0	0	0.01	0
APSI_H011.7477.t1	-0.4873116	-3.446423	2.511577	.	.	.	.	.	0	.	0	.	0	.	0	0.007	1	1	0.74	1	0	20449.84	199	5.5	10.1685	2	99	136	56	19	103	14	10	4	0.86	0	1	0	1	1	1	1	1	1	1	0	11.15	38.25	0
APSI_P019.8201.t1	-0.4885593	0.471352	4.959352	.	.	.	.	.	0	.	0	.	0	.	0.001	0.251	1	1	0.15	0	0	38039.42	329	-1.5	6.3093	4	77	155	64	49	146	77	41	36	1.911111111	0	0	0	1	0	1	1	1	0	0	0	0.15	0.15	0
APSI_H001.7103.t1	-0.4885593	0.471352	4.959352	.	.	.	.	.	0	.	0	.	0	.	0.001	0.251	1	1	0.15	0	0	38039.42	329	-1.5	6.3093	4	77	155	64	49	146	77	41	36	1.911111111	0	0	0	1	0	1	1	1	0	0	0	0.15	0.15	0
APSI_H001.7104.t1	-0.4885593	0.471352	4.959352	.	.	.	.	.	0	.	0	.	0	.	0.001	0.251	1	1	0.15	0	0	38039.42	329	-1.5	6.3093	4	77	155	64	49	146	77	41	36	1.911111111	0	0	0	1	0	1	1	1	0	0	0	0.15	0.15	0
APSI_P003.2377.t1	-0.4893787	5.7100665	-0.0439335	.	.	.	.	.	0	.	0	.	0	.	1	0.959	0	0	0.48	0	0	10765.43	96	6.5	8.5052	8	35	54	21	9	47	24	16	8	1.055555556	.	.	.	0	0	0	0	0	0	0	0	0	0	0
APSI_P012.9010.t1	-0.49138397	-0.218116	4.637884	.	.	.	reduced_virulence	PHI:6227	0	.	0	.	0	GT8,GT24	0	0.024	1	1	0.04	0	0	181139.18	1610	-23	5.3021	14	429	783	490	164	817	400	196	204	1.421875	1	0	0	1	0	1	1	1	1	0	0	0.08	0.12	0
APSI_H009.11237.t1	-0.49152318	-0.453053	2.732947	.	.	.	.	.	0	.	0	.	0	.	0.208	0.261	1	1	0.49	0	0	24238.55	225	12	9.4999	8	82	139	51	23	125	40	27	13	0.661290323	.	.	.	0	1	0	0	0	0	0	0	0.22	0.22	0
APSI_H014.2339.t1	-0.49152318	0.8860655	-0.5119345	.	.	.	.	.	0	.	0	.	0	.	0.941	0.292	0	0	0.57	0	0	8530.5	82	1.5	7.188	4	33	54	19	6	46	17	10	7	0.333333333	.	.	.	0	0	0	0	0	0	0	0	0	0	0
APSI_P014.1231.t1	-0.4924946	5.0680375	-0.4819625	.	.	.	.	.	0	.	0	.	0	.	1	0.925	0	0	0.72	0	0	13902.88	127	6	9.8555	2	33	73	32	13	69	26	17	9	1.259259259	.	.	.	0	0	0	0	0	0	0	0	0	0.01	0
APSI_P002.15303.t1	-0.4924946	5.0614415	-0.5125585	.	.	.	.	.	0	.	0	.	0	.	0.996	0.933	0	0	0.12	0	0	16270.7	146	0	6.4614	7	45	79	45	16	81	34	18	16	1.28	.	.	.	0	0	0	0	0	0	0	0	0	0.01	0
APSI_H001.6990.t1	-0.4924946	4.196797	-0.507203	.	.	.	.	.	0	.	0	.	0	.	0.912	0.872	0	0	0.46	0	0	25820.63	237	7.5	8.6935	6	68	135	68	22	133	46	28	18	1.125	.	.	.	0	0	0	0	0	0	0	0	0.03	0.2	0
APSI_P007.13855.t1	-0.4924946	4.8941495	-0.2178505	.	.	.	.	.	0	.	0	.	0	.	1	0.852	0	0	0.48	0	0	13312.26	120	5	8.3015	8	36	73	30	10	71	24	15	9	0.612903226	.	.	.	0	0	0	0	0	0	0	0	0.03	0.07	0
APSI_P006.9941.t1	-0.4924946	4.9568065	-0.5571935	.	.	.	.	.	0	.	0	.	0	.	0.996	0.923	0	0	0.73	0	0	17773.57	163	6	9.2207	4	47	89	49	14	93	35	21	14	1.075	.	.	.	0	0	0	0	0	0	0	0	0	0.05	0
APSI_P006.9323.t1	-0.49257383	-0.8421725	4.8998275	.	.	.	.	.	0	.	0	.	0	.	0	0.043	1	1	0.14	0	0	49567.2	438	11.5	8.3262	10	127	212	130	59	241	98	58	40	1.506849315	1	0	0	1	1	1	1	1	1	0	0	0.04	10.89	0
APSI_H007.8463.t1	-0.49257383	-0.8421725	4.8998275	.	.	.	.	.	0	.	0	.	0	.	0	0.043	1	1	0.14	0	0	49567.2	438	11.5	8.3262	10	127	212	130	59	241	98	58	40	1.506849315	1	0	0	1	1	1	1	1	1	0	0	0.04	10.89	0
APSI_P018.7833.t1	-0.49267313	-4.9522645	-0.5122645	.	.	.	.	.	0	.	0	.	0	.	0.006	0.254	0	0	0.02	0	0	36350.72	331	-2	6.0025	0	111	169	108	23	155	89	45	44	0.816901408	.	.	.	0	0	0	0	0	0	0	0	0	0	0
APSI_H005.1145.t1	-0.4937211	-2.0303515	-0.2423515	.	.	.	.	.	0	.	0	.	0	.	0.198	0.504	0	0	0.83	0	0	13935.69	130	5	8.4797	8	57	85	26	16	73	13	9	4	1.0625	.	.	.	0	0	0	0	0	0	0	0	0.01	0.01	0
APSI_P003.1927.t1	-0.49656615	4.776921	-0.317079	.	.	.	.	.	0	.	0	.	0	.	0.991	0.858	0	0	0.16	0	0	12509.39	114	2.5	8.0164	5	39	60	36	8	61	27	15	12	1.041666667	.	.	.	0	0	0	0	0	0	0	0	0	0.01	0
APSI_P004.3094.t1	-0.4975429	2.4153805	4.6113805	.	.	.	.	.	0	.	0	.	0	.	0.208	0.426	1	1	0.08	0	0	17868.33	158	-4	4.8028	2	45	76	47	16	82	37	17	20	1.269230769	.	.	.	1	1	1	0	1	1	0	0	6.99	6.99	0
APSI_H003.4771.t1	-0.4975429	2.4153805	4.6113805	.	.	.	.	.	0	.	0	.	0	.	0.208	0.426	1	1	0.08	0	0	17868.33	158	-4	4.8028	2	45	76	47	16	82	37	17	20	1.269230769	.	.	.	1	1	1	0	1	1	0	0	6.99	6.99	0
APSI_P001.7208.t1	-0.4983834	3.213548	-0.494452	.	.	.	.	.	0	.	0	.	0	.	0.861	0.757	0	0	0.46	0	0	13597.42	124	11	10.4397	3	43	71	32	14	67	25	19	6	0.75	.	.	.	0	0	0	0	0	0	0	0	0	0.27	0
APSI_P001.6896.t1	-0.4993072	-0.5279205	4.9620795	.	.	.	.	.	0	.	0	.	0	.	0	0.085	1	1	0.01	0	0	40960.75	364	15	8.8802	5	98	168	106	39	175	95	60	35	1.083333333	0	0	0	1	1	1	1	0	1	0	0	13.84	13.85	0
APSI_H003.4395.t2	-0.49968183	2.317164	0.859164	.	.	.	.	.	0	.	0	.	0	.	0.632	0.611	1	1	0.37	1	0	24722.59	220	15	10.8645	1	56	106	65	20	111	41	29	12	1.942857143	.	.	.	1	0	0	0	0	0	1	0	0.3	6.23	0
APSI_H004.2812.t1	-0.501578	4.1214645	0.2994645	.	.	.	.	.	0	.	0	.	0	.	0.925	0.712	0	0	0.62	0	0	23281.55	207	5.5	7.7909	10	66	118	53	29	114	43	26	17	1.184210526	.	.	.	0	0	0	0	0	0	0	0	0.51	1.48	0
APSI_P021.13280.t1	-0.5036649	-3.910145	1.381855	.	.	.	.	.	0	.	0	.	0	.	0	0.118	1	1	0.06	1	0	67981.06	586	16	9.169	2	121	262	152	73	266	163	95	68	1.962025316	.	.	.	1	0	1	0	0	1	1	0	0	0.67	0
APSI_H012.10558.t1	-0.50375366	2.5696085	2.2996085	.	.	.	.	.	0	.	0	.	0	.	0.688	0.357	1	1	0.4	1	0	23142.27	208	7	8.2178	12	67	113	67	36	141	27	18	9	1.243902439	0	1	0	1	1	1	1	0	1	1	0	13.03	32.11	0
APSI_P009.17758.t1	-0.5044606	-3.9693575	0.2086425	.	.	.	reduced_virulence,unaffected_pathogenicity	PHI:144,PHI:7320	0	.	0	.	0	GH18	0	0.137	0	0	0.69	0	0	50318.65	463	5.5	7.8987	7	162	269	125	60	256	87	48	39	1.028037383	.	.	.	0	0	0	0	0	0	0	0	0	0.02	0
APSI_P001.6006.t1	-0.5078277	-0.1624715	5.5555285	.	.	.	.	.	0	.	0	.	0	.	0	0.047	1	1	0.37	0	0	44257.92	415	17.5	10.0338	5	158	249	121	30	204	74	48	26	0.721649485	1	0	1	1	1	1	1	1	1	0	0	3.81	3.83	0
APSI_H003.5112.t1	-0.5078277	-0.1624715	5.5555285	.	.	.	.	.	0	.	0	.	0	.	0	0.047	1	1	0.37	0	0	44257.92	415	17.5	10.0338	5	158	249	121	30	204	74	48	26	0.721649485	1	0	1	1	1	1	1	1	1	0	0	3.81	3.83	0
APSI_P008.16574.t1	-0.5081112	2.1302545	-2.1417455	.	.	.	.	.	0	.	0	.	0	.	0.972	0.74	0	0	0.59	1	0	20174.92	179	9	8.4754	8	55	99	40	32	98	29	21	8	1.64516129	.	.	.	0	0	0	0	0	0	1	0	12.01	12.06	0
APSI_P007.14428.t1	-0.5087243	-0.490991	5.107009	.	.	.	.	.	0	.	0	.	0	.	0	0.067	1	1	0.07	0	0	56808.91	498	-7	5.3816	2	137	230	109	67	225	126	62	64	2.029850746	1	0	0	1	1	1	1	1	1	0	0	1.95	2.15	0
APSI_H005.1685.t1	-0.5087243	-0.5020405	5.0959595	.	.	.	.	.	0	.	0	.	0	.	0	0.067	1	1	0.08	0	0	56838.93	498	-7	5.3816	2	137	230	108	67	224	126	62	64	2.060606061	1	0	0	1	1	1	1	1	1	0	0	1.95	2.15	0
APSI_H021.3861.t1	-0.5099143	0.2675085	5.1875085	.	.	.	.	.	0	.	0	.	0	.	0.009	0.171	1	1	0.23	0	0	33652.47	289	9	8.6587	6	71	138	76	47	161	73	43	30	1.354166667	0	0	1	1	1	1	1	1	1	0	1	21.08	27.03	0.869565217
APSI_P001.6718.t1	-0.5112663	4.154028	-0.591972	.	.	.	.	.	0	.	0	.	0	.	0.974	0.817	0	0	0.47	0	0	18517.59	165	11	9.404	8	51	87	49	23	98	30	21	9	1.515151515	.	.	.	0	0	0	0	0	0	0	0	7.11	7.12	0
APSI_P001.6717.t1	-0.51136047	4.1285735	-0.2274265	.	.	.	.	.	0	.	0	.	0	.	0.945	0.781	0	0	0.6	0	0	20191.2	181	5.5	8.2131	9	59	102	50	25	102	33	20	13	1.53125	.	.	.	0	0	0	0	0	0	0	0	6.74	6.78	0
APSI_P010.11456.t1	-0.5117724	-0.2606805	5.4753195	.	.	.	.	.	0	.	0	.	0	.	0	0.044	1	1	0.06	0	0	65051.97	575	-11	5.6888	9	151	276	149	76	282	144	73	71	1.300970874	0	0	0	1	1	1	1	1	1	0	0	0.07	0.07	0
APSI_P013.4092.t1	-0.5119123	2.230568	2.090568	.	.	.	loss_of_pathogenicity	PHI:6827	0	.	0	.	0	.	0	0.19	1	1	0.1	1	0	40937.47	363	-4	5.7919	3	102	184	103	47	191	83	42	41	1.474576271	.	.	.	1	1	1	0	1	1	1	0	0.91	15.55	0
APSI_P005.10813.t1	-0.512986	-1.608889	4.313111	.	.	.	.	.	0	.	0	.	0	.	0	0.013	1	1	0.25	0	0	51411.82	445	11	8.5759	3	113	196	124	67	230	105	62	43	1.808823529	.	.	.	1	0	1	0	0	1	0	0	0.04	0.06	0
APSI_H014.1994.t1	-0.512986	-1.5247135	4.4032865	.	.	.	.	.	0	.	0	.	0	.	0	0.012	1	1	0.23	0	0	53860.35	469	10.5	7.8739	5	125	213	127	71	239	108	64	44	1.698630137	.	.	.	1	0	1	0	0	1	0	0	0.04	0.05	0
APSI_H014.1988.t1	-0.5144935	0.1257075	5.5797075	.	.	.	.	.	0	.	0	.	0	.	0	0.091	1	1	0	0	0	45919.98	406	1	6.6994	4	112	186	106	43	200	103	54	49	1.153846154	1	0	0	1	1	1	1	1	1	0	0	1.42	1.42	0
APSI_P011.649.t1	-0.51485735	7.331964	4.919964	.	.	.	.	.	0	.	0	.	0	.	0.968	0.434	1	1	0.49	0	0	23695.7	212	3	7.0305	1	50	94	79	24	116	46	27	19	2.2	0	0	0	1	1	1	1	0	1	0	0	3.61	3.62	0
APSI_H003.4728.t3	-0.51559913	-2.007204	-3.777204	.	.	.	.	.	0	.	0	.	0	.	0.908	0.387	0	1	0.38	0	1	17802.78	162	3.5	7.8878	7	56	92	56	28	108	23	14	9	1.088235294	0	0	0	1	1	1	1	0	1	2	0	14.04	29.79	0
APSI_H004.3134.t1	-0.5163479	5.0848235	-0.2071765	.	.	.	.	.	0	.	0	.	0	.	1	0.882	0	0	0.35	0	0	22289.73	204	0	6.4647	13	72	121	41	19	97	51	27	24	1.125	.	.	.	0	0	0	0	0	0	0	0	0.01	0.04	0
APSI_P013.4350.t1	-0.5163479	5.3197145	-0.3982855	.	.	.	.	.	0	.	0	.	0	.	1	0.953	0	0	0.31	0	0	9027.13	83	0.5	6.8567	6	29	49	21	3	39	19	10	9	1.058823529	.	.	.	0	0	0	0	0	0	0	0	0	0	0
APSI_H009.11548.t1	-0.5163479	5.3197145	-0.3982855	.	.	.	.	.	0	.	0	.	0	.	1	0.953	0	0	0.31	0	0	9027.13	83	0.5	6.8567	6	29	49	21	3	39	19	10	9	1.058823529	.	.	.	0	0	0	0	0	0	0	0	0	0	0
APSI_H019.11153.t1	-0.5164189	-0.004768	4.879232	.	.	.	.	.	0	.	0	.	0	.	0.007	0.179	1	1	0.01	0	0	27223.61	237	-10	4.6365	3	53	108	63	26	112	67	30	37	1.513513514	1	0	1	1	1	1	1	1	1	0	0	11.2	11.55	0
APSI_H002.12737.t1	-0.51676786	-0.6211595	5.2108405	.	.	.	lethal,reduced_virulence,unaffected_pathogenicity,increased_virulence_(hypervirulence)	PHI:8588,PHI:2361,PHI:378,PHI:6753,PHI:2382,PHI:4878,PHI:8769,PHI:9226	0	.	0	.	0	.	0	0.028	1	1	0.07	0	0	45533.88	396	-8	5.3943	11	93	176	107	59	212	99	49	50	1.754385965	0	0	0	1	1	1	1	1	1	0	0	4.37	4.41	0
APSI_H011.7470.t1	-0.51725084	5.4854665	0.0434665	.	.	.	.	.	0	.	0	.	0	.	0.999	0.908	0	0	0.55	0	0	15134.54	139	9	8.8985	8	49	80	40	14	84	31	21	10	0.675675676	.	.	.	0	0	0	0	0	0	0	0	0.05	0.05	0
APSI_P015.12903.t1	-0.5178316	-1.2519535	-0.5039535	.	.	.	reduced_virulence,loss_of_pathogenicity	PHI:4677,PHI:2826,PHI:311,PHI:4182,PHI:1015,PHI:334,PHI:3514,PHI:2310,PHI:65,PHI:6111,PHI:300	0	.	0	.	0	.	0	0.042	0	0	0.45	0	0	41442.82	380	3	6.8543	7	141	217	98	42	187	88	49	39	1.111111111	.	.	.	0	0	0	0	0	0	0	0	0	0.09	0
APSI_H004.3554.t1	-0.5178727	2.176464	-0.265536	.	.	.	.	.	0	.	0	.	0	.	0.762	0.645	0	0	0.24	0	0	15704.59	143	2	7.8468	2	45	85	33	17	80	31	17	14	0.75	.	.	.	0	0	0	0	0	0	0	0	0	0	0
APSI_H008.9644.t1	-0.5178727	3.745913	-0.292087	.	.	.	.	.	0	.	0	.	0	.	0.977	0.696	0	0	0.59	0	0	8409.83	76	5.5	9.4866	4	24	43	23	7	43	12	9	3	0.9375	.	.	.	0	0	0	0	0	0	0	0	0.04	0.04	0
APSI_H006.14775.t2	-0.5184887	3.261977	5.151977	.	.	.	.	.	0	.	0	.	0	.	0.391	0.294	1	1	0.19	0	0	23771.2	216	8.5	8.5041	10	68	109	78	25	137	35	23	12	1.052631579	0	1	0	1	1	1	1	1	1	0	0	9.39	13	0
APSI_P003.2132.t1	-0.51870453	-0.2135965	4.6344035	.	.	.	.	.	0	.	0	.	0	.	0.058	0.134	1	1	0.46	0	0	13741.16	120	3	8.4924	2	32	59	34	15	65	24	14	10	1.9375	0	0	0	1	1	1	1	0	1	0	0	2.96	3.05	0
APSI_P005.10576.t1	-0.5218445	4.3421225	4.6901225	.	.	.	.	.	0	.	0	.	0	.	0.825	0.117	1	1	0.64	0	0	17335.19	159	-3.5	5.7011	7	51	95	51	19	105	29	15	14	0.387755102	.	.	.	1	1	0	0	0	1	0	0	6.52	6.55	0
APSI_H009.11579.t1	-0.5219102	-2.0184755	3.9455245	.	.	.	.	.	0	.	0	.	0	.	0.001	0.005	1	1	0.58	0	0	6825.73	69	-5	3.7346	2	32	49	22	1	42	9	2	7	0.363636364	.	.	.	0	0	0	0	0	0	0	0	0.03	0.03	0
APSI_P013.3981.t1	-0.52292794	-9.2051455	-3.5891455	.	.	.	.	.	0	.	0	.	0	.	0	0.064	0	1	0.58	0	1	50136.54	456	10.5	8.3934	11	145	255	139	51	262	81	48	33	1.214285714	0	0	0	1	1	1	1	1	1	2	1	1.88	32.08	0
APSI_H009.11879.t1	-0.52292794	-9.2051455	-3.5891455	.	.	.	.	.	0	.	0	.	0	.	0	0.064	0	1	0.58	0	1	50136.54	456	10.5	8.3934	11	145	255	139	51	262	81	48	33	1.214285714	0	0	0	1	1	1	1	1	1	2	1	1.88	32.08	0
APSI_P013.4462.t1	-0.52340996	6.7800795	4.6740795	.	.	.	.	.	0	.	0	.	0	.	0.986	0.365	1	1	0.3	0	0	8713.17	78	8.5	12.023	2	23	37	24	13	47	18	15	3	0.45	.	.	.	1	1	1	0	0	1	0	0	0.07	0.07	0
APSI_H002.12739.t1	-0.5257909	-2.7694815	2.8645185	.	.	.	.	.	0	.	0	.	0	.	0	0.061	1	1	0.1	0	0	36782.46	328	-11.5	4.9347	2	94	164	96	43	167	95	45	50	1.338983051	.	.	.	1	0	0	0	0	0	0	0	0.12	0.12	0
APSI_P016.16139.t1	-0.5259223	-2.0778635	-4.8898635	.	.	.	reduced_virulence	PHI:6412,PHI:422,PHI:7230	0	.	0	.	0	.	0.549	0.753	0	1	0.58	0	1	25973.93	243	8	8.3835	7	83	142	78	31	148	44	28	16	1.101694915	.	.	.	1	1	0	0	0	0	2	2	35.63	58.33	0.782608696
APSI_H007.8776.t1	-0.52664644	4.073017	-0.330983	.	.	.	.	.	0	.	0	.	0	.	0.896	0.838	0	0	0.78	0	0	13091.72	119	4.5	7.9119	7	48	71	30	19	68	19	13	6	0.677419355	.	.	.	0	0	0	0	0	0	0	0	0.1	0.1	0
APSI_H004.3260.t1	-0.5266505	-6.260811	-0.506811	.	.	.	.	.	0	.	0	.	0	.	0	0.041	0	0	0.08	0	0	188297.28	1713	34	8.5372	14	563	950	444	146	781	373	216	157	1.159574468	.	.	.	0	0	0	0	0	0	0	0	0	0	0
APSI_P004.3726.t1	-0.5266505	-6.261111	-0.507111	.	.	.	.	.	0	.	0	.	0	.	0	0.041	0	0	0.09	0	0	185676.23	1690	34	8.588	13	557	938	436	144	768	367	213	154	1.157706093	.	.	.	0	0	0	0	0	0	0	0	0	0	0
APSI_H001.6997.t1	-0.52876574	8.1855375	3.2475375	.	.	.	.	.	0	.	0	.	0	.	0.998	0.825	1	1	0.48	0	0	8046.43	74	5.5	9.5159	4	27	40	24	5	43	16	11	5	0.8125	.	.	.	0	0	0	0	0	0	0	0	0.23	0.23	0
APSI_H001.7006.t1	-0.52876574	8.142699	3.300699	.	.	.	.	.	0	.	0	.	0	.	1	0.807	1	1	0.48	0	0	8147.53	74	6.5	9.9129	4	26	39	24	6	43	17	12	5	0.875	.	.	.	0	0	0	0	0	0	0	0	0.71	0.71	0
APSI_P010.12142.t1	-0.5288243	6.9022095	-0.4677905	.	.	.	.	.	1	PsShr1	0	.	0	.	0.701	0.694	0	0	0.56	0	0	35298.17	318	10	8.3122	15	103	189	56	36	159	65	39	26	1.095890411	.	.	.	0	0	0	0	0	0	0	0	0	0	0
APSI_P015.12865.t1	-0.52999294	4.1618765	2.2658765	.	.	.	.	.	0	.	0	.	0	.	0.92	0.396	1	1	0.48	1	0	12020.06	110	-1.5	4.9288	3	31	62	41	9	72	21	10	11	0.807692308	0	0	0	1	1	1	1	0	0	1	1	4.77	25.39	0
APSI_H018.10111.t1	-0.53011155	5.0658205	-0.6101795	.	.	.	.	.	0	.	0	.	0	.	0.989	0.957	0	0	0.46	0	0	20622.54	189	11	10.002	6	63	103	57	14	99	36	24	12	1.11627907	.	.	.	0	0	0	0	0	0	0	0	0.09	0.09	0
APSI_H006.14601.t1	-0.53011155	4.586067	-0.753933	.	.	.	.	.	0	.	0	.	0	.	0.997	0.893	0	0	0.82	0	0	21183.13	193	5	8.1527	10	70	111	48	18	97	40	23	17	1.542857143	.	.	.	0	0	0	0	0	0	0	0	0.13	0.22	0
APSI_H001.7094.t1	-0.5301791	-2.9567335	2.5752665	.	.	.	.	.	0	.	0	.	0	.	0	0.078	1	1	0.26	1	0	43501.2	386	-5.5	5.3963	3	103	197	109	53	201	87	43	44	1.584615385	0	0	0	1	1	1	1	1	1	1	1	3.09	25.71	0
APSI_P020.5146.t1	-0.53037155	-1.3665965	-0.4305965	.	.	.	.	.	0	.	0	.	0	.	0.221	0.623	0	0	0.41	0	0	10954.58	99	3.5	8.2695	3	34	55	30	13	56	19	12	7	1	.	.	.	0	0	0	0	0	0	0	0	2.78	2.78	0
APSI_P011.314.t1	-0.53055	5.304042	-0.101958	.	.	.	.	.	0	.	0	.	0	.	1	0.901	0	0	0.65	0	0	8241.29	75	2.5	7.6455	5	26	44	17	8	39	12	8	4	1.4375	.	.	.	0	0	0	0	0	0	0	0	0.05	0.1	0
APSI_P013.4446.t1	-0.5319968	-2.349873	2.498127	.	.	.	.	.	0	.	0	.	0	GH17	0	0.192	1	1	0.83	1	0	41591.27	388	-0.5	5.9545	7	141	230	119	38	225	54	27	27	1	0	0	0	1	1	1	1	1	1	1	0	2.05	6.5	0
APSI_H009.11475.t1	-0.5319968	-2.349873	2.498127	.	.	.	.	.	0	.	0	.	0	GH17	0	0.192	1	1	0.83	1	0	41591.27	388	-0.5	5.9545	7	141	230	119	38	225	54	27	27	1	0	0	0	1	1	1	1	1	1	1	0	2.05	6.5	0
APSI_H021.3897.t1	-0.533927	-2.2752635	-0.5032635	.	.	.	reduced_virulence,unaffected_pathogenicity	PHI:4903,PHI:4616,PHI:881,PHI:3277,PHI:9524,PHI:9519,PHI:2256,PHI:668,PHI:5034,PHI:6517	0	.	0	.	0	.	0.003	0.535	0	0	0.45	0	0	38471.09	356	7.5	7.9949	10	120	187	97	38	202	80	46	34	1.094117647	.	.	.	0	0	0	0	0	0	0	0	0	0.02	0
APSI_P001.6996.t1	-0.533927	-2.0953635	-0.5033635	.	.	.	reduced_virulence,unaffected_pathogenicity	PHI:4903,PHI:4616,PHI:881,PHI:3277,PHI:9524,PHI:9519,PHI:2256,PHI:668,PHI:5034,PHI:6517	0	.	0	.	0	.	0.024	0.544	0	0	0.46	0	0	36366.66	339	6.5	7.8052	10	118	180	94	35	193	73	42	31	1.048192771	.	.	.	0	0	0	0	0	0	0	0	0	0.01	0
APSI_P006.10117.t1	-0.53497547	5.6659465	0.4939465	.	.	.	.	.	0	.	0	.	0	.	1	0.862	0	0	0.81	0	0	8926.08	79	3	8.5063	4	23	51	17	8	40	13	8	5	2.153846154	.	.	.	0	0	0	0	0	0	0	0	0.01	0.01	0
APSI_P008.17363.t1	-0.5359986	-2.7213995	0.4526005	.	.	.	.	.	0	.	0	.	0	.	0.123	0.348	0	0	0.83	0	0	12794.52	117	0	6.4647	7	50	70	33	16	61	19	11	8	0.777777778	.	.	.	0	0	0	0	0	0	0	0	0.04	0.09	0
APSI_H005.1805.t1	-0.5360196	5.6560845	-0.1939155	.	.	.	.	.	0	.	0	.	0	.	1	0.975	0	0	0.34	0	0	10969.17	97	0	6.4612	6	34	54	17	14	44	28	15	13	1.375	.	.	.	0	0	0	0	0	0	0	0	0	0	0
APSI_P018.7591.t1	-0.53698856	0.3019095	5.3119095	.	.	.	.	.	0	.	0	.	0	.	0.004	0.161	1	1	0.25	0	0	18984.85	170	-16.5	4.0587	2	48	88	41	15	72	47	16	31	1.6	0	0	0	1	1	1	1	1	1	0	0	0.4	0.4	0
APSI_P003.2579.t1	-0.5390259	0.9976955	5.9376955	.	.	.	reduced_virulence	PHI:323,PHI:3859	0	.	0	.	0	GH5_49,GH5_39,GH5_46,GH5_47,GH5_54,GH5_9,GH5_15,GH5_22,GH5_14,GH5_45,GH5,GH5_44,GH5_50,GH5_37,GH5_32	0	0.01	1	1	0.22	0	0	56668.71	507	-11	4.8854	8	166	268	140	69	274	96	45	51	1.048076923	0	0	0	1	1	1	1	1	1	0	0	17.47	17.51	0
APSI_P001.6142.t1	-0.53948593	2.65094	-2.53906	.	.	.	.	.	0	.	0	.	0	.	0.993	0.872	0	0	0.68	1	0	23516.44	207	5.5	7.5653	11	70	113	46	38	111	46	28	18	1.333333333	.	.	.	0	0	0	0	0	0	1	0	0	13.93	0
APSI_H011.7418.t1	-0.54005265	3.367991	5.827991	.	.	.	.	.	0	.	0	.	0	.	0.232	0.358	1	1	0.44	0	0	11989.33	108	7	10.4639	0	36	52	29	14	43	18	14	4	2.384615385	0	0	0	1	1	1	1	1	1	0	0	1.15	1.15	0
APSI_P011.602.t1	-0.5400636	7.2612965	4.0992965	.	.	.	.	.	0	.	0	.	0	.	0.987	0.54	1	1	0.37	0	0	10479.11	92	3	8.9579	1	23	41	30	13	55	16	10	6	1.5	.	.	.	1	1	1	0	0	0	0	0	0.18	0.18	0
APSI_P015.12915.t1	-0.540247	-8.0524025	-0.5064025	.	.	.	reduced_virulence,lethal,unaffected_pathogenicity	PHI:8723,PHI:6470,PHI:2846,PHI:2537,PHI:9056,PHI:8883,PHI:6674	0	.	0	.	0	.	0.002	0.407	0	0	0.32	0	0	39165	363	-4	5.4774	5	126	202	103	31	194	89	44	45	0.934065934	.	.	.	0	0	0	0	0	0	0	0	0.38	0.39	0
APSI_H013.5490.t1	-0.540247	-8.0524025	-0.5064025	.	.	.	reduced_virulence,lethal,unaffected_pathogenicity	PHI:8723,PHI:6470,PHI:2846,PHI:2537,PHI:9056,PHI:8883,PHI:6674	0	.	0	.	0	.	0.002	0.407	0	0	0.32	0	0	39165	363	-4	5.4774	5	126	202	103	31	194	89	44	45	0.934065934	.	.	.	0	0	0	0	0	0	0	0	0.38	0.39	0
APSI_H004.2985.t1	-0.5409825	5.2374925	-0.4445075	.	.	.	.	.	0	.	0	.	0	.	0.991	0.956	0	0	0.84	0	0	13836.85	125	7.5	9.55	5	45	71	30	14	66	26	17	9	1.333333333	.	.	.	0	0	0	0	0	0	0	0	0.01	0.08	0
APSI_H004.2923.t1	-0.54314864	9.8259565	3.9039565	.	.	.	.	.	0	.	0	.	0	.	1	0.987	1	1	0.7	0	0	13465.17	117	5.5	8.3737	7	36	63	16	18	57	25	16	9	1.947368421	.	.	.	0	0	0	0	0	0	0	0	0.01	0.01	0
APSI_P006.10037.t1	-0.5439805	-1.0117045	2.3662955	.	.	.	.	.	0	.	0	.	0	.	0.051	0.386	1	1	0.42	1	0	8835.41	77	-0.5	5.587	1	19	32	26	13	52	10	5	5	2	0	0	0	1	1	1	1	0	1	1	1	10.84	25.48	0
APSI_P001.5206.t1	-0.54561263	5.7325565	0.7405565	.	.	.	.	.	0	.	0	.	0	.	0.971	0.861	1	1	0.1	1	0	20346.97	182	-1.5	5.7469	7	59	95	40	12	78	48	24	24	1.576923077	.	.	.	1	0	0	0	0	0	1	0	0.29	0.29	0
APSI_H001.7305.t1	-0.5476334	-6.358101	-0.508101	.	.	.	.	.	0	.	0	.	0	.	0	0.025	0	0	0.18	0	0	39425.43	364	-12.5	4.615	6	115	211	101	31	204	92	41	51	0.712765957	.	.	.	0	0	0	0	0	0	0	0	0	0	0
APSI_P019.8000.t1	-0.5476334	-6.358101	-0.508101	.	.	.	.	.	0	.	0	.	0	.	0	0.025	0	0	0.18	0	0	39425.43	364	-12.5	4.615	6	115	211	101	31	204	92	41	51	0.712765957	.	.	.	0	0	0	0	0	0	0	0	0	0	0
APSI_P001.6322.t1	-0.5477358	4.7277285	2.6937285	.	.	.	reduced_virulence,lethal,unaffected_pathogenicity,loss_of_pathogenicity,increased_virulence_(hypervirulence)	PHI:685,PHI:5271,PHI:59,PHI:3301,PHI:2802,PHI:4077,PHI:2844,PHI:5440,PHI:2022,PHI:7485,PHI:8927,PHI:7696,PHI:5272,PHI:7511,PHI:2837,PHI:9460,PHI:2836,PHI:2312,PHI:784,PHI:8929	0	.	0	.	0	.	0.716	0.623	1	1	0.3	0	0	28310.47	267	6	8.6302	5	94	148	90	20	154	54	31	23	0.952380952	.	.	.	0	0	0	0	0	1	0	0	1	1.17	0
APSI_H003.4283.t1	-0.5477358	4.7277285	2.6937285	.	.	.	reduced_virulence,lethal,unaffected_pathogenicity,loss_of_pathogenicity,increased_virulence_(hypervirulence)	PHI:685,PHI:5271,PHI:59,PHI:3301,PHI:2802,PHI:4077,PHI:2844,PHI:5440,PHI:2022,PHI:7485,PHI:8927,PHI:7696,PHI:5272,PHI:7511,PHI:2837,PHI:9460,PHI:2836,PHI:2312,PHI:784,PHI:8929	0	.	0	.	0	.	0.716	0.623	1	1	0.3	0	0	28310.47	267	6	8.6302	5	94	148	90	20	154	54	31	23	0.952380952	.	.	.	0	0	0	0	0	1	0	0	1	1.17	0
APSI_P002.15556.t1	-0.5482569	-0.465034	5.264966	.	.	.	unaffected_pathogenicity	PHI:2488,PHI:2510	0	.	0	.	0	GH47	0	0.045	1	1	0.35	0	0	64819.03	572	-3.5	5.9965	5	180	271	150	92	305	132	67	65	1.542857143	0	0	1	1	1	1	1	1	1	0	1	19.64	19.77	1
APSI_H004.2798.t1	-0.5482569	-0.465034	5.264966	.	.	.	unaffected_pathogenicity	PHI:2488,PHI:2510	0	.	0	.	0	GH47	0	0.045	1	1	0.35	0	0	64819.03	572	-3.5	5.9965	5	180	271	150	92	305	132	67	65	1.542857143	0	0	1	1	1	1	1	1	1	0	1	19.64	19.77	1
APSI_P011.558.t1	-0.5500925	4.7879615	-0.5520385	.	.	.	.	.	0	.	0	.	0	.	0.992	0.898	0	0	0.75	0	0	9193.4	88	2.5	9.1701	1	32	52	28	7	52	17	10	7	0.925925926	.	.	.	0	0	0	0	0	0	0	0	0.16	0.21	0
APSI_P011.564.t1	-0.5500925	4.701087	-0.554913	.	.	.	.	.	0	.	0	.	0	.	0.983	0.893	0	0	0.74	0	0	9204.41	88	1.5	8.0181	1	31	52	29	7	52	18	10	8	0.923076923	.	.	.	0	0	0	0	0	0	0	0	0.06	0.07	0
APSI_P011.563.t1	-0.5500925	4.6591455	-0.5548545	.	.	.	.	.	0	.	0	.	0	.	0.992	0.877	0	0	0.77	0	0	9175.37	88	2.5	9.1701	1	32	52	29	7	52	17	10	7	0.925925926	.	.	.	0	0	0	0	0	0	0	0	0.09	0.12	0
APSI_H016.15586.t1	-0.5511019	2.428785	4.918785	.	.	.	.	.	0	.	0	.	0	.	0.151	0.434	1	1	0.39	0	0	31065.12	285	12.5	9.4289	10	87	141	85	25	162	44	29	15	1.784313725	0	1	1	1	1	1	1	1	1	0	0	11.31	12.76	0
APSI_P001.6053.t1	-0.5512586	-3.3662915	-0.5282915	.	.	.	.	.	0	.	0	.	0	.	0.001	0.526	0	0	0.32	0	0	36170.88	339	13.5	9.9671	6	123	182	106	18	185	67	42	25	0.936708861	.	.	.	0	0	0	0	0	0	0	0	0.01	0.85	0
APSI_H001.6011.t1	-0.5548283	-10.3070725	-4.6490725	.	.	.	.	.	0	.	0	.	0	.	0	0.057	0	1	0.6	0	1	41984.17	421	21.5	10.3004	3	181	271	95	32	254	78	52	26	0.558282209	1	1	0	1	1	0	1	0	1	0	2	21.01	40.83	0.652173913
APSI_H008.9889.t1	-0.55738115	2.2100235	1.5440235	.	.	.	.	.	0	.	0	.	0	.	0.45	0.661	1	1	0.6	1	0	12672.62	115	6	10.3923	0	37	62	31	13	61	23	15	8	1.65	.	.	.	1	1	0	0	0	0	1	0	12	12.02	0
APSI_P004.3565.t1	-0.55823696	6.5799885	4.2099885	.	.	.	.	.	0	.	0	.	0	.	0.829	0.566	1	1	0.72	0	0	9696.16	89	-0.5	6.1789	4	29	51	27	11	54	11	6	5	1.315789474	.	.	.	1	0	0	0	0	0	0	0	0.74	0.76	0
APSI_P001.6706.t1	-0.5585159	6.11163	2.67363	.	.	.	.	.	0	.	0	.	0	.	0.966	0.607	1	1	0.37	0	0	13509.7	125	9	10.176	4	45	69	40	14	74	23	17	6	0.823529412	.	.	.	0	1	0	0	0	1	0	0	0.01	0.22	0
APSI_P006.10026.t1	-0.55880964	3.8306955	4.6506955	.	.	.	reduced_virulence,loss_of_pathogenicity	PHI:5393,PHI:352	0	.	0	.	0	AA5_1,AA5_2,AA5	0	0.03	1	1	0.75	0	0	68570.28	640	2	6.9824	9	242	404	175	74	373	83	44	39	0.87195122	0	0	0	1	1	1	1	1	1	0	0	1.1	9.68	0
APSI_H007.8948.t1	-0.55880964	3.8306955	4.6506955	.	.	.	reduced_virulence,loss_of_pathogenicity	PHI:5393,PHI:352	0	.	0	.	0	AA5_1,AA5_2,AA5	0	0.03	1	1	0.75	0	0	68570.28	640	2	6.9824	9	242	404	175	74	373	83	44	39	0.87195122	0	0	0	1	1	1	1	1	1	0	0	1.1	9.68	0
APSI_H010.14030.t1	-0.5596758	7.3453965	4.4533965	.	.	.	.	.	0	.	0	.	0	.	0.958	0.524	1	1	0.47	0	0	17509.31	160	13	9.4415	9	62	83	52	15	85	34	25	9	1.178571429	.	.	.	1	1	1	0	0	1	0	0	7.63	7.63	0
APSI_H013.5678.t1	-0.5598493	-1.376663	4.557337	.	.	.	.	.	0	.	0	.	0	.	0	0.011	1	1	0.08	0	0	53376.78	460	21	9.58	10	104	201	130	55	231	126	76	50	2.031746032	1	1	0	1	1	1	1	0	1	0	0	9.22	9.22	0
APSI_P001.6813.t1	-0.5599848	-0.897115	4.226885	.	.	.	.	.	0	.	0	.	0	.	0.032	0.114	1	1	0.42	0	0	6794.93	66	1	7.9895	1	31	37	23	5	47	9	5	4	0.375	.	.	.	1	1	0	0	1	1	0	1	22.85	22.85	0.260869565
APSI_P008.17357.t1	-0.5599848	-0.897115	4.226885	.	.	.	.	.	0	.	0	.	0	.	0.032	0.114	1	1	0.42	0	0	6794.93	66	1	7.9895	1	31	37	23	5	47	9	5	4	0.375	.	.	.	1	1	0	0	1	1	0	1	22.85	22.85	0.260869565
APSI_P024.16421.t1	-0.5602538	1.7908815	-0.5191185	.	.	.	lethal,reduced_virulence,unaffected_pathogenicity,loss_of_pathogenicity,increased_virulence_(hypervirulence)	PHI:5271,PHI:59,PHI:2269,PHI:2835,PHI:6957,PHI:3301,PHI:2802,PHI:4077,PHI:2844,PHI:5440,PHI:7485,PHI:8927,PHI:7696,PHI:5272,PHI:7511,PHI:2837,PHI:9460,PHI:2247,PHI:2836,PHI:3866,PHI:2312,PHI:784	0	.	0	.	0	.	0.732	0.653	0	0	0.59	0	0	27581.65	254	6.5	8.8351	5	85	136	81	25	141	52	30	22	1.296296296	.	.	.	0	0	0	0	0	0	0	0	0.23	0.43	0
APSI_P002.15584.t1	-0.5602538	3.221273	-0.354727	.	.	.	.	.	0	.	0	.	0	.	0.916	0.68	0	0	0.48	0	0	11773.35	104	0	6.4593	5	35	55	22	17	59	22	12	10	0.625	.	.	.	0	0	0	0	0	0	0	0	0	0	0
[truncated: 33,197 more rows]
[truncated: 18 more columns]
