# Supplementary material for: An automated and combinative method for the predictive ranking of candidate effector proteins of fungal plant pathogens
Source: Sci Rep. 2021 Oct 5;11:19731. doi: 10.1038/s41598-021-99363-0 (PMC8492765; doi:10.1038/s41598-021-99363-0)
Supplement: Supplementary file 2 — Supplementary Information 2. [file 41598_2021_99363_MOESM2_ESM.zip › Supp Data S2 - Raw Predector results tables for all the whole proteomes used for evaluation (listed in Supplementary Table S2)/blu_gratri_96224.tsv]

name	effector_score	manual_effector_score	manual_secretion_score	phibase_effector	phibase_virulence	phibase_lethal	phibase_phenotypes	phibase_matches	effector_match	effector_matches	pfam_match	pfam_matches	dbcan_match	dbcan_matches	effectorp1	effectorp2	is_secreted	any_signal_peptide	apoplastp	single_transmembrane	multiple_transmembrane	molecular_weight	residue_number	charge	isoelectric_point	aa_c_number	aa_tiny_number	aa_small_number	aa_aliphatic_number	aa_aromatic_number	aa_nonpolar_number	aa_charged_number	aa_basic_number	aa_acidic_number	fykin_gap	localizer_nuclear	localizer_chloro	localizer_mito	signalp3_nn	signalp3_hmm	signalp4	signalp5	deepsig	phobius_sp	phobius_tmcount	tmhmm_tmcount	tmhmm_first_60	tmhmm_exp_aa	tmhmm_first_tm_sp_coverage
VDB89043.1	3.8594081	16.423343	5.843343	.	.	.	.	.	1	BghCSEP0162	0	.	0	.	0.983	0.947	1	1	0.24	0	0	17960.17	157	-0.5	6.2247	2	43	73	41	23	79	33	17	16	2.45454545454545	0.0	0.0	0.0	1	1	1	1	1	1	0	1	14.82	17.67	0.652173913043478
VDB87745.1	3.8390946	11.684695	5.954695	.	.	.	.	.	0	.	0	.	0	.	0.995	0.96	1	1	0.49	0	0	14262.18	125	1.0	6.8593	2	32	61	35	21	68	31	17	14	2.04545454545455	0.0	0.0	0.0	1	1	1	1	1	1	0	0	2.1	2.63	0.0
VCU40759.1	3.7373464	11.392534	5.950534	.	.	.	.	.	0	.	0	.	0	.	0.989	0.918	1	1	0.43	0	0	13574.46	121	4.0	9.4087	1	32	61	36	12	61	27	16	11	2.0	0.0	0.0	0.0	1	1	1	1	1	1	0	0	6.3	6.31	0.0
VCU40674.1	3.6496594	16.2270735	5.8510735	.	.	.	effector_(plant_avirulence_determinant)	PHI:6351,PHI:6356	0	.	0	.	0	.	0.951	0.945	1	1	0.48	0	0	14890.0	129	4.0	8.4525	2	35	61	31	22	69	30	18	12	1.95	0.0	0.0	0.0	1	1	1	1	1	1	0	0	4.74	4.74	0.0
VDB92413.1	3.5425904	16.525002	5.999002	.	.	.	reduced_virulence	PHI:2898	1	BghBEC1011,BgtAvrPm2	0	.	0	.	0.98	0.941	1	1	0.38	0	0	13062.61	117	0.0	6.249	3	42	64	31	17	65	24	12	12	1.33333333333333	0.0	0.0	0.0	1	1	1	1	1	1	0	1	13.35	13.41	0.695652173913043
VDB91243.1	3.5221863	11.0515405	5.8075405	.	.	.	.	.	0	.	0	.	0	.	0.948	0.926	1	1	0.62	0	0	19086.45	164	2.5	7.3741	2	46	76	39	31	83	37	21	16	2.125	0.0	0.0	0.0	1	1	1	1	1	1	0	0	3.19	3.2	0.0
VDB91249.1	3.5221863	10.9964435	5.8004435	.	.	.	.	.	0	.	0	.	0	.	0.94	0.926	1	1	0.67	0	0	19064.4	164	1.0	6.8599	2	46	77	39	30	83	37	20	17	2.125	0.0	0.0	0.0	1	1	1	1	1	1	0	0	3.19	3.2	0.0
VDB88755.1	3.450723	16.221334	5.689334	.	.	.	reduced_virulence,effector_(plant_avirulence_determinant)	PHI:2903,PHI:2898,PHI:8918	1	BghBEC1011,BghBEC1054,BgtAvrPm2	0	.	0	.	0.991	0.931	1	1	0.68	0	0	13159.09	119	5.0	8.8405	4	43	64	33	15	70	26	16	10	0.827586206896552	0.0	1.0	0.0	1	1	1	1	0	1	0	0	0.08	0.08	0.0
VDB84199.1	3.392324	11.1001955	5.6401955	.	.	.	.	.	0	.	0	.	0	.	0.978	0.932	1	1	0.65	0	0	21713.81	194	11.0	8.9063	6	61	103	49	34	109	46	31	15	1.48717948717949	0.0	1.0	1.0	1	1	1	1	1	1	0	0	13.59	14.25	0.0
VDB94993.1	3.3584034	11.761523	5.995523	.	.	.	.	.	0	.	0	.	0	.	0.999	0.962	1	1	0.5	0	0	19301.56	170	9.0	9.3209	4	54	87	28	28	86	42	27	15	1.51515151515152	0.0	0.0	0.0	1	1	1	1	1	1	0	0	1.88	1.88	0.0
VDB96464.1	3.35772	12.4650685	5.9990685	.	.	.	reduced_virulence	PHI:2900	0	.	0	.	0	.	0.99	0.921	1	1	0.2	0	0	12861.32	112	0.0	6.4834	2	31	49	28	21	60	31	17	14	1.14814814814815	0.0	0.0	0.0	1	1	1	1	1	1	0	0	2.07	2.07	0.0
VDB90338.1	3.35772	12.560907	5.998907	.	.	.	reduced_virulence	PHI:2902	0	.	0	.	0	.	0.998	0.929	1	1	0.3	0	0	12194.98	106	4.0	8.4822	2	26	48	31	17	56	26	16	10	2.27777777777778	0.0	0.0	0.0	1	1	1	1	1	1	0	0	0.23	0.23	0.0
VCU41275.1	3.3314016	16.60564	5.97764	.	.	.	reduced_virulence	PHI:4622	1	BghCSEP0105	0	.	0	.	0.999	0.939	1	1	0.73	0	0	9098.4	79	4.0	8.9983	2	19	40	24	11	42	17	11	6	2.41666666666667	0.0	0.0	0.0	1	1	1	1	1	1	0	0	0.73	0.73	0.0
VCU40766.1	3.31264	16.0433405	5.9973405	.	.	.	.	.	1	BgtAvrPm3a2f2	0	.	0	.	0.917	0.924	1	1	0.17	0	0	12983.82	116	0.5	6.7086	2	32	59	31	14	62	26	14	12	1.7	0.0	0.0	0.0	1	1	1	1	1	1	0	0	1.41	1.41	0.0
VDB85698.1	3.31264	15.8309355	5.8869355	.	.	.	reduced_virulence,effector_(plant_avirulence_determinant)	PHI:6352,PHI:2900,PHI:6357	0	.	0	.	0	.	0.905	0.919	1	1	0.26	0	0	13424.29	117	0.0	6.2937	2	32	58	33	15	64	28	14	14	1.45454545454545	0.0	0.0	0.0	1	1	1	1	1	1	0	0	12.01	12.01	0.0
VDB85855.1	3.31264	16.3137925	5.8417925	.	.	.	.	.	1	BgtAvrPm3a2f2	0	.	0	.	0.988	0.924	1	1	0.35	0	0	13791.67	123	0.5	6.7094	2	35	58	38	17	66	28	15	13	1.8695652173913	0.0	0.0	0.0	1	1	1	1	1	1	0	0	6.12	6.12	0.0
VCU40712.1	3.31264	16.223576	5.883576	.	.	.	.	.	1	BgtAvrPm3a2f2	0	.	0	.	0.976	0.914	1	1	0.35	0	0	13759.62	123	-1.5	5.634	2	35	55	38	17	68	28	14	14	1.76	0.0	0.0	0.0	1	1	1	1	1	1	0	0	4.93	4.93	0.0
VCU41362.1	3.3052478	15.937947	5.615947	.	.	.	.	.	1	BgtSvrPm3a1f1	0	.	0	.	0.958	0.929	1	1	0.16	0	0	21584.32	190	1.5	6.9662	2	56	91	47	33	107	46	25	21	1.24390243902439	0.0	0.0	1.0	1	1	1	1	1	1	0	0	2.61	2.85	0.0
VDB88017.1	3.233936	15.554356	5.832356	.	.	.	reduced_virulence	PHI:4623	1	BghCSEP0162	0	.	0	.	0.907	0.88	1	1	0.61	0	0	18296.56	160	0.0	6.4748	3	52	82	39	26	80	38	20	18	2.13636363636364	0.0	0.0	0.0	1	1	1	1	1	1	0	0	2.25	2.25	0.0
VDB87727.1	3.192928	16.342132	5.990132	.	.	.	.	.	1	BgtAvrPm3a2f2	0	.	0	.	0.979	0.913	1	1	0.24	0	0	14539.79	130	4.0	8.9228	2	35	62	44	15	75	27	16	11	1.56	0.0	0.0	0.0	1	1	1	1	1	1	0	0	3.82	3.95	0.0
VDB84355.1	3.1452353	16.194298	5.698298	.	.	.	reduced_virulence,effector_(plant_avirulence_determinant)	PHI:2903,PHI:2898,PHI:8918	1	BghAvr_a13,BgAVRA13,BghBEC1054,BghBEC1011,BgtAvrPm2	0	.	0	.	0.981	0.935	1	1	0.79	0	0	13618.17	121	-2.5	5.0343	2	36	63	27	23	68	25	12	13	1.66666666666667	0.0	0.0	0.0	1	1	1	1	0	1	0	0	0.05	0.05	0.0
VDB89047.1	3.1275482	11.3267715	5.9987715	.	.	.	.	.	0	.	0	.	0	.	0.98	0.908	1	1	0.35	0	0	5829.56	51	0.5	6.9707	1	17	23	13	10	28	11	6	5	1.9	0.0	0.0	0.0	1	1	1	1	1	1	0	1	19.44	19.44	0.652173913043478
VCU40769.1	3.1275482	11.3116425	5.9356425	.	.	.	.	.	0	.	0	.	0	.	0.988	0.908	1	1	0.31	0	0	13484.17	121	1.5	7.8031	2	44	59	27	17	63	30	16	14	1.47826086956522	0.0	0.0	0.0	1	1	1	1	1	1	0	0	0.82	0.82	0.0
VCU40761.1	3.05886	10.8377835	5.9177835	.	.	.	.	.	0	.	0	.	0	.	0.99	0.83	1	1	0.7	0	0	13565.57	122	5.5	9.9279	1	36	62	36	11	61	28	17	11	1.85714285714286	1.0	0.0	0.0	1	1	1	1	1	1	0	0	7.58	7.58	0.0
VDB88683.1	3.0211735	11.53165	5.98165	.	.	.	.	.	0	.	0	.	0	.	0.996	0.929	1	1	0.28	0	0	13054.85	114	-0.5	6.2102	3	36	55	31	21	62	27	14	13	2.47058823529412	0.0	0.0	0.0	1	1	1	1	1	1	0	0	6.6	6.6	0.0
VCU40569.1	3.0048766	11.69775	5.99175	.	.	.	.	.	0	.	0	.	0	.	1.0	0.951	1	1	0.49	0	0	13657.43	121	-0.5	6.312	7	37	60	27	20	67	28	15	13	1.18518518518519	0.0	0.0	0.0	1	1	1	1	1	1	0	0	10.12	10.12	0.0
VCU39968.1	2.9966679	11.2072245	5.9992245	.	.	.	.	.	0	.	0	.	0	.	0.979	0.889	1	1	0.75	0	0	11136.46	100	1.5	7.2725	1	34	56	33	16	55	19	11	8	1.17391304347826	0.0	0.0	0.0	1	1	1	1	1	1	0	0	0.76	0.77	0.0
VDB92431.1	2.9739387	11.327447	5.999447	.	.	.	.	.	0	.	0	.	0	.	0.976	0.912	1	1	0.33	0	0	13453.17	118	1.0	7.1031	3	35	61	33	19	68	32	17	15	1.15384615384615	0.0	0.0	0.0	1	1	1	1	1	1	0	0	4.68	4.68	0.0
VDB85658.1	2.9721384	16.3922995	5.9802995	.	.	.	.	.	1	BgtAvrPm3a2f2	0	.	0	.	0.999	0.903	1	1	0.63	0	0	13645.58	121	4.0	7.8334	3	34	66	34	21	67	27	17	10	1.73913043478261	0.0	0.0	0.0	1	1	1	1	1	1	0	0	0.0	0.0	0.0
VDB87574.1	2.9719565	10.7893995	5.7373995	.	.	.	.	.	0	.	0	.	0	.	0.96	0.882	1	1	0.19	0	0	21861.79	196	3.5	7.1697	6	57	103	51	27	105	46	27	19	1.08108108108108	0.0	0.0	0.0	1	1	1	1	1	1	0	0	0.54	0.54	0.0
VDB87953.1	2.9678888	11.6294345	4.9174345	.	.	.	reduced_virulence	PHI:2899	0	.	0	.	0	.	0.999	0.953	1	1	0.12	0	0	18186.39	161	3.0	7.7212	4	54	79	44	21	79	43	24	19	1.78571428571429	.	.	.	1	1	1	0	1	1	0	0	0.7	0.71	0.0
VDB96389.1	2.9549532	9.479106	5.573106	.	.	.	.	.	0	.	0	.	0	.	0.801	0.85	1	1	0.0600000000000001	0	0	22577.68	199	1.5	6.8414	2	55	93	53	28	100	57	31	26	1.93548387096774	0.0	0.0	0.0	1	1	1	1	1	1	0	0	0.05	0.05	0.0
VDB87715.1	2.9488401	16.376849	5.970849	.	.	.	.	.	1	BgtAvrPm3a2f2	0	.	0	.	0.982	0.919	1	1	0.27	0	0	13750.71	121	-1.5	5.6308	4	35	59	35	17	66	30	15	15	1.66666666666667	0.0	0.0	0.0	1	1	1	1	1	1	0	0	0.04	0.04	0.0
VDB87717.1	2.9488401	16.407349	5.971349	.	.	.	.	.	1	BgtAvrPm3a2f2	0	.	0	.	0.983	0.923	1	1	0.25	0	0	13766.71	121	-1.5	5.6307	4	35	59	35	17	66	30	15	15	1.66666666666667	0.0	0.0	0.0	1	1	1	1	1	1	0	0	0.04	0.04	0.0
VCU40029.1	2.9424696	16.058994	5.964994	.	.	.	reduced_virulence	PHI:4623	1	BghCSEP0162	0	.	0	.	0.975	0.874	1	1	0.18	0	0	18072.67	155	2.5	7.6863	4	45	65	38	24	78	40	22	18	2.5	0.0	0.0	0.0	1	1	1	1	1	1	0	0	0.02	0.02	0.0
VDB92944.1	2.9380033	8.990262	5.966262	.	.	.	.	.	0	.	0	.	0	.	0.773	0.731	1	1	0.36	0	0	17023.59	148	16.0	10.5621	0	44	65	29	23	69	44	31	13	2.0	0.0	0.0	0.0	1	1	1	1	1	1	0	1	22.72	22.72	0.608695652173913
VCU40707.1	2.934378	11.2534265	5.9134265	.	.	.	.	.	0	.	0	.	0	.	0.992	0.898	1	1	0.35	0	0	13911.82	123	0.5	6.7092	2	32	59	37	18	66	28	15	13	2.15	0.0	0.0	0.0	1	1	1	1	1	1	0	0	5.29	5.29	0.0
VDB89048.1	2.934378	16.0387445	5.8187445	.	.	.	reduced_virulence	PHI:4623	1	BghCSEP0162	0	.	0	.	0.978	0.892	1	1	0.29	0	0	18337.65	157	-3.5	4.9439	2	36	70	41	26	80	36	17	19	2.9	0.0	0.0	0.0	1	1	1	1	1	1	0	1	18.09	18.15	0.652173913043478
VDB88279.1	2.9293232	9.6656415	5.9996415	.	.	.	.	.	0	.	0	.	0	.	0.898	0.713	1	1	0.42	0	0	14092.52	127	6.5	10.4744	0	34	60	36	11	70	31	19	12	1.4	0.0	0.0	0.0	1	1	1	1	1	1	0	0	12.4	12.4	0.0
VCU41312.1	2.9219804	11.216541	5.984541	.	.	.	.	.	0	.	0	.	0	.	0.989	0.883	1	1	0.69	0	0	14604.24	129	2.5	7.7595	3	43	73	36	19	66	26	15	11	1.34782608695652	0.0	0.0	0.0	1	1	1	1	1	1	0	0	0.86	0.86	0.0
VDB91253.1	2.8999743	14.904906	5.836906	.	.	.	reduced_virulence	PHI:4623	1	BghCSEP0162	0	.	0	.	0.807	0.871	1	1	0.28	0	0	18865.25	164	0.5	6.7109	2	46	75	43	26	83	36	19	17	2.17391304347826	0.0	0.0	0.0	1	1	1	1	1	1	0	0	1.81	1.82	0.0
VDB93023.1	2.8915522	11.2132835	5.9992835	.	.	.	.	.	0	.	0	.	0	.	0.998	0.871	1	1	0.64	0	0	11097.7	102	1.0	8.7872	0	31	56	34	6	54	21	11	10	1.30434782608696	0.0	0.0	0.0	1	1	1	1	1	1	0	0	1.66	1.66	0.0
VCU41356.1	2.886756	16.143298	5.941298	.	.	.	.	.	1	BgtSvrPm3a1f1	0	.	0	.	0.971	0.896	1	1	0.61	0	0	16712.17	146	2.0	7.8264	2	38	70	40	23	81	31	17	14	2.26086956521739	0.0	0.0	0.0	1	1	1	1	1	1	0	0	0.72	1.51	0.0
VDB92943.1	2.862001	8.724206	5.976206	.	.	.	.	.	0	.	0	.	0	.	0.781	0.677	1	1	0.35	0	0	16930.42	148	15.0	10.5994	0	45	67	29	21	66	45	31	14	2.04347826086957	0.0	0.0	0.0	1	1	1	1	1	1	0	1	22.72	22.72	0.608695652173913
VCU40779.1	2.8550632	10.010865	5.930865	.	.	.	.	.	0	.	0	.	0	.	0.807	0.873	1	1	0.24	0	0	13806.44	121	-1.0	5.1481	2	36	56	29	17	63	27	13	14	1.7	0.0	0.0	0.0	1	1	1	1	1	1	0	0	0.43	0.43	0.0
VCU39988.1	2.8426335	10.728994	5.922994	.	.	.	.	.	0	.	0	.	0	.	0.949	0.852	1	1	0.26	0	0	17257.49	150	3.0	7.4276	2	40	68	41	23	76	38	22	16	1.9047619047619	0.0	0.0	0.0	1	1	1	1	1	1	0	0	0.79	0.8	0.0
VDB88012.1	2.7412248	15.59483	5.92083	.	.	.	reduced_virulence	PHI:2899	1	BghCSEP0162	0	.	0	.	0.92	0.859	1	1	0.44	0	0	18526.9	163	2.5	7.3482	3	53	80	39	24	79	35	20	15	2.38095238095238	0.0	0.0	0.0	1	1	1	1	1	1	0	0	5.66	5.7	0.0
VDB88005.1	2.73805	15.6532375	5.8112375	.	.	.	reduced_virulence	PHI:4623	1	BghCSEP0162	0	.	0	.	0.941	0.866	1	1	0.37	0	0	18368.8	160	-1.0	5.7411	3	48	77	45	25	88	36	18	18	1.7037037037037	0.0	0.0	0.0	1	1	1	1	1	1	0	0	3.36	3.38	0.0
VDB85660.1	2.7340844	9.387068	5.997068	.	.	.	.	.	0	.	0	.	0	.	0.899	0.666	1	1	0.23	0	0	13961.91	122	4.5	7.6529	0	27	54	35	16	60	35	22	13	1.47619047619048	0.0	0.0	0.0	1	1	1	1	1	1	0	0	9.43	9.43	0.0
VDB83851.1	2.7329233	11.3922875	5.9922875	.	.	.	.	.	0	.	0	.	0	.	0.998	0.902	1	1	0.31	0	0	16167.07	142	2.5	7.3245	4	43	71	34	21	72	35	20	15	1.33333333333333	0.0	1.0	0.0	1	1	1	1	1	1	0	0	4.53	4.53	0.0
VDB83867.1	2.7329233	11.1512675	5.9972675	.	.	.	.	.	0	.	0	.	0	.	0.978	0.881	1	1	0.81	0	0	14210.09	124	2.0	7.7293	3	31	61	28	19	66	25	14	11	2.21052631578947	0.0	0.0	0.0	1	1	1	1	1	1	0	0	0.43	0.44	0.0
VCU40913.1	2.7163699	10.451654	5.555654	.	.	.	.	.	0	.	0	.	0	.	0.913	0.903	1	1	0.26	0	0	15060.4	130	4.5	8.9523	3	34	63	35	21	75	31	18	13	1.77272727272727	0.0	0.0	0.0	1	1	1	1	1	1	0	0	5.48	5.64	0.0
VDB92449.1	2.7123666	11.073499	5.973499	.	.	.	.	.	0	.	0	.	0	.	0.973	0.877	1	1	0.43	0	0	12357.15	110	0.5	6.6293	3	36	59	34	17	61	29	16	13	1.23809523809524	0.0	0.0	0.0	1	1	1	1	1	1	0	0	17.48	17.48	0.0
VCU41360.1	2.6926582	15.933799	5.809799	.	.	.	.	.	1	BgtSvrPm3a1f1	0	.	0	.	0.988	0.866	1	1	0.73	0	0	16628.82	147	-3.0	4.8181	2	40	76	44	22	81	28	13	15	2.21739130434783	0.0	0.0	0.0	1	1	1	1	1	1	0	0	1.45	8.76	0.0
VDB83938.1	2.6809692	10.145076	5.951076	.	.	.	.	.	0	.	0	.	0	.	0.973	0.726	1	1	0.69	0	0	25460.63	248	0.5	7.024	0	95	154	74	13	137	51	26	25	0.772151898734177	0.0	0.0	0.0	1	1	1	1	1	1	0	0	0.98	0.98	0.0
VDB91146.1	2.6807091	10.8332725	5.9612725	.	.	.	.	.	0	.	0	.	0	.	0.988	0.824	1	1	0.62	0	0	15531.59	134	3.0	7.4307	2	28	68	34	25	73	32	19	13	1.86363636363636	0.0	1.0	0.0	1	1	1	1	1	1	0	0	10.13	10.14	0.0
VCU41357.1	2.6722977	16.1915495	5.9355495	.	.	.	.	.	1	BgtSvrPm3a1f1	0	.	0	.	0.964	0.912	1	1	0.73	0	0	16443.56	145	-2.5	5.1181	3	41	75	36	23	79	31	15	16	1.95833333333333	0.0	0.0	0.0	1	1	1	1	1	1	0	0	1.71	1.89	0.0
VDB91255.1	2.6721585	16.0400135	5.9280135	.	.	.	reduced_virulence	PHI:4623	1	BghCSEP0162	0	.	0	.	0.979	0.873	1	1	0.48	0	0	18751.07	163	3.0	7.4266	2	49	78	41	28	82	38	22	16	1.84615384615385	0.0	0.0	0.0	1	1	1	1	1	1	0	0	0.74	0.81	0.0
VDB87985.1	2.648671	10.278887	5.742887	.	.	.	.	.	0	.	0	.	0	.	0.9	0.856	1	1	0.21	0	0	19672.42	169	6.0	8.267	3	42	73	45	28	84	46	28	18	2.18181818181818	0.0	0.0	0.0	1	1	1	1	1	1	0	0	1.81	1.81	0.0
VDB89040.1	2.6332338	14.332432	5.306432	.	.	.	reduced_virulence	PHI:4623	1	BghCSEP0162	0	.	0	.	0.884	0.787	1	1	0.16	0	0	17980.26	153	2.5	7.1145	2	40	66	39	25	73	40	23	17	2.16666666666667	0.0	0.0	0.0	1	1	1	1	1	1	0	1	17.18	21.8	0.652173913043478
VCU41291.1	2.6330872	15.1774625	5.6054625	.	.	.	.	.	1	BgtSvrPm3a1f1	0	.	0	.	0.921	0.841	1	1	0.4	0	0	23397.88	207	5.5	8.2649	3	56	101	55	29	110	53	31	22	1.71052631578947	0.0	1.0	1.0	1	1	1	1	1	1	0	0	0.06	0.07	0.0
VDB96447.1	2.6239629	11.232364	5.918364	.	.	.	reduced_virulence	PHI:2900	0	.	0	.	0	.	0.947	0.772	1	1	0.34	0	0	14081.09	120	5.5	9.2507	2	32	53	30	21	60	35	21	14	2.05555555555556	0.0	0.0	0.0	1	1	1	1	1	1	0	0	4.42	4.42	0.0
VDB88292.1	2.5927765	3.7319725	5.9999725	.	.	.	.	.	0	.	0	.	0	.	0.013	0.609	1	1	0.38	0	0	7187.44	63	0.0	6.2265	0	15	27	19	6	36	16	8	8	1.9	0.0	0.0	0.0	1	1	1	1	1	1	0	1	18.11	18.11	0.65
VDB88008.1	2.5870066	11.749826	5.661826	.	.	.	reduced_virulence	PHI:2899	0	.	0	.	0	.	0.955	0.893	1	1	0.23	0	0	18283.57	161	2.5	7.1026	3	50	81	44	25	83	44	25	19	1.53846153846154	0.0	0.0	0.0	1	1	1	1	1	1	0	0	0.4	0.4	0.0
VCU40589.1	2.5627487	15.290658	5.658658	.	.	.	.	.	1	BgtAvrPm3a2f2	0	.	0	.	0.933	0.839	1	1	0.22	0	0	13965.87	123	0.0	6.4787	2	32	54	39	17	64	32	17	15	1.95238095238095	0.0	0.0	0.0	1	1	1	1	1	1	0	0	9.12	9.12	0.0
VCU40586.1	2.5627487	15.4858405	5.6978405	.	.	.	.	.	1	BgtAvrPm3a2f2	0	.	0	.	0.948	0.85	1	1	0.24	0	0	13965.87	123	0.0	6.4787	2	32	54	39	17	64	32	17	15	2.0	0.0	0.0	0.0	1	1	1	1	1	1	0	0	9.12	9.12	0.0
VDB87711.1	2.5627487	15.5475195	5.9995195	.	.	.	.	.	1	BgtAvrPm3a2f2	0	.	0	.	0.92	0.838	1	1	0.25	0	0	12772.43	111	-0.5	6.3257	2	31	51	31	19	59	32	17	15	1.30434782608696	0.0	0.0	0.0	1	1	1	1	1	1	0	0	0.24	0.24	0.0
VDB89411.1	2.559717	9.7450195	5.9670195	.	.	.	reduced_virulence	PHI:2901	0	.	0	.	0	.	0.741	0.722	1	1	0.85	0	0	20461.85	192	-4.5	4.5982	4	72	120	59	23	114	27	12	15	0.923076923076923	0.0	0.0	0.0	1	1	1	1	1	1	0	0	2.41	2.43	0.0
VCU40792.1	2.5590794	11.083672	5.995672	.	.	.	.	.	0	.	0	.	0	.	0.951	0.897	1	1	0.43	0	0	10502.05	93	-0.5	5.7779	2	27	47	29	15	57	20	10	10	1.42857142857143	0.0	0.0	0.0	1	1	1	1	1	1	0	0	3.32	3.32	0.0
VCU39195.1	2.540878	16.242508	5.938508	.	.	.	effector_(plant_avirulence_determinant)	PHI:6352,PHI:6357	0	.	0	.	0	.	0.991	0.893	1	1	0.35	0	0	13063.08	115	6.0	9.0596	4	33	55	36	17	67	25	16	9	1.5	0.0	0.0	0.0	1	1	1	1	1	1	0	1	17.29	17.84	1.0
VDB84393.1	2.5361843	15.375363	5.971363	.	.	.	.	.	1	BgAVRA13,BghAvr_a13	0	.	0	.	0.898	0.836	1	1	0.55	0	0	14011.02	123	1.0	7.1278	2	32	61	36	21	74	26	14	12	1.5	0.0	0.0	0.0	1	1	1	1	1	1	0	0	9.68	11.62	0.0
VDB94835.1	2.5257602	9.16707	5.77107	.	.	.	.	.	0	.	0	.	0	.	0.703	0.863	1	1	0.1	0	0	23564.85	208	12.0	9.4503	5	61	100	56	26	102	52	34	18	1.51351351351351	1.0	0.0	0.0	1	1	1	1	1	1	0	0	4.23	17.23	0.0
VCU41064.1	2.5257602	8.352447	5.994447	.	.	.	.	.	0	.	0	.	0	.	0.585	0.808	1	1	0.17	0	0	18311.96	158	11.0	10.1093	4	43	72	36	23	77	37	25	12	1.78260869565217	0.0	1.0	0.0	1	1	1	1	1	1	0	0	15.77	15.77	0.0
VDB84354.1	2.5176687	15.8938885	5.8778885	.	.	.	.	.	1	BgAVRA13,BghAvr_a13	0	.	0	.	0.978	0.858	1	1	0.37	0	0	13755.64	120	-0.5	6.3212	2	32	59	32	26	71	30	16	14	1.63636363636364	0.0	0.0	0.0	1	1	1	1	1	1	0	0	0.57	1.13	0.0
VDB87743.1	2.515127	15.8034305	5.7094305	.	.	.	.	.	1	BgtAvrPm3a2f2	0	.	0	.	0.997	0.852	1	1	0.28	0	0	14049.08	125	0.5	6.6367	2	35	58	35	18	65	35	19	16	2.0952380952381	1.0	0.0	0.0	1	1	1	1	1	1	0	0	0.22	0.22	0.0
VDB94027.1	2.5145454	9.971747	5.999747	.	.	.	.	.	0	.	0	.	0	.	0.891	0.771	1	1	0.29	0	0	12756.35	114	0.0	6.4505	2	37	64	28	15	58	23	12	11	1.55555555555556	0.0	0.0	0.0	1	1	1	1	1	1	0	0	3.99	4.09	0.0
VDB96443.1	2.5044158	11.8277495	5.9977495	.	.	.	reduced_virulence	PHI:2900	0	.	0	.	0	.	0.985	0.82	1	1	0.59	0	0	13520.42	121	2.0	7.2615	4	38	63	35	19	71	28	16	12	1.17857142857143	0.0	0.0	0.0	1	1	1	1	1	1	0	0	13.48	13.86	0.0
VCU41311.1	2.502753	10.4384985	5.9984985	.	.	.	.	.	0	.	0	.	0	.	0.893	0.847	1	1	0.63	0	0	14303.19	129	4.0	8.2641	3	40	73	35	15	69	20	13	7	1.17391304347826	0.0	0.0	0.0	1	1	1	1	1	1	0	0	1.82	1.82	0.0
VDB87709.1	2.502753	15.7279805	5.9459805	.	.	.	.	.	1	BgtAvrPm3a2f2	0	.	0	.	0.997	0.8	1	1	0.46	0	0	13953.96	128	1.0	7.1029	3	41	72	46	13	73	24	13	11	1.30769230769231	0.0	0.0	0.0	1	1	1	1	1	1	0	0	3.34	3.34	0.0
VDB89044.1	2.4917736	15.967974	5.297974	.	.	.	reduced_virulence	PHI:4623	1	BghCSEP0162	0	.	0	.	0.997	0.948	1	1	0.29	0	0	18315.55	157	2.0	7.3149	2	41	73	37	28	81	34	19	15	2.30434782608696	0.0	0.0	0.0	1	1	0	1	1	1	0	1	21.16	21.9	0.652173913043478
VDB91143.1	2.489947	10.855215	5.953215	.	.	.	.	.	0	.	0	.	0	.	0.984	0.833	1	1	0.5	0	0	16105.16	140	-0.5	6.3191	3	30	74	34	24	77	32	17	15	1.75	0.0	0.0	0.0	1	1	1	1	1	1	0	0	3.01	3.04	0.0
VCU39926.1	2.4759865	11.2783915	5.9443915	.	.	.	.	.	0	.	0	.	0	.	0.986	0.903	1	1	0.39	0	0	19312.11	169	6.5	8.7827	4	48	81	39	29	93	41	25	16	1.44444444444444	0.0	0.0	0.0	1	1	1	1	1	1	0	1	18.46	18.48	0.916666666666667
VDB85692.1	2.4619508	14.703838	5.575838	.	.	.	reduced_virulence	PHI:4623	1	BghCSEP0162	0	.	0	.	0.863	0.825	1	1	0.43	0	0	17979.31	157	3.5	7.8222	3	43	80	42	19	68	42	24	18	2.52941176470588	0.0	0.0	0.0	1	1	1	1	1	1	0	0	1.39	1.39	0.0
VDB91142.1	2.447126	10.5296735	5.9936735	.	.	.	.	.	0	.	0	.	0	.	0.936	0.82	1	1	0.47	0	0	15303.37	135	2.0	7.2857	3	39	71	37	24	80	24	14	10	1.3448275862069	0.0	0.0	0.0	1	1	1	1	1	1	0	0	11.34	11.79	0.0
VCU39535.1	2.4453526	9.3070925	5.7610925	.	.	.	.	.	0	.	0	.	0	.	0.856	0.735	1	1	0.08	0	0	14939.12	133	0.0	6.4812	2	34	66	38	14	66	40	21	19	1.94736842105263	0.0	0.0	0.0	1	1	1	1	1	1	0	0	9.18	9.18	0.0
VDB95287.1	2.4403718	5.7147	5.9147	.	.	.	reduced_virulence	PHI:2901	0	.	0	.	0	.	0.183	0.617	1	1	0.87	0	0	24851.6	231	-4.0	4.6671	4	85	148	54	32	130	31	14	17	1.06896551724138	0.0	1.0	0.0	1	1	1	1	1	1	0	0	0.02	0.03	0.0
VCU38769.1	2.4374566	10.291256	5.497256	.	.	.	.	.	0	.	0	.	0	.	0.919	0.88	1	1	0.63	0	0	25381.8	228	-1.0	6.0954	8	67	121	64	25	121	53	27	26	1.7027027027027	0.0	0.0	0.0	1	1	1	1	1	1	0	0	2.47	2.88	0.0
VDB88061.1	2.436704	8.6648925	5.9888925	.	.	.	.	.	0	.	0	.	0	.	0.78	0.666	1	1	0.73	0	0	10839.24	103	-3.5	4.2183	3	36	66	36	10	64	13	5	8	0.961538461538462	0.0	0.0	0.0	1	1	1	1	1	1	0	0	2.18	2.18	0.0
VCU39418.1	2.425115	10.4187795	5.3847795	.	.	.	.	.	0	.	0	.	0	.	0.99	0.849	1	1	0.15	0	0	12476.45	110	3.0	9.0678	2	30	54	35	11	60	27	15	12	1.88888888888889	0.0	0.0	0.0	1	1	1	1	1	1	0	1	18.66	18.67	0.85
VCU40033.1	2.4184544	16.2061035	5.8961035	.	.	.	reduced_virulence	PHI:4623	1	BghCSEP0162	0	.	0	.	0.993	0.892	1	1	0.31	0	0	18848.24	160	0.5	6.6835	6	45	74	30	28	81	42	22	20	2.04545454545455	0.0	0.0	0.0	1	1	1	1	1	1	0	0	0.0	0.0	0.0
VCU41130.1	2.4142623	15.051087	5.995087	.	.	.	.	.	1	BgtSvrPm3a1f1	0	.	0	.	0.882	0.794	1	1	0.71	0	0	16166.29	143	3.0	8.4102	2	47	78	29	24	80	28	16	12	1.28571428571429	0.0	0.0	0.0	1	1	1	1	1	1	0	0	4.53	4.66	0.0
VDB94971.1	2.4111314	10.9468915	5.9728915	.	.	.	.	.	0	.	0	.	0	.	0.951	0.878	1	1	0.4	0	0	15632.18	135	6.0	8.6162	5	37	61	32	23	78	30	19	11	1.84	0.0	0.0	0.0	1	1	1	1	1	1	0	0	1.94	1.99	0.0
VDB96439.1	2.4054966	15.8709995	5.9929995	.	.	.	reduced_virulence,effector_(plant_avirulence_determinant)	PHI:6352,PHI:2900,PHI:6357	0	.	0	.	0	.	0.983	0.83	1	1	0.2	0	0	12705.58	112	2.0	7.7395	3	33	53	31	16	62	29	16	13	1.47619047619048	0.0	0.0	0.0	1	1	1	1	1	1	0	1	18.85	19.09	0.652173913043478
VDB93222.1	2.4054966	10.890988	5.964988	.	.	.	.	.	0	.	0	.	0	.	0.986	0.835	1	1	0.23	0	0	19764.55	173	5.5	8.3358	5	47	85	46	22	90	48	28	20	1.58064516129032	1.0	0.0	0.0	1	1	1	1	1	1	0	0	2.79	2.79	0.0
VDB86354.1	2.3977306	9.68422	5.94022	.	.	.	.	.	0	.	0	.	0	.	0.887	0.737	1	1	0.09	0	0	13391.06	118	0.0	6.4773	2	33	60	30	15	57	32	17	15	1.75	0.0	0.0	0.0	1	1	1	1	1	1	0	0	10.8	10.8	0.0
VDB90488.1	2.3953001	14.76065	5.99865	.	.	.	reduced_virulence,effector_(plant_avirulence_determinant)	PHI:6352,PHI:2900,PHI:6357	0	.	0	.	0	.	0.828	0.799	1	1	0.66	0	0	9897.21	88	0.0	6.4356	3	29	47	20	14	47	19	10	9	1.66666666666667	0.0	0.0	0.0	1	1	1	1	1	1	0	0	11.55	11.58	0.0
VDB87739.1	2.3892367	15.140999	5.886999	.	.	.	.	.	1	BgtAvrPm3a2f2	0	.	0	.	0.949	0.76	1	1	0.26	0	0	13566.53	122	-4.0	4.6805	2	33	64	38	14	69	33	15	18	1.54166666666667	0.0	0.0	0.0	1	1	1	1	1	1	0	0	0.17	0.17	0.0
VDB92869.1	2.3854115	14.5342445	5.6642445	.	.	.	reduced_virulence,unaffected_pathogenicity,increased_virulence_(hypervirulence)	PHI:2305,PHI:548	0	.	0	.	0	.	0.981	0.664	1	1	0.15	0	0	19448.01	181	-6.0	4.9191	2	58	97	61	16	99	53	25	28	0.906976744186046	0.0	0.0	0.0	1	1	1	1	1	1	0	0	0.24	0.24	0.0
VDB85864.1	2.3847017	9.7125945	5.6445945	.	.	.	.	.	0	.	0	.	0	.	0.971	0.707	1	1	0.26	0	0	21334.02	197	1.0	6.7387	5	69	113	62	17	107	48	26	22	0.63265306122449	0.0	0.0	1.0	1	1	1	1	1	1	0	0	7.14	7.23	0.0
VDB92471.1	2.3720312	10.0312715	5.9992715	.	.	.	.	.	0	.	0	.	0	.	0.807	0.865	1	1	0.27	0	0	13349.02	119	-1.0	5.6617	2	36	58	28	15	61	24	12	12	1.7	0.0	0.0	0.0	1	1	1	1	1	1	0	1	19.7	19.7	0.695652173913043
VDB96434.1	2.334	11.5664495	5.9884495	.	.	.	reduced_virulence	PHI:2900	0	.	0	.	0	.	0.956	0.807	1	1	0.27	0	0	12736.45	112	-1.5	5.6087	2	33	54	29	21	68	26	13	13	1.10714285714286	0.0	0.0	0.0	1	1	1	1	1	1	0	0	15.67	15.84	0.0
VDB86310.1	2.3298025	10.8095595	5.9975595	.	.	.	.	.	0	.	0	.	0	.	0.999	0.803	1	1	0.36	0	0	10837.13	94	2.0	7.0366	3	25	48	23	17	45	23	14	9	2.36363636363636	0.0	0.0	0.0	1	1	1	1	1	1	0	0	0.41	0.41	0.0
VDB87713.1	2.316214	15.919684	5.999684	.	.	.	.	.	1	BgtAvrPm3a2f2	0	.	0	.	0.993	0.827	1	1	0.14	0	0	12867.72	113	1.0	6.7455	3	33	50	34	17	60	34	19	15	1.25	0.0	0.0	0.0	1	1	1	1	1	1	0	0	0.29	0.29	0.0
VDB87700.1	2.316214	15.9436705	5.9996705	.	.	.	.	.	1	BgtAvrPm3a2f2	0	.	0	.	0.994	0.83	1	1	0.15	0	0	12841.68	113	1.0	6.7455	3	34	50	35	17	60	34	19	15	1.25	0.0	0.0	0.0	1	1	1	1	1	1	0	0	0.29	0.29	0.0
VDB87699.1	2.316214	15.9436705	5.9996705	.	.	.	.	.	1	BgtAvrPm3a2f2	0	.	0	.	0.994	0.83	1	1	0.15	0	0	12841.68	113	1.0	6.7455	3	34	50	35	17	60	34	19	15	1.25	0.0	0.0	0.0	1	1	1	1	1	1	0	0	0.29	0.29	0.0
VDB94621.1	2.316214	10.310497	5.924497	.	.	.	.	.	0	.	0	.	0	.	0.914	0.817	1	1	0.64	0	0	24114.94	209	12.0	9.6205	6	49	94	51	30	112	52	33	19	2.54838709677419	0.0	0.0	1.0	1	1	1	1	1	1	0	0	0.04	0.04	0.0
VDB92820.1	2.316214	8.936744	5.768744	.	.	.	.	.	0	.	0	.	0	.	0.681	0.847	1	1	0.22	0	0	19749.92	173	8.5	9.4736	5	47	83	39	26	94	46	28	18	1.7	1.0	0.0	1.0	1	1	1	1	1	1	0	0	1.25	1.56	0.0
VDB89785.1	2.315793	10.828657	5.914657	.	.	.	.	.	0	.	0	.	0	.	0.999	0.82	1	1	0.7	0	0	15711.89	136	2.5	7.6915	4	32	69	37	17	68	32	18	14	2.75	0.0	0.0	0.0	1	1	1	1	1	1	0	0	0.04	0.04	0.0
VCU39526.1	2.314569	10.6941765	5.9601765	.	.	.	.	.	0	.	0	.	0	.	0.987	0.802	1	1	0.48	0	0	18377.71	159	4.0	7.2334	4	40	82	42	24	76	43	26	17	1.71428571428571	0.0	0.0	0.0	1	1	1	1	1	1	0	0	0.93	0.93	0.0
VCU41320.1	2.314569	10.9859795	5.9339795	.	.	.	.	.	0	.	0	.	0	.	0.988	0.854	1	1	0.49	0	0	22675.87	199	9.5	9.4887	4	51	103	49	27	102	50	31	19	1.90625	0.0	0.0	0.0	1	1	1	1	1	1	0	0	0.11	0.16	0.0
VCU39193.1	2.306468	13.8076	5.9996	.	.	.	reduced_virulence,effector_(plant_avirulence_determinant)	PHI:6352,PHI:2900,PHI:6357	0	.	0	.	0	.	0.761	0.707	1	1	0.49	0	0	12577.14	115	-1.0	5.6001	4	43	65	25	15	64	18	9	9	0.857142857142857	0.0	0.0	0.0	1	1	1	1	1	1	0	0	11.81	11.81	0.0
VDB88682.1	2.306211	10.739494	5.915494	.	.	.	.	.	0	.	0	.	0	.	0.929	0.875	1	1	0.78	0	0	12810.57	115	-2.5	4.6683	3	38	63	36	19	70	20	9	11	1.625	0.0	0.0	0.0	1	1	1	1	1	1	0	0	6.7	6.71	0.0
VDB88745.1	2.3047845	15.591749	5.989749	.	.	.	reduced_virulence,effector_(plant_avirulence_determinant)	PHI:2903,PHI:2898,PHI:8918	1	BghBEC1011,BghBEC1054,BgtAvrPm2	0	.	0	.	0.98	0.787	1	1	0.48	0	0	13082.88	118	-0.5	5.8119	2	36	67	38	16	72	22	11	11	1.07142857142857	0.0	0.0	0.0	1	1	1	1	1	1	0	0	0.88	1.84	0.0
VCU40762.1	2.2943609	6.454751	5.974751	.	.	.	.	.	0	.	0	.	0	.	0.355	0.725	1	1	0.43	0	0	14092.09	124	4.5	9.3603	1	36	62	33	17	65	24	15	9	1.71428571428571	0.0	0.0	0.0	1	1	1	1	1	1	0	0	6.19	6.22	0.0
VDB88751.1	2.2781458	15.741449	5.965449	.	.	.	reduced_virulence,effector_(plant_avirulence_determinant)	PHI:2903,PHI:2898,PHI:8918	1	BghBEC1011,BghBEC1054,BgtAvrPm2	0	.	0	.	0.937	0.859	1	1	0.62	0	0	13085.7	118	0.0	6.4477	2	40	65	32	20	70	23	12	11	1.10344827586207	0.0	0.0	0.0	1	1	1	1	1	1	0	0	0.93	0.93	0.0
VCU41361.1	2.2781458	15.442149	5.786149	.	.	.	.	.	1	BgtSvrPm3a1f1	0	.	0	.	0.959	0.817	1	1	0.6	0	0	18383.72	165	-2.5	5.1683	3	52	90	47	25	97	35	17	18	1.18918918918919	0.0	0.0	0.0	1	1	1	1	1	1	0	0	0.33	0.44	0.0
VCU40983.1	2.2685924	16.1151975	5.9791975	.	.	.	reduced_virulence,effector_(plant_avirulence_determinant)	PHI:6351,PHI:6356,PHI:2898	1	BghBEC1011,BgtAvrPm2	0	.	0	.	0.995	0.861	1	1	0.45	0	0	14484.44	128	3.0	7.7833	3	38	62	24	21	68	33	19	14	1.53846153846154	0.0	0.0	0.0	1	1	1	1	1	1	0	0	1.77	1.83	0.0
VDB87692.1	2.2493572	14.5649505	5.9949505	.	.	.	.	.	1	BgtAvrPm3a2f2	0	.	0	.	0.992	0.603	1	1	0.64	0	0	14013.3	127	3.5	8.6783	3	36	68	41	13	73	24	14	10	1.52	0.0	0.0	0.0	1	1	1	1	1	1	0	0	2.78	3.2	0.0
VCU39200.1	2.2458491	15.875547	5.997547	.	.	.	effector_(plant_avirulence_determinant)	PHI:6352,PHI:6357	0	.	0	.	0	.	0.965	0.848	1	1	0.22	0	0	12987.49	115	0.0	6.4427	3	37	58	25	17	59	23	12	11	1.25	0.0	0.0	0.0	1	1	1	1	1	1	0	0	13.02	13.03	0.0
VDB88306.1	2.2416134	3.5579685	5.9999685	.	.	.	.	.	0	.	0	.	0	.	0.00700000000000001	0.586	1	1	0.26	0	0	7201.51	63	1.0	8.6612	0	15	26	19	6	36	17	9	8	1.9	0.0	0.0	0.0	1	1	1	1	1	1	0	1	18.25	18.25	0.65
VCU41028.1	2.235717	8.6014485	3.2854485	.	.	.	.	.	0	.	0	.	0	.	1.0	0.886	1	1	0.21	1	0	11280.1	98	9.5	9.7778	7	31	44	20	11	48	26	18	8	2.08333333333333	0.0	0.0	0.0	1	1	1	1	0	0	1	1	20.53	20.53	1.0
VDB87995.1	2.235042	13.037112	5.613112	.	.	.	reduced_virulence	PHI:4623,PHI:2899	1	BghCSEP0162	0	.	0	.	0.753	0.651	1	1	0.0600000000000001	0	0	18029.48	156	1.5	7.2122	3	43	74	41	20	71	41	22	19	3.57142857142857	0.0	0.0	0.0	1	1	1	1	1	1	0	0	9.14	9.14	0.0
VDB84153.1	2.2338936	8.5663915	5.8303915	.	.	.	.	.	0	.	0	.	0	.	0.745	0.711	1	1	0.13	0	0	18624.35	160	7.0	9.3327	2	39	75	43	25	83	50	30	20	1.64285714285714	0.0	0.0	0.0	1	1	1	1	1	1	0	0	1.99	1.99	0.0
VDB89887.1	2.2338936	5.3158225	5.9998225	.	.	.	.	.	0	.	0	.	0	.	0.26	0.626	1	1	0.2	0	0	17878.81	156	13.5	10.2515	2	36	71	42	23	88	38	27	11	1.35294117647059	1.0	0.0	0.0	1	1	1	1	1	1	0	0	0.19	0.19	0.0
VDB89546.1	2.2332413	5.157907	5.997907	.	.	.	.	.	0	.	0	.	0	.	0.25	0.61	1	1	0.18	0	0	22899.54	202	23.5	10.5087	6	59	98	46	22	97	56	40	16	2.05714285714286	1.0	0.0	0.0	1	1	1	1	1	1	0	0	0.03	0.03	0.0
VDB87652.1	2.2316012	9.6940405	5.8960405	.	.	.	.	.	0	.	0	.	0	.	0.911	0.722	1	1	0.5	0	0	14060.41	128	2.5	7.873	2	35	69	40	15	77	26	15	11	1.5	1.0	0.0	0.0	1	1	1	1	1	1	0	0	6.74	8.92	0.0
VCU41366.1	2.22076	16.175266	5.979266	.	.	.	.	.	1	BgtSvrPm3a1f1	0	.	0	.	0.98	0.886	1	1	0.65	0	0	16369.56	147	2.0	7.2855	3	49	75	41	28	86	28	16	12	1.76666666666667	0.0	0.0	0.0	1	1	1	1	1	1	0	0	0.65	17.37	0.0
VDB92679.1	2.2122235	8.85427	5.98027	.	.	.	.	.	0	.	0	.	0	.	0.869	0.61	1	1	0.48	0	0	21155.24	190	19.0	11.5766	0	51	102	46	17	92	44	33	11	1.51428571428571	0.0	0.0	0.0	1	1	1	1	1	1	0	1	20.6	20.6	0.869565217391304
VDB90386.1	2.207873	8.9572985	5.9992985	.	.	.	.	.	0	.	0	.	0	.	0.893	0.6	1	1	0.18	0	0	17177.17	148	18.0	10.4368	6	38	64	41	18	74	47	34	13	2.0	1.0	0.0	0.0	1	1	1	1	1	1	0	0	13.33	13.34	0.0
VCU38744.1	2.2067988	15.4802415	5.9502415	.	.	.	.	.	1	BgtAvrPm3a2f2	0	.	0	.	0.98	0.775	1	1	0.31	0	0	13223.36	119	-1.0	5.7108	2	32	54	40	11	64	28	14	14	1.84210526315789	0.0	0.0	0.0	1	1	1	1	1	1	0	0	16.63	16.63	0.0
VDB92419.1	2.2067988	9.177948	5.967948	.	.	.	.	.	0	.	0	.	0	.	0.755	0.78	1	1	0.26	0	0	12606.38	110	-1.0	5.7008	3	32	55	28	14	57	30	15	15	1.36842105263158	0.0	0.0	0.0	1	1	1	1	1	1	0	0	13.36	13.36	0.0
VDB83541.1	2.206729	10.545348	5.997348	.	.	.	.	.	0	.	0	.	0	.	0.948	0.81	1	1	0.21	0	0	12291.06	108	2.5	7.6933	4	32	49	29	17	60	26	15	11	1.42105263157895	0.0	0.0	0.0	1	1	1	1	1	1	0	1	20.66	20.66	0.869565217391304
VDB91395.1	2.1970959	15.8302955	5.9822955	.	.	.	reduced_virulence,effector_(plant_avirulence_determinant)	PHI:6352,PHI:2900,PHI:6357	0	.	0	.	0	.	0.979	0.829	1	1	0.31	0	0	13181.67	116	-3.0	5.0954	2	37	59	29	25	72	27	13	14	0.903225806451613	0.0	0.0	0.0	1	1	1	1	1	1	0	0	4.25	4.32	0.0
VDB88007.1	2.1925898	10.9925835	5.9465835	.	.	.	.	.	0	.	0	.	0	.	0.978	0.863	1	1	0.25	0	0	18331.76	160	4.5	8.1341	4	48	76	37	23	82	41	24	17	1.55555555555556	0.0	0.0	1.0	1	1	1	1	1	1	0	0	0.92	0.93	0.0
VDB89459.1	2.1897798	10.7878495	5.9998495	.	.	.	.	.	0	.	0	.	0	.	0.977	0.821	1	1	0.25	0	0	17607.64	157	9.5	9.3067	7	47	80	43	13	82	39	25	14	1.60869565217391	1.0	0.0	0.0	1	1	1	1	1	1	0	0	0.0	0.02	0.0
VDB89739.1	2.1875718	9.410172	5.768172	.	.	.	.	.	0	.	0	.	0	.	0.873	0.734	1	1	0.19	0	0	24312.79	215	7.0	9.2701	4	60	104	55	16	104	62	35	27	1.28205128205128	1.0	0.0	0.0	1	1	1	1	1	1	0	0	1.78	1.78	0.0
VDB87735.1	2.1785803	10.7046865	5.9106865	.	.	.	.	.	0	.	0	.	0	.	0.994	0.805	1	1	0.48	0	0	13422.27	118	-0.5	6.3217	2	29	59	31	20	62	28	15	13	2.17647058823529	0.0	0.0	0.0	1	1	1	1	1	1	0	0	0.12	0.23	0.0
VDB84277.1	2.1769438	7.824902	5.994902	.	.	.	.	.	0	.	0	.	0	.	0.69	0.615	1	1	0.79	0	0	7654.67	69	1.0	7.1039	3	26	40	21	6	35	14	8	6	0.846153846153846	0.0	0.0	0.0	1	1	1	1	1	1	0	0	0.01	0.01	0.0
VDB92447.1	2.1691365	9.9083495	5.9903495	.	.	.	.	.	0	.	0	.	0	.	0.936	0.717	1	1	0.44	0	0	12057.67	109	1.0	6.8495	3	36	62	34	15	61	25	14	11	1.18181818181818	0.0	0.0	0.0	1	1	1	1	1	1	0	1	21.95	21.95	0.521739130434783
VDB96462.1	2.167882	14.2569455	5.9929455	.	.	.	reduced_virulence,effector_(plant_avirulence_determinant)	PHI:6352,PHI:2900,PHI:6357	0	.	0	.	0	.	0.777	0.767	1	1	0.33	0	0	13916.86	125	3.0	8.473	2	43	64	36	15	67	26	15	11	1.03846153846154	1.0	1.0	0.0	1	1	1	1	1	1	0	0	7.69	7.7	0.0
VDB85656.1	2.167882	15.715734	5.999734	.	.	.	.	.	1	BgtAvrPm3a2f2	0	.	0	.	0.994	0.792	1	1	0.13	0	0	12881.75	113	1.0	6.7455	3	33	49	34	17	60	34	19	15	1.25	0.0	0.0	0.0	1	1	1	1	1	1	0	0	0.29	0.29	0.0
VDB85795.1	2.167882	10.3714165	5.9614165	.	.	.	.	.	0	.	0	.	0	.	0.976	0.759	1	1	0.03	0	0	20340.63	178	4.5	8.3324	5	47	83	51	21	99	46	26	20	1.56666666666667	0.0	0.0	0.0	1	1	1	1	1	1	0	0	1.47	1.48	0.0
VDB94028.1	2.1678786	10.856324	5.996324	.	.	.	.	.	0	.	0	.	0	.	0.983	0.827	1	1	0.33	0	0	12776.78	114	5.0	8.1629	4	34	58	34	17	63	24	16	8	1.57894736842105	0.0	0.0	0.0	1	1	1	1	1	1	0	0	8.77	8.79	0.0
VCU40030.1	2.1678786	10.835398	5.969398	.	.	.	.	.	0	.	0	.	0	.	0.996	0.815	1	1	0.29	0	0	18022.52	155	4.0	7.2213	5	43	67	38	28	79	41	25	16	2.04545454545455	0.0	0.0	0.0	1	1	1	1	1	1	0	0	0.03	0.03	0.0
VCU39932.1	2.1678786	10.7494585	5.9974585	.	.	.	.	.	0	.	0	.	0	.	0.959	0.833	1	1	0.32	0	0	18436.39	158	10.5	9.7678	5	41	70	39	27	88	40	26	14	1.78571428571429	1.0	0.0	0.0	1	1	1	1	1	1	0	1	16.68	16.7	0.833333333333333
VDB91355.1	2.1671524	10.607598	5.981598	.	.	.	.	.	0	.	0	.	0	.	0.985	0.786	1	1	0.21	0	0	12876.74	113	0.0	6.4567	2	30	53	29	19	67	29	15	14	1.22727272727273	0.0	0.0	0.0	1	1	1	1	1	1	0	0	3.52	3.52	0.0
VDB96445.1	2.167149	11.8176485	5.9876485	.	.	.	reduced_virulence	PHI:2900	0	.	0	.	0	.	0.985	0.82	1	1	0.43	0	0	13587.44	121	0.5	6.6923	4	39	62	36	19	71	28	15	13	1.14285714285714	0.0	0.0	0.0	1	1	1	1	1	1	0	0	12.24	12.5	0.0
VDB90458.1	2.1572363	8.5831	5.9411	.	.	.	unaffected_pathogenicity	PHI:3972,PHI:2166,PHI:6390	0	.	1	PF00187	0	CBM18,CE4	0.025	0.582	1	1	0.66	0	0	34959.65	323	-7.0	4.9849	12	123	199	82	38	173	71	34	37	0.907894736842105	0.0	0.0	0.0	1	1	1	1	1	1	0	0	0.08	0.08	0.0
VCU40470.1	2.1550817	0.280152500000001	-4.4598475	.	.	.	.	.	0	.	0	.	0	.	0.903	0.887	0	1	0.13	0	1	23825.18	210	3.0	8.1105	4	62	100	58	29	108	50	27	23	1.90625	0.0	0.0	0.0	1	1	1	1	1	1	1	2	19.36	41.73	0.55
VDB92881.1	2.1538692	10.766494	5.816494	.	.	.	.	.	0	.	0	.	0	.	0.971	0.854	1	1	0.29	0	0	19194.75	167	3.0	7.6573	5	49	83	40	25	90	37	21	16	1.3	0.0	0.0	0.0	1	1	1	1	1	1	0	0	0.12	0.18	0.0
VDB92888.1	2.1538692	10.737194	5.811194	.	.	.	.	.	0	.	0	.	0	.	0.967	0.854	1	1	0.27	0	0	19224.77	167	3.0	7.6573	5	49	83	39	25	89	37	21	16	1.3448275862069	0.0	0.0	0.0	1	1	1	1	1	1	0	0	0.12	0.18	0.0
VDB95345.1	2.1502	10.4427325	5.5947325	.	.	.	.	.	0	.	0	.	0	.	0.943	0.865	1	1	0.47	0	0	13293.36	117	3.5	8.2541	3	37	57	34	20	67	23	14	9	2.0	0.0	0.0	0.0	1	1	1	1	0	1	0	0	1.85	3.73	0.0
VDB88328.1	2.1497848	15.3308595	5.9688595	.	.	.	reduced_virulence	PHI:4622	1	BghCSEP0105	0	.	0	.	0.875	0.852	1	1	0.5	0	0	14522.73	128	3.5	8.117	4	40	60	33	18	73	25	15	10	1.65217391304348	0.0	0.0	0.0	1	1	1	1	1	1	0	0	13.75	14.01	0.0
VDB86186.1	2.148538	14.8337625	5.6697625	.	.	.	.	.	1	BgtAvrPm3a2f2	0	.	0	.	0.964	0.73	1	1	0.26	0	0	14039.28	125	1.5	7.2426	2	32	61	41	10	65	33	18	15	1.57142857142857	0.0	0.0	0.0	1	1	1	1	0	1	0	0	0.17	0.17	0.0
VDB95100.1	2.1275797	15.1782055	5.5942055	.	.	.	.	.	1	BghAvr_a1,BgAVRa1	0	.	0	.	0.927	0.837	1	1	0.24	0	0	14950.86	124	1.0	7.127	2	26	50	26	23	59	32	17	15	5.22222222222222	0.0	0.0	0.0	1	1	1	1	1	1	0	0	11.41	11.41	0.0
VDB94505.1	2.1201577	8.963124	5.999124	.	.	.	.	.	0	.	0	.	0	.	0.793	0.701	1	1	0.12	0	0	12580.75	112	2.0	7.8542	2	29	52	31	10	59	31	17	14	1.86666666666667	0.0	0.0	0.0	1	1	1	1	1	1	0	0	3.96	3.96	0.0
VCU39180.1	2.1175163	15.1878425	5.9698425	.	.	.	reduced_virulence,effector_(plant_avirulence_determinant)	PHI:6352,PHI:2900,PHI:6357	0	.	0	.	0	.	0.935	0.768	1	1	0.37	0	0	12828.63	114	1.0	6.8583	2	36	56	33	18	62	25	14	11	1.4	1.0	0.0	0.0	1	1	1	1	1	1	0	0	13.61	13.63	0.0
VDB89479.1	2.1174464	11.1119	5.9879	.	.	.	.	.	0	.	0	.	0	.	0.994	0.86	1	1	0.36	0	0	20349.95	181	11.5	9.2483	9	52	89	48	17	97	45	29	16	2.0	1.0	0.0	0.0	1	1	1	1	1	1	0	0	0.42	0.52	0.0
VCU38997.1	2.1174464	11.8212975	5.7872975	.	.	.	reduced_virulence	PHI:2900	0	.	0	.	0	.	0.996	0.843	1	1	0.1	0	0	8872.17	79	2.5	8.2578	3	25	38	22	9	43	21	12	9	1.11111111111111	0.0	0.0	0.0	1	1	1	1	1	1	0	0	15.53	15.53	0.0
VDB89469.1	2.1174464	10.89995	5.99195	.	.	.	.	.	0	.	0	.	0	.	0.993	0.825	1	1	0.48	0	0	20351.96	181	12.0	9.3932	9	52	92	49	16	98	43	28	15	1.96296296296296	1.0	0.0	0.0	1	1	1	1	1	1	0	0	0.43	0.56	0.0
VDB89482.1	2.1174464	11.1119	5.9879	.	.	.	.	.	0	.	0	.	0	.	0.994	0.86	1	1	0.36	0	0	20349.95	181	11.5	9.2483	9	52	89	48	17	97	45	29	16	2.0	1.0	0.0	0.0	1	1	1	1	1	1	0	0	0.42	0.52	0.0
VDB89475.1	2.1174464	11.1119	5.9879	.	.	.	.	.	0	.	0	.	0	.	0.994	0.86	1	1	0.36	0	0	20349.95	181	11.5	9.2483	9	52	89	48	17	97	45	29	16	2.0	1.0	0.0	0.0	1	1	1	1	1	1	0	0	0.42	0.52	0.0
VCU40778.1	2.1025782	10.713562	5.913562	.	.	.	.	.	0	.	0	.	0	.	0.952	0.848	1	1	0.16	0	0	13695.34	119	-1.0	5.7443	3	38	51	28	21	64	32	16	16	1.56521739130435	0.0	0.0	0.0	1	1	1	1	1	1	0	0	10.15	10.15	0.0
VDB88009.1	2.1025782	15.900949	5.956949	.	.	.	reduced_virulence	PHI:4623	1	BghCSEP0162	0	.	0	.	0.976	0.848	1	1	0.4	0	0	18447.98	159	0.0	6.4718	4	42	75	45	25	85	38	20	18	2.0	0.0	0.0	0.0	1	1	1	1	1	1	0	0	4.29	4.29	0.0
VCU39530.1	2.0989985	10.761961	5.817961	.	.	.	.	.	0	.	0	.	0	.	0.988	0.836	1	1	0.4	0	0	12591.43	112	-1.0	5.6759	2	28	59	36	14	62	26	13	13	2.0625	0.0	0.0	0.0	1	1	1	1	1	1	0	0	14.71	14.71	0.0
VDB96393.1	2.0989985	10.451395	5.843395	.	.	.	.	.	0	.	0	.	0	.	0.939	0.829	1	1	0.47	0	0	18542.77	164	-0.5	6.3175	4	48	87	42	26	86	34	18	16	1.6551724137931	0.0	0.0	0.0	1	1	1	1	1	1	0	1	15.28	15.34	1.0
VCU40640.1	2.0960202	10.768818	5.872818	.	.	.	.	.	0	.	0	.	0	.	0.976	0.84	1	1	0.66	0	0	13153.07	120	4.0	9.4832	2	37	67	34	6	58	26	15	11	1.78947368421053	0.0	0.0	0.0	1	1	1	1	1	1	0	0	0.44	0.44	0.0
VDB84136.1	2.08337	9.7720645	5.8600645	.	.	.	.	.	0	.	0	.	0	.	0.955	0.697	1	1	0.73	0	0	17454.96	165	0.5	7.012	0	56	97	60	8	89	27	14	13	0.948717948717949	0.0	0.0	0.0	1	1	1	1	1	1	0	0	0.53	0.53	0.0
VDB96457.1	2.0821917	9.19693	5.99893	.	.	.	.	.	0	.	0	.	0	.	0.774	0.759	1	1	0.75	0	0	12644.34	115	2.5	7.872	2	42	64	31	17	64	20	12	8	1.29166666666667	0.0	0.0	0.0	1	1	1	1	1	1	0	0	4.71	4.78	0.0
VCU38995.1	2.0803246	14.955806	5.941806	.	.	.	reduced_virulence,effector_(plant_avirulence_determinant)	PHI:6352,PHI:2900,PHI:6357	0	.	0	.	0	.	0.904	0.765	1	1	0.48	0	0	12130.75	110	0.5	6.7043	2	37	59	34	14	61	22	12	10	1.04347826086957	0.0	0.0	0.0	1	1	1	1	1	1	0	0	16.86	16.95	0.0
VCU38764.1	2.0778666	10.8045725	5.9325725	.	.	.	.	.	0	.	0	.	0	.	0.974	0.838	1	1	0.29	0	0	14172.16	125	4.0	8.128	4	38	61	37	17	67	26	16	10	1.65	0.0	0.0	0.0	1	1	1	1	1	1	0	0	17.06	17.07	0.0
VDB91147.1	2.0605059	9.586819	5.944819	.	.	.	.	.	0	.	0	.	0	.	0.828	0.779	1	1	0.39	0	0	15181.26	134	1.5	6.9544	3	35	66	41	19	74	26	15	11	1.56521739130435	0.0	1.0	0.0	1	1	1	1	1	1	0	0	2.69	2.9	0.0
VDB92772.1	2.0591924	9.956756	5.942756	.	.	.	.	.	0	.	0	.	0	.	0.876	0.793	1	1	0.22	0	0	19136.27	165	13.5	10.1284	5	44	76	35	29	88	41	28	13	2.24	1.0	0.0	0.0	1	1	1	1	1	1	0	0	14.2	15.61	0.0
VCU39953.1	2.0591924	10.0076385	5.9996385	.	.	.	.	.	0	.	0	.	0	.	0.909	0.759	1	1	0.33	0	0	18138.1	158	10.0	9.3886	5	44	73	40	28	91	37	25	12	1.6	0.0	0.0	0.0	1	1	1	1	1	1	0	1	18.39	18.41	0.652173913043478
VCU39949.1	2.0591924	10.0076385	5.9996385	.	.	.	.	.	0	.	0	.	0	.	0.909	0.759	1	1	0.33	0	0	18138.1	158	10.0	9.3886	5	44	73	40	28	91	37	25	12	1.6	0.0	0.0	0.0	1	1	1	1	1	1	0	1	18.39	18.41	0.652173913043478
VDB84144.1	2.050018	10.523971	5.999971	.	.	.	.	.	0	.	0	.	0	.	0.978	0.776	1	1	0.43	0	0	15179.91	134	14.5	10.0357	6	39	60	39	16	72	33	25	8	2.0	1.0	0.0	0.0	1	1	1	1	1	1	0	0	0.15	0.15	0.0
VDB84143.1	2.050018	10.523971	5.999971	.	.	.	.	.	0	.	0	.	0	.	0.978	0.776	1	1	0.43	0	0	15179.91	134	14.5	10.0357	6	39	60	39	16	72	33	25	8	2.0	1.0	0.0	0.0	1	1	1	1	1	1	0	0	0.15	0.15	0.0
VDB96461.1	2.0467272	10.5702455	5.9822455	.	.	.	reduced_virulence	PHI:2900	0	.	0	.	0	.	0.796	0.802	1	1	0.34	0	0	12657.23	114	-1.5	5.0173	2	37	63	28	16	65	23	11	12	1.07407407407407	0.0	0.0	0.0	1	1	1	1	1	1	0	1	19.99	19.99	0.782608695652174
VDB93653.1	2.0453668	9.3645435	5.9625435	.	.	.	.	.	0	.	0	.	0	.	0.94	0.627	1	1	0.3	0	0	18177.15	158	8.0	9.1937	5	40	77	43	23	85	38	24	14	2.18181818181818	1.0	0.0	0.0	1	1	1	1	1	1	0	0	3.24	3.44	0.0
VDB96437.1	2.0327454	11.05305	5.99705	.	.	.	reduced_virulence	PHI:2900	0	.	0	.	0	.	0.872	0.804	1	1	0.31	0	0	12785.71	112	3.0	7.7907	3	30	52	32	24	73	25	15	10	1.32142857142857	0.0	0.0	0.0	1	1	1	1	1	1	0	1	16.96	17.88	1.0
VDB91192.1	2.0320125	10.2689535	5.9909535	.	.	.	.	.	0	.	0	.	0	.	0.895	0.818	1	1	0.14	0	0	24531.06	225	8.0	8.4076	9	76	127	60	23	116	57	34	23	1.20454545454545	0.0	0.0	0.0	1	1	1	1	1	1	0	0	0.41	0.42	0.0
VDB92429.1	2.0274346	10.769192	5.999192	.	.	.	.	.	0	.	0	.	0	.	0.959	0.836	1	1	0.29	0	0	12299.83	109	-2.5	4.8357	4	35	56	28	16	62	28	13	15	1.08333333333333	0.0	0.0	0.0	1	1	1	1	1	1	0	0	13.12	13.12	0.0
VCU38971.1	2.0273237	15.5560475	5.9540475	.	.	.	reduced_virulence,effector_(plant_avirulence_determinant)	PHI:6352,PHI:2900,PHI:6357	0	.	0	.	0	.	0.972	0.795	1	1	0.4	0	0	12353.25	112	0.5	6.9187	3	34	60	36	13	67	21	11	10	1.20833333333333	0.0	0.0	0.0	1	1	1	1	1	1	0	1	20.32	20.32	0.869565217391304
VDB96442.1	2.0153813	11.026594	5.940594	.	.	.	reduced_virulence	PHI:2900	0	.	0	.	0	.	0.874	0.807	1	1	0.14	0	0	12710.58	112	0.0	6.4482	3	29	56	33	16	70	25	13	12	0.931034482758621	0.0	0.0	0.0	1	1	1	1	1	1	0	1	21.72	21.72	0.956521739130435
VCU41365.1	2.0128837	15.306339	5.926339	.	.	.	.	.	1	BgtSvrPm3a1f1	0	.	0	.	0.936	0.794	1	1	0.32	0	0	16740.97	147	-0.5	6.3681	3	45	68	38	31	83	29	16	13	1.92	0.0	0.0	0.0	1	1	1	1	1	1	0	0	5.68	13.56	0.0
VCU41358.1	2.0124135	9.6771885	5.8371885	.	.	.	.	.	0	.	0	.	0	.	0.886	0.754	1	1	0.35	0	0	18240.84	155	0.5	6.9465	2	39	65	37	26	83	41	21	20	2.04347826086957	0.0	0.0	1.0	1	1	1	1	1	1	0	0	0.15	0.16	0.0
VCU40783.1	2.0105257	9.024695	5.994695	.	.	.	.	.	0	.	0	.	0	.	0.797	0.708	1	1	0.58	0	0	13335.89	123	-4.5	4.4608	2	42	72	36	13	66	28	12	16	1.28	0.0	0.0	0.0	1	1	1	1	1	1	0	0	3.27	4.2	0.0
VDB88247.1	2.0100703	11.0216415	5.9996415	.	.	.	.	.	0	.	0	.	0	.	0.985	0.852	1	1	0.23	0	0	14985.98	130	0.5	6.8767	5	38	65	37	18	72	27	14	13	1.78947368421053	0.0	0.0	1.0	1	1	1	1	1	1	0	0	0.08	0.08	0.0
VCU38989.1	2.0061893	10.1130755	5.9010755	.	.	.	.	.	0	.	0	.	0	.	0.914	0.788	1	1	0.48	0	0	15532.56	137	-3.0	4.8306	3	39	73	32	22	82	28	13	15	1.19354838709677	0.0	0.0	0.0	1	1	1	1	1	1	0	0	4.5	4.56	0.0
VDB88333.1	2.001368	15.0563395	5.8803395	.	.	.	reduced_virulence	PHI:4622	1	BghCSEP0105	0	.	0	.	0.94	0.756	1	1	0.68	0	0	17117.26	148	0.5	6.6916	4	44	76	38	27	83	26	14	12	1.95652173913043	0.0	0.0	0.0	1	1	1	1	1	1	0	1	16.63	23.4	0.944444444444444
VDB90387.1	1.998327	9.485699	5.999699	.	.	.	.	.	0	.	0	.	0	.	0.937	0.644	1	1	0.17	0	0	17042.04	148	17.0	10.3368	6	38	64	42	17	76	46	33	13	1.91304347826087	1.0	0.0	0.0	1	1	1	1	1	1	0	0	13.41	13.41	0.0
VDB95341.1	1.9964831	15.035296	5.991296	.	.	.	reduced_virulence	PHI:4623,PHI:2899	1	BghCSEP0162	0	.	0	.	0.969	0.705	1	1	0.25	0	0	18592.16	159	7.5	8.5809	5	41	70	41	25	75	49	30	19	2.19047619047619	0.0	0.0	0.0	1	1	1	1	1	1	0	0	0.0	0.01	0.0
VCU40949.1	1.9933088	15.1911785	5.9371785	.	.	.	effector_(plant_avirulence_determinant)	PHI:6351,PHI:6356	0	.	0	.	0	.	0.983	0.726	1	1	0.57	0	0	13546.57	122	-0.5	6.1974	3	35	68	38	20	76	21	11	10	1.60869565217391	0.0	0.0	0.0	1	1	1	1	1	1	0	0	10.75	12.13	0.0
VCU40844.1	1.9905787	16.0032755	5.8432755	.	.	.	reduced_virulence	PHI:4622	1	BghCSEP0105	0	.	0	.	0.998	0.862	1	1	0.68	0	0	14955.81	131	-3.0	4.7776	4	37	75	37	20	71	26	12	14	2.0	0.0	0.0	0.0	1	1	1	1	1	1	0	0	1.41	2.32	0.0
VDB94904.1	1.9888593	11.0133935	5.7453935	.	.	.	.	.	0	.	0	.	0	.	1.0	0.878	1	1	0.6	0	0	10255.98	89	7.0	8.5042	8	32	46	25	17	57	19	14	5	0.761904761904762	0.0	0.0	0.0	1	1	1	1	0	1	0	0	0.01	0.02	0.0
VCU40684.1	1.9867334	15.1134355	5.9434355	.	.	.	effector_(plant_avirulence_determinant)	PHI:6351,PHI:6356	0	.	0	.	0	.	0.911	0.784	1	1	0.72	0	0	14285.22	127	2.0	7.2861	3	37	66	31	21	73	22	13	9	1.32	0.0	0.0	0.0	1	1	1	1	1	1	0	0	1.01	1.02	0.0
VCU39405.1	1.9836844	9.9356595	5.9396595	.	.	.	.	.	0	.	0	.	0	.	0.919	0.747	1	1	0.47	0	0	13017.01	117	1.5	7.708	3	35	64	35	10	61	24	13	11	2.0	0.0	1.0	0.0	1	1	1	1	1	1	0	0	3.12	3.12	0.0
VCU41323.1	1.977696	13.1210725	5.7690725	.	.	.	.	.	1	BgtSvrPm3a1f1	0	.	0	.	0.601	0.791	1	1	0.49	0	0	23533.16	207	8.0	9.5098	3	57	103	51	27	113	46	28	18	1.51282051282051	1.0	0.0	1.0	1	1	1	1	1	1	0	0	0.0	0.02	0.0
VDB91151.1	1.9743942	10.946392	5.990392	.	.	.	.	.	0	.	0	.	0	.	0.996	0.83	1	1	0.64	0	0	15239.29	135	0.0	6.437	4	36	74	35	15	72	25	13	12	1.81818181818182	0.0	0.0	0.0	1	1	1	1	1	1	0	0	16.88	16.88	0.0
VDB94975.1	1.9681371	6.310155	5.812155	.	.	.	.	.	0	.	0	.	0	.	0.381	0.702	1	1	0.36	0	0	19735.03	173	13.0	10.2994	2	44	76	43	23	97	40	27	13	1.68571428571429	1.0	0.0	0.0	1	1	1	1	1	1	0	0	0.03	0.03	0.0
VDB86080.1	1.966618	10.476	5.97	.	.	.	.	.	0	.	0	.	0	.	0.998	0.753	1	1	0.56	0	0	15397.75	138	0.5	6.6862	5	36	76	45	16	84	30	16	14	1.18518518518519	0.0	0.0	0.0	1	1	1	1	1	1	0	0	0.15	0.16	0.0
VDB88329.1	1.9651506	14.5602845	5.9902845	.	.	.	reduced_virulence	PHI:4622	1	BghCSEP0105	0	.	0	.	0.878	0.717	1	1	0.46	0	0	14426.34	128	-3.0	4.7316	4	42	66	37	19	73	22	10	12	1.68181818181818	0.0	0.0	0.0	1	1	1	1	1	1	0	0	10.11	21.53	0.0
VDB84187.1	1.9648147	8.742899	3.282899	.	.	.	.	.	0	.	0	.	0	.	1.0	0.91	1	1	0.29	1	0	8597.05	75	7.5	9.5068	6	23	33	14	10	40	20	14	6	2.18181818181818	0.0	0.0	0.0	1	1	1	1	0	0	1	1	20.54	20.54	1.0
VDB96430.1	1.9496254	15.120548	5.998548	.	.	.	reduced_virulence,effector_(plant_avirulence_determinant)	PHI:6352,PHI:2900,PHI:6357	0	.	0	.	0	.	0.934	0.753	1	1	0.12	0	0	12753.46	113	-0.5	6.3215	3	34	53	32	18	63	30	16	14	1.125	0.0	0.0	0.0	1	1	1	1	1	1	0	0	5.65	6.43	0.0
VDB94997.1	1.9496254	10.06043	5.99243	.	.	.	.	.	0	.	0	.	0	.	0.953	0.725	1	1	0.44	0	0	21334.76	184	17.5	10.2541	5	48	79	46	27	100	47	33	14	1.85714285714286	0.0	0.0	0.0	1	1	1	1	1	1	0	0	0.22	0.22	0.0
VDB85800.1	1.9496254	15.144367	5.974367	.	.	.	.	.	1	ZtNIP2	0	.	0	.	0.974	0.721	1	1	0.0500000000000001	0	0	20343.64	178	6.0	8.6125	5	46	86	50	22	100	48	28	20	1.40625	0.0	0.0	0.0	1	1	1	1	1	1	0	0	1.48	1.51	0.0
VDB92623.1	1.9454726	9.113582	5.297582	.	.	.	.	.	0	.	0	.	0	.	0.834	0.802	1	1	0.19	0	0	22416.47	201	-2.0	5.9343	4	61	106	59	23	103	55	28	27	1.38888888888889	0.0	0.0	0.0	1	1	1	1	1	1	0	0	0.07	0.07	0.0
VDB96440.1	1.9372422	11.305299	5.997299	.	.	.	reduced_virulence	PHI:2900	0	.	0	.	0	.	0.898	0.82	1	1	0.43	0	0	12356.98	110	-1.0	5.6256	4	31	59	30	15	66	22	11	11	0.923076923076923	0.0	0.0	0.0	1	1	1	1	1	1	0	1	20.98	20.98	0.956521739130435
VDB96456.1	1.9351395	11.2593865	5.9933865	.	.	.	reduced_virulence	PHI:2900	0	.	0	.	0	.	0.982	0.729	1	1	0.3	0	0	12395.37	112	1.5	7.2408	2	32	53	36	14	72	27	15	12	1.0	0.0	0.0	0.0	1	1	1	1	1	1	0	1	21.08	21.1	0.782608695652174
VDB94460.1	1.9253656	7.8128975	5.8228975	.	.	.	reduced_virulence	PHI:2900	0	.	0	.	0	.	0.528	0.637	1	1	0.35	0	0	14734.51	129	-8.5	4.2483	4	34	62	38	18	71	31	12	19	1.34782608695652	0.0	0.0	0.0	1	1	1	1	1	1	0	0	13.75	15.03	0.0
VCU41359.1	1.923763	15.6722955	5.9382955	.	.	.	.	.	1	BgtSvrPm3a1f1	0	.	0	.	0.964	0.825	1	1	0.28	0	0	20187.72	182	3.0	7.1572	3	62	87	49	27	98	41	24	17	1.12820512820513	0.0	0.0	0.0	1	1	1	1	1	1	0	0	0.09	0.22	0.0
VCU41364.1	1.9191575	15.2101995	5.9261995	.	.	.	.	.	1	BgtSvrPm3a1f1	0	.	0	.	0.896	0.818	1	1	0.48	0	0	16466.59	147	0.5	6.697	3	49	72	40	29	89	22	12	10	1.61290322580645	0.0	0.0	0.0	1	1	1	1	1	1	0	0	7.04	11.5	0.0
VCU39946.1	1.9132693	9.9651255	5.9991255	.	.	.	.	.	0	.	0	.	0	.	0.905	0.756	1	1	0.31	0	0	18166.11	158	10.0	9.3971	5	44	73	40	28	91	37	25	12	1.56666666666667	0.0	0.0	0.0	1	1	1	1	1	1	0	0	18.17	18.19	0.0
VDB85783.1	1.9132693	9.4680405	5.9340405	.	.	.	.	.	0	.	0	.	0	.	0.916	0.673	1	1	0.23	0	0	12747.57	112	-0.5	6.2252	3	34	49	31	19	63	31	16	15	1.47619047619048	0.0	0.0	0.0	1	1	1	1	1	1	0	0	10.64	10.64	0.0
VDB85782.1	1.9132693	9.4680405	5.9340405	.	.	.	.	.	0	.	0	.	0	.	0.916	0.673	1	1	0.23	0	0	12747.57	112	-0.5	6.2252	3	34	49	31	19	63	31	16	15	1.47619047619048	0.0	0.0	0.0	1	1	1	1	1	1	0	0	10.64	10.64	0.0
VCU39196.1	1.9132693	15.2089925	5.9849925	.	.	.	reduced_virulence,effector_(plant_avirulence_determinant)	PHI:6352,PHI:2900,PHI:6357	0	.	0	.	0	.	0.979	0.725	1	1	0.1	0	0	13027.99	115	2.5	7.3237	4	33	55	34	18	67	27	16	11	1.12	0.0	0.0	0.0	1	1	1	1	1	1	0	1	16.33	16.49	1.0
VDB96429.1	1.9115572	10.7186625	5.9986625	.	.	.	reduced_virulence	PHI:2900	0	.	0	.	0	.	0.882	0.738	1	1	0.45	0	0	12005.64	107	1.0	7.66	3	36	57	28	16	62	19	10	9	1.19047619047619	0.0	0.0	0.0	1	1	1	1	1	1	0	0	0.38	0.38	0.0
VDB92415.1	1.9055904	8.9741085	5.9861085	.	.	.	.	.	0	.	0	.	0	.	0.743	0.755	1	1	0.37	0	0	12691.3	110	0.0	6.4488	3	32	57	24	14	54	29	15	14	1.33333333333333	0.0	0.0	0.0	1	1	1	1	1	1	0	0	1.58	1.7	0.0
VDB89106.1	1.8927841	14.280255	5.344255	.	.	.	reduced_virulence,effector_(plant_avirulence_determinant)	PHI:6352,PHI:2900,PHI:6357	0	.	0	.	0	.	0.911	0.745	1	1	0.07	0	0	13031.26	114	7.0	9.7661	3	32	51	34	13	64	27	17	10	1.47619047619048	0.0	0.0	0.0	1	1	1	1	1	1	0	1	18.51	18.51	1.0
VCU40905.1	1.8907771	15.0494855	5.7894855	.	.	.	.	.	1	BgtAvrPm3a2f2	0	.	0	.	0.867	0.843	1	1	0.27	0	0	14503.47	127	-3.0	4.7048	3	36	62	30	16	67	29	13	16	2.0	0.0	0.0	0.0	1	1	1	1	1	1	0	0	5.58	5.59	0.0
VDB94503.1	1.8859822	9.743082	5.687082	.	.	.	.	.	0	.	0	.	0	.	0.984	0.692	1	1	0.27	0	0	11947.67	109	-1.5	5.1647	2	34	59	34	7	56	29	14	15	1.33333333333333	1.0	0.0	0.0	1	1	1	1	1	1	0	0	1.88	1.88	0.0
VCU40856.1	1.8837781	7.931498	3.203498	.	.	.	.	.	0	.	0	.	0	.	0.999	0.789	1	1	0.34	1	0	8988.37	79	5.5	9.0397	5	27	36	17	10	40	18	12	6	2.22222222222222	0.0	0.0	0.0	1	1	1	1	0	0	1	1	20.62	20.62	1.0
VDB89586.1	1.8819124	10.208724	5.954724	.	.	.	.	.	0	.	0	.	0	.	0.939	0.77	1	1	0.38	0	0	15547.78	137	0.5	6.6869	5	42	69	37	18	79	32	17	15	1.29166666666667	0.0	0.0	0.0	1	1	1	1	1	1	0	0	2.35	2.35	0.0
VDB92817.1	1.873623	9.7053235	5.9733235	.	.	.	.	.	0	.	0	.	0	.	0.893	0.729	1	1	0.21	0	0	18021.08	157	12.0	9.8718	6	44	75	37	22	81	41	27	14	2.38095238095238	0.0	0.0	1.0	1	1	1	1	1	1	0	0	0.13	0.15	0.0
VDB93458.1	1.8681948	8.7769495	3.4009495	.	.	.	.	.	0	.	0	.	0	.	1.0	0.896	1	1	0.29	1	0	7578.78	66	3.5	8.2461	6	23	29	13	10	36	16	10	6	2.125	0.0	0.0	0.0	1	1	1	1	0	0	1	1	20.7	20.7	1.0
VDB94499.1	1.8596135	10.361988	5.999988	.	.	.	.	.	0	.	0	.	0	.	0.978	0.749	1	1	0.29	0	0	12299.46	112	4.5	9.6829	2	33	55	35	8	63	25	15	10	1.33333333333333	0.0	0.0	0.0	1	1	1	1	1	1	0	0	3.95	3.95	0.0
VCU40829.1	1.8555052	4.871189	5.729189	.	.	.	.	.	0	.	0	.	0	.	0.217	0.64	1	1	0.41	0	0	16767.01	152	-2.0	5.5426	2	46	80	39	20	83	28	14	14	1.5	0.0	0.0	0.0	1	1	1	1	1	1	0	0	10.01	10.03	0.0
VCU40500.1	1.8461053	9.1082285	5.1062285	.	.	.	.	.	0	.	0	.	0	.	0.938	0.729	1	1	0.23	0	0	18061.63	155	11.0	10.2275	2	36	70	42	20	72	42	28	14	2.25	1.0	0.0	1.0	1	1	1	1	1	1	0	0	0.17	0.17	0.0
VCU39923.1	1.8456818	7.3384805	5.1004805	.	.	.	.	.	0	.	0	.	0	.	0.729	0.644	1	1	0.35	0	0	28064.93	247	-0.5	6.0224	2	61	124	64	29	132	58	29	29	1.975	0.0	0.0	0.0	1	1	1	1	1	1	0	0	17.27	17.32	0.0
VDB92525.1	1.8375067	4.1787315	5.9967315	.	.	.	.	.	0	.	0	.	0	.	0.0	0.697	1	1	0.59	0	0	12265.52	112	3.5	9.0843	1	34	53	33	7	61	21	13	8	1.6	0.0	0.0	0.0	1	1	1	1	1	1	0	1	22.73	22.73	0.608695652173913
VDB86263.1	1.8337512	11.127286	5.753286	.	.	.	reduced_virulence	PHI:2899	0	.	0	.	0	.	0.92	0.809	1	1	0.45	0	0	17901.35	158	-2.5	5.547	4	44	76	44	21	84	38	19	19	1.8	0.0	0.0	0.0	1	1	1	1	1	1	0	0	0.3	0.3	0.0
VDB89582.1	1.8296242	6.941849	5.999849	.	.	.	.	.	0	.	0	.	0	.	0.413	0.744	1	1	0.45	0	0	12327.09	111	0.5	6.9166	3	34	55	30	14	62	19	10	9	1.88888888888889	0.0	0.0	0.0	1	1	1	1	1	1	0	0	11.55	11.56	0.0
VDB96414.1	1.8296242	14.9578475	5.9798475	.	.	.	reduced_virulence,effector_(plant_avirulence_determinant)	PHI:6352,PHI:2900,PHI:6357	0	.	0	.	0	.	0.946	0.717	1	1	0.42	0	0	12373.12	110	1.0	7.0995	3	34	54	31	19	67	20	11	9	1.29166666666667	0.0	0.0	0.0	1	1	1	1	1	1	0	0	16.87	16.88	0.0
VDB89654.1	1.8265833	8.2510295	5.9530295	.	.	.	.	.	0	.	0	.	0	.	0.784	0.599	1	1	0.01	0	0	17209.11	152	9.5	9.952	4	44	69	45	13	79	40	25	15	1.68181818181818	0.0	0.0	1.0	1	1	1	1	1	1	0	1	19.82	19.82	0.565217391304348
VDB83557.1	1.8265833	9.376335	5.680335	.	.	.	.	.	0	.	0	.	0	.	0.909	0.707	1	1	0.14	0	0	13632.84	118	1.5	7.1871	4	29	49	33	16	68	31	17	14	1.47368421052632	0.0	0.0	0.0	1	1	1	1	0	1	0	1	22.07	22.07	0.91304347826087
VCU39197.1	1.8232574	15.105494	5.983494	.	.	.	effector_(plant_avirulence_determinant)	PHI:6352,PHI:6357	0	.	0	.	0	.	0.973	0.714	1	1	0.08	0	0	12894.84	115	1.5	6.9465	4	34	56	36	17	68	26	15	11	1.03846153846154	0.0	0.0	0.0	1	1	1	1	1	1	0	1	16.25	16.32	1.0
VDB83551.1	1.8232574	10.326993	5.994993	.	.	.	.	.	0	.	0	.	0	.	0.967	0.755	1	1	0.22	0	0	12237.01	108	0.5	6.625	4	32	50	33	17	62	25	14	11	1.35	0.0	0.0	0.0	1	1	1	1	1	1	0	0	12.97	12.97	0.0
VDB89754.1	1.8184471	10.2799475	5.9779475	.	.	.	.	.	0	.	0	.	0	.	0.921	0.796	1	1	0.64	0	0	15665.61	139	-2.0	5.5209	4	43	71	36	21	77	26	13	13	1.45833333333333	0.0	0.0	0.0	1	1	1	1	1	1	0	0	0.12	0.13	0.0
VDB87948.1	1.8171383	10.620778	5.666778	.	.	.	reduced_virulence	PHI:2899	0	.	0	.	0	.	0.846	0.813	1	1	0.17	0	0	18356.78	161	3.5	7.905	2	52	73	41	24	80	40	23	17	2.0	0.0	0.0	0.0	1	1	1	1	1	1	0	0	1.44	1.44	0.0
VDB90385.1	1.8153373	9.7327415	5.7787415	.	.	.	.	.	0	.	0	.	0	.	0.996	0.663	1	1	0.23	0	0	15256.71	133	8.0	9.7425	2	29	64	42	16	70	38	24	14	2.0	1.0	0.0	0.0	1	1	1	1	1	1	0	0	3.9	3.95	0.0
VDB90392.1	1.8153373	9.7327415	5.7787415	.	.	.	.	.	0	.	0	.	0	.	0.996	0.663	1	1	0.23	0	0	15256.71	133	8.0	9.7425	2	29	64	42	16	70	38	24	14	2.0	1.0	0.0	0.0	1	1	1	1	1	1	0	0	3.9	3.95	0.0
VDB88389.1	1.8058932	14.7529585	5.8889585	.	.	.	reduced_virulence,effector_(plant_avirulence_determinant)	PHI:6352,PHI:2900,PHI:6357	0	.	0	.	0	.	0.971	0.673	1	1	0.33	0	0	13957.8	123	-3.5	4.6558	2	39	59	30	20	72	29	13	16	1.03448275862069	0.0	0.0	0.0	1	1	1	1	1	1	0	1	14.59	14.6	1.0
VDB83837.1	1.8058932	8.7527525	5.9147525	.	.	.	.	.	0	.	0	.	0	.	0.76	0.713	1	1	0.49	0	0	17046.08	151	-2.5	5.224	4	48	75	37	23	83	35	17	18	1.2	0.0	0.0	0.0	1	1	1	1	1	1	0	0	8.67	8.81	0.0
VDB94998.1	1.801843	4.6060585	5.9980585	.	.	.	.	.	0	.	0	.	0	.	0.182	0.586	1	1	0.23	0	0	25329.99	220	22.0	10.3565	4	65	105	41	32	103	65	45	20	1.92105263157895	1.0	0.0	0.0	1	1	1	1	1	1	0	0	0.29	0.3	0.0
VDB89758.1	1.7946273	9.900445	5.970445	.	.	.	.	.	0	.	0	.	0	.	0.917	0.738	1	1	0.7	0	0	15468.53	137	2.0	7.0247	4	40	67	34	22	74	25	15	10	1.73913043478261	0.0	0.0	0.0	1	1	1	1	1	1	0	0	0.09	0.09	0.0
VDB89583.1	1.7879329	8.35667	5.97467	.	.	.	.	.	0	.	0	.	0	.	0.66	0.737	1	1	0.47	0	0	15233.58	137	-0.5	5.7776	5	42	72	42	15	85	22	11	11	1.34615384615385	0.0	0.0	0.0	1	1	1	1	1	1	0	0	2.2	2.51	0.0
VDB94994.1	1.786937	6.957435	5.997435	.	.	.	.	.	0	.	0	.	0	.	0.519	0.641	1	1	0.37	0	0	20870.35	182	19.5	10.5861	4	49	83	47	24	99	47	34	13	1.58823529411765	1.0	0.0	0.0	1	1	1	1	1	1	0	0	0.22	0.23	0.0
VCU39134.1	1.786937	7.2658995	5.9998995	.	.	.	.	.	0	.	0	.	0	.	0.513	0.698	1	1	0.4	0	0	13541.53	116	3.5	7.6878	5	27	57	28	18	61	32	19	13	2.07142857142857	1.0	0.0	0.0	1	1	1	1	1	1	0	0	1.17	1.21	0.0
VCU40850.1	1.7783486	8.231258	5.783258	.	.	.	.	.	0	.	0	.	0	.	0.753	0.655	1	1	0.02	0	0	23492.68	202	11.5	9.41	6	57	99	46	26	92	64	39	25	2.03703703703704	0.0	0.0	1.0	1	1	1	1	1	1	0	0	0.9	0.9	0.0
VDB90467.1	1.7783486	9.522223	5.832223	.	.	.	.	.	0	.	0	.	0	.	0.936	0.679	1	1	0.2	0	0	22549.5	188	1.0	6.8463	4	39	83	40	37	93	49	26	23	3.72222222222222	0.0	0.0	0.0	1	1	1	1	1	1	0	0	0.08	0.38	0.0
VDB83545.1	1.7662469	9.7722935	5.9682935	.	.	.	.	.	0	.	0	.	0	.	0.912	0.722	1	1	0.32	0	0	14115.07	122	-2.0	5.1001	4	34	55	32	23	69	27	13	14	1.9	0.0	0.0	0.0	1	1	1	1	1	1	0	0	0.78	1.29	0.0
VDB90340.1	1.7652962	8.9973595	5.9493595	.	.	.	.	.	0	.	0	.	0	.	0.845	0.663	1	1	0.56	0	0	14823.87	131	-0.5	6.1972	2	36	71	39	23	80	19	10	9	1.52173913043478	0.0	0.0	0.0	1	1	1	1	1	1	0	0	0.25	2.94	0.0
VDB92916.1	1.7649142	6.347048	5.939048	.	.	.	.	.	0	.	0	.	0	.	0.512	0.556	1	1	0.8	0	0	31047.77	299	10.5	9.8337	4	117	180	77	20	153	66	39	27	0.875	1.0	0.0	0.0	1	1	1	1	1	1	0	0	0.02	0.05	0.0
VCU38996.1	1.7645367	0.3468815	-4.2491185	.	.	.	.	.	0	.	0	.	0	.	0.976	0.79	0	1	0.6	0	1	17051.32	156	6.0	9.198	2	56	86	50	18	84	36	22	14	0.891891891891892	0.0	0.0	1.0	1	1	1	1	0	1	0	2	20.63	42.58	0.782608695652174
VDB94493.1	1.7639976	15.1895385	5.6595385	.	.	.	reduced_virulence,effector_(plant_avirulence_determinant)	PHI:2903,PHI:6351,PHI:2898,PHI:6356,PHI:8918	1	BghBEC1011,BghBEC1054,BgtAvrPm2	0	.	0	.	0.981	0.774	1	1	0.61	0	0	12543.62	116	2.5	8.1178	4	38	67	34	14	74	21	12	9	1.07142857142857	0.0	0.0	0.0	1	1	1	1	0	1	0	0	3.42	3.42	0.0
VCU40685.1	1.7552502	10.5349995	5.9989995	.	.	.	.	.	0	.	0	.	0	.	0.994	0.762	1	1	0.65	0	0	4718.54	42	3.5	8.7588	3	16	22	10	7	24	8	6	2	1.83333333333333	0.0	0.0	0.0	1	1	1	1	1	1	0	0	1.46	1.46	0.0
VCU40896.1	1.7550869	9.877714	5.857714	.	.	.	.	.	0	.	0	.	0	.	0.988	0.682	1	1	0.43	0	0	14732.08	130	4.5	8.9613	3	36	66	41	20	80	25	15	10	1.64	0.0	0.0	0.0	1	1	1	1	1	1	0	0	14.5	14.54	0.0
VDB88395.1	1.7536218	14.3601175	5.8861175	.	.	.	reduced_virulence,effector_(plant_avirulence_determinant)	PHI:6352,PHI:2900,PHI:6357	0	.	0	.	0	.	0.961	0.618	1	1	0.34	0	0	13858.66	123	-4.5	4.4978	2	40	60	30	20	73	28	12	16	1.0	0.0	0.0	0.0	1	1	1	1	1	1	0	1	14.59	14.6	1.0
VDB96465.1	1.7536218	10.7951995	5.9911995	.	.	.	reduced_virulence	PHI:2900	0	.	0	.	0	.	0.941	0.693	1	1	0.39	0	0	9899.41	90	0.0	6.2055	2	29	45	26	11	56	16	8	8	0.833333333333333	0.0	0.0	0.0	1	1	1	1	1	1	0	0	16.08	16.08	0.0
VDB88680.1	1.7526498	9.44155	5.99955	.	.	.	reduced_virulence	PHI:2900	0	.	0	.	0	.	0.779	0.628	1	1	0.47	0	0	7345.39	69	-1.5	4.8666	2	25	39	21	9	45	13	6	7	0.727272727272727	0.0	0.0	0.0	1	1	1	1	1	1	0	0	10.51	10.51	0.0
VDB88042.1	1.7488687	7.594399	5.980399	.	.	.	.	.	0	.	0	.	0	.	0.643	0.626	1	1	0.44	0	0	14005.18	127	-0.5	6.198	4	43	69	40	18	80	21	11	10	1.14285714285714	0.0	0.0	0.0	1	1	1	1	1	1	0	0	2.0	2.07	0.0
VDB91148.1	1.7403846	10.0970225	5.9630225	.	.	.	.	.	0	.	0	.	0	.	0.886	0.803	1	1	0.22	0	0	15244.28	133	-3.0	5.136	2	34	62	37	21	75	31	15	16	1.48	0.0	0.0	0.0	1	1	1	1	1	1	0	0	3.95	3.95	0.0
VDB94497.1	1.7365714	9.409376	5.959376	.	.	.	.	.	0	.	0	.	0	.	0.932	0.643	1	1	0.17	0	0	11952.85	108	-1.5	5.1421	2	32	53	36	8	57	27	13	14	1.8125	0.0	0.0	0.0	1	1	1	1	1	1	0	0	15.6	15.6	0.0
VCU39414.1	1.7331367	9.715437	5.641437	.	.	.	.	.	0	.	0	.	0	.	0.961	0.718	1	1	0.47	0	0	12157.98	110	-1.5	5.0032	2	31	54	36	12	66	19	9	10	1.57142857142857	0.0	0.0	0.0	1	1	1	1	1	1	0	1	18.25	19.42	0.739130434782609
VCU41405.1	1.7325044	10.845275	5.733275	.	.	.	.	.	0	.	0	.	0	.	1.0	0.852	1	1	0.4	0	0	11585.64	103	6.5	8.5004	8	36	49	34	12	60	20	14	6	1.5625	0.0	0.0	0.0	1	1	1	1	0	1	0	0	2.68	2.68	0.0
VCU39993.1	1.7216023	9.0272015	5.7512015	.	.	.	.	.	0	.	0	.	0	.	0.934	0.612	1	1	0.45	0	0	17257.84	149	4.5	7.9364	2	37	64	48	25	83	34	21	13	2.04761904761905	0.0	0.0	0.0	1	1	1	1	1	1	0	0	0.8	1.04	0.0
VDB89056.1	1.7192072	10.2767145	5.9947145	.	.	.	reduced_virulence	PHI:2900	0	.	0	.	0	.	0.914	0.633	1	1	0.29	0	0	12597.27	113	-2.5	5.0855	3	36	57	32	17	66	27	13	14	1.04	0.0	0.0	0.0	1	1	1	1	1	1	0	1	21.34	21.38	0.652173913043478
VDB89585.1	1.718625	9.189467	5.961467	.	.	.	.	.	0	.	0	.	0	.	0.803	0.735	1	1	0.34	0	0	15618.87	137	-1.0	5.705	5	40	69	37	18	80	30	15	15	1.43478260869565	0.0	0.0	0.0	1	1	1	1	1	1	0	0	1.97	1.98	0.0
VDB96426.1	1.7169777	11.1887055	5.8367055	.	.	.	.	.	0	.	0	.	0	.	0.956	0.936	1	1	0.15	0	0	13976.77	118	0.0	6.4755	2	27	53	29	25	64	32	17	15	2.27777777777778	0.0	0.0	0.0	1	1	1	1	1	1	0	0	1.31	1.32	0.0
VDB91062.1	1.7112503	6.6381045	5.8641045	.	.	.	.	.	0	.	0	.	0	.	0.478	0.651	1	1	0.46	0	0	29919.64	270	4.0	7.4444	4	84	141	69	37	139	64	36	28	1.45098039215686	0.0	0.0	0.0	1	1	1	1	1	1	0	0	0.14	0.14	0.0
VDB85764.1	1.702705	8.0226185	5.9346185	.	.	.	.	.	0	.	0	.	0	.	0.661	0.687	1	1	0.0	0	0	14759.89	129	4.5	8.9973	2	36	56	27	15	64	36	21	15	1.29166666666667	0.0	0.0	0.0	1	1	1	1	1	1	0	0	0.72	0.72	0.0
VCU40946.1	1.7012467	11.185997	5.975997	.	.	.	reduced_virulence,effector_(plant_avirulence_determinant)	PHI:2903,PHI:2898,PHI:8918	1	BghAvr_a13,BgAVRA13,BghBEC1054,BghBEC1011,BgtAvrPm2	0	.	0	.	0.383	0.652	1	1	0.47	0	0	13227.88	119	2.0	7.2886	3	41	66	33	19	67	20	12	8	1.0	0.0	1.0	0.0	1	1	1	1	1	1	0	0	0.0	0.0	0.0
VDB96458.1	1.70031	9.402	6.0	.	.	.	.	.	0	.	0	.	0	.	0.879	0.688	1	1	0.65	0	0	7637.81	69	0.5	6.9384	2	23	36	19	11	43	9	5	4	1.5625	0.0	0.0	0.0	1	1	1	1	1	1	0	0	0.22	0.22	0.0
VDB89729.1	1.6969252	9.4539885	5.7099885	.	.	.	.	.	0	.	0	.	0	.	0.982	0.642	1	1	0.34	0	0	15939.97	136	-1.5	6.1216	4	31	61	34	27	73	34	18	16	2.26315789473684	0.0	0.0	0.0	1	1	1	1	1	1	0	0	4.88	4.88	0.0
VCU40770.1	1.6948228	8.5053705	5.9133705	.	.	.	.	.	0	.	0	.	0	.	0.657	0.775	1	1	0.35	0	0	16972.23	151	2.5	7.8604	2	49	75	44	20	79	26	15	11	1.75	0.0	0.0	0.0	1	1	1	1	1	1	0	0	0.22	0.63	0.0
VCU40178.1	1.692815	11.4864615	5.9204615	.	.	.	reduced_virulence	PHI:2899	0	.	0	.	0	.	0.974	0.787	1	1	0.4	0	0	18960.16	162	-2.5	5.1862	4	46	76	36	29	82	37	18	19	2.31818181818182	0.0	0.0	0.0	1	1	1	1	1	1	0	0	0.28	0.28	0.0
VDB92589.1	1.6911395	6.529865	5.929865	.	.	.	.	.	0	.	0	.	0	.	0.297	0.803	1	1	0.43	0	0	10670.16	97	1.5	7.3196	0	30	52	25	6	43	19	11	8	1.92307692307692	0.0	0.0	0.0	1	1	1	1	1	1	0	0	1.9	1.9	0.0
VDB93001.1	1.6906726	12.640496	5.852496	.	.	.	.	.	0	.	1	PF11327	0	.	0.708	0.59	1	1	0.62	0	0	28018.35	263	-1.0	6.1088	6	96	168	75	15	127	61	31	30	1.09090909090909	0.0	0.0	0.0	1	1	1	1	1	1	0	0	11.25	11.3	0.0
VDB87569.1	1.6795609	9.5588545	5.7428545	.	.	.	.	.	0	.	0	.	0	.	0.984	0.652	1	1	0.56	0	0	13140.07	117	0.5	6.5899	4	35	59	35	21	68	22	13	9	1.8	0.0	0.0	0.0	1	1	1	1	0	1	0	0	1.02	1.2	0.0
VDB90333.1	1.6795609	11.0102935	5.9902935	.	.	.	reduced_virulence	PHI:2902	0	.	0	.	0	.	0.96	0.71	1	1	0.61	0	0	12612.49	111	1.0	7.1291	2	32	56	33	19	62	22	12	10	2.23529411764706	1.0	0.0	0.0	1	1	1	1	1	1	0	0	3.99	4.01	0.0
VDB96451.1	1.6724461	13.9091905	5.9271905	.	.	.	reduced_virulence,effector_(plant_avirulence_determinant)	PHI:6352,PHI:2900,PHI:6357	0	.	0	.	0	.	0.792	0.705	1	1	0.42	0	0	12611.26	114	-0.5	5.7779	2	40	59	32	16	66	20	10	10	1.07407407407407	0.0	0.0	0.0	1	1	1	1	1	1	0	1	20.22	20.22	0.869565217391304
VDB96453.1	1.6724461	13.856191	5.928191	.	.	.	reduced_virulence,effector_(plant_avirulence_determinant)	PHI:6352,PHI:2900,PHI:6357	0	.	0	.	0	.	0.783	0.705	1	1	0.29	0	0	12597.23	114	-0.5	5.7779	2	40	59	32	16	66	20	10	10	1.07407407407407	0.0	0.0	0.0	1	1	1	1	1	1	0	1	20.22	20.22	0.869565217391304
VDB88326.1	1.6669358	14.3621885	5.9841885	.	.	.	reduced_virulence	PHI:4622	1	BghCSEP0105	0	.	0	.	0.855	0.708	1	1	0.57	0	0	14324.37	128	-0.5	6.1944	6	39	65	37	16	74	21	11	10	1.55	0.0	0.0	0.0	1	1	1	1	1	1	0	0	13.96	14.88	0.0
VDB90490.1	1.6669358	14.25035	5.98035	.	.	.	reduced_virulence,effector_(plant_avirulence_determinant)	PHI:6352,PHI:2900,PHI:6357	0	.	0	.	0	.	0.832	0.713	1	1	0.32	0	0	12820.62	113	-2.5	5.0491	4	34	55	31	18	64	23	11	12	1.72222222222222	0.0	0.0	0.0	1	1	1	1	1	1	0	1	19.65	19.69	0.91304347826087
VDB96446.1	1.6571343	1.170991	-3.153009	.	.	.	reduced_virulence	PHI:2900	0	.	0	.	0	.	0.89	0.664	0	1	0.48	0	1	11413.16	102	-0.5	5.76	1	30	50	30	15	64	20	10	10	1.25	0.0	0.0	0.0	1	1	1	1	1	1	0	2	18.67	38.54	1.0
VDB87737.1	1.6493032	9.397883	5.863883	.	.	.	.	.	0	.	0	.	0	.	0.991	0.598	1	1	0.42	0	0	13471.34	118	-2.0	5.5631	2	29	59	33	19	62	28	14	14	2.1875	0.0	0.0	0.0	1	1	1	1	1	1	0	0	0.12	0.37	0.0
VDB91140.1	1.6447994	9.1566285	5.9586285	.	.	.	.	.	0	.	0	.	0	.	0.882	0.651	1	1	0.49	0	0	14836.81	135	2.0	7.036	3	44	76	40	21	77	21	13	8	1.28571428571429	0.0	1.0	0.0	1	1	1	1	1	1	0	0	15.45	15.45	0.0
VDB92685.1	1.6319389	7.567539	5.995539	.	.	.	.	.	0	.	0	.	0	.	0.617	0.645	1	1	0.47	0	0	11158.74	98	3.0	7.8974	2	29	44	27	16	53	17	11	6	1.8	0.0	0.0	0.0	1	1	1	1	1	1	0	0	0.14	0.29	0.0
VDB83947.1	1.6312137	15.926099	5.994099	.	.	.	.	.	1	BghBEC2,GoEC2	1	PF05730	0	.	1.0	0.822	1	1	0.77	0	0	13906.58	133	-6.5	4.3659	10	53	85	37	8	72	31	13	18	0.757575757575758	0.0	0.0	0.0	1	1	1	1	1	1	0	0	6.63	6.63	0.0
VDB89761.1	1.6311543	8.253446	5.787446	.	.	.	.	.	0	.	0	.	0	.	0.754	0.657	1	1	0.47	0	0	14920.93	136	-1.5	5.9379	4	44	67	39	19	80	17	9	8	1.28571428571429	0.0	0.0	0.0	1	1	1	1	1	1	0	0	8.73	25.3	0.0
VCU39288.1	1.6184996	8.6924435	5.8524435	.	.	.	loss_of_pathogenicity,unaffected_pathogenicity,increased_virulence_(hypervirulence)	PHI:2849,PHI:69,PHI:407,PHI:2383	0	.	1	PF01083	0	CE5	0.16	0.48	1	1	0.87	0	0	24519.73	236	-5.0	4.6863	5	93	148	78	22	141	33	15	18	0.873015873015873	0.0	1.0	0.0	1	1	1	1	1	1	0	1	21.56	21.62	0.608695652173913
VDB87660.1	1.6118711	9.659338	5.819338	.	.	.	.	.	0	.	0	.	0	.	0.879	0.761	1	1	0.48	0	0	12178.97	112	0.0	6.4494	2	39	62	36	12	64	23	12	11	1.25	0.0	0.0	0.0	1	1	1	1	1	1	0	0	15.03	16.78	0.0
VDB91149.1	1.6094165	10.258039	5.974039	.	.	.	.	.	0	.	0	.	0	.	0.923	0.791	1	1	0.18	0	0	15266.33	133	-1.5	5.97	2	34	61	37	22	75	31	16	15	1.48	0.0	0.0	0.0	1	1	1	1	1	1	0	0	3.95	3.95	0.0
VCU39592.1	1.6057887	8.0164295	5.9464295	.	.	.	.	.	0	.	0	.	0	.	0.659	0.686	1	1	0.46	0	0	15042.21	134	1.0	7.1026	3	33	70	33	18	78	20	11	9	1.3448275862069	0.0	0.0	0.0	1	1	1	1	1	1	0	0	4.78	4.78	0.0
VDB88038.1	1.6057887	7.078046	5.944046	.	.	.	.	.	0	.	0	.	0	.	0.55	0.639	1	1	0.6	0	0	14013.28	126	0.5	6.692	4	41	66	36	18	77	24	13	11	1.34615384615385	0.0	0.0	0.0	1	1	1	1	1	1	0	0	1.41	1.55	0.0
VDB91138.1	1.5922148	10.0205795	5.9525795	.	.	.	.	.	0	.	0	.	0	.	0.948	0.73	1	1	0.56	0	0	15649.74	135	-3.5	5.058	4	32	68	35	25	76	29	14	15	1.95238095238095	0.0	0.0	0.0	1	1	1	1	1	1	0	0	10.02	10.08	0.0
VDB91139.1	1.5922148	10.0205795	5.9525795	.	.	.	.	.	0	.	0	.	0	.	0.948	0.73	1	1	0.56	0	0	15649.74	135	-3.5	5.058	4	32	68	35	25	76	29	14	15	1.95238095238095	0.0	0.0	0.0	1	1	1	1	1	1	0	0	10.02	10.08	0.0
VDB93017.1	1.5877402	11.26815	5.80615	.	.	.	.	.	0	.	1	PF11327	0	.	0.385	0.692	1	1	0.67	0	0	25372.36	238	-8.5	4.5574	6	83	153	66	11	116	54	24	30	1.08333333333333	0.0	0.0	0.0	1	1	1	1	1	1	0	0	3.45	3.47	0.0
VDB88324.1	1.5857601	12.715442	5.945442	.	.	.	reduced_virulence	PHI:4622	1	BghCSEP0105	0	.	0	.	0.693	0.602	1	1	0.55	0	0	14225.46	128	1.0	6.8405	4	42	67	40	17	77	21	12	9	1.4	0.0	0.0	0.0	1	1	1	1	1	1	0	0	17.48	31.84	0.0
VDB86350.1	1.5805155	1.1633035	5.5013035	.	.	.	.	.	0	.	0	.	0	CE16	0.0	0.277	1	1	0.85	0	0	40119.15	360	-7.0	4.8614	5	114	206	94	56	205	64	30	34	1.32432432432432	0.0	1.0	0.0	1	1	1	1	0	1	0	0	1.33	1.47	0.0
VDB90764.1	1.5587808	10.0639995	5.7499995	.	.	.	.	.	0	.	0	.	0	.	1.0	0.719	1	1	0.42	0	0	6235.43	54	5.0	9.0534	5	17	24	14	7	33	11	8	3	2.14285714285714	0.0	0.0	0.0	1	1	1	1	0	1	0	1	21.42	21.42	0.956521739130435
VCU39192.1	1.5570966	10.0455955	5.9875955	.	.	.	effector_(plant_avirulence_determinant)	PHI:6352,PHI:6357	0	.	0	.	0	.	0.202	0.641	1	1	0.5	0	0	12741.45	115	1.0	7.1291	2	38	61	30	15	64	18	10	8	1.16	0.0	0.0	0.0	1	1	1	1	1	1	0	1	15.56	15.58	0.91304347826087
VDB83868.1	1.5520269	9.029599	5.999599	.	.	.	.	.	0	.	0	.	0	.	0.899	0.606	1	1	0.36	0	0	14640.98	124	6.0	8.7547	4	28	51	33	19	67	32	20	12	2.25	0.0	0.0	0.0	1	1	1	1	1	1	0	0	9.45	9.47	0.0
VDB84227.1	1.5307343	5.0295855	5.8215855	.	.	.	.	.	0	.	0	.	0	.	0.205	0.663	1	1	0.6	0	0	22033.56	196	5.0	8.4008	4	66	108	50	32	106	27	17	10	1.5	0.0	0.0	0.0	1	1	1	1	1	1	0	0	0.18	0.22	0.0
VCU39004.1	1.5241883	14.777942	5.997942	.	.	.	reduced_virulence,effector_(plant_avirulence_determinant)	PHI:6352,PHI:2900,PHI:6357	0	.	0	.	0	.	0.947	0.683	1	1	0.12	0	0	13005.75	117	-1.5	5.5874	3	39	58	37	16	66	24	12	12	0.92	0.0	0.0	0.0	1	1	1	1	1	1	0	0	6.27	6.66	0.0
VDB83548.1	1.5231539	10.239547	5.907547	.	.	.	.	.	0	.	0	.	0	.	0.989	0.733	1	1	0.4	0	0	12115.86	108	-2.0	5.0753	4	33	52	32	16	65	25	12	13	1.36363636363636	0.0	0.0	0.0	1	1	1	1	1	1	0	1	20.46	20.46	0.869565217391304
VCU39213.1	1.5231539	13.668045	5.962045	.	.	.	reduced_virulence,effector_(plant_avirulence_determinant)	PHI:6352,PHI:2900,PHI:6357	0	.	0	.	0	.	0.76	0.691	1	1	0.23	0	0	12728.7	111	1.0	7.0995	3	33	54	32	19	67	22	12	10	1.54545454545455	0.0	0.0	0.0	1	1	1	1	1	1	0	0	16.52	16.55	0.0
VDB86352.1	1.5228263	5.3937355	5.2617355	.	.	.	.	.	0	.	0	.	0	.	0.42	0.602	1	1	0.34	0	0	14456.25	130	-6.5	4.343	2	42	65	34	16	71	30	12	18	1.30769230769231	0.0	0.0	0.0	1	1	1	1	1	1	0	0	17.15	17.15	0.0
VCU39957.1	1.5211804	9.5950335	5.8330335	.	.	.	.	.	0	.	0	.	0	.	0.968	0.659	1	1	0.2	0	0	19817.01	172	5.0	7.9179	7	40	83	45	22	91	44	26	18	1.91666666666667	0.0	0.0	0.0	1	1	1	1	1	1	0	0	2.41	2.41	0.0
VDB87572.1	1.520987	6.1071415	5.9571415	.	.	.	.	.	0	.	0	.	0	.	0.626	0.399	1	1	0.8	0	0	18519.0	176	-3.5	4.6156	8	71	115	59	9	96	27	12	15	0.69047619047619	0.0	0.0	0.0	1	1	1	1	1	1	0	0	0.26	0.26	0.0
VDB90579.1	1.5201074	0.275463000000001	-4.530537	.	.	.	.	.	0	.	0	.	0	.	0.978	0.823	0	1	0.18	0	1	17595.37	156	3.5	8.4398	2	43	71	52	20	91	33	19	14	1.72413793103448	0.0	0.0	0.0	1	1	1	1	0	1	1	2	27.3	42.14	0.695652173913043
VDB88807.1	1.5001568	14.6964195	5.7544195	.	.	.	.	.	1	BgAVRA13,BghAvr_a13	0	.	0	.	0.89	0.767	1	1	0.33	0	0	13734.89	121	1.0	6.8593	2	29	58	36	20	74	27	15	12	1.56521739130435	0.0	0.0	0.0	1	1	1	1	1	1	0	0	9.44	11.54	0.0
VDB94449.1	1.495995	9.504498	5.970498	.	.	.	.	.	0	.	0	.	0	.	0.995	0.594	1	1	0.76	0	0	13126.83	115	-3.5	4.6965	3	30	61	30	20	62	22	10	12	2.46666666666667	0.0	0.0	0.0	1	1	1	1	1	1	0	0	8.97	8.98	0.0
VDB96463.1	1.4791334	11.7136	5.9636	.	.	.	reduced_virulence,effector_(plant_avirulence_determinant)	PHI:6352,PHI:2900,PHI:6357	0	.	0	.	0	.	0.545	0.58	1	1	0.62	0	0	12261.88	112	-4.5	4.301	4	41	56	31	16	64	18	7	11	1.7	0.0	0.0	0.0	1	1	1	1	1	1	0	0	3.92	3.93	0.0
VDB96455.1	1.4771485	9.455737	5.997737	.	.	.	reduced_virulence,effector_(plant_avirulence_determinant)	PHI:6352,PHI:2900,PHI:6357	0	.	0	.	0	.	0.035	0.708	1	1	0.34	0	0	12781.68	114	-1.0	5.0163	2	35	58	26	14	68	21	10	11	1.03846153846154	0.0	0.0	0.0	1	1	1	1	1	1	0	0	10.89	10.89	0.0
VDB96436.1	1.4764585	14.3155035	5.6435035	.	.	.	reduced_virulence,effector_(plant_avirulence_determinant)	PHI:6352,PHI:2900,PHI:6357	0	.	0	.	0	.	0.885	0.727	1	1	0.21	0	0	12851.71	112	-2.0	5.1251	2	31	52	32	20	69	27	13	14	1.19230769230769	0.0	0.0	0.0	1	1	1	1	1	1	0	0	14.03	14.05	0.0
VDB84390.1	1.4723415	8.559121	5.925121	.	.	.	.	.	0	.	0	.	0	.	0.727	0.712	1	1	0.49	0	0	16573.85	143	-3.0	4.7786	2	31	68	37	26	87	28	13	15	1.74074074074074	0.0	0.0	0.0	1	1	1	1	1	1	0	0	3.03	3.23	0.0
VDB84389.1	1.4723415	8.559121	5.925121	.	.	.	.	.	0	.	0	.	0	.	0.727	0.712	1	1	0.49	0	0	16573.85	143	-3.0	4.7786	2	31	68	37	26	87	28	13	15	1.74074074074074	0.0	0.0	0.0	1	1	1	1	1	1	0	0	3.03	3.23	0.0
VCU39419.1	1.4577298	9.7184005	5.4704005	.	.	.	.	.	0	.	0	.	0	.	0.993	0.715	1	1	0.42	0	0	11890.56	106	-2.5	4.7513	1	29	54	37	11	57	22	10	12	1.875	0.0	0.0	0.0	1	1	1	1	1	1	0	0	10.99	11.01	0.0
VDB96435.1	1.4440306	10.6809275	5.9069275	.	.	.	reduced_virulence	PHI:2900	0	.	0	.	0	.	0.917	0.712	1	1	0.3	0	0	12810.59	112	1.0	6.851	3	33	51	30	23	69	27	15	12	1.03571428571429	0.0	0.0	0.0	1	1	1	1	1	1	0	0	13.92	13.93	0.0
VDB94812.1	1.4410406	7.0284485	5.9904485	.	.	.	.	.	0	.	0	.	0	.	0.419	0.754	1	1	0.48	0	0	6308.49	56	6.5	9.8278	4	21	28	13	7	31	11	9	2	1.875	0.0	0.0	0.0	1	1	1	1	1	1	0	0	0.13	0.13	0.0
VDB94677.1	1.436999	10.7174965	5.7494965	.	.	.	.	.	0	.	0	.	0	.	1.0	0.828	1	1	0.63	0	0	6843.82	60	3.0	7.9463	6	25	30	10	11	33	12	8	4	1.625	0.0	0.0	0.0	1	1	1	1	1	0	0	0	0.03	0.03	0.0
VDB93057.1	1.4311686	9.640966	5.836966	.	.	.	.	.	0	.	0	.	0	.	0.986	0.648	1	1	0.16	0	0	14722.94	132	-2.5	5.5392	5	40	66	44	11	67	32	16	16	1.57894736842105	0.0	0.0	0.0	1	1	1	1	1	1	0	0	0.95	0.95	0.0
VCU40024.1	1.4192463	14.336237	5.970237	.	.	.	reduced_virulence	PHI:4623	1	BghCSEP0162	0	.	0	.	0.891	0.67	1	1	0.24	0	0	16951.95	145	1.0	6.6824	5	35	66	36	21	63	41	23	18	2.92307692307692	0.0	0.0	0.0	1	1	1	1	1	1	0	0	0.01	0.01	0.0
VDB91285.1	1.4178205	14.720542	5.766542	.	.	.	effector_(plant_avirulence_determinant)	PHI:6352,PHI:6357	0	.	0	.	0	.	0.927	0.732	1	1	0.18	0	0	12502.27	110	3.5	8.983	2	34	56	30	16	66	24	14	10	0.84	0.0	0.0	0.0	1	1	1	1	1	1	0	1	21.14	21.15	0.782608695652174
VDB88050.1	1.4141859	14.761141	5.987141	.	.	.	.	.	1	BghCSEP0055	0	.	0	.	0.962	0.667	1	1	0.23	0	0	16981.77	149	4.0	8.4404	4	35	72	46	20	89	35	20	15	1.55172413793103	0.0	0.0	0.0	1	1	1	1	1	1	0	0	2.41	2.48	0.0
VDB96431.1	1.4108313	15.875056	5.799056	.	.	.	reduced_virulence	PHI:2898	1	BghBEC1011,BgtAvrPm2	0	.	0	.	0.941	0.905	1	1	0.12	0	0	13923.75	118	0.5	6.6353	2	27	52	29	26	65	33	18	15	2.10526315789474	0.0	0.0	0.0	1	1	1	1	1	1	0	0	1.39	1.4	0.0
VDB86281.1	1.3912818	11.3842015	5.7522015	.	.	.	reduced_virulence	PHI:2899	0	.	0	.	0	.	0.982	0.79	1	1	0.35	0	0	18103.63	159	-0.5	6.323	4	43	77	47	21	83	40	21	19	2.38095238095238	0.0	0.0	0.0	1	1	1	1	1	1	0	0	0.23	0.23	0.0
VCU39191.1	1.3898802	11.436293	5.998293	.	.	.	reduced_virulence,effector_(plant_avirulence_determinant)	PHI:6352,PHI:2900,PHI:6357	0	.	0	.	0	.	0.444	0.629	1	1	0.35	0	0	12326.02	110	-1.5	5.5892	3	36	56	25	15	60	22	11	11	1.04347826086957	0.0	0.0	0.0	1	1	1	1	1	1	0	0	2.93	2.93	0.0
VCU38772.1	1.3892214	9.4152885	5.4372885	.	.	.	.	.	0	.	0	.	0	.	0.869	0.794	1	1	0.09	0	0	25634.3	228	-3.0	5.3487	8	63	116	67	24	117	59	29	30	2.1	1.0	0.0	0.0	1	1	1	1	1	1	0	0	2.3	2.54	0.0
VDB93436.1	1.3807504	7.857949	5.997949	.	.	.	.	.	0	.	0	.	0	.	0.897	0.413	1	1	0.47	0	0	9134.51	90	-4.0	4.0569	0	34	57	37	6	60	12	4	8	0.689655172413793	0.0	0.0	0.0	1	1	1	1	1	1	0	1	20.56	20.56	0.695652173913043
VDB84161.1	1.3747468	9.4819725	5.6359725	.	.	.	.	.	0	.	0	.	0	.	0.969	0.672	1	1	0.35	0	0	18665.12	158	-3.5	5.2258	5	33	69	36	30	81	43	21	22	2.7	0.0	0.0	0.0	1	1	1	1	1	1	0	0	0.06	0.16	0.0
VCU38758.1	1.3661585	6.759375	5.715375	.	.	.	.	.	0	.	0	.	0	.	0.479	0.695	1	1	0.16	0	0	24920.38	221	-4.0	5.1302	8	63	111	56	22	107	58	28	30	2.11111111111111	0.0	0.0	0.0	1	1	1	1	1	1	0	0	0.25	0.26	0.0
VCU40530.1	1.3608029	14.4567045	5.5507045	.	.	.	.	.	1	ZtNIP2	1	PF02221	0	.	0.973	0.678	1	1	0.49	0	0	18454.19	171	-3.0	4.9402	5	58	93	58	10	90	36	17	19	1.53333333333333	0.0	0.0	0.0	1	1	1	1	1	1	0	0	0.3	0.3	0.0
VDB87942.1	1.3299721	8.7231135	5.3991135	.	.	.	.	.	0	.	0	.	0	.	0.883	0.671	1	1	0.24	0	0	8001.51	74	7.5	11.1595	1	27	38	27	7	43	14	11	3	1.0625	1.0	0.0	0.0	1	1	1	1	1	1	0	0	5.69	5.69	0.0
VDB96392.1	1.3266287	10.0162685	5.9662685	.	.	.	.	.	0	.	0	.	0	.	0.982	0.693	1	1	0.22	0	0	17599.17	161	0.5	6.6952	4	50	90	53	17	98	32	17	15	0.8	0.0	0.0	0.0	1	1	1	1	1	1	0	0	13.88	15.23	0.0
VCU39198.1	1.2855685	14.503778	5.879778	.	.	.	effector_(plant_avirulence_determinant)	PHI:6352,PHI:6357	0	.	0	.	0	.	0.858	0.746	1	1	0.38	0	0	12779.56	115	-0.5	6.3137	3	33	54	35	14	64	22	12	10	1.08333333333333	0.0	0.0	0.0	1	1	1	1	1	1	0	0	0.19	0.19	0.0
VCU38981.1	1.2833452	2.647075	5.971075	.	.	.	.	.	0	.	0	.	0	.	0.012	0.434	1	1	0.42	0	0	4261.26	39	5.0	11.8222	0	12	20	14	3	26	7	6	1	0.9	0.0	0.0	0.0	1	1	1	1	1	1	0	1	19.69	19.69	0.782608695652174
VDB87993.1	1.2584317	14.386527	5.600527	.	.	.	reduced_virulence	PHI:4623,PHI:2899	1	BghCSEP0162	0	.	0	.	0.894	0.737	1	1	0.23	0	0	17900.44	158	-4.0	4.7351	3	41	80	49	19	84	35	16	19	2.23809523809524	0.0	0.0	0.0	1	1	1	1	1	1	0	0	6.22	6.61	0.0
VDB89753.1	1.2557503	9.0414915	5.6754915	.	.	.	.	.	0	.	0	.	0	.	0.973	0.588	1	1	0.35	0	0	16002.04	136	-1.5	6.1216	4	30	61	33	28	73	34	18	16	2.44444444444444	0.0	0.0	0.0	1	1	1	1	1	1	0	0	5.1	5.11	0.0
VDB90612.1	1.2215241	1.288715	5.596715	.	.	.	.	.	0	.	0	.	0	.	0.0	0.282	1	1	0.84	0	0	42492.58	391	-8.0	4.904	5	132	218	117	47	222	72	34	38	1.09302325581395	0.0	0.0	0.0	1	1	1	1	1	1	0	0	0.47	1.39	0.0
VDB92956.1	1.220732	5.8049665	5.9729665	.	.	.	.	.	0	.	0	.	0	.	0.455	0.517	1	1	0.34	0	0	19314.1	168	17.0	10.6717	0	49	76	34	24	73	52	36	16	2.20833333333333	0.0	0.0	0.0	1	1	1	1	1	1	0	1	22.69	22.69	0.608695652173913
VDB92687.1	1.2077394	9.869139	5.993139	.	.	.	.	.	0	.	0	.	0	.	0.906	0.74	1	1	0.68	0	0	15722.63	139	1.5	6.9448	4	45	71	32	23	73	24	14	10	1.56521739130435	0.0	0.0	0.0	1	1	1	1	1	1	0	0	0.08	0.08	0.0
VDB92775.1	1.2041059	8.438401	5.792401	.	.	.	.	.	0	.	0	.	0	.	0.985	0.456	1	1	0.66	0	0	9020.44	85	2.0	8.551	2	33	53	33	2	46	18	10	8	0.476190476190476	0.0	0.0	0.0	1	1	1	1	1	1	0	0	0.28	0.28	0.0
VDB84135.1	1.1913568	8.7730995	5.9410995	.	.	.	.	.	0	.	0	.	0	.	0.926	0.546	1	1	0.66	0	0	17469.77	166	-3.5	4.6677	1	59	102	58	5	86	29	13	16	0.75	0.0	0.0	0.0	1	1	1	1	1	1	0	0	0.33	0.33	0.0
VDB84132.1	1.1913568	8.7730995	5.9410995	.	.	.	.	.	0	.	0	.	0	.	0.926	0.546	1	1	0.66	0	0	17469.77	166	-3.5	4.6677	1	59	102	58	5	86	29	13	16	0.75	0.0	0.0	0.0	1	1	1	1	1	1	0	0	0.33	0.33	0.0
VDB84133.1	1.1913568	8.7730995	5.9410995	.	.	.	.	.	0	.	0	.	0	.	0.926	0.546	1	1	0.66	0	0	17469.77	166	-3.5	4.6677	1	59	102	58	5	86	29	13	16	0.75	0.0	0.0	0.0	1	1	1	1	1	1	0	0	0.33	0.33	0.0
VDB84080.1	1.1879563	1.352901	5.846901	.	.	.	.	.	0	.	0	.	0	.	0.001	0.25	1	1	0.71	0	0	34834.26	340	0.5	6.6312	4	138	216	112	29	198	51	27	24	0.763440860215054	0.0	0.0	0.0	1	1	1	1	1	1	0	0	7.86	16.89	0.0
VDB89752.1	1.1869296	8.6627905	5.5607905	.	.	.	.	.	0	.	0	.	0	.	0.87	0.647	1	1	0.55	0	0	14952.98	136	-1.0	6.1963	4	43	67	39	19	79	18	10	8	1.33333333333333	0.0	0.0	0.0	1	1	1	1	0	1	0	0	7.2	23.27	0.0
VDB94485.1	1.1713512	0.156249	5.970249	.	.	.	.	.	0	.	0	.	0	.	0.0	0.031	1	1	0.8	0	0	27318.8	262	-5.5	4.3313	1	113	167	85	26	155	25	10	15	0.773333333333333	0.0	0.0	0.0	1	1	1	1	1	1	0	0	1.99	2.11	0.0
VCU39423.1	1.1678711	9.7705915	5.5105915	.	.	.	.	.	0	.	0	.	0	.	0.956	0.754	1	1	0.12	0	0	16058.08	143	13.5	10.4712	4	45	62	49	15	83	30	22	8	1.5	0.0	0.0	0.0	1	1	1	1	1	1	0	0	0.33	0.57	0.0
VDB90905.1	1.1588326	0.317596000000002	5.999596	.	.	.	.	.	0	.	0	.	0	GH16	0.0	0.0530000000000001	1	1	0.85	0	0	37607.58	358	-9.0	4.4741	3	145	240	92	35	192	53	23	30	0.815217391304348	0.0	0.0	0.0	1	1	1	1	1	1	0	0	4.55	4.56	0.0
VDB89883.1	1.1491868	9.935964	5.747964	.	.	.	.	.	0	.	0	.	0	.	1.0	0.698	1	1	0.74	0	0	5900.14	55	3.5	8.1566	7	20	32	19	4	36	4	4	0	1.7	0.0	0.0	0.0	1	1	1	1	0	1	0	0	17.31	17.31	0.0
VDB93724.1	1.1422255	1.811016	5.615016	.	.	.	.	.	0	.	0	.	0	.	0.00700000000000001	0.359	1	1	0.0500000000000001	0	0	35601.19	310	3.0	7.0267	2	75	141	84	39	149	90	49	41	1.84444444444444	0.0	0.0	0.0	1	1	1	1	1	1	0	0	0.0	0.0	0.0
VDB88375.1	1.1363432	4.7678925	5.7118925	.	.	.	reduced_virulence	PHI:2896,PHI:61	0	.	0	.	0	.	0.101	0.575	1	1	0.48	0	0	32126.26	292	-1.0	6.2324	5	92	164	88	37	164	64	33	31	1.15625	0.0	0.0	0.0	1	1	1	1	1	1	0	0	8.43	9.63	0.0
VDB94675.1	1.1300992	5.4225255	5.4285255	.	.	.	.	.	0	.	0	.	0	.	0.404	0.595	1	1	0.21	0	0	28176.29	243	4.0	7.654	6	63	110	56	43	131	63	35	28	2.25714285714286	0.0	0.0	0.0	1	1	1	1	1	1	0	0	0.02	0.03	0.0
VDB90483.1	1.1234691	7.150344	5.324344	.	.	.	loss_of_pathogenicity,reduced_virulence	PHI:6412,PHI:383,PHI:8749	0	.	0	.	0	.	0.014	0.457	1	1	0.86	0	0	25762.71	248	-6.0	4.6574	4	104	164	69	24	137	31	14	17	0.918032786885246	0.0	0.0	0.0	1	1	1	1	1	1	0	0	3.48	13.41	0.0
VDB83568.1	1.1228801	5.551289	5.497289	.	.	.	.	.	0	.	0	.	0	.	0.403	0.606	1	1	0.27	0	0	15344.47	130	-4.0	4.6768	2	31	54	35	26	78	29	13	16	1.625	0.0	0.0	0.0	1	1	1	1	1	1	0	0	0.33	0.34	0.0
VDB87940.1	1.1215749	7.417012	5.031012	.	.	.	reduced_virulence	PHI:2899	0	.	0	.	0	.	0.533	0.698	1	1	0.1	0	0	18585.24	161	4.0	7.9309	2	45	73	44	24	79	43	25	18	2.0	.	.	.	1	1	1	0	1	1	0	0	4.01	4.02	0.0
VDB94977.1	1.1076462	8.951557	5.681557	.	.	.	.	.	0	.	0	.	0	.	0.678	0.867	1	1	0.16	0	0	23495.79	207	12.0	9.6465	5	59	101	42	27	101	51	33	18	1.78787878787879	0.0	0.0	0.0	1	1	1	1	1	1	0	0	0.21	0.24	0.0
VCU40541.1	1.0973463	9.292249	5.998249	.	.	.	.	.	0	.	0	.	0	.	1.0	0.549	1	1	0.49	0	0	4111.93	39	0.5	6.9408	2	14	23	17	3	27	7	4	3	0.8	0.0	0.0	0.0	1	1	1	1	1	1	0	1	17.99	17.99	0.739130434782609
VDB92445.1	1.0928462	8.8571485	5.9891485	.	.	.	.	.	0	.	0	.	0	.	0.912	0.566	1	1	0.45	0	0	12009.63	109	1.0	6.8495	3	36	62	35	14	61	25	14	11	1.18181818181818	0.0	0.0	0.0	1	1	1	1	1	1	0	1	21.95	21.95	0.521739130434783
VCU40863.1	1.0928152	8.2125565	5.9985565	.	.	.	.	.	0	.	0	.	0	.	0.795	0.574	1	1	0.12	0	0	9943.32	86	0.5	6.7247	0	16	39	22	14	46	26	14	12	1.47368421052632	0.0	0.0	0.0	1	1	1	1	1	1	0	0	0.48	0.48	0.0
VCU39573.1	1.0892763	1.2620015	-5.2079985	.	.	.	reduced_virulence,unaffected_pathogenicity	PHI:213,PHI:7633,PHI:277,PHI:7734,PHI:6206,PHI:2477,PHI:6199,PHI:249,PHI:7735,PHI:7181,PHI:7143	0	.	1	PF00160	0	.	0.607	0.638	0	1	0.27	0	1	30525.77	278	0.0	6.5017	2	83	141	75	33	154	72	37	35	1.46551724137931	1.0	0.0	0.0	1	1	0	1	0	1	1	2	20.59	43.12	1.0
VCU40703.1	1.0681126	8.743664	5.989664	.	.	.	.	.	0	.	0	.	0	.	0.922	0.537	1	1	0.01	0	0	14561.93	128	2.0	8.0068	1	29	60	45	13	71	35	19	16	1.52173913043478	1.0	0.0	0.0	1	1	1	1	1	1	0	0	0.54	0.55	0.0
VDB93269.1	1.0669444	2.002039	5.994039	.	.	.	reduced_virulence,unaffected_pathogenicity	PHI:4615,PHI:6569,PHI:2117	0	.	0	.	0	.	0.0	0.168	1	1	0.79	0	0	39873.26	387	-3.5	5.9177	1	162	256	137	36	217	56	29	27	0.854368932038835	0.0	0.0	0.0	1	1	1	1	1	1	0	0	7.82	7.93	0.0
VDB89162.1	1.0640327	2.3397785	5.7857785	.	.	.	reduced_virulence	PHI:2896	0	.	0	.	0	.	0.022	0.237	1	1	0.72	0	0	21212.56	203	-2.5	5.12	0	89	128	65	19	111	29	14	15	0.716981132075472	0.0	0.0	0.0	1	1	1	1	1	1	0	0	2.88	2.97	0.0
VDB96284.1	1.0387523	5.6001955	5.9981955	.	.	.	reduced_virulence	PHI:2900	0	.	0	.	0	.	0.261	0.506	1	1	0.46	0	0	9121.19	83	-3.5	4.311	2	32	44	23	15	48	13	5	8	1.26315789473684	0.0	0.0	0.0	1	1	1	1	1	1	0	0	1.59	1.59	0.0
VDB92675.1	1.0282432	7.340917	5.978917	.	.	.	.	.	0	.	0	.	0	.	0.704	0.523	1	1	0.55	0	0	21154.3	190	21.0	11.7341	0	51	102	46	17	92	44	34	10	1.54285714285714	0.0	0.0	0.0	1	1	1	1	1	1	0	1	20.61	20.61	0.869565217391304
VDB89901.1	1.0254872	2.2407925	5.1227925	.	.	.	reduced_virulence	PHI:2896,PHI:61	0	.	0	.	0	GH17	0.003	0.35	1	1	0.82	0	0	31889.56	293	-6.5	4.5945	5	105	178	92	38	165	45	20	25	1.12307692307692	0.0	0.0	0.0	1	1	0	1	0	1	0	0	0.15	0.29	0.0
VDB86353.1	1.0202515	3.487756	5.431756	.	.	.	.	.	0	.	0	.	0	.	0.094	0.582	1	1	0.0500000000000001	0	0	14845.93	130	-4.5	4.6068	2	33	60	32	14	68	34	15	19	1.75	0.0	0.0	0.0	1	1	1	1	1	1	0	0	6.12	6.12	0.0
VDB84259.1	1.007797	9.929923	4.769923	.	.	.	.	.	0	.	0	.	0	.	0.984	0.876	1	1	0.37	0	0	15997.49	141	12.0	10.332	2	40	70	41	18	73	37	25	12	2.12	.	.	.	1	0	1	0	1	0	0	0	12.6	12.6	0.0
VDB84072.1	0.9897965	2.428166	5.844166	.	.	.	reduced_virulence	PHI:8753,PHI:8806	0	.	0	.	0	CBM18,GH18	0.0	0.264	1	1	0.74	0	0	50732.01	463	-0.5	6.4222	10	166	270	122	60	248	97	51	46	1.22	0.0	0.0	0.0	1	1	1	1	1	1	0	0	0.56	0.59	0.0
VCU41363.1	0.9815713	7.5240245	5.9860245	.	.	.	reduced_virulence	PHI:257	0	.	1	PF11327	0	.	0.081	0.342	1	1	0.64	0	0	29673.53	294	6.0	8.6376	5	134	197	91	14	171	58	33	25	0.474747474747475	0.0	0.0	1.0	1	1	1	1	1	1	0	0	0.36	0.39	0.0
VCU40415.1	0.97410864	3.64725	4.62325	.	.	.	.	.	1	BghBEC4	1	PF05730	0	.	0.0	0.004	1	1	0.8	0	0	23073.6	235	-2.5	5.4614	8	140	174	70	13	126	26	13	13	0.388059701492537	0.0	0.0	0.0	1	1	1	1	1	1	0	1	10.93	11.24	0.833333333333333
VDB90998.1	0.97016346	6.2212955	5.9972955	.	.	.	reduced_virulence,effector_(plant_avirulence_determinant),increased_virulence_(hypervirulence),unaffected_pathogenicity	PHI:2118,PHI:5540,PHI:9428,PHI:3221,PHI:5103,PHI:3209,PHI:6417,PHI:3164,PHI:3167,PHI:3127,PHI:695	1	MoMSP1	1	PF07249	0	.	0.067	0.137	1	1	0.8	0	0	13913.51	135	-2.0	4.9178	5	68	87	38	14	78	19	9	10	0.777777777777778	0.0	1.0	0.0	1	1	1	1	1	1	0	0	1.19	1.31	0.0
VDB92706.1	0.96943045	8.395032	5.981032	.	.	.	reduced_virulence,effector_(plant_avirulence_determinant)	PHI:9472,PHI:2897	1	BghBEC1019	0	.	0	.	0.04	0.529	1	1	0.32	0	0	34851.3	317	-1.0	6.3607	8	104	176	92	39	172	83	44	39	0.91025641025641	1.0	0.0	0.0	1	1	1	1	1	1	0	0	0.27	0.41	0.0
VDB93582.1	0.96308714	7.078991	5.782991	.	.	.	.	.	0	.	0	.	0	.	0.993	0.223	1	1	0.55	0	0	14758.7	151	-1.0	5.2071	0	71	98	57	8	98	31	15	16	0.55	1.0	0.0	0.0	1	1	1	1	1	1	0	1	20.08	20.28	0.565217391304348
VCU41184.1	0.95898783	6.1257275	2.5137275	.	.	.	.	.	0	.	0	.	0	.	0.865	0.737	1	1	0.0600000000000001	1	0	24335.18	215	3.5	8.0185	5	61	105	68	23	118	59	32	27	1.43243243243243	0.0	0.0	0.0	1	1	1	1	1	1	1	1	5.2	26.6	0.0
VDB89613.1	0.9263439	4.5294	4.5894	.	.	.	.	.	0	.	0	.	0	.	0.602	0.388	1	1	0.78	0	0	19396.59	189	-4.0	4.6102	10	89	124	52	11	100	25	11	14	0.755102040816326	0.0	0.0	0.0	1	1	1	1	1	1	0	0	0.05	7.7	0.0
VDB87594.1	0.9243587	5.05735	5.77135	.	.	.	.	.	0	.	0	.	0	.	0.604	0.277	1	1	0.41	0	0	18347.74	171	-11.0	4.0331	8	66	105	63	15	99	30	10	20	0.634146341463415	0.0	0.0	0.0	1	1	1	1	1	1	0	0	0.49	0.49	0.0
VCU40791.1	0.92375815	2.734045	5.938045	.	.	.	.	.	0	.	0	.	0	.	0.0440000000000001	0.422	1	1	0.68	0	0	15267.09	139	-1.0	5.617	3	54	80	28	18	71	22	11	11	1.45833333333333	0.0	0.0	0.0	1	1	1	1	1	1	0	0	6.37	6.41	0.0
VDB83836.1	0.9144902	8.459447	5.999447	.	.	.	.	.	0	.	0	.	0	.	0.861	0.549	1	1	0.08	0	0	18605.27	158	5.5	9.3163	2	32	70	45	21	81	45	26	19	1.59259259259259	1.0	0.0	0.0	1	1	1	1	1	1	0	0	3.07	3.08	0.0
VDB84205.1	0.90405774	9.965998	5.667998	.	.	.	reduced_virulence,unaffected_pathogenicity,effector_(plant_avirulence_determinant)	PHI:7650,PHI:5498,PHI:7651,PHI:7649	0	.	1	PF00188	0	.	0.32	0.563	1	1	0.41	0	0	19193.56	174	2.0	6.9098	2	61	92	48	26	100	34	20	14	0.688888888888889	0.0	0.0	0.0	1	1	1	1	1	0	0	0	8.76	8.76	0.0
VCU41354.1	0.8784927	1.6439505	5.9939505	.	.	.	.	.	0	.	0	.	0	.	0.0	0.275	1	1	0.36	0	0	20504.59	176	26.0	11.5498	0	34	78	33	36	86	62	50	12	0.868421052631579	1.0	0.0	0.0	1	1	1	1	1	1	0	0	0.03	0.03	0.0
VDB89496.1	0.86567414	0.4201955	5.4601955	.	.	.	.	.	0	.	0	.	0	.	0.0	0.16	1	1	0.83	0	0	4752.47	45	0.0	5.731	3	21	31	14	4	27	2	1	1	0.8	.	.	.	1	1	1	0	1	1	0	0	5.75	5.75	0.0
VDB96361.1	0.86216986	6.7331395	5.5511395	.	.	.	.	.	0	.	0	.	0	.	0.592	0.605	1	1	0.01	0	0	21187.87	188	-3.0	5.3521	2	53	90	45	24	98	55	27	28	1.33333333333333	0.0	0.0	0.0	1	1	1	1	1	1	0	0	1.28	1.29	0.0
VDB92668.1	0.8542987	2.556916	5.994916	.	.	.	.	.	0	.	0	.	0	.	0.129	0.298	1	1	0.4	0	0	19436.67	171	22.5	11.7682	0	45	80	49	18	82	44	35	9	1.88888888888889	0.0	0.0	0.0	1	1	1	1	1	1	0	0	2.84	2.87	0.0
VDB85987.1	0.8520482	8.757378	5.169378	.	.	.	.	.	0	.	0	.	0	.	0.97	0.628	1	1	0.38	0	0	9745.2	87	1.0	6.8566	2	24	47	27	11	49	17	10	7	1.13333333333333	.	.	.	1	1	1	0	1	1	0	0	0.05	0.06	0.0
VDB92762.1	0.84301454	10.804902	5.374902	.	.	.	.	.	0	.	0	.	0	.	0.998	0.907	1	1	0.24	0	0	12137.99	111	5.5	9.2917	3	36	58	27	11	59	27	17	10	1.14285714285714	0.0	0.0	0.0	1	1	1	1	0	1	0	1	20.59	20.59	0.869565217391304
VCU38973.1	0.8370721	8.080765	5.902765	.	.	.	.	.	0	.	0	.	0	.	0.895	0.468	1	1	0.39	0	0	15071.25	137	-2.5	5.4559	3	39	80	41	21	88	26	13	13	0.777777777777778	0.0	0.0	0.0	1	1	1	1	1	1	0	0	5.93	6.22	0.0
VDB90650.1	0.8348027	1.5903305	5.8503305	.	.	.	.	.	0	.	0	.	0	.	0.001	0.289	1	1	0.47	0	0	35188.77	320	-3.0	5.6079	0	100	182	101	43	188	60	30	30	0.868421052631579	0.0	0.0	0.0	1	1	1	1	1	1	0	0	1.35	1.45	0.0
VDB88761.1	0.83081955	8.863986	5.483986	.	.	.	reduced_virulence,effector_(plant_avirulence_determinant)	PHI:2903,PHI:2898,PHI:8918	1	BghBEC1011,BghBEC1054,BgtAvrPm2	0	.	0	.	0.301	0.429	1	1	0.32	0	0	12794.85	118	-2.0	4.5147	3	39	64	42	15	83	14	6	8	0.818181818181818	0.0	0.0	0.0	1	1	1	1	0	1	0	0	0.23	5.18	0.0
VDB83839.1	0.81996286	7.762977	5.998977	.	.	.	.	.	0	.	0	.	0	.	0.919	0.375	1	1	0.66	0	0	6854.81	65	-2.0	4.3849	0	23	42	25	1	35	10	4	6	0.857142857142857	0.0	0.0	0.0	1	1	1	1	1	1	0	0	5.11	5.11	0.0
VDB85930.1	0.8187031	5.569861	5.821861	.	.	.	.	.	0	.	0	.	0	.	0.496	0.462	1	1	0.29	0	0	27908.87	257	-2.5	5.6896	4	90	145	53	27	125	64	32	32	1.07142857142857	1.0	0.0	0.0	1	1	1	1	1	1	0	0	0.86	0.86	0.0
VCU41319.1	0.8179544	5.467244	5.963244	.	.	.	reduced_virulence	PHI:257	0	.	1	PF11327	0	.	0.0	0.084	1	1	0.61	0	0	36870.15	366	-7.0	4.8957	5	169	243	120	14	204	85	40	45	0.444444444444444	0.0	0.0	0.0	1	1	1	1	1	1	0	0	6.77	6.8	0.0
VDB90626.1	0.81530875	9.578101	5.738101	.	.	.	.	.	0	.	0	.	0	.	1.0	0.64	1	1	0.3	0	0	4728.72	43	-0.5	5.5854	4	14	19	18	5	31	8	4	4	1.1	0.0	0.0	0.0	1	1	1	1	1	0	0	0	0.15	0.15	0.0
VDB91351.1	0.8138219	1.440596	5.994596	.	.	.	.	.	0	.	0	.	0	.	0.0	0.241	1	1	0.77	0	0	4778.55	45	0.0	5.731	3	20	29	15	4	28	2	1	1	1.0	0.0	0.0	0.0	1	1	1	1	1	1	0	1	15.95	15.95	0.434782608695652
VCU40186.1	0.81311285	-0.530468999999999	5.421531	.	.	.	.	.	0	.	0	.	0	.	0.0	0.00800000000000001	1	1	0.83	0	0	81255.4	741	-14.5	4.9895	10	248	426	217	90	400	134	64	70	1.26896551724138	0.0	0.0	0.0	1	0	1	1	1	1	0	0	6.92	8.44	0.0
VDB83552.1	0.81254506	8.668647	5.986647	.	.	.	.	.	0	.	0	.	0	.	0.866	0.581	1	1	0.41	0	0	13018.02	115	1.0	6.7371	4	33	55	36	22	72	22	13	9	1.25	0.0	0.0	0.0	1	1	1	1	1	1	0	1	19.75	21.56	0.869565217391304
VCU40758.1	0.80765957	8.3743775	5.9803775	.	.	.	.	.	0	.	0	.	0	.	0.859	0.54	1	1	0.42	0	0	13373.24	121	2.5	9.0828	1	40	64	39	7	57	23	13	10	1.8125	0.0	0.0	0.0	1	1	1	1	1	1	0	0	4.17	4.54	0.0
VCU41254.1	0.7985054	1.5989725	2.2469725	.	.	.	.	.	0	.	0	.	0	.	0.291	0.601	1	1	0.44	1	0	25626.49	236	-1.5	5.7021	2	80	141	62	22	123	42	21	21	0.783333333333333	1.0	0.0	1.0	1	1	1	1	0	1	1	1	13.63	35.91	0.0
VDB93578.1	0.79013133	2.748737	5.262737	.	.	.	.	.	0	.	0	.	0	.	0.012	0.569	1	1	0.38	0	0	4376.22	39	3.0	11.4778	0	12	19	12	3	24	9	6	3	0.545454545454545	0.0	0.0	0.0	1	1	1	1	1	0	0	0	3.18	3.18	0.0
VCU38945.1	0.7886778	0.4575415	5.9835415	.	.	.	.	.	0	.	0	.	0	.	0.0	0.079	1	1	0.46	0	0	40570.6	370	-6.5	5.3151	3	103	223	93	50	207	79	39	40	1.0	0.0	0.0	0.0	1	1	1	1	1	1	0	0	1.24	1.25	0.0
VCU38983.1	0.78816736	6.7707375	5.7627375	.	.	.	.	.	0	.	0	.	0	.	0.847	0.321	1	1	0.45	0	0	16297.67	142	-4.5	4.7104	3	29	75	38	23	84	33	15	18	1.55555555555556	0.0	0.0	0.0	1	1	1	1	1	1	0	0	6.63	6.64	0.0
VDB86088.1	0.78059983	4.8115465	5.6695465	.	.	.	.	.	0	.	0	.	0	.	0.598	0.259	1	1	0.25	0	0	16041.31	142	-9.0	4.3006	5	34	76	41	13	78	40	16	24	1.42307692307692	0.0	0.0	0.0	1	1	1	1	1	1	0	0	0.0	0.0	0.0
VDB93963.1	0.77584904	-1.686487	-0.514487	.	.	.	reduced_virulence	PHI:6904	0	.	0	.	0	.	0.057	0.581	0	0	0.46	0	0	36625.6	338	-0.5	6.3504	4	111	196	111	31	184	78	40	38	1.32876712328767	.	.	.	0	0	0	0	0	0	0	0	0.0	0.0	0.0
VCU41321.1	0.77584904	5.512494	5.984494	.	.	.	reduced_virulence	PHI:257	0	.	1	PF11327	0	.	0.001	0.087	1	1	0.6	0	0	35588.76	353	-6.0	4.9859	5	163	234	114	14	197	82	39	43	0.458333333333333	0.0	0.0	0.0	1	1	1	1	1	1	0	0	1.15	1.16	0.0
VCU40986.1	0.7754655	7.7859295	3.5539295	.	.	.	effector_(plant_avirulence_determinant)	PHI:6351,PHI:6356	0	.	0	.	0	.	0.331	0.541	1	1	0.75	1	0	13971.89	130	1.5	7.2061	3	51	74	33	19	79	17	10	7	1.06451612903226	0.0	0.0	0.0	1	1	1	1	1	0	1	1	2.27	22.87	0.0
VDB94476.1	0.76807463	0.3771305	2.7111305	.	.	.	.	.	0	.	0	.	0	.	0.075	0.536	1	1	0.37	1	0	27263.87	245	4.0	7.9141	2	81	130	60	33	130	45	26	19	1.20408163265306	0.0	0.0	0.0	1	1	1	1	1	1	1	0	13.52	28.5	0.0
VDB87666.1	0.766752	1.392549	5.994549	.	.	.	.	.	0	.	0	.	0	.	0.0	0.233	1	1	0.47	0	0	6302.37	56	4.5	9.3179	3	21	30	14	9	33	9	7	2	1.4	0.0	0.0	0.0	1	1	1	1	1	1	0	0	0.16	0.16	0.0
VDB95001.1	0.755826	4.6970735	2.5610735	.	.	.	.	.	0	.	0	.	0	.	0.682	0.674	1	1	0.27	1	0	21413.68	185	15.5	10.2725	3	48	80	39	28	94	54	36	18	1.73529411764706	1.0	0.0	0.0	1	1	1	1	0	1	1	0	5.3	7.68	0.0
VDB89547.1	0.7409072	6.754139	5.998139	.	.	.	.	.	0	.	0	.	0	.	0.671	0.455	1	1	0.49	0	0	19454.19	169	19.5	10.287	8	39	75	50	22	97	39	30	9	2.32	0.0	1.0	1.0	1	1	1	1	1	1	0	0	4.61	14.33	0.0
VDB87729.1	0.7363385	14.1703845	5.8223845	.	.	.	.	.	1	BgtAvrPm3a2f2	0	.	0	.	0.983	0.575	1	1	0.47	0	0	13780.92	123	-0.5	6.2128	2	28	64	43	12	67	29	15	14	1.65	0.0	0.0	0.0	1	1	1	1	1	1	0	0	0.3	0.3	0.0
VDB89442.1	0.73549306	5.836844	5.996844	.	.	.	reduced_virulence	PHI:257	0	.	1	PF11327	0	.	0.015	0.125	1	1	0.73	0	0	32793.85	326	1.0	6.8441	5	151	217	105	14	187	67	35	32	0.442477876106195	0.0	0.0	0.0	1	1	1	1	1	1	0	0	6.8	6.85	0.0
VCU41395.1	0.73549306	5.806894	5.996894	.	.	.	reduced_virulence	PHI:257	0	.	1	PF11327	0	.	0.015	0.12	1	1	0.71	0	0	32791.84	326	1.0	6.8442	5	151	217	106	14	188	67	35	32	0.429824561403509	0.0	0.0	0.0	1	1	1	1	1	1	0	0	6.8	6.85	0.0
VCU41314.1	0.73549306	5.8121435	5.9961435	.	.	.	reduced_virulence	PHI:257	0	.	1	PF11327	0	.	0.015	0.121	1	1	0.72	0	0	32795.82	326	1.0	6.8439	5	151	218	105	14	187	67	35	32	0.433628318584071	0.0	0.0	0.0	1	1	1	1	1	1	0	0	6.8	6.84	0.0
VCU39005.1	0.73258173	11.803896	5.945896	.	.	.	reduced_virulence,effector_(plant_avirulence_determinant)	PHI:6352,PHI:2900,PHI:6357	0	.	0	.	0	.	0.739	0.404	1	1	0.3	0	0	13158.8	120	-8.0	4.2176	3	44	62	36	16	70	27	10	17	0.777777777777778	0.0	0.0	0.0	1	1	1	1	1	1	0	0	8.13	10.95	0.0
VDB88687.1	0.7140684	5.945095	5.993095	.	.	.	.	.	0	.	0	.	0	.	0.529	0.463	1	1	0.08	0	0	13508.32	117	-2.0	5.594	2	26	57	32	16	58	36	18	18	2.2	0.0	0.0	0.0	1	1	1	1	1	1	0	0	1.39	1.39	0.0
VCU40181.1	0.70872927	3.02605	-0.50795	.	.	.	.	.	0	.	0	.	0	.	0.942	0.647	0	0	0.1	0	0	16484.63	153	-3.5	4.962	2	50	88	52	13	89	38	18	20	0.666666666666667	.	.	.	0	0	0	0	0	0	0	0	0.0	0.01	0.0
VDB91371.1	0.69657284	3.9363415	4.9863415	.	.	.	.	.	0	.	0	.	0	.	0.213	0.612	1	1	0.57	0	0	31569.11	279	7.5	8.5723	5	72	137	83	34	141	63	37	26	2.34210526315789	0.0	0.0	0.0	1	0	1	1	1	0	0	0	0.1	0.1	0.0
VDB94757.1	0.6920087	6.141746	3.279746	.	.	.	.	.	0	.	0	.	0	.	0.999	0.478	1	1	0.43	1	0	4119.9	39	2.0	10.7687	0	14	23	14	3	26	6	4	2	0.545454545454545	0.0	0.0	0.0	1	1	1	1	1	0	1	1	18.83	18.83	0.782608695652174
VDB93675.1	0.68360394	3.000708	5.778708	.	.	.	.	.	0	.	0	.	0	.	0.031	0.506	1	1	0.39	0	0	30894.79	276	6.0	8.6302	3	89	147	74	35	143	53	31	22	1.24074074074074	0.0	0.0	0.0	1	1	1	1	1	1	0	0	0.0	0.0	0.0
VDB93163.1	0.67743194	-1.17895	4.55705	.	.	.	.	.	0	.	0	.	0	.	0.0	0.0440000000000001	1	1	0.85	0	0	17265.33	171	-1.0	5.5515	8	95	124	58	11	90	16	8	8	0.642857142857143	0.0	1.0	0.0	1	1	1	1	1	1	0	0	1.35	1.57	0.0
VDB90358.1	0.67147887	7.329368	5.631368	.	.	.	.	.	0	.	0	.	0	.	0.763	0.52	1	1	0.61	0	0	19228.5	177	-6.0	4.5797	4	57	107	47	15	85	45	20	25	1.36666666666667	0.0	0.0	0.0	1	1	1	1	1	1	0	0	4.56	4.57	0.0
VCU39132.1	0.6693275	9.216	6.0	.	.	.	.	.	0	.	0	.	0	.	0.991	0.545	1	1	0.31	0	0	13436.48	116	0.5	6.6141	7	25	58	36	14	64	31	17	14	1.6	0.0	0.0	0.0	1	1	1	1	1	1	0	0	0.56	0.56	0.0
VCU38858.1	0.66722554	8.0749515	4.9609515	.	.	.	.	.	0	.	0	.	0	.	0.997	0.522	1	1	0.23	0	0	4348.15	39	3.0	10.8538	0	12	20	14	3	24	9	6	3	0.6	0.0	0.0	0.0	1	1	1	1	1	0	0	0	7.92	7.92	0.0
VDB92674.1	0.66411006	1.628235	5.996235	.	.	.	.	.	0	.	0	.	0	.	0.0600000000000001	0.212	1	1	0.38	0	0	19452.67	171	23.5	11.876	0	46	81	48	18	81	45	36	9	1.81481481481482	1.0	0.0	0.0	1	1	1	1	1	1	0	0	2.84	2.86	0.0
VDB84251.1	0.66128415	8.5409965	5.9489965	.	.	.	.	.	0	.	0	.	0	.	1.0	0.432	1	1	0.59	0	0	6076.02	53	3.0	8.5521	2	14	28	16	9	29	10	7	3	2.25	0.0	0.0	0.0	1	1	1	1	1	1	0	0	0.02	0.02	0.0
VDB91141.1	0.64589566	6.166082	5.998082	.	.	.	.	.	0	.	0	.	0	.	0.521	0.507	1	1	0.44	0	0	15116.44	134	-1.5	5.0622	4	36	70	38	18	84	25	12	13	0.96875	0.0	0.0	0.0	1	1	1	1	1	1	0	0	7.35	7.37	0.0
VCU41411.1	0.6439198	12.523931	5.909931	.	.	.	reduced_virulence,effector_(plant_avirulence_determinant)	PHI:2903,PHI:2898,PHI:8918	1	BghBEC1011,BghBEC1054,BgtAvrPm2	0	.	0	.	0.829	0.44	1	1	0.62	0	0	13610.56	119	2.0	7.7429	3	36	63	34	19	65	23	13	10	1.77777777777778	0.0	0.0	0.0	1	1	1	1	1	1	0	0	3.97	5.27	0.0
VDB90925.1	0.63737375	7.5490495	5.8990495	.	.	.	.	.	0	.	0	.	0	.	0.724	0.551	1	1	0.15	0	0	17269.76	152	-8.0	4.4008	6	34	76	39	18	86	41	17	24	1.57142857142857	0.0	0.0	0.0	1	1	1	1	1	1	0	0	1.58	1.59	0.0
VDB93042.1	0.63591707	5.12331	1.93131	.	.	.	.	.	0	.	0	.	0	.	0.846	0.686	1	1	0.25	1	0	11792.31	105	6.0	9.9774	0	27	51	25	14	46	31	20	11	1.83333333333333	0.0	0.0	0.0	1	1	0	1	0	0	1	1	20.66	20.66	0.826086956521739
VDB93733.1	0.6344981	3.02994	5.77194	.	.	.	.	.	0	.	0	.	0	.	0.096	0.447	1	1	0.11	0	0	35210.84	307	7.5	7.8138	5	84	139	77	40	146	80	47	33	1.92857142857143	0.0	0.0	0.0	1	1	1	1	1	1	0	0	0.0	0.0	0.0
VDB83697.1	0.63439363	7.5498145	5.4658145	.	.	.	loss_of_pathogenicity,unaffected_pathogenicity,increased_virulence_(hypervirulence)	PHI:2849,PHI:407,PHI:2383,PHI:69	0	.	1	PF01083	0	CE5	0.122	0.392	1	1	0.49	0	0	28752.76	267	-7.0	4.8423	6	86	150	87	28	158	49	23	26	0.931034482758621	0.0	0.0	0.0	1	1	1	1	1	1	0	0	8.03	8.34	0.0
VDB87834.1	0.6321107	12.92395	5.79395	.	.	.	.	.	0	.	1	PF11327	0	.	0.793	0.562	1	1	0.43	0	0	29984.84	279	4.5	8.4868	4	95	165	77	12	132	74	40	34	1.0655737704918	1.0	0.0	0.0	1	1	1	1	1	1	0	0	0.27	0.27	0.0
VCU38938.1	0.62300783	4.2022645	5.9062645	.	.	.	.	.	0	.	0	.	0	.	0.383	0.333	1	1	0.47	0	0	19529.81	169	3.5	8.4466	2	38	84	49	23	95	37	21	16	2.16666666666667	0.0	0.0	0.0	1	1	1	1	1	1	0	0	0.44	0.63	0.0
VDB92529.1	0.62270254	10.015591	5.491591	.	.	.	.	.	0	.	0	.	0	.	1.0	0.754	1	1	0.56	0	0	12115.0	109	0.0	6.4526	2	33	53	38	4	52	25	13	12	2.69230769230769	0.0	0.0	0.0	1	1	1	1	1	1	0	0	1.79	2.3	0.0
VDB88044.1	0.61999565	5.799649	5.985649	.	.	.	.	.	0	.	0	.	0	.	0.569	0.4	1	1	0.32	0	0	14276.52	127	-1.0	5.6349	4	39	68	41	18	79	22	11	11	1.36	0.0	0.0	0.0	1	1	1	1	1	1	0	0	2.43	2.58	0.0
VDB88010.1	0.6195788	14.163772	3.745772	.	.	.	reduced_virulence	PHI:4623	1	BghCSEP0162	0	.	0	.	0.981	0.922	1	1	0.38	0	0	18830.31	163	2.0	7.0279	4	44	76	41	24	80	45	25	20	2.22727272727273	.	.	.	1	1	0	0	0	1	0	0	0.75	0.76	0.0
VCU41278.1	0.61459905	8.9649275	4.4109275	.	.	.	.	.	0	.	0	.	0	.	0.995	0.764	1	1	0.28	0	0	12826.76	110	1.5	7.1854	4	29	45	30	17	59	25	14	11	3.0	0.0	0.0	0.0	1	0	0	1	0	0	0	0	0.9	0.91	0.0
VCU38919.1	0.6079002	7.695412	5.943412	.	.	.	.	.	0	.	0	.	0	.	0.813	0.479	1	1	0.27	0	0	18897.89	168	3.0	8.2415	3	45	84	47	20	93	34	19	15	1.5	0.0	0.0	0.0	1	1	1	1	1	1	0	0	0.1	0.1	0.0
VDB92988.1	0.60405767	5.983124	5.935124	.	.	.	.	.	0	.	0	.	0	.	0.925	0.083	1	1	0.64	0	0	25867.58	245	7.0	10.8741	0	69	170	76	6	133	40	24	16	0.705882352941176	0.0	1.0	0.0	1	1	1	1	1	1	0	0	12.07	12.08	0.0
VCU40922.1	0.5997989	3.020319	5.870319	.	.	.	.	.	0	.	0	.	0	.	0.047	0.478	1	1	0.31	0	0	32117.39	291	-4.5	5.5597	6	89	152	80	33	156	68	34	34	1.12280701754386	0.0	0.0	0.0	1	1	1	1	1	1	0	0	0.04	0.04	0.0
VDB88246.1	0.59228826	3.278246	5.996246	.	.	.	.	.	0	.	0	.	0	.	0.285	0.262	1	1	0.36	0	0	6301.4	58	3.5	10.3108	2	21	34	22	6	37	8	6	2	0.692307692307692	0.0	0.0	0.0	1	1	1	1	1	1	0	0	5.18	5.18	0.0
VDB93190.1	0.59228826	3.278246	5.996246	.	.	.	.	.	0	.	0	.	0	.	0.285	0.262	1	1	0.36	0	0	6301.4	58	3.5	10.3108	2	21	34	22	6	37	8	6	2	0.692307692307692	0.0	0.0	0.0	1	1	1	1	1	1	0	0	5.18	5.18	0.0
VDB90745.1	0.59228826	3.278246	5.996246	.	.	.	.	.	0	.	0	.	0	.	0.285	0.262	1	1	0.36	0	0	6301.4	58	3.5	10.3108	2	21	34	22	6	37	8	6	2	0.692307692307692	0.0	0.0	0.0	1	1	1	1	1	1	0	0	5.18	5.18	0.0
VCU38977.1	0.5890577	9.451602	5.455602	.	.	.	.	.	0	.	0	.	0	.	0.984	0.682	1	1	0.21	0	0	12706.74	112	1.5	7.1876	4	29	51	32	15	64	23	13	10	1.45454545454545	0.0	0.0	0.0	1	1	0	1	1	1	0	1	19.16	19.16	0.739130434782609
VDB92997.1	0.5887245	0.3690445	5.9970445	.	.	.	.	.	0	.	0	.	0	.	0.0540000000000001	0.00800000000000001	1	1	0.29	0	0	27112.27	260	-15.0	4.2335	0	71	171	67	5	152	65	25	40	0.473684210526316	1.0	0.0	0.0	1	1	1	1	1	1	0	0	10.59	10.59	0.0
VDB91207.1	0.5822707	8.6578065	5.0458065	.	.	.	.	.	0	.	0	.	0	.	0.793	0.809	1	1	0.0600000000000001	0	0	18345.89	158	2.0	7.7357	3	42	76	39	22	82	41	22	19	1.70833333333333	0.0	0.0	0.0	1	1	0	1	1	1	0	0	6.38	6.38	0.0
VCU38992.1	0.5635481	6.5819305	5.0039305	.	.	.	.	.	0	.	0	.	0	.	0.857	0.406	1	1	0.46	0	0	15929.3	142	-3.5	4.8006	3	34	80	42	21	90	28	13	15	1.12121212121212	0.0	0.0	0.0	1	1	0	1	1	1	0	0	14.22	15.45	0.0
VDB92919.1	0.5610436	-0.279880499999999	5.6661195	.	.	.	.	.	0	.	0	.	0	GH78	0.0	0.00900000000000001	1	1	0.82	0	0	75161.77	682	-21.5	4.5855	5	233	379	181	96	377	133	59	74	1.13605442176871	0.0	1.0	0.0	1	0	1	1	1	1	0	0	0.0	0.02	0.0
VCU41271.1	0.5512846	8.621058	3.827058	.	.	.	.	.	0	.	0	.	0	.	0.999	0.8	1	1	0.44	0	0	13044.04	109	6.5	8.62	5	24	46	26	19	56	33	21	12	3.33333333333333	.	.	.	1	0	0	0	0	0	0	0	0.49	0.49	0.0
VDB93736.1	0.5471768	1.7736765	5.9136765	.	.	.	.	.	0	.	0	.	0	.	0.003	0.307	1	1	0.09	0	0	36602.69	318	9.0	8.2409	6	80	143	83	42	155	97	56	41	1.84444444444444	0.0	0.0	0.0	1	1	1	1	1	1	0	0	0.0	0.0	0.0
VDB92720.1	0.5409248	5.0431175	5.9051175	.	.	.	reduced_virulence,loss_of_pathogenicity,unaffected_pathogenicity	PHI:6790,PHI:697,PHI:6784,PHI:72,PHI:7934,PHI:6812,PHI:3973	0	.	0	.	0	.	0.0	0.023	1	1	0.78	0	0	46664.26	450	-2.0	5.7002	2	186	293	133	40	253	66	33	33	0.780487804878049	0.0	0.0	1.0	1	1	1	1	1	1	0	0	2.76	2.79	0.0
VDB83780.1	0.5388885	4.983424	5.949424	.	.	.	.	.	0	.	0	.	0	.	0.425	0.414	1	1	0.27	0	0	30707.08	272	3.5	6.7004	9	77	135	60	44	111	82	50	32	1.75757575757576	0.0	0.0	0.0	1	1	1	1	1	1	0	0	0.28	0.32	0.0
VCU39119.1	0.5356686	-0.148403	5.689597	.	.	.	unaffected_pathogenicity	PHI:2452	0	.	0	.	0	CE1	0.0	0.027	1	1	0.48	0	0	35233.34	322	-17.5	4.1685	6	102	186	87	43	189	58	22	36	0.925	0.0	0.0	0.0	1	1	1	1	1	1	0	0	3.07	3.27	0.0
VDB91160.1	0.529087	6.050635	5.600635	.	.	.	.	.	0	.	0	.	0	.	0.553	0.522	1	1	0.19	0	0	26907.13	238	5.0	7.971	6	65	121	69	31	130	60	34	26	1.72222222222222	0.0	0.0	0.0	1	1	1	1	1	1	0	0	4.89	5.09	0.0
VDB93179.1	0.5267725	8.8086795	4.2726795	.	.	.	.	.	0	.	0	.	0	.	0.99	0.766	1	1	0.47	0	0	9774.91	95	0.5	6.7223	0	38	56	33	4	50	20	11	9	0.846153846153846	.	.	.	1	1	1	0	0	0	0	0	0.27	0.27	0.0
VDB90546.1	0.5248844	0.209947500000001	5.9999475	.	.	.	.	.	0	.	0	.	0	.	0.001	0.034	1	1	0.48	0	0	4814.56	43	2.5	8.8175	0	14	21	13	6	21	8	6	2	1.83333333333333	0.0	0.0	0.0	1	1	1	1	1	1	0	0	5.09	5.09	0.0
VDB96423.1	0.52458805	0.979411999999999	5.769412	.	.	.	reduced_virulence	PHI:6079	0	.	0	.	0	.	0.0	0.035	1	1	0.84	0	0	39970.96	397	-1.5	5.1488	5	179	267	135	23	224	33	16	17	0.93	0.0	0.0	0.0	1	1	1	1	1	1	0	0	0.02	0.3	0.0
VDB90382.1	0.52161026	7.072597	5.722597	.	.	.	.	.	0	.	0	.	0	.	0.76	0.465	1	1	0.17	0	0	12256.86	112	-6.0	4.4547	2	30	60	37	9	59	31	13	18	1.45	0.0	0.0	0.0	1	1	1	1	1	1	0	0	1.62	1.62	0.0
VDB90958.1	0.5149622	8.915396	5.999396	.	.	.	.	.	0	.	0	.	0	.	0.999	0.487	1	1	0.43	0	0	4771.6	42	5.5	10.3841	2	14	21	15	5	26	10	8	2	0.777777777777778	0.0	0.0	0.0	1	1	1	1	1	1	0	1	15.14	15.14	1.0
VDB87798.1	0.49593395	9.153667	5.787667	.	.	.	.	.	0	.	0	.	0	.	0.986	0.575	1	1	0.15	0	0	15282.65	133	4.0	8.4572	2	27	64	42	16	69	40	23	17	2.11111111111111	0.0	0.0	0.0	1	1	1	1	1	1	0	0	3.2	3.25	0.0
VDB84369.1	0.49344242	4.1064145	5.9184145	.	.	.	.	.	0	.	0	.	0	.	0.181	0.517	1	1	0.42	0	0	17234.94	148	4.5	8.4104	2	35	68	37	28	91	25	16	9	1.59259259259259	0.0	0.0	0.0	1	1	1	1	1	1	0	0	8.34	9.16	0.0
VDB96296.1	0.48247737	7.868704	5.192704	.	.	.	.	.	0	.	0	.	0	.	0.999	0.447	1	1	0.29	0	0	7908.52	74	3.5	8.808	3	25	36	31	2	44	14	9	5	1.58333333333333	.	.	.	1	1	1	0	0	1	0	0	0.11	0.15	0.0
VCU38836.1	0.47376633	6.307282	0.481282	.	.	.	.	.	0	.	0	.	0	.	1.0	0.971	0	0	0.73	0	0	4662.37	42	4.0	8.8619	4	18	25	8	5	25	8	6	2	1.09090909090909	.	.	.	0	0	0	0	0	0	0	0	0.0	0.0	0.0
VDB90486.1	0.47253683	1.320996	5.994996	.	.	.	.	.	0	.	0	.	0	.	0.0	0.221	1	1	0.79	0	0	4764.52	45	0.0	5.731	3	20	30	15	4	28	2	1	1	0.9	0.0	0.0	0.0	1	1	1	1	1	1	0	0	13.97	13.97	0.0
VCU40076.1	0.47253683	1.320996	5.994996	.	.	.	.	.	0	.	0	.	0	.	0.0	0.221	1	1	0.79	0	0	4764.52	45	0.0	5.731	3	20	30	15	4	28	2	1	1	0.9	0.0	0.0	0.0	1	1	1	1	1	1	0	0	13.97	13.97	0.0
VDB89843.1	0.47253683	1.320996	5.994996	.	.	.	.	.	0	.	0	.	0	.	0.0	0.221	1	1	0.79	0	0	4764.52	45	0.0	5.731	3	20	30	15	4	28	2	1	1	0.9	0.0	0.0	0.0	1	1	1	1	1	1	0	0	13.97	13.97	0.0
VDB85747.1	0.46753365	4.191465	5.823465	.	.	.	.	.	0	.	0	.	0	.	0.169	0.559	1	1	0.28	0	0	18709.58	162	19.5	10.6269	5	46	75	37	26	78	45	34	11	2.04347826086957	1.0	0.0	0.0	1	1	1	1	1	1	0	0	0.73	0.74	0.0
VDB85748.1	0.46753365	4.191465	5.823465	.	.	.	.	.	0	.	0	.	0	.	0.169	0.559	1	1	0.28	0	0	18709.58	162	19.5	10.6269	5	46	75	37	26	78	45	34	11	2.04347826086957	1.0	0.0	0.0	1	1	1	1	1	1	0	0	0.73	0.74	0.0
VCU38756.1	0.46753365	8.5547485	5.9447485	.	.	.	.	.	0	.	0	.	0	.	0.994	0.441	1	1	0.35	0	0	4624.54	40	3.0	8.5447	2	12	15	14	6	22	10	7	3	3.25	0.0	0.0	0.0	1	1	1	1	1	1	0	0	0.14	0.14	0.0
VDB89662.1	0.46753365	7.9091945	5.9411945	.	.	.	.	.	0	.	0	.	0	.	0.831	0.497	1	1	0.39	0	0	19998.24	172	16.0	9.9934	6	44	80	48	26	88	49	34	15	2.84210526315789	1.0	0.0	0.0	1	1	1	1	1	1	0	0	3.61	3.69	0.0
VDB87578.1	0.46191978	3.6326495	5.8706495	.	.	.	.	.	0	.	0	.	0	.	0.426	0.201	1	1	0.35	0	0	19542.13	181	-12.0	4.039	8	68	109	66	14	104	33	11	22	0.627906976744186	0.0	0.0	0.0	1	1	1	1	1	1	0	0	0.54	0.54	0.0
VDB87576.1	0.46191978	4.1486995	5.8586995	.	.	.	.	.	0	.	0	.	0	.	0.502	0.213	1	1	0.33	0	0	19554.18	181	-12.0	4.039	8	67	108	67	14	105	33	11	22	0.651162790697674	0.0	0.0	0.0	1	1	1	1	1	1	0	0	0.53	0.53	0.0
VDB96448.1	0.45404562	8.04874	5.86674	.	.	.	reduced_virulence	PHI:2900	0	.	0	.	0	.	0.641	0.556	1	1	0.41	0	0	16027.77	137	14.5	10.3877	2	32	53	35	23	69	41	29	12	2.72222222222222	0.0	0.0	0.0	1	1	1	1	1	1	0	0	6.34	6.34	0.0
VCU40785.1	0.44684362	6.009093	5.997093	.	.	.	.	.	0	.	0	.	0	.	0.526	0.476	1	1	0.08	0	0	13885.51	123	-5.5	4.4606	2	38	60	31	14	60	33	14	19	1.84210526315789	0.0	0.0	0.0	1	1	1	1	1	1	0	0	2.05	2.05	0.0
VDB96438.1	0.43962327	8.928799	5.996799	.	.	.	reduced_virulence	PHI:2900	0	.	0	.	0	.	0.783	0.539	1	1	0.26	0	0	12775.56	113	-2.0	5.1019	2	31	55	31	20	72	25	12	13	0.90625	0.0	0.0	0.0	1	1	1	1	1	1	0	0	12.13	12.13	0.0
VCU40016.1	0.43708634	2.340062	5.970062	.	.	.	.	.	0	.	0	.	0	.	0.00900000000000001	0.386	1	1	0.47	0	0	29201.22	267	-2.5	5.3083	4	91	153	71	27	139	47	23	24	1.47727272727273	0.0	0.0	0.0	1	1	1	1	1	1	0	0	3.99	4.0	0.0
VDB92724.1	0.43700227	6.0473	5.9993	.	.	.	.	.	0	.	0	.	0	.	0.848	0.16	1	1	0.71	0	0	15692.14	155	-6.0	3.9918	0	67	108	26	21	107	18	6	12	0.426470588235294	0.0	0.0	0.0	1	1	1	1	1	1	0	0	14.93	14.93	0.0
VCU40671.1	0.43088743	0.729479	5.667479	.	.	.	.	.	0	.	0	.	0	.	0.0	0.177	1	1	0.04	0	0	41436.3	359	13.0	8.87	7	88	166	92	48	180	101	60	41	1.75	1.0	0.0	0.0	1	1	1	1	1	1	0	0	0.0	0.01	0.0
VDB90581.1	0.42957848	0.113043	2.735043	.	.	.	.	.	0	.	0	.	0	.	0.117	0.446	1	1	0.67	1	0	10234.86	104	3.0	10.3661	0	52	67	26	6	68	9	6	3	0.45945945945946	0.0	0.0	0.0	1	1	1	1	1	1	1	0	1.22	16.28	0.0
VDB94916.1	0.4156279	2.6921845	5.8841845	.	.	.	.	.	0	.	0	.	0	.	0.364	0.104	1	1	0.66	0	0	29736.26	313	-0.5	6.265	0	149	221	107	10	208	57	29	28	0.301369863013699	1.0	0.0	0.0	1	1	1	1	1	1	0	0	6.05	6.13	0.0
VDB93110.1	0.4109028	1.156334	2.536334	.	.	.	.	.	0	.	0	.	0	.	0.204	0.566	1	1	0.31	1	0	25501.92	222	7.0	8.1825	4	63	102	56	32	105	62	37	25	1.63333333333333	0.0	0.0	0.0	1	1	1	1	1	1	1	0	11.29	22.89	0.0
VDB92451.1	0.4109028	0.80452	2.65252	.	.	.	.	.	0	.	0	.	0	.	0.224	0.468	1	1	0.18	1	0	24116.02	210	-2.5	6.1069	4	59	100	56	39	110	55	29	26	1.46875	0.0	0.0	0.0	1	1	1	1	1	1	1	0	17.93	35.47	0.0
VDB92493.1	0.4094898	7.025148	5.999148	.	.	.	.	.	0	.	0	.	0	.	0.676	0.495	1	1	0.41	0	0	12839.72	107	4.5	8.4493	2	19	45	27	23	57	31	19	12	2.71428571428571	0.0	0.0	0.0	1	1	1	1	1	1	0	0	15.46	15.46	0.0
VCU40985.1	0.40644595	-0.896626000000002	4.539374	.	.	.	.	.	0	.	0	.	0	.	0.002	0.092	1	1	0.62	0	0	4423.12	42	6.0	11.9239	0	19	22	14	5	21	8	8	0	0.7	.	.	.	1	1	1	0	0	1	0	0	0.84	0.84	0.0
VCU41075.1	0.4034226	0.0725445000000002	5.6105445	.	.	.	.	.	0	.	0	.	0	.	0.0	0.077	1	1	0.38	0	0	35928.71	344	-18.5	4.2532	5	130	226	111	25	185	83	33	50	0.7	0.0	0.0	0.0	1	1	1	1	1	1	0	0	9.09	9.09	0.0
VDB85738.1	0.38128918	5.012227	5.964227	.	.	.	.	.	0	.	1	PF11327	0	.	0.0	0.00800000000000001	1	1	0.42	0	0	30818.46	292	-23.5	3.9359	4	102	192	85	10	153	65	21	44	0.753623188405797	0.0	0.0	0.0	1	1	1	1	1	1	0	0	0.71	0.72	0.0
VDB94995.1	0.38028857	2.7017775	5.9417775	.	.	.	.	.	0	.	0	.	0	.	0.097	0.363	1	1	0.43	0	0	20203.61	174	17.0	10.4099	2	38	71	43	28	96	42	31	11	1.75	1.0	0.0	0.0	1	1	1	1	1	1	0	0	0.03	0.03	0.0
VCU40044.1	0.37752184	11.319743	5.773743	.	.	.	reduced_virulence	PHI:4623,PHI:2899	1	BghCSEP0162	0	.	0	.	0.535	0.556	1	1	0.43	0	0	18407.89	157	-2.0	5.6224	4	44	75	37	25	77	40	20	20	2.41176470588235	1.0	0.0	0.0	1	1	1	1	1	1	0	0	0.16	0.18	0.0
VDB89632.1	0.37510127	9.1844195	5.9204195	.	.	.	.	.	0	.	0	.	0	.	0.996	0.548	1	1	0.34	0	0	17905.59	156	1.5	7.7025	3	36	77	46	20	90	32	17	15	2.0	0.0	0.0	0.0	1	1	1	1	1	1	0	0	6.6	6.63	0.0
VDB87663.1	0.3729848	7.5646715	5.7766715	.	.	.	.	.	0	.	0	.	0	.	0.879	0.419	1	1	0.22	0	0	11149.73	95	8.0	10.313	0	22	42	27	14	44	24	17	7	2.63636363636364	0.0	0.0	0.0	1	1	1	1	1	1	0	0	0.42	0.42	0.0
VDB85929.1	0.37174004	-0.0352414999999993	5.7847585	.	.	.	.	.	0	.	0	.	0	.	0.0	0.03	1	1	0.22	0	0	45460.89	407	-18.0	4.544	4	128	236	73	54	182	107	47	60	1.13414634146341	0.0	0.0	0.0	1	1	1	1	1	1	0	0	0.03	0.03	0.0
VCU41059.1	0.3697541	0.139181500000001	5.7431815	.	.	.	.	.	0	.	0	.	0	GH55	0.0	0.066	1	1	0.79	0	0	82157.91	767	-6.0	5.5909	8	287	466	214	90	426	114	57	57	1.09189189189189	0.0	0.0	0.0	1	0	1	1	1	1	0	0	0.08	0.22	0.0
VCU39159.1	0.36655873	7.5755425	5.1635425	.	.	.	.	.	0	.	0	.	0	.	0.999	0.403	1	1	0.21	0	0	4303.09	39	2.0	10.2208	0	12	20	15	3	24	8	5	3	0.888888888888889	0.0	0.0	0.0	1	1	1	1	1	0	0	0	9.24	9.24	0.0
VDB85829.1	0.36453745	-0.586069500000001	1.8619305	.	.	.	.	.	0	.	0	.	0	.	0.066	0.526	1	1	0.67	1	0	24032.28	220	-4.0	4.7678	4	75	126	57	32	134	24	11	13	1.27450980392157	0.0	0.0	0.0	1	0	1	1	0	0	1	0	11.31	15.79	0.0
VCU41298.1	0.3613172	5.8307225	5.9667225	.	.	.	.	.	0	.	1	PF17056	0	.	0.00600000000000001	0.138	1	1	0.4	0	0	17769.5	167	7.0	10.9194	0	64	96	45	14	93	22	15	7	0.75	0.0	1.0	1.0	1	1	1	1	1	1	0	0	3.85	3.99	0.0
VDB85937.1	0.3613172	0.167532	5.963532	.	.	.	.	.	0	.	0	.	0	.	0.003	0.031	1	1	0.32	0	0	34613.45	326	-10.0	4.5851	5	108	211	64	30	189	70	31	39	0.518181818181818	1.0	0.0	0.0	1	1	1	1	1	1	0	0	0.28	0.28	0.0
VDB87723.1	0.36015755	12.9798265	5.9818265	.	.	.	.	.	1	BgtAvrPm3a2f2	0	.	0	.	0.815	0.518	1	1	0.1	0	0	14732.04	130	3.0	8.4677	2	33	60	44	13	71	24	14	10	1.52380952380952	0.0	0.0	0.0	1	1	1	1	1	1	0	0	0.99	1.01	0.0
VDB89511.1	0.35715002	4.801284	5.741284	.	.	.	reduced_virulence,increased_virulence_(hypervirulence),unaffected_pathogenicity	PHI:6090,PHI:7253,PHI:7209,PHI:542,PHI:1034,PHI:106	0	.	0	.	0	.	0.0	0.01	1	1	0.41	0	0	78924.45	718	-1.5	6.3831	1	226	400	194	91	379	162	85	77	1.0	0.0	0.0	0.0	1	0	1	1	1	1	0	0	0.67	0.7	0.0
VCU38990.1	0.35560024	8.7044705	4.1744705	.	.	.	.	.	0	.	0	.	0	.	1.0	0.755	1	1	0.44	0	0	6969.09	64	-2.5	4.4523	7	25	37	21	4	38	12	5	7	1.0	.	.	.	1	0	0	0	0	0	0	0	0.21	0.21	0.0
VCU40914.1	0.35469574	-0.754600000000001	4.6454	.	.	.	.	.	0	.	0	.	0	.	0.0	0.1	1	1	0.76	0	0	16128.6	154	0.0	6.4217	4	67	103	53	14	90	11	6	5	1.20588235294118	0.0	1.0	0.0	1	1	1	1	1	1	0	0	12.65	29.55	0.0
VCU41350.1	0.35464317	5.4674945	5.9514945	.	.	.	reduced_virulence	PHI:257	0	.	1	PF11327	0	.	0.001	0.085	1	1	0.48	0	0	36727.11	364	-8.0	4.8297	5	165	240	123	14	206	86	40	46	0.464	0.0	0.0	0.0	1	1	1	1	1	1	0	1	15.37	15.39	0.608695652173913
VCU41347.1	0.35464317	5.429443	5.925443	.	.	.	reduced_virulence	PHI:257	0	.	1	PF11327	0	.	0.0	0.084	1	1	0.5	0	0	38941.53	385	-10.0	4.74	5	174	252	132	14	215	94	43	51	0.453846153846154	0.0	0.0	1.0	1	1	1	1	1	1	0	1	15.37	15.4	0.608695652173913
VDB94996.1	0.35406375	1.8353915	5.9873915	.	.	.	.	.	0	.	0	.	0	.	0.001	0.307	1	1	0.21	0	0	22347.36	191	28.0	10.9806	3	42	79	48	24	95	62	46	16	2.03333333333333	1.0	1.0	0.0	1	1	1	1	1	1	0	0	0.05	0.06	0.0
VCU40836.1	0.35404956	5.010664	5.844664	.	.	.	.	.	0	.	0	.	0	.	0.53	0.331	1	1	0.0	0	0	29470.18	267	0.0	6.499	6	82	136	73	24	132	88	46	42	0.816901408450704	1.0	0.0	1.0	1	1	1	1	1	1	0	0	13.09	13.1	0.0
VCU40818.1	0.35069343	1.8702295	5.7762295	.	.	.	.	.	0	.	0	.	0	.	0.001	0.348	1	1	0.24	0	0	39592.94	355	-5.5	5.7298	4	110	198	68	54	167	93	47	46	1.15277777777778	1.0	0.0	0.0	1	1	1	1	1	1	0	0	0.48	0.48	0.0
VDB91144.1	0.34985965	5.64219	5.77419	.	.	.	.	.	0	.	0	.	0	.	0.553	0.425	1	1	0.16	0	0	15177.35	134	-5.5	4.4452	2	35	67	39	18	80	31	13	18	1.17857142857143	0.0	0.0	0.0	1	1	1	1	1	1	0	0	3.6	3.61	0.0
VDB93004.1	0.3492079	3.8936445	5.9996445	.	.	.	.	.	0	.	0	.	0	.	0.464	0.185	1	1	0.58	0	0	17355.59	165	-1.0	5.6976	0	56	113	38	10	87	30	15	15	0.686274509803922	0.0	0.0	0.0	1	1	1	1	1	1	0	0	0.39	0.39	0.0
VDB89386.1	0.34847575	-0.980826	2.535174	.	.	.	.	.	0	.	0	.	0	.	0.001	0.413	1	1	0.42	1	0	35845.8	331	6.0	9.6091	2	105	186	110	25	198	55	31	24	1.01369863013699	0.0	0.0	0.0	1	1	1	1	1	1	1	1	0.08	24.07	0.0
VDB88252.1	0.34377432	5.1454945	5.4554945	.	.	.	loss_of_pathogenicity	PHI:3936	0	.	0	.	0	.	0.0	0.115	1	1	0.09	0	0	23864.5	202	-17.5	4.5519	0	35	77	50	35	90	78	34	44	2.11538461538462	0.0	0.0	0.0	1	1	1	1	1	1	0	0	0.01	0.01	0.0
VDB86004.1	0.3437056	5.439451	4.857451	.	.	.	.	.	0	.	0	.	0	.	0.563	0.534	1	1	0.49	0	0	9278.71	84	4.5	9.0078	2	27	47	24	11	48	14	10	4	1.46666666666667	.	.	.	1	1	1	0	0	0	0	0	2.53	3.16	0.0
VCU38808.1	0.34242195	0.213754499999999	2.5477545	.	.	.	.	.	0	.	0	.	0	.	0.09	0.521	1	1	0.48	1	0	30624.3	277	8.0	9.6561	2	85	145	85	28	143	60	35	25	1.65957446808511	1.0	0.0	0.0	1	1	1	1	1	1	1	1	4.18	23.63	0.0
VDB88026.1	0.33961028	3.094499	5.836499	.	.	.	.	.	0	.	0	.	0	.	0.363	0.18	1	1	0.46	0	0	18525.77	171	-11.0	4.1671	8	66	105	56	14	88	33	12	21	0.75	0.0	0.0	0.0	1	1	1	1	1	1	0	0	0.46	0.46	0.0
VCU39849.1	0.3367052	3.126039	5.892039	.	.	.	.	.	0	.	0	.	0	.	0.045	0.494	1	1	0.22	0	0	30413.02	268	21.0	9.9201	8	72	119	70	32	131	73	50	23	1.95238095238095	0.0	0.0	0.0	1	1	1	1	1	1	0	0	12.68	12.68	0.0
VDB87997.1	0.32607743	12.676025	5.642025	.	.	.	reduced_virulence	PHI:4623	1	BghCSEP0162	0	.	0	.	0.766	0.573	1	1	0.32	0	0	17908.21	158	1.5	7.164	5	55	79	39	24	81	31	17	14	1.8695652173913	0.0	0.0	0.0	1	1	1	1	1	1	0	0	0.54	0.54	0.0
VDB85931.1	0.321469	0.304642	5.884642	.	.	.	.	.	0	.	0	.	0	.	0.0	0.07	1	1	0.41	0	0	39425.09	371	-9.5	4.5602	5	131	228	69	29	192	73	32	41	0.691588785046729	1.0	0.0	0.0	1	1	1	1	1	1	0	0	0.26	0.26	0.0
VDB88049.1	0.3194865	7.744219	5.986219	.	.	.	.	.	0	.	0	.	0	.	0.882	0.411	1	1	0.64	0	0	14576.84	128	1.0	7.1001	3	39	62	38	20	74	16	9	7	2.19047619047619	0.0	0.0	0.0	1	1	1	1	1	1	0	0	3.99	4.32	0.0
VDB89463.1	0.31868833	6.1477115	0.3457115	.	.	.	.	.	0	.	0	.	0	.	1.0	0.967	0	0	0.38	0	0	5376.05	49	-0.5	5.62	4	19	27	10	4	26	10	5	5	1.0	.	.	.	0	0	0	0	0	0	0	0	0.0	0.0	0.0
VDB94463.1	0.31843692	7.973988	5.999988	.	.	.	.	.	0	.	0	.	0	.	0.906	0.423	1	1	0.57	0	0	8722.15	80	2.5	8.5013	2	27	43	25	5	43	17	10	7	1.3125	0.0	0.0	0.0	1	1	1	1	1	1	0	1	18.89	18.89	0.782608695652174
VCU39404.1	0.3144243	7.2349615	5.7949615	.	.	.	.	.	0	.	0	.	0	.	0.664	0.576	1	1	0.41	0	0	12664.49	114	0.5	6.9427	2	39	57	36	15	64	23	12	11	1.65	0.0	0.0	0.0	1	1	1	1	1	1	0	0	12.48	16.81	0.0
VCU41352.1	0.3122382	0.966048	5.912048	.	.	.	reduced_virulence,unaffected_pathogenicity	PHI:6121,PHI:2032,PHI:541	0	.	0	.	0	CE1,CE10	0.0	0.00900000000000001	1	1	0.48	0	0	62875.7	575	-14.0	4.5934	7	176	330	171	69	334	107	48	59	1.06521739130435	0.0	1.0	0.0	1	1	1	1	1	1	0	0	0.11	1.24	0.0
VDB88030.1	0.3117972	2.894249	5.828249	.	.	.	.	.	0	.	0	.	0	.	0.351	0.16	1	1	0.49	0	0	18521.82	171	-10.5	4.1468	8	67	104	57	14	90	31	11	20	0.757575757575758	0.0	0.0	0.0	1	1	1	1	1	1	0	0	0.57	0.57	0.0
VCU41000.1	0.30862898	11.5540045	5.9600045	.	.	.	effector_(plant_avirulence_determinant)	PHI:6351,PHI:6356	0	.	0	.	0	.	0.604	0.495	1	1	0.47	0	0	13892.88	125	1.5	6.954	3	40	64	36	22	73	18	11	7	1.47826086956522	0.0	0.0	0.0	1	1	1	1	1	1	0	0	0.85	0.91	0.0
VCU40947.1	0.30862898	10.387647	5.939647	.	.	.	reduced_virulence,effector_(plant_avirulence_determinant)	PHI:2903,PHI:2898,PHI:8918	1	BghBEC1011,BgtAvrPm2,BghBEC1054	0	.	0	.	0.387	0.521	1	1	0.15	0	0	13208.2	119	0.5	6.6969	3	35	60	39	17	73	18	10	8	1.2	0.0	0.0	0.0	1	1	1	1	1	1	0	0	0.01	0.02	0.0
VDB93899.1	0.30593807	-0.218023999999999	5.535976	.	.	.	.	.	0	.	0	.	0	GH74	0.0	0.041	1	1	0.26	0	0	53280.28	466	-5.0	5.8885	6	125	235	110	67	236	128	65	63	1.78260869565217	0.0	0.0	0.0	1	1	1	1	1	1	0	0	1.89	1.91	0.0
VDB93027.1	0.30592558	0.781058999999998	5.587059	.	.	.	.	.	0	.	0	.	0	.	0.0	0.199	1	1	0.01	0	0	47362.59	419	2.5	6.772	8	125	199	119	53	214	106	58	48	1.34615384615385	0.0	0.0	0.0	1	1	1	1	1	1	0	0	0.0	0.15	0.0
VDB85935.1	0.30410466	2.0037505	5.9877505	.	.	.	.	.	0	.	0	.	0	.	0.218	0.118	1	1	0.34	0	0	28056.43	263	-9.0	4.4555	7	83	162	55	21	155	54	23	31	0.55952380952381	1.0	0.0	0.0	1	1	1	1	1	1	0	0	0.36	0.36	0.0
VDB85936.1	0.30410466	2.495074	5.987074	.	.	.	.	.	0	.	0	.	0	.	0.291	0.127	1	1	0.39	0	0	27523.79	257	-7.5	4.5936	7	84	159	53	22	147	54	24	30	0.597402597402597	1.0	0.0	0.0	1	1	1	1	1	1	0	0	0.36	0.36	0.0
VDB93732.1	0.2979515	3.2018965	5.8838965	.	.	.	.	.	0	.	0	.	0	.	0.014	0.539	1	1	0.32	0	0	38215.43	335	7.5	8.4333	6	89	163	88	36	161	79	45	34	2.32558139534884	0.0	0.0	0.0	1	1	1	1	1	1	0	0	0.0	0.0	0.0
VDB93438.1	0.29748523	1.190243	5.918243	.	.	.	.	.	0	.	0	.	0	.	0.0629999999999999	0.149	1	1	0.6	0	0	10818.19	107	-8.5	3.7453	0	42	71	41	9	72	16	4	12	0.461538461538462	0.0	0.0	0.0	1	1	1	1	1	1	0	1	21.02	21.02	0.695652173913043
VDB93730.1	0.29265428	2.803381	5.749381	.	.	.	.	.	0	.	0	.	0	.	0.019	0.49	1	1	0.15	0	0	35719.53	318	4.0	7.4207	5	86	146	90	35	164	80	44	36	1.5	0.0	0.0	0.0	1	1	1	1	1	1	0	0	0.01	0.3	0.0
VDB92751.1	0.29249895	6.8340775	5.9980775	.	.	.	unaffected_pathogenicity,effector_(plant_avirulence_determinant)	PHI:3216,PHI:1575,PHI:3378	1	MoCDIP4	1	PF03443	1	AA9	0.0	0.306	1	1	0.38	0	0	42337.91	388	-2.0	6.0865	12	140	229	80	40	197	78	40	38	0.83695652173913	0.0	0.0	0.0	1	1	1	1	1	1	0	0	0.17	0.17	0.0
VDB93656.1	0.2913941	2.5690165	5.5150165	.	.	.	.	.	0	.	0	.	0	.	0.025	0.484	1	1	0.38	0	0	21837.15	190	21.5	11.4155	0	46	86	42	22	82	50	38	12	2.41666666666667	0.0	0.0	0.0	1	1	1	1	1	1	0	0	2.23	2.24	0.0
VCU40851.1	0.28904924	1.9122735	5.9922735	.	.	.	.	.	0	.	0	.	0	.	0.0	0.32	1	1	0.31	0	0	21101.92	175	31.0	10.6774	6	39	68	40	30	87	55	44	11	3.88888888888889	1.0	0.0	0.0	1	1	1	1	1	1	0	0	0.02	1.31	0.0
VDB83984.1	0.288782	0.677011500000001	5.5810115	.	.	.	reduced_virulence	PHI:3859,PHI:3813	0	.	0	.	0	GH5_39,GH5,GH5_26,GH5_23,GH5_4,GH5_36,GH5_52,GH5_54,GH5_8,GH5_38,GH5_9,GH5_47,GH5_1,GH5_46,GH5_49,GH5_14,GH5_37,GH5_5,GH5_50,GH5_22,GH5_25,GH5_45,GH5_33,GH5_44,GH5_15	0.0	0.016	1	1	0.32	0	0	46955.9	414	-8.5	5.2221	4	113	207	117	66	226	90	44	46	1.41095890410959	1.0	0.0	0.0	1	1	1	1	1	1	0	0	2.11	2.11	0.0
VDB94743.1	0.28064454	2.0309195	5.3149195	.	.	.	reduced_virulence	PHI:7258,PHI:2644,PHI:9285	0	.	0	.	0	.	0.0	0.286	1	1	0.16	0	0	40697.27	369	-3.5	5.5696	4	116	181	109	40	188	109	54	55	1.47945205479452	0.0	0.0	0.0	1	1	1	1	1	1	0	0	6.75	6.75	0.0
VCU40904.1	0.27979895	7.324742	5.236742	.	.	.	.	.	0	.	0	.	0	.	0.998	0.35	1	1	0.22	0	0	8010.61	74	3.5	8.808	3	24	34	31	2	42	14	9	5	2.0	.	.	.	1	1	1	0	0	1	0	0	0.13	0.19	0.0
VCU39521.1	0.27979895	7.1264975	5.2364975	.	.	.	.	.	0	.	0	.	0	.	0.997	0.318	1	1	0.25	0	0	7979.6	74	3.5	8.808	3	24	35	31	2	43	14	9	5	1.81818181818182	.	.	.	1	1	1	0	0	1	0	0	0.12	0.18	0.0
VDB86277.1	0.27979895	7.1264975	5.2364975	.	.	.	.	.	0	.	0	.	0	.	0.997	0.318	1	1	0.25	0	0	7979.6	74	3.5	8.808	3	24	35	31	2	43	14	9	5	1.81818181818182	.	.	.	1	1	1	0	0	1	0	0	0.12	0.18	0.0
VDB89050.1	0.27979895	7.1264975	5.2364975	.	.	.	.	.	0	.	0	.	0	.	0.997	0.318	1	1	0.25	0	0	7979.6	74	3.5	8.808	3	24	35	31	2	43	14	9	5	1.81818181818182	.	.	.	1	1	1	0	0	1	0	0	0.12	0.18	0.0
VDB89573.1	0.27979895	7.1264975	5.2364975	.	.	.	.	.	0	.	0	.	0	.	0.997	0.318	1	1	0.25	0	0	7979.6	74	3.5	8.808	3	24	35	31	2	43	14	9	5	1.81818181818182	.	.	.	1	1	1	0	0	1	0	0	0.12	0.18	0.0
VDB92662.1	0.27979895	7.1264975	5.2364975	.	.	.	.	.	0	.	0	.	0	.	0.997	0.318	1	1	0.25	0	0	7979.6	74	3.5	8.808	3	24	35	31	2	43	14	9	5	1.81818181818182	.	.	.	1	1	1	0	0	1	0	0	0.12	0.18	0.0
VDB85952.1	0.27979895	6.427133	5.497133	.	.	.	.	.	0	.	0	.	0	.	0.812	0.343	1	1	0.44	0	0	7462.84	63	4.5	9.1875	3	17	25	16	10	36	13	9	4	2.11111111111111	.	.	.	1	1	1	0	1	1	0	0	2.5	2.5	0.0
VCU40026.1	0.2794608	9.048157	5.556157	.	.	.	.	.	0	.	0	.	0	.	0.967	0.615	1	1	0.47	0	0	8370.91	73	5.0	8.8872	4	20	37	20	9	44	14	10	4	1.33333333333333	0.0	0.0	0.0	1	1	1	1	0	1	0	0	0.0	0.0	0.0
VDB90810.1	0.27837327	6.9631785	5.6611785	.	.	.	.	.	0	.	0	.	0	.	0.663	0.554	1	1	0.34	0	0	14163.9	127	-4.5	4.5407	2	38	71	34	14	62	32	14	18	1.83333333333333	0.0	0.0	0.0	1	1	1	1	1	1	0	0	5.47	5.47	0.0
VCU38969.1	0.2741391	11.674099	5.966099	.	.	.	reduced_virulence,effector_(plant_avirulence_determinant)	PHI:6352,PHI:2900,PHI:6357	0	.	0	.	0	.	0.708	0.41	1	1	0.29	0	0	12939.76	114	-5.0	4.3843	3	28	59	37	16	67	22	9	13	1.3	0.0	0.0	0.0	1	1	1	1	1	1	0	0	14.66	14.67	0.0
VCU39504.1	0.26878104	0.700298000000001	5.308298	.	.	.	.	.	0	.	0	.	0	.	0.0	0.232	1	1	0.43	0	0	5935.93	50	8.5	11.0676	0	15	20	11	9	25	11	10	1	2.33333333333333	0.0	0.0	0.0	1	1	1	1	1	1	0	0	0.09	0.09	0.0
VCU40032.1	0.26519677	1.008537	5.988537	.	.	.	.	.	0	.	0	.	0	.	0.011	0.159	1	1	0.44	0	0	4691.51	42	4.0	10.4936	2	17	21	12	4	22	8	6	2	1.33333333333333	0.0	0.0	0.0	1	1	1	1	1	1	0	0	0.28	0.28	0.0
VDB89549.1	0.26485524	2.063606	5.999606	.	.	.	.	.	0	.	0	.	0	.	0.1	0.244	1	1	0.35	0	0	20225.98	174	24.0	10.7954	6	40	76	45	23	94	44	35	9	2.14285714285714	0.0	0.0	0.0	1	1	1	1	1	1	0	0	0.37	0.81	0.0
VDB90442.1	0.26485524	6.4251805	5.9631805	.	.	.	.	.	0	.	0	.	0	.	0.695	0.382	1	1	0.0600000000000001	0	0	17832.66	148	8.5	9.0215	6	36	53	33	21	67	51	31	20	3.15384615384615	0.0	0.0	0.0	1	1	1	1	1	1	0	0	1.33	1.33	0.0
VDB92533.1	0.26485524	4.3784225	5.9924225	.	.	.	.	.	0	.	0	.	0	.	0.403	0.328	1	1	0.42	0	0	9356.85	79	5.5	9.8573	2	22	33	17	16	38	21	14	7	3.71428571428571	0.0	0.0	0.0	1	1	1	1	1	1	0	0	6.33	6.33	0.0
VDB90327.1	0.26485524	4.743328	5.999328	.	.	.	reduced_virulence	PHI:2902	0	.	0	.	0	.	0.335	0.289	1	1	0.13	0	0	12809.54	110	-4.0	4.8887	3	22	51	31	17	59	34	16	18	1.55555555555556	0.0	0.0	0.0	1	1	1	1	1	1	0	0	0.31	0.31	0.0
VDB94987.1	0.26485524	1.5401835	5.9981835	.	.	.	.	.	0	.	0	.	0	.	0.0	0.257	1	1	0.23	0	0	24028.84	206	33.5	10.8919	6	55	86	49	26	90	68	53	15	2.25	1.0	0.0	0.0	1	1	1	1	1	1	0	0	1.0	1.01	0.0
VCU40234.1	0.26355487	-6.479726	-0.463726	.	.	.	lethal,reduced_virulence,unaffected_pathogenicity	PHI:2846,PHI:9056,PHI:8723,PHI:8883,PHI:6470,PHI:2537,PHI:6674	0	.	0	.	0	.	0.074	0.59	0	0	0.26	0	0	34922.72	325	0.0	6.4987	4	113	180	109	28	184	79	41	38	0.878048780487805	.	.	.	0	0	0	0	0	0	0	0	1.99	2.0	0.0
VCU39332.1	0.2620113	2.6395055	5.5255055	.	.	.	.	.	0	.	0	.	0	.	0.027	0.492	1	1	0.08	0	0	35418.45	313	5.0	7.7816	4	92	149	89	37	166	79	44	35	1.36363636363636	0.0	0.0	0.0	1	1	1	1	1	1	0	0	0.0	0.42	0.0
VDB91301.1	0.2595283	5.9144495	0.4184495	.	.	.	.	.	0	.	0	.	0	.	1.0	0.916	0	0	0.63	0	0	10987.45	106	2.5	7.5102	17	57	77	22	4	59	23	13	10	0.482758620689655	.	.	.	0	0	0	0	0	0	0	0	0.0	0.0	0.0
VCU39264.1	0.25354543	-0.321161499999999	5.5708385	.	.	.	.	.	0	.	0	.	0	.	0.0	0.018	1	1	0.47	0	0	41259.26	391	-7.5	4.811	1	153	238	111	37	211	58	27	31	0.774193548387097	0.0	0.0	0.0	1	1	1	1	0	1	0	0	8.01	8.32	0.0
VDB93883.1	0.25024182	-0.0618289999999986	5.176171	.	.	.	.	.	0	.	0	.	0	.	0.00900000000000001	0.118	1	1	0.14	0	0	32604.67	282	-4.5	5.9627	1	72	130	73	50	145	77	40	37	1.63636363636364	1.0	0.0	1.0	1	1	1	1	1	1	0	1	16.02	16.08	0.608695652173913
VDB90695.1	0.24740046	0.575987000000001	5.975987	.	.	.	.	.	0	.	0	.	0	.	0.0	0.1	1	1	0.3	0	0	6004.98	52	4.5	10.6176	1	16	24	12	7	26	11	8	3	2.5	0.0	0.0	0.0	1	1	1	1	1	1	0	0	0.02	0.02	0.0
VDB89053.1	0.24177986	9.0606985	3.9426985	.	.	.	.	.	0	.	0	.	0	.	1.0	0.853	1	1	0.8	0	0	1733.07	17	1.0	7.9964	1	6	11	7	0	11	3	2	1	1.6	.	.	.	0	0	0	0	0	0	0	0	0.0	0.0	0.0
VDB88025.1	0.23740089	1.387021	5.733021	.	.	.	reduced_virulence,unaffected_pathogenicity	PHI:7320,PHI:144,PHI:6538	0	.	0	.	0	GH18	0.0	0.109	1	1	0.6	0	0	51752.03	472	1.5	6.6466	2	164	265	132	71	261	86	48	38	1.05607476635514	0.0	1.0	0.0	1	0	1	1	1	1	0	0	1.09	1.34	0.0
VCU38844.1	0.23547828	-0.693851499999999	4.8201485	.	.	.	.	.	0	.	0	.	0	.	0.001	0.08	1	1	0.8	0	0	15103.22	149	6.0	11.5631	0	68	104	48	8	89	14	10	4	0.634615384615385	0.0	1.0	1.0	1	1	1	1	1	1	0	0	4.01	5.42	0.0
VDB91097.1	0.22925225	7.985553	4.025553	.	.	.	.	.	0	.	0	.	0	.	0.969	0.691	1	1	0.11	0	0	18698.56	169	-1.5	5.2426	6	57	86	56	16	96	37	18	19	0.96969696969697	.	.	.	1	1	1	0	1	1	0	0	0.0	0.03	0.0
VDB89142.1	0.22769463	-7.4028715	-4.4448715	.	.	.	.	.	0	.	0	.	0	.	0.022	0.485	0	1	0.37	0	1	35152.69	319	1.0	6.7335	7	105	177	96	42	182	66	35	31	1.04225352112676	0.0	0.0	0.0	1	1	1	1	1	1	2	2	13.87	57.21	0.0
VDB93427.1	0.22722915	4.344899	5.898899	.	.	.	.	.	0	.	0	.	0	.	0.675	0.066	1	1	0.63	0	0	13498.93	149	-1.5	4.8669	0	82	110	52	8	110	17	8	9	0.325	1.0	0.0	0.0	1	1	1	1	1	1	0	1	20.98	21.26	0.695652173913043
VDB91287.1	0.22440901	1.3381375	4.9921375	.	.	.	.	.	0	.	0	.	0	.	0.02	0.371	1	1	0.02	0	0	34405.47	300	11.5	9.3123	6	76	142	81	33	143	81	48	33	2.26315789473684	1.0	0.0	0.0	1	1	1	1	0	1	0	1	19.89	19.99	0.956521739130435
VDB88013.1	0.2203817	7.772297	5.990297	.	.	.	.	.	0	.	0	.	0	.	0.893	0.404	1	1	0.48	0	0	6823.64	61	-0.5	6.1922	1	20	28	20	11	33	13	7	6	1.75	0.0	0.0	0.0	1	1	1	1	1	1	0	0	14.62	14.62	0.0
VDB91172.1	0.21939614	-0.140609	5.595391	.	.	.	.	.	0	.	0	.	0	.	0.0	0.0440000000000001	1	1	0.29	0	0	69142.37	619	-11.0	5.3172	2	178	335	160	85	334	132	65	67	1.10526315789474	0.0	0.0	0.0	1	0	1	1	1	1	0	0	0.36	0.37	0.0
VDB88355.1	0.21740177	8.9032895	5.6152895	.	.	.	.	.	0	.	0	.	0	.	0.994	0.554	1	1	0.46	0	0	7958.29	69	6.5	9.0012	5	23	35	18	13	41	10	9	1	1.38461538461538	0.0	0.0	0.0	1	1	1	1	1	1	0	0	12.13	12.15	0.0
VDB88034.1	0.21380222	2.039499	5.825499	.	.	.	.	.	0	.	0	.	0	.	0.224	0.145	1	1	0.5	0	0	18525.81	171	-10.5	4.1468	8	68	103	57	14	89	31	11	20	0.78125	0.0	0.0	0.0	1	1	1	1	1	1	0	0	0.57	0.57	0.0
VDB93246.1	0.21235996	0.4134845	5.9994845	.	.	.	.	.	0	.	0	.	0	.	0.0	0.069	1	1	0.48	0	0	36938.66	354	-12.5	4.6316	5	146	233	103	34	186	67	30	37	0.680851063829787	0.0	0.0	0.0	1	1	1	1	1	1	0	0	16.27	16.27	0.0
VCU41340.1	0.21235996	5.4201925	5.9881925	.	.	.	reduced_virulence	PHI:257	0	.	1	PF11327	0	.	0.001	0.071	1	1	0.47	0	0	35922.3	356	-6.0	4.95	5	161	237	120	14	204	74	35	39	0.436974789915966	0.0	0.0	0.0	1	1	1	1	1	1	0	0	14.7	14.73	0.0
VCU40390.1	0.21169063	5.675021	5.399021	.	.	.	.	.	0	.	0	.	0	.	0.533	0.513	1	1	0.5	0	0	8185.45	73	3.5	9.7298	1	24	37	19	11	42	12	8	4	1.0	.	.	.	1	1	1	0	1	1	0	0	6.08	6.08	0.0
VDB94469.1	0.20527443	0.878495999999997	5.750496	.	.	.	.	.	0	.	0	.	0	.	0.0	0.188	1	1	0.04	0	0	47394.33	411	9.5	8.2548	11	104	192	105	52	205	116	65	51	2.08928571428571	0.0	0.0	0.0	1	1	1	1	1	1	0	0	0.67	0.68	0.0
VDB93786.1	0.20125821	8.0467495	5.2207495	.	.	.	.	.	0	.	0	.	0	.	0.984	0.487	1	1	0.13	0	0	10109.67	92	-2.0	4.989	0	25	48	34	7	49	21	10	11	1.71428571428571	0.0	0.0	0.0	1	1	1	1	1	1	0	1	19.52	19.52	0.695652173913043
VDB88941.1	0.19656196	2.739999	5.523999	.	.	.	.	.	0	.	0	.	0	.	0.014	0.522	1	1	0.19	0	0	35643.76	315	3.0	7.3414	5	82	144	87	36	172	72	39	33	1.54545454545455	0.0	0.0	0.0	1	1	1	1	1	1	0	0	0.0	0.05	0.0
VCU39520.1	0.18969408	5.49548	5.48948	.	.	.	.	.	0	.	0	.	0	.	0.728	0.273	1	1	0.23	0	0	8889.61	82	3.5	8.7768	3	27	39	31	3	46	16	10	6	1.83333333333333	0.0	0.0	0.0	0	1	1	1	0	1	0	0	3.75	3.97	0.0
VDB96294.1	0.18969408	7.3145525	5.4785525	.	.	.	.	.	0	.	0	.	0	.	0.957	0.349	1	1	0.24	0	0	8887.64	82	4.5	9.3914	3	27	39	31	3	47	17	11	6	1.61538461538462	0.0	0.0	0.0	0	1	1	1	0	1	0	0	2.07	2.2	0.0
VCU39872.1	0.18845698	-0.8838775	4.9061225	.	.	.	.	.	0	.	0	.	0	.	0.0	0.035	1	1	0.27	0	0	7874.32	68	9.0	10.8939	1	23	30	17	10	33	14	12	2	2.71428571428571	.	.	.	1	1	1	0	0	1	0	0	0.04	0.04	0.0
VCU41355.1	0.18415076	13.2140645	5.6820645	.	.	.	.	.	1	BgtSvrPm3a1f1	0	.	0	.	0.924	0.498	1	1	0.5	0	0	17416.26	152	4.0	8.4549	2	35	69	47	26	90	32	19	13	1.82142857142857	0.0	0.0	0.0	1	1	1	1	1	1	0	0	10.43	10.46	0.0
VDB91123.1	0.18415076	13.2140645	5.6820645	.	.	.	.	.	1	BgtSvrPm3a1f1	0	.	0	.	0.924	0.498	1	1	0.5	0	0	17416.26	152	4.0	8.4549	2	35	69	47	26	90	32	19	13	1.82142857142857	0.0	0.0	0.0	1	1	1	1	1	1	0	0	10.43	10.46	0.0
VCU41289.1	0.18130207	0.0261849999999999	5.972185	.	.	.	.	.	0	.	0	.	0	.	0.0	0.00900000000000001	1	1	0.42	0	0	83691.63	752	10.5	8.4552	9	233	405	199	92	396	151	83	68	1.42176870748299	1.0	0.0	0.0	1	1	1	1	1	1	0	0	0.0	0.06	0.0
VCU40937.1	0.18121421	0.919259500000002	5.8452595	.	.	.	.	.	0	.	0	.	0	.	0.0	0.179	1	1	0.77	0	0	41497.49	361	16.0	9.0841	9	96	174	93	59	192	78	50	28	2.2037037037037	0.0	0.0	0.0	1	1	1	1	1	1	0	0	4.71	4.85	0.0
VCU38980.1	0.18119338	8.375201	5.999201	.	.	.	.	.	0	.	0	.	0	.	0.944	0.452	1	1	0.49	0	0	15001.4	130	1.5	7.2115	3	28	62	34	25	80	27	15	12	1.95833333333333	0.0	0.0	0.0	1	1	1	1	1	1	0	0	10.8	10.81	0.0
VDB91387.1	0.17961276	0.0320415000000009	5.9780415	.	.	.	.	.	0	.	0	.	0	.	0.0	0.00900000000000001	1	1	0.44	0	0	64907.23	594	-21.0	4.5079	8	199	337	162	75	324	109	47	62	1.03053435114504	0.0	0.0	0.0	1	1	1	1	1	1	0	0	3.66	3.69	0.0
VCU39290.1	0.17961276	0.0780215000000002	5.9880215	.	.	.	.	.	0	.	0	.	0	.	0.0	0.015	1	1	0.46	0	0	54017.03	507	-6.0	5.2081	4	179	306	168	49	296	84	41	43	0.75	0.0	1.0	0.0	1	1	1	1	1	1	0	0	0.37	0.39	0.0
VDB93655.1	0.17961276	0.930841	5.876841	.	.	.	reduced_virulence,unaffected_pathogenicity	PHI:9074,PHI:552,PHI:2920,PHI:2921,PHI:9075,PHI:397,PHI:3919,PHI:9058,PHI:1011,PHI:2700	0	.	0	.	0	AA1_2,AA1,AA1_3,AA1_1	0.0	0.00900000000000001	1	1	0.68	0	0	62156.46	561	-10.0	5.5836	7	178	325	162	81	301	113	57	56	1.23584905660377	0.0	0.0	0.0	1	1	1	1	1	1	0	0	0.08	0.95	0.0
VDB85999.1	0.17961276	0.000988000000001765	5.940988	.	.	.	unaffected_pathogenicity	PHI:2032,PHI:541	0	.	0	.	0	CE10	0.0	0.01	1	1	0.68	0	0	61251.77	566	-10.0	4.8782	4	192	340	174	71	325	87	41	46	1.02189781021898	0.0	0.0	0.0	1	1	1	1	1	1	0	0	0.13	0.14	0.0
VDB93150.1	0.17607743	-3.4180125	-0.1240125	.	.	.	.	.	0	.	0	.	0	.	0.00800000000000001	0.443	0	0	0.49	0	0	32159.0	298	-3.0	5.9784	5	116	170	91	39	163	68	35	33	0.984848484848485	.	.	.	0	0	0	0	0	0	0	0	0.0	0.01	0.0
VDB93753.1	0.17518497	2.0354235	5.9354235	.	.	.	.	.	0	.	0	.	0	.	0.187	0.163	1	1	0.62	0	0	7159.47	64	4.5	9.1665	2	20	32	20	9	37	10	8	2	2.0	0.0	0.0	0.0	1	1	1	1	1	1	0	0	3.61	3.62	0.0
VDB91399.1	0.17484343	1.561144	5.887144	.	.	.	.	.	0	.	0	.	0	.	0.043	0.236	1	1	0.2	0	0	13064.01	112	-0.5	6.2176	4	26	44	27	19	59	29	15	14	2.91666666666667	0.0	0.0	0.0	1	1	1	1	1	1	0	0	6.24	6.24	0.0
VDB94029.1	0.17390466	5.8723955	5.9983955	.	.	.	.	.	0	.	0	.	0	.	0.683	0.296	1	1	0.47	0	0	5877.88	51	2.0	7.6782	4	17	24	14	8	32	11	7	4	0.875	0.0	0.0	0.0	1	1	1	1	1	1	0	0	1.06	1.06	0.0
VDB89490.1	0.17219526	-0.0612564999999981	5.8847435	.	.	.	.	.	0	.	0	.	0	.	0.0	0.00900000000000001	1	1	0.25	0	0	66311.48	584	-13.5	5.0074	3	160	298	164	83	313	130	62	68	1.15044247787611	0.0	0.0	1.0	1	1	1	1	1	1	0	0	0.31	0.32	0.0
VCU38915.1	0.16316307	8.9268885	5.9428885	.	.	.	.	.	1	ZtNIP2	0	.	0	.	0.398	0.266	1	1	0.45	0	0	19067.18	171	-1.5	5.6132	3	45	85	48	24	104	28	14	14	1.45454545454545	0.0	0.0	0.0	1	1	1	1	1	1	0	0	1.65	1.72	0.0
VCU39160.1	0.15959492	0.1210335	5.9350335	.	.	.	.	.	0	.	0	.	0	.	0.0	0.031	1	1	0.39	0	0	48030.75	477	-14.0	4.7083	9	213	310	158	18	243	140	64	76	0.654088050314465	0.0	0.0	0.0	1	1	1	1	1	1	0	0	0.12	0.12	0.0
VDB85845.1	0.15938735	5.794591	5.622591	.	.	.	reduced_virulence	PHI:2900	0	.	0	.	0	.	0.437	0.425	1	1	0.09	0	0	13624.57	117	0.5	6.9243	3	29	50	30	15	59	27	14	13	1.44444444444444	0.0	0.0	0.0	1	1	1	1	1	1	0	0	1.9	1.9	0.0
VDB87971.1	0.15932953	7.297527	5.971527	.	.	.	.	.	0	.	0	.	0	.	0.759	0.462	1	1	0.55	0	0	8254.53	73	2.5	9.2352	1	21	32	23	9	39	11	7	4	2.18181818181818	0.0	0.0	0.0	1	1	1	1	1	1	0	0	7.39	7.41	0.0
VCU38972.1	0.1587894	8.490726	5.634726	.	.	.	.	.	0	.	0	.	0	.	0.921	0.555	1	1	0.44	0	0	16199.71	146	0.0	6.4683	3	38	79	46	21	95	26	14	12	0.975609756097561	0.0	0.0	0.0	1	1	1	1	0	1	0	0	14.02	14.02	0.0
VDB85847.1	0.15696678	8.0328095	5.7528095	.	.	.	.	.	0	.	0	.	0	.	0.849	0.531	1	1	0.23	0	0	13106.09	114	0.0	6.4465	3	27	49	35	17	65	23	12	11	1.94736842105263	0.0	0.0	0.0	1	1	1	1	1	1	0	0	0.21	0.22	0.0
VDB93707.1	0.15630028	1.603327	5.551327	.	.	.	.	.	0	.	0	.	0	.	0.003	0.339	1	1	0.16	0	0	35914.79	312	4.5	6.9647	5	84	132	89	47	158	77	45	32	1.47916666666667	0.0	0.0	0.0	1	1	1	1	1	1	0	0	0.0	0.18	0.0
VDB91239.1	0.15620217	5.8674475	3.1974475	.	.	.	.	.	0	.	0	.	0	.	0.999	0.446	1	1	0.38	1	0	6543.79	57	4.0	8.305	3	15	25	22	9	33	14	10	4	2.57142857142857	0.0	0.0	0.0	1	1	1	1	0	0	1	1	21.9	21.9	1.0
VCU39941.1	0.15620217	5.787865	3.441865	.	.	.	.	.	0	.	0	.	0	.	0.86	0.531	1	1	0.22	1	0	16460.26	142	5.5	8.4877	4	39	59	39	26	85	32	20	12	1.68	1.0	0.0	0.0	1	1	1	1	1	1	1	1	18.27	32.91	0.833333333333333
VDB91309.1	0.15103099	0.920282000000001	4.880282	.	.	.	.	.	0	.	0	.	0	.	0.013	0.327	1	1	0.02	0	0	34446.51	300	10.0	8.9056	6	76	140	81	34	142	82	48	34	2.33333333333333	1.0	0.0	0.0	1	1	1	1	0	1	0	1	20.01	20.08	0.956521739130435
VDB88286.1	0.14750856	2.65745	5.99945	.	.	.	.	.	0	.	0	.	0	.	0.1	0.343	1	1	0.77	0	0	29763.01	291	-10.0	4.2695	27	157	207	62	13	143	41	16	25	0.738461538461539	0.0	0.0	0.0	1	1	1	1	1	1	0	0	0.26	0.26	0.0
VCU39411.1	0.14723903	1.1378945	5.5778945	.	.	.	.	.	0	.	0	.	0	.	0.026	0.234	1	1	0.29	0	0	15178.89	134	-10.0	4.3139	3	42	67	34	14	57	43	17	26	2.23529411764706	0.0	0.0	0.0	1	1	1	1	1	1	0	0	0.07	0.07	0.0
VDB90569.1	0.14702865	5.8790825	4.0490825	.	.	.	.	.	0	.	0	.	0	.	0.687	0.618	1	1	0.0600000000000001	0	0	23819.7	208	10.5	9.0427	3	54	100	48	30	91	71	44	27	1.48571428571429	.	.	.	1	0	1	0	1	0	0	0	0.05	0.05	0.0
VDB94468.1	0.14567995	1.6861465	5.7901465	.	.	.	.	.	0	.	0	.	0	.	0.0	0.316	1	1	0.12	0	0	43497.91	381	9.5	8.1682	10	100	182	96	54	194	95	55	40	2.24528301886792	0.0	0.0	0.0	1	1	1	1	1	1	0	0	1.61	1.62	0.0
VDB95194.1	0.1412453	-5.3459465	-0.4319465	.	.	.	.	.	0	.	0	.	0	.	0.0	0.181	0	0	0.35	0	0	41311.96	379	-13.0	4.6803	5	127	208	101	38	199	95	43	52	1.05882352941176	.	.	.	0	0	0	0	0	0	0	0	0.0	0.05	0.0
VCU39702.1	0.1384418	8.706799	5.256799	.	.	.	.	.	0	.	0	.	0	.	0.752	0.823	1	1	0.18	0	0	11199.95	99	3.5	8.7494	3	33	48	24	9	52	26	15	11	0.857142857142857	.	.	.	1	1	1	0	1	1	0	0	0.25	0.25	0.0
VDB93860.1	0.13523483	-0.202411499999999	5.7435885	.	.	.	.	.	0	.	0	.	0	GH128	0.0	0.00900000000000001	1	1	0.69	0	0	44897.93	424	-11.5	4.5144	2	150	280	117	41	239	69	30	39	0.671875	0.0	0.0	0.0	1	0	1	1	1	1	0	0	4.76	5.02	0.0
VDB90415.1	0.13456032	0.0120494999999998	5.9580495	.	.	.	.	.	0	.	0	.	0	GH81	0.0	0.00900000000000001	1	1	0.56	0	0	94729.07	874	-11.0	5.4399	4	317	497	246	107	476	151	75	76	1.01595744680851	0.0	1.0	0.0	1	1	1	1	1	1	0	0	0.02	0.76	0.0
VDB87641.1	0.13313574	-7.972126	-5.746126	.	.	.	.	.	0	.	0	.	0	.	0.015	0.614	0	1	0.42	0	1	32013.06	288	13.0	9.6821	7	99	156	64	36	153	61	38	23	1.07936507936508	.	.	.	1	0	1	0	0	0	2	1	2.88	38.83	0.0
VDB84350.1	0.13304257	9.457767	5.999767	.	.	.	.	.	1	BghAvr_a13,BgAVRA13,BghBEC1054,BghBEC1011,BgtAvrPm2	0	.	0	.	0.167	0.576	1	1	0.36	0	0	13488.36	118	4.0	8.6321	3	40	55	26	20	65	19	12	7	1.84210526315789	0.0	0.0	0.0	1	1	1	1	1	1	0	0	0.12	0.13	0.0
VDB96454.1	0.13304257	6.2749285	5.9929285	.	.	.	.	.	0	.	0	.	0	.	0.536	0.511	1	1	0.0500000000000001	0	0	12628.72	115	-2.0	5.1019	2	34	54	38	10	72	25	12	13	0.67741935483871	0.0	0.0	0.0	1	1	1	1	1	1	0	0	3.71	3.75	0.0
VDB91137.1	0.13172516	6.920721	5.828721	.	.	.	.	.	0	.	0	.	0	.	0.616	0.566	1	1	0.47	0	0	15405.8	136	-1.0	5.6442	2	34	69	41	21	85	24	12	12	1.44827586206897	0.0	0.0	0.0	1	1	1	1	1	1	0	0	6.3	6.52	0.0
VCU40683.1	0.13172516	12.5362265	5.8382265	.	.	.	effector_(plant_avirulence_determinant)	PHI:6351,PHI:6356	0	.	0	.	0	.	0.819	0.464	1	1	0.38	0	0	14814.06	134	-1.5	5.5482	2	41	68	43	17	79	22	11	11	1.25	0.0	0.0	0.0	1	1	1	1	1	1	0	0	0.31	0.4	0.0
VDB88077.1	0.13172516	6.927445	5.835445	.	.	.	.	.	0	.	0	.	0	.	0.616	0.566	1	1	0.47	0	0	15405.8	136	-1.0	5.6442	2	34	69	41	21	85	24	12	12	1.44827586206897	0.0	0.0	0.0	1	1	1	1	1	1	0	0	6.26	6.69	0.0
VDB85851.1	0.13146847	-1.235354	4.692646	.	.	.	.	.	0	.	0	.	0	.	0.0	0.012	1	1	0.77	0	0	31137.3	304	-7.0	4.346	6	141	208	84	23	164	34	14	20	0.56043956043956	0.0	0.0	0.0	1	1	1	1	1	1	0	0	11.37	12.07	0.0
VDB89467.1	0.12855351	1.0198	5.9998	.	.	.	.	.	0	.	0	.	0	.	0.002	0.168	1	1	0.5	0	0	4482.29	41	-0.5	5.2691	1	11	21	16	5	28	2	1	1	1.5	0.0	0.0	0.0	1	1	1	1	1	1	0	0	0.23	0.23	0.0
VDB89742.1	0.12577891	1.749723	4.977723	.	.	.	.	.	0	.	0	.	0	.	0.0	0.462	1	1	0.48	0	0	42164.71	386	8.0	8.8792	8	126	212	98	30	187	95	52	43	1.53521126760563	1.0	0.0	0.0	1	0	1	1	1	1	0	0	0.59	0.59	0.0
VDB94644.1	0.12378505	-6.9363535	-4.7643535	.	.	.	.	.	0	.	0	.	0	.	0.087	0.551	0	1	0.37	0	1	32783.12	293	8.0	8.075	5	91	149	74	46	160	72	43	29	1.36842105263158	0.0	0.0	0.0	1	1	1	1	0	0	2	2	22.59	42.23	0.826086956521739
VDB94623.1	0.122104496	0.157131500000001	5.1311315	.	.	.	.	.	0	.	0	.	0	.	0.0	0.171	1	1	0.38	0	0	46295.03	403	6.5	7.5221	6	104	184	104	64	214	99	56	43	2.1551724137931	0.0	0.0	0.0	1	1	1	1	1	1	0	0	7.34	7.36	0.0
VDB96380.1	0.1217536	4.943553	5.999553	.	.	.	.	.	0	.	0	.	0	.	0.457	0.367	1	1	0.26	0	0	19499.75	172	20.5	11.3072	4	51	82	46	14	89	43	32	11	1.3125	1.0	1.0	1.0	1	1	1	1	1	1	0	1	19.97	19.97	0.695652173913043
VDB88004.1	0.1189546	6.2887105	5.4827105	.	.	.	reduced_virulence	PHI:4623	1	BghCSEP0162	0	.	0	.	0.035	0.266	1	1	0.27	0	0	17505.67	156	-1.0	6.0706	3	51	82	40	21	76	29	15	14	2.33333333333333	0.0	0.0	0.0	1	1	1	1	1	1	0	0	12.2	12.2	0.0
VDB88681.1	0.118849635	8.6749815	3.7789815	.	.	.	.	.	0	.	0	.	0	.	0.931	0.885	1	1	0.72	0	0	5892.67	53	1.5	7.7151	3	21	28	11	6	27	10	6	4	0.9	.	.	.	0	0	0	0	0	0	0	0	0.26	0.26	0.0
VDB88182.1	0.11868167	3.7062955	4.5222955	.	.	.	.	.	0	.	0	.	0	.	0.296	0.568	1	1	0.76	0	0	23135.05	218	-9.0	4.3208	4	80	130	60	19	121	44	18	26	1.0188679245283	0.0	0.0	0.0	1	1	1	1	1	1	0	0	0.56	10.05	0.0
VDB84119.1	0.11403555	0.270034500000001	5.4840345	.	.	.	.	.	0	.	0	.	0	.	0.0	0.131	1	1	0.68	0	0	4928.59	44	0.0	5.9018	0	17	26	9	6	24	4	2	2	0.8	0.0	0.0	0.0	1	1	1	1	0	0	0	0	0.05	0.05	0.0
VDB92854.1	0.11263764	8.195186	5.435186	.	.	.	.	.	0	.	0	.	0	.	1.0	0.46	1	1	0.34	0	0	4289.06	39	2.0	10.7544	0	12	22	15	3	23	8	5	3	0.875	0.0	0.0	0.0	1	1	1	1	1	0	0	0	5.79	5.79	0.0
VDB93681.1	0.110661924	1.3673085	4.8593085	.	.	.	.	.	0	.	0	.	0	.	0.011	0.407	1	1	0.41	0	0	6435.61	56	6.5	10.5684	2	17	27	15	7	31	11	9	2	1.75	0.0	0.0	0.0	1	1	1	1	0	0	0	0	0.08	0.08	0.0
VDB84054.1	0.10481906	1.20545	5.99945	.	.	.	.	.	0	.	0	.	0	.	0.0	0.201	1	1	0.49	0	0	6642.7	59	3.5	8.7634	3	23	32	14	9	31	8	6	2	2.5	0.0	0.0	0.0	1	1	1	1	1	1	0	0	1.93	1.93	0.0
VDB90622.1	0.099741966	-4.441	-3.477	.	.	.	.	.	1	BghBEC3	0	.	0	.	0.0	0.00600000000000001	0	1	0.75	0	1	11429.55	118	-2.0	3.6135	1	66	91	27	12	76	2	0	2	0.511111111111111	0.0	0.0	0.0	1	1	1	1	1	1	0	2	21.06	40.86	0.608695652173913
VDB92661.1	0.09968227	6.774417	5.484417	.	.	.	.	.	0	.	0	.	0	.	0.897	0.318	1	1	0.2	0	0	8958.72	82	4.5	9.3914	3	26	38	31	3	46	17	11	6	1.83333333333333	0.0	0.0	0.0	0	1	1	1	0	1	0	0	2.07	2.3	0.0
VDB89049.1	0.09968227	6.774417	5.484417	.	.	.	.	.	0	.	0	.	0	.	0.897	0.318	1	1	0.2	0	0	8958.72	82	4.5	9.3914	3	26	38	31	3	46	17	11	6	1.83333333333333	0.0	0.0	0.0	0	1	1	1	0	1	0	0	2.07	2.3	0.0
VCU40862.1	0.09968227	6.774417	5.484417	.	.	.	.	.	0	.	0	.	0	.	0.897	0.318	1	1	0.2	0	0	8958.72	82	4.5	9.3914	3	26	38	31	3	46	17	11	6	1.83333333333333	0.0	0.0	0.0	0	1	1	1	0	1	0	0	2.07	2.3	0.0
VDB89572.1	0.09968227	6.774417	5.484417	.	.	.	.	.	0	.	0	.	0	.	0.897	0.318	1	1	0.2	0	0	8958.72	82	4.5	9.3914	3	26	38	31	3	46	17	11	6	1.83333333333333	0.0	0.0	0.0	0	1	1	1	0	1	0	0	2.07	2.3	0.0
VDB86275.1	0.09968227	6.774417	5.484417	.	.	.	.	.	0	.	0	.	0	.	0.897	0.318	1	1	0.2	0	0	8958.72	82	4.5	9.3914	3	26	38	31	3	46	17	11	6	1.83333333333333	0.0	0.0	0.0	0	1	1	1	0	1	0	0	2.07	2.3	0.0
VCU40622.1	0.09852561	-2.1154645	-4.3654645	.	.	.	.	.	0	.	0	.	0	.	0.761	0.614	0	1	0.55	0	1	13810.73	128	-5.0	4.3761	3	39	73	40	17	83	17	7	10	1.03030303030303	.	.	.	1	1	1	0	0	1	1	2	42.21	42.57	0.695652173913043
VDB85694.1	0.098394215	4.086815	5.190815	.	.	.	.	.	0	.	0	.	0	.	0.45	0.366	1	1	0.45	0	0	8420.68	76	4.0	9.6594	1	28	40	28	10	45	11	8	3	1.0	0.0	0.0	0.0	1	1	1	1	0	1	0	1	18.03	18.03	0.739130434782609
VDB93728.1	0.09771055	2.727314	5.061314	.	.	.	.	.	0	.	0	.	0	.	0.025	0.586	1	1	0.33	0	0	35486.43	317	7.5	8.5722	5	93	155	82	34	158	65	38	27	1.64705882352941	0.0	1.0	0.0	1	1	0	1	0	1	0	0	0.0	0.07	0.0
VDB92696.1	0.09729886	5.774365	0.224365	.	.	.	.	.	0	.	0	.	0	.	1.0	0.925	0	0	0.4	0	0	5889.69	52	1.5	7.6397	4	19	28	9	7	28	12	7	5	1.2	.	.	.	0	0	0	0	0	0	0	0	0.0	0.0	0.0
VCU39735.1	0.09692833	5.8823455	3.9383455	.	.	.	.	.	0	.	0	.	0	.	0.974	0.35	1	1	0.11	0	0	9996.28	87	3.5	9.6213	0	25	41	26	9	38	29	17	12	1.07692307692308	.	.	.	1	1	1	0	0	1	0	1	21.23	21.23	0.956521739130435
VDB87981.1	0.09383759	4.5903615	4.1443615	.	.	.	loss_of_pathogenicity	PHI:6825	0	.	0	.	0	CE14	0.012	0.229	1	1	0.09	0	0	32562.79	290	12.5	9.4039	5	90	138	90	38	153	64	41	23	1.85714285714286	.	.	.	1	1	1	0	0	1	0	1	16.17	18.15	0.777777777777778
VCU38970.1	0.093042195	7.94147	5.99147	.	.	.	.	.	0	.	0	.	0	.	0.834	0.491	1	1	0.24	0	0	12789.73	112	-2.0	4.7246	3	28	53	38	15	65	22	10	12	2.11764705882353	0.0	0.0	0.0	1	1	1	1	1	1	0	0	18.12	18.19	0.0
VDB85945.1	0.09296608	1.7697955	5.7237955	.	.	.	.	.	0	.	0	.	0	.	0.002	0.339	1	1	0.16	0	0	37311.83	335	-6.0	5.4104	7	112	185	69	43	151	87	43	44	1.38983050847458	1.0	0.0	0.0	1	1	1	1	1	1	0	0	0.42	0.42	0.0
VDB88320.1	0.08969885	9.753989	5.809989	.	.	.	reduced_virulence	PHI:4622	1	BghCSEP0105	0	.	0	.	0.252	0.572	1	1	0.46	0	0	14443.57	128	-3.0	4.698	5	34	61	37	16	75	20	9	11	1.94736842105263	0.0	0.0	0.0	1	1	1	1	1	1	0	0	11.51	11.7	0.0
VCU40903.1	0.08473858	6.7258735	5.4718735	.	.	.	.	.	0	.	0	.	0	.	0.913	0.296	1	1	0.19	0	0	8989.73	82	4.5	9.3914	3	26	37	31	3	45	17	11	6	2.0	0.0	0.0	0.0	0	1	1	1	0	1	0	0	2.08	2.35	0.0
VDB90636.1	0.08405551	7.712134	5.588134	.	.	.	.	.	0	.	0	.	0	.	0.822	0.532	1	1	0.45	0	0	23369.01	203	2.0	7.2816	3	45	98	64	35	123	38	21	17	1.88888888888889	0.0	0.0	0.0	1	1	1	1	1	1	0	0	6.01	6.07	0.0
VCU40566.1	0.082565606	2.64432	5.34432	.	.	.	.	.	0	.	0	.	0	.	0.022	0.528	1	1	0.17	0	0	35477.5	318	5.5	8.3954	4	94	164	93	35	167	78	43	35	1.625	0.0	0.0	0.0	1	0	1	1	1	1	0	0	0.03	0.03	0.0
VDB84179.1	0.07879147	-0.409779000000001	5.530221	.	.	.	.	.	0	.	0	.	0	.	0.0	0.01	1	1	0.27	0	0	68358.33	605	-8.0	5.6864	5	159	298	178	89	332	139	70	69	1.53982300884956	1.0	0.0	0.0	1	0	1	1	1	1	0	0	0.02	1.14	0.0
VDB86151.1	0.07751548	-9.6839595	-4.3019595	.	.	.	.	.	0	.	0	.	0	.	0.0	0.103	0	1	0.91	0	1	31366.1	293	-7.0	4.2084	3	119	179	82	30	160	31	12	19	1.125	0.0	0.0	0.0	1	1	1	1	1	1	1	2	22.67	44.2	0.782608695652174
VDB86342.1	0.07751548	-1.084751	4.639249	.	.	.	.	.	0	.	0	.	0	.	0.001	0.045	1	1	0.89	0	0	26924.42	256	-15.0	3.8533	8	97	161	85	19	148	34	10	24	0.949152542372881	0.0	0.0	0.0	1	1	1	1	1	1	0	0	15.27	33.59	0.0
VDB93255.1	0.07683343	1.414198	5.032198	.	.	.	.	.	0	.	0	.	0	.	0.013	0.384	1	1	0.03	0	0	34245.13	300	11.0	9.1151	7	86	148	76	35	147	76	45	31	1.72727272727273	1.0	0.0	0.0	1	1	1	1	1	0	0	0	12.74	12.75	0.0
VDB91299.1	0.07683343	1.115082	5.237082	.	.	.	.	.	0	.	0	.	0	.	0.005	0.308	1	1	0.02	0	0	34497.6	300	16.5	9.8883	7	77	141	73	28	131	90	55	35	2.64705882352941	1.0	0.0	0.0	1	1	1	1	1	1	0	0	10.93	10.94	0.0
VCU40457.1	0.074878275	1.4060025	5.9920025	.	.	.	reduced_virulence	PHI:7719,PHI:3236	0	.	0	.	0	.	0.0	0.069	1	1	0.78	0	0	59744.78	539	-1.5	6.2385	9	180	306	128	72	284	101	52	49	1.27027027027027	1.0	1.0	0.0	1	1	1	1	1	1	0	0	0.05	0.09	0.0
VCU39463.1	0.0741342	1.2140165	5.8900165	.	.	.	reduced_virulence,unaffected_pathogenicity	PHI:6123,PHI:5751,PHI:5715,PHI:7719,PHI:3236,PHI:6126,PHI:5716,PHI:6125	0	.	0	.	0	.	0.0	0.0540000000000001	1	1	0.32	0	0	50832.35	457	-3.5	5.848	8	145	247	124	64	251	97	49	48	1.34065934065934	0.0	0.0	0.0	1	1	1	1	1	1	0	0	2.19	2.34	0.0
VCU39341.1	0.072268665	2.0854935	-0.3805065	.	.	.	lethal,reduced_virulence,loss_of_pathogenicity,increased_virulence_(hypervirulence),unaffected_pathogenicity	PHI:4077,PHI:2247,PHI:2844,PHI:9460,PHI:2269,PHI:2802,PHI:5440,PHI:3301,PHI:7696,PHI:6956,PHI:2835,PHI:2836,PHI:5271,PHI:5272,PHI:7485,PHI:2312,PHI:8929,PHI:3866,PHI:2022,PHI:685,PHI:7511,PHI:784,PHI:2837,PHI:6957,PHI:59	0	.	0	.	0	.	0.719	0.692	0	0	0.57	0	0	28384.1	266	-0.5	6.3314	6	98	157	84	26	152	56	29	27	0.953846153846154	.	.	.	0	0	0	0	0	0	0	0	0.01	0.03	0.0
VCU38843.1	0.07191679	7.3527965	5.3187965	.	.	.	.	.	0	.	0	.	0	.	0.998	0.341	1	1	0.39	0	0	4105.03	37	4.0	11.0391	1	11	19	15	3	25	8	6	2	0.888888888888889	0.0	0.0	0.0	1	1	1	1	0	1	0	1	14.72	14.72	1.0
VDB92931.1	0.07188469	1.1384555	3.3644555	.	.	.	.	.	0	.	0	.	0	.	0.443	0.186	1	1	0.47	1	0	6562.81	61	1.5	7.2416	2	19	32	23	7	40	7	5	2	1.15384615384615	0.0	0.0	0.0	1	1	1	1	0	0	1	0	30.88	30.88	0.0
VDB94900.1	0.07051581	-0.183693999999999	5.756306	.	.	.	.	.	0	.	0	.	0	CE10	0.0	0.01	1	1	0.33	0	0	65422.14	594	8.5	7.6385	4	189	311	169	80	328	123	70	53	1.2578125	0.0	1.0	0.0	1	1	1	1	1	1	0	0	6.77	7.47	0.0
VDB90527.1	0.060366213	9.156534	5.808534	.	.	.	.	.	0	.	0	.	0	.	1.0	0.558	1	1	0.32	0	0	4169.88	39	-1.0	4.706	2	14	23	14	2	23	9	4	5	0.875	0.0	0.0	0.0	1	1	1	1	1	1	0	0	12.83	12.83	0.0
VDB89247.1	0.056480765	0.0316615000000011	5.9776615	.	.	.	unaffected_pathogenicity	PHI:3972,PHI:6392	0	.	0	.	0	CE4	0.0	0.00900000000000001	1	1	0.62	0	0	85601.42	778	-11.0	5.104	12	268	443	207	92	401	147	71	76	1.35	0.0	0.0	0.0	1	1	1	1	1	1	0	0	0.01	0.08	0.0
VCU38787.1	0.054579794	0.858343500000001	5.9583435	.	.	.	.	.	0	.	0	.	0	.	0.001	0.149	1	1	0.46	0	0	33833.96	329	-3.5	5.0036	4	130	202	129	24	210	44	21	23	0.62	0.0	0.0	0.0	1	1	1	1	1	1	0	1	16.15	16.55	0.75
VCU38767.1	0.054579794	0.398216000000001	5.936216	.	.	.	.	.	0	.	0	.	0	.	0.001	0.076	1	1	0.67	0	0	32735.61	319	-4.5	4.8348	4	133	203	125	26	202	43	20	23	0.63265306122449	0.0	0.0	0.0	1	1	1	1	1	1	0	1	20.62	34.3	0.652173913043478
VDB90481.1	0.05376786	-3.145818	-0.073818	.	.	.	.	.	0	.	0	.	0	.	0.0	0.488	0	0	0.72	0	0	40481.85	368	-4.5	5.7523	5	125	213	95	50	191	81	41	40	1.21333333333333	.	.	.	0	0	0	0	0	0	0	0	0.0	0.01	0.0
VDB90716.1	0.050011307	2.200491	3.748491	.	.	.	.	.	0	.	0	.	0	.	0.392	0.35	1	1	0.29	1	0	15418.22	131	15.0	10.6168	2	30	52	34	23	75	32	24	8	1.95652173913043	0.0	0.0	0.0	1	1	1	1	1	0	1	1	18.25	18.27	0.85
VDB93247.1	0.049346626	2.5465205	5.5465205	.	.	.	.	.	0	.	0	.	0	.	0.003	0.497	1	1	0.27	0	0	34872.21	320	1.5	6.9167	8	103	165	100	30	182	58	31	27	1.32786885245902	0.0	0.0	0.0	1	1	1	1	1	1	0	1	18.62	18.64	0.826086956521739
VDB94474.1	0.048026472	0.226825000000001	5.962825	.	.	.	.	.	0	.	0	.	0	.	0.0	0.0440000000000001	1	1	0.16	0	0	43479.21	387	27.5	9.8424	14	120	193	98	43	189	96	65	31	1.75	1.0	0.0	0.0	1	1	1	1	1	1	0	0	0.17	0.17	0.0
VCU38757.1	0.047537178	6.354489	5.310489	.	.	.	.	.	0	.	0	.	0	.	0.769	0.405	1	1	0.19	0	0	13044.92	108	-2.5	4.8722	2	17	44	33	18	61	30	14	16	2.71428571428571	0.0	0.0	0.0	1	1	1	1	1	1	0	0	1.35	1.35	0.0
VDB95110.1	0.046747148	-0.2271395	5.7188605	.	.	.	unaffected_pathogenicity	PHI:2510,PHI:2488	0	.	0	.	0	GH47	0.0	0.00900000000000001	1	1	0.62	0	0	58156.38	523	-25.0	4.3632	4	172	286	142	83	284	107	44	63	1.2	0.0	0.0	0.0	1	1	1	1	1	1	0	0	5.74	5.78	0.0
VDB91331.1	0.04626915	-0.2981725	5.5638275	.	.	.	.	.	0	.	0	.	0	.	0.0	0.023	1	1	0.35	0	0	43734.8	392	-7.0	5.6373	1	124	203	118	53	214	87	44	43	0.8625	0.0	1.0	0.0	1	1	1	1	1	1	0	0	0.0	0.13	0.0
VDB90670.1	0.042937696	6.306999	5.490999	.	.	.	.	.	0	.	0	.	0	.	0.681	0.455	1	1	0.49	0	0	7283.47	64	2.5	7.6424	5	22	31	17	13	41	8	6	2	1.36363636363636	0.0	0.0	0.0	1	1	1	1	0	0	0	0	7.54	7.54	0.0
VCU39919.1	0.04192111	0.029746499999999	5.5497465	.	.	.	.	.	0	.	0	.	0	.	0.0	0.08	1	1	0.43	0	0	5993.02	52	5.0	11.4786	1	15	26	15	8	28	10	8	2	2.8	0.0	0.0	0.0	1	1	1	1	1	1	0	0	0.02	0.02	0.0
VCU39916.1	0.04192111	0.029746499999999	5.5497465	.	.	.	.	.	0	.	0	.	0	.	0.0	0.08	1	1	0.43	0	0	5993.02	52	5.0	11.4786	1	15	26	15	8	28	10	8	2	2.8	0.0	0.0	0.0	1	1	1	1	1	1	0	0	0.02	0.02	0.0
VDB86375.1	0.036138266	-0.459654	-0.467654	.	.	.	unaffected_pathogenicity,loss_of_pathogenicity,reduced_virulence	PHI:797,PHI:2155,PHI:772,PHI:2716	0	.	0	.	0	.	0.0	0.168	0	0	0.38	0	0	37949.7	339	2.0	6.7313	5	112	185	90	53	177	73	41	32	1.3728813559322	.	.	.	0	0	0	0	0	0	0	0	1.46	1.47	0.0
VDB89679.1	0.035067648	3.296008	5.984008	.	.	.	.	.	0	.	0	.	0	.	0.236	0.316	1	1	0.07	0	0	20021.39	172	23.5	11.2588	6	50	73	44	17	81	50	37	13	2.21739130434783	1.0	0.0	1.0	1	1	1	1	1	1	0	1	15.81	15.81	0.944444444444444
VDB89675.1	0.035067648	3.296008	5.984008	.	.	.	.	.	0	.	0	.	0	.	0.236	0.316	1	1	0.07	0	0	20021.39	172	23.5	11.2588	6	50	73	44	17	81	50	37	13	2.21739130434783	1.0	0.0	1.0	1	1	1	1	1	1	0	1	15.81	15.81	0.944444444444444
VDB89677.1	0.035067648	5.969132	5.987132	.	.	.	.	.	0	.	0	.	0	.	0.672	0.325	1	1	0.0600000000000001	0	0	17827.9	152	21.5	11.206	6	43	62	40	14	71	46	34	12	2.5	1.0	0.0	1.0	1	1	1	1	1	1	0	1	16.17	16.17	0.944444444444444
VDB89676.1	0.035067648	3.296008	5.984008	.	.	.	.	.	0	.	0	.	0	.	0.236	0.316	1	1	0.07	0	0	20021.39	172	23.5	11.2588	6	50	73	44	17	81	50	37	13	2.21739130434783	1.0	0.0	1.0	1	1	1	1	1	1	0	1	15.81	15.81	0.944444444444444
VDB91281.1	0.034220368	0.857027	5.657027	.	.	.	.	.	0	.	0	.	0	.	0.0	0.2	1	1	0.04	0	0	34786.17	300	24.5	10.1819	6	70	130	83	36	136	92	61	31	3.19354838709677	1.0	0.0	1.0	1	1	1	1	1	1	0	0	9.86	9.88	0.0
VDB88204.1	0.034144044	6.717262	0.071262	.	.	.	reduced_virulence,unaffected_pathogenicity	PHI:4582	0	.	0	.	0	.	1.0	0.941	0	0	0.36	0	0	10457.76	95	2.0	7.2187	6	35	55	19	13	51	24	14	10	1.13636363636364	.	.	.	0	0	0	0	0	0	0	0	0.0	0.01	0.0
VDB96356.1	0.030278563	-2.9022665	2.5157335	.	.	.	.	.	0	.	0	.	0	.	0.0	0.097	1	1	0.74	1	0	27454.61	261	10.0	9.7173	4	118	170	82	19	132	31	22	9	1.08333333333333	1.0	1.0	0.0	1	1	1	1	1	1	1	0	8.73	19.07	0.0
VCU41147.1	0.026703209	6.963595	4.971595	.	.	.	.	.	0	.	0	.	0	.	1.0	0.332	1	1	0.56	0	0	4496.29	40	-2.0	4.3613	3	13	19	15	7	26	5	2	3	2.0	.	.	.	1	0	1	0	1	0	0	0	2.23	2.23	0.0
VCU39930.1	0.025943905	4.93816	5.56816	.	.	.	.	.	0	.	0	.	0	.	0.525	0.37	1	1	0.28	0	0	20045.34	170	6.0	8.7919	2	39	68	44	33	97	39	24	15	2.40909090909091	0.0	1.0	0.0	1	1	1	1	1	1	0	0	1.1	1.64	0.0
VDB89656.1	0.022087306	1.3499945	5.9999945	.	.	.	.	.	0	.	0	.	0	.	0.077	0.148	1	1	0.45	0	0	6808.19	62	10.0	11.4026	2	20	30	21	5	36	10	10	0	2.2	0.0	0.0	0.0	1	1	1	1	1	1	0	0	7.6	7.6	0.0
VCU38825.1	0.021629661	0.6767605	5.4767605	.	.	.	.	.	0	.	0	.	0	.	0.0	0.2	1	1	0.48	0	0	44776.6	395	2.0	6.6624	7	110	197	100	74	211	92	52	40	1.828125	0.0	0.0	0.0	1	1	1	1	1	1	0	0	0.83	0.91	0.0
VDB91173.1	0.02005145	0.717419	5.493419	.	.	.	.	.	0	.	0	.	0	.	0.0	0.204	1	1	0.0600000000000001	0	0	47293.37	417	16.0	9.0134	11	107	201	110	46	215	107	64	43	1.7536231884058	1.0	0.0	0.0	1	1	1	1	1	1	0	0	3.32	4.26	0.0
VDB91365.1	0.019881546	8.7193465	4.6633465	.	.	.	.	.	0	.	0	.	0	.	0.921	0.755	1	1	0.71	0	0	23449.72	209	-1.5	5.9889	5	62	114	55	25	105	45	23	22	2.20689655172414	0.0	0.0	0.0	0	0	0	1	0	1	0	0	0.0	0.02	0.0
VDB84424.1	0.016314238	1.264257	5.446257	.	.	.	.	.	0	.	0	.	0	.	0.0	0.303	1	1	0.35	0	0	44340.63	393	7.5	8.2638	8	109	191	109	53	207	89	50	39	1.93650793650794	0.0	0.0	0.0	1	1	1	1	1	1	0	0	11.42	11.79	0.0
VDB93660.1	0.015226334	1.299105	4.737105	.	.	.	.	.	0	.	0	.	0	.	0.00900000000000001	0.418	1	1	0.39	0	0	6429.65	56	6.5	10.5684	2	16	26	16	7	33	11	9	2	1.5	0.0	0.0	0.0	1	1	1	1	0	0	0	0	0.09	0.09	0.0
VDB90996.1	0.009527326	0.3107615	5.9327615	.	.	.	.	.	0	.	0	.	0	GH33,GH93,GH74	0.0	0.0629999999999999	1	1	0.71	0	0	38774.22	368	-10.0	4.4872	1	144	232	113	37	212	60	26	34	0.702970297029703	0.0	0.0	0.0	1	1	1	1	1	1	0	1	16.53	16.59	0.608695652173913
VCU40816.1	0.00838241	4.6432615	5.9992615	.	.	.	.	.	0	.	0	.	0	.	0.378	0.396	1	1	0.39	0	0	14224.88	130	-6.5	4.3568	2	41	71	34	13	65	34	14	20	1.5	0.0	0.0	0.0	1	1	1	1	1	1	0	0	17.07	17.08	0.0
VCU41123.1	0.007372886	7.2131285	5.5451285	.	.	.	.	.	0	.	0	.	0	.	0.878	0.4	1	1	0.46	0	0	16659.33	146	6.0	9.4766	2	38	76	39	25	89	27	17	10	1.42857142857143	0.0	0.0	0.0	1	1	1	1	1	1	0	0	14.76	27.36	0.0
VDB93995.1	0.0046417415	4.8153725	5.6233725	.	.	.	reduced_virulence,loss_of_pathogenicity,unaffected_pathogenicity	PHI:6786,PHI:7933,PHI:72,PHI:9402,PHI:6791,PHI:6811,PHI:7926,PHI:7930,PHI:6790,PHI:125,PHI:6807,PHI:17,PHI:480,PHI:6814,PHI:6815,PHI:7928,PHI:697,PHI:6808,PHI:6793,PHI:7929,PHI:126,PHI:6792,PHI:73,PHI:6809,PHI:6785,PHI:6788,PHI:7935,PHI:6784,PHI:6783,PHI:6787,PHI:6813,PHI:9400,PHI:7932,PHI:7931,PHI:127,PHI:6812,PHI:9401,PHI:6789,PHI:6794,PHI:6816,PHI:68,PHI:7934	0	.	0	.	0	.	0.0	0.032	1	1	0.37	0	0	43898.35	401	-13.5	4.6518	5	128	212	112	55	225	82	37	45	1.27710843373494	0.0	0.0	0.0	1	1	1	1	1	1	0	0	0.54	0.59	0.0
VDB93022.1	-0.0014406443	0.074287	5.738287	.	.	.	.	.	0	.	0	.	0	.	0.0	0.0560000000000001	1	1	0.75	0	0	44191.78	400	-17.0	4.3376	6	129	232	96	50	208	78	32	46	1.38961038961039	0.0	0.0	0.0	1	0	1	1	1	1	0	0	0.39	0.39	0.0
VDB93103.1	-0.0016182661	1.56984	5.61984	.	.	.	.	.	0	.	0	.	0	.	0.0	0.325	1	1	0.22	0	0	45768.0	396	8.0	8.0563	12	109	194	96	54	195	102	57	45	2.42	0.0	0.0	0.0	1	1	1	1	1	1	0	0	2.73	2.79	0.0
VDB93096.1	-0.0016182661	0.888974999999999	5.544975	.	.	.	.	.	0	.	0	.	0	.	0.0	0.224	1	1	0.3	0	0	45713.38	396	13.5	8.5974	13	113	189	97	58	201	102	60	42	2.48	1.0	1.0	0.0	1	1	1	1	1	1	0	0	0.86	0.88	0.0
VDB93102.1	-0.0016182661	1.3556845	5.7056845	.	.	.	.	.	0	.	0	.	0	.	0.0	0.275	1	1	0.26	0	0	45433.92	396	13.5	8.6011	13	119	192	95	57	199	98	58	40	2.37735849056604	0.0	1.0	0.0	1	1	1	1	1	1	0	0	0.75	0.81	0.0
VCU38759.1	-0.0040955544	5.0382315	5.0262315	.	.	.	.	.	0	.	0	.	0	.	0.437	0.565	1	1	0.1	0	0	23174.34	205	-5.0	4.9459	6	58	100	54	20	96	55	26	29	2.34782608695652	0.0	0.0	0.0	1	1	1	1	1	1	0	0	0.29	0.29	0.0
VCU39361.1	-0.004458785	4.419512	5.757512	.	.	.	.	.	0	.	0	.	0	.	0.622	0.155	1	1	0.27	0	0	4608.49	42	4.0	10.2291	0	13	17	17	6	26	8	7	1	1.0	0.0	0.0	0.0	1	1	1	1	1	1	0	1	16.36	16.36	0.972222222222222
VDB89692.1	-0.007539034	0.8699865	5.2219865	.	.	.	reduced_virulence	PHI:2644	0	.	0	.	0	.	0.0	0.108	1	1	0.09	0	0	50968.28	459	-5.5	5.4486	6	127	223	137	36	230	128	63	65	1.36666666666667	0.0	0.0	0.0	1	1	1	1	1	1	0	0	0.34	0.34	0.0
VDB89068.1	-0.007539034	0.511109	4.977109	.	.	.	reduced_virulence	PHI:5236	0	.	0	.	0	.	0.0	0.089	1	1	0.02	0	0	58575.27	516	8.0	7.4055	7	133	231	147	59	243	161	89	72	1.47191011235955	1.0	0.0	0.0	1	1	1	1	1	1	0	0	0.38	0.38	0.0
VCU39965.1	-0.010472596	5.081138	5.789138	.	.	.	.	.	0	.	0	.	0	.	0.502	0.38	1	1	0.17	0	0	22224.72	189	8.0	9.5312	3	43	74	50	25	88	54	32	22	4.0	1.0	0.0	1.0	1	1	1	1	1	1	0	0	2.14	2.14	0.0
VDB94470.1	-0.012766957	0.6637825	5.6857825	.	.	.	.	.	0	.	0	.	0	.	0.0	0.163	1	1	0.21	0	0	42379.72	375	10.5	8.5899	10	103	184	106	44	194	82	48	34	2.31372549019608	1.0	0.0	0.0	1	1	1	1	1	1	0	0	3.51	4.25	0.0
VCU40819.1	-0.013974011	5.8374245	0.3414245	.	.	.	.	.	0	.	0	.	0	.	1.0	0.916	0	0	0.42	0	0	5516.21	49	0.0	6.0735	5	21	28	5	6	26	12	6	6	0.909090909090909	.	.	.	0	0	0	0	0	0	0	0	0.0	0.0	0.0
VCU39254.1	-0.018634975	0.941692	5.707692	.	.	.	reduced_virulence	PHI:7968,PHI:785	0	.	0	.	0	GH125	0.0	0.039	1	1	0.19	0	0	51099.94	459	-7.5	5.2741	4	133	233	130	58	249	98	48	50	1.18085106382979	0.0	0.0	0.0	1	1	1	1	1	1	0	0	0.21	0.24	0.0
VDB83656.1	-0.02193445	2.240299	-0.499701	.	.	.	reduced_virulence	PHI:7212,PHI:3957	0	.	0	.	0	.	0.892	0.398	0	0	0.28	0	0	22729.77	216	-8.5	4.4231	1	73	129	82	13	124	50	21	29	0.859649122807017	.	.	.	0	0	0	0	0	0	0	0	0.0	0.22	0.0
VDB91171.1	-0.02266252	-0.0250989999999991	5.920901	.	.	.	.	.	0	.	0	.	0	.	0.0	0.00900000000000001	1	1	0.27	0	0	68855.13	617	-11.5	5.3008	2	178	330	167	87	336	126	62	64	1.16793893129771	0.0	0.0	0.0	1	1	1	1	1	1	0	0	0.15	0.15	0.0
VDB96358.1	-0.025499105	-0.811851999999999	5.158148	.	.	.	.	.	0	.	0	.	0	.	0.0	0.005	1	1	0.68	0	0	15053.98	155	-3.0	4.5319	0	82	106	62	6	90	14	6	8	0.5625	0.0	1.0	0.0	1	1	1	1	1	1	0	0	12.37	25.7	0.0
VDB83479.1	-0.026686132	1.5056125	5.9516125	.	.	.	.	.	0	.	0	.	0	.	0.036	0.223	1	1	0.45	0	0	4987.83	47	1.5	8.0157	1	20	26	21	6	33	4	3	1	0.785714285714286	0.0	0.0	0.0	1	1	1	1	1	1	0	0	6.67	6.67	0.0
VDB91108.1	-0.027927458	0.778678000000001	5.884678	.	.	.	.	.	0	.	0	.	0	.	0.003	0.146	1	1	0.41	0	0	6102.96	53	4.0	10.1077	1	16	26	11	8	25	13	9	4	2.5	0.0	0.0	0.0	1	1	1	1	1	1	0	0	0.01	0.01	0.0
VCU40764.1	-0.028972566	7.245173	5.463173	.	.	.	.	.	0	.	0	.	0	.	0.794	0.503	1	1	0.13	0	0	12267.03	106	2.0	7.0487	2	25	44	31	17	55	27	16	11	1.625	0.0	0.0	0.0	1	1	1	1	0	1	0	0	1.39	1.39	0.0
VDB85849.1	-0.029180706	5.315457	5.463457	.	.	.	.	.	0	.	1	PF02221	0	.	0.015	0.127	1	1	0.34	0	0	20564.26	188	-17.0	3.8121	5	56	100	58	18	105	36	10	26	1.63636363636364	0.0	0.0	0.0	1	1	1	1	1	1	0	0	0.08	0.08	0.0
VDB85843.1	-0.029180706	5.2790285	5.5290285	.	.	.	.	.	0	.	1	PF02221	0	.	0.045	0.08	1	1	0.47	0	0	20711.43	188	-13.5	4.0494	5	53	100	53	22	103	37	13	24	1.74193548387097	0.0	0.0	0.0	1	1	1	1	1	1	0	0	0.05	0.05	0.0
VDB83903.1	-0.03571421	0.706494499999999	5.5564945	.	.	.	reduced_virulence	PHI:323,PHI:3859,PHI:3813	0	.	0	.	0	GH5_39,GH5,GH5_26,GH5_23,GH5_4,GH5_36,GH5_52,GH5_54,GH5_8,GH5_38,GH5_9,GH5_47,GH5_1,GH5_46,GH5_49,GH5_14,GH5_37,GH5_5,GH5_50,GH5_22,GH5_25,GH5_45,GH5_33,GH5_44,GH5_15	0.0	0.025	1	1	0.65	0	0	47745.58	426	-9.0	4.9829	7	127	228	119	60	238	88	42	46	1.08791208791209	0.0	0.0	0.0	1	1	1	1	1	1	0	0	7.41	7.42	0.0
VDB84451.1	-0.038139105	2.822072	-0.501928	.	.	.	.	.	0	.	0	.	0	.	0.994	0.56	0	0	0.38	0	0	16156.43	151	13.0	11.4985	1	58	85	42	7	77	42	28	14	0.659090909090909	.	.	.	0	0	0	0	0	0	0	0	0.0	0.0	0.0
VDB85868.1	-0.040257633	-4.2553525	-0.4933525	.	.	.	.	.	0	.	0	.	0	.	0.002	0.371	0	0	0.32	0	0	37691.82	348	-5.5	5.2262	3	110	185	119	36	198	80	39	41	1.02325581395349	.	.	.	0	0	0	0	0	0	0	0	0.0	0.1	0.0
VDB89734.1	-0.043040514	-0.997069999999999	4.73293	.	.	.	.	.	0	.	0	.	0	.	0.0	0.045	1	1	0.41	0	0	4864.69	44	0.0	5.9018	0	16	23	13	5	28	4	2	2	0.818181818181818	.	.	.	1	0	1	0	0	0	0	0	0.72	0.72	0.0
VDB89498.1	-0.044229865	8.0095915	5.9875915	.	.	.	.	.	0	.	0	.	0	.	0.939	0.398	1	1	0.4	0	0	5818.87	51	2.0	7.6782	4	16	24	14	7	33	11	7	4	0.777777777777778	0.0	0.0	0.0	1	1	1	1	1	1	0	0	0.39	0.39	0.0
VDB88041.1	-0.046673656	8.559511	5.733511	.	.	.	.	.	0	.	0	.	0	.	0.906	0.565	1	1	0.39	0	0	14389.84	129	5.0	8.3505	5	41	66	40	19	80	21	14	7	1.625	0.0	0.0	0.0	1	1	1	1	1	1	0	0	3.51	17.23	0.0
VCU38959.1	-0.05016601	1.4289515	5.9669515	.	.	.	reduced_virulence,unaffected_pathogenicity	PHI:2843,PHI:3601,PHI:7231,PHI:7565,PHI:3600,PHI:228,PHI:7259,PHI:9057,PHI:105	0	.	0	.	0	.	0.0	0.077	1	1	0.43	0	0	59220.96	539	2.5	7.1776	12	177	306	139	59	291	105	55	50	1.30630630630631	1.0	0.0	0.0	1	1	1	1	1	1	0	0	0.08	0.1	0.0
VCU40022.1	-0.05016601	0.365065500000001	5.9990655	.	.	.	.	.	0	.	0	.	0	.	0.0	0.0610000000000001	1	1	0.47	0	0	56595.09	522	-2.5	6.1189	17	187	320	121	62	283	99	51	48	0.912	0.0	0.0	0.0	1	1	1	1	1	1	0	0	0.07	0.07	0.0
VCU40678.1	-0.050932705	0.167361	5.777361	.	.	.	.	.	0	.	0	.	0	.	0.0	0.065	1	1	0.35	0	0	6386.47	56	7.5	10.737	2	21	28	13	7	27	12	10	2	2.16666666666667	0.0	0.0	0.0	1	1	1	1	1	1	0	0	0.04	0.04	0.0
VCU38881.1	-0.05212146	-0.346544499999998	5.4974555	.	.	.	.	.	0	.	0	.	0	.	0.0	0.026	1	1	0.08	0	0	47056.95	408	19.5	9.4703	8	110	190	109	60	210	108	67	41	1.79032258064516	1.0	0.0	0.0	1	1	1	1	1	1	0	0	0.2	0.21	0.0
VCU39894.1	-0.053326547	5.1526475	5.0906475	.	.	.	loss_of_pathogenicity,reduced_virulence	PHI:6986,PHI:5394	0	.	0	.	0	.	0.0	0.177	1	1	0.02	0	0	47992.68	418	-3.5	6.0691	9	101	195	87	53	198	135	69	66	1.53846153846154	1.0	0.0	0.0	1	1	1	1	1	1	0	0	0.69	0.69	0.0
VDB88373.1	-0.05356902	6.745235	5.203235	.	.	.	.	.	0	.	0	.	0	.	1.0	0.257	1	1	0.48	0	0	4993.12	43	3.5	8.7977	3	12	18	17	4	26	8	6	2	2.5	.	.	.	1	1	1	0	0	1	0	0	2.05	2.05	0.0
VDB89885.1	-0.059539557	8.5288475	4.3288475	.	.	.	.	.	0	.	0	.	0	.	0.831	0.869	1	1	0.5	0	0	11411.04	101	2.0	7.8472	2	30	52	25	13	54	23	13	10	1.55555555555556	.	.	.	0	1	0	0	0	1	0	0	0.35	0.35	0.0
VDB92873.1	-0.0614419	-0.0883500000000002	5.76165	.	.	.	.	.	0	.	0	.	0	.	0.0	0.025	1	1	0.48	0	0	41745.54	385	-3.5	5.5895	7	140	226	89	38	189	64	32	32	1.24324324324324	0.0	0.0	0.0	1	1	1	1	1	1	0	0	5.17	5.19	0.0
VDB83493.1	-0.065799	5.4804725	0.2544725	.	.	.	.	.	0	.	0	.	0	.	0.998	0.873	0	0	0.25	0	0	10650.72	96	0.0	6.4359	4	31	57	16	10	45	21	11	10	1.0	.	.	.	0	0	0	0	0	0	0	0	0.0	0.0	0.0
VDB91157.1	-0.06963587	7.5236495	5.9696495	.	.	.	.	.	0	.	0	.	0	.	0.86	0.399	1	1	0.2	0	0	13146.1	115	-2.0	5.0205	3	31	55	36	18	65	21	10	11	1.88888888888889	0.0	0.0	0.0	1	1	1	1	1	1	0	0	2.99	3.0	0.0
VDB92923.1	-0.06963587	3.2609125	5.4989125	.	.	.	.	.	0	.	0	.	0	.	0.381	0.246	1	1	0.5	0	0	5283.12	47	0.0	6.4275	2	16	21	16	6	26	7	4	3	1.83333333333333	0.0	0.0	0.0	1	1	1	1	0	0	0	0	7.74	7.74	0.0
VDB89793.1	-0.07054865	5.6948035	-0.1011965	.	.	.	unaffected_pathogenicity	PHI:1627	0	.	0	.	0	.	1.0	0.966	0	0	0.13	0	0	12670.26	111	-2.5	4.8947	8	33	59	21	13	59	30	14	16	1.04347826086957	.	.	.	0	0	0	0	0	0	0	0	0.0	0.0	0.0
VDB94464.1	-0.07643604	0.806598500000002	5.6665985	.	.	.	.	.	0	.	0	.	0	.	0.0	0.19	1	1	0.32	0	0	43341.76	380	14.5	8.7218	10	99	180	107	56	204	89	55	34	2.01666666666667	1.0	0.0	0.0	1	1	1	1	1	1	0	0	2.21	2.22	0.0
VDB85761.1	-0.08072728	-3.541806	-0.505806	.	.	.	.	.	0	.	0	.	0	.	0.447	0.047	0	0	0.63	0	0	15118.12	143	16.0	12.3451	0	58	89	42	7	71	29	23	6	0.666666666666667	.	.	.	0	0	0	0	0	0	0	0	0.0	0.0	0.0
VCU39986.1	-0.08373201	0.271022499999999	5.6050225	.	.	.	.	.	0	.	0	.	0	.	0.002	0.109	1	1	0.0600000000000001	0	0	34166.76	306	7.5	9.0461	5	96	156	74	26	148	73	41	32	1.23076923076923	1.0	0.0	0.0	1	1	1	1	1	1	0	0	0.04	0.04	0.0
VDB95104.1	-0.087356806	5.9754805	4.7814805	.	.	.	.	.	0	.	0	.	0	.	0.998	0.201	1	1	0.38	0	0	4016.67	35	0.0	6.058	0	7	16	14	2	20	8	4	4	0.666666666666667	.	.	.	1	1	1	0	0	1	0	0	0.0	0.0	0.0
VDB84069.1	-0.08923918	0.4745755	5.9825755	.	.	.	.	.	0	.	0	.	0	.	0.001	0.081	1	1	0.38	0	0	7373.73	63	8.0	11.0031	2	18	31	15	9	34	12	10	2	2.57142857142857	0.0	0.0	0.0	1	1	1	1	1	1	0	0	0.02	0.02	0.0
VDB90576.1	-0.09764397	-2.4809695	2.6670305	.	.	.	.	.	0	.	0	.	0	.	0.0	0.142	1	1	0.01	1	0	42717.91	376	20.0	10.0546	5	99	185	102	42	191	111	67	44	1.42857142857143	1.0	0.0	0.0	1	1	1	1	1	1	1	1	2.15	24.86	0.0
VCU41093.1	-0.09839642	4.1087625	5.9927625	.	.	.	.	.	0	.	0	.	0	.	0.604	0.082	1	1	0.4	0	0	6909.04	59	1.5	6.9634	2	14	22	19	14	35	10	7	3	2.5	0.0	0.0	0.0	1	1	1	1	1	1	0	0	1.17	1.17	0.0
VCU38991.1	-0.098817945	6.4386705	5.0886705	.	.	.	.	.	0	.	0	.	0	.	0.918	0.307	1	1	0.46	0	0	15959.5	142	0.0	6.4786	3	34	74	44	23	91	29	16	13	1.03030303030303	0.0	0.0	0.0	1	1	0	1	0	1	0	0	14.22	14.36	0.0
VCU39011.1	-0.101453125	8.8550235	4.1990235	.	.	.	.	.	0	.	0	.	0	.	0.924	0.852	1	1	0.0500000000000001	0	0	24791.14	221	-2.5	5.6536	8	67	116	64	22	107	58	29	29	2.07142857142857	0.0	0.0	0.0	1	0	0	1	0	0	0	0	1.62	3.21	0.0
VDB86032.1	-0.10154688	-2.6728665	2.2831335	.	.	.	.	.	0	.	0	.	0	.	0.001	0.173	1	1	0.38	1	0	33629.74	302	17.0	10.26	5	102	157	88	36	155	67	44	23	1.47058823529412	0.0	1.0	0.0	1	1	1	1	0	1	1	1	17.64	21.66	0.947368421052632
VDB94526.1	-0.10405135	-0.0201904999999991	5.8058095	.	.	.	.	.	0	.	0	.	0	.	0.0	0.029	1	1	0.4	0	0	60003.91	533	-27.0	4.2969	10	166	279	126	85	295	106	42	64	1.15740740740741	0.0	0.0	0.0	1	1	1	1	1	1	0	0	0.22	0.24	0.0
VDB86169.1	-0.10517222	-3.133943	-0.433943	.	.	.	.	.	0	.	0	.	0	.	0.002	0.548	0	0	0.59	0	0	37858.78	356	3.0	6.9013	10	131	203	106	36	205	75	42	33	0.784090909090909	.	.	.	0	0	0	0	0	0	0	0	0.0	0.02	0.0
VCU40597.1	-0.10571802	-1.130468	-0.508468	.	.	.	unaffected_pathogenicity,reduced_virulence,loss_of_pathogenicity	PHI:9180,PHI:7520,PHI:7788,PHI:3914,PHI:2145,PHI:7787	0	.	0	.	0	.	0.0	0.0629999999999999	0	0	0.27	0	0	53438.41	498	6.0	7.9262	7	172	277	162	44	285	112	61	51	0.983050847457627	.	.	.	0	0	0	0	0	0	0	0	0.0	0.01	0.0
VCU39756.1	-0.1078673	-0.323000000000001	4.717	.	.	.	.	.	0	.	0	.	0	.	0.005	0.155	1	1	0.72	0	0	15819.65	156	6.5	10.2124	3	63	106	51	10	101	17	12	5	0.692307692307692	0.0	1.0	0.0	1	1	1	1	1	1	0	0	15.52	48.19	0.0
VDB92643.1	-0.11011803	0.187941500000001	4.7959415	.	.	.	.	.	0	.	0	.	0	.	0.003	0.229	1	1	0.84	0	0	28619.12	277	-2.0	5.0984	14	133	184	80	27	161	27	13	14	0.918918918918919	0.0	0.0	0.0	1	1	0	1	1	1	0	1	17.69	32.82	0.611111111111111
VCU41327.1	-0.11401427	5.0612435	5.7552435	.	.	.	reduced_virulence	PHI:257	0	.	1	PF11327	0	.	0.0	0.0510000000000001	1	1	0.43	0	0	52647.75	517	-29.0	4.4251	5	231	330	156	14	252	165	69	96	0.520710059171598	0.0	0.0	0.0	1	1	1	1	1	1	0	1	15.38	15.4	0.608695652173913
VCU41097.1	-0.11745852	6.0252815	3.8352815	.	.	.	.	.	0	.	0	.	0	.	1.0	0.365	1	1	0.71	0	0	1692.95	16	0.5	7.0004	0	7	12	6	2	8	1	1	0	1.5	.	.	.	0	0	0	0	0	0	0	0	0.0	0.0	0.0
VCU39825.1	-0.117832124	7.998069	5.898069	.	.	.	.	.	0	.	0	.	0	.	0.927	0.423	1	1	0.31	0	0	4216.08	39	1.0	7.9966	1	13	19	16	2	26	7	4	3	0.9	0.0	0.0	0.0	1	1	1	1	1	1	0	1	18.34	18.34	0.652173913043478
VCU39832.1	-0.117832124	7.998069	5.898069	.	.	.	.	.	0	.	0	.	0	.	0.927	0.423	1	1	0.31	0	0	4216.08	39	1.0	7.9966	1	13	19	16	2	26	7	4	3	0.9	0.0	0.0	0.0	1	1	1	1	1	1	0	1	18.34	18.34	0.652173913043478
VCU40220.1	-0.12302899	-0.461874499999999	5.1481255	.	.	.	.	.	0	.	0	.	0	.	0.0	0.065	1	1	0.0	0	0	69075.73	603	7.5	7.7717	17	159	288	156	67	300	172	92	80	1.80681818181818	1.0	0.0	0.0	1	0	1	1	1	1	0	0	0.0	0.0	0.0
VDB94671.1	-0.12441498	0.0134929999999995	5.599493	.	.	.	.	.	0	.	0	.	0	.	0.0	0.069	1	1	0.46	0	0	47495.38	405	13.0	9.0195	8	86	179	98	70	218	113	65	48	2.29032258064516	0.0	0.0	0.0	1	1	1	1	1	1	0	0	0.01	0.01	0.0
VDB94673.1	-0.12441498	-0.147114	5.348886	.	.	.	.	.	0	.	0	.	0	.	0.0	0.084	1	1	0.22	0	0	46699.64	403	12.5	8.8917	8	100	181	101	65	216	101	59	42	2.27586206896552	0.0	1.0	0.0	1	1	1	1	1	1	0	0	0.01	0.29	0.0
VCU40577.1	-0.12492794	5.6756715	5.0636715	.	.	.	.	.	0	.	0	.	0	.	0.797	0.305	1	1	0.26	0	0	9788.67	90	4.5	9.3914	3	31	43	34	4	51	17	11	6	1.57142857142857	0.0	0.0	0.0	0	1	1	1	0	1	0	0	2.42	17.19	0.0
VDB84405.1	-0.12549943	-0.0235250000000002	5.208475	.	.	.	.	.	0	.	0	.	0	.	0.0	0.128	1	1	0.04	0	0	45677.57	399	12.0	9.4495	6	102	181	105	53	209	102	58	44	1.9375	0.0	0.0	0.0	1	1	1	1	1	1	0	0	1.0	1.05	0.0
VDB93229.1	-0.12769812	5.9693225	5.9133225	.	.	.	reduced_virulence,loss_of_pathogenicity,unaffected_pathogenicity	PHI:6786,PHI:6784,PHI:6783,PHI:72,PHI:9402,PHI:6791,PHI:6787,PHI:6811,PHI:6813,PHI:9400,PHI:6790,PHI:125,PHI:7931,PHI:17,PHI:6807,PHI:480,PHI:6814,PHI:127,PHI:6815,PHI:6809,PHI:6812,PHI:697,PHI:9401,PHI:6808,PHI:6789,PHI:6793,PHI:6794,PHI:7929,PHI:6816,PHI:68,PHI:126,PHI:6792,PHI:73,PHI:6785,PHI:6788,PHI:7935	0	.	0	.	0	.	0.0	0.176	1	1	0.47	0	0	49556.63	453	0.0	6.4894	9	157	253	108	53	232	88	46	42	1.46913580246914	1.0	0.0	0.0	1	1	1	1	1	1	0	0	2.15	2.15	0.0
VDB84189.1	-0.12832218	2.515445	4.797445	.	.	.	reduced_virulence	PHI:2899	0	.	0	.	0	.	0.0610000000000001	0.392	1	1	0.15	0	0	21249.27	183	-3.5	5.2914	3	48	77	47	27	95	47	23	24	2.28571428571429	.	.	.	1	1	1	0	1	1	0	1	14.5	14.5	0.695652173913043
VCU39542.1	-0.12841564	7.955299	4.931299	.	.	.	.	.	0	.	0	.	0	.	0.968	0.536	1	1	0.35	0	0	7393.56	64	5.0	9.4348	2	18	31	18	14	40	15	11	4	0.866666666666667	.	.	.	1	0	1	0	1	1	0	0	0.41	0.41	0.0
VDB93719.1	-0.12853819	0.0350489999999999	1.661049	.	.	.	.	.	0	.	0	.	0	.	0.086	0.643	1	1	0.08	1	0	25587.55	231	1.0	6.7587	1	68	114	68	27	132	50	27	23	1.05882352941176	.	.	.	1	1	1	0	1	0	1	0	0.06	14.1	0.0
VDB95307.1	-0.1323762	1.9767395	5.1947395	.	.	.	reduced_virulence	PHI:2896,PHI:61	0	.	0	.	0	GH17	0.00700000000000001	0.29	1	1	0.57	0	0	31839.66	293	-11.0	4.4593	5	95	168	96	28	153	54	23	31	1.40740740740741	0.0	0.0	0.0	1	1	0	1	0	1	0	0	0.25	0.47	0.0
VDB93538.1	-0.13475639	-1.0051	4.5929	.	.	.	.	.	0	.	0	.	0	.	0.0	0.067	1	1	0.77	0	0	33785.99	378	-6.0	3.8469	0	254	314	89	7	216	14	4	10	0.281045751633987	0.0	0.0	0.0	1	1	1	1	1	1	0	0	3.46	5.88	0.0
VDB89021.1	-0.13591194	6.0767615	0.4247615	.	.	.	.	.	0	.	0	.	0	.	1.0	0.942	0	0	0.26	0	0	5516.28	49	2.5	8.0229	5	18	27	8	5	27	13	8	5	0.833333333333333	.	.	.	0	0	0	0	0	0	0	0	0.0	0.0	0.0
VCU39425.1	-0.1360808	5.906678	5.276678	.	.	.	.	.	0	.	0	.	0	.	0.456	0.649	1	1	0.46	0	0	3848.59	36	2.5	9.173	1	14	18	11	5	23	7	5	2	1.33333333333333	0.0	0.0	0.0	1	1	0	1	1	1	0	0	15.45	15.45	0.0
VDB86351.1	-0.14255059	-1.3835425	-0.5015425	.	.	.	.	.	0	.	0	.	0	.	0.379	0.474	0	0	0.25	0	0	26899.81	249	-7.0	4.9813	5	81	136	75	26	144	63	30	33	0.9	.	.	.	0	0	0	0	0	0	0	0	0.03	0.04	0.0
VDB86315.1	-0.14343143	-0.143631	4.776369	.	.	.	.	.	0	.	0	.	0	.	0.0	0.18	1	1	0.18	0	0	44856.83	378	13.0	8.2584	11	85	169	88	66	183	121	71	50	2.6	0.0	0.0	0.0	1	1	1	1	0	1	0	0	0.46	0.46	0.0
VDB93901.1	-0.1461283	-1.5215365	3.0504635	.	.	.	.	.	0	.	0	.	0	.	0.0	0.238	1	1	0.57	1	0	4829.72	44	0.5	7.0008	0	14	25	16	4	26	5	3	2	1.28571428571429	0.0	0.0	0.0	1	1	0	1	1	0	1	0	15.09	15.09	0.0
VDB92980.1	-0.15289187	4.1827665	-0.5512335	.	.	.	.	.	0	.	0	.	0	.	0.96	0.829	0	0	0.14	0	0	25609.52	241	1.0	6.868	2	81	132	87	12	135	57	30	27	0.803571428571429	.	.	.	0	0	0	0	0	0	0	0	0.0	0.01	0.0
VDB87650.1	-0.15568548	0.880226499999998	5.5902265	.	.	.	.	.	0	.	0	.	0	.	0.0	0.215	1	1	0.04	0	0	37760.4	332	21.5	10.0551	5	89	148	88	37	151	99	63	36	2.525	1.0	0.0	0.0	1	1	1	1	1	1	0	0	0.0	0.0	0.0
VCU38987.1	-0.15630007	9.551886	4.925886	.	.	.	.	.	0	.	0	.	0	.	1.0	0.771	1	1	0.4	0	0	11648.7	103	9.5	9.4472	7	36	48	34	11	57	23	17	6	1.5	.	.	.	1	1	1	0	1	1	0	0	0.98	0.98	0.0
VDB90545.1	-0.15630007	9.551886	4.925886	.	.	.	.	.	0	.	0	.	0	.	1.0	0.771	1	1	0.4	0	0	11648.7	103	9.5	9.4472	7	36	48	34	11	57	23	17	6	1.5	.	.	.	1	1	1	0	1	1	0	0	0.98	0.98	0.0
VDB88090.1	-0.15630007	9.551886	4.925886	.	.	.	.	.	0	.	0	.	0	.	1.0	0.771	1	1	0.4	0	0	11648.7	103	9.5	9.4472	7	36	48	34	11	57	23	17	6	1.5	.	.	.	1	1	1	0	1	1	0	0	0.98	0.98	0.0
VDB89678.1	-0.161847	6.947294	5.999294	.	.	.	.	.	0	.	0	.	0	.	0.972	0.186	1	1	0.34	0	0	4512.44	39	2.5	9.4175	1	9	13	15	6	24	9	6	3	2.66666666666667	0.0	0.0	0.0	1	1	1	1	1	1	0	1	17.87	17.87	0.944444444444444
VDB85981.1	-0.1645177	6.619841	5.995841	.	.	.	.	.	0	.	0	.	0	.	0.829	0.275	1	1	0.15	0	0	7294.51	65	-2.0	4.628	2	18	33	21	5	40	16	7	9	0.571428571428571	0.0	0.0	0.0	1	1	1	1	1	1	0	0	9.36	9.36	0.0
VDB85980.1	-0.1645177	6.619841	5.995841	.	.	.	.	.	0	.	0	.	0	.	0.829	0.275	1	1	0.15	0	0	7294.51	65	-2.0	4.628	2	18	33	21	5	40	16	7	9	0.571428571428571	0.0	0.0	0.0	1	1	1	1	1	1	0	0	9.36	9.36	0.0
VCU38884.1	-0.16458416	0.465415500000001	5.6974155	.	.	.	.	.	0	.	0	.	0	.	0.0	0.128	1	1	0.08	0	0	40898.77	357	7.0	8.094	8	83	158	105	42	203	87	49	38	1.61666666666667	0.0	0.0	0.0	1	1	1	1	1	1	0	0	0.26	0.3	0.0
VDB90814.1	-0.16845721	0.6460835	5.5860835	.	.	.	reduced_virulence	PHI:8753,PHI:8806	0	.	0	.	0	CBM18,GH18	0.0	0.01	1	1	0.47	0	0	48885.54	448	-18.0	4.4356	11	163	256	128	59	250	92	39	53	1.13265306122449	0.0	0.0	0.0	1	0	1	1	1	1	0	0	0.11	0.14	0.0
VDB90374.1	-0.17058617	9.822209	-0.457791	.	.	.	increased_virulence_(hypervirulence),unaffected_pathogenicity	PHI:674,PHI:673	0	.	0	.	0	.	0.994	0.886	0	0	0.48	0	0	25087.59	231	0.5	6.5889	8	75	129	76	20	131	54	29	25	1.0	.	.	.	0	0	0	0	0	0	0	0	0.0	0.0	0.0
VDB88051.1	-0.17228311	-0.449473000000001	4.074527	.	.	.	.	.	0	.	0	.	0	.	0.002	0.244	1	1	0.01	0	0	35340.57	305	19.0	10.0151	7	72	143	73	36	144	91	57	34	2.06976744186047	1.0	0.0	0.0	1	1	0	1	0	1	0	1	17.14	17.43	0.85
VDB90348.1	-0.17247558	-0.101558499999999	5.7184415	.	.	.	.	.	0	.	0	.	0	.	0.0	0.03	1	1	0.49	0	0	75651.66	684	-6.0	5.9742	14	229	385	164	99	364	130	67	63	1.27407407407407	1.0	0.0	0.0	1	0	1	1	1	1	0	0	0.63	0.63	0.0
VCU39716.1	-0.17453992	2.226788	4.848788	.	.	.	.	.	0	.	0	.	0	.	0.017	0.546	1	1	0.31	0	0	33677.51	299	8.0	8.7795	5	87	148	73	34	151	71	41	30	1.75	.	.	.	1	1	1	0	1	1	0	0	0.05	0.05	0.0
VDB91145.1	-0.1754309	1.1029085	5.9869085	.	.	.	.	.	0	.	0	.	0	.	0.0	0.186	1	1	0.17	0	0	6672.89	58	-2.0	4.414	0	11	26	17	6	36	10	4	6	1.36363636363636	0.0	0.0	0.0	1	1	1	1	1	1	0	1	12.78	12.78	0.739130434782609
VDB84036.1	-0.17611504	9.8226565	-0.4993435	.	.	.	reduced_virulence,unaffected_pathogenicity	PHI:213,PHI:7633,PHI:277,PHI:7734,PHI:6206,PHI:2477,PHI:6199,PHI:249,PHI:7735,PHI:7181,PHI:7143	0	.	1	PF00160	0	.	0.982	0.905	0	0	0.62	0	0	19934.78	182	1.0	6.8462	4	54	100	39	23	104	43	23	20	1.16279069767442	.	.	.	0	0	0	0	0	0	0	0	0.01	0.01	0.0
VCU38820.1	-0.18252712	6.2098035	4.1878035	.	.	.	.	.	0	.	0	.	0	.	1.0	0.337	1	1	0.34	0	0	4187.06	39	2.0	10.7544	0	11	21	19	1	26	8	5	3	0.8	.	.	.	1	1	1	0	0	1	0	0	4.03	4.03	0.0
VDB92994.1	-0.18555647	-0.695422	2.678578	.	.	.	reduced_virulence	PHI:6124,PHI:5750	0	.	0	.	0	.	0.0	0.271	1	1	0.67	1	0	47949.63	433	-3.0	5.9884	2	124	245	115	55	226	84	43	41	1.525	0.0	0.0	0.0	1	1	1	1	1	1	1	1	9.78	25.61	0.0
VCU38975.1	-0.19138932	2.997093	5.871093	.	.	.	.	.	0	.	0	.	0	.	0.337	0.184	1	1	0.26	0	0	16327.74	142	-7.5	4.404	3	31	61	39	21	83	34	14	20	1.51851851851852	0.0	0.0	0.0	1	1	1	1	1	1	0	0	1.58	1.59	0.0
VCU40133.1	-0.19195116	-8.322661	-4.470661	.	.	.	.	.	0	.	0	.	0	.	0.031	0.327	0	1	0.15	0	1	32448.32	295	8.0	7.4339	5	94	152	88	47	177	65	41	24	0.871428571428571	0.0	0.0	0.0	1	1	1	1	1	1	1	2	18.1	43.88	1.0
VDB94625.1	-0.1941315	-0.558959499999999	5.1050405	.	.	.	.	.	0	.	0	.	0	.	0.0	0.0560000000000001	1	1	0.33	0	0	46581.45	403	11.5	8.8093	6	100	183	106	65	216	101	59	42	2.1551724137931	0.0	0.0	0.0	1	1	1	1	1	1	0	0	7.35	7.41	0.0
VDB93324.1	-0.19821292	-7.8733625	-4.3153625	.	.	.	.	.	0	.	0	.	0	.	0.041	0.366	0	1	0.2	0	1	29383.86	261	13.0	9.9362	4	82	123	81	35	145	50	33	17	1.42857142857143	0.0	0.0	0.0	1	1	1	1	1	1	2	2	2.89	50.7	0.0
VCU39112.1	-0.2080701	-3.1667005	2.7072995	.	.	.	.	.	0	.	0	.	0	.	0.0	0.021	1	1	0.77	1	0	21732.76	215	4.5	7.7335	5	103	159	70	18	127	22	15	7	0.4	0.0	1.0	0.0	1	1	1	1	1	1	1	0	2.3	22.62	0.0
VCU41127.1	-0.20928216	0.176270499999999	5.5342705	.	.	.	.	.	0	.	0	.	0	.	0.0	0.107	1	1	0.09	0	0	44035.25	394	-6.0	5.5267	3	131	195	73	54	182	123	61	62	1.31081081081081	1.0	0.0	1.0	1	1	1	1	1	1	0	0	0.54	0.54	0.0
VDB96459.1	-0.21082354	7.2480895	5.0940895	.	.	.	.	.	0	.	0	.	0	.	0.877	0.482	1	1	0.11	0	0	12922.98	114	-1.5	5.607	2	28	52	37	16	72	28	14	14	0.928571428571429	0.0	0.0	0.0	1	1	0	1	0	1	0	0	0.05	0.06	0.0
VDB91161.1	-0.21135014	-0.202546	5.311454	.	.	.	.	.	0	.	0	.	0	.	0.0	0.081	1	1	0.07	0	0	50083.33	432	19.0	9.235	10	101	204	107	57	209	128	77	51	2.06666666666667	1.0	0.0	0.0	1	1	1	1	1	1	0	0	9.71	10.29	0.0
VDB84415.1	-0.21288413	0.1738815	5.9998815	.	.	.	.	.	0	.	0	.	0	.	0.00900000000000001	0.02	1	1	0.64	0	0	4456.15	42	0.5	6.9673	1	18	25	15	5	26	5	3	2	0.75	0.0	0.0	0.0	1	1	1	1	1	1	0	0	9.96	9.96	0.0
VDB93574.1	-0.21349275	-0.18731	5.75869	.	.	.	.	.	0	.	0	.	0	.	0.0	0.00900000000000001	1	1	0.59	0	0	62472.03	554	-16.0	4.6831	7	158	295	151	81	304	106	48	58	1.34285714285714	0.0	0.0	0.0	1	1	1	1	1	1	0	0	4.59	5.94	0.0
VDB90589.1	-0.21364874	3.324781	5.886781	.	.	.	.	.	0	.	0	.	0	.	0.296	0.277	1	1	0.24	0	0	6042.04	52	-1.0	4.8537	0	13	24	17	7	30	13	6	7	1.22222222222222	0.0	0.0	0.0	1	1	1	1	1	1	0	1	20.34	20.34	0.826086956521739
VDB94630.1	-0.21560436	-0.757159000000001	5.014841	.	.	.	.	.	0	.	0	.	0	.	0.0	0.038	1	1	0.21	0	0	47488.39	405	18.0	9.1102	7	91	179	99	70	202	113	70	43	2.76086956521739	0.0	0.0	0.0	1	1	1	1	1	1	0	0	5.86	5.88	0.0
VDB84406.1	-0.21725863	0.813525000000001	5.517525	.	.	.	.	.	0	.	0	.	0	.	0.0	0.216	1	1	0.43	0	0	44891.41	392	10.0	8.4216	8	107	179	105	60	206	91	53	38	2.10344827586207	0.0	0.0	0.0	1	1	1	1	1	1	0	0	3.06	3.07	0.0
VDB92443.1	-0.22006774	0.240536499999999	4.8785365	.	.	.	.	.	0	.	0	.	0	.	0.017	0.21	1	1	0.45	0	0	5030.94	43	3.0	9.5723	1	13	22	13	7	27	9	6	3	1.25	0.0	0.0	0.0	1	0	1	1	1	0	0	0	4.25	4.25	0.0
VDB90331.1	-0.22161943	-1.6936595	2.5243405	.	.	.	unaffected_pathogenicity	PHI:2088	0	.	0	.	0	.	0.001	0.296	1	1	0.04	1	0	37243.26	328	1.0	6.6554	6	96	153	80	44	164	94	50	44	1.55769230769231	1.0	0.0	0.0	1	1	1	1	1	1	1	1	7.53	30.11	0.0
VDB89952.1	-0.22223336	3.199747	5.983747	.	.	.	.	.	0	.	0	.	0	.	0.396	0.14	1	1	0.37	0	0	4396.21	39	0.5	6.9708	1	12	20	13	6	25	7	4	3	0.875	0.0	0.0	0.0	1	1	1	1	1	1	0	1	17.06	17.06	0.782608695652174
VDB89949.1	-0.22223336	3.199747	5.983747	.	.	.	.	.	0	.	0	.	0	.	0.396	0.14	1	1	0.37	0	0	4396.21	39	0.5	6.9708	1	12	20	13	6	25	7	4	3	0.875	0.0	0.0	0.0	1	1	1	1	1	1	0	1	17.06	17.06	0.782608695652174
VDB87584.1	-0.225137	-0.264100500000001	5.6818995	.	.	.	.	.	0	.	0	.	0	.	0.0	0.00900000000000001	1	1	0.29	0	0	83265.96	756	-35.5	4.3286	17	251	418	216	96	416	158	64	94	1.09815950920245	0.0	0.0	0.0	1	0	1	1	1	1	0	0	0.12	0.13	0.0
VDB83870.1	-0.225137	0.5771695	5.5171695	.	.	.	reduced_virulence,unaffected_pathogenicity	PHI:6121,PHI:2032,PHI:541,PHI:9144	0	.	0	.	0	CE10	0.0	0.01	1	1	0.44	0	0	61543.45	551	-12.0	4.9155	11	161	297	155	83	317	110	52	58	1.24576271186441	0.0	0.0	0.0	1	0	1	1	1	1	0	0	0.03	0.05	0.0
VCU40745.1	-0.22529882	1.0716545	5.1696545	.	.	.	.	.	0	.	0	.	0	.	0.0	0.317	1	1	0.26	0	0	38655.81	340	7.5	8.9092	4	98	167	88	44	171	76	43	33	1.60714285714286	1.0	0.0	0.0	0	0	1	1	1	1	0	0	0.0	0.01	0.0
VDB88379.1	-0.22542304	1.348735	5.698735	.	.	.	.	.	0	.	0	.	0	.	0.113	0.162	1	1	0.4	0	0	8440.84	71	5.0	9.9371	2	20	28	15	17	46	16	11	5	1.06666666666667	0.0	0.0	0.0	1	1	1	1	0	1	0	1	20.56	20.56	1.0
VCU39754.1	-0.22725749	-1.02426	4.80174	.	.	.	.	.	0	.	0	.	0	.	0.0	0.029	1	1	0.04	0	0	109764.17	948	15.5	7.8541	17	244	443	225	123	454	276	152	124	1.55629139072848	1.0	0.0	0.0	1	0	1	1	1	1	0	1	19.15	20.52	0.8
VDB84362.1	-0.22962314	3.322858	4.136858	.	.	.	loss_of_pathogenicity,reduced_virulence	PHI:1166,PHI:2081	0	.	1	PF01764	0	.	0.0	0.031	1	1	0.55	0	0	64024.78	581	1.0	6.5869	19	209	339	144	69	298	123	66	57	1.03448275862069	.	.	.	1	0	0	0	0	0	0	0	0.07	1.81	0.0
VDB90457.1	-0.23126292	-1.043451	4.932549	.	.	.	.	.	0	.	0	.	0	.	0.0	0.004	1	1	0.74	0	0	11976.29	122	1.0	7.1634	1	74	88	37	7	63	12	7	5	0.552631578947368	0.0	0.0	0.0	1	1	1	1	1	1	0	0	0.33	1.39	0.0
VCU39998.1	-0.23430997	6.956144	5.456144	.	.	.	.	.	0	.	0	.	0	.	0.849	0.401	1	1	0.43	0	0	5792.79	51	2.0	7.6782	4	17	25	13	7	32	11	7	4	0.777777777777778	0.0	0.0	0.0	1	1	1	1	0	0	0	0	0.12	0.12	0.0
VDB84008.1	-0.23871392	-0.457807	5.464193	.	.	.	.	.	0	.	0	.	0	.	0.0	0.013	1	1	0.38	0	0	46586.04	402	19.0	9.467	7	92	180	107	60	215	106	66	40	2.27777777777778	1.0	0.0	0.0	1	0	1	1	1	1	0	0	0.08	0.08	0.0
VDB85919.1	-0.23888636	1.5209775	5.4629775	.	.	.	.	.	0	.	0	.	0	.	0.0	0.343	1	1	0.11	0	0	44092.27	395	1.5	6.7067	10	114	197	116	47	212	89	48	41	1.56338028169014	0.0	0.0	0.0	1	1	1	1	1	1	0	0	0.02	0.02	0.0
VDB85839.1	-0.24169087	1.013573	5.423573	.	.	.	.	.	0	.	0	.	0	.	0.001	0.264	1	1	0.13	0	0	36796.62	313	12.5	8.8146	6	71	126	80	50	159	91	55	36	2.7027027027027	1.0	0.0	0.0	1	1	1	1	1	1	0	0	0.0	0.0	0.0
VCU41346.1	-0.24434829	5.665611	0.313611	.	.	.	.	.	0	.	0	.	0	.	1.0	0.892	0	0	0.59	0	0	5388.16	49	2.0	8.0116	5	21	30	10	3	26	10	6	4	0.888888888888889	.	.	.	0	0	0	0	0	0	0	0	0.0	0.0	0.0
VCU39842.1	-0.2464472	1.764274	2.584274	.	.	.	reduced_virulence,loss_of_pathogenicity,unaffected_pathogenicity	PHI:6786,PHI:7933,PHI:72,PHI:9402,PHI:6791,PHI:6811,PHI:7926,PHI:7930,PHI:125,PHI:6790,PHI:6807,PHI:480,PHI:17,PHI:6814,PHI:6815,PHI:7928,PHI:6808,PHI:697,PHI:7929,PHI:6793,PHI:126,PHI:6792,PHI:73,PHI:6809,PHI:6785,PHI:6788,PHI:7935,PHI:6783,PHI:6784,PHI:6787,PHI:6813,PHI:9400,PHI:7932,PHI:127,PHI:6812,PHI:9401,PHI:6789,PHI:6794,PHI:6816,PHI:68,PHI:7934	0	.	0	.	0	.	0.0	0.03	1	1	0.89	1	0	54593.03	523	-10.0	4.5763	5	215	331	162	41	287	72	32	40	0.859375	0.0	0.0	1.0	1	1	1	1	1	1	1	1	0.27	22.74	0.0
VCU40740.1	-0.2467717	0.398865500000002	4.5868655	.	.	.	.	.	0	.	0	.	0	.	0.0	0.302	1	1	0.12	0	0	37670.8	329	4.0	8.0041	5	87	149	85	44	166	72	39	33	2.06382978723404	.	.	.	1	0	1	0	1	1	0	0	0.0	0.0	0.0
VDB89003.1	-0.24888521	0.578941999999999	4.220942	.	.	.	.	.	0	.	0	.	0	.	0.13	0.263	1	1	0.69	0	0	4742.38	44	2.5	8.5659	2	19	30	13	5	24	9	6	3	0.7	.	.	.	0	1	0	0	0	0	0	0	2.11	2.11	0.0
VDB93634.1	-0.24987125	-1.7605215	3.6754785	.	.	.	.	.	0	.	0	.	0	.	0.00600000000000001	0.088	1	1	0.31	0	0	11353.5	110	-13.5	3.9815	0	42	60	36	4	56	35	11	24	0.766666666666667	0.0	0.0	0.0	0	1	0	1	0	1	0	0	0.0	0.01	0.0
VDB87658.1	-0.24995315	-5.095746	-0.505746	.	.	.	.	.	0	.	0	.	0	.	0.002	0.233	0	0	0.24	0	0	37947.8	358	-4.5	5.7584	5	133	207	119	28	195	83	42	41	0.705882352941176	.	.	.	0	0	0	0	0	0	0	0	0.0	0.02	0.0
VDB85728.1	-0.25510418	6.278718	5.390718	.	.	.	.	.	0	.	0	.	0	.	0.839	0.309	1	1	0.4	0	0	5518.35	47	3.0	8.2943	3	18	23	12	11	27	10	7	3	1.14285714285714	.	.	.	1	1	1	0	1	1	0	0	0.18	0.18	0.0
VDB94512.1	-0.2569642	0.965852500000001	5.3338525	.	.	.	.	.	0	.	0	.	0	.	0.0	0.272	1	1	0.13	0	0	43512.63	384	8.0	8.1566	10	107	188	102	46	204	88	50	38	1.58461538461538	0.0	0.0	1.0	1	0	1	1	1	1	0	0	11.91	12.81	0.0
VDB84394.1	-0.25709957	6.2212955	4.5532955	.	.	.	.	.	0	.	0	.	0	.	0.59	0.688	1	1	0.27	0	0	23298.4	204	13.5	9.7933	5	62	106	46	31	99	47	32	15	1.43243243243243	.	.	.	1	1	1	0	1	1	0	0	3.65	3.72	0.0
VDB89014.1	-0.25839216	-3.660384	-0.504384	.	.	.	.	.	0	.	0	.	0	.	0.127	0.347	0	0	0.0600000000000001	0	0	33929.91	312	-3.5	5.6441	2	91	165	113	23	175	76	38	38	0.859154929577465	.	.	.	0	0	0	0	0	0	0	0	0.0	0.01	0.0
VDB86107.1	-0.25980908	9.721874	4.093874	.	.	.	.	.	0	.	0	.	0	.	1.0	0.938	1	1	0.79	0	0	5310.26	50	4.5	8.5231	6	24	32	12	4	29	9	7	2	0.818181818181818	.	.	.	0	1	0	0	0	0	0	1	10.14	10.14	1.0
VCU38911.1	-0.262388	-0.128553499999999	4.1794465	.	.	.	.	.	0	.	0	.	0	.	0.0	0.282	1	1	0.09	0	0	42198.76	362	13.5	9.043	9	94	170	77	52	177	101	59	42	1.8448275862069	1.0	0.0	0.0	1	1	0	1	0	1	0	1	18.49	18.49	0.782608695652174
VDB86318.1	-0.26560783	0.6569475	5.7449475	.	.	.	.	.	0	.	0	.	0	.	0.0	0.152	1	1	0.2	0	0	51221.98	442	19.5	9.1845	13	119	216	95	61	212	115	69	46	2.52727272727273	1.0	0.0	0.0	1	1	1	1	1	1	0	0	0.02	0.09	0.0
VDB87672.1	-0.26560783	-0.092201499999999	5.4697985	.	.	.	.	.	0	.	0	.	0	.	0.0	0.073	1	1	0.04	0	0	46973.05	412	19.0	9.1808	12	109	186	110	49	215	119	72	47	1.49315068493151	0.0	0.0	0.0	1	1	1	1	1	1	0	0	0.01	0.11	0.0
VDB85680.1	-0.26703382	-2.25057	2.53743	.	.	.	.	.	0	.	0	.	0	.	0.0	0.202	1	1	0.12	1	0	38805.51	339	9.5	8.3047	3	81	154	104	42	165	85	51	34	2.31578947368421	0.0	0.0	0.0	1	1	1	1	1	1	1	1	0.66	26.9	0.0
VDB88081.1	-0.2680012	-2.5392605	-0.4812605	.	.	.	.	.	0	.	0	.	0	.	0.121	0.536	0	0	0.37	0	0	30970.36	290	-2.5	5.6858	4	110	164	98	27	165	66	33	33	1.0	.	.	.	0	0	0	0	0	0	0	0	0.08	0.11	0.0
VDB86314.1	-0.26857036	-1.322632	2.655368	.	.	.	.	.	0	.	0	.	0	.	0.001	0.336	1	1	0.41	1	0	35882.44	332	0.5	6.9614	2	110	187	107	27	193	55	28	27	1.1	0.0	0.0	0.0	1	1	1	1	1	1	1	1	0.01	24.53	0.0
VDB84356.1	-0.27067554	0.8600485	5.9960485	.	.	.	.	.	0	.	0	.	0	.	0.012	0.132	1	1	0.43	0	0	4509.36	41	-1.5	4.1063	1	10	20	17	5	29	3	1	2	1.375	0.0	0.0	0.0	1	1	1	1	1	1	0	0	0.37	0.37	0.0
VDB94672.1	-0.27199054	0.0341324999999983	5.4041325	.	.	.	.	.	0	.	0	.	0	.	0.0	0.105	1	1	0.69	0	0	46602.45	403	9.0	8.2045	9	93	184	109	68	226	98	56	42	2.171875	0.0	0.0	0.0	1	1	1	1	1	1	0	0	0.01	0.02	0.0
VDB94620.1	-0.27199054	0.457746000000002	5.773746	.	.	.	.	.	0	.	0	.	0	.	0.0	0.114	1	1	0.23	0	0	47354.24	408	13.0	8.8298	10	103	184	94	67	218	103	60	43	2.18032786885246	1.0	0.0	0.0	1	1	1	1	1	1	0	0	0.02	0.03	0.0
VDB91110.1	-0.27251977	4.802647	-0.357353	.	.	.	.	.	0	.	0	.	0	.	1.0	0.86	0	0	0.59	0	0	10139.76	93	5.0	8.0975	8	33	52	27	9	58	17	12	5	0.481481481481482	.	.	.	0	0	0	0	0	0	0	0	0.01	0.01	0.0
VDB94518.1	-0.27307498	-0.378601499999999	5.1653985	.	.	.	.	.	0	.	0	.	0	.	0.0	0.076	1	1	0.22	0	0	43704.39	379	13.5	8.7287	10	94	175	101	57	197	91	55	36	2.52083333333333	1.0	1.0	0.0	1	1	1	1	1	1	0	0	1.62	2.11	0.0
VDB89831.1	-0.27311105	8.8399	-0.5101	.	.	.	reduced_virulence,unaffected_pathogenicity	PHI:213,PHI:7633,PHI:277,PHI:7734,PHI:6206,PHI:2477,PHI:6199,PHI:249,PHI:7735,PHI:7181,PHI:7143	0	.	1	PF00160	0	.	0.821	0.904	0	0	0.36	0	0	17534.96	161	1.5	6.9789	1	55	87	41	16	85	38	21	17	1.02777777777778	.	.	.	0	0	0	0	0	0	0	0	0.0	0.01	0.0
VCU40015.1	-0.28260112	0.284965000000001	5.708965	.	.	.	.	.	0	.	0	.	0	.	0.0	0.096	1	1	0.45	0	0	28926.59	265	-2.0	5.9069	4	100	154	64	28	131	41	21	20	1.47619047619048	0.0	0.0	0.0	1	1	1	1	1	1	0	0	3.94	3.95	0.0
VCU39259.1	-0.28337717	0.575485000000001	5.699485	.	.	.	.	.	0	.	0	.	0	.	0.0	0.146	1	1	0.34	0	0	47383.98	418	20.5	9.1406	14	121	210	100	60	218	108	67	41	1.72972972972973	1.0	0.0	0.0	1	1	1	1	1	1	0	0	7.0	7.17	0.0
VCU40968.1	-0.28425986	0.335434999999999	5.063435	.	.	.	.	.	0	.	0	.	0	.	0.0	0.212	1	1	0.13	0	0	43065.03	368	7.5	7.5792	5	93	157	92	61	181	101	58	43	2.26086956521739	0.0	0.0	0.0	1	0	1	1	1	1	0	0	0.0	0.01	0.0
VDB96415.1	-0.28753865	0.392470499999999	5.5224705	.	.	.	.	.	0	.	0	.	0	.	0.0	0.145	1	1	0.3	0	0	44302.87	392	17.0	9.0784	13	118	196	110	50	211	103	62	41	1.6231884057971	0.0	0.0	0.0	1	0	1	1	1	1	0	0	0.5	0.52	0.0
VDB94462.1	-0.28980184	-0.284122500000001	5.1218775	.	.	.	.	.	0	.	0	.	0	.	0.0	0.099	1	1	0.33	0	0	43814.46	380	15.0	8.9645	10	95	174	101	58	199	92	56	36	2.52	0.0	1.0	0.0	1	0	1	1	1	1	0	0	0.13	0.23	0.0
VDB91198.1	-0.28980184	-0.334930999999999	5.359069	.	.	.	.	.	0	.	0	.	0	.	0.0	0.0510000000000001	1	1	0.0	0	0	60905.63	545	-12.0	5.0472	16	168	266	156	43	263	178	85	93	1.23232323232323	1.0	1.0	0.0	1	1	1	1	1	1	0	0	0.87	0.87	0.0
VDB91057.1	-0.2921281	-0.9688045	4.9711955	.	.	.	.	.	0	.	0	.	0	.	0.0	0.01	1	1	0.18	0	0	63289.24	565	9.5	7.8505	10	162	283	157	74	307	125	71	54	1.3963963963964	1.0	0.0	0.0	1	0	1	1	0	1	0	0	0.02	0.04	0.0
VCU39232.1	-0.29618454	-0.522395500000001	5.3396045	.	.	.	.	.	0	.	0	.	0	.	0.0	0.023	1	1	0.0500000000000001	0	0	42374.64	365	17.0	9.6338	8	77	158	107	44	196	99	60	39	2.16326530612245	1.0	0.0	0.0	1	1	1	1	1	1	0	0	0.09	0.25	0.0
VCU40691.1	-0.29865623	-0.313491999999999	5.398508	.	.	.	.	.	0	.	0	.	0	.	0.0	0.048	1	1	0.35	0	0	47612.06	404	16.5	9.1623	7	79	172	104	68	210	116	70	46	2.85106382978723	1.0	0.0	0.0	1	1	1	1	1	1	0	0	0.2	0.21	0.0
VCU39242.1	-0.30145502	-0.254306	5.451694	.	.	.	.	.	0	.	0	.	0	.	0.0	0.0490000000000001	1	1	0.24	0	0	48242.09	420	24.5	9.0723	17	115	208	98	64	212	114	73	41	2.0983606557377	1.0	0.0	0.0	1	1	1	1	1	1	0	1	14.15	14.53	0.956521739130435
VCU39413.1	-0.30728066	0.218078999999999	5.678079	.	.	.	.	.	0	.	0	.	0	.	0.0	0.09	1	1	0.15	0	0	18814.85	162	-22.0	4.0349	4	40	71	35	16	63	63	21	42	4.27272727272727	0.0	0.0	0.0	1	1	1	1	1	1	0	0	0.01	0.01	0.0
VDB84403.1	-0.30765676	0.428506999999999	5.420507	.	.	.	.	.	0	.	0	.	0	.	0.0	0.168	1	1	0.63	0	0	44842.31	388	3.5	7.0425	6	89	176	104	69	218	85	47	38	2.16949152542373	0.0	0.0	1.0	1	1	1	1	1	1	0	0	2.42	5.07	0.0
VDB94631.1	-0.3120919	-0.612456500000001	5.1355435	.	.	.	.	.	0	.	0	.	0	.	0.0	0.042	1	1	0.24	0	0	47824.79	412	18.0	9.2741	8	97	185	102	72	221	111	68	43	1.94029850746269	0.0	0.0	0.0	1	1	1	1	1	1	0	0	5.86	5.86	0.0
VDB88767.1	-0.31378567	5.5270905	0.1990905	.	.	.	.	.	0	.	0	.	0	.	0.999	0.889	0	0	0.22	0	0	10653.73	96	1.0	6.8415	4	30	56	16	12	45	23	13	10	1.13636363636364	.	.	.	0	0	0	0	0	0	0	0	0.0	0.0	0.0
VCU39875.1	-0.31378567	5.583001	0.255001	.	.	.	.	.	0	.	0	.	0	.	0.999	0.889	0	0	0.25	0	0	10630.78	96	3.0	8.1333	4	30	57	16	10	46	20	12	8	1.08695652173913	.	.	.	0	0	0	0	0	0	0	0	0.0	0.0	0.0
VCU40150.1	-0.31629854	4.856385	-0.093615	.	.	.	.	.	0	.	0	.	0	.	1.0	0.825	0	0	0.26	0	0	9977.27	92	7.5	10.2688	3	30	56	24	5	46	24	16	8	0.884615384615385	.	.	.	0	0	0	0	0	0	0	0	0.0	0.0	0.0
VDB92701.1	-0.32297534	1.1579085	5.3879085	.	.	.	.	.	0	.	0	.	0	.	0.002	0.293	1	1	0.04	0	0	42103.43	374	4.0	7.5861	8	114	198	72	31	157	105	56	49	1.67241379310345	1.0	0.0	0.0	1	1	1	1	1	1	0	0	1.39	1.39	0.0
VCU40717.1	-0.32309163	4.1760835	-0.5039165	.	.	.	.	.	0	.	0	.	0	.	0.979	0.801	0	0	0.3	0	0	20387.26	186	2.5	7.4204	1	60	98	58	19	105	43	24	19	0.840909090909091	.	.	.	0	0	0	0	0	0	0	0	0.01	0.01	0.0
VCU40767.1	-0.3232776	9.4701985	3.8001985	.	.	.	.	.	0	.	0	.	0	.	0.993	0.952	1	1	0.28	0	0	13292.15	116	3.5	8.6722	3	30	59	29	15	60	28	16	12	1.89473684210526	.	.	.	0	0	0	0	0	1	0	0	0.0	0.01	0.0
VCU40564.1	-0.32509536	0.884779500000001	5.9007795	.	.	.	.	.	0	.	0	.	0	.	0.003	0.161	1	1	0.29	0	0	7274.57	63	2.5	9.1054	1	17	29	19	9	40	13	8	5	0.923076923076923	0.0	0.0	0.0	1	1	1	1	1	1	0	0	3.41	3.41	0.0
VCU40532.1	-0.32680833	4.42666	3.65266	.	.	.	.	.	0	.	0	.	0	.	0.767	0.362	1	1	0.33	1	0	4266.1	39	1.0	7.9966	1	13	20	14	3	25	7	4	3	0.888888888888889	0.0	0.0	0.0	1	1	1	1	1	0	1	1	19.82	19.82	0.782608695652174
VCU40533.1	-0.32680833	4.42666	3.65266	.	.	.	.	.	0	.	0	.	0	.	0.767	0.362	1	1	0.33	1	0	4266.1	39	1.0	7.9966	1	13	20	14	3	25	7	4	3	0.888888888888889	0.0	0.0	0.0	1	1	1	1	1	0	1	1	19.82	19.82	0.782608695652174
VDB85988.1	-0.3382421	-3.562811	2.377189	.	.	.	.	.	0	.	0	.	0	.	0.0	0.01	1	1	0.17	1	0	106820.7	971	-1.5	6.4162	2	292	508	312	100	520	211	111	100	1.40223463687151	1.0	0.0	0.0	1	0	1	1	1	1	1	1	7.79	30.72	0.0
VDB89648.1	-0.34359133	1.606891	5.482891	.	.	.	.	.	0	.	0	.	0	.	0.016	0.338	1	1	0.64	0	0	2852.39	26	0.0	5.7488	2	11	15	8	6	21	2	1	1	0.875	0.0	0.0	0.0	1	1	0	1	1	1	0	0	0.41	0.41	0.0
VDB88033.1	-0.34480846	4.7536775	-0.6463225	.	.	.	.	.	0	.	0	.	0	.	0.996	0.904	0	0	0.58	0	0	14860.75	137	5.0	9.0479	3	49	73	42	13	76	30	18	12	1.0	.	.	.	0	0	0	0	0	0	0	0	0.23	0.23	0.0
VCU38866.1	-0.35467792	3.168336	3.994336	.	.	.	loss_of_pathogenicity,reduced_virulence	PHI:5393,PHI:352	0	.	1	PF00187	0	AA5_1,AA5,CBM18,AA5_2	0.0	0.029	1	1	0.46	0	0	81317.06	751	9.5	7.5722	24	254	443	188	82	431	141	79	62	0.911111111111111	.	.	.	0	0	0	0	0	0	0	0	0.45	0.5	0.0
VCU38823.1	-0.35539776	0.76055	-0.12745	.	.	.	unaffected_pathogenicity	PHI:3972,PHI:2166,PHI:6390	0	.	0	.	0	CE4	0.537	0.611	0	0	0.56	0	0	30767.29	277	-1.5	6.135	8	91	161	64	42	150	58	30	28	1.37931034482759	.	.	.	0	0	0	0	0	0	0	0	0.03	0.04	0.0
VCU40410.1	-0.35781944	6.790083	5.908083	.	.	.	.	.	0	.	0	.	0	.	0.999	0.148	1	1	0.28	0	0	4085.94	37	0.0	6.4317	1	11	16	17	5	26	5	3	2	0.875	0.0	0.0	0.0	1	1	1	1	1	1	0	0	0.33	0.33	0.0
VDB89309.1	-0.3605941	5.3247615	3.8187615	.	.	.	.	.	0	.	0	.	0	.	1.0	0.251	1	1	0.69	0	0	2902.22	27	0.0	6.4346	0	10	19	10	5	15	3	2	1	1.0	.	.	.	0	0	0	0	0	0	0	0	0.27	0.27	0.0
VCU39694.1	-0.3612327	-1.5007145	-0.4507145	.	.	.	.	.	0	.	0	.	0	.	0.352	0.473	0	0	0.14	0	0	22374.06	203	-8.0	4.6836	3	58	112	58	24	112	53	24	29	0.911111111111111	.	.	.	0	0	0	0	0	0	0	0	0.01	0.07	0.0
VDB96412.1	-0.36317992	-1.0428775	4.5731225	.	.	.	.	.	0	.	0	.	0	.	0.0	0.064	1	1	0.1	0	0	50346.58	435	18.0	9.0769	13	120	205	102	61	213	114	68	46	2.47169811320755	0.0	1.0	0.0	1	0	1	1	1	0	0	0	1.13	1.42	0.0
VCU39050.1	-0.36406016	-1.800078	2.249922	.	.	.	.	.	0	.	0	.	0	.	0.0	0.325	1	1	0.4	1	0	37225.49	346	0.5	6.5826	12	139	215	86	30	175	70	37	33	0.89041095890411	1.0	0.0	0.0	1	1	1	1	0	1	1	1	7.83	30.59	0.0
VDB94684.1	-0.36456704	-0.323115499999999	5.4728845	.	.	.	.	.	0	.	0	.	0	.	0.0	0.034	1	1	0.3	0	0	48471.68	412	18.5	9.4637	7	91	175	98	76	216	117	71	46	2.47368421052632	1.0	0.0	0.0	1	1	1	1	1	1	0	0	0.02	0.02	0.0
VDB94612.1	-0.36503768	-0.822900499999999	5.1530995	.	.	.	.	.	0	.	0	.	0	.	0.0	0.004	1	1	0.69	0	0	15904.83	163	-3.0	4.5813	0	85	113	56	6	88	16	7	9	0.543478260869565	0.0	1.0	0.0	1	1	1	1	1	1	0	0	0.37	3.08	0.0
VCU39040.1	-0.36627203	-1.263136	4.604864	.	.	.	.	.	0	.	0	.	0	.	0.0	0.022	1	1	0.21	0	0	45410.77	398	16.0	9.1158	11	96	191	121	48	224	94	57	37	1.73015873015873	1.0	0.0	0.0	1	1	1	1	1	1	0	1	18.8	20.43	1.0
VCU39477.1	-0.366284	-6.2241015	-0.5061015	.	.	.	.	.	0	.	0	.	0	.	0.0	0.047	0	0	0.0600000000000001	0	0	40003.61	362	-22.5	4.3417	3	100	190	103	37	185	101	41	60	1.32876712328767	.	.	.	0	0	0	0	0	0	0	0	0.0	0.0	0.0
VCU39736.1	-0.36926728	-2.449853	0.424147	.	.	.	.	.	0	.	0	.	0	.	0.124	0.397	0	0	0.9	0	0	7783.95	73	1.0	7.0783	4	31	46	19	7	42	12	7	5	0.642857142857143	.	.	.	0	0	0	0	0	0	0	0	0.03	0.05	0.0
VDB92672.1	-0.38020003	0.124242999999998	5.704243	.	.	.	.	.	0	.	0	.	0	.	0.005	0.065	1	1	0.48	0	0	6460.64	56	6.5	10.3595	2	19	25	15	9	32	11	9	2	1.875	0.0	0.0	0.0	1	1	1	1	1	1	0	0	0.22	0.22	0.0
VDB93256.1	-0.3806966	-0.4344525	5.3855475	.	.	.	.	.	0	.	0	.	0	GH76	0.0	0.03	1	1	0.31	0	0	67511.98	601	-8.5	5.661	7	190	326	148	83	295	137	69	68	1.25	0.0	1.0	0.0	1	0	1	1	0	1	0	0	0.53	0.97	0.0
VDB91303.1	-0.38084817	-0.174308500000001	4.4456915	.	.	.	.	.	0	.	0	.	0	.	0.003	0.227	1	1	0.01	0	0	34100.4	296	16.0	10.077	6	71	134	84	31	148	84	51	33	1.8	1.0	0.0	0.0	1	1	1	1	0	1	0	1	16.65	16.67	0.85
VDB84201.1	-0.38133836	-6.1914025	-0.5034025	.	.	.	.	.	0	.	0	.	0	.	0.0	0.0520000000000001	0	0	0.28	0	0	31562.36	274	47.5	12.4157	0	89	147	48	26	112	91	71	20	0.80327868852459	.	.	.	0	0	0	0	0	0	0	0	0.0	0.0	0.0
VCU40191.1	-0.38136292	4.481899	5.675899	.	.	.	.	.	0	.	0	.	0	.	0.309	0.492	1	1	0.36	0	0	4715.52	40	-3.5	4.0728	1	9	15	10	6	24	9	3	6	1.83333333333333	0.0	0.0	0.0	1	0	1	1	1	1	0	0	8.41	8.41	0.0
VDB90707.1	-0.38136292	4.481899	5.675899	.	.	.	.	.	0	.	0	.	0	.	0.309	0.492	1	1	0.36	0	0	4715.52	40	-3.5	4.0728	1	9	15	10	6	24	9	3	6	1.83333333333333	0.0	0.0	0.0	1	0	1	1	1	1	0	0	8.41	8.41	0.0
VCU40594.1	-0.38328826	0.2168205	4.9628205	.	.	.	.	.	0	.	0	.	0	.	0.0	0.209	1	1	0.18	0	0	43985.6	382	12.0	8.7203	8	95	169	104	57	207	95	56	39	1.87301587301587	1.0	0.0	0.0	1	1	1	1	1	1	0	0	2.59	2.79	0.0
VDB94632.1	-0.38876104	4.765346	5.399346	.	.	.	.	.	1	Mycgr3G38105	0	.	0	.	0.0	0.0610000000000001	1	1	0.16	0	0	47997.13	411	14.0	9.1268	7	95	172	97	63	211	107	63	44	2.47169811320755	1.0	0.0	1.0	1	1	1	1	1	1	0	0	0.56	0.72	0.0
VDB94654.1	-0.39275658	8.116764	3.988764	.	.	.	.	.	0	.	0	.	0	.	0.894	0.794	1	1	0.47	0	0	20719.1	183	7.0	9.0783	4	47	83	48	23	102	43	26	17	2.0	.	.	.	1	0	0	0	0	1	0	0	0.09	0.26	0.0
VDB87703.1	-0.39368206	12.1044755	3.7024755	.	.	.	.	.	1	BgtAvrPm3a2f2	0	.	0	.	0.776	0.791	1	1	0.12	0	0	13988.09	124	2.0	7.8444	2	32	59	41	12	67	23	13	10	1.42857142857143	.	.	.	1	1	1	0	0	1	0	0	0.05	0.06	0.0
VDB85779.1	-0.39381188	-0.5184755	5.2175245	.	.	.	.	.	0	.	0	.	0	GH37,GH63	0.0	0.0440000000000001	1	1	0.07	0	0	93594.15	824	-18.0	5.082	5	218	388	211	114	425	214	103	111	1.41496598639456	0.0	0.0	0.0	1	0	1	1	1	1	0	0	0.06	0.07	0.0
VDB84034.1	-0.39628732	0.0548904999999995	5.2448905	.	.	.	.	.	0	.	0	.	0	.	0.0	0.135	1	1	0.65	0	0	39516.95	366	-3.0	5.8606	5	136	220	89	37	179	79	40	39	0.925925925925926	0.0	0.0	0.0	1	1	1	1	1	1	0	1	17.93	18.08	0.826086956521739
VDB90577.1	-0.3966627	4.889916	5.397916	.	.	.	.	.	0	.	1	PF01764	0	.	0.0	0.082	1	1	0.5	0	0	50214.06	447	8.0	7.4856	11	133	230	119	63	242	94	55	39	1.32530120481928	0.0	1.0	0.0	1	1	1	1	0	1	0	1	19.71	19.89	0.869565217391304
VCU41232.1	-0.39737415	1.2661305	-0.5058695	.	.	.	reduced_virulence,increased_virulence_(hypervirulence),unaffected_pathogenicity	PHI:881,PHI:9519,PHI:3277,PHI:668,PHI:6517,PHI:4616,PHI:2255,PHI:2256,PHI:7708,PHI:5034,PHI:4903,PHI:9524	0	.	0	.	0	.	0.00800000000000001	0.454	0	0	0.29	0	0	40515.54	377	-2.0	6.1005	15	133	208	114	33	220	92	47	45	0.919540229885058	.	.	.	0	0	0	0	0	0	0	0	0.0	0.35	0.0
VCU38828.1	-0.3977617	0.2139755	5.1879755	.	.	.	.	.	0	.	0	.	0	.	0.0	0.171	1	1	0.58	0	0	43206.32	378	7.0	7.5401	6	95	181	106	66	210	84	49	35	1.875	0.0	0.0	0.0	1	0	1	1	1	1	0	0	0.11	0.14	0.0
VDB92970.1	-0.39871073	9.4150985	4.8790985	.	.	.	.	.	0	.	0	.	0	.	1.0	0.756	1	1	0.37	0	0	11660.75	103	9.5	9.4472	7	35	47	35	11	58	23	17	6	1.5625	.	.	.	1	1	1	0	1	1	0	0	1.0	1.0	0.0
VDB89936.1	-0.39871073	9.4150985	4.8790985	.	.	.	.	.	0	.	0	.	0	.	1.0	0.756	1	1	0.37	0	0	11660.75	103	9.5	9.4472	7	35	47	35	11	58	23	17	6	1.5625	.	.	.	1	1	1	0	1	1	0	0	1.0	1.0	0.0
VDB88001.1	-0.4048313	5.2839045	4.6219045	.	.	.	reduced_virulence	PHI:4623	1	BghCSEP0162	0	.	0	.	0.057	0.22	1	1	0.2	0	0	17619.91	156	-1.0	6.0736	3	49	79	42	21	76	31	16	15	2.6875	0.0	0.0	0.0	1	1	0	1	0	1	0	0	15.87	15.87	0.0
VDB93992.1	-0.4065075	3.799769	4.715769	.	.	.	loss_of_pathogenicity	PHI:6827	0	.	0	.	0	.	0.0	0.014	1	1	0.02	0	0	44415.91	389	-13.0	4.7714	3	100	195	110	52	200	104	48	56	1.5	0.0	0.0	0.0	1	1	1	1	1	1	0	0	9.14	14.47	0.0
VCU40899.1	-0.40823346	0.331620000000001	5.86362	.	.	.	.	.	0	.	0	.	0	.	0.0	0.078	1	1	0.25	0	0	4507.47	40	0.5	7.0032	0	11	15	15	5	26	5	3	2	1.16666666666667	0.0	0.0	0.0	1	1	1	1	1	1	0	0	0.06	0.06	0.0
VDB93037.1	-0.41442817	-6.1070115	-0.5090115	.	.	.	.	.	0	.	0	.	0	.	0.0	0.067	0	0	0.14	0	0	112542.15	1029	18.0	8.4966	15	366	582	305	82	491	241	134	107	1.23976608187135	.	.	.	0	0	0	0	0	0	0	0	0.0	0.15	0.0
VCU38942.1	-0.41458362	-10.3039045	-4.4839045	.	.	.	.	.	0	.	0	.	0	.	0.0	0.03	0	1	0.02	0	1	56486.83	517	1.0	6.6451	2	155	267	148	47	285	133	70	63	0.829268292682927	1.0	0.0	0.0	1	1	1	1	1	1	6	5	13.36	130.58	1.0
VDB90539.1	-0.41597974	-5.976081	-0.504081	.	.	.	.	.	0	.	0	.	0	.	0.0	0.088	0	0	0.11	0	0	47144.43	438	-8.0	5.0259	1	142	239	149	38	243	113	54	59	1.02803738317757	.	.	.	0	0	0	0	0	0	0	0	0.0	0.06	0.0
VDB85894.1	-0.41671753	0.2362495	5.4802495	.	.	.	.	.	0	.	0	.	0	.	0.0	0.126	1	1	0.07	0	0	44391.84	396	0.0	6.4906	11	117	185	115	46	221	90	47	43	1.53521126760563	0.0	0.0	0.0	1	0	1	1	1	1	0	0	0.04	0.04	0.0
VDB89209.1	-0.42043585	2.9324445	3.4584445	.	.	.	loss_of_pathogenicity	PHI:3514	0	.	0	.	0	.	0.0	0.079	1	1	0.34	0	0	34141.22	310	-2.5	6.1138	6	111	176	86	40	159	71	37	34	1.01785714285714	.	.	.	1	0	1	0	0	0	0	0	2.2	2.21	0.0
VDB96328.1	-0.42614967	0.467104000000002	4.643104	.	.	.	.	.	0	.	0	.	0	.	0.005	0.299	1	1	0.45	0	0	7609.7	68	-2.5	4.3991	2	20	35	20	9	39	12	5	7	1.54545454545455	.	.	.	1	0	1	0	0	0	0	0	0.16	0.16	0.0
VDB88084.1	-0.42636073	2.8928625	5.5568625	.	.	.	.	.	0	.	0	.	0	.	0.029	0.527	1	1	0.34	0	0	36856.83	326	8.0	8.2904	8	88	164	86	38	166	78	45	33	1.64150943396226	0.0	0.0	0.0	1	1	1	1	1	1	0	0	0.0	0.0	0.0
VDB93305.1	-0.42661327	1.591578	5.701578	.	.	.	.	.	0	.	0	.	0	.	0.0	0.315	1	1	0.31	0	0	36707.4	321	15.5	9.4278	6	83	145	82	45	164	73	47	26	2.37209302325581	0.0	0.0	0.0	1	1	1	1	1	1	0	0	1.51	1.57	0.0
VDB87573.1	-0.43053824	0.577691	5.061691	.	.	.	reduced_virulence,unaffected_pathogenicity	PHI:4615,PHI:6569,PHI:2117	0	.	0	.	0	.	0.0	0.086	1	1	0.56	0	0	44456.53	428	-5.5	5.233	3	164	262	159	33	252	84	41	43	0.878260869565217	0.0	0.0	0.0	1	1	0	1	0	1	0	1	18.29	18.35	0.95
VDB93005.1	-0.4330505	4.950492	5.698492	.	.	.	.	.	0	.	1	PF11327	0	.	0.00700000000000001	0.035	1	1	0.57	0	0	27372.16	259	-13.5	4.2895	5	99	171	72	12	122	62	25	37	0.905660377358491	0.0	0.0	0.0	1	1	1	1	1	1	0	0	3.72	3.72	0.0
VCU39044.1	-0.4330505	5.757461	5.743461	.	.	.	.	.	0	.	1	PF11327	0	.	0.04	0.129	1	1	0.56	0	0	25696.66	242	-9.5	4.4607	6	93	156	68	13	117	58	25	33	0.978260869565217	0.0	0.0	0.0	1	1	1	1	1	1	0	0	4.02	4.02	0.0
VDB93003.1	-0.4330505	5.2417305	5.7737305	.	.	.	.	.	0	.	1	PF11327	0	.	0.013	0.065	1	1	0.6	0	0	27817.74	262	-13.5	4.3686	6	99	168	71	14	124	65	27	38	0.962264150943396	0.0	0.0	0.0	1	1	1	1	1	1	0	0	3.73	3.73	0.0
VDB89946.1	-0.43310767	1.470297	3.642297	.	.	.	.	.	0	.	0	.	0	.	0.515	0.123	1	1	0.31	1	0	4332.16	39	0.5	6.9708	1	12	20	14	5	26	7	4	3	0.666666666666667	0.0	0.0	0.0	1	1	1	1	1	0	1	0	16.97	16.97	0.0
VCU39323.1	-0.43472606	-0.4887045	4.7072955	.	.	.	.	.	0	.	0	.	0	GH16	0.0	0.134	1	1	0.57	0	0	41878.21	382	-2.0	5.9446	6	133	224	105	40	206	67	34	33	0.988095238095238	1.0	1.0	0.0	1	1	1	1	1	1	0	0	0.41	2.37	0.0
VCU40578.1	-0.4356377	6.547955	4.771955	.	.	.	.	.	0	.	0	.	0	.	0.981	0.315	1	1	0.27	0	0	8809.55	82	3.5	8.808	3	29	40	34	3	48	14	9	5	1.53846153846154	.	.	.	1	1	1	0	0	1	0	0	0.88	8.18	0.0
VDB92605.1	-0.43736517	1.049101	4.427101	.	.	.	.	.	0	.	0	.	0	.	0.026	0.411	1	1	0.27	0	0	30880.18	283	-5.5	4.8007	7	94	151	84	22	153	56	26	30	1.07407407407407	0.0	0.0	0.0	1	0	0	1	0	0	0	0	0.75	0.75	0.0
VCU39767.1	-0.43739343	5.7696125	5.7636125	.	.	.	.	.	0	.	0	.	0	.	0.92	0.081	1	1	0.3	0	0	8917.59	78	12.0	12.5047	2	25	33	24	6	47	20	16	4	0.6	0.0	0.0	0.0	1	1	1	1	1	1	0	0	1.82	1.82	0.0
VCU41348.1	-0.4389894	4.3486265	5.0426265	.	.	.	reduced_virulence	PHI:257	0	.	1	PF11327	0	.	0.0	0.0510000000000001	1	1	0.24	0	0	56598.32	554	-17.0	4.726	5	241	343	183	14	286	163	74	89	0.570621468926554	0.0	0.0	1.0	1	0	1	1	1	1	0	0	5.72	5.79	0.0
VDB90638.1	-0.44253457	-0.185554500000001	5.4124455	.	.	.	.	.	0	.	0	.	0	.	0.0	0.067	1	1	0.09	0	0	142374.85	1269	58.5	10.3106	3	351	683	241	91	489	387	229	158	1.48826291079812	1.0	0.0	0.0	1	0	1	1	1	1	0	1	15.65	15.76	0.8
VCU38950.1	-0.44532645	1.4688895	5.5548895	.	.	.	.	.	0	.	0	.	0	.	0.21	0.109	1	1	0.14	0	0	20566.73	179	-7.5	4.5482	3	40	76	50	21	98	44	19	25	1.71428571428571	0.0	0.0	0.0	1	1	1	1	1	1	0	0	0.77	0.78	0.0
VDB91261.1	-0.45257664	-0.545197499999999	4.2368025	.	.	.	.	.	0	.	0	.	0	.	0.001	0.202	1	1	0.17	0	0	34993.48	299	26.0	10.3975	7	67	132	78	38	142	84	57	27	2.86486486486486	1.0	0.0	0.0	1	1	0	1	0	1	0	1	18.2	18.2	0.85
VCU40906.1	-0.4563769	-3.2077905	2.5642095	.	.	.	.	.	0	.	0	.	0	.	0.0	0.038	1	1	0.45	1	0	45475.27	397	19.5	9.4326	8	102	187	105	63	220	98	62	36	1.78260869565217	0.0	0.0	0.0	1	1	1	1	1	0	1	1	19.38	19.62	0.8
VDB84313.1	-0.45692497	-6.3504555	-0.5064555	.	.	.	.	.	0	.	0	.	0	.	0.0	0.026	0	0	0.0500000000000001	0	0	198016.08	1800	-13.5	5.9227	7	554	981	421	152	805	453	229	224	1.23768115942029	.	.	.	0	0	0	0	0	0	0	0	0.0	0.0	0.0
VDB89385.1	-0.457417	-0.197038	4.002962	.	.	.	.	.	0	.	0	.	0	.	0.002	0.298	1	1	0.43	0	0	6457.62	56	8.5	11.219	2	19	28	12	8	30	11	10	1	1.75	.	.	.	1	0	1	0	0	0	0	0	0.35	0.35	0.0
VDB88365.1	-0.461694	7.705232	4.057232	.	.	.	.	.	0	.	0	.	0	.	0.993	0.615	1	1	0.3	0	0	4444.12	39	-1.0	5.4782	2	11	18	12	4	20	10	5	5	1.4	.	.	.	1	0	0	0	0	0	0	0	0.01	0.01	0.0
VDB95229.1	-0.46194148	5.58851	0.39251	.	.	.	.	.	0	.	0	.	0	.	0.96	0.906	0	0	0.63	0	0	5983.73	54	2.5	7.8924	2	19	28	14	9	27	12	8	4	1.54545454545455	.	.	.	0	0	0	0	0	0	0	0	0.0	0.0	0.0
VDB95164.1	-0.46387082	-1.1340765	-0.5060765	.	.	.	effector_(plant_avirulence_determinant)	PHI:6830,PHI:6101,PHI:6824	0	.	0	.	0	.	0.0	0.0620000000000001	0	0	0.07	0	0	113338.99	1029	13.5	7.8492	12	309	546	286	66	458	251	138	113	1.51592356687898	.	.	.	0	0	0	0	0	0	0	0	0.0	0.16	0.0
VDB85927.1	-0.46753246	-9.8721585	-0.5461585	.	.	.	lethal,unaffected_pathogenicity	PHI:1569,PHI:1584	0	.	0	.	0	.	0.0	0.279	0	0	0.37	0	0	27516.65	254	33.5	11.5704	0	85	133	73	24	137	70	54	16	0.902777777777778	.	.	.	0	0	0	0	0	0	0	0	0.0	0.08	0.0
VDB93858.1	-0.46755344	-1.554452	3.391548	.	.	.	reduced_virulence,unaffected_pathogenicity	PHI:9074,PHI:552,PHI:2920,PHI:2921,PHI:48,PHI:9075,PHI:712,PHI:397,PHI:3919,PHI:3991,PHI:9058,PHI:1011	0	.	0	.	0	AA1_1,AA1,AA1_3,AA1_2	0.0	0.00900000000000001	1	1	0.68	1	0	65711.42	591	-17.0	4.9891	5	164	311	173	80	333	119	57	62	1.18032786885246	0.0	0.0	0.0	1	1	1	1	1	1	1	1	0.08	22.91	0.0
VCU39786.1	-0.4701112	2.863854	-0.538146	.	.	.	.	.	0	.	0	.	0	.	0.966	0.601	0	0	0.4	0	0	26955.44	251	3.5	7.808	3	84	143	58	27	155	56	31	25	0.51219512195122	.	.	.	0	0	0	0	0	0	0	0	0.0	0.0	0.0
VCU39228.1	-0.47181666	3.4370435	5.7470435	.	.	.	.	.	0	.	0	.	0	.	0.452	0.163	1	1	0.27	0	0	12248.19	111	2.5	7.3819	2	33	56	34	15	66	19	12	7	0.84	0.0	0.0	0.0	1	1	1	1	1	1	0	0	0.11	0.13	0.0
VCU38771.1	-0.47184372	-3.536658	2.307342	.	.	.	.	.	0	.	0	.	0	.	0.0	0.026	1	1	0.1	1	0	113839.36	1022	-15.5	5.1493	13	339	548	247	96	455	236	114	122	1.40236686390533	0.0	0.0	0.0	1	0	1	1	1	1	1	0	0.03	6.86	0.0
VCU40038.1	-0.476938	6.498724	4.800724	.	.	.	.	.	0	.	0	.	0	.	0.832	0.451	1	1	0.14	0	0	23912.54	212	0.5	6.6394	2	56	103	78	30	128	43	23	20	1.13636363636364	0.0	0.0	0.0	1	1	1	1	0	1	0	1	20.04	20.19	0.739130434782609
VCU40826.1	-0.48351192	0.189418500000001	2.9314185	.	.	.	.	.	0	.	0	.	0	.	0.173	0.37	1	1	0.47	0	0	8311.52	76	2.5	9.6953	0	29	40	22	9	41	17	10	7	1.2	.	.	.	0	0	0	0	0	0	0	0	1.11	1.15	0.0
VCU39429.1	-0.4885491	4.7711045	4.5011045	.	.	.	.	.	0	.	0	.	0	.	0.969	0.076	1	1	0.22	0	0	4311.12	36	1.5	9.1585	0	8	15	13	7	24	8	5	3	1.14285714285714	.	.	.	1	1	1	0	1	1	0	0	2.12	2.12	0.0
VCU40307.1	-0.49249458	4.468752	-0.583248	.	.	.	.	.	0	.	0	.	0	.	0.96	0.882	0	0	0.27	0	0	10194.75	92	4.5	9.7479	2	27	52	22	10	50	19	12	7	1.3	.	.	.	0	0	0	0	0	0	0	0	0.0	0.01	0.0
VDB90936.1	-0.4969362	-5.313618	-0.505618	.	.	.	reduced_virulence	PHI:2568,PHI:7188	0	.	0	.	0	.	0.0	0.032	0	0	0.02	0	0	31372.07	284	-16.0	4.4578	2	81	149	85	27	147	82	35	47	0.910714285714286	.	.	.	0	0	0	0	0	0	0	0	0.0	0.01	0.0
VCU40763.1	-0.49864465	1.2310935	5.3590935	.	.	.	.	.	0	.	0	.	0	.	0.067	0.245	1	1	0.49	0	0	4683.58	39	0.5	6.913	3	11	16	10	10	29	7	4	3	1.28571428571429	0.0	0.0	0.0	1	1	1	1	1	1	0	0	1.82	1.82	0.0
VCU41287.1	-0.4994099	6.54655	4.63255	.	.	.	.	.	0	.	0	.	0	.	1.0	0.319	1	1	0.21	0	0	4269.16	39	2.0	10.487	0	10	19	17	3	26	8	5	3	1.0	.	.	.	1	1	1	0	1	0	0	0	6.6	6.6	0.0
VDB92883.1	-0.4994099	6.54655	4.63255	.	.	.	.	.	0	.	0	.	0	.	1.0	0.319	1	1	0.21	0	0	4269.16	39	2.0	10.487	0	10	19	17	3	26	8	5	3	1.0	.	.	.	1	1	1	0	1	0	0	0	6.6	6.6	0.0
VDB92882.1	-0.4994099	6.54655	4.63255	.	.	.	.	.	0	.	0	.	0	.	1.0	0.319	1	1	0.21	0	0	4269.16	39	2.0	10.487	0	10	19	17	3	26	8	5	3	1.0	.	.	.	1	1	1	0	1	0	0	0	6.6	6.6	0.0
VDB90357.1	-0.49955893	-1.6146515	2.5013485	.	.	.	.	.	0	.	0	.	0	.	0.0	0.314	1	1	0.72	1	0	25727.27	256	8.0	9.4707	4	117	170	61	19	156	24	17	7	0.662650602409639	0.0	0.0	0.0	1	1	1	1	1	1	1	0	0.27	13.58	0.0
VCU40535.1	-0.50145936	-0.365639000000001	4.920361	.	.	.	.	.	0	.	0	.	0	.	0.0	0.119	1	1	0.19	0	0	38845.81	341	22.5	10.0854	6	95	169	89	43	181	94	60	34	1.421875	1.0	0.0	0.0	1	0	1	1	1	0	0	0	0.16	0.17	0.0
VCU40324.1	-0.50174844	-1.040935	4.905065	.	.	.	.	.	0	.	0	.	0	.	0.0	0.00900000000000001	1	1	0.48	0	0	78649.1	711	-18.5	4.6976	1	232	383	199	98	384	129	59	70	1.12925170068027	1.0	0.0	0.0	1	0	1	1	0	1	0	1	20.09	20.55	0.75
VCU39233.1	-0.5031234	-0.265954500000002	5.4820455	.	.	.	.	.	0	.	0	.	0	.	0.0	0.042	1	1	0.24	0	0	41218.76	357	-0.5	6.4099	6	76	164	108	50	205	84	44	40	1.84210526315789	0.0	0.0	0.0	1	1	1	1	1	1	0	0	3.03	3.1	0.0
VCU38773.1	-0.5035579	-1.603903	-0.503903	.	.	.	reduced_virulence	PHI:7075	0	.	0	.	0	.	0.157	0.493	0	0	0.1	0	0	33350.49	314	-2.5	5.9243	5	105	175	115	18	186	81	41	40	0.650602409638554	.	.	.	0	0	0	0	0	0	0	0	0.0	0.3	0.0
VCU40807.1	-0.5049424	1.44122	5.91722	.	.	.	.	.	0	.	0	.	0	.	0.003	0.251	1	1	0.26	0	0	6997.2	62	-1.0	4.8536	1	18	31	18	6	39	13	6	7	0.642857142857143	0.0	0.0	0.0	1	1	1	1	1	1	0	0	5.6	5.6	0.0
VCU40999.1	-0.50601125	-1.9387125	2.8612875	.	.	.	.	.	0	.	0	.	0	.	0.034	0.166	1	1	0.21	1	0	11080.09	98	5.0	9.8334	2	30	46	32	13	58	15	10	5	1.875	0.0	0.0	0.0	1	1	1	1	0	1	1	1	6.09	27.56	0.0
VDB87635.1	-0.5178044	-1.21601	4.41799	.	.	.	.	.	0	.	0	.	0	.	0.002	0.0590000000000001	1	1	0.29	0	0	4262.04	37	4.5	11.1085	0	12	15	11	6	21	7	6	1	1.125	.	.	.	1	1	1	0	0	1	0	0	0.2	0.2	0.0
VDB84402.1	-0.5191884	0.107910000000001	5.17791	.	.	.	.	.	0	.	0	.	0	.	0.0	0.155	1	1	0.41	0	0	43793.37	382	-0.5	6.2756	8	92	178	106	52	212	87	44	43	2.14035087719298	0.0	0.0	0.0	1	1	1	1	1	1	0	0	0.26	0.29	0.0
VDB84075.1	-0.52066207	-2.1339	2.3361	.	.	.	.	.	0	.	0	.	0	.	0.0	0.255	1	1	0.22	1	0	42471.4	385	9.5	8.4095	11	120	201	105	35	196	89	51	38	1.44117647058824	0.0	0.0	0.0	1	1	1	1	0	1	1	1	3.38	25.82	0.0
VDB86232.1	-0.521961	7.580812	5.900812	.	.	.	.	.	0	.	0	.	0	.	0.997	0.283	1	1	0.48	0	0	6617.79	56	2.5	7.7042	4	14	27	16	12	34	10	7	3	2.42857142857143	0.0	0.0	0.0	1	1	1	1	1	1	0	0	0.09	0.09	0.0
VDB90654.1	-0.522558	-6.0758095	-0.5018095	.	.	.	.	.	0	.	0	.	0	.	0.0	0.071	0	0	0.0600000000000001	0	0	64823.54	595	-4.0	5.9738	4	187	316	200	58	327	152	77	75	1.04379562043796	.	.	.	0	0	0	0	0	0	0	0	0.0	0.02	0.0
VCU40743.1	-0.52360845	0.435377000000002	4.665377	.	.	.	.	.	0	.	0	.	0	.	0.001	0.294	1	1	0.11	0	0	37323.12	327	13.5	9.6761	4	88	140	92	43	174	79	48	31	1.72222222222222	.	.	.	0	0	1	0	1	1	0	0	0.0	0.07	0.0
VDB90560.1	-0.525965	3.1879975	3.8779975	.	.	.	.	.	0	.	0	.	0	.	0.382	0.503	1	1	0.09	0	0	35190.25	328	7.0	9.1053	4	99	170	126	17	195	77	43	34	1.11688311688312	.	.	.	1	0	1	0	1	1	0	0	0.01	0.05	0.0
VCU41230.1	-0.5263946	-0.5429225	4.1790775	.	.	.	.	.	0	.	0	.	0	.	0.0	0.213	1	1	0.76	0	0	48645.61	462	-8.0	4.976	29	192	309	106	35	249	86	41	45	0.792792792792793	0.0	0.0	1.0	1	0	1	1	0	1	0	0	16.3	16.87	0.0
VCU40595.1	-0.5304935	0.2144035	4.4984035	.	.	.	.	.	0	.	0	.	0	.	0.0	0.286	1	1	0.22	0	0	43631.19	382	7.0	7.8436	9	92	179	108	52	210	90	51	39	1.82539682539683	.	.	.	1	1	1	0	1	1	0	0	3.92	3.92	0.0
VDB84383.1	-0.53282905	-0.9685345	4.5034655	.	.	.	.	.	0	.	0	.	0	.	0.0	0.088	1	1	0.4	0	0	7008.4	61	8.0	10.7784	2	20	27	18	8	36	12	10	2	2.11111111111111	0.0	0.0	0.0	1	1	1	1	0	1	0	0	0.58	0.58	0.0
VDB88018.1	-0.53361416	7.423416	5.605416	.	.	.	.	.	0	.	0	.	0	.	0.987	0.316	1	1	0.5	0	0	6404.53	55	0.0	6.4372	2	12	21	21	9	33	13	7	6	2.55555555555556	0.0	0.0	0.0	1	1	1	1	1	1	0	1	18.79	18.79	0.739130434782609
VDB95235.1	-0.5342648	0.448506500000002	4.2905065	.	.	.	reduced_virulence	PHI:2896,PHI:61	0	.	0	.	0	GH17	0.002	0.191	1	1	0.47	0	0	31910.02	293	-11.0	4.3906	5	96	162	100	29	162	53	22	31	1.28070175438597	.	.	.	1	0	0	0	0	1	0	0	0.75	1.0	0.0
VDB89289.1	-0.5377339	-1.045013	4.384987	.	.	.	.	.	0	.	0	.	0	.	0.0	0.095	1	1	0.34	0	0	8107.44	71	7.5	10.5454	2	26	33	17	9	32	16	12	4	3.66666666666667	.	.	.	1	0	1	0	0	0	0	0	0.5	0.5	0.0
VCU39864.1	-0.53960156	-0.0627119999999988	4.821288	.	.	.	.	.	0	.	0	.	0	.	0.0	0.186	1	1	0.14	0	0	37436.9	340	7.0	8.4648	4	105	183	89	27	170	81	46	35	1.06060606060606	.	.	.	1	1	1	0	1	1	0	0	8.96	8.97	0.0
VDB85837.1	-0.54616976	4.5484695	-0.1255305	.	.	.	.	.	0	.	0	.	0	.	1.0	0.779	0	0	0.28	0	0	1985.24	18	-1.0	4.3699	1	7	10	3	1	10	5	2	3	0.5	.	.	.	0	0	0	0	0	0	0	0	0.0	0.0	0.0
VDB96341.1	-0.5476334	3.807079	-0.498921	.	.	.	reduced_virulence	PHI:3526	0	.	0	.	0	.	0.893	0.658	0	0	0.27	0	0	23904.09	220	-6.0	4.6898	6	67	128	66	20	131	53	24	29	0.810344827586207	.	.	.	0	0	0	0	0	0	0	0	0.0	0.35	0.0
VDB90368.1	-0.54772806	6.1348505	0.3028505	.	.	.	.	.	0	.	0	.	0	.	1.0	0.972	0	0	0.35	0	0	5383.15	49	4.5	8.6817	5	21	26	8	4	26	13	9	4	0.75	.	.	.	0	0	0	0	0	0	0	0	0.0	0.0	0.0
VDB85769.1	-0.55057156	-0.7077305	4.4402695	.	.	.	.	.	0	.	0	.	0	.	0.0	0.142	1	1	0.09	0	0	34764.22	299	25.5	10.2595	7	68	138	81	37	143	94	62	32	2.175	0.0	0.0	0.0	1	1	0	1	0	1	0	1	18.38	18.38	0.8
VDB89809.1	-0.55337167	4.4076255	-0.5003745	.	.	.	.	.	0	.	0	.	0	.	1.0	0.818	0	0	0.38	0	0	22451.05	203	4.5	7.8222	14	65	110	61	17	118	46	26	20	0.878048780487805	.	.	.	0	0	0	0	0	0	0	0	0.01	0.01	0.0
VCU40515.1	-0.5549711	2.3727735	4.5927735	.	.	.	.	.	0	.	0	.	0	.	0.085	0.545	1	1	0.24	0	0	33714.29	301	4.0	7.4183	5	87	150	83	37	160	66	37	29	1.49090909090909	0.0	0.0	0.0	1	0	0	1	0	1	0	0	0.0	0.02	0.0
VDB89292.1	-0.559567	3.966986	-0.671014	.	.	.	.	.	0	.	0	.	0	.	0.935	0.838	0	0	0.6	0	0	13541.3	125	6.0	9.676	1	44	71	31	17	68	26	17	9	1.02941176470588	.	.	.	0	0	0	0	0	0	0	0	0.0	0.62	0.0
VCU39765.1	-0.5617728	-0.191862	5.754138	.	.	.	.	.	0	.	0	.	0	.	0.0	0.00900000000000001	1	1	0.25	0	0	90944.48	816	-17.0	4.8377	5	262	436	237	111	456	167	78	89	0.994186046511628	0.0	0.0	0.0	1	1	1	1	1	1	0	0	9.5	9.65	0.0
VDB89225.1	-0.5617728	0.744992000000001	5.648992	.	.	.	reduced_virulence	PHI:7968,PHI:785	0	.	0	.	0	GH125	0.0	0.016	1	1	0.48	0	0	57870.31	517	-7.5	5.0557	5	160	274	142	67	283	104	50	54	1.22857142857143	0.0	0.0	0.0	1	1	1	1	1	1	0	0	8.66	9.05	0.0
VDB88280.1	-0.5637593	2.284099	5.104099	.	.	.	.	.	0	.	0	.	0	.	0.00600000000000001	0.524	1	1	0.37	0	0	37941.88	335	6.0	7.1986	7	103	171	85	58	180	88	51	37	1.35483870967742	.	.	.	1	1	1	0	1	1	0	0	13.8	13.85	0.0
VCU39554.1	-0.5639235	3.138492	-0.521508	.	.	.	.	.	0	.	0	.	0	.	0.871	0.739	0	0	0.45	0	0	16539.55	150	-2.0	5.5869	4	51	87	37	19	76	36	18	18	1.28	.	.	.	0	0	0	0	0	0	0	0	0.09	0.3	0.0
VCU41163.1	-0.565928	-2.9214115	2.7245885	.	.	.	.	.	0	.	0	.	0	GH76	0.0	0.0590000000000001	1	1	0.66	1	0	49926.44	457	-7.0	4.7649	8	169	261	130	60	277	65	30	35	0.940677966101695	0.0	0.0	0.0	1	1	1	1	1	1	1	1	0.56	31.54	0.0
VDB93722.1	-0.56664944	-3.3864465	-0.5104465	.	.	.	reduced_virulence,unaffected_pathogenicity	PHI:443,PHI:7938,PHI:8570,PHI:3385,PHI:9314	0	.	0	.	0	.	0.00600000000000001	0.348	0	0	0.23	0	0	36784.68	339	-4.5	5.965	2	116	178	111	44	192	79	41	38	0.987012987012987	.	.	.	0	0	0	0	0	0	0	0	0.11	0.13	0.0
VDB94636.1	-0.56759334	0.573642	5.433642	.	.	.	.	.	0	.	0	.	0	.	0.001	0.189	1	1	0.24	0	0	37036.78	320	18.5	9.6503	7	71	143	91	46	165	84	54	30	2.18181818181818	0.0	0.0	0.0	1	1	1	1	1	1	0	0	0.01	0.01	0.0
VDB87757.1	-0.5696225	0.0256790000000011	5.449679	.	.	.	.	.	0	.	0	.	0	GH76	0.0	0.096	1	1	0.73	0	0	42964.83	379	-11.5	4.6294	5	113	199	107	56	199	69	31	38	1.59420289855072	0.0	0.0	0.0	1	0	1	1	1	0	0	0	1.87	1.89	0.0
VDB92719.1	-0.5704591	-6.436056	-0.508056	.	.	.	.	.	0	.	0	.	0	.	0.0	0.012	0	0	0.13	0	0	51713.11	474	12.5	9.1588	4	174	278	104	33	207	117	68	49	0.612612612612613	.	.	.	0	0	0	0	0	0	0	0	0.0	0.0	0.0
VDB90573.1	-0.5822288	4.959818	1.995818	.	.	.	.	.	0	.	0	.	0	.	0.971	0.523	1	1	0.43	1	0	11758.68	103	4.0	8.2822	3	28	46	29	18	59	22	14	8	2.1875	.	.	.	1	1	0	0	0	0	1	1	22.21	22.21	0.695652173913043
VDB92773.1	-0.5875466	6.6697565	3.5437565	.	.	.	.	.	0	.	0	.	0	.	0.993	0.528	1	1	0.34	0	0	15356.98	141	7.0	10.3555	3	48	78	51	7	77	28	18	10	0.571428571428571	.	.	.	1	1	1	0	0	1	0	0	0.81	1.69	0.0
VDB93357.1	-0.5886817	3.1632485	-0.2147515	.	.	.	.	.	0	.	0	.	0	.	0.793	0.77	0	0	0.44	0	0	19168.81	172	3.5	8.1064	4	59	91	47	27	101	33	19	14	1.04878048780488	.	.	.	0	0	0	0	0	0	0	0	0.35	0.39	0.0
VCU40809.1	-0.59478676	-1.371517	4.568483	.	.	.	.	.	0	.	0	.	0	.	0.0	0.01	1	1	0.07	0	0	63284.53	578	-18.5	4.7357	1	165	297	178	45	292	171	78	93	1.28448275862069	1.0	0.0	0.0	1	1	1	1	0	1	0	1	22.65	22.67	1.0
VDB90353.1	-0.5995488	-0.3635005	4.5764995	.	.	.	reduced_virulence	PHI:2058	0	.	0	.	0	.	0.0	0.01	1	1	0.04	0	0	113378.77	1024	-29.5	4.8324	3	316	509	301	80	471	304	141	163	1.36781609195402	0.0	0.0	0.0	1	0	1	1	1	1	0	0	2.9	3.15	0.0
VCU38829.1	-0.60078335	-0.133758	5.218242	.	.	.	.	.	0	.	0	.	0	.	0.0	0.108	1	1	0.55	0	0	43398.92	377	8.5	8.0051	6	86	175	101	65	213	85	50	35	1.93548387096774	0.0	0.0	0.0	1	1	1	1	1	1	0	0	4.39	4.6	0.0
VDB91273.1	-0.60416293	0.531434	5.253434	.	.	.	.	.	0	.	0	.	0	.	0.0	0.213	1	1	0.08	0	0	36616.24	315	25.0	10.0529	8	74	136	77	37	145	92	61	31	2.7027027027027	1.0	0.0	1.0	1	0	1	1	1	1	0	0	3.38	3.43	0.0
VDB88691.1	-0.60696995	5.469574	0.417574	.	.	.	.	.	0	.	0	.	0	.	1.0	0.842	0	0	0.57	0	0	9780.18	90	6.5	9.7281	4	29	54	26	6	49	21	14	7	0.92	.	.	.	0	0	0	0	0	0	0	0	0.0	0.0	0.0
VDB94640.1	-0.6082727	0.194092000000001	4.490092	.	.	.	.	.	0	.	0	.	0	.	0.0	0.284	1	1	0.11	0	0	39252.93	339	17.0	9.133	8	91	151	84	56	171	94	59	35	2.06122448979592	.	.	.	1	0	1	0	1	1	0	0	0.21	0.22	0.0
VDB89821.1	-0.6086941	0.251694500000001	4.8896945	.	.	.	.	.	0	.	0	.	0	.	0.09	0.137	1	1	0.25	0	0	5993.07	55	2.0	7.3556	1	21	26	23	10	38	6	5	1	0.923076923076923	0.0	0.0	0.0	1	1	1	1	0	1	0	0	27.22	27.22	0.0
VDB89405.1	-0.60934436	-0.9061365	5.0338635	.	.	.	.	.	0	.	0	.	0	.	0.0	0.01	1	1	0.04	0	0	52653.41	471	-20.0	4.5959	8	133	233	128	39	229	136	60	76	1.2093023255814	1.0	0.0	0.0	1	1	1	1	1	1	0	0	4.06	4.06	0.0
VDB96410.1	-0.6106807	0.305975000000001	4.361975	.	.	.	.	.	0	.	0	.	0	.	0.03	0.294	1	1	0.11	0	0	22388.07	200	7.5	10.0413	2	61	92	66	23	113	35	22	13	1.23529411764706	0.0	0.0	1.0	1	1	1	1	0	1	0	0	11.21	19.18	0.0
VDB83640.1	-0.6127511	2.2324915	5.4684915	.	.	.	reduced_virulence	PHI:4988,PHI:4989	0	.	0	.	0	.	0.0	0.294	1	1	0.13	0	0	37366.99	336	-3.5	5.6439	4	103	172	97	42	178	74	37	37	1.18181818181818	0.0	0.0	0.0	1	1	1	1	1	1	0	0	0.05	0.05	0.0
VDB95028.1	-0.61665046	-3.2341145	2.3458855	.	.	.	.	.	0	.	0	.	0	GH16	0.0	0.07	1	1	0.84	1	0	42891.73	410	-5.0	4.8485	6	170	275	93	37	221	66	31	35	0.844036697247706	0.0	0.0	0.0	1	1	1	1	0	1	1	0	0.01	5.77	0.0
VDB92863.1	-0.62039804	4.557365	5.295365	.	.	.	.	.	0	.	0	.	0	.	0.661	0.216	1	1	0.25	0	0	6678.99	59	1.0	7.7905	2	18	24	23	8	39	9	5	4	1.81818181818182	0.0	0.0	0.0	1	1	1	1	1	1	0	0	1.92	1.92	0.0
VDB89914.1	-0.6204499	-0.9426395	-0.3546395	.	.	.	.	.	0	.	0	.	0	.	0.525	0.377	0	0	0.69	0	0	6411.08	58	9.0	11.65	0	21	36	9	3	19	22	16	6	1.0	.	.	.	0	0	0	0	0	0	0	0	0.0	0.0	0.0
VDB92669.1	-0.62789035	-4.628217	-0.506217	.	.	.	.	.	0	.	0	.	0	.	0.013	0.3	0	0	0.3	0	0	35802.61	333	-7.0	4.9001	7	116	176	101	22	179	81	38	43	0.894736842105263	.	.	.	0	0	0	0	0	0	0	0	0.0	0.01	0.0
VCU40205.1	-0.62789035	-1.9748005	-0.4848005	.	.	.	reduced_virulence	PHI:3071	0	.	0	.	0	.	0.09	0.495	0	0	0.22	0	0	35445.35	328	0.0	6.485	13	116	184	110	32	191	70	38	32	0.593023255813954	.	.	.	0	0	0	0	0	0	0	0	0.0	0.02	0.0
VCU40901.1	-0.6291307	-0.255344	5.684656	.	.	.	.	.	0	.	0	.	0	.	0.0	0.01	1	1	0.42	0	0	58194.52	524	-11.5	4.8347	8	163	284	141	76	301	92	43	49	1.13157894736842	0.0	0.0	0.0	1	1	1	1	0	1	0	1	15.47	15.53	0.722222222222222
VCU40581.1	-0.6296147	1.518834	5.166834	.	.	.	.	.	0	.	0	.	0	.	0.0	0.392	1	1	0.14	0	0	45224.8	398	10.0	8.7209	10	104	195	106	45	206	92	52	40	2.18333333333333	1.0	0.0	0.0	1	0	1	1	1	1	0	0	0.39	0.39	0.0
VDB92934.1	-0.6313822	-0.619709	4.426291	.	.	.	.	.	0	.	0	.	0	.	0.0	0.159	1	1	0.04	0	0	50513.28	439	13.5	8.3142	15	121	214	109	58	215	126	73	53	1.83076923076923	.	.	.	1	0	1	0	1	0	0	0	0.64	0.64	0.0
VDB93395.1	-0.63145006	5.3724145	-0.5075855	.	.	.	unaffected_pathogenicity	PHI:1627	0	.	0	.	0	.	1.0	0.98	0	0	0.39	0	0	10983.35	99	0.0	6.4158	8	37	57	18	11	48	23	12	11	1.23529411764706	.	.	.	0	0	0	0	0	0	0	0	0.0	0.02	0.0
VDB96364.1	-0.6358702	4.237963	3.703963	.	.	.	.	.	0	.	0	.	0	.	0.866	0.223	1	1	0.47	0	0	5552.44	52	4.0	12.2225	0	19	29	24	4	30	7	6	1	0.785714285714286	.	.	.	0	1	0	0	0	1	0	0	0.07	0.07	0.0
VDB87938.1	-0.6412866	1.373467	5.135467	.	.	.	.	.	0	.	0	.	0	.	0.004	0.369	1	1	0.17	0	0	30805.45	263	19.5	9.823	4	53	105	64	44	128	85	56	29	2.45945945945946	1.0	0.0	0.0	1	1	1	1	0	0	0	0	0.02	0.46	0.0
VDB88268.1	-0.64307964	4.4517975	3.4977975	.	.	.	.	.	0	.	0	.	0	.	0.59	0.569	1	1	0.43	1	0	4658.49	40	-1.5	4.538	1	12	15	9	7	25	7	3	4	1.83333333333333	0.0	0.0	0.0	1	0	1	1	1	0	1	1	15.16	15.16	1.0
VDB89449.1	-0.64617646	-6.352702	-0.502702	.	.	.	lethal,reduced_virulence,loss_of_pathogenicity,unaffected_pathogenicity	PHI:1240,PHI:3088,PHI:1244,PHI:1239,PHI:1235,PHI:376,PHI:393,PHI:2120,PHI:1218,PHI:1187,PHI:1269,PHI:2162,PHI:2317,PHI:227,PHI:7725,PHI:1083,PHI:3131,PHI:7810,PHI:4941,PHI:2370,PHI:3087,PHI:1208,PHI:36,PHI:1241,PHI:428,PHI:146,PHI:9481,PHI:2272,PHI:417,PHI:6670,PHI:1226,PHI:1044,PHI:4626,PHI:158,PHI:1230,PHI:1223,PHI:1249,PHI:1199,PHI:6971,PHI:1204,PHI:2810,PHI:9201,PHI:2557,PHI:3132,PHI:427,PHI:…	0	.	0	.	0	.	0.0	0.025	0	0	0.0500000000000001	0	0	98975.16	901	0.5	6.55	8	280	498	236	91	441	223	117	106	1.28571428571429	.	.	.	0	0	0	0	0	0	0	0	0.0	0.31	0.0
VCU40582.1	-0.65135133	-1.029446	4.028554	.	.	.	.	.	0	.	0	.	0	.	0.0	0.157	1	1	0.13	0	0	46557.1	401	12.0	9.0016	8	102	185	101	55	197	99	57	42	2.61702127659574	.	.	.	1	0	1	0	1	0	0	0	13.97	13.98	0.0
VCU40895.1	-0.6537862	0.416262499999998	5.5342625	.	.	.	.	.	0	.	0	.	0	.	0.075	0.072	1	1	0.3	0	0	7416.65	65	-2.0	4.5603	0	16	31	21	9	43	14	6	8	0.8	0.0	0.0	0.0	1	1	1	1	1	0	0	0	1.61	1.61	0.0
VDB94536.1	-0.65702116	-1.506648	4.463352	.	.	.	.	.	0	.	0	.	0	.	0.001	0.004	1	1	0.56	0	0	4597.53	40	5.0	12.977	0	10	18	16	3	20	6	6	0	3.0	.	.	.	1	1	1	0	0	1	0	0	8.94	8.94	0.0
VDB92774.1	-0.6642699	6.450491	4.242491	.	.	.	.	.	0	.	0	.	0	.	0.982	0.386	1	1	0.5	0	0	10073.76	95	2.0	8.551	2	35	58	36	3	55	18	10	8	0.48	.	.	.	1	1	1	0	0	1	0	0	1.3	1.3	0.0
VCU39794.1	-0.6653793	-4.979077	-0.269077	.	.	.	.	.	0	.	0	.	0	.	0.01	0.205	0	0	0.59	0	0	2505.96	24	2.0	10.4996	0	9	13	8	1	13	4	3	1	1.16666666666667	.	.	.	0	0	0	0	0	0	0	0	0.0	0.0	0.0
VDB86291.1	-0.6685393	-0.0699885000000007	4.0700115	.	.	.	.	.	0	.	0	.	0	.	0.001	0.309	1	1	0.36	0	0	35612.2	326	20.0	10.2531	6	102	172	97	27	174	73	48	25	1.41935483870968	.	.	.	1	0	1	0	0	1	0	0	0.2	0.2	0.0
VDB93230.1	-0.6695901	-6.0407005	-0.5027005	.	.	.	.	.	0	.	0	.	0	.	0.00600000000000001	0.071	0	0	0.29	0	0	11417.67	110	-16.0	3.8044	0	40	60	40	5	61	34	9	25	0.67741935483871	.	.	.	0	0	0	0	0	0	0	0	0.02	0.13	0.0
VDB90717.1	-0.67362	1.779986	2.599986	.	.	.	loss_of_pathogenicity,unaffected_pathogenicity,reduced_virulence	PHI:4926,PHI:2306,PHI:2114	0	.	0	.	0	.	0.0	0.03	1	1	0.13	1	0	60859.62	549	-15.0	4.9179	5	151	291	145	57	277	161	76	85	1.23333333333333	0.0	0.0	0.0	1	1	1	1	1	1	1	0	0.13	17.73	0.0
VDB91289.1	-0.6783402	0.0742034999999985	4.8562035	.	.	.	.	.	0	.	0	.	0	.	0.001	0.202	1	1	0.08	0	0	34697.29	300	17.5	9.6768	7	69	130	85	39	148	87	55	32	2.6	1.0	0.0	0.0	1	1	1	1	1	1	0	1	18.06	18.07	0.85
VDB92575.1	-0.68414843	-0.0794680000000003	3.154532	.	.	.	.	.	0	.	0	.	0	.	0.001	0.46	1	1	0.62	0	0	41318.81	384	-3.5	5.1359	8	123	222	108	25	200	91	44	47	1.34146341463415	.	.	.	1	0	0	0	0	1	0	0	0.06	0.06	0.0
VCU38908.1	-0.6854174	4.4522725	-0.6237275	.	.	.	.	.	0	.	0	.	0	.	0.994	0.852	0	0	0.66	0	0	12609.3	119	-1.0	6.0624	1	44	66	39	14	69	25	13	12	1.28571428571429	.	.	.	0	0	0	0	0	0	0	0	0.02	0.06	0.0
VCU41051.1	-0.6926557	3.766293	4.222293	.	.	.	.	.	0	.	0	.	0	.	0.814	0.11	1	1	0.38	0	0	7168.38	58	6.0	10.7009	1	14	24	15	14	35	13	10	3	1.3	.	.	.	1	1	1	0	1	0	0	0	5.97	5.97	0.0
VCU39309.1	-0.69722664	2.6658465	5.3058465	.	.	.	.	.	0	.	0	.	0	.	0.039	0.521	1	1	0.09	0	0	36459.35	313	8.5	8.8758	4	79	136	71	43	144	84	48	36	2.74358974358974	0.0	0.0	0.0	1	1	1	1	1	1	0	0	0.16	0.16	0.0
VDB87930.1	-0.6985012	-0.743722000000001	4.776278	.	.	.	.	.	0	.	0	.	0	.	0.0	0.08	1	1	0.42	0	0	46549.22	402	16.5	9.1773	9	104	182	93	68	210	104	63	41	2.25862068965517	0.0	0.0	0.0	1	0	1	1	0	1	0	0	0.0	0.03	0.0
VCU40194.1	-0.7029861	1.088851	-0.735149	.	.	.	.	.	0	.	0	.	0	GH135	0.573	0.731	0	0	0.47	0	0	21221.34	192	8.0	9.5936	1	58	104	58	28	112	39	25	14	1.0952380952381	.	.	.	0	0	0	0	0	0	0	0	0.24	0.62	0.0
VDB91131.1	-0.7067456	0.3053935	5.2453935	.	.	.	reduced_virulence	PHI:61,PHI:816	0	.	0	.	0	GH17,GH158	0.0	0.01	1	1	0.42	0	0	60922.31	559	-13.0	4.7648	12	176	314	139	44	290	131	60	71	1.1259842519685	0.0	0.0	0.0	1	1	0	1	1	1	0	0	12.8	12.82	0.0
VCU40017.1	-0.7136953	-0.585054	4.502946	.	.	.	.	.	0	.	0	.	0	.	0.004	0.148	1	1	0.64	0	0	27616.02	256	-5.0	5.0688	4	98	152	73	28	133	50	24	26	1.02040816326531	.	.	.	1	0	1	0	1	0	0	0	1.26	1.29	0.0
VCU38752.1	-0.7140479	4.1708395	-0.5211605	.	.	.	.	.	0	.	0	.	0	.	0.968	0.814	0	0	0.49	0	0	16225.45	155	-2.0	5.2042	1	55	95	52	12	87	37	18	19	0.974358974358974	.	.	.	0	0	0	0	0	0	0	0	0.01	0.05	0.0
VDB94694.1	-0.7165997	-2.4488425	0.2151575	.	.	.	.	.	0	.	0	.	0	.	0.005	0.551	0	0	0.74	0	0	3517.96	31	3.5	9.1952	2	11	17	5	5	17	4	4	0	1.14285714285714	.	.	.	0	0	0	0	0	0	0	0	0.0	0.0	0.0
VCU39532.1	-0.71946	2.731153	4.015153	.	.	.	.	.	0	.	0	.	0	.	0.00900000000000001	0.777	1	1	0.29	0	0	13207.26	116	0.5	6.6296	3	29	57	32	11	64	27	15	12	0.875	.	.	.	0	1	0	0	0	1	0	0	0.0	0.0	0.0
VDB88287.1	-0.72327685	-3.528706	-0.588706	.	.	.	lethal,reduced_virulence,loss_of_pathogenicity,increased_virulence_(hypervirulence),unaffected_pathogenicity	PHI:4077,PHI:2247,PHI:2844,PHI:7915,PHI:2269,PHI:2802,PHI:5440,PHI:8927,PHI:7696,PHI:6956,PHI:2835,PHI:2836,PHI:5271,PHI:5272,PHI:7485,PHI:2312,PHI:3866,PHI:2022,PHI:685,PHI:7511,PHI:784,PHI:2837,PHI:6957,PHI:59	0	.	0	.	0	.	0.036	0.474	0	0	0.42	0	0	33588.32	320	8.5	8.78	4	122	181	114	27	184	65	39	26	0.835294117647059	.	.	.	0	0	0	0	0	0	0	0	0.01	0.06	0.0
VCU39824.1	-0.72385216	3.586062	-0.745938	.	.	.	lethal,reduced_virulence,loss_of_pathogenicity,unaffected_pathogenicity,increased_virulence_(hypervirulence)	PHI:2054,PHI:8752,PHI:787,PHI:269,PHI:3833,PHI:1119,PHI:780,PHI:8036,PHI:4736,PHI:449,PHI:62,PHI:182,PHI:7134,PHI:2052,PHI:4990,PHI:3831,PHI:3623,PHI:8035,PHI:507,PHI:808,PHI:339,PHI:861,PHI:471,PHI:3280,PHI:7133,PHI:3279,PHI:6950,PHI:6703,PHI:270,PHI:1036,PHI:3478,PHI:7009,PHI:3832,PHI:317,PHI:1061	0	.	0	.	0	.	0.877	0.845	0	0	0.19	0	0	23604.73	216	2.0	8.239	3	76	117	66	17	110	52	27	25	1.02083333333333	.	.	.	0	0	0	0	0	0	0	0	0.11	0.12	0.0
VCU39479.1	-0.72550976	-0.856797	-5.284797	.	.	.	.	.	0	.	0	.	0	.	0.975	0.763	0	1	0.47	0	1	15175.39	143	1.5	6.8304	3	46	84	48	16	90	23	14	9	0.85	.	.	.	1	1	0	0	0	0	2	2	40.66	40.71	0.888888888888889
VCU39739.1	-0.72850776	-4.4314795	0.4285205	.	.	.	.	.	0	.	0	.	0	.	0.0	0.19	0	0	0.46	0	0	6147.59	52	-4.0	4.3981	1	17	29	7	9	21	17	7	10	1.0	.	.	.	0	0	0	0	0	0	0	0	0.0	0.0	0.0
VDB96425.1	-0.7291428	-3.877684	0.382316	.	.	.	.	.	0	.	0	.	0	.	0.0	0.29	0	0	0.82	0	0	3138.56	31	3.0	9.6571	2	17	22	8	0	14	5	4	1	0.857142857142857	.	.	.	0	0	0	0	0	0	0	0	0.0	0.0	0.0
VDB91169.1	-0.7291428	-3.877684	0.382316	.	.	.	.	.	0	.	0	.	0	.	0.0	0.29	0	0	0.82	0	0	3138.56	31	3.0	9.6571	2	17	22	8	0	14	5	4	1	0.857142857142857	.	.	.	0	0	0	0	0	0	0	0	0.0	0.0	0.0
VDB91170.1	-0.7291428	-3.877684	0.382316	.	.	.	.	.	0	.	0	.	0	.	0.0	0.29	0	0	0.82	0	0	3138.56	31	3.0	9.6571	2	17	22	8	0	14	5	4	1	0.857142857142857	.	.	.	0	0	0	0	0	0	0	0	0.0	0.0	0.0
VDB88725.1	-0.7291428	-3.877684	0.382316	.	.	.	.	.	0	.	0	.	0	.	0.0	0.29	0	0	0.82	0	0	3138.56	31	3.0	9.6571	2	17	22	8	0	14	5	4	1	0.857142857142857	.	.	.	0	0	0	0	0	0	0	0	0.0	0.0	0.0
VDB91080.1	-0.7310387	4.683309	-0.590691	.	.	.	.	.	0	.	0	.	0	.	0.985	0.894	0	0	0.67	0	0	18469.14	172	6.0	9.7878	1	55	95	56	12	90	34	21	13	1.07692307692308	.	.	.	0	0	0	0	0	0	0	0	0.0	0.0	0.0
VCU38826.1	-0.73164535	-0.172156500000002	4.9878435	.	.	.	.	.	0	.	0	.	0	.	0.0	0.14	1	1	0.35	0	0	45638.2	393	8.0	7.534	8	88	171	99	70	214	100	58	42	2.09677419354839	0.0	0.0	0.0	1	1	1	1	1	1	0	0	0.4	3.5	0.0
VDB91229.1	-0.73329043	-6.241845	-0.505845	.	.	.	.	.	0	.	0	.	0	.	0.0	0.0440000000000001	0	0	0.0600000000000001	0	0	67713.84	615	11.5	7.8138	7	192	328	160	64	314	142	82	60	1.15254237288136	.	.	.	0	0	0	0	0	0	0	0	0.0	0.0	0.0
VDB94828.1	-0.73329043	-1.3361695	-0.5041695	.	.	.	loss_of_pathogenicity,reduced_virulence	PHI:234,PHI:3375,PHI:1074,PHI:2121,PHI:2125,PHI:2363	0	.	0	.	0	.	0.0	0.028	0	0	0.02	0	0	54925.2	498	-9.0	5.3356	4	154	266	127	49	243	126	62	64	1.03921568627451	.	.	.	0	0	0	0	0	0	0	0	0.0	0.0	0.0
VDB93954.1	-0.73407996	-0.562650500000001	4.9933495	.	.	.	.	.	0	.	0	.	0	.	0.00700000000000001	0.067	1	1	0.47	0	0	9933.73	92	5.0	10.2347	1	28	49	30	9	56	9	7	2	1.05263157894737	0.0	0.0	0.0	1	1	1	1	1	1	0	0	3.23	3.38	0.0
VDB90364.1	-0.7381871	4.3142945	-0.5097055	.	.	.	.	.	0	.	0	.	0	.	0.997	0.807	0	0	0.41	0	0	18103.99	168	-1.0	6.0876	6	56	92	60	11	94	41	21	20	1.02941176470588	.	.	.	0	0	0	0	0	0	0	0	0.0	0.03	0.0
VDB90852.1	-0.73912907	3.7928375	-0.6351625	.	.	.	.	.	0	.	0	.	0	.	0.996	0.742	0	0	0.25	0	0	14816.8	141	-1.0	6.0828	0	51	82	49	11	82	35	18	17	0.65	.	.	.	0	0	0	0	0	0	0	0	0.03	0.03	0.0
VDB88080.1	-0.7400918	1.5725075	5.0645075	.	.	.	.	.	0	.	0	.	0	.	0.001	0.417	1	1	0.08	0	0	37849.41	330	3.0	7.5699	7	86	147	82	42	172	79	42	37	1.83673469387755	.	.	.	1	1	1	0	1	1	0	0	0.0	0.0	0.0
VDB92713.1	-0.7401732	-3.6670585	-0.4690585	.	.	.	.	.	0	.	0	.	0	.	0.091	0.376	0	0	0.34	0	0	28107.59	253	-5.5	5.1064	2	76	135	79	26	125	62	30	32	1.475	.	.	.	0	0	0	0	0	0	0	0	0.18	0.2	0.0
VDB89051.1	-0.74035144	11.432991	4.878991	.	.	.	reduced_virulence	PHI:4623	1	BghCSEP0162	0	.	0	.	0.824	0.435	1	1	0.18	0	0	18578.05	155	-4.0	5.2739	6	40	61	37	29	79	49	24	25	2.42105263157895	0.0	0.0	0.0	1	1	0	1	0	1	0	0	0.47	0.47	0.0
VCU40772.1	-0.74045026	5.8611365	0.2931365	.	.	.	.	.	0	.	0	.	0	.	1.0	0.928	0	0	0.38	0	0	5521.15	49	1.0	7.1029	3	18	27	7	7	25	12	7	5	1.0	.	.	.	0	0	0	0	0	0	0	0	0.0	0.0	0.0
VDB91311.1	-0.74565077	-0.633847	2.456153	.	.	.	.	.	0	.	0	.	0	.	0.134	0.351	1	1	0.22	1	0	22428.11	189	13.0	9.8223	4	42	73	48	30	95	52	34	18	3.36842105263158	0.0	0.0	0.0	1	1	1	1	1	0	1	0	9.91	10.79	0.0
VCU39257.1	-0.74753535	5.892269	0.294269	.	.	.	.	.	0	.	0	.	0	.	1.0	0.933	0	0	0.43	0	0	5526.34	49	3.5	8.364	5	20	26	8	5	26	12	8	4	0.8	.	.	.	0	0	0	0	0	0	0	0	0.0	0.0	0.0
VDB95188.1	-0.7482059	0.301400000000001	-0.4846	.	.	.	.	.	0	.	0	.	0	.	0.973	0.158	0	0	0.47	0	0	8287.1	77	2.5	9.895	0	30	49	13	7	37	15	9	6	0.538461538461538	.	.	.	0	0	0	0	0	0	0	0	0.0	0.0	0.0
VDB93068.1	-0.74999046	-2.609614	-0.503614	.	.	.	.	.	0	.	0	.	0	.	0.275	0.374	0	0	0.38	0	0	14705.9	135	18.0	10.8494	0	51	73	35	9	56	41	30	11	1.51851851851852	.	.	.	0	0	0	0	0	0	0	0	0.0	0.0	0.0
VDB83806.1	-0.75077486	4.6272595	0.1452595	.	.	.	.	.	0	.	0	.	0	.	1.0	0.747	0	0	0.62	0	0	2691.19	25	1.5	7.7234	3	12	14	10	2	16	4	3	1	0.714285714285714	.	.	.	0	0	0	0	0	0	0	0	0.02	0.02	0.0
VDB93979.1	-0.7529074	2.5313	3.5453	.	.	.	.	.	0	.	0	.	0	.	0.689	0.142	1	1	0.56	0	0	6864.09	64	3.0	10.4872	0	21	36	26	3	33	10	7	3	1.5	.	.	.	0	0	0	0	1	0	0	0	3.55	3.55	0.0
VDB84094.1	-0.7564082	5.3605905	5.3585905	.	.	.	reduced_virulence	PHI:8753,PHI:8806	0	.	1	PF00187	0	CBM18,GH18	0.0	0.167	1	1	0.4	0	0	52498.62	470	2.5	6.8065	10	142	245	120	60	249	117	63	54	1.34042553191489	0.0	1.0	0.0	1	1	0	1	1	1	0	0	0.22	0.22	0.0
VDB91034.1	-0.7611846	-3.114964	2.693036	.	.	.	.	.	0	.	0	.	0	.	0.0	0.032	1	1	0.44	1	0	55950.28	494	9.5	9.3168	1	131	239	145	66	270	99	56	43	1.62921348314607	0.0	0.0	0.0	1	0	1	1	1	1	1	1	0.21	19.36	0.0
VDB90372.1	-0.7617717	4.026624	0.462624	.	.	.	.	.	0	.	0	.	0	.	1.0	0.594	0	0	0.47	0	0	3611.02	31	2.5	8.2863	3	14	17	3	5	14	9	6	3	1.2	.	.	.	0	0	0	0	0	0	0	0	0.0	0.0	0.0
VCU41121.1	-0.76391697	5.60624	0.26024	.	.	.	.	.	0	.	0	.	0	.	1.0	0.891	0	0	0.5	0	0	7929.08	70	9.0	10.3713	5	26	40	13	7	33	20	15	5	0.928571428571429	.	.	.	0	0	0	0	0	0	0	0	0.0	0.0	0.0
VDB94752.1	-0.76555026	0.1833345	5.0213345	.	.	.	reduced_virulence	PHI:6796	0	.	0	.	0	.	0.0	0.027	1	1	0.01	0	0	76165.06	685	2.5	6.8836	6	194	346	182	50	328	196	102	94	1.22900763358779	1.0	0.0	0.0	1	0	1	1	1	1	0	0	0.27	0.35	0.0
VDB92811.1	-0.7683532	-5.422254	-0.502254	.	.	.	.	.	0	.	0	.	0	.	0.002	0.178	0	0	0.26	0	0	36076.59	337	-10.5	4.7272	11	106	188	106	26	200	81	37	44	0.831325301204819	.	.	.	0	0	0	0	0	0	0	0	0.0	0.01	0.0
VCU38982.1	-0.7710755	3.526376	5.122376	.	.	.	.	.	0	.	0	.	0	.	0.443	0.291	1	1	0.29	0	0	15281.56	136	-6.0	4.3637	3	30	71	39	18	86	27	11	16	1.0625	0.0	0.0	0.0	1	1	0	1	0	1	0	1	21.74	21.82	0.652173913043478
VDB88093.1	-0.77232933	0.628224999999999	4.342225	.	.	.	.	.	0	.	0	.	0	.	0.002	0.379	1	1	0.23	0	0	38523.75	340	15.0	9.5731	7	97	170	89	42	169	87	53	34	1.65454545454545	.	.	.	1	1	1	0	1	1	0	0	0.0	0.0	0.0
VCU40675.1	-0.77371657	8.4313735	3.8653735	.	.	.	.	.	0	.	0	.	0	.	0.951	0.81	1	1	0.86	0	0	5237.85	49	-1.0	5.4218	2	19	28	13	6	26	8	4	4	1.5	.	.	.	0	0	0	0	0	0	0	0	0.01	0.01	0.0
VDB89517.1	-0.77398205	-1.399401	2.500599	.	.	.	.	.	0	.	0	.	0	.	0.00800000000000001	0.342	1	1	0.4	1	0	34653.85	321	1.5	6.7327	14	133	190	79	25	153	68	37	31	1.01612903225806	0.0	0.0	0.0	1	1	1	1	1	1	1	1	0.69	23.73	0.0
VDB88048.1	-0.7762773	1.4231605	-0.4668395	.	.	.	.	.	0	.	0	.	0	.	0.722	0.593	0	0	0.64	0	0	7416.66	67	5.5	9.8167	2	22	37	16	7	39	12	9	3	1.1875	.	.	.	0	0	0	0	0	0	0	0	2.03	2.03	0.0
VDB90728.1	-0.7799306	4.3906315	3.9046315	.	.	.	.	.	0	.	0	.	0	.	0.665	0.416	1	1	0.24	0	0	16020.95	145	-3.0	5.2376	0	48	74	40	11	65	39	19	20	0.793103448275862	.	.	.	1	1	1	0	0	1	0	0	0.0	0.0	0.0
VCU40579.1	-0.7822437	0.871683500000001	4.9576835	.	.	.	.	.	0	.	0	.	0	.	0.0	0.319	1	1	0.14	0	0	45453.15	398	10.5	8.6621	9	97	191	111	49	210	94	54	40	2.18333333333333	0.0	0.0	0.0	1	0	1	1	1	1	0	0	0.38	0.39	0.0
VCU39618.1	-0.78496206	5.0918335	-0.1401665	.	.	.	.	.	0	.	0	.	0	.	0.993	0.879	0	0	0.47	0	0	5422.19	49	3.5	8.7869	3	19	27	9	5	25	12	8	4	1.1	.	.	.	0	0	0	0	0	0	0	0	0.0	0.0	0.0
VDB86099.1	-0.78519225	2.936809	-0.507191	.	.	.	.	.	0	.	0	.	0	.	0.954	0.62	0	0	0.16	0	0	23852.21	225	-5.0	4.9268	6	85	125	80	17	128	51	24	27	0.865384615384615	.	.	.	0	0	0	0	0	0	0	0	0.56	4.67	0.0
VCU39509.1	-0.7854388	-2.516386	-0.188386	.	.	.	.	.	0	.	0	.	0	CE1	0.099	0.513	0	0	0.39	0	0	31777.99	289	-3.0	5.8369	7	102	153	77	42	164	63	32	31	1.06153846153846	.	.	.	0	0	0	0	0	0	0	0	0.0	0.01	0.0
VDB93564.1	-0.785678	2.2421665	-0.4998335	.	.	.	.	.	0	.	0	.	0	.	0.933	0.524	0	0	0.5	0	0	10222.99	92	17.5	11.1494	4	38	49	24	9	46	27	23	4	1.0	.	.	.	0	0	0	0	0	0	0	0	0.0	0.09	0.0
VCU40812.1	-0.7863393	5.1679555	0.3859555	.	.	.	.	.	0	.	0	.	0	.	0.999	0.798	0	0	0.42	0	0	6317.24	54	8.5	10.9817	2	16	29	12	7	28	15	12	3	1.27272727272727	.	.	.	0	0	0	0	0	0	0	0	0.02	0.02	0.0
VCU40471.1	-0.7868283	4.0512885	5.8932885	.	.	.	.	.	0	.	0	.	0	.	0.546	0.147	1	1	0.39	0	0	5590.55	49	1.0	7.7913	2	14	23	16	6	27	7	4	3	4.5	0.0	0.0	0.0	1	1	1	1	1	1	0	0	4.01	4.01	0.0
VDB85916.1	-0.7928189	0.063235500000002	5.2112355	.	.	.	.	.	0	.	0	.	0	.	0.0	0.142	1	1	0.11	0	0	44626.45	398	11.0	8.1316	11	121	185	118	54	223	84	51	33	1.45945945945946	0.0	0.0	0.0	1	1	1	1	1	1	0	0	0.32	0.33	0.0
VDB96347.1	-0.7939992	2.2533745	-2.7566255	.	.	.	.	.	0	.	0	.	0	.	0.999	0.836	0	0	0.48	1	0	9794.03	93	0.5	6.7153	1	34	50	26	7	51	22	12	10	0.76	.	.	.	0	0	0	0	0	0	1	1	0.06	20.81	0.0
VDB96416.1	-0.79983044	-0.5358205	5.0861795	.	.	.	.	.	0	.	0	.	0	.	0.0	0.0629999999999999	1	1	0.02	0	0	44787.0	406	-1.5	6.3391	8	131	201	127	39	203	106	56	50	1.18840579710145	0.0	0.0	0.0	1	1	1	1	1	1	0	0	2.99	3.0	0.0
VDB88100.1	-0.8034204	-1.777629	2.506371	.	.	.	.	.	0	.	0	.	0	.	0.0	0.286	1	1	0.14	1	0	46830.88	428	3.5	6.9725	3	130	227	124	42	214	96	53	43	1.4025974025974	1.0	1.0	0.0	1	1	1	1	1	1	1	1	0.69	21.51	0.0
VCU41373.1	-0.80441284	-6.301759	-0.505759	.	.	.	.	.	0	.	0	.	0	.	0.0	0.034	0	0	0.21	0	0	58726.37	547	2.5	7.0695	7	179	298	175	42	307	130	68	62	1.16260162601626	.	.	.	0	0	0	0	0	0	0	0	0.0	0.66	0.0
VDB88014.1	-0.81161344	11.6420965	4.7820965	.	.	.	reduced_virulence	PHI:4623,PHI:2899	1	BghCSEP0162	0	.	0	.	0.795	0.515	1	1	0.0	0	0	18455.94	160	-1.5	5.7185	2	42	73	47	20	79	46	23	23	1.90909090909091	.	.	.	1	1	1	0	1	1	0	0	3.92	3.93	0.0
VDB96329.1	-0.8125706	0.471295000000001	4.533295	.	.	.	.	.	0	.	0	.	0	.	0.022	0.301	1	1	0.46	0	0	7045.02	63	-2.5	4.3991	1	17	32	20	8	35	12	5	7	1.7	.	.	.	1	0	1	0	0	0	0	0	0.09	0.09	0.0
VDB92853.1	-0.8273864	-5.3983535	-4.4523535	.	.	.	reduced_virulence,unaffected_pathogenicity	PHI:5872,PHI:5865,PHI:5839,PHI:7194,PHI:5811,PHI:5834,PHI:5855,PHI:5864,PHI:5852,PHI:5810,PHI:9103,PHI:5833,PHI:5815,PHI:2165,PHI:5866,PHI:5862,PHI:5777,PHI:5797,PHI:5850,PHI:5819,PHI:5821,PHI:5873,PHI:5844,PHI:5788,PHI:5863,PHI:5812,PHI:5824,PHI:5796,PHI:5793,PHI:5843,PHI:5817,PHI:5830,PHI:5874,PHI:5790,PHI:5776,PHI:5840,PHI:5820,PHI:5842,PHI:5857,PHI:5816,PHI:5822,PHI:5838,PHI:5868,PHI:5859,PHI…	0	.	1	PF05730	0	.	0.0	0.00900000000000001	0	1	0.23	0	1	59510.69	528	27.0	9.2559	21	161	261	171	69	300	103	68	35	1.84	0.0	0.0	0.0	1	1	1	1	1	1	7	7	0.13	154.41	0.0
VCU40115.1	-0.8294692	2.4317165	-0.5142835	.	.	.	.	.	0	.	0	.	0	.	0.805	0.686	0	0	0.17	0	0	21001.85	189	-0.5	6.2419	1	59	101	58	18	101	45	23	22	1.05	.	.	.	0	0	0	0	0	0	0	0	0.27	0.37	0.0
VDB89681.1	-0.8302103	0.7908635	-0.6071365	.	.	.	.	.	0	.	0	.	0	.	0.393	0.84	0	0	0.35	0	0	13153.01	116	1.0	7.1329	2	29	61	33	9	61	28	15	13	0.958333333333333	.	.	.	0	0	0	0	0	0	0	0	0.0	0.0	0.0
VDB85831.1	-0.8316231	-3.589185	-0.499185	.	.	.	.	.	0	.	0	.	0	.	0.001	0.484	0	0	0.56	0	0	38580.39	352	1.0	6.6554	5	120	200	95	43	191	82	44	38	1.03703703703704	.	.	.	0	0	0	0	0	0	0	0	0.02	1.23	0.0
VDB92691.1	-0.8348712	3.669871	-0.554129	.	.	.	.	.	0	.	0	.	0	.	0.947	0.757	0	0	0.43	0	0	12804.73	119	6.0	9.3339	4	42	67	32	6	61	25	16	9	0.96	.	.	.	0	0	0	0	0	0	0	0	0.0	0.0	0.0
VCU40529.1	-0.83568895	6.922262	4.558262	.	.	.	.	.	0	.	0	.	0	.	0.595	0.799	1	1	0.1	0	0	22084.38	190	8.5	9.5079	4	45	88	42	26	98	50	30	20	1.58064516129032	1.0	0.0	0.0	1	1	0	1	0	1	0	1	21.26	21.26	0.782608695652174
VDB88098.1	-0.836298	6.0173235	4.8713235	.	.	.	.	.	0	.	0	.	0	.	0.977	0.214	1	1	0.32	0	0	6623.7	55	4.0	9.3916	2	16	26	15	11	32	13	9	4	1.0	.	.	.	1	1	1	0	1	0	0	0	0.74	0.74	0.0
VCU39677.1	-0.8383646	-5.383554	-4.437554	.	.	.	loss_of_pathogenicity	PHI:7693,PHI:7694,PHI:7692	0	.	0	.	0	.	0.0	0.00900000000000001	0	1	0.4	0	1	82117.56	748	10.5	8.661	7	244	405	249	87	432	115	65	50	1.29530201342282	1.0	0.0	0.0	1	1	1	1	1	1	7	7	2.11	188.76	0.0
VDB86125.1	-0.8387482	-2.1898515	2.5021485	.	.	.	.	.	0	.	0	.	0	GH16	0.0	0.218	1	1	0.23	1	0	48043.61	437	-4.0	5.8244	4	151	237	107	53	224	97	49	48	1.12121212121212	0.0	1.0	0.0	1	1	1	1	1	1	1	1	0.11	21.67	0.0
VDB90437.1	-0.8389602	-0.9679505	2.5000495	.	.	.	.	.	0	.	0	.	0	.	0.0	0.422	1	1	0.65	1	0	37368.32	350	10.0	8.3036	18	156	213	90	36	188	56	34	22	1.05194805194805	1.0	0.0	0.0	1	1	1	1	1	1	1	1	18.58	42.08	0.0
VDB93595.1	-0.8398266	0.718952	4.048952	.	.	.	.	.	0	.	0	.	0	.	0.01	0.435	1	1	0.4	0	0	34115.53	302	15.5	9.8088	4	79	145	87	35	157	73	46	27	2.10869565217391	.	.	.	1	1	1	0	1	1	0	0	0.0	0.03	0.0
VCU39583.1	-0.839864	-6.345957	-0.507957	.	.	.	.	.	0	.	0	.	0	.	0.0	0.027	0	0	0.0600000000000001	0	0	86612.85	795	19.5	9.2667	7	268	420	212	65	382	191	110	81	1.13636363636364	.	.	.	0	0	0	0	0	0	0	0	0.0	0.03	0.0
VDB85978.1	-0.8399023	-0.245136000000001	4.446864	.	.	.	.	.	0	.	0	.	0	.	0.0	0.218	1	1	0.03	0	0	45767.44	405	11.5	8.9803	5	110	189	108	49	213	101	59	42	1.48051948051948	.	.	.	1	0	1	0	1	0	0	0	0.09	0.13	0.0
VCU39190.1	-0.8412863	0.600969499999998	5.5629695	.	.	.	.	.	0	.	0	.	0	.	0.071	0.102	1	1	0.29	0	0	4263.04	38	2.5	8.7827	0	12	16	15	5	21	8	6	2	1.33333333333333	0.0	0.0	0.0	1	1	1	1	1	1	0	1	10.25	10.25	1.0
VDB86381.1	-0.84179306	-3.940791	-0.502791	.	.	.	.	.	0	.	0	.	0	.	0.0620000000000001	0.365	0	0	0.13	0	0	34538.61	324	-5.5	4.9674	4	103	177	113	21	190	76	36	40	0.860759493670886	.	.	.	0	0	0	0	0	0	0	0	4.49	4.58	0.0
VDB89190.1	-0.8518591	8.28995	3.95795	.	.	.	.	.	0	.	0	.	0	.	0.994	0.728	1	1	0.14	0	0	8335.43	74	2.0	10.0921	0	21	37	22	8	38	20	11	9	1.41176470588235	.	.	.	1	1	0	0	1	0	0	1	16.74	16.74	0.608695652173913
VDB91166.1	-0.85352623	4.064699	5.114699	.	.	.	.	.	0	.	0	.	0	.	0.302	0.523	1	1	0.09	0	0	31492.29	273	4.0	7.4212	5	59	117	77	35	143	72	40	32	2.06818181818182	0.0	0.0	0.0	1	1	0	1	1	1	0	0	0.0	0.57	0.0
VDB93154.1	-0.8552257	3.9100475	-0.6679525	.	.	.	.	.	0	.	0	.	0	.	0.873	0.89	0	0	0.4	0	0	18144.46	166	2.0	7.3555	1	60	90	46	15	81	36	20	16	1.29411764705882	.	.	.	0	0	0	0	0	0	0	0	0.0	0.0	0.0
VDB96375.1	-0.86022425	7.360686	5.692686	.	.	.	.	.	0	.	0	.	0	.	0.99	0.288	1	1	0.56	0	0	7973.23	69	-0.5	5.6381	2	17	33	21	10	38	12	6	6	2.66666666666667	0.0	0.0	0.0	1	1	1	1	0	1	0	0	0.05	0.05	0.0
VDB86123.1	-0.86588776	-0.111078	0.776922	.	.	.	.	.	0	.	0	.	0	.	0.814	0.038	1	1	0.56	1	0	7448.86	67	7.5	12.5179	0	17	37	25	11	41	9	9	0	1.54545454545455	.	.	.	1	1	0	0	0	0	1	1	19.27	19.49	0.347826086956522
VDB93478.1	-0.8659837	5.3947335	-0.3112665	.	.	.	.	.	0	.	0	.	0	.	1.0	0.951	0	0	0.41	0	0	12574.4	110	5.5	8.0666	12	34	58	19	13	56	33	20	13	2.0	.	.	.	0	0	0	0	0	0	0	0	0.0	0.0	0.0
VDB90349.1	-0.8689394	2.17586	0.36986	.	.	.	.	.	0	.	0	.	0	.	0.999	0.302	0	0	0.72	0	0	4106.52	37	-1.0	5.3165	0	11	24	14	6	19	6	3	3	1.8	.	.	.	0	0	0	0	0	0	0	0	4.85	4.85	0.0
VCU38784.1	-0.86971545	1.401046	-0.566954	.	.	.	.	.	0	.	0	.	0	.	0.658	0.67	0	0	0.26	0	0	25528.09	234	-0.5	6.3798	1	69	123	71	30	137	49	26	23	1.0	.	.	.	0	0	0	0	0	0	0	0	0.84	0.84	0.0
VDB88016.1	-0.87058556	13.067083	4.215083	.	.	.	reduced_virulence	PHI:4623,PHI:2899	1	BghCSEP0162	0	.	0	.	0.935	0.707	1	1	0.18	0	0	17822.5	155	5.0	7.7975	4	42	68	40	27	81	47	28	19	2.0	.	.	.	1	1	0	0	1	1	0	0	0.09	0.09	0.0
VCU39790.1	-0.8776057	5.390578	0.128578	.	.	.	.	.	0	.	0	.	0	.	0.999	0.878	0	0	0.61	0	0	12589.54	116	2.0	7.4789	8	35	69	26	14	77	17	10	7	0.764705882352941	.	.	.	0	0	0	0	0	0	0	0	0.6	0.62	0.0
VDB93119.1	-0.8783953	-3.1585085	2.6854915	.	.	.	.	.	0	.	0	.	0	.	0.0	0.026	1	1	0.65	1	0	49745.25	454	-8.0	4.9236	9	149	267	132	52	252	72	34	38	1.17894736842105	1.0	0.0	0.0	1	1	1	1	1	1	1	0	0.0	3.1	0.0
VCU40370.1	-0.8792536	-2.9471485	-0.4071485	.	.	.	reduced_virulence	PHI:8753,PHI:144,PHI:8806,PHI:6538	0	.	0	.	0	GH18	0.0	0.41	0	0	0.7	0	0	41383.67	379	5.5	7.1445	11	135	213	108	58	220	79	46	33	0.89247311827957	.	.	.	0	0	0	0	0	0	0	0	0.0	0.03	0.0
VDB88024.1	-0.88398445	1.9232935	-0.4887065	.	.	.	.	.	0	.	0	.	0	.	0.982	0.42	0	0	0.49	0	0	10026.6	93	14.0	12.0161	1	33	54	20	3	43	25	20	5	1.05	.	.	.	0	0	0	0	0	0	0	0	0.0	0.0	0.0
VDB92663.1	-0.88758314	1.345778	3.739778	.	.	.	.	.	0	.	0	.	0	.	0.178	0.423	1	1	0.02	0	0	29302.92	256	10.5	9.8165	2	69	130	52	25	112	70	42	28	1.26666666666667	.	.	.	1	1	1	0	0	1	0	0	2.47	2.47	0.0
VCU39487.1	-0.8880193	6.7834745	3.1354745	.	.	.	.	.	0	.	0	.	0	.	0.983	0.625	1	1	0.56	0	0	11183.62	110	0.5	7.0065	0	50	68	23	6	69	13	7	6	0.255813953488372	.	.	.	1	0	0	0	0	1	0	0	0.3	0.3	0.0
VDB91093.1	-0.8912903	-9.780249	-4.716249	.	.	.	.	.	0	.	0	.	0	.	0.07	0.086	0	1	0.48	0	1	7180.53	64	-1.0	4.7061	1	19	29	24	8	39	9	4	5	2.875	0.0	0.0	0.0	1	1	0	1	0	1	1	2	37.57	39.92	0.608695652173913
VDB90409.1	-0.89258623	-0.681422	-0.493422	.	.	.	reduced_virulence	PHI:5344	0	.	0	.	0	.	0.329	0.473	0	0	0.32	0	0	34409.81	313	2.0	6.8984	5	78	168	104	31	182	74	40	34	1.39344262295082	.	.	.	0	0	0	0	0	0	0	0	0.0	0.02	0.0
VDB85890.1	-0.89271224	0.147812	5.409812	.	.	.	.	.	0	.	0	.	0	.	0.0	0.123	1	1	0.09	0	0	44413.88	396	-1.0	6.3026	11	117	185	113	46	221	87	45	42	1.55714285714286	0.0	0.0	0.0	1	0	1	1	1	1	0	0	0.05	0.06	0.0
VDB90449.1	-0.8935456	4.1559755	4.6359755	.	.	.	.	.	0	.	0	.	0	.	0.816	0.104	1	1	0.35	0	0	6721.83	55	4.0	9.9196	1	14	23	15	12	33	13	9	4	1.2	.	.	.	1	1	1	0	1	0	0	0	1.02	1.02	0.0
VDB83630.1	-0.8935456	5.0010905	4.5690905	.	.	.	.	.	0	.	0	.	0	.	0.951	0.121	1	1	0.43	0	0	7058.2	58	5.5	9.881	2	17	25	15	14	33	13	10	3	1.44444444444444	.	.	.	1	1	1	0	1	0	0	0	1.02	1.02	0.0
VCU40619.1	-0.89854	4.575623	-0.158377	.	.	.	.	.	0	.	0	.	0	.	0.91	0.879	0	0	0.37	0	0	18414.99	164	2.5	7.7692	3	46	82	37	21	91	36	20	16	1.2	.	.	.	0	0	0	0	0	0	0	0	0.0	0.04	0.0
VDB83873.1	-0.89915085	-1.6303815	4.1716185	.	.	.	.	.	0	.	0	.	0	.	0.0	0.033	1	1	0.22	0	0	115842.09	1071	7.5	6.7324	6	383	589	210	144	490	266	151	115	1.16964285714286	0.0	0.0	0.0	1	0	0	1	0	1	0	1	19.39	23.88	1.0
VCU39049.1	-0.90172184	-3.689451	2.250549	.	.	.	.	.	0	.	0	.	0	.	0.0	0.01	1	1	0.12	1	0	121048.6	1115	-22.0	5.2274	4	396	662	252	107	508	264	129	135	0.911894273127753	1.0	0.0	0.0	1	0	1	1	1	1	1	0	8.94	9.57	0.0
VDB89037.1	-0.9035065	13.2646535	3.8126535	.	.	.	reduced_virulence	PHI:4623	1	BghCSEP0162	0	.	0	.	0.98	0.762	1	1	0.09	0	0	18318.75	158	1.5	7.1859	4	44	71	44	19	77	45	24	21	2.31578947368421	.	.	.	1	1	0	0	0	1	0	0	0.36	0.36	0.0
VCU41139.1	-0.90374696	0.503518000000001	-0.278482	.	.	.	reduced_virulence,loss_of_pathogenicity	PHI:2310,PHI:316,PHI:3514,PHI:4606,PHI:1015,PHI:2826,PHI:311,PHI:4182,PHI:4677,PHI:65,PHI:6111,PHI:300,PHI:334	0	.	0	.	0	.	0.004	0.293	0	0	0.11	0	0	33767.89	307	-2.0	6.0965	3	108	163	83	32	156	80	41	39	1.1	.	.	.	0	0	0	0	0	0	0	0	0.0	0.0	0.0
VDB84175.1	-0.90541136	0.961427999999999	5.275428	.	.	.	.	.	0	.	0	.	0	.	0.0560000000000001	0.225	1	1	0.28	0	0	5640.46	47	1.0	7.1303	2	14	19	11	14	30	10	6	4	1.5	0.0	0.0	0.0	1	1	1	1	1	1	0	0	0.17	0.17	0.0
VCU40713.1	-0.9066994	0.761306	-0.486694	.	.	.	.	.	0	.	0	.	0	.	0.665	0.543	0	0	0.09	0	0	12012.51	108	-1.5	5.117	0	28	58	21	8	50	27	13	14	1.13636363636364	.	.	.	0	0	0	0	0	0	0	0	0.0	0.0	0.0
VDB88248.1	-0.90758336	-1.0864665	3.4375335	.	.	.	.	.	0	.	0	.	0	.	0.004	0.242	1	1	0.22	0	0	36033.54	313	7.0	8.0607	5	68	143	94	43	167	82	47	35	2.13953488372093	.	.	.	1	0	1	0	1	0	0	0	0.0	0.11	0.0
VDB84363.1	-0.90889525	5.4446735	0.1166735	.	.	.	.	.	0	.	0	.	0	.	1.0	0.888	0	0	0.35	0	0	5527.32	49	2.5	8.1317	4	19	26	8	4	24	13	8	5	0.888888888888889	.	.	.	0	0	0	0	0	0	0	0	0.0	0.0	0.0
VDB91045.1	-0.91051984	-5.896122	-6.988122	.	.	.	.	.	0	.	0	.	0	.	0.566	0.616	0	1	0.1	0	1	26635.53	243	7.5	10.063	0	81	130	84	20	130	54	32	22	0.905660377358491	.	.	.	1	0	0	0	0	0	2	0	12.93	44.18	0.0
VDB88029.1	-0.91120267	-2.7705175	0.2174825	.	.	.	.	.	0	.	0	.	0	.	0.115	0.387	0	0	0.56	0	0	6596.34	61	1.0	7.5929	4	28	38	13	2	25	13	7	6	1.375	.	.	.	0	0	0	0	0	0	0	0	0.0	0.0	0.0
VDB93592.1	-0.9135809	5.439451	0.471451	.	.	.	.	.	0	.	0	.	0	.	1.0	0.828	0	0	0.49	0	0	6069.77	52	2.5	7.3492	3	17	23	8	12	26	13	9	4	1.0	.	.	.	0	0	0	0	0	0	0	0	0.0	0.0	0.0
VDB91066.1	-0.9186852	-0.1017045	-0.5217045	.	.	.	.	.	0	.	0	.	0	.	0.436	0.634	0	0	0.58	0	0	29420.7	275	5.5	7.8184	4	103	149	83	27	151	64	37	27	0.984848484848485	.	.	.	0	0	0	0	0	0	0	0	0.08	2.6	0.0
VCU41114.1	-0.91969097	-6.142701	-0.508701	.	.	.	.	.	0	.	0	.	0	.	0.0	0.0610000000000001	0	0	0.16	0	0	55501.49	514	-11.5	4.8963	3	164	304	134	38	257	122	57	65	0.778625954198473	.	.	.	0	0	0	0	0	0	0	0	0.0	0.0	0.0
VDB94854.1	-0.92202353	-3.5455525	2.2924475	.	.	.	.	.	0	.	0	.	0	.	0.0	0.027	1	1	0.46	1	0	33793.12	316	5.5	8.2417	6	134	193	80	21	142	46	27	19	1.25	0.0	0.0	0.0	1	1	1	1	0	1	1	1	0.07	15.76	0.0
VDB88091.1	-0.9232074	0.698448499999999	4.1544485	.	.	.	.	.	0	.	0	.	0	.	0.002	0.422	1	1	0.01	0	0	38653.91	340	7.5	7.9011	8	90	164	89	41	169	91	52	39	1.62962962962963	.	.	.	1	1	1	0	1	1	0	0	0.0	0.0	0.0
VDB95140.1	-0.92468977	4.1063795	5.4263795	.	.	.	.	.	0	.	0	.	0	.	0.227	0.553	1	1	0.22	0	0	28382.49	252	5.0	8.8189	2	77	121	75	31	133	51	29	22	1.775	0.0	0.0	0.0	1	1	1	1	1	1	0	0	0.25	0.5	0.0
VCU41284.1	-0.92495346	1.589326	1.839326	.	.	.	reduced_virulence,loss_of_pathogenicity,unaffected_pathogenicity	PHI:434,PHI:522,PHI:6714,PHI:6712,PHI:6715,PHI:6711,PHI:6530,PHI:33,PHI:2808,PHI:6713	0	.	0	.	0	GH157,GH128,GH5,GH158,GH72	0.0	0.125	1	1	0.88	1	0	47026.33	446	-1.5	5.8221	6	187	284	124	48	246	78	39	39	0.991304347826087	0.0	0.0	0.0	1	1	0	1	0	1	1	0	5.34	21.29	0.0
VDB93702.1	-0.92664313	-3.347902	2.502098	.	.	.	.	.	0	.	0	.	0	.	0.0	0.025	1	1	0.74	1	0	22875.22	219	-3.0	5.06	0	102	148	51	23	111	27	13	14	0.781818181818182	0.0	0.0	0.0	1	1	1	1	1	1	1	0	0.17	8.18	0.0
VDB89719.1	-0.9267224	-6.0077505	-0.5057505	.	.	.	lethal,reduced_virulence,loss_of_pathogenicity,unaffected_pathogenicity	PHI:417,PHI:1240,PHI:3088,PHI:1082,PHI:5431,PHI:3917,PHI:6068,PHI:406,PHI:165,PHI:2230,PHI:402,PHI:4626,PHI:2120,PHI:3989,PHI:1218,PHI:2271,PHI:1223,PHI:1190,PHI:9201,PHI:151,PHI:1264,PHI:4941,PHI:2158,PHI:1178,PHI:2124,PHI:9220,PHI:1072,PHI:1194,PHI:4942,PHI:1266,PHI:1183,PHI:1213,PHI:9481,PHI:2224,PHI:1235	0	.	0	.	0	.	0.0	0.083	0	0	0.08	0	0	66776.11	620	6.5	7.4651	9	212	346	150	56	322	137	75	62	1.03448275862069	.	.	.	0	0	0	0	0	0	0	0	0.0	0.02	0.0
VDB89621.1	-0.9282142	3.82313	4.33313	.	.	.	.	.	0	.	0	.	0	.	0.825	0.09	1	1	0.18	0	0	9048.47	74	3.5	9.1103	1	17	31	20	17	44	17	11	6	1.16666666666667	.	.	.	1	1	1	0	1	0	0	0	0.33	0.33	0.0
VCU40429.1	-0.9327719	3.7801515	0.4681515	.	.	.	.	.	0	.	0	.	0	.	1.0	0.552	0	0	0.59	0	0	4285.84	36	1.0	7.5241	5	15	19	4	8	19	3	2	1	3.33333333333333	.	.	.	0	0	0	0	0	0	0	0	0.03	0.03	0.0
VCU40733.1	-0.93281126	-1.13744	4.52056	.	.	.	.	.	0	.	0	.	0	.	0.0	0.057	1	1	0.3	0	0	6985.12	58	4.0	10.8035	0	17	23	15	5	21	20	12	8	8.5	.	.	.	1	0	1	0	1	0	0	0	8.69	8.69	0.0
VCU38905.1	-0.9336473	-0.0102585000000004	4.5977415	.	.	.	.	.	0	.	0	.	0	.	0.0	0.232	1	1	0.08	0	0	47074.21	416	8.5	8.0009	10	121	209	102	53	205	110	62	48	1.72727272727273	1.0	0.0	0.0	1	0	0	1	0	1	0	0	0.2	0.2	0.0
VDB96370.1	-0.935912	4.0986635	-0.0533365	.	.	.	.	.	0	.	0	.	0	.	1.0	0.692	0	0	0.79	0	0	1933.27	18	1.0	7.9909	1	6	12	6	1	13	3	2	1	0.428571428571429	.	.	.	0	0	0	0	0	0	0	0	0.0	0.0	0.0
VCU40131.1	-0.9364624	0.2601545	-0.5078455	.	.	.	lethal,reduced_virulence,loss_of_pathogenicity,increased_virulence_(hypervirulence),unaffected_pathogenicity	PHI:4077,PHI:2247,PHI:2844,PHI:9460,PHI:2269,PHI:2802,PHI:5440,PHI:3301,PHI:8927,PHI:2835,PHI:2836,PHI:5271,PHI:5272,PHI:7485,PHI:8929,PHI:2312,PHI:3866,PHI:2022,PHI:685,PHI:7511,PHI:784,PHI:2837,PHI:6957,PHI:59	0	.	0	.	0	.	0.536	0.592	0	0	0.5	0	0	31219.41	291	-1.5	6.1533	2	97	157	93	25	155	64	33	31	1.36065573770492	.	.	.	0	0	0	0	0	0	0	0	7.85	8.33	0.0
VDB92523.1	-0.93694043	2.4799395	-0.6280605	.	.	.	.	.	0	.	0	.	0	.	0.99	0.528	0	0	0.36	0	0	11874.51	108	0.5	6.9769	1	36	58	37	8	59	25	13	12	0.730769230769231	.	.	.	0	0	0	0	0	0	0	0	0.07	0.3	0.0
VDB89175.1	-0.9386176	-5.3378945	-0.4998945	.	.	.	reduced_virulence,unaffected_pathogenicity	PHI:9324	0	.	0	.	0	.	0.0	0.027	0	0	0.0600000000000001	0	0	59404.43	545	-2.5	6.1534	9	174	292	160	56	298	139	71	68	1.14655172413793	.	.	.	0	0	0	0	0	0	0	0	0.0	0.0	0.0
VCU39046.1	-0.93865895	4.3180345	-0.4759655	.	.	.	unaffected_pathogenicity	PHI:1438	0	.	0	.	0	.	0.999	0.8	0	0	0.47	0	0	11934.63	106	13.5	10.3981	6	40	55	21	12	49	32	24	8	0.904761904761905	.	.	.	0	0	0	0	0	0	0	0	0.0	0.0	0.0
VDB93739.1	-0.93884826	2.9751875	5.7891875	.	.	.	.	.	0	.	0	.	0	.	0.00700000000000001	0.524	1	1	0.56	0	0	4114.88	36	-1.0	4.3698	2	13	16	10	4	22	5	2	3	1.8	0.0	0.0	0.0	1	1	1	1	1	1	0	0	3.09	3.09	0.0
VCU39915.1	-0.940604	-10.6914225	-4.7454225	.	.	.	.	.	0	.	0	.	0	.	0.0	0.00900000000000001	0	1	0.15	0	1	122894.53	1111	12.0	7.5727	12	370	579	296	89	502	278	151	127	1.36871508379888	1.0	0.0	0.0	1	0	1	1	1	1	7	6	11.23	141.37	0.0
VDB83632.1	-0.9415332	-6.245301	-0.503301	.	.	.	.	.	0	.	0	.	0	.	0.0	0.043	0	0	0.07	0	0	67061.13	604	6.5	7.4848	8	195	336	144	52	275	143	78	65	1.21782178217822	.	.	.	0	0	0	0	0	0	0	0	0.0	0.0	0.0
VDB83673.1	-0.94190156	-6.2556025	-0.5076025	.	.	.	.	.	0	.	0	.	0	.	0.0	0.042	0	0	0.03	0	0	98700.38	896	-3.5	6.1991	5	290	473	232	67	403	225	115	110	1.23926380368098	.	.	.	0	0	0	0	0	0	0	0	0.0	0.02	0.0
VDB93409.1	-0.94199395	1.7763075	3.5583075	.	.	.	.	.	0	.	0	.	0	.	0.191	0.512	1	1	0.42	0	0	33925.75	301	2.0	6.902	4	78	146	94	32	146	66	36	30	2.71428571428571	.	.	.	1	0	1	0	1	1	0	0	0.1	0.12	0.0
VDB88801.1	-0.9422436	-1.1243865	3.8216135	.	.	.	reduced_virulence	PHI:6227	0	.	0	.	0	GT24,GT8	0.0	0.00900000000000001	1	1	0.0	0	0	165710.57	1457	-24.5	5.399	10	360	673	442	166	752	389	192	197	1.41702127659574	.	.	.	1	0	1	0	1	0	0	0	0.72	0.75	0.0
VDB93904.1	-0.944471	-6.125021	-0.509021	.	.	.	.	.	0	.	0	.	0	.	0.0	0.064	0	0	0.0500000000000001	0	0	169605.26	1522	-6.5	6.2189	7	449	794	382	137	658	363	187	176	1.79646017699115	.	.	.	0	0	0	0	0	0	0	0	0.0	0.03	0.0
VCU40973.1	-0.9544499	-2.3918655	2.2541345	.	.	.	reduced_virulence	PHI:7257	0	.	0	.	0	.	0.0	0.0590000000000001	1	1	0.04	1	0	72471.53	642	-11.0	5.1944	10	181	314	165	79	346	175	85	90	1.09022556390977	1.0	0.0	0.0	1	1	1	1	0	1	1	1	7.47	26.02	0.0
VCU41072.1	-0.9615934	0.1535415	-0.5024585	.	.	.	unaffected_pathogenicity,reduced_virulence,loss_of_pathogenicity	PHI:9353,PHI:415,PHI:8963,PHI:504,PHI:9354,PHI:9319,PHI:8862	0	.	0	.	0	.	0.002	0.274	0	0	0.14	0	0	39278.08	370	-5.0	5.4029	8	128	206	132	23	217	79	39	40	0.782608695652174	.	.	.	0	0	0	0	0	0	0	0	0.0	0.04	0.0
VCU40489.1	-0.96301234	-1.3069635	4.2250365	.	.	.	.	.	0	.	0	.	0	.	0.0	0.078	1	1	0.35	0	0	46377.27	405	19.0	9.3251	10	101	195	106	56	213	95	60	35	1.77611940298507	.	.	.	1	0	1	0	0	1	0	0	0.32	0.32	0.0
VCU40596.1	-0.96301234	-0.7599245	4.8620755	.	.	.	.	.	0	.	0	.	0	.	0.0	0.0629999999999999	1	1	0.12	0	0	45913.43	396	7.0	7.6859	8	94	178	105	62	206	103	58	45	2.12962962962963	0.0	0.0	1.0	1	1	1	1	1	1	0	0	0.27	0.33	0.0
VDB94614.1	-0.9636333	-0.3071225	4.2828775	.	.	.	.	.	0	.	0	.	0	.	0.0	0.235	1	1	0.49	0	0	39381.79	357	1.5	6.7139	6	118	198	105	43	188	79	43	36	1.2	.	.	.	1	0	1	0	1	1	0	0	0.02	0.57	0.0
VCU39461.1	-0.9640807	3.326514	-0.339486	.	.	.	.	.	0	.	0	.	0	.	0.83	0.781	0	0	0.35	0	0	13915.7	124	4.5	8.4775	4	45	73	29	15	61	32	19	13	1.0	.	.	.	0	0	0	0	0	0	0	0	0.02	0.02	0.0
VDB88978.1	-0.9674593	-1.8144475	-6.9204475	.	.	.	.	.	0	.	0	.	0	.	0.99	0.861	0	0	0.19	0	1	20149.05	192	4.0	9.5442	0	74	105	63	16	120	43	24	19	0.645161290322581	.	.	.	0	0	0	0	0	0	0	3	35.81	65.33	0.0
VCU41336.1	-0.9719205	-8.3295185	-4.6095185	.	.	.	.	.	0	.	0	.	0	.	0.233	0.147	0	1	0.14	0	1	11050.04	100	0.0	6.4419	1	30	48	40	19	72	13	7	6	1.38095238095238	0.0	0.0	0.0	1	1	1	1	0	1	2	2	22.93	44.34	0.0
VCU40635.1	-0.9734216	4.8027395	0.3147395	.	.	.	.	.	0	.	0	.	0	.	1.0	0.748	0	0	0.48	0	0	6985.09	64	-2.5	4.4523	7	25	38	21	4	37	12	5	7	1.1	.	.	.	0	0	0	0	0	0	0	0	0.04	0.04	0.0
VCU40143.1	-0.97436094	2.538972	-0.509028	.	.	.	.	.	0	.	0	.	0	.	0.999	0.509	0	0	0.31	0	0	12231.68	111	7.0	10.442	1	33	60	22	8	55	36	22	14	0.807692307692308	.	.	.	0	0	0	0	0	0	0	0	0.0	0.0	0.0
VDB89295.1	-0.9746103	2.6582575	-0.3477425	.	.	.	.	.	0	.	0	.	0	.	0.984	0.517	0	0	0.59	0	0	6039.05	54	4.0	9.5812	2	18	30	16	6	30	10	7	3	1.5	.	.	.	0	0	0	0	0	0	0	0	0.42	0.42	0.0
VDB84231.1	-0.9757397	3.563456	-0.702544	.	.	.	.	.	0	.	0	.	0	.	0.949	0.762	0	0	0.18	0	0	9018.97	81	0.0	6.4576	0	29	45	22	11	43	21	11	10	0.652173913043478	.	.	.	0	0	0	0	0	0	0	0	0.01	0.05	0.0
VDB89912.1	-0.97995293	0.1285355	4.8805355	.	.	.	.	.	0	.	0	.	0	.	0.0	0.208	1	1	0.49	0	0	5006.1	45	-1.0	4.4258	2	15	21	17	2	28	5	2	3	1.2	.	.	.	1	1	0	0	1	1	0	0	1.33	1.33	0.0
VDB88196.1	-0.98098254	-6.3648605	-0.5028605	.	.	.	.	.	0	.	0	.	0	.	0.0	0.023	0	0	0.13	0	0	41040.97	378	-9.5	4.7938	2	126	215	107	24	186	93	43	50	0.802469135802469	.	.	.	0	0	0	0	0	0	0	0	0.01	0.02	0.0
VDB93708.1	-0.98121583	1.7761115	5.0581115	.	.	.	.	.	0	.	0	.	0	.	0.014	0.439	1	1	0.4	0	0	34716.78	307	11.0	9.4178	4	81	149	87	38	160	73	44	29	1.87755102040816	1.0	0.0	0.0	1	1	0	1	1	1	0	0	0.0	0.25	0.0
VCU39481.1	-0.991019	-1.2443375	-0.5183375	.	.	.	.	.	0	.	0	.	0	.	0.318	0.561	0	0	0.43	0	0	32191.81	300	1.5	6.9262	7	103	171	98	20	165	62	33	29	1.03125	.	.	.	0	0	0	0	0	0	0	0	0.0	0.07	0.0
VDB86084.1	-0.9934932	3.492261	0.192261	.	.	.	.	.	0	.	0	.	0	.	0.915	0.635	0	0	0.69	0	0	5308.09	48	1.0	7.1025	3	17	28	11	6	29	10	6	4	0.7	.	.	.	0	0	0	0	0	0	0	0	0.02	0.02	0.0
VCU40873.1	-0.99516296	-2.4540065	2.3719935	.	.	.	reduced_virulence,unaffected_pathogenicity	PHI:2843,PHI:3601,PHI:7231,PHI:7565,PHI:3600,PHI:228,PHI:7259,PHI:9057,PHI:105	0	.	0	.	0	.	0.0	0.029	1	1	0.59	1	0	71152.07	651	0.0	6.4935	10	221	379	176	79	361	108	56	52	1.20547945205479	0.0	0.0	0.0	1	0	1	1	1	1	1	0	1.05	12.37	0.0
VDB86062.1	-0.99516296	2.0364475	2.3764475	.	.	.	reduced_virulence,loss_of_pathogenicity,unaffected_pathogenicity	PHI:6786,PHI:7933,PHI:72,PHI:9402,PHI:6791,PHI:6811,PHI:7926,PHI:7930,PHI:125,PHI:6790,PHI:6807,PHI:17,PHI:480,PHI:6814,PHI:6815,PHI:7928,PHI:6808,PHI:697,PHI:6793,PHI:7929,PHI:126,PHI:6792,PHI:73,PHI:6785,PHI:6809,PHI:6788,PHI:7935,PHI:6783,PHI:6784,PHI:7925,PHI:6787,PHI:6813,PHI:9400,PHI:7932,PHI:7931,PHI:127,PHI:6812,PHI:9401,PHI:6789,PHI:6794,PHI:6816,PHI:68,PHI:7934	0	.	0	.	0	.	0.0	0.11	1	1	0.63	1	0	50900.09	470	3.0	7.363	4	151	266	149	45	264	88	47	41	1.29787234042553	1.0	0.0	0.0	1	0	1	1	1	0	1	1	0.2	19.4	0.0
VCU41269.1	-1.0045141	6.797585	3.569585	.	.	.	.	.	0	.	0	.	0	.	0.996	0.542	1	1	0.21	0	0	13085.97	109	5.5	8.4813	4	24	45	25	19	54	34	21	13	3.16666666666667	.	.	.	1	0	0	0	0	0	0	0	0.4	0.4	0.0
VCU41272.1	-1.0045141	6.885441	3.501441	.	.	.	.	.	0	.	0	.	0	.	0.989	0.575	1	1	0.37	0	0	13095.07	109	7.5	9.0973	4	25	44	26	21	57	34	22	12	2.71428571428571	.	.	.	1	0	0	0	0	0	0	0	0.48	0.48	0.0
VDB88951.1	-1.0047886	3.6962415	-0.3717585	.	.	.	.	.	0	.	0	.	0	.	0.883	0.795	0	0	0.33	0	0	19978.76	181	-1.0	5.7922	6	58	96	46	19	102	42	21	21	0.976190476190476	.	.	.	0	0	0	0	0	0	0	0	0.01	0.8	0.0
VDB93846.1	-1.0053339	3.940622	-0.685378	.	.	.	lethal,reduced_virulence,loss_of_pathogenicity,unaffected_pathogenicity,increased_virulence_(hypervirulence)	PHI:2054,PHI:8752,PHI:787,PHI:269,PHI:3833,PHI:1119,PHI:7010,PHI:780,PHI:8036,PHI:4736,PHI:449,PHI:62,PHI:182,PHI:7134,PHI:2052,PHI:4990,PHI:3831,PHI:3623,PHI:8035,PHI:507,PHI:808,PHI:339,PHI:861,PHI:7133,PHI:3280,PHI:3279,PHI:6950,PHI:6703,PHI:270,PHI:1036,PHI:3478,PHI:7009,PHI:3832,PHI:317,PHI:471	0	.	0	.	0	.	0.915	0.856	0	0	0.57	0	0	22305.19	200	-0.5	5.9573	4	63	107	54	20	99	48	24	24	1.8	.	.	.	0	0	0	0	0	0	0	0	0.03	0.03	0.0
VDB89759.1	-1.0075457	-3.5526505	0.4673495	.	.	.	.	.	0	.	0	.	0	.	0.0	0.33	0	0	0.82	0	0	3120.46	31	0.5	6.9399	2	17	22	8	1	14	5	3	2	0.714285714285714	.	.	.	0	0	0	0	0	0	0	0	0.0	0.0	0.0
VDB93874.1	-1.0075457	-3.5526505	0.4673495	.	.	.	.	.	0	.	0	.	0	.	0.0	0.33	0	0	0.82	0	0	3120.46	31	0.5	6.9399	2	17	22	8	1	14	5	3	2	0.714285714285714	.	.	.	0	0	0	0	0	0	0	0	0.0	0.0	0.0
VCU40224.1	-1.0075457	-3.5526505	0.4673495	.	.	.	.	.	0	.	0	.	0	.	0.0	0.33	0	0	0.82	0	0	3120.46	31	0.5	6.9399	2	17	22	8	1	14	5	3	2	0.714285714285714	.	.	.	0	0	0	0	0	0	0	0	0.0	0.0	0.0
VDB93875.1	-1.0075457	-3.5526505	0.4673495	.	.	.	.	.	0	.	0	.	0	.	0.0	0.33	0	0	0.82	0	0	3120.46	31	0.5	6.9399	2	17	22	8	1	14	5	3	2	0.714285714285714	.	.	.	0	0	0	0	0	0	0	0	0.0	0.0	0.0
VDB93832.1	-1.0075457	-3.5526505	0.4673495	.	.	.	.	.	0	.	0	.	0	.	0.0	0.33	0	0	0.82	0	0	3120.46	31	0.5	6.9399	2	17	22	8	1	14	5	3	2	0.714285714285714	.	.	.	0	0	0	0	0	0	0	0	0.0	0.0	0.0
VCU39994.1	-1.0075457	-3.5526505	0.4673495	.	.	.	.	.	0	.	0	.	0	.	0.0	0.33	0	0	0.82	0	0	3120.46	31	0.5	6.9399	2	17	22	8	1	14	5	3	2	0.714285714285714	.	.	.	0	0	0	0	0	0	0	0	0.0	0.0	0.0
VDB93050.1	-1.0076314	0.256362499999999	4.8223625	.	.	.	.	.	0	.	0	.	0	.	0.001	0.238	1	1	0.09	0	0	36778.43	318	13.0	9.1053	4	76	139	95	47	167	82	51	31	1.93333333333333	1.0	0.0	0.0	1	0	1	1	1	1	0	0	0.02	0.14	0.0
VDB87608.1	-1.01067	8.776473	-0.537527	.	.	.	loss_of_pathogenicity,unaffected_pathogenicity	PHI:2079,PHI:3670	0	.	0	.	0	.	0.952	0.767	0	0	0.49	0	0	15023.31	139	6.0	9.8745	2	44	82	43	11	75	25	16	9	1.13333333333333	.	.	.	0	0	0	0	0	0	0	0	0.0	0.01	0.0
VDB93325.1	-1.011169	2.1356675	-0.5883325	.	.	.	lethal,reduced_virulence,loss_of_pathogenicity,increased_virulence_(hypervirulence),unaffected_pathogenicity	PHI:4077,PHI:2844,PHI:9460,PHI:2269,PHI:2802,PHI:5440,PHI:3301,PHI:8927,PHI:7696,PHI:6956,PHI:2835,PHI:5271,PHI:5272,PHI:7485,PHI:2312,PHI:8929,PHI:3866,PHI:2022,PHI:685,PHI:7511,PHI:784,PHI:2837,PHI:6957,PHI:59	0	.	0	.	0	.	0.812	0.642	0	0	0.13	0	0	27790.91	262	4.0	7.9614	6	97	145	89	21	155	54	30	24	0.852941176470588	.	.	.	0	0	0	0	0	0	0	0	0.03	0.29	0.0
VDB90552.1	-1.0119873	3.718026	-0.569974	.	.	.	reduced_virulence	PHI:8041,PHI:8048,PHI:8743,PHI:6927	0	.	0	.	0	.	0.978	0.57	0	0	0.09	0	0	19100.86	176	-1.0	6.0863	5	59	101	66	16	107	41	21	20	0.48936170212766	.	.	.	0	0	0	0	0	0	0	0	0.0	0.06	0.0
VCU39681.1	-1.0196185	1.6338165	-0.4941835	.	.	.	reduced_virulence	PHI:6093	0	.	0	.	0	.	0.784	0.404	0	0	0.4	0	0	21924.28	200	-5.0	4.7205	3	62	108	69	20	116	46	21	25	1.07317073170732	.	.	.	0	0	0	0	0	0	0	0	0.0	0.03	0.0
VCU41304.1	-1.02008	0.6828615	4.7688615	.	.	.	.	.	0	.	0	.	0	.	0.147	0.172	1	1	0.48	0	0	4729.62	42	4.0	11.2494	2	14	20	11	3	23	8	6	2	1.28571428571429	.	.	.	1	1	1	0	1	1	0	0	0.02	0.02	0.0
VDB90325.1	-1.0231382	-0.4635755	-0.4935755	.	.	.	.	.	0	.	0	.	0	.	0.7	0.305	0	0	0.36	0	0	13929.9	129	3.0	8.4923	2	39	74	36	6	68	28	16	12	0.75	.	.	.	0	0	0	0	0	0	0	0	0.0	0.0	0.0
VCU39170.1	-1.0232387	1.374499	-0.503501	.	.	.	.	.	0	.	0	.	0	.	0.709	0.604	0	0	0.56	0	0	27527.26	252	-4.0	5.3237	5	77	136	70	33	143	61	30	31	1.42105263157895	.	.	.	0	0	0	0	0	0	0	0	0.0	0.07	0.0
VCU39601.1	-1.0233966	1.121136	2.001136	.	.	.	reduced_virulence,loss_of_pathogenicity,unaffected_pathogenicity	PHI:6530,PHI:434,PHI:522,PHI:6714,PHI:6712,PHI:6715,PHI:6711,PHI:33,PHI:2808,PHI:6713	0	.	0	.	0	GH72,GH158,CBM43,GH5	0.0	0.02	1	1	0.81	1	0	57541.2	539	-1.5	5.8563	16	207	326	157	56	309	92	46	46	1.078125	0.0	0.0	0.0	1	0	1	1	0	1	1	1	2.82	17.39	0.0
VDB92849.1	-1.0245188	-5.759572	-0.305572	.	.	.	.	.	0	.	0	.	0	.	0.0	0.091	0	0	0.43	0	0	50301.61	469	4.0	7.0046	4	158	271	131	39	238	103	57	46	1.02803738317757	.	.	.	0	0	0	0	0	0	0	0	0.0	0.01	0.0
VDB89609.1	-1.0319134	-1.44785	-0.50785	.	.	.	reduced_virulence,loss_of_pathogenicity	PHI:7991	0	.	0	.	0	.	0.0	0.01	0	0	0.01	0	0	85529.26	771	-16.0	5.242	8	228	406	190	64	348	215	105	110	1.04964539007092	.	.	.	0	0	0	0	0	0	0	0	0.0	0.01	0.0
VCU40547.1	-1.0333652	5.1114635	-0.4205365	.	.	.	.	.	0	.	0	.	0	.	1.0	0.922	0	0	0.34	0	0	12837.43	114	-3.0	4.668	10	44	62	24	8	52	27	12	15	1.5	.	.	.	0	0	0	0	0	0	0	0	0.0	0.0	0.0
VDB93609.1	-1.0357604	1.50934	4.31734	.	.	.	.	.	0	.	0	.	0	.	0.00700000000000001	0.525	1	1	0.07	0	0	35656.7	315	2.5	6.9558	5	89	151	87	41	166	77	42	35	1.51851851851852	.	.	.	1	0	1	0	1	1	0	0	0.01	0.01	0.0
VDB90820.1	-1.041185	5.2614105	0.1614105	.	.	.	.	.	0	.	0	.	0	.	1.0	0.85	0	0	0.58	0	0	6375.1	55	0.5	6.6198	4	13	26	8	11	28	11	7	4	1.7	.	.	.	0	0	0	0	0	0	0	0	0.0	0.0	0.0
VDB85714.1	-1.0414021	1.03364	-0.50236	.	.	.	.	.	0	.	0	.	0	.	0.744	0.512	0	0	0.01	0	0	28399.24	261	-2.0	5.9672	2	82	134	85	23	140	69	35	34	1.0	.	.	.	0	0	0	0	0	0	0	0	0.02	0.04	0.0
VDB93962.1	-1.0434406	6.306031	5.352031	.	.	.	.	.	0	.	0	.	0	.	0.979	0.18	1	1	0.17	0	0	4125.99	37	1.5	8.7791	0	10	16	17	4	25	4	3	1	1.0	0.0	0.0	0.0	1	1	1	1	1	1	0	0	0.01	0.01	0.0
VDB94616.1	-1.043552	-6.203068	-0.503068	.	.	.	.	.	0	.	0	.	0	.	0.0	0.0500000000000001	0	0	0.13	0	0	70483.41	648	-16.5	4.842	3	205	346	197	49	331	189	88	101	1.11643835616438	.	.	.	0	0	0	0	0	0	0	0	0.0	0.01	0.0
VCU39938.1	-1.0437338	-2.345712	3.342288	.	.	.	.	.	0	.	0	.	0	.	0.0	0.0520000000000001	1	1	0.34	0	0	70585.56	700	11.0	9.7281	1	301	462	151	19	337	177	95	82	0.675925925925926	1.0	0.0	0.0	1	0	0	1	0	0	0	0	0.09	1.41	0.0
VDB83928.1	-1.0449035	-0.741723999999999	4.640276	.	.	.	.	.	0	.	0	.	0	.	0.0	0.103	1	1	0.3	0	0	39411.57	356	15.0	10.0457	5	112	182	110	26	168	76	47	29	2.31818181818182	0.0	1.0	0.0	1	1	1	1	1	1	0	0	8.44	13.29	0.0
VDB89355.1	-1.0449088	4.750452	0.484452	.	.	.	.	.	0	.	0	.	0	.	1.0	0.711	0	0	0.66	0	0	2875.34	25	2.0	7.7523	3	10	13	6	4	12	5	4	1	6.0	.	.	.	0	0	0	0	0	0	0	0	0.0	0.0	0.0
VCU39041.1	-1.0455356	-0.58735	-0.36135	.	.	.	loss_of_pathogenicity	PHI:352	0	.	1	PF00187	0	AA5_1,AA5,CBM18,AA5_2	0.0	0.129	0	0	0.75	0	0	62138.83	584	-4.5	5.6197	12	197	364	147	58	341	96	48	48	0.813664596273292	.	.	.	0	0	0	0	0	0	0	0	0.01	0.09	0.0
VDB89592.1	-1.0459073	0.477939	-0.502061	.	.	.	increased_virulence_(hypervirulence)	PHI:1139	0	.	0	.	0	.	0.0	0.33	0	0	0.19	0	0	46592.65	428	14.0	9.3295	6	130	229	126	41	237	115	67	48	1.23232323232323	.	.	.	0	0	0	0	0	0	0	0	0.01	0.04	0.0
VCU39351.1	-1.0493256	-1.014859	4.223141	.	.	.	.	.	0	.	0	.	0	.	0.076	0.0510000000000001	1	1	0.15	0	0	4062.93	37	3.0	10.4425	0	11	16	17	5	26	4	4	0	0.777777777777778	.	.	.	1	1	1	0	0	1	0	0	0.15	0.15	0.0
VDB93248.1	-1.0559124	0.333461999999999	5.103462	.	.	.	.	.	0	.	0	.	0	.	0.0	0.205	1	1	0.33	0	0	48720.71	417	21.0	8.9379	14	97	188	88	68	204	119	74	45	2.7037037037037	1.0	0.0	0.0	1	0	1	1	1	0	0	0	0.46	0.49	0.0
VDB89487.1	-1.0566729	0.152798499999999	4.7127985	.	.	.	.	.	0	.	0	.	0	.	0.001	0.239	1	1	0.29	0	0	35714.76	340	-9.5	4.6296	1	136	199	89	20	173	83	37	46	0.815217391304348	.	.	.	1	1	1	0	1	1	0	0	0.02	0.03	0.0
VDB88028.1	-1.0574006	4.8016885	-0.5923115	.	.	.	.	.	0	.	0	.	0	.	0.979	0.92	0	0	0.29	0	0	14913.0	137	4.5	8.6525	3	47	70	46	15	81	30	18	12	0.916666666666667	.	.	.	0	0	0	0	0	0	0	0	0.17	0.19	0.0
VCU39296.1	-1.0581483	3.2665205	1.5865205	.	.	.	.	.	0	.	0	.	0	.	0.719	0.561	1	1	0.23	1	0	8956.44	78	7.5	10.3981	1	24	33	24	11	39	19	14	5	2.09090909090909	.	.	.	1	0	1	0	0	0	1	0	0.44	0.44	0.0
VCU39970.1	-1.0600159	0.905472999999999	4.631473	.	.	.	.	.	0	.	0	.	0	.	0.023	0.356	1	1	0.58	0	0	27587.38	244	0.5	6.7	4	80	123	63	34	127	42	22	20	1.94594594594595	0.0	0.0	0.0	1	1	0	1	0	1	0	0	0.01	0.03	0.0
VCU39750.1	-1.060393	2.3561	3.1921	.	.	.	reduced_virulence,unaffected_pathogenicity	PHI:7011,PHI:7009,PHI:7010	0	.	0	.	0	.	0.394	0.3	1	1	0.0	0	0	21466.93	189	-2.0	5.931	1	44	80	61	23	108	51	26	25	1.24242424242424	.	.	.	1	0	1	0	0	0	0	0	0.07	0.07	0.0
VDB93864.1	-1.0615187	4.30074	5.06274	.	.	.	.	.	0	.	0	.	0	.	0.714	0.159	1	1	0.3	0	0	10978.87	96	9.0	10.8498	2	29	49	32	14	56	23	17	6	0.727272727272727	0.0	0.0	0.0	1	1	0	1	1	1	0	0	2.71	7.22	0.0
VDB91319.1	-1.0639794	7.270616	5.560616	.	.	.	.	.	0	.	0	.	0	.	0.938	0.347	1	1	0.38	0	0	4224.1	36	0.0	5.9884	1	10	13	11	4	23	6	3	3	1.8	0.0	0.0	0.0	1	0	1	1	1	1	0	0	0.16	0.16	0.0
VDB84243.1	-1.0705256	-3.062858	2.883142	.	.	.	.	.	0	.	0	.	0	.	0.0	0.00900000000000001	1	1	0.0	0	0	164825.37	1481	18.0	8.3129	17	435	730	443	122	741	344	186	158	1.48953974895397	.	.	.	1	0	1	0	1	0	0	0	0.0	0.03	0.0
VDB93252.1	-1.0740547	-8.828399	-0.642399	.	.	.	lethal,unaffected_pathogenicity	PHI:1531,PHI:5700	0	.	0	.	0	.	0.186	0.283	0	0	0.1	0	0	24309.32	216	-6.0	4.8369	2	55	115	61	22	116	58	27	31	0.955555555555556	.	.	.	0	0	0	0	0	0	0	0	0.13	0.13	0.0
VCU40354.1	-1.0756017	-2.575789	-0.079789	.	.	.	.	.	0	.	0	.	0	.	0.047	0.537	0	0	0.24	0	0	32762.87	295	4.5	7.2847	3	92	156	86	31	147	66	38	28	1.0	.	.	.	0	0	0	0	0	0	0	0	0.0	0.0	0.0
VDB83912.1	-1.0779613	-0.843109	5.102891	.	.	.	unaffected_pathogenicity	PHI:2510,PHI:2488	0	.	0	.	0	GH47	0.0	0.00900000000000001	1	1	0.09	0	0	118388.77	1064	-18.5	5.4324	8	307	544	302	133	576	246	122	124	1.05990783410138	0.0	0.0	0.0	1	0	1	1	1	1	0	0	0.02	0.08	0.0
VDB88390.1	-1.0796093	-2.337093	3.080907	.	.	.	.	.	0	.	0	.	0	.	0.0	0.097	1	1	0.61	0	0	4954.81	48	5.0	11.2533	0	23	31	16	5	31	7	6	1	0.555555555555556	.	.	.	0	1	0	0	0	0	0	1	17.21	17.21	0.521739130434783
VCU41025.1	-1.0806698	-0.480763	4.649237	.	.	.	.	.	0	.	0	.	0	.	0.025	0.12	1	1	0.13	0	0	20391.92	181	-12.5	4.1708	2	47	91	50	18	89	48	18	30	1.46666666666667	.	.	.	1	1	1	0	0	1	0	1	21.23	21.23	0.91304347826087
VDB86129.1	-1.0820001	1.3245285	2.8365285	.	.	.	.	.	0	.	0	.	0	.	0.0	0.748	1	1	0.4	0	0	8039.17	70	1.5	6.9866	0	16	34	19	10	37	16	10	6	1.0	.	.	.	1	0	0	0	0	0	0	0	0.01	0.01	0.0
VDB88708.1	-1.0825942	-1.894193	3.745807	.	.	.	.	.	0	.	0	.	0	.	0.0	0.0600000000000001	1	1	0.0600000000000001	0	0	92503.66	824	41.5	10.1781	6	228	412	195	64	355	243	146	97	1.52083333333333	1.0	0.0	0.0	1	0	1	1	0	0	0	0	0.07	0.07	0.0
VCU40621.1	-1.0838186	-0.531044	3.872956	.	.	.	.	.	0	.	0	.	0	.	0.014	0.252	1	1	0.6	0	0	24584.26	221	19.0	11.1968	0	72	119	65	25	113	45	33	12	1.36585365853659	.	.	.	1	1	0	0	0	1	0	1	21.98	22.13	0.695652173913043
VDB85950.1	-1.0862092	-3.377705	2.508295	.	.	.	.	.	0	.	0	.	0	.	0.0	0.019	1	1	0.21	1	0	52855.41	471	2.0	6.7791	3	133	234	144	59	254	110	59	51	1.37349397590361	0.0	0.0	0.0	1	1	1	1	1	1	1	1	6.84	29.73	0.0
VDB90812.1	-1.08725	1.096085	-0.511915	.	.	.	.	.	0	.	0	.	0	.	0.65	0.618	0	0	0.18	0	0	28470.17	260	-2.5	5.6737	4	81	137	71	29	144	64	32	32	1.13333333333333	.	.	.	0	0	0	0	0	0	0	0	0.01	0.04	0.0
VDB92974.1	-1.08725	2.5810595	-0.5789405	.	.	.	reduced_virulence	PHI:8743,PHI:8041,PHI:8048,PHI:6927	0	.	0	.	0	.	0.731	0.629	0	0	0.29	0	0	16539.88	147	1.5	7.2122	3	43	79	35	18	79	35	19	16	1.2	.	.	.	0	0	0	0	0	0	0	0	0.04	0.04	0.0
VCU41246.1	-1.0894506	-3.723862	-0.471862	.	.	.	.	.	0	.	0	.	0	.	0.151	0.307	0	0	0.08	0	0	31576.19	287	-5.0	5.7073	6	78	152	99	30	168	73	37	36	0.782608695652174	.	.	.	0	0	0	0	0	0	0	0	0.0	0.0	0.0
VDB88220.1	-1.0903556	-6.55847	-0.90647	.	.	.	.	.	0	.	0	.	0	.	0.0	0.0580000000000001	0	0	0.41	0	0	40669.0	383	17.0	10.6136	2	148	228	114	39	220	75	47	28	0.6875	.	.	.	0	0	0	0	0	0	0	0	0.09	0.33	0.0
VDB85726.1	-1.0935663	-10.5719	-4.7459	.	.	.	.	.	0	.	0	.	0	.	0.0	0.029	0	1	0.48	0	1	72008.18	635	7.0	7.4504	1	176	305	171	90	334	137	76	61	1.76190476190476	1.0	0.0	0.0	1	0	1	1	1	1	5	5	1.43	111.32	0.0
VDB93031.1	-1.0956144	2.4784605	2.2484605	.	.	.	.	.	0	.	1	PF00200	0	.	0.0	0.205	1	1	0.73	1	0	87800.89	814	6.0	6.9395	44	326	499	192	78	404	152	84	68	1.15483870967742	1.0	0.0	0.0	1	0	1	1	1	1	1	1	8.62	31.92	0.0
VDB93002.1	-1.0956148	5.3125525	0.4765525	.	.	.	.	.	0	.	0	.	0	.	0.987	0.819	0	0	0.08	0	0	10497.83	92	-2.5	4.7375	4	27	46	18	10	46	24	11	13	1.17647058823529	.	.	.	0	0	0	0	0	0	0	0	0.0	0.0	0.0
VDB93746.1	-1.0966862	-0.8542155	3.9097845	.	.	.	.	.	0	.	0	.	0	.	0.086	0.12	1	1	0.1	0	0	8611.85	75	4.0	9.1353	1	21	33	23	10	36	18	12	6	1.75	.	.	.	0	1	1	0	0	1	0	0	1.52	1.52	0.0
VDB93776.1	-1.100688	5.888244	5.384244	.	.	.	.	.	0	.	0	.	0	.	0.981	0.103	1	1	0.17	0	0	4176.04	37	0.5	7.0008	0	10	15	17	5	26	5	3	2	1.0	0.0	0.0	0.0	1	1	1	1	1	1	0	0	0.04	0.04	0.0
VDB96368.1	-1.1017826	2.1152995	-0.4467005	.	.	.	.	.	0	.	0	.	0	.	1.0	0.427	0	0	0.46	0	0	8964.84	85	11.5	11.6761	0	34	51	13	4	36	28	20	8	0.75	.	.	.	0	0	0	0	0	0	0	0	0.0	0.0	0.0
VDB92583.1	-1.1032414	0.5369135	-0.5630865	.	.	.	reduced_virulence,unaffected_pathogenicity,loss_of_pathogenicity	PHI:9353,PHI:415,PHI:9354,PHI:504,PHI:8963,PHI:9319,PHI:8862	0	.	0	.	0	.	0.023	0.327	0	0	0.02	0	0	37486.96	350	-2.0	5.8164	2	114	189	130	24	201	88	44	44	0.839080459770115	.	.	.	0	0	0	0	0	0	0	0	0.0	0.01	0.0
VDB87592.1	-1.1085829	2.79943	-0.40457	.	.	.	.	.	0	.	0	.	0	.	0.965	0.569	0	0	0.32	0	0	12081.85	107	1.0	7.1304	2	28	57	38	15	64	26	14	12	1.14285714285714	.	.	.	0	0	0	0	0	0	0	0	0.02	0.17	0.0
VDB84366.1	-1.1131486	-2.1771695	0.2948305	.	.	.	.	.	0	.	0	.	0	.	0.102	0.486	0	0	0.61	0	0	8800.77	80	-1.5	4.9096	1	27	52	21	10	39	19	9	10	1.6	.	.	.	0	0	0	0	0	0	0	0	0.01	0.01	0.0
VDB88095.1	-1.1208208	0.198353499999998	4.4043535	.	.	.	.	.	0	.	0	.	0	.	0.004	0.295	1	1	0.24	0	0	37392.91	327	7.5	8.7133	7	85	151	93	33	168	83	46	37	1.73913043478261	.	.	.	1	1	1	0	1	1	0	0	0.0	0.01	0.0
VCU39990.1	-1.1245638	-1.865202	2.510798	.	.	.	reduced_virulence	PHI:6265	0	.	0	.	0	GH16	0.0	0.104	1	1	0.64	1	0	60433.4	558	-8.5	4.9653	9	217	343	130	60	269	84	40	44	1.15789473684211	0.0	0.0	0.0	1	1	1	1	1	1	1	0	6.19	10.06	0.0
VDB83841.1	-1.125941	-0.992472999999999	4.083527	.	.	.	.	.	0	.	0	.	0	.	0.00800000000000001	0.146	1	1	0.21	0	0	19245.32	162	16.5	10.734	4	37	61	41	21	79	42	31	11	1.9047619047619	.	.	.	1	1	1	0	0	1	0	0	0.0	0.0	0.0
VDB93699.1	-1.1265585	6.5529685	4.8069685	.	.	.	.	.	0	.	0	.	0	.	0.907	0.384	1	1	0.09	0	0	6327.34	56	-1.5	4.9106	2	14	26	19	4	30	15	7	8	1.3	0.0	0.0	0.0	1	1	1	1	0	1	0	0	0.0	0.0	0.0
VCU39999.1	-1.1296812	3.542121	-0.495879	.	.	.	.	.	0	.	0	.	0	.	0.928	0.745	0	0	0.46	0	0	11732.72	110	11.0	10.5596	2	43	59	33	7	57	26	19	7	1.25	.	.	.	0	0	0	0	0	0	0	0	0.01	0.03	0.0
VDB93967.1	-1.1397256	4.0548035	-0.7631965	.	.	.	lethal,reduced_virulence,loss_of_pathogenicity,unaffected_pathogenicity,increased_virulence_(hypervirulence)	PHI:2054,PHI:3833,PHI:8036,PHI:449,PHI:3831,PHI:808,PHI:339,PHI:3280,PHI:3279,PHI:3478,PHI:6703,PHI:317,PHI:471,PHI:787,PHI:8752,PHI:269,PHI:1119,PHI:7011,PHI:780,PHI:3835,PHI:4736,PHI:62,PHI:182,PHI:7134,PHI:2052,PHI:4990,PHI:3832,PHI:3834,PHI:3623,PHI:8035,PHI:507,PHI:861,PHI:7133,PHI:1036,PHI:6950,PHI:270,PHI:7009,PHI:1061	0	.	0	.	0	.	0.966	0.837	0	0	0.23	0	0	21895.54	200	0.5	6.7185	2	70	108	66	17	96	50	26	24	1.47222222222222	.	.	.	0	0	0	0	0	0	0	0	0.0	0.02	0.0
VDB94991.1	-1.1407999	-5.646317	-0.504317	.	.	.	.	.	0	.	0	.	0	.	0.0	0.143	0	0	0.0500000000000001	0	0	45195.33	415	-2.0	6.1828	7	139	225	126	40	227	101	52	49	0.89010989010989	.	.	.	0	0	0	0	0	0	0	0	0.0	1.37	0.0
VDB93385.1	-1.1419423	-2.5134625	-0.5394625	.	.	.	.	.	0	.	0	.	0	.	0.119	0.552	0	0	0.25	0	0	29912.3	274	1.0	6.7408	6	94	150	80	21	149	68	36	32	0.80327868852459	.	.	.	0	0	0	0	0	0	0	0	0.01	0.05	0.0
VDB83681.1	-1.1423839	4.1879685	-0.4920315	.	.	.	.	.	0	.	0	.	0	.	0.988	0.792	0	0	0.19	0	0	15816.11	144	5.0	9.6248	1	47	77	51	15	82	33	20	13	0.710526315789474	.	.	.	0	0	0	0	0	0	0	0	0.33	0.33	0.0
VDB86396.1	-1.1427068	-0.463041	4.792959	.	.	.	.	.	0	.	0	.	0	.	0.0	0.124	1	1	0.21	0	0	51881.71	442	19.5	8.7096	16	112	207	88	72	206	123	75	48	2.9	1.0	0.0	0.0	1	0	0	1	0	1	0	0	0.02	0.05	0.0
VDB85815.1	-1.1430632	-4.820072	0.261928	.	.	.	.	.	0	.	0	.	0	.	0.005	0.148	0	0	0.64	0	0	4972.67	45	-4.0	3.7586	1	15	24	14	4	23	8	2	6	2.0	.	.	.	0	0	0	0	0	0	0	0	0.01	0.01	0.0
VDB89862.1	-1.1467572	5.583275	-0.170725	.	.	.	.	.	0	.	0	.	0	.	1.0	0.959	0	0	0.69	0	0	4821.59	43	5.0	9.4516	3	16	22	12	4	20	10	8	2	1.71428571428571	.	.	.	0	0	0	0	0	0	0	0	0.01	0.01	0.0
VCU39921.1	-1.1505914	-0.266749	-0.500749	.	.	.	.	.	0	.	0	.	0	.	0.64	0.399	0	0	0.41	0	0	26637.15	246	-10.5	4.4131	1	77	134	85	15	131	51	21	30	1.15555555555556	.	.	.	0	0	0	0	0	0	0	0	4.64	4.7	0.0
VDB93740.1	-1.1506367	-4.071935	-0.219935	.	.	.	.	.	0	.	0	.	0	.	0.268	0.09	0	0	0.67	0	0	3292.79	32	2.5	12.199	0	13	22	13	1	19	5	4	1	0.384615384615385	.	.	.	0	0	0	0	0	0	0	0	0.0	0.0	0.0
VDB88167.1	-1.1506367	-4.432245	-0.094245	.	.	.	.	.	0	.	0	.	0	.	0.0500000000000001	0.227	0	0	0.59	0	0	2594.93	23	0.5	7.0013	0	8	14	5	4	13	5	3	2	0.8	.	.	.	0	0	0	0	0	0	0	0	0.0	0.0	0.0
VCU39009.1	-1.1507132	1.06897	-0.63503	.	.	.	.	.	0	.	0	.	0	.	0.957	0.327	0	0	0.12	0	0	6696.79	60	2.0	10.0982	0	11	32	15	3	32	14	8	6	0.933333333333333	.	.	.	0	0	0	0	0	0	0	0	0.0	0.0	0.0
VDB86163.1	-1.1518447	2.605731	-0.538269	.	.	.	.	.	0	.	0	.	0	.	0.973	0.551	0	0	0.18	0	0	10235.8	96	1.5	7.8321	2	36	51	33	3	52	20	11	9	0.652173913043478	.	.	.	0	0	0	0	0	0	0	0	0.0	0.01	0.0
VDB89735.1	-1.1519957	-5.463248	-0.529248	.	.	.	reduced_virulence	PHI:424	0	.	0	.	0	.	0.0	0.011	0	0	0.22	0	0	61414.65	557	-6.0	5.7606	10	182	295	164	67	310	129	65	64	1.11475409836066	.	.	.	0	0	0	0	0	0	0	0	0.01	0.03	0.0
VDB89638.1	-1.1521528	4.268101	0.392101	.	.	.	.	.	0	.	0	.	0	.	0.987	0.659	0	0	0.48	0	0	5805.5	54	0.5	6.6867	4	22	34	12	5	26	14	8	6	0.8	.	.	.	0	0	0	0	0	0	0	0	0.01	0.01	0.0
VDB95027.1	-1.152364	-5.4727445	-0.5327445	.	.	.	reduced_virulence	PHI:3282	0	.	0	.	0	GH3	0.0	0.01	0	0	0.17	0	0	100182.3	921	4.0	6.7527	18	300	487	311	90	523	195	106	89	1.01630434782609	.	.	.	0	0	0	0	0	0	0	0	0.0	0.31	0.0
VDB91037.1	-1.154287	1.06713	3.26313	.	.	.	.	.	0	.	0	.	0	.	0.0679999999999999	0.566	1	1	0.5	0	0	34370.11	312	7.0	8.2319	6	100	171	87	34	157	73	42	31	1.6	.	.	.	0	0	0	0	0	1	0	0	0.0	0.0	0.0
VDB87733.1	-1.1576773	-1.694556	3.795444	.	.	.	.	.	0	.	0	.	0	.	0.022	0.0629999999999999	1	1	0.39	0	0	8877.38	78	6.5	9.6106	3	26	37	20	12	43	12	10	2	1.41666666666667	.	.	.	0	1	1	0	0	0	0	0	0.11	1.22	0.0
VDB89850.1	-1.1674825	-0.5636635	4.6743365	.	.	.	.	.	0	.	0	.	0	.	0.0	0.127	1	1	0.14	0	0	37454.26	319	15.5	9.7715	4	69	131	84	41	160	93	56	37	2.51282051282051	.	.	.	1	1	1	0	1	1	0	0	2.66	2.68	0.0
VCU39230.1	-1.1684185	0.000594500000001386	4.9505945	.	.	.	.	.	0	.	0	.	0	.	0.0	0.175	1	1	0.03	0	0	42594.99	373	13.5	9.0845	8	102	170	104	45	189	104	61	43	1.85714285714286	0.0	0.0	0.0	1	0	1	1	1	0	0	0	0.05	0.12	0.0
VDB93973.1	-1.1693318	0.6958975	-0.5061025	.	.	.	increased_virulence_(hypervirulence),unaffected_pathogenicity	PHI:6258	0	.	0	.	0	.	0.001	0.366	0	0	0.24	0	0	38930.26	359	-5.5	5.2016	6	121	200	115	32	198	76	37	39	1.15584415584416	.	.	.	0	0	0	0	0	0	0	0	0.01	0.65	0.0
VDB87777.1	-1.1701853	4.921051	0.139051	.	.	.	.	.	0	.	0	.	0	.	1.0	0.797	0	0	0.74	0	0	6817.79	65	4.0	10.2594	1	20	41	21	4	42	6	5	1	0.909090909090909	.	.	.	0	0	0	0	0	0	0	0	0.17	0.17	0.0
VDB93654.1	-1.1766012	-0.118294999999999	4.675705	.	.	.	.	.	0	.	0	.	0	.	0.002	0.199	1	1	0.61	0	0	35288.83	311	17.0	9.4346	6	84	147	93	48	174	60	42	18	1.82352941176471	.	.	.	1	0	1	0	1	1	0	0	0.13	0.61	0.0
VCU39244.1	-1.1766868	-0.256316	-0.694316	.	.	.	.	.	0	.	0	.	0	.	0.84	0.233	0	0	0.57	0	0	10151.32	99	3.0	7.4745	1	44	59	33	10	55	18	12	6	0.387096774193548	.	.	.	0	0	0	0	0	0	0	0	0.01	0.01	0.0
VDB93959.1	-1.178008	-1.3025165	-0.5005165	.	.	.	reduced_virulence,unaffected_pathogenicity,increased_virulence_(hypervirulence)	PHI:645,PHI:9184,PHI:8301,PHI:6706,PHI:624,PHI:9332,PHI:4613,PHI:6995,PHI:3411,PHI:7902	0	.	0	.	0	.	0.0	0.033	0	0	0.19	0	0	41319.1	382	-13.0	4.6313	0	118	200	128	31	217	96	43	53	0.858695652173913	.	.	.	0	0	0	0	0	0	0	0	0.02	0.18	0.0
VDB90722.1	-1.1790295	3.155017	-0.492983	.	.	.	.	.	0	.	0	.	0	.	0.896	0.712	0	0	0.22	0	0	20949.98	191	-2.5	5.0002	5	60	105	58	18	109	44	21	23	1.15789473684211	.	.	.	0	0	0	0	0	0	0	0	2.42	2.43	0.0
VDB87858.1	-1.1840248	5.280319	2.304319	.	.	.	.	.	0	.	0	.	0	.	0.863	0.633	1	1	0.36	0	0	25281.06	239	4.0	9.6722	0	89	132	89	14	133	51	28	23	0.754098360655738	.	.	.	0	0	0	0	0	1	0	0	0.23	0.3	0.0
VDB95031.1	-1.1842811	-4.74361	-0.50161	.	.	.	.	.	0	.	0	.	0	.	0.0	0.293	0	0	0.18	0	0	44283.87	417	-1.5	6.0969	4	136	230	142	29	232	117	59	58	1.05	.	.	.	0	0	0	0	0	0	0	0	0.0	0.01	0.0
VCU40240.1	-1.1849419	3.2553495	-0.1286505	.	.	.	.	.	0	.	0	.	0	.	1.0	0.564	0	0	0.65	0	0	2042.36	18	2.5	9.326	1	6	10	5	2	11	5	4	1	0.428571428571429	.	.	.	0	0	0	0	0	0	0	0	0.0	0.0	0.0
VDB88046.1	-1.18649	-0.2495145	-0.4895145	.	.	.	.	.	0	.	0	.	0	.	0.703	0.337	0	0	0.15	0	0	5461.12	51	-2.0	4.491	1	17	30	16	2	28	14	6	8	0.615384615384615	.	.	.	0	0	0	0	0	0	0	0	0.0	0.0	0.0
VCU39668.1	-1.1873829	-0.814466499999999	2.7435335	.	.	.	.	.	0	.	0	.	0	.	0.166	0.241	1	1	0.4	0	0	16579.4	153	-12.5	4.1888	1	46	88	47	16	86	43	16	27	0.795454545454545	.	.	.	0	1	0	0	0	0	0	0	1.03	1.03	0.0
VCU40574.1	-1.1904917	6.0878295	4.5278295	.	.	.	.	.	0	.	0	.	0	.	0.821	0.439	1	1	0.4	0	0	18531.54	168	-5.5	4.5625	5	46	86	57	12	100	34	15	19	1.19354838709677	0.0	0.0	0.0	1	1	0	1	0	1	0	0	4.28	9.83	0.0
VCU39171.1	-1.1920152	5.2913205	2.6933205	.	.	.	lethal,reduced_virulence,loss_of_pathogenicity,unaffected_pathogenicity,increased_virulence_(hypervirulence)	PHI:4077,PHI:2247,PHI:2844,PHI:9460,PHI:2269,PHI:2802,PHI:5440,PHI:8927,PHI:3301,PHI:7696,PHI:6956,PHI:5271,PHI:7485,PHI:5272,PHI:2312,PHI:8929,PHI:3866,PHI:2022,PHI:685,PHI:7511,PHI:2837,PHI:6957,PHI:59	0	.	0	.	0	.	0.893	0.54	1	1	0.11	0	0	29169.54	270	-1.0	5.8877	5	86	151	99	17	153	66	33	33	1.06666666666667	.	.	.	0	0	0	0	0	1	0	0	0.08	0.31	0.0
VCU38899.1	-1.1923662	-0.656717499999998	4.4912825	.	.	.	.	.	0	.	0	.	0	.	0.0	0.142	1	1	0.21	0	0	44307.68	392	8.5	8.0051	10	109	184	114	51	210	90	52	38	1.56060606060606	0.0	0.0	0.0	1	0	0	1	0	1	0	0	0.05	0.88	0.0
VDB94452.1	-1.1956358	-3.1683435	-0.5103435	.	.	.	.	.	0	.	0	.	0	.	0.036	0.521	0	0	0.32	0	0	35426.49	328	2.5	8.183	0	107	175	108	28	180	76	40	36	1.10666666666667	.	.	.	0	0	0	0	0	0	0	0	0.0	0.01	0.0
VDB89844.1	-1.1967897	5.5246225	4.6846225	.	.	.	.	.	0	.	0	.	0	.	0.898	0.242	1	1	0.35	0	0	4036.7	35	0.0	6.0089	0	7	15	14	3	21	6	3	3	0.833333333333333	.	.	.	1	1	1	0	0	1	0	0	0.0	0.0	0.0
VDB90465.1	-1.1967897	6.526485	5.260485	.	.	.	.	.	0	.	0	.	0	.	0.984	0.227	1	1	0.36	0	0	4005.69	35	0.0	6.0089	0	7	16	14	3	22	6	3	3	0.714285714285714	0.0	0.0	0.0	1	1	1	1	0	1	0	0	0.0	0.0	0.0
VDB89158.1	-1.1977174	-3.578252	-0.488252	.	.	.	.	.	0	.	0	.	0	.	0.0440000000000001	0.441	0	0	0.19	0	0	32393.7	299	-6.5	4.7058	1	98	161	90	28	167	66	30	36	1.08823529411765	.	.	.	0	0	0	0	0	0	0	0	0.01	0.14	0.0
VCU39728.1	-1.1986706	-2.004451	3.803549	.	.	.	unaffected_pathogenicity	PHI:1962	0	.	0	.	0	.	0.0	0.032	1	1	0.04	0	0	48090.12	422	-16.5	4.6511	13	107	195	99	48	206	105	47	58	1.54838709677419	.	.	.	0	0	1	0	0	1	0	0	0.0	0.0	0.0
VDB91052.1	-1.1991059	0.673347500000001	4.5253475	.	.	.	.	.	0	.	0	.	0	.	0.001	0.357	1	1	0.12	0	0	39339.73	345	7.0	7.8445	4	93	152	91	49	174	95	54	41	1.74576271186441	0.0	1.0	1.0	0	0	0	1	1	1	0	0	0.0	0.0	0.0
VDB87707.1	-1.1995697	0.323092	-0.492908	.	.	.	.	.	0	.	0	.	0	.	0.639	0.497	0	0	0.27	0	0	27660.53	251	17.5	10.0935	9	86	135	69	24	128	65	44	21	0.688524590163934	.	.	.	0	0	0	0	0	0	0	0	0.01	0.01	0.0
VDB95047.1	-1.200526	-6.444179	-0.504179	.	.	.	.	.	0	.	0	.	0	.	0.0	0.01	0	0	0.16	0	0	66927.44	605	-1.0	6.3935	6	168	316	193	55	316	140	73	67	1.43518518518519	.	.	.	0	0	0	0	0	0	0	0	0.0	0.21	0.0
VDB84028.1	-1.2008944	-6.3612225	-0.5052225	.	.	.	.	.	0	.	0	.	0	.	0.0	0.024	0	0	0.01	0	0	189064.7	1708	-5.0	6.326	15	491	894	463	154	885	442	229	213	1.03448275862069	.	.	.	0	0	0	0	0	0	0	0	0.0	0.0	0.0
VDB88851.1	-1.2034919	-6.4244845	-2.7404845	.	.	.	.	.	0	.	0	.	0	.	0.0590000000000001	0.327	0	0	0.47	1	0	11644.11	106	6.0	9.4494	3	38	63	26	16	57	21	14	7	1.33333333333333	.	.	.	0	0	0	0	0	0	1	1	3.4	18.68	0.0
VDB87991.1	-1.2038605	4.906581	4.012581	.	.	.	.	.	0	.	0	.	0	.	0.79	0.359	1	1	0.46	0	0	6900.94	65	0.5	7.0061	0	23	39	27	6	40	11	6	5	0.65	.	.	.	0	1	0	0	0	0	0	0	1.23	1.23	0.0
VCU40765.1	-1.2063069	6.7301345	4.5941345	.	.	.	.	.	0	.	0	.	0	.	0.977	0.379	1	1	0.3	0	0	12459.55	107	6.5	9.3501	2	23	44	37	15	60	29	19	10	2.125	0.0	0.0	0.0	1	1	1	1	0	1	0	0	0.8	0.81	0.0
VDB94633.1	-1.2069793	0.3728525	4.4588525	.	.	.	.	.	0	.	0	.	0	.	0.0	0.319	1	1	0.03	0	0	40777.59	360	7.0	7.7166	7	105	176	97	49	188	91	52	39	1.56666666666667	.	.	.	1	0	1	0	1	1	0	0	0.09	0.1	0.0
VDB88089.1	-1.2091371	0.354663	4.128663	.	.	.	.	.	0	.	0	.	0	.	0.002	0.369	1	1	0.03	0	0	38771.41	340	6.0	7.9215	7	79	158	100	37	174	94	52	42	1.84615384615385	.	.	.	1	1	1	0	1	1	0	0	0.0	0.0	0.0
VDB96503.1	-1.2132677	3.4385365	-0.3714635	.	.	.	.	.	0	.	0	.	0	.	0.862	0.773	0	0	0.45	0	0	15103.2	136	2.5	8.4588	2	43	72	35	11	66	33	18	15	1.63636363636364	.	.	.	0	0	0	0	0	0	0	0	0.0	0.0	0.0
VCU40105.1	-1.2137251	-3.081979	2.108021	.	.	.	.	.	0	.	0	.	0	.	0.004	0.131	1	1	0.18	1	0	5260.32	47	0.0	6.0606	1	14	21	18	5	32	8	4	4	1.33333333333333	.	.	.	1	1	1	0	0	0	1	0	6.17	6.17	0.0
VDB93851.1	-1.2139646	-6.388955	-0.502955	.	.	.	lethal,loss_of_pathogenicity,reduced_virulence,chemistry_target:_resistance_to_chemical	PHI:7022,PHI:823,PHI:820,PHI:2530,PHI:821	0	.	0	.	0	.	0.0	0.019	0	0	0.24	0	0	50088.35	450	-14.0	4.8873	14	138	240	123	58	241	113	53	60	1.21176470588235	.	.	.	0	0	0	0	0	0	0	0	0.0	2.79	0.0
VDB89261.1	-1.2139646	-0.793381500000001	-0.4833815	.	.	.	reduced_virulence,loss_of_pathogenicity	PHI:177,PHI:8581,PHI:2228	0	.	0	.	0	.	0.0	0.115	0	0	0.07	0	0	49202.04	445	-4.0	5.932	12	143	235	139	53	247	108	55	53	1.20224719101124	.	.	.	0	0	0	0	0	0	0	0	0.0	0.02	0.0
VDB89191.1	-1.2167382	5.0613175	-0.6086825	.	.	.	.	.	0	.	0	.	0	.	0.982	0.963	0	0	0.13	0	0	17575.75	157	2.5	8.3615	0	46	80	40	18	77	38	21	17	1.58620689655172	.	.	.	0	0	0	0	0	0	0	0	0.0	0.0	0.0
VCU40554.1	-1.2204037	-3.7091445	-0.4671445	.	.	.	reduced_virulence	PHI:612	0	.	0	.	0	.	0.015	0.278	0	0	0.47	0	0	34647.82	328	-7.0	4.7207	3	116	190	123	20	192	66	30	36	0.928571428571429	.	.	.	0	0	0	0	0	0	0	0	0.1	0.17	0.0
VCU39498.1	-1.2253243	4.5312425	-0.5387575	.	.	.	.	.	0	.	0	.	0	.	0.991	0.854	0	0	0.03	0	0	20476.34	185	1.5	7.2777	1	56	99	62	15	95	47	25	22	1.17647058823529	.	.	.	0	0	0	0	0	0	0	0	0.0	0.16	0.0
VDB94741.1	-1.2280861	-10.6920935	-4.7460935	.	.	.	.	.	0	.	0	.	0	.	0.0	0.00900000000000001	0	1	0.11	0	1	95261.8	848	8.0	7.342	13	260	429	247	101	451	177	97	80	1.28571428571429	0.0	0.0	0.0	1	1	1	1	0	1	7	6	9.09	145.54	0.0
VDB90839.1	-1.2305206	-5.4454075	-4.4994075	.	.	.	loss_of_pathogenicity	PHI:7693,PHI:7694,PHI:7692	0	.	0	.	0	.	0.0	0.00900000000000001	0	1	0.45	0	1	79643.25	728	5.5	7.5775	10	250	398	237	84	421	118	64	54	1.0974025974026	1.0	0.0	0.0	1	1	1	1	1	1	7	11	20.87	229.25	0.869565217391304
VDB93076.1	-1.2308397	-6.27365	-0.52565	.	.	.	.	.	0	.	0	.	0	.	0.0	0.042	0	0	0.72	0	0	31422.23	335	1.0	8.3803	0	115	301	47	6	256	27	14	13	0.11587982832618	.	.	.	0	0	0	0	0	0	0	0	0.0	0.0	0.0
VDB88096.1	-1.2314725	6.378279	4.452279	.	.	.	.	.	0	.	0	.	0	.	0.686	0.635	1	1	0.7	0	0	11604.33	102	5.0	9.556	2	29	53	29	13	58	15	10	5	1.82352941176471	.	.	.	1	1	0	0	1	1	0	0	0.0	0.05	0.0
VDB86376.1	-1.2336662	1.5135915	-0.5684085	.	.	.	.	.	0	.	0	.	0	.	0.53	0.817	0	0	0.3	0	0	11833.31	106	-1.5	5.5552	2	30	59	28	8	53	24	12	12	0.869565217391304	.	.	.	0	0	0	0	0	0	0	0	0.0	0.0	0.0
VDB91339.1	-1.2345101	4.7910615	-0.5249385	.	.	.	.	.	0	.	0	.	0	.	0.999	0.887	0	0	0.1	0	0	14698.29	132	0.5	6.7111	2	43	72	31	14	62	32	17	15	1.14814814814815	.	.	.	0	0	0	0	0	0	0	0	0.0	0.0	0.0
VCU41074.1	-1.2406498	4.162696	-0.505304	.	.	.	.	.	0	.	0	.	0	.	0.995	0.783	0	0	0.31	0	0	19422.33	175	-1.5	5.7038	0	47	86	58	15	92	42	21	21	2.03571428571429	.	.	.	0	0	0	0	0	0	0	0	0.01	0.07	0.0
VDB90642.1	-1.2431444	-1.1587965	-0.5347965	.	.	.	.	.	0	.	0	.	0	.	0.755	0.141	0	0	0.47	0	0	19665.76	196	14.0	12.2311	0	79	124	63	12	137	33	24	9	0.315217391304348	.	.	.	0	0	0	0	0	0	0	0	0.0	0.97	0.0
VCU39762.1	-1.2439096	-4.5991025	-0.4891025	.	.	.	.	.	0	.	0	.	0	.	0.08	0.235	0	0	0.61	0	0	9843.98	91	5.0	8.8447	4	40	59	18	9	44	18	12	6	0.944444444444444	.	.	.	0	0	0	0	0	0	0	0	0.0	0.04	0.0
VDB93604.1	-1.2439096	-0.634552499999999	-0.4905525	.	.	.	.	.	0	.	0	.	0	.	0.674	0.302	0	0	0.66	0	0	17031.03	159	-1.0	6.2742	7	60	103	36	16	76	35	19	16	1.03125	.	.	.	0	0	0	0	0	0	0	0	0.0	0.0	0.0
VDB88869.1	-1.2457273	-2.7968455	2.5011545	.	.	.	.	.	0	.	0	.	0	.	0.0	0.117	1	1	0.76	1	0	27541.76	270	4.5	8.2791	8	130	188	75	16	142	41	23	18	0.739130434782609	1.0	1.0	0.0	1	1	1	1	1	1	1	1	3.99	27.62	0.0
VCU40815.1	-1.2469505	-1.3531005	-0.5271005	.	.	.	loss_of_pathogenicity,reduced_virulence	PHI:797,PHI:4677,PHI:6111,PHI:772,PHI:2155	0	.	0	.	0	.	0.0	0.029	0	0	0.36	0	0	73909.45	686	3.5	6.7589	6	253	414	163	69	327	137	76	61	0.8	.	.	.	0	0	0	0	0	0	0	0	0.0	0.0	0.0
VDB90336.1	-1.251103	-8.605111	-6.995111	.	.	.	reduced_virulence,unaffected_pathogenicity	PHI:9082,PHI:2038,PHI:4672	0	.	0	.	0	.	0.00800000000000001	0.557	0	0	0.36	0	1	33112.39	306	15.0	10.2563	1	105	167	98	34	191	63	39	24	0.9625	.	.	.	0	0	0	0	0	0	2	3	6.55	80.99	0.0
VCU39811.1	-1.2540145	-2.327755	-0.503755	.	.	.	.	.	0	.	0	.	0	.	0.57	0.126	0	0	0.09	0	0	34145.74	300	7.5	9.3176	1	88	165	36	32	133	122	66	56	0.621951219512195	.	.	.	0	0	0	0	0	0	0	0	0.0	0.0	0.0
VCU39342.1	-1.2556399	-6.3309425	-0.5109425	.	.	.	.	.	0	.	0	.	0	.	0.0	0.03	0	0	0.01	0	0	71781.61	651	-10.0	5.1278	5	204	331	178	45	313	164	79	85	1.02325581395349	.	.	.	0	0	0	0	0	0	0	0	0.0	0.11	0.0
VDB85743.1	-1.2565907	-10.220736	-4.400736	.	.	.	.	.	0	.	0	.	0	.	0.0	0.03	0	1	0.32	0	1	48161.73	426	8.0	8.4288	10	122	203	139	70	285	54	32	22	1.58333333333333	0.0	0.0	0.0	1	1	1	1	1	1	10	9	20.25	210.67	0.65
VCU39217.1	-1.2612628	4.3046565	-0.7293435	.	.	.	lethal,reduced_virulence,loss_of_pathogenicity,unaffected_pathogenicity,increased_virulence_(hypervirulence)	PHI:2054,PHI:8752,PHI:787,PHI:269,PHI:3833,PHI:1119,PHI:7011,PHI:780,PHI:8036,PHI:3835,PHI:4736,PHI:449,PHI:62,PHI:182,PHI:7134,PHI:2052,PHI:4990,PHI:3831,PHI:3834,PHI:3623,PHI:8035,PHI:507,PHI:808,PHI:339,PHI:861,PHI:471,PHI:3280,PHI:7133,PHI:3279,PHI:6950,PHI:6703,PHI:270,PHI:3478,PHI:1036,PHI:3832,PHI:317,PHI:1061	0	.	0	.	0	.	0.966	0.873	0	0	0.12	0	0	23193.19	208	-0.5	5.9827	2	61	112	60	18	102	52	26	26	1.64705882352941	.	.	.	0	0	0	0	0	0	0	0	0.02	0.02	0.0
VDB93642.1	-1.2615184	5.301945	4.311945	.	.	.	.	.	0	.	0	.	0	.	0.902	0.263	1	1	0.07	0	0	20417.85	178	-0.5	6.3247	4	39	79	62	24	109	38	20	18	1.4	0.0	0.0	0.0	1	1	1	1	0	0	0	0	10.4	10.97	0.0
VDB88224.1	-1.2631147	0.5779455	-0.6640545	.	.	.	.	.	0	.	0	.	0	.	0.437	0.77	0	0	0.34	0	0	9561.84	83	0.0	6.4423	2	20	44	20	9	42	19	10	9	1.33333333333333	.	.	.	0	0	0	0	0	0	0	0	0.0	0.0	0.0
VCU39459.1	-1.2631147	-1.3774275	-0.6874275	.	.	.	.	.	0	.	0	.	0	.	0.119	0.766	0	0	0.34	0	0	13126.99	116	1.0	7.1333	2	30	62	34	8	59	26	14	12	1.05	.	.	.	0	0	0	0	0	0	0	0	0.01	0.01	0.0
VDB84099.1	-1.264189	-8.8217365	-0.7297365	.	.	.	lethal,reduced_virulence,unaffected_pathogenicity	PHI:2529,PHI:598,PHI:3689,PHI:3688,PHI:5083,PHI:5082	0	.	0	.	0	.	0.0	0.318	0	0	0.25	0	0	41654.63	398	1.5	6.8223	7	145	226	149	25	232	85	45	40	0.885714285714286	.	.	.	0	0	0	0	0	0	0	0	1.22	1.81	0.0
VCU39123.1	-1.2643403	3.5696035	-0.5043965	.	.	.	.	.	0	.	0	.	0	.	0.995	0.684	0	0	0.27	0	0	18145.13	166	6.5	8.307	8	64	101	37	14	72	47	28	19	0.8	.	.	.	0	0	0	0	0	0	0	0	0.0	0.0	0.0
VDB89702.1	-1.2651321	-5.3402935	-0.5042935	.	.	.	.	.	0	.	0	.	0	.	0.0	0.194	0	0	0.15	0	0	51112.27	463	0.5	6.5743	12	150	247	137	53	254	105	55	50	1.32954545454545	.	.	.	0	0	0	0	0	0	0	0	0.0	0.21	0.0
VCU41032.1	-1.2658111	-0.6712005	-0.5032005	.	.	.	.	.	0	.	0	.	0	.	0.643	0.329	0	0	0.07	0	0	20742.68	186	19.0	11.4069	1	58	93	52	14	92	53	37	16	0.73469387755102	.	.	.	0	0	0	0	0	0	0	0	0.0	0.0	0.0
VDB89879.1	-1.26694	1.2421855	-0.5518145	.	.	.	.	.	0	.	0	.	0	.	0.68	0.619	0	0	0.18	0	0	12019.57	106	-2.5	5.084	3	26	57	28	10	53	29	14	15	1.14285714285714	.	.	.	0	0	0	0	0	0	0	0	0.0	0.0	0.0
VCU40093.1	-1.267062	-6.4390985	-0.5050985	.	.	.	.	.	0	.	0	.	0	.	0.0	0.011	0	0	0.03	0	0	92328.97	834	2.5	6.7845	7	230	431	260	74	444	226	118	108	1.16981132075472	.	.	.	0	0	0	0	0	0	0	0	0.0	0.04	0.0
VDB87682.1	-1.267258	4.463048	-0.396952	.	.	.	.	.	0	.	0	.	0	.	0.998	0.812	0	0	0.46	0	0	6096.25	54	12.0	11.0732	3	14	29	11	0	21	22	17	5	1.77777777777778	.	.	.	0	0	0	0	0	0	0	0	0.0	0.0	0.0
VDB87662.1	-1.268712	-1.1249105	3.8490895	.	.	.	.	.	0	.	0	.	0	.	0.00600000000000001	0.165	1	1	0.49	0	0	2502.92	23	-2.0	3.55	1	8	13	9	3	16	2	0	2	1.0	.	.	.	0	0	0	0	0	0	0	0	0.01	0.01	0.0
VDB88855.1	-1.268712	-1.4815425	3.8104575	.	.	.	.	.	0	.	0	.	0	.	0.001	0.117	1	1	0.49	0	0	2472.9	23	-2.0	3.55	1	8	13	10	3	17	2	0	2	0.857142857142857	.	.	.	0	0	0	0	0	0	0	0	0.02	0.02	0.0
VDB95064.1	-1.2691771	5.5346955	0.1646955	.	.	.	.	.	0	.	0	.	0	.	1.0	0.895	0	0	0.21	0	0	5522.29	49	3.5	8.5377	4	20	25	7	5	25	14	9	5	0.727272727272727	.	.	.	0	0	0	0	0	0	0	0	0.0	0.0	0.0
VDB90860.1	-1.2697078	3.433376	-0.508624	.	.	.	lethal,reduced_virulence,loss_of_pathogenicity,unaffected_pathogenicity,increased_virulence_(hypervirulence)	PHI:2054,PHI:787,PHI:8752,PHI:269,PHI:3833,PHI:1119,PHI:780,PHI:8036,PHI:4736,PHI:449,PHI:182,PHI:7134,PHI:2052,PHI:3831,PHI:3834,PHI:3623,PHI:8035,PHI:507,PHI:808,PHI:339,PHI:861,PHI:471,PHI:7133,PHI:1036,PHI:6950,PHI:3478,PHI:3280,PHI:270,PHI:3279,PHI:6703,PHI:3832,PHI:317,PHI:1061	0	.	0	.	0	.	0.847	0.81	0	0	0.16	0	0	24285.9	216	5.0	8.4314	2	55	109	64	28	119	60	34	26	1.32608695652174	.	.	.	0	0	0	0	0	0	0	0	0.0	0.02	0.0
VDB89666.1	-1.2708206	2.821645	-0.766355	.	.	.	.	.	0	.	0	.	0	.	0.86	0.738	0	0	0.68	0	0	9728.29	91	8.0	10.2651	3	33	53	23	4	46	16	12	4	1.16666666666667	.	.	.	0	0	0	0	0	0	0	0	0.0	0.0	0.0
VCU38872.1	-1.276073	-4.7022005	-0.5802005	.	.	.	.	.	0	.	0	.	0	.	0.0	0.313	0	0	0.23	0	0	40600.65	371	-4.0	5.6237	5	110	210	90	37	199	82	41	41	1.02325581395349	.	.	.	0	0	0	0	0	0	0	0	0.48	0.48	0.0
VDB85882.1	-1.2766912	-0.621048999999999	4.814951	.	.	.	.	.	0	.	0	.	0	.	0.0	0.094	1	1	0.25	0	0	39063.47	336	29.5	10.2709	6	81	137	83	45	166	94	64	30	2.53488372093023	.	.	.	1	0	1	0	1	1	0	0	0.05	0.05	0.0
VDB85918.1	-1.2798281	-0.998055	4.311945	.	.	.	.	.	0	.	0	.	0	.	0.0	0.115	1	1	0.13	0	0	44609.4	391	14.5	8.8559	10	98	181	107	52	212	96	58	38	1.75757575757576	.	.	.	1	0	1	0	1	1	0	0	0.52	0.53	0.0
VDB89088.1	-1.2812226	-1.3369455	4.0810545	.	.	.	.	.	0	.	0	.	0	.	0.0	0.097	1	1	0.33	0	0	8480.36	74	3.5	8.1235	1	14	26	30	9	48	6	6	0	2.1	.	.	.	1	0	1	0	1	1	0	0	3.41	5.44	0.0
VCU40338.1	-1.2843915	-2.2205445	3.2454555	.	.	.	.	.	0	.	0	.	0	.	0.0	0.089	1	1	0.44	0	0	8481.1	74	7.0	10.5602	3	25	37	19	12	47	9	8	1	1.69230769230769	.	.	.	1	1	1	0	0	1	0	0	1.8	2.12	0.0
VDB95317.1	-1.2851673	-1.029056	-0.089056	.	.	.	reduced_virulence,loss_of_pathogenicity	PHI:8962,PHI:8578,PHI:9359,PHI:9356	0	.	0	.	0	.	0.0	0.01	0	0	0.0	0	0	62410.27	564	-17.5	4.7839	13	178	299	161	56	293	141	65	76	1.05555555555556	.	.	.	0	0	0	0	0	0	0	0	0.0	0.01	0.0
VCU41328.1	-1.2860147	-3.1529865	-0.3209865	.	.	.	.	.	0	.	0	.	0	.	0.357	0.171	0	0	0.26	0	0	6106.76	54	5.5	10.5449	1	21	29	11	4	20	16	11	5	1.0	.	.	.	0	0	0	0	0	0	0	0	0.0	0.0	0.0
VCU41182.1	-1.2867643	4.947794	-0.524206	.	.	.	.	.	0	.	0	.	0	.	0.997	0.915	0	0	0.25	0	0	21686.09	202	8.0	9.3765	4	70	108	67	16	120	48	29	19	0.958333333333333	.	.	.	0	0	0	0	0	0	0	0	0.05	0.85	0.0
VDB94548.1	-1.2898128	3.959036	3.809036	.	.	.	.	.	0	.	0	.	0	.	0.791	0.234	1	1	0.37	0	0	6306.28	58	-2.5	4.2271	1	19	32	26	8	38	8	3	5	1.23076923076923	.	.	.	0	1	0	0	0	0	0	0	1.56	1.56	0.0
VDB83565.1	-1.2927556	-0.589553999999999	4.474446	.	.	.	.	.	0	.	0	.	0	.	0.0	0.156	1	1	0.58	0	0	4504.37	37	6.5	12.0792	2	6	15	9	5	21	7	7	0	1.83333333333333	.	.	.	1	0	1	0	1	0	0	0	2.76	2.76	0.0
VDB93141.1	-1.2932569	3.383617	-0.0363830000000001	.	.	.	.	.	0	.	0	.	0	.	0.833	0.737	0	0	0.69	0	0	6477.29	59	4.0	9.4485	3	26	35	12	6	29	12	8	4	1.08333333333333	.	.	.	0	0	0	0	0	0	0	0	0.0	0.0	0.0
VDB86119.1	-1.2952714	-5.5038615	-2.9038615	.	.	.	reduced_virulence	PHI:7258,PHI:2644,PHI:9285	0	.	0	.	0	.	0.0500000000000001	0.35	0	0	0.48	1	0	22367.68	208	10.5	10.2134	2	85	121	62	22	115	35	23	12	1.12765957446809	.	.	.	0	0	0	0	0	0	1	0	0.08	16.73	0.0
VDB92625.1	-1.2953286	-1.5421675	4.3858325	.	.	.	.	.	0	.	0	.	0	GT31	0.0	0.012	1	1	0.02	0	0	58871.16	513	-2.0	6.3014	8	137	244	136	70	264	130	68	62	1.87142857142857	0.0	0.0	0.0	1	1	1	1	0	1	0	0	13.37	20.58	0.0
VDB93924.1	-1.2968848	2.158742	-0.529258	.	.	.	.	.	0	.	0	.	0	.	0.996	0.452	0	0	0.13	0	0	19218.42	178	0.0	6.413	1	57	106	29	12	97	44	22	22	0.543859649122807	.	.	.	0	0	0	0	0	0	0	0	0.0	0.01	0.0
VDB87604.1	-1.2986326	-2.9898005	2.5001995	.	.	.	.	.	0	.	0	.	0	.	0.0	0.085	1	1	0.66	1	0	29126.31	279	2.5	8.472	2	124	192	72	13	128	41	22	19	0.825396825396825	1.0	0.0	0.0	1	1	1	1	1	1	1	1	5.66	28.5	0.0
VDB87963.1	-1.2994435	-5.9748585	-0.4968585	.	.	.	.	.	0	.	0	.	0	.	0.0	0.087	0	0	0.09	0	0	39336.47	351	-1.0	6.3381	6	99	194	101	42	200	84	44	40	0.565217391304348	.	.	.	0	0	0	0	0	0	0	0	0.0	0.01	0.0
VCU39766.1	-1.2994586	7.7804085	4.3364085	.	.	.	.	.	0	.	0	.	0	.	0.985	0.589	1	1	0.19	0	0	9377.46	82	2.0	7.8569	2	25	39	14	7	35	25	14	11	1.28571428571429	.	.	.	1	0	1	0	0	0	0	0	0.42	0.42	0.0
VCU39584.1	-1.304653	3.9081415	-0.0758585000000001	.	.	.	.	.	0	.	0	.	0	.	0.991	0.673	0	0	0.24	0	0	9179.22	82	7.0	10.358	2	27	45	17	9	35	25	17	8	0.941176470588235	.	.	.	0	0	0	0	0	0	0	0	0.0	0.0	0.0
VCU40583.1	-1.3050289	-0.627032500000001	5.0489675	.	.	.	.	.	0	.	0	.	0	.	0.0	0.0540000000000001	1	1	0.27	0	0	46209.08	405	17.0	9.4322	9	108	200	111	55	215	103	62	41	1.68181818181818	1.0	0.0	0.0	1	1	1	1	1	1	0	0	1.48	1.54	0.0
VDB84112.1	-1.3058257	-6.1243925	-0.5023925	.	.	.	.	.	0	.	0	.	0	.	0.0	0.0629999999999999	0	0	0.07	0	0	123223.7	1104	47.5	10.0863	10	320	551	302	103	564	267	160	107	1.35807860262009	.	.	.	0	0	0	0	0	0	0	0	0.0	0.01	0.0
VDB94886.1	-1.3058859	5.4251285	-0.3468715	.	.	.	.	.	0	.	0	.	0	.	0.999	0.963	0	0	0.45	0	0	8708.05	77	10.0	10.3294	5	27	41	16	8	36	21	16	5	1.75	.	.	.	0	0	0	0	0	0	0	0	0.0	0.0	0.0
VDB88130.1	-1.3067658	3.3666995	-0.5213005	.	.	.	.	.	0	.	0	.	0	.	0.985	0.663	0	0	0.46	0	0	20339.84	192	2.0	8.3171	0	62	113	53	14	112	41	22	19	0.626865671641791	.	.	.	0	0	0	0	0	0	0	0	0.0	0.0	0.0
VDB88743.1	-1.3071169	-4.9271155	0.3048845	.	.	.	.	.	0	.	0	.	0	.	0.0	0.128	0	0	0.49	0	0	2847.18	26	1.0	8.7571	0	10	11	9	2	13	1	1	0	1.0	.	.	.	0	0	0	0	0	0	0	0	0.0	0.0	0.0
VCU40546.1	-1.3104577	0.8062155	-0.5277845	.	.	.	reduced_virulence,loss_of_pathogenicity	PHI:4677,PHI:6111,PHI:3514,PHI:334	0	.	0	.	0	.	0.011	0.378	0	0	0.47	0	0	35768.48	340	4.0	7.8924	7	133	215	105	28	200	72	39	33	0.585106382978723	.	.	.	0	0	0	0	0	0	0	0	0.13	0.13	0.0
VDB92505.1	-1.3107857	5.3883215	1.2783215	.	.	.	.	.	0	.	0	.	0	.	0.982	0.703	1	1	0.18	1	0	20178.19	180	8.0	8.266	6	56	89	53	24	95	47	30	17	0.972222222222222	.	.	.	1	0	0	0	0	0	1	1	19.79	19.79	1.0
VCU39964.1	-1.3116119	6.5141655	3.6761655	.	.	.	.	.	0	.	0	.	0	.	0.861	0.612	1	1	0.5	0	0	1985.41	18	1.0	7.801	2	6	9	5	2	13	1	1	0	1.0	.	.	.	0	0	0	0	0	0	0	0	0.0	0.0	0.0
VDB93676.1	-1.3134812	2.7523185	-0.5316815	.	.	.	reduced_virulence,increased_virulence_(hypervirulence)	PHI:2490,PHI:6795	0	.	0	.	0	.	0.0550000000000001	0.659	0	0	0.69	0	0	34791.04	318	0.5	6.5643	6	103	170	79	39	166	70	38	32	1.22058823529412	.	.	.	0	0	0	0	0	0	0	0	0.0	0.02	0.0
VDB93698.1	-1.3141664	-2.4544655	-0.4364655	.	.	.	reduced_virulence,unaffected_pathogenicity	PHI:881,PHI:9519,PHI:3277,PHI:6517,PHI:587,PHI:2255,PHI:4616,PHI:2256,PHI:5034,PHI:9524	0	.	0	.	0	.	0.0510000000000001	0.446	0	0	0.48	0	0	37294.01	351	1.5	6.6729	11	118	195	119	36	215	72	40	32	0.829545454545455	.	.	.	0	0	0	0	0	0	0	0	0.01	3.04	0.0
VDB93183.1	-1.3150796	5.358804	0.018804	.	.	.	.	.	0	.	0	.	0	.	1.0	0.89	0	0	0.25	0	0	5567.35	49	2.5	8.2789	3	18	24	9	6	27	13	8	5	0.909090909090909	.	.	.	0	0	0	0	0	0	0	0	0.0	0.0	0.0
VDB93301.1	-1.3155745	-2.571563	2.248437	.	.	.	reduced_virulence	PHI:4603,PHI:9474,PHI:306	0	.	0	.	0	.	0.0	0.03	1	1	0.13	1	0	95252.85	862	-27.0	4.8402	10	263	472	232	95	435	233	109	124	1.05555555555556	1.0	0.0	0.0	1	0	1	1	1	1	1	1	0.0	23.0	0.0
VCU38743.1	-1.3165987	3.43583	3.77183	.	.	.	.	.	0	.	0	.	0	.	0.729	0.215	1	1	0.47	0	0	2471.91	23	-1.0	4.184	1	9	12	10	2	15	3	1	2	0.833333333333333	.	.	.	0	0	0	0	0	0	0	0	0.0	0.0	0.0
VDB91215.1	-1.3168631	-0.3966485	4.0813515	.	.	.	reduced_virulence	PHI:6075,PHI:4096	0	.	0	.	0	GT32	0.0	0.087	1	1	0.14	0	0	41328.04	369	-6.0	5.3868	1	109	185	109	52	205	85	42	43	1.2	0.0	0.0	0.0	1	1	0	1	0	1	0	0	12.34	12.45	0.0
VDB92769.1	-1.319968	-5.7360535	-0.5280535	.	.	.	.	.	0	.	0	.	0	.	0.0	0.132	0	0	0.14	0	0	47735.57	438	-3.5	6.0387	12	148	237	144	50	260	93	48	45	0.685714285714286	.	.	.	0	0	0	0	0	0	0	0	0.12	1.64	0.0
VDB85772.1	-1.3205817	-0.723645500000001	4.6223545	.	.	.	.	.	0	.	0	.	0	.	0.0	0.109	1	1	0.0500000000000001	0	0	47020.86	411	11.5	8.2752	11	109	196	105	54	207	108	63	45	1.84210526315789	0.0	1.0	1.0	1	0	0	1	1	1	0	0	1.45	1.49	0.0
VDB91051.1	-1.3207206	1.217288	4.109288	.	.	.	.	.	0	.	0	.	0	.	0.027	0.491	1	1	0.0600000000000001	0	0	34324.98	306	8.5	8.3485	5	88	144	82	36	151	78	46	32	1.62745098039216	.	.	.	1	0	0	0	1	1	0	0	0.04	0.04	0.0
VDB84083.1	-1.3207297	-0.8769035	-2.8809035	.	.	.	.	.	0	.	0	.	0	.	0.914	0.42	0	0	0.48	1	0	11122.74	106	6.0	10.8051	1	41	65	35	7	59	21	14	7	0.607142857142857	.	.	.	0	0	0	0	0	0	1	0	0.25	16.47	0.0
VDB88857.1	-1.3215528	-5.618298	-0.452298	.	.	.	.	.	0	.	0	.	0	.	0.078	0.0610000000000001	0	0	0.57	0	0	11664.97	108	13.0	11.6168	3	49	66	21	7	45	26	20	6	0.952380952380952	.	.	.	0	0	0	0	0	0	0	0	0.0	0.0	0.0
VDB83475.1	-1.3215528	-2.793049	-0.393049	.	.	.	.	.	0	.	0	.	0	.	0.466	0.134	0	0	0.47	0	0	11755.1	108	11.0	10.8969	3	47	64	22	8	47	28	20	8	0.952380952380952	.	.	.	0	0	0	0	0	0	0	0	0.0	0.0	0.0
VDB83477.1	-1.3215528	-2.6628805	-0.4068805	.	.	.	.	.	0	.	0	.	0	.	0.497	0.127	0	0	0.47	0	0	11727.04	108	11.0	10.8969	3	48	64	22	8	47	28	20	8	0.909090909090909	.	.	.	0	0	0	0	0	0	0	0	0.0	0.0	0.0
VDB90803.1	-1.322831	-3.3792165	2.5007835	.	.	.	.	.	0	.	0	.	0	.	0.0	0.02	1	1	0.48	1	0	44004.17	412	15.0	8.578	18	166	247	115	33	219	75	47	28	0.793478260869565	1.0	0.0	0.0	1	1	1	1	1	1	1	1	0.22	23.18	0.0
VCU39969.1	-1.3241718	-4.8239845	-0.2279845	.	.	.	.	.	0	.	0	.	0	GH47	0.01	0.224	0	0	0.48	0	0	28145.1	248	-15.0	4.3402	3	75	129	60	47	136	59	24	35	1.38	.	.	.	0	0	0	0	0	0	0	0	0.07	0.12	0.0
VDB89540.1	-1.3249502	1.948609	2.746609	.	.	.	.	.	0	.	0	.	0	.	0.323	0.544	1	1	0.28	0	0	32174.99	301	1.0	6.751	3	99	164	112	24	177	56	30	26	1.0	.	.	.	1	0	0	0	0	0	0	0	0.07	0.41	0.0
VDB92700.1	-1.3271142	-1.808212	-2.906212	.	.	.	.	.	0	.	0	.	0	.	0.494	0.689	0	0	0.47	1	0	8097.28	75	3.5	9.69	1	29	40	20	6	37	16	10	6	1.3125	.	.	.	0	0	0	0	0	0	1	1	19.2	19.2	0.0
VDB83899.1	-1.327424	2.8882315	4.0342315	.	.	.	.	.	0	.	0	.	0	.	0.745	0.064	1	1	0.19	0	0	9114.62	74	6.0	10.4341	1	17	30	21	16	43	17	12	5	1.5	.	.	.	1	1	1	0	1	0	0	0	0.87	0.87	0.0
VCU38867.1	-1.3281152	-0.474433	-0.546433	.	.	.	.	.	0	.	0	.	0	.	0.484	0.528	0	0	0.38	0	0	30116.77	284	6.5	7.8535	4	99	162	108	24	163	64	38	26	0.925373134328358	.	.	.	0	0	0	0	0	0	0	0	0.09	0.18	0.0
VDB93411.1	-1.3292302	0.704342	3.968342	.	.	.	.	.	0	.	0	.	0	.	0.073	0.383	1	1	0.07	0	0	34525.03	303	2.5	7.2753	6	78	135	93	37	170	71	38	33	1.69230769230769	.	.	.	1	0	1	0	1	1	0	0	0.16	0.19	0.0
VDB86397.1	-1.330336	1.2396	3.6696	.	.	.	.	.	0	.	0	.	0	.	0.099	0.496	1	1	0.0500000000000001	0	0	34378.4	306	7.0	7.94	7	84	150	95	34	166	76	44	32	1.32727272727273	.	.	.	1	0	0	0	0	0	0	0	0.04	0.05	0.0
VDB91065.1	-1.330353	-3.196701	-0.502701	.	.	.	.	.	0	.	0	.	0	.	0.213	0.338	0	0	0.47	0	0	28212.46	266	-6.5	4.6141	5	88	148	85	14	155	52	23	29	0.779411764705882	.	.	.	0	0	0	0	0	0	0	0	0.0	0.01	0.0
VDB83850.1	-1.3311824	5.380517	-0.127483	.	.	.	.	.	0	.	0	.	0	.	0.994	0.924	0	0	0.14	0	0	14538.31	127	4.0	8.0456	5	40	65	24	14	59	32	19	13	1.22727272727273	.	.	.	0	0	0	0	0	0	0	0	0.0	0.0	0.0
VDB93258.1	-1.331979	-0.227152	-0.503152	.	.	.	.	.	0	.	0	.	0	.	0.707	0.339	0	0	0.03	0	0	16875.81	151	-5.5	4.7423	0	43	81	44	13	73	48	22	26	1.03030303030303	.	.	.	0	0	0	0	0	0	0	0	0.0	0.0	0.0
VDB90592.1	-1.3319948	2.2492785	3.7252785	.	.	.	.	.	0	.	0	.	0	.	0.067	0.687	1	1	0.76	0	0	1814.02	17	-1.0	4.109	1	8	10	4	1	9	3	1	2	0.6	.	.	.	0	0	0	0	0	0	0	0	0.0	0.0	0.0
VDB88727.1	-1.3343327	5.7835495	3.2335495	.	.	.	.	.	0	.	0	.	0	.	1.0	0.425	1	1	0.45	1	0	4231.09	36	1.5	8.0057	1	6	15	13	4	22	4	3	1	5.0	0.0	0.0	0.0	1	1	0	1	1	0	1	1	19.66	19.66	0.9
VDB85803.1	-1.3348323	3.134106	-0.147894	.	.	.	.	.	0	.	0	.	0	.	0.98	0.567	0	0	0.5	0	0	8875.2	80	3.0	10.2135	0	24	46	27	8	42	14	9	5	1.5	.	.	.	0	0	0	0	0	0	0	0	0.02	0.02	0.0
VDB95025.1	-1.3359903	-6.4922015	-0.5702015	.	.	.	unaffected_pathogenicity	PHI:1611	0	.	0	.	0	.	0.0	0.013	0	0	0.0600000000000001	0	0	57553.99	520	-2.5	6.267	3	175	281	117	58	237	132	69	63	1.14583333333333	.	.	.	0	0	0	0	0	0	0	0	0.01	0.01	0.0
VCU40658.1	-1.3361228	2.618874	-0.501126	.	.	.	.	.	0	.	0	.	0	.	0.951	0.569	0	0	0.37	0	0	19664.05	176	9.0	9.4242	4	62	98	38	20	89	49	31	18	0.476190476190476	.	.	.	0	0	0	0	0	0	0	0	0.01	0.01	0.0
VDB87932.1	-1.3362714	4.8230685	0.1730685	.	.	.	.	.	0	.	0	.	0	.	1.0	0.775	0	0	0.43	0	0	3570.09	31	3.5	8.5378	4	14	17	2	4	15	10	7	3	0.8	.	.	.	0	0	0	0	0	0	0	0	0.0	0.0	0.0
VCU39310.1	-1.3368943	-0.1394185	3.7785815	.	.	.	.	.	0	.	0	.	0	.	0.024	0.323	1	1	0.62	0	0	3399.04	31	0.0	5.7477	2	10	18	11	6	25	2	1	1	0.9	.	.	.	0	0	0	0	0	0	0	0	0.14	0.14	0.0
VDB83707.1	-1.3371497	-6.283405	-0.607405	.	.	.	.	.	0	.	0	.	0	.	0.0	0.0540000000000001	0	0	0.09	0	0	46344.66	421	13.5	10.1444	0	139	226	129	44	226	95	56	39	0.91	.	.	.	0	0	0	0	0	0	0	0	0.0	0.01	0.0
VCU39549.1	-1.339066	4.077245	-0.498755	.	.	.	reduced_virulence	PHI:4107,PHI:1533,PHI:6675	0	.	0	.	0	.	0.995	0.601	0	0	0.32	0	0	16547.9	154	11.5	10.7806	1	54	85	41	5	71	48	30	18	1.02777777777778	.	.	.	0	0	0	0	0	0	0	0	0.0	0.0	0.0
VDB92563.1	-1.3397444	0.2282875	4.7342875	.	.	.	.	.	0	.	0	.	0	.	0.012	0.237	1	1	0.4	0	0	8028.51	69	9.5	10.7718	3	21	29	18	9	36	11	11	0	2.0	0.0	0.0	0.0	1	1	0	1	0	1	0	0	15.6	15.6	0.0
VCU39886.1	-1.3401659	-9.6836545	-4.7376545	.	.	.	reduced_virulence,unaffected_pathogenicity	PHI:8050,PHI:9216,PHI:7603,PHI:6324,PHI:6319,PHI:6579	0	.	0	.	0	.	0.0	0.00900000000000001	0	1	0.14	0	1	119969.61	1084	-11.0	5.494	37	338	550	313	124	609	228	113	115	1.5	0.0	0.0	0.0	1	0	1	1	1	1	9	7	0.33	176.64	0.0
VCU39567.1	-1.3423133	-0.611192	3.792808	.	.	.	.	.	0	.	0	.	0	.	0.01	0.256	1	1	0.67	0	0	3265.89	31	0.0	5.7482	2	10	20	12	3	24	2	1	1	0.636363636363636	.	.	.	0	0	0	0	0	0	0	0	0.0	0.0	0.0
VCU40405.1	-1.3430848	-0.756596500000001	4.9494035	.	.	.	.	.	0	.	0	.	0	GH76	0.0	0.0490000000000001	1	1	0.74	0	0	42451.1	379	-16.0	4.362	6	121	207	107	57	205	68	28	40	1.33333333333333	0.0	0.0	0.0	1	0	0	1	0	1	0	0	6.09	6.1	0.0
VDB92439.1	-1.3432211	-1.0087295	4.2652705	.	.	.	.	.	0	.	0	.	0	.	0.027	0.094	1	1	0.25	0	0	13769.92	115	8.5	10.0728	1	28	46	32	19	55	35	23	12	2.16666666666667	.	.	.	1	0	1	0	1	1	0	0	0.53	0.53	0.0
VCU39904.1	-1.344733	5.0366755	4.4126755	.	.	.	.	.	0	.	0	.	0	.	1.0	0.104	1	1	0.71	0	0	2853.24	26	-0.5	5.2713	0	8	18	10	3	13	2	1	1	3.5	.	.	.	1	1	0	0	0	0	0	1	11.08	11.08	0.777777777777778
VDB94487.1	-1.3471583	5.058	0.21	.	.	.	.	.	0	.	0	.	0	.	1.0	0.808	0	0	0.3	0	0	5444.12	49	1.5	7.6377	4	21	28	8	5	25	12	7	5	0.8	.	.	.	0	0	0	0	0	0	0	0	0.0	0.0	0.0
VDB87731.1	-1.348362	-2.502465	3.029535	.	.	.	.	.	0	.	0	.	0	.	0.002	0.076	1	1	0.35	0	0	10219.87	90	6.5	9.5302	3	32	43	22	16	53	12	10	2	1.11764705882353	.	.	.	0	1	1	0	0	0	0	0	2.49	3.37	0.0
VDB84114.1	-1.349539	4.8918815	-0.4061185	.	.	.	.	.	0	.	0	.	0	.	0.997	0.886	0	0	0.58	0	0	7999.07	74	6.0	10.4826	3	27	47	18	6	37	15	11	4	1.0625	.	.	.	0	0	0	0	0	0	0	0	0.0	0.0	0.0
VDB88060.1	-1.3511531	1.359646	-0.560354	.	.	.	.	.	0	.	0	.	0	.	0.615	0.705	0	0	0.79	0	0	6365.12	59	1.0	6.865	1	16	33	17	7	32	13	8	5	0.733333333333333	.	.	.	0	0	0	0	0	0	0	0	0.0	0.0	0.0
VDB93259.1	-1.3539423	-0.1372725	0.3487275	.	.	.	.	.	0	.	0	.	0	.	0.787	0.132	1	1	0.63	1	0	19391.61	184	15.5	11.82	7	72	117	58	10	118	30	23	7	0.2	.	.	.	0	0	0	0	0	1	1	1	5.71	32.47	0.0
VDB93720.1	-1.3594189	-9.545653	-5.993653	.	.	.	.	.	0	.	0	.	0	.	0.152	0.256	0	1	0.16	0	1	17237.16	161	3.5	8.4985	2	61	86	64	26	111	21	13	8	0.813953488372093	.	.	.	1	1	1	0	0	0	4	4	38.82	84.57	0.363636363636364
VDB87975.1	-1.3594772	-0.158253	4.191747	.	.	.	.	.	0	.	0	.	0	.	0.0440000000000001	0.231	1	1	0.38	0	0	8408.99	72	2.5	8.1194	4	20	31	21	16	52	7	5	2	1.13333333333333	.	.	.	1	1	1	0	0	1	0	0	0.6	0.6	0.0
VCU41029.1	-1.3600706	2.5618945	0.1498945	.	.	.	.	.	0	.	0	.	0	.	0.636	0.766	0	0	0.5	0	0	2873.42	25	2.5	8.5499	2	8	12	7	3	14	5	4	1	2.0	.	.	.	0	0	0	0	0	0	0	0	0.0	0.0	0.0
VDB89835.1	-1.3601193	2.1719105	-0.4800895	.	.	.	.	.	0	.	0	.	0	.	0.92	0.522	0	0	0.46	0	0	2812.3	27	4.5	12.2435	0	11	15	8	1	15	7	6	1	0.875	.	.	.	0	0	0	0	0	0	0	0	0.0	0.0	0.0
VCU40154.1	-1.3602221	-6.481733	-0.535733	.	.	.	.	.	0	.	0	.	0	.	0.0	0.00900000000000001	0	0	0.02	0	0	109484.11	985	9.5	7.1148	11	291	519	272	98	484	258	141	117	1.375	.	.	.	0	0	0	0	0	0	0	0	0.0	0.0	0.0
VDB93908.1	-1.3602221	-6.4522605	-0.5062605	.	.	.	lethal,reduced_virulence,loss_of_pathogenicity,unaffected_pathogenicity	PHI:1240,PHI:3088,PHI:1044,PHI:393,PHI:158,PHI:1187,PHI:9481,PHI:2162,PHI:2317,PHI:6971,PHI:227,PHI:1213,PHI:1204,PHI:7725,PHI:2407,PHI:427,PHI:7810,PHI:4941,PHI:371,PHI:2370,PHI:341,PHI:7724,PHI:1258,PHI:1178,PHI:36,PHI:1241,PHI:428,PHI:100,PHI:146,PHI:1212,PHI:1177,PHI:7811	0	.	0	.	0	.	0.0	0.00900000000000001	0	0	0.0	0	0	212581.93	1917	5.5	6.7033	28	593	1016	451	163	883	507	268	239	1.05307262569832	.	.	.	0	0	0	0	0	0	0	0	0.0	0.0	0.0
VDB89241.1	-1.3602221	-1.449952	-0.509952	.	.	.	reduced_virulence,loss_of_pathogenicity,unaffected_pathogenicity,increased_virulence_(hypervirulence)	PHI:7740,PHI:606,PHI:3012,PHI:6117,PHI:9113,PHI:4479,PHI:4683,PHI:8075,PHI:2439,PHI:8983,PHI:9434,PHI:5466,PHI:9017,PHI:4164,PHI:2499,PHI:9020,PHI:9016,PHI:3161,PHI:8750,PHI:4690,PHI:8781,PHI:4655,PHI:9019,PHI:8984,PHI:8979,PHI:4224,PHI:3620,PHI:8732,PHI:9010,PHI:8981,PHI:8991	0	.	0	.	0	.	0.0	0.01	0	0	0.0	0	0	230612.42	2076	28.0	7.5707	27	646	1102	508	196	963	531	294	237	1.22067039106145	.	.	.	0	0	0	0	0	0	0	0	0.0	0.0	0.0
VCU39497.1	-1.3615507	-6.266402	-0.320402	.	.	.	.	.	0	.	0	.	0	.	0.0	0.00900000000000001	0	0	0.21	0	0	72172.28	669	5.5	6.9291	4	217	370	221	53	356	165	91	74	0.892086330935252	.	.	.	0	0	0	0	0	0	0	0	0.0	1.24	0.0
VDB94638.1	-1.3622223	-0.469699000000001	4.282301	.	.	.	.	.	0	.	0	.	0	.	0.0	0.208	1	1	0.22	0	0	38660.46	336	7.0	8.1497	7	87	152	82	50	175	87	49	38	2.5609756097561	.	.	.	1	0	1	0	1	1	0	0	1.51	1.56	0.0
VDB88975.1	-1.3623772	-6.022276	-0.496276	.	.	.	.	.	0	.	0	.	0	.	0.0	0.079	0	0	0.09	0	0	53618.86	485	-7.0	5.4948	5	135	247	136	52	261	131	65	66	1.18269230769231	.	.	.	0	0	0	0	0	0	0	0	0.0	0.02	0.0
VDB89596.1	-1.3623772	-6.372322	-0.438322	.	.	.	.	.	0	.	0	.	0	.	0.0	0.011	0	0	0.02	0	0	53051.11	477	-11.5	5.0709	6	138	240	136	56	261	127	61	66	1.06	.	.	.	0	0	0	0	0	0	0	0	0.0	0.0	0.0
VCU39772.1	-1.3626001	2.3963845	-0.5736155	.	.	.	lethal,reduced_virulence,loss_of_pathogenicity,unaffected_pathogenicity,increased_virulence_(hypervirulence)	PHI:2054,PHI:8752,PHI:787,PHI:269,PHI:3833,PHI:1119,PHI:780,PHI:8036,PHI:4736,PHI:449,PHI:62,PHI:182,PHI:7134,PHI:2052,PHI:4990,PHI:3831,PHI:3834,PHI:3623,PHI:8035,PHI:507,PHI:808,PHI:339,PHI:861,PHI:471,PHI:7133,PHI:3280,PHI:3279,PHI:6950,PHI:6703,PHI:270,PHI:3478,PHI:1036,PHI:3832,PHI:317,PHI:1061	0	.	0	.	0	.	0.818	0.677	0	0	0.34	0	0	23636.69	220	-0.5	5.9738	3	81	126	70	15	113	48	24	24	0.938775510204082	.	.	.	0	0	0	0	0	0	0	0	0.07	0.08	0.0
VDB89551.1	-1.3626661	1.0809445	0.3309445	.	.	.	.	.	0	.	0	.	0	.	0.368	0.757	0	0	0.39	0	0	5014.94	43	6.5	10.2365	2	10	18	12	5	22	13	10	3	2.66666666666667	.	.	.	0	0	0	0	0	0	0	0	0.0	0.0	0.0
VDB89287.1	-1.3627455	-5.447928	-0.507928	.	.	.	reduced_virulence	PHI:3941,PHI:7346,PHI:7251	0	.	0	.	0	.	0.0	0.01	0	0	0.0600000000000001	0	0	82176.42	751	0.0	6.5098	9	216	377	254	61	416	181	95	86	1.17834394904459	.	.	.	0	0	0	0	0	0	0	0	0.01	0.02	0.0
VDB93025.1	-1.3632678	-2.789512	2.748488	.	.	.	.	.	0	.	0	.	0	.	0.002	0.075	1	1	0.03	0	0	29712.67	260	-10.5	4.758	2	65	120	77	31	132	74	34	40	1.4	.	.	.	0	0	0	0	0	1	0	0	0.03	8.44	0.0
VDB92709.1	-1.3633022	-1.49752	2.78048	.	.	.	.	.	0	.	0	.	0	.	0.0	0.287	1	1	0.26	0	0	44832.65	411	2.0	6.7141	15	137	223	134	39	238	93	51	42	0.696629213483146	.	.	.	0	0	0	0	0	1	0	0	0.03	0.09	0.0
VDB85724.1	-1.3643739	-3.0103685	-0.5743685	.	.	.	.	.	0	.	0	.	0	.	0.104	0.49	0	0	0.27	0	0	27588.54	255	0.5	6.6035	3	87	135	75	24	137	54	29	25	1.34042553191489	.	.	.	0	0	0	0	0	0	0	0	0.0	4.88	0.0
VDB89136.1	-1.3660058	-6.356001	-0.506001	.	.	.	.	.	0	.	0	.	0	.	0.0	0.025	0	0	0.01	0	0	155805.53	1404	16.5	7.8663	12	434	734	326	104	599	369	200	169	1.47577092511013	.	.	.	0	0	0	0	0	0	0	0	0.0	0.0	0.0
VDB95065.1	-1.3690894	-0.820249	-0.370249	.	.	.	.	.	0	.	0	.	0	.	0.075	0.85	0	0	0.48	0	0	5360.2	50	4.0	10.4696	1	21	28	13	2	27	12	8	4	0.857142857142857	.	.	.	0	0	0	0	0	0	0	0	0.0	0.0	0.0
VCU40389.1	-1.3705418	-4.998571	-0.498571	.	.	.	.	.	0	.	0	.	0	GH131	0.0590000000000001	0.191	0	0	0.71	0	0	15048.69	140	-13.5	3.9003	1	44	80	36	17	75	32	10	22	1.32142857142857	.	.	.	0	0	0	0	0	0	0	0	0.98	0.98	0.0
VCU40434.1	-1.3709427	-4.727374	-0.555374	.	.	.	reduced_virulence	PHI:7654	0	.	0	.	0	.	0.0	0.138	0	0	0.47	0	0	44710.58	420	4.0	7.2123	6	160	246	115	34	229	93	51	42	0.678571428571429	.	.	.	0	0	0	0	0	0	0	0	0.0	0.19	0.0
VCU40177.1	-1.3744496	2.6704475	-2.8015525	.	.	.	.	.	0	.	0	.	0	.	1.0	0.912	0	0	0.59	1	0	10867.63	99	6.0	10.1127	3	30	54	36	4	56	24	15	9	1.36363636363636	.	.	.	0	0	0	0	0	0	1	1	9.15	21.94	0.0
VDB94894.1	-1.3744496	4.911656	-0.332344	.	.	.	.	.	0	.	0	.	0	.	0.982	0.892	0	0	0.67	0	0	12084.93	109	3.0	7.9061	2	32	58	34	14	61	25	15	10	1.52380952380952	.	.	.	0	0	0	0	0	0	0	0	7.59	7.59	0.0
VDB92784.1	-1.3753413	-1.6821095	-0.5481095	.	.	.	unaffected_pathogenicity	PHI:1649	0	.	0	.	0	.	0.263	0.548	0	0	0.46	0	0	30538.78	284	-4.0	5.3572	0	102	163	77	31	147	65	32	33	1.0	.	.	.	0	0	0	0	0	0	0	0	0.02	0.02	0.0
VDB94701.1	-1.3775077	4.6648425	0.4168425	.	.	.	.	.	0	.	0	.	0	.	0.857	0.851	0	0	0.7	0	0	4255.99	36	0.0	6.4222	3	8	17	8	7	22	9	5	4	2.6	.	.	.	0	0	0	0	0	0	0	0	0.0	0.0	0.0
VDB83909.1	-1.3775434	-5.4802665	-0.5062665	.	.	.	.	.	0	.	0	.	0	.	0.118	0.0530000000000001	0	0	0.21	0	0	19659.36	184	-15.0	4.0185	3	66	96	70	13	108	40	13	27	0.659090909090909	.	.	.	0	0	0	0	0	0	0	0	0.0	0.03	0.0
VDB92987.1	-1.3791958	-1.869311	-0.033311	.	.	.	.	.	0	.	0	.	0	.	0.018	0.676	0	0	0.49	0	0	7989.07	69	1.5	7.2766	1	18	37	16	9	34	15	9	6	1.08333333333333	.	.	.	0	0	0	0	0	0	0	0	0.0	0.0	0.0
VCU38994.1	-1.3793381	-4.683819	0.074181	.	.	.	.	.	0	.	0	.	0	.	0.019	0.188	0	0	0.1	0	0	8967.12	75	8.0	11.454	0	17	30	16	8	28	30	20	10	1.25	.	.	.	0	0	0	0	0	0	0	0	0.0	0.0	0.0
VDB83869.1	-1.379556	-2.2090095	3.6169905	.	.	.	.	.	0	.	0	.	0	GH92	0.0	0.029	1	1	0.78	0	0	95502.38	865	-16.0	4.8993	7	292	495	202	124	475	161	76	85	1.06842105263158	.	.	.	0	0	0	0	0	0	0	0	5.93	6.6	0.0
VCU39137.1	-1.3801559	1.092289	0.198289	.	.	.	.	.	0	.	0	.	0	.	0.961	0.188	0	0	0.56	0	0	3217.67	28	2.0	8.054	1	9	17	6	5	15	7	5	2	0.8	.	.	.	0	0	0	0	0	0	0	0	0.0	0.0	0.0
VDB93596.1	-1.3812363	8.684111	4.544111	.	.	.	.	.	0	.	0	.	0	.	0.936	0.754	1	1	0.58	0	0	11854.56	107	-0.5	6.1977	3	35	57	35	13	59	21	11	10	1.35	.	.	.	0	1	0	0	1	1	0	0	0.08	0.13	0.0
VDB83823.1	-1.3819366	-2.977756	2.902244	.	.	.	.	.	0	.	0	.	0	.	0.0	0.02	1	1	0.36	0	0	5765.82	48	9.0	12.6011	0	12	18	16	5	24	11	10	1	2.5	.	.	.	1	1	1	0	0	0	0	0	0.11	0.11	0.0
VDB89860.1	-1.3833778	-4.7507775	0.1392225	.	.	.	.	.	0	.	0	.	0	.	0.0	0.185	0	0	0.31	0	0	4721.07	38	-4.0	4.3465	0	10	18	6	8	15	15	6	9	0.8	.	.	.	0	0	0	0	0	0	0	0	0.0	0.0	0.0
VDB94939.1	-1.3833778	-4.8315545	0.1484455	.	.	.	.	.	0	.	0	.	0	.	0.012	0.158	0	0	0.29	0	0	2622.9	20	0.5	7.0032	0	5	7	3	5	8	7	4	3	1.33333333333333	.	.	.	0	0	0	0	0	0	0	0	0.0	0.0	0.0
VDB89865.1	-1.3833778	-4.7507775	0.1392225	.	.	.	.	.	0	.	0	.	0	.	0.0	0.185	0	0	0.31	0	0	4721.07	38	-4.0	4.3465	0	10	18	6	8	15	15	6	9	0.8	.	.	.	0	0	0	0	0	0	0	0	0.0	0.0	0.0
VDB87570.1	-1.3833778	-4.0328835	0.2991165	.	.	.	.	.	0	.	0	.	0	.	0.0440000000000001	0.234	0	0	0.3	0	0	4143.6	33	-0.5	5.6292	0	10	15	6	8	15	10	5	5	1.2	.	.	.	0	0	0	0	0	0	0	0	0.0	0.0	0.0
VDB89285.1	-1.3854321	0.885006499999999	4.9350065	.	.	.	.	.	0	.	0	.	0	.	0.215	0.11	1	1	0.37	0	0	5918.01	53	1.5	8.0178	1	13	26	18	5	32	10	6	4	1.09090909090909	0.0	0.0	0.0	0	1	0	1	0	1	0	0	0.02	0.02	0.0
VCU40123.1	-1.3857448	-5.4333645	0.4226355	.	.	.	.	.	0	.	0	.	0	.	0.0	0.024	0	0	0.66	0	0	2569.93	23	0.5	6.9667	1	10	13	5	4	13	3	2	1	1.0	.	.	.	0	0	0	0	0	0	0	0	0.01	0.01	0.0
VDB85662.1	-1.3946818	4.6733985	0.00539850000000004	.	.	.	.	.	0	.	0	.	0	.	0.992	0.786	0	0	0.59	0	0	2685.02	24	1.5	7.8338	2	11	13	2	4	12	6	4	2	1.2	.	.	.	0	0	0	0	0	0	0	0	0.0	0.0	0.0
VDB92855.1	-1.3952532	-3.9970975	-0.5510975	.	.	.	reduced_virulence,unaffected_pathogenicity	PHI:443,PHI:7938,PHI:8570,PHI:3385,PHI:9314	0	.	0	.	0	.	0.0	0.259	0	0	0.0600000000000001	0	0	42119.62	390	2.5	6.7502	2	133	214	133	44	213	89	50	39	0.822222222222222	.	.	.	0	0	0	0	0	0	0	0	0.0	0.15	0.0
VDB90822.1	-1.4009211	4.185612	-0.554388	.	.	.	.	.	0	.	0	.	0	.	0.983	0.807	0	0	0.65	0	0	8659.69	81	-4.5	4.301	1	25	46	24	7	45	18	7	11	1.41176470588235	.	.	.	0	0	0	0	0	0	0	0	0.03	0.03	0.0
VDB85841.1	-1.4057894	1.0233015	4.6353015	.	.	.	.	.	0	.	0	.	0	.	0.01	0.388	1	1	0.13	0	0	35318.73	307	7.0	8.4345	6	69	143	85	36	165	74	42	32	1.7	0.0	0.0	0.0	1	0	0	1	0	1	0	0	0.01	0.07	0.0
VDB85751.1	-1.4074876	4.9924645	0.3904645	.	.	.	.	.	0	.	0	.	0	.	0.997	0.77	0	0	0.33	0	0	3947.51	37	-2.5	4.2625	2	12	20	11	3	24	8	3	5	0.5	.	.	.	0	0	0	0	0	0	0	0	0.18	0.18	0.0
VCU39115.1	-1.4096578	2.6414785	-0.5065215	.	.	.	reduced_virulence,unaffected_pathogenicity	PHI:7950,PHI:2656	0	.	0	.	0	GT81,GT2_Glyco_tranf_2_3,GT2_Glycos_transf_2,GT27	0.696	0.662	0	0	0.37	0	0	26297.62	236	11.0	9.9191	0	66	114	75	30	139	58	36	22	1.30612244897959	.	.	.	0	0	0	0	0	0	0	0	0.02	3.22	0.0
VCU41308.1	-1.4117792	-3.781067	-2.509067	.	.	.	.	.	0	.	0	.	0	.	0.311	0.477	0	0	0.11	1	0	26760.77	246	-4.0	5.1006	4	81	129	83	21	141	56	27	29	1.09803921568627	.	.	.	0	0	0	0	0	0	1	0	0.0	1.19	0.0
VDB93490.1	-1.4131657	1.8959725	4.2059725	.	.	.	.	.	0	.	0	.	0	.	0.254	0.361	1	1	0.28	0	0	5959.71	51	-1.0	4.8536	1	13	23	10	6	25	13	6	7	1.625	.	.	.	1	0	0	0	0	0	0	0	0.05	0.05	0.0
VDB90455.1	-1.4134892	0.6788755	-0.5531245	.	.	.	loss_of_pathogenicity	PHI:334	0	.	0	.	0	.	0.0	0.372	0	0	0.69	0	0	38145.07	350	4.5	7.2576	5	125	195	95	42	185	72	41	31	1.15068493150685	.	.	.	0	0	0	0	0	0	0	0	0.01	0.02	0.0
VCU40975.1	-1.4143643	-3.472057	-0.730057	.	.	.	.	.	0	.	0	.	0	.	0.001	0.542	0	0	0.71	0	0	38519.16	351	7.5	8.314	5	124	206	84	46	180	76	44	32	1.15584415584416	.	.	.	0	0	0	0	0	0	0	0	0.0	0.02	0.0
VDB88335.1	-1.4173746	-2.4288645	3.4391355	.	.	.	.	.	0	.	0	.	0	.	0.0	0.022	1	1	0.3	0	0	2926.47	25	1.0	8.7564	0	7	11	9	4	16	3	2	1	2.0	.	.	.	1	0	0	0	0	0	0	0	2.09	2.09	0.0
VCU40625.1	-1.4181485	4.7456665	0.1556665	.	.	.	.	.	0	.	0	.	0	.	1.0	0.765	0	0	0.47	0	0	2898.27	26	2.5	8.2864	3	13	14	2	3	12	7	5	2	0.8	.	.	.	0	0	0	0	0	0	0	0	0.0	0.0	0.0
VDB83635.1	-1.4187357	-3.9843165	-0.6663165	.	.	.	.	.	0	.	0	.	0	.	0.034	0.413	0	0	0.1	0	0	32204.48	295	0.0	6.4903	5	98	163	92	32	171	65	34	31	0.716216216216216	.	.	.	0	0	0	0	0	0	0	0	0.29	0.32	0.0
VCU38918.1	-1.4202504	6.3041925	3.4221925	.	.	.	.	.	1	BgAVRA13,BghAvr_a13	0	.	0	.	0.069	0.578	1	1	0.37	0	0	13468.31	118	2.5	7.7631	3	36	55	27	20	65	20	12	8	1.94444444444444	.	.	.	0	0	0	0	0	0	0	0	0.07	0.07	0.0
VDB84297.1	-1.4211197	-6.1473175	-0.5073175	.	.	.	.	.	0	.	0	.	0	.	0.0	0.0600000000000001	0	0	0.0	0	0	262767.02	2359	-23.0	5.8968	17	668	1211	602	158	1010	672	340	332	1.0995145631068	.	.	.	0	0	0	0	0	0	0	0	0.05	0.05	0.0
VCU40045.1	-1.4211197	-8.1059885	-2.5079885	.	.	.	lethal,reduced_virulence,loss_of_pathogenicity,unaffected_pathogenicity,increased_virulence_(hypervirulence)	PHI:4779,PHI:342,PHI:1082,PHI:1244,PHI:263,PHI:1221,PHI:170,PHI:9454,PHI:8001,PHI:1269,PHI:2285,PHI:4028,PHI:142,PHI:230,PHI:1083,PHI:7447,PHI:736,PHI:1072,PHI:5479,PHI:4942,PHI:1266,PHI:545,PHI:2366,PHI:3889,PHI:6315,PHI:9481,PHI:308,PHI:4057,PHI:2268,PHI:3917,PHI:2330,PHI:7279,PHI:5536,PHI:406,PHI:2318,PHI:4626,PHI:161,PHI:8736,PHI:1265,PHI:2271,PHI:3987,PHI:1193,PHI:448,PHI:2438,PHI:2327,PHI:2…	0	.	0	.	0	.	0.0	0.067	0	0	0.0	1	0	105012.17	947	32.0	9.5797	7	282	476	294	91	489	253	150	103	1.11052631578947	.	.	.	0	0	0	0	0	0	1	0	0.01	1.2	0.0
VCU40079.1	-1.4222461	-4.5562345	-0.5062345	.	.	.	.	.	0	.	0	.	0	.	0.164	0.161	0	0	0.28	0	0	21513.9	198	-14.0	4.4292	3	68	101	64	17	96	58	24	34	1.0	.	.	.	0	0	0	0	0	0	0	0	0.03	0.07	0.0
VDB95289.1	-1.4241806	-6.16882	-0.40882	.	.	.	.	.	0	.	0	.	0	.	0.0	0.04	0	0	0.69	0	0	2814.18	25	2.0	8.0366	1	10	14	6	5	13	3	3	0	1.75	.	.	.	0	0	0	0	0	0	0	0	0.02	0.02	0.0
VDB93611.1	-1.4245152	-1.6623155	4.0196845	.	.	.	.	.	0	.	0	.	0	.	0.00600000000000001	0.047	1	1	0.41	0	0	3327.0	31	0.0	5.7676	1	9	18	13	4	24	2	1	1	0.777777777777778	.	.	.	0	0	0	0	0	1	0	0	0.02	0.02	0.0
VCU39199.1	-1.4245152	4.702494	3.760494	.	.	.	.	.	0	.	0	.	0	.	0.978	0.179	1	1	0.57	0	0	3186.73	30	-2.5	3.8748	1	9	18	13	3	21	4	1	3	0.5	.	.	.	0	0	0	0	0	0	0	0	0.19	0.19	0.0
VDB93090.1	-1.4260843	-0.484956500000001	2.3650435	.	.	.	.	.	0	.	0	.	0	.	0.087	0.438	1	1	0.36	1	0	7105.39	61	7.5	10.447	2	20	27	17	12	37	10	9	1	1.5	.	.	.	1	1	1	0	0	0	1	1	22.18	22.18	0.869565217391304
VCU39529.1	-1.4279739	5.529291	-0.032709	.	.	.	.	.	0	.	0	.	0	.	0.997	0.93	0	0	0.25	0	0	7133.13	63	1.0	7.0798	4	19	32	15	4	30	18	10	8	1.0	.	.	.	0	0	0	0	0	0	0	0	0.0	0.0	0.0
VDB90352.1	-1.4283988	-0.431625499999999	4.4183745	.	.	.	reduced_virulence	PHI:9144	0	.	0	.	0	CE10	0.0	0.025	1	1	0.47	0	0	59851.02	557	-6.0	5.1817	7	212	337	146	66	309	99	48	51	0.978260869565217	0.0	1.0	0.0	1	0	0	1	1	1	0	0	0.0	0.11	0.0
VCU40711.1	-1.4293201	-1.928201	3.567799	.	.	.	.	.	0	.	0	.	0	.	0.0	0.084	1	1	0.36	0	0	6610.8	58	11.0	12.3007	2	23	25	14	4	26	14	13	1	1.0	.	.	.	1	1	1	0	0	1	0	0	0.03	0.03	0.0
VDB89889.1	-1.4323535	-1.342551	-0.504551	.	.	.	reduced_virulence,loss_of_pathogenicity,increased_virulence_(hypervirulence)	PHI:2310,PHI:3514,PHI:1015,PHI:2826,PHI:311,PHI:6751,PHI:4677,PHI:65,PHI:6111,PHI:300	0	.	0	.	0	.	0.0	0.027	0	0	0.04	0	0	102120.87	919	20.5	9.0268	11	281	485	253	85	469	217	123	94	1.03867403314917	.	.	.	0	0	0	0	0	0	0	0	0.0	0.01	0.0
VDB90571.1	-1.4323895	-5.440656	-0.500656	.	.	.	reduced_virulence,unaffected_pathogenicity	PHI:1385,PHI:8540	0	.	0	.	0	.	0.0	0.01	0	0	0.03	0	0	127104.17	1164	-4.5	6.2488	13	345	604	370	115	661	299	154	145	1.01901140684411	.	.	.	0	0	0	0	0	0	0	0	0.0	0.01	0.0
VDB92433.1	-1.4352436	2.1123285	-0.5096715	.	.	.	.	.	0	.	0	.	0	.	0.994	0.443	0	0	0.1	0	0	11476.65	102	5.5	9.1568	3	35	55	20	10	42	35	21	14	1.13636363636364	.	.	.	0	0	0	0	0	0	0	0	0.0	0.0	0.0
VDB93687.1	-1.4371189	3.9470565	-1.1949435	.	.	.	.	.	0	.	0	.	0	.	0.983	0.874	0	0	0.63	0	0	10164.53	94	5.0	9.6784	0	32	50	33	12	50	23	15	8	1.26086956521739	.	.	.	0	0	0	0	0	0	0	0	7.68	7.68	0.0
VCU39015.1	-1.437368	0.201944	-0.506056	.	.	.	.	.	0	.	0	.	0	.	0.824	0.294	0	0	0.42	0	0	11675.33	105	12.5	11.9512	1	34	57	22	7	51	23	18	5	0.67741935483871	.	.	.	0	0	0	0	0	0	0	0	0.0	0.0	0.0
VDB84162.1	-1.4411592	-4.000156	-0.580156	.	.	.	.	.	0	.	0	.	0	.	0.01	0.42	0	0	0.27	0	0	35370.42	319	2.0	6.814	7	100	170	96	39	172	77	42	35	1.41071428571429	.	.	.	0	0	0	0	0	0	0	0	0.0	0.32	0.0
VDB87906.1	-1.44245	-0.666035	3.743965	.	.	.	.	.	0	.	0	.	0	.	0.096	0.169	1	1	0.29	0	0	2211.71	18	0.0	5.9483	0	1	6	7	3	13	4	2	2	1.66666666666667	.	.	.	0	0	0	0	0	0	0	0	0.0	0.0	0.0
VDB85938.1	-1.44245	3.03653	3.84653	.	.	.	.	.	0	.	0	.	0	.	0.691	0.174	1	1	0.33	0	0	2201.71	18	1.0	8.6192	0	3	4	7	2	11	3	2	1	5.0	.	.	.	0	0	0	0	0	0	0	0	0.0	0.0	0.0
VDB88867.1	-1.4446621	4.109827	0.497827	.	.	.	.	.	0	.	0	.	0	.	0.992	0.61	0	0	0.48	0	0	2817.32	24	-2.0	3.9274	3	7	11	5	3	17	4	1	3	1.4	.	.	.	0	0	0	0	0	0	0	0	0.0	0.0	0.0
VDB91178.1	-1.4453845	-2.4799905	3.0280095	.	.	.	.	.	0	.	0	.	0	.	0.023	0.0590000000000001	1	1	0.23	0	0	9157.82	78	4.5	8.5774	2	18	34	25	16	51	15	11	4	0.6875	.	.	.	1	0	1	0	0	0	0	0	0.94	0.94	0.0
VDB89714.1	-1.4453845	-1.0758805	4.4561195	.	.	.	.	.	0	.	0	.	0	.	0.0	0.078	1	1	0.26	0	0	10254.0	85	8.0	10.8564	2	22	36	23	16	49	19	14	5	1.46153846153846	.	.	.	1	1	1	0	1	0	0	0	0.71	0.72	0.0
VDB90339.1	-1.4453845	-2.941156	2.938844	.	.	.	.	.	0	.	0	.	0	.	0.0	0.02	1	1	0.35	0	0	7563.96	61	7.0	10.631	2	13	19	16	17	38	11	10	1	2.42857142857143	.	.	.	1	0	1	0	0	0	0	0	1.9	1.9	0.0
VDB89882.1	-1.447714	0.369582	4.341582	.	.	.	.	.	0	.	0	.	0	.	0.001	0.337	1	1	0.15	0	0	37002.34	318	15.0	9.5798	4	80	135	73	48	156	96	58	38	2.19565217391304	.	.	.	1	1	0	0	1	1	0	0	0.22	0.23	0.0
VDB89315.1	-1.4503897	-6.2151555	-0.5091555	.	.	.	.	.	0	.	0	.	0	.	0.0	0.0490000000000001	0	0	0.0600000000000001	0	0	96986.38	869	-41.0	4.546	10	264	474	174	87	353	243	106	137	1.6	.	.	.	0	0	0	0	0	0	0	0	0.0	0.0	0.0
VCU39401.1	-1.4525447	-3.936614	-0.496614	.	.	.	reduced_virulence,unaffected_pathogenicity	PHI:9150	0	.	0	.	0	.	0.00600000000000001	0.254	0	0	0.11	0	0	35166.03	323	-8.5	5.0887	7	102	167	101	30	178	85	41	44	1.01492537313433	.	.	.	0	0	0	0	0	0	0	0	0.0	0.01	0.0
VDB95009.1	-1.4525447	-5.7272775	-0.5012775	.	.	.	.	.	0	.	0	.	0	.	0.0	0.129	0	0	0.32	0	0	48316.98	446	-3.0	6.0883	10	140	230	161	43	264	103	53	50	1.03030303030303	.	.	.	0	0	0	0	0	0	0	0	0.02	0.14	0.0
VDB84436.1	-1.4539537	-1.6232865	-0.5132865	.	.	.	.	.	0	.	0	.	0	.	0.239	0.576	0	0	0.45	0	0	23611.57	214	8.5	8.6982	6	74	125	39	24	102	36	24	12	1.25581395348837	.	.	.	0	0	0	0	0	0	0	0	0.16	0.16	0.0
VDB91094.1	-1.4543753	-5.447506	-0.507506	.	.	.	reduced_virulence	PHI:7258,PHI:9285	0	.	0	.	0	.	0.0	0.01	0	0	0.19	0	0	46378.75	419	-46.0	4.0581	2	114	214	125	40	207	135	46	89	1.47368421052632	.	.	.	0	0	0	0	0	0	0	0	0.0	0.01	0.0
VDB96372.1	-1.4555063	-2.444972	3.345028	.	.	.	.	.	0	.	0	.	0	.	0.0	0.035	1	1	0.12	0	0	44700.6	397	-10.0	4.9415	8	105	198	107	47	205	95	45	50	1.61538461538462	.	.	.	1	0	1	0	0	0	0	0	0.14	0.51	0.0
VCU39617.1	-1.4555736	-4.7188275	-6.0328275	.	.	.	.	.	0	.	0	.	0	.	0.985	0.234	0	1	0.45	0	1	14745.82	146	2.0	8.1061	4	56	82	69	10	115	12	7	5	0.733333333333333	.	.	.	1	1	0	0	0	1	3	4	43.96	90.88	0.652173913043478
VDB90448.1	-1.4560008	1.9875395	0.0855395	.	.	.	.	.	0	.	0	.	0	.	0.99	0.327	0	0	0.59	0	0	6235.13	62	1.5	9.6704	0	25	42	22	3	41	10	6	4	0.217391304347826	.	.	.	0	0	0	0	0	0	0	0	0.01	0.01	0.0
VDB84382.1	-1.4569323	6.1075065	3.0955065	.	.	.	.	.	0	.	0	.	0	.	0.957	0.545	1	1	0.74	0	0	10027.53	92	-1.5	4.6696	6	36	56	25	18	64	11	5	6	0.909090909090909	.	.	.	1	0	0	0	0	0	0	1	22.25	22.78	0.739130434782609
VDB84379.1	-1.4569323	6.1075065	3.0955065	.	.	.	.	.	0	.	0	.	0	.	0.957	0.545	1	1	0.74	0	0	10027.53	92	-1.5	4.6696	6	36	56	25	18	64	11	5	6	0.909090909090909	.	.	.	1	0	0	0	0	0	0	1	22.25	22.78	0.739130434782609
VDB86216.1	-1.4570174	3.9471435	3.3891435	.	.	.	.	.	0	.	0	.	0	.	0.913	0.18	1	1	0.48	0	0	6009.12	55	1.0	7.1971	0	14	29	24	6	35	8	5	3	1.33333333333333	.	.	.	0	0	0	0	0	0	0	0	4.62	4.62	0.0
VDB83890.1	-1.4582096	4.963651	-0.178349	.	.	.	.	.	0	.	0	.	0	.	1.0	0.857	0	0	0.76	0	0	6868.93	62	6.5	10.1752	3	22	32	12	8	34	13	10	3	1.33333333333333	.	.	.	0	0	0	0	0	0	0	0	0.04	0.04	0.0
VDB94023.1	-1.4594445	-2.8625085	-0.4385085	.	.	.	.	.	0	.	0	.	0	GH76	0.042	0.554	0	0	0.65	0	0	33431.98	301	-7.5	4.8475	4	98	169	82	38	156	64	30	34	1.15625	.	.	.	0	0	0	0	0	0	0	0	0.0	0.01	0.0
VCU41375.1	-1.4603062	0.748046	4.942046	.	.	.	.	.	0	.	0	.	0	.	0.069	0.232	1	1	0.38	0	0	7535.04	64	4.0	9.2733	3	16	29	18	15	47	8	6	2	1.35714285714286	0.0	0.0	0.0	1	1	1	1	0	1	0	0	2.5	2.55	0.0
VDB89789.1	-1.4603062	3.5601905	4.7901905	.	.	.	.	.	0	.	0	.	0	.	0.536	0.259	1	1	0.33	0	0	7349.78	62	1.5	7.6354	4	16	25	19	15	45	8	5	3	1.63636363636364	.	.	.	1	1	1	0	0	1	0	0	0.62	0.62	0.0
VCU40880.1	-1.4607054	1.5635915	-0.4944085	.	.	.	.	.	0	.	0	.	0	.	0.831	0.512	0	0	0.42	0	0	15880.95	145	-4.0	5.1326	3	42	80	42	14	75	39	19	20	1.2962962962963	.	.	.	0	0	0	0	0	0	0	0	0.01	0.01	0.0
VDB83822.1	-1.4611816	-2.130025	3.857975	.	.	.	.	.	0	.	0	.	0	.	0.0	0.002	1	1	0.35	0	0	6528.76	55	9.0	12.4096	1	15	22	18	5	28	11	10	1	2.5	.	.	.	1	1	1	0	0	1	0	0	0.72	0.72	0.0
VDB88116.1	-1.4634192	5.0486295	4.4846295	.	.	.	.	.	0	.	0	.	0	.	0.999	0.095	1	1	0.18	0	0	4132.92	36	2.0	8.7988	0	9	14	16	5	22	7	5	2	1.0	0.0	0.0	0.0	1	1	0	1	0	1	0	0	0.0	0.0	0.0
VCU40360.1	-1.4655805	1.196554	-0.561446	.	.	.	.	.	0	.	0	.	0	.	0.579	0.714	0	0	0.73	0	0	25912.22	244	5.5	9.1217	1	94	144	83	28	135	48	28	20	0.968253968253968	.	.	.	0	0	0	0	0	0	0	0	0.0	0.07	0.0
VDB89506.1	-1.4658027	-5.3537865	-0.4617865	.	.	.	reduced_virulence	PHI:3325	0	.	0	.	0	.	0.0	0.018	0	0	0.4	0	0	60526.54	554	-2.5	6.1453	5	178	294	159	65	305	127	65	62	1.28925619834711	.	.	.	0	0	0	0	0	0	0	0	0.0	0.04	0.0
VDB87695.1	-1.4693127	-9.6137605	-4.6677605	.	.	.	reduced_virulence	PHI:1167	0	.	0	.	0	.	0.0	0.00900000000000001	0	1	0.13	0	1	141864.52	1277	-11.0	5.543	39	380	659	415	149	742	266	132	134	1.48908296943231	0.0	0.0	0.0	1	0	1	1	1	1	13	14	0.62	308.23	0.0
VCU40271.1	-1.4697045	4.51038	-0.53562	.	.	.	.	.	0	.	0	.	0	.	0.978	0.863	0	0	0.55	0	0	13282.7	125	9.0	10.6796	2	39	73	41	6	80	27	18	9	0.805555555555556	.	.	.	0	0	0	0	0	0	0	0	0.01	0.01	0.0
VDB92976.1	-1.4707817	-1.216	-0.51	.	.	.	reduced_virulence,increased_virulence_(hypervirulence)	PHI:2607,PHI:1396	0	.	0	.	0	.	0.0	0.0490000000000001	0	0	0.29	0	0	74012.81	669	32.5	9.5244	13	231	400	122	71	292	158	103	55	0.821917808219178	.	.	.	0	0	0	0	0	0	0	0	0.0	0.0	0.0
VDB93946.1	-1.4707817	-1.696095	-0.502095	.	.	.	.	.	0	.	0	.	0	.	0.432	0.369	0	0	0.02	0	0	12510.05	114	5.5	9.5608	2	38	65	27	8	50	31	19	12	1.17391304347826	.	.	.	0	0	0	0	0	0	0	0	0.0	0.0	0.0
VDB86247.1	-1.470797	-10.4367135	-5.2587135	.	.	.	.	.	0	.	0	.	0	.	0.038	0.099	0	1	0.12	0	1	30016.43	269	13.5	9.9222	3	82	128	100	40	175	49	33	16	1.20754716981132	0.0	0.0	0.0	1	1	1	1	0	1	4	3	17.29	86.44	0.0
VCU41222.1	-1.4714706	-5.4249835	-3.1209835	.	.	.	.	.	0	.	0	.	0	.	0.3	0.316	0	0	0.35	1	0	6918.98	63	4.0	11.4496	0	21	36	21	5	34	10	7	3	0.857142857142857	.	.	.	0	0	0	0	0	0	1	1	18.75	18.9	0.0
VDB86172.1	-1.4755247	1.405613	-0.562387	.	.	.	.	.	0	.	0	.	0	.	0.691	0.637	0	0	0.26	0	0	18675.03	171	-3.0	4.93	3	58	93	57	18	95	38	18	20	1.0	.	.	.	0	0	0	0	0	0	0	0	0.02	0.03	0.0
VCU39308.1	-1.4787395	4.129675	0.205675	.	.	.	.	.	0	.	0	.	0	.	0.988	0.666	0	0	0.56	0	0	7566.52	67	1.0	7.6767	3	22	39	19	6	32	13	7	6	2.33333333333333	.	.	.	0	0	0	0	0	0	0	0	0.0	0.0	0.0
VCU40522.1	-1.4793835	2.972289	-0.777711	.	.	.	.	.	0	.	0	.	0	.	0.864	0.761	0	0	0.46	0	0	9366.36	83	-1.0	5.6093	3	28	45	18	11	40	20	10	10	1.46666666666667	.	.	.	0	0	0	0	0	0	0	0	1.8	12.61	0.0
VDB84319.1	-1.4804671	-4.0793215	-0.4833215	.	.	.	reduced_virulence,unaffected_pathogenicity	PHI:2959,PHI:4139	0	.	0	.	0	.	0.00900000000000001	0.225	0	0	0.3	0	0	34724.9	329	-8.5	4.6962	1	109	179	120	24	196	69	31	38	0.988235294117647	.	.	.	0	0	0	0	0	0	0	0	0.01	0.02	0.0
VDB92740.1	-1.4817278	-1.7863225	3.8116775	.	.	.	.	.	0	.	0	.	0	.	0.001	0.066	1	1	0.46	0	0	2018.4	19	-1.0	3.8497	0	6	11	9	1	13	1	0	1	1.2	.	.	.	0	0	0	0	0	0	0	0	0.0	0.0	0.0
VDB87890.1	-1.4817941	-4.696123	-0.538123	.	.	.	.	.	0	.	0	.	0	.	0.0	0.307	0	0	0.21	0	0	47844.0	439	4.5	7.2706	4	145	241	115	54	246	106	58	48	0.94392523364486	.	.	.	0	0	0	0	0	0	0	0	0.01	1.94	0.0
VDB86139.1	-1.4818563	0.7779925	-0.5600075	.	.	.	.	.	0	.	0	.	0	.	0.944	0.279	0	0	0.36	0	0	5623.6	54	3.5	10.4727	0	21	28	23	3	32	10	7	3	0.866666666666667	.	.	.	0	0	0	0	0	0	0	0	0.0	0.0	0.0
VDB84067.1	-1.4827111	-3.5544825	0.4655175	.	.	.	.	.	0	.	0	.	0	.	0.0	0.33	0	0	0.77	0	0	3139.5	31	1.0	7.8005	2	17	22	8	0	14	5	3	2	0.714285714285714	.	.	.	0	0	0	0	0	0	0	0	0.0	0.0	0.0
VDB84068.1	-1.4827111	-3.5544825	0.4655175	.	.	.	.	.	0	.	0	.	0	.	0.0	0.33	0	0	0.77	0	0	3139.5	31	1.0	7.8005	2	17	22	8	0	14	5	3	2	0.714285714285714	.	.	.	0	0	0	0	0	0	0	0	0.0	0.0	0.0
VDB94915.1	-1.4827111	-3.5544825	0.4655175	.	.	.	.	.	0	.	0	.	0	.	0.0	0.33	0	0	0.77	0	0	3139.5	31	1.0	7.8005	2	17	22	8	0	14	5	3	2	0.714285714285714	.	.	.	0	0	0	0	0	0	0	0	0.0	0.0	0.0
VDB86269.1	-1.4827111	-3.5544825	0.4655175	.	.	.	.	.	0	.	0	.	0	.	0.0	0.33	0	0	0.77	0	0	3139.5	31	1.0	7.8005	2	17	22	8	0	14	5	3	2	0.714285714285714	.	.	.	0	0	0	0	0	0	0	0	0.0	0.0	0.0
VDB95015.1	-1.4827111	-3.5544825	0.4655175	.	.	.	.	.	0	.	0	.	0	.	0.0	0.33	0	0	0.77	0	0	3139.5	31	1.0	7.8005	2	17	22	8	0	14	5	3	2	0.714285714285714	.	.	.	0	0	0	0	0	0	0	0	0.0	0.0	0.0
VDB86267.1	-1.4827111	-3.5544825	0.4655175	.	.	.	.	.	0	.	0	.	0	.	0.0	0.33	0	0	0.77	0	0	3139.5	31	1.0	7.8005	2	17	22	8	0	14	5	3	2	0.714285714285714	.	.	.	0	0	0	0	0	0	0	0	0.0	0.0	0.0
VDB86265.1	-1.4827111	-3.5544825	0.4655175	.	.	.	.	.	0	.	0	.	0	.	0.0	0.33	0	0	0.77	0	0	3139.5	31	1.0	7.8005	2	17	22	8	0	14	5	3	2	0.714285714285714	.	.	.	0	0	0	0	0	0	0	0	0.0	0.0	0.0
VDB87600.1	-1.4827111	-3.5544825	0.4655175	.	.	.	.	.	0	.	0	.	0	.	0.0	0.33	0	0	0.77	0	0	3139.5	31	1.0	7.8005	2	17	22	8	0	14	5	3	2	0.714285714285714	.	.	.	0	0	0	0	0	0	0	0	0.0	0.0	0.0
VDB88257.1	-1.4827111	-3.5544825	0.4655175	.	.	.	.	.	0	.	0	.	0	.	0.0	0.33	0	0	0.77	0	0	3139.5	31	1.0	7.8005	2	17	22	8	0	14	5	3	2	0.714285714285714	.	.	.	0	0	0	0	0	0	0	0	0.0	0.0	0.0
VDB88753.1	-1.4827111	-3.5544825	0.4655175	.	.	.	.	.	0	.	0	.	0	.	0.0	0.33	0	0	0.77	0	0	3139.5	31	1.0	7.8005	2	17	22	8	0	14	5	3	2	0.714285714285714	.	.	.	0	0	0	0	0	0	0	0	0.0	0.0	0.0
VDB88763.1	-1.4827111	-3.5544825	0.4655175	.	.	.	.	.	0	.	0	.	0	.	0.0	0.33	0	0	0.77	0	0	3139.5	31	1.0	7.8005	2	17	22	8	0	14	5	3	2	0.714285714285714	.	.	.	0	0	0	0	0	0	0	0	0.0	0.0	0.0
VDB90757.1	-1.4827111	-3.5544825	0.4655175	.	.	.	.	.	0	.	0	.	0	.	0.0	0.33	0	0	0.77	0	0	3139.5	31	1.0	7.8005	2	17	22	8	0	14	5	3	2	0.714285714285714	.	.	.	0	0	0	0	0	0	0	0	0.0	0.0	0.0
VDB91136.1	-1.4827111	-3.5544825	0.4655175	.	.	.	.	.	0	.	0	.	0	.	0.0	0.33	0	0	0.77	0	0	3139.5	31	1.0	7.8005	2	17	22	8	0	14	5	3	2	0.714285714285714	.	.	.	0	0	0	0	0	0	0	0	0.0	0.0	0.0
VDB86187.1	-1.4827111	-3.5544825	0.4655175	.	.	.	.	.	0	.	0	.	0	.	0.0	0.33	0	0	0.77	0	0	3139.5	31	1.0	7.8005	2	17	22	8	0	14	5	3	2	0.714285714285714	.	.	.	0	0	0	0	0	0	0	0	0.0	0.0	0.0
VDB86060.1	-1.4827111	-3.5544825	0.4655175	.	.	.	.	.	0	.	0	.	0	.	0.0	0.33	0	0	0.77	0	0	3139.5	31	1.0	7.8005	2	17	22	8	0	14	5	3	2	0.714285714285714	.	.	.	0	0	0	0	0	0	0	0	0.0	0.0	0.0
VDB91150.1	-1.4827111	-3.5544825	0.4655175	.	.	.	.	.	0	.	0	.	0	.	0.0	0.33	0	0	0.77	0	0	3139.5	31	1.0	7.8005	2	17	22	8	0	14	5	3	2	0.714285714285714	.	.	.	0	0	0	0	0	0	0	0	0.0	0.0	0.0
VDB85700.1	-1.4827111	-3.5544825	0.4655175	.	.	.	.	.	0	.	0	.	0	.	0.0	0.33	0	0	0.77	0	0	3139.5	31	1.0	7.8005	2	17	22	8	0	14	5	3	2	0.714285714285714	.	.	.	0	0	0	0	0	0	0	0	0.0	0.0	0.0
VDB91305.1	-1.4827111	-3.5544825	0.4655175	.	.	.	.	.	0	.	0	.	0	.	0.0	0.33	0	0	0.77	0	0	3139.5	31	1.0	7.8005	2	17	22	8	0	14	5	3	2	0.714285714285714	.	.	.	0	0	0	0	0	0	0	0	0.0	0.0	0.0
VDB93168.1	-1.4827111	-3.5544825	0.4655175	.	.	.	.	.	0	.	0	.	0	.	0.0	0.33	0	0	0.77	0	0	3139.5	31	1.0	7.8005	2	17	22	8	0	14	5	3	2	0.714285714285714	.	.	.	0	0	0	0	0	0	0	0	0.0	0.0	0.0
VDB94803.1	-1.4827111	-3.5544825	0.4655175	.	.	.	.	.	0	.	0	.	0	.	0.0	0.33	0	0	0.77	0	0	3139.5	31	1.0	7.8005	2	17	22	8	0	14	5	3	2	0.714285714285714	.	.	.	0	0	0	0	0	0	0	0	0.0	0.0	0.0
VDB83547.1	-1.4827111	-3.5544825	0.4655175	.	.	.	.	.	0	.	0	.	0	.	0.0	0.33	0	0	0.77	0	0	3139.5	31	1.0	7.8005	2	17	22	8	0	14	5	3	2	0.714285714285714	.	.	.	0	0	0	0	0	0	0	0	0.0	0.0	0.0
VDB83663.1	-1.4827111	-3.5544825	0.4655175	.	.	.	.	.	0	.	0	.	0	.	0.0	0.33	0	0	0.77	0	0	3139.5	31	1.0	7.8005	2	17	22	8	0	14	5	3	2	0.714285714285714	.	.	.	0	0	0	0	0	0	0	0	0.0	0.0	0.0
VDB83812.1	-1.4827111	-3.5544825	0.4655175	.	.	.	.	.	0	.	0	.	0	.	0.0	0.33	0	0	0.77	0	0	3139.5	31	1.0	7.8005	2	17	22	8	0	14	5	3	2	0.714285714285714	.	.	.	0	0	0	0	0	0	0	0	0.0	0.0	0.0
VDB86279.1	-1.4827111	-3.5544825	0.4655175	.	.	.	.	.	0	.	0	.	0	.	0.0	0.33	0	0	0.77	0	0	3139.5	31	1.0	7.8005	2	17	22	8	0	14	5	3	2	0.714285714285714	.	.	.	0	0	0	0	0	0	0	0	0.0	0.0	0.0
VDB93048.1	-1.4842803	5.132759	-2.651241	.	.	.	loss_of_pathogenicity	PHI:2016	0	.	0	.	0	.	0.943	0.521	0	0	0.33	1	0	23318.7	220	-3.5	5.2647	3	80	121	80	12	123	49	24	25	0.618181818181818	.	.	.	0	0	0	0	0	0	1	1	22.78	22.79	0.0
VCU40760.1	-1.4852369	-0.0169824999999997	3.7930175	.	.	.	.	.	0	.	0	.	0	.	0.0	0.365	1	1	0.77	0	0	1722.97	16	0.5	7.0004	0	7	12	5	2	7	1	1	0	3.0	.	.	.	0	0	0	0	0	0	0	0	0.0	0.0	0.0
VCU38895.1	-1.4853578	-5.5122115	-0.8322115	.	.	.	.	.	0	.	0	.	0	.	0.027	0.193	0	0	0.25	0	0	12766.66	116	6.5	9.2998	4	45	63	30	14	60	22	15	7	1.19047619047619	.	.	.	0	0	0	0	0	0	0	0	9.26	9.26	0.0
VDB93208.1	-1.489566	-6.327801	-0.507801	.	.	.	.	.	0	.	0	.	0	.	0.0	0.03	0	0	0.1	0	0	97878.82	874	-8.0	6.0753	38	261	473	215	96	411	228	118	110	1.75193798449612	.	.	.	0	0	0	0	0	0	0	0	0.03	0.28	0.0
VDB93887.1	-1.489566	-6.229454	-0.505454	.	.	.	.	.	0	.	0	.	0	.	0.0	0.046	0	0	0.09	0	0	93029.17	836	9.0	7.1349	15	252	441	212	89	404	192	107	85	1.33774834437086	.	.	.	0	0	0	0	0	0	0	0	0.0	0.0	0.0
VDB87688.1	-1.4943609	-6.4534315	-0.5074315	.	.	.	.	.	0	.	0	.	0	.	0.0	0.00900000000000001	0	0	0.01	0	0	136227.97	1217	9.5	7.045	21	399	639	280	123	529	311	168	143	1.65555555555556	.	.	.	0	0	0	0	0	0	0	0	0.02	0.18	0.0
VDB92796.1	-1.4975933	5.882113	5.396113	.	.	.	.	.	0	.	0	.	0	.	0.989	0.092	1	1	0.3	0	0	4247.05	36	2.5	9.2367	1	10	18	12	7	24	7	5	2	1.0	0.0	0.0	0.0	1	1	1	1	1	0	0	0	1.72	1.72	0.0
VDB85690.1	-1.4985483	-0.4942775	4.4977225	.	.	.	.	.	0	.	0	.	0	.	0.0610000000000001	0.107	1	1	0.27	0	0	10585.29	92	2.5	8.4669	2	30	43	29	17	56	13	8	5	1.57142857142857	0.0	0.0	0.0	1	1	1	1	0	1	0	0	1.29	15.57	0.0
VDB94501.1	-1.4985483	-2.5284905	3.3935095	.	.	.	.	.	0	.	0	.	0	.	0.003	0.01	1	1	0.3	0	0	13775.24	121	5.0	8.6995	3	38	52	40	17	70	15	11	4	2.38461538461538	.	.	.	1	1	1	0	0	1	0	0	4.36	7.18	0.0
VCU40643.1	-1.4988965	5.260384	0.040384	.	.	.	.	.	0	.	0	.	0	.	1.0	0.87	0	0	0.23	0	0	5491.23	48	2.5	8.2848	3	15	25	7	5	24	13	8	5	1.2	.	.	.	0	0	0	0	0	0	0	0	0.0	0.0	0.0
VDB91361.1	-1.499713	-6.236395	-0.518395	.	.	.	.	.	0	.	0	.	0	.	0.0	0.047	0	0	0.23	0	0	76030.69	702	11.5	7.9057	9	244	426	167	62	355	149	85	64	0.878205128205128	.	.	.	0	0	0	0	0	0	0	0	0.0	0.0	0.0
VCU39273.1	-1.499713	-5.26647	-0.53647	.	.	.	reduced_virulence	PHI:2661,PHI:9217	0	.	0	.	0	.	0.0	0.045	0	0	0.21	0	0	79367.43	718	20.5	9.0974	7	237	415	150	80	335	135	83	52	1.19565217391304	.	.	.	0	0	0	0	0	0	0	0	0.0	0.0	0.0
VCU39063.1	-1.5003352	-1.467748	4.250252	.	.	.	.	.	0	.	0	.	0	GH128	0.0	0.047	1	1	0.42	0	0	32425.31	286	-14.0	4.3723	6	86	150	82	49	164	58	24	34	1.11864406779661	.	.	.	1	0	0	0	1	1	0	0	0.75	0.76	0.0
VDB95087.1	-1.5017354	-6.4634575	-0.5294575	.	.	.	.	.	0	.	0	.	0	.	0.0	0.011	0	0	0.08	0	0	60931.78	561	-1.5	6.2442	14	202	322	163	52	299	121	62	59	0.975	.	.	.	0	0	0	0	0	0	0	0	0.0	0.02	0.0
VDB94999.1	-1.5017438	7.2800255	3.6920255	.	.	.	.	.	0	.	0	.	0	.	0.999	0.599	1	1	0.39	0	0	14121.48	128	-2.0	5.5662	5	36	61	45	10	72	30	15	15	1.2	.	.	.	0	1	0	0	0	1	0	0	0.0	0.0	0.0
VDB96413.1	-1.5020564	0.431908	4.391908	.	.	.	.	.	0	.	0	.	0	.	0.0	0.34	1	1	0.28	0	0	46029.5	409	16.0	9.1247	13	128	205	107	50	214	102	60	42	1.81428571428571	0.0	0.0	0.0	1	0	0	1	0	1	0	0	3.56	3.63	0.0
VDB94892.1	-1.5024972	1.3893155	0.4833155	.	.	.	.	.	0	.	0	.	0	.	0.532	0.619	0	0	0.39	0	0	6740.45	59	-2.0	4.5668	2	19	29	12	8	29	16	7	9	1.88888888888889	.	.	.	0	0	0	0	0	0	0	0	0.0	0.0	0.0
VCU38940.1	-1.5048461	3.9684375	3.4944375	.	.	.	.	.	0	.	0	.	0	.	0.758	0.321	1	1	0.09	0	0	14941.1	138	-8.5	4.3135	2	43	70	50	9	77	35	14	21	0.925925925925926	.	.	.	1	0	1	0	0	1	0	0	3.63	3.63	0.0
VCU40149.1	-1.5055258	-9.8369205	-5.2169205	.	.	.	.	.	0	.	0	.	0	.	0.014	0.216	0	1	0.38	0	1	33621.55	306	6.0	8.3342	5	88	155	114	35	192	45	27	18	1.4	.	.	.	1	1	1	0	0	1	3	4	22.77	91.62	0.652173913043478
VDB96452.1	-1.509654	4.5080335	0.4520335	.	.	.	.	.	0	.	0	.	0	.	0.998	0.678	0	0	0.47	0	0	6203.06	54	9.0	11.0687	2	16	28	10	8	26	17	14	3	1.16666666666667	.	.	.	0	0	0	0	0	0	0	0	0.0	0.0	0.0
VDB89507.1	-1.5122468	-3.618563	-0.468563	.	.	.	.	.	0	.	0	.	0	.	0.229	0.246	0	0	0.61	0	0	3699.3	36	3.5	9.4236	1	16	22	11	3	21	9	7	2	0.266666666666667	.	.	.	0	0	0	0	0	0	0	0	0.0	0.0	0.0
VDB90500.1	-1.5126452	-5.9678105	-0.5078105	.	.	.	.	.	0	.	0	.	0	.	0.0	0.09	0	0	0.07	0	0	75169.53	690	8.5	7.2918	9	243	375	185	72	344	171	95	76	0.85207100591716	.	.	.	0	0	0	0	0	0	0	0	0.0	0.07	0.0
VDB92725.1	-1.514708	9.328383	-0.579617	.	.	.	reduced_virulence,unaffected_pathogenicity,increased_virulence_(hypervirulence)	PHI:2305,PHI:548	0	.	0	.	0	.	0.997	0.821	0	0	0.46	0	0	12174.9	113	0.5	6.9501	2	36	65	28	10	61	31	16	15	1.44	.	.	.	0	0	0	0	0	0	0	0	0.0	0.02	0.0
VDB88103.1	-1.516711	-6.1200995	-0.2940995	.	.	.	.	.	0	.	0	.	0	GH92	0.0	0.029	0	0	0.46	0	0	89991.58	819	-23.0	4.5463	11	272	467	187	110	444	150	66	84	1.29761904761905	.	.	.	0	0	0	0	0	0	0	0	2.63	2.89	0.0
VDB94467.1	-1.5191984	3.5508695	3.6588695	.	.	.	.	.	0	.	0	.	0	.	0.857	0.125	1	1	0.39	0	0	9182.8	84	3.0	8.0731	1	26	49	34	12	53	11	8	3	1.4	.	.	.	1	0	0	0	0	0	0	0	3.73	3.8	0.0
VDB84418.1	-1.5194149	-6.322919	-0.502919	.	.	.	lethal,reduced_virulence,loss_of_pathogenicity,unaffected_pathogenicity,increased_virulence_(hypervirulence)	PHI:417,PHI:6327,PHI:1082,PHI:1239,PHI:3917,PHI:6068,PHI:165,PHI:402,PHI:2120,PHI:2271,PHI:3987,PHI:1230,PHI:1223,PHI:1270,PHI:1269,PHI:4468,PHI:4680,PHI:1232,PHI:462,PHI:4941,PHI:2158,PHI:1258,PHI:5430,PHI:1178,PHI:2124,PHI:149,PHI:9220,PHI:1072,PHI:1194,PHI:5432,PHI:2224	0	.	0	.	0	.	0.0	0.03	0	0	0.0500000000000001	0	0	60094.98	549	12.5	8.3087	8	183	286	144	51	280	139	80	59	0.877049180327869	.	.	.	0	0	0	0	0	0	0	0	0.0	0.0	0.0
VCU41151.1	-1.5227466	-6.323252	-0.509252	.	.	.	.	.	0	.	0	.	0	.	0.0	0.031	0	0	0.03	0	0	109858.66	999	15.5	8.4928	3	341	557	231	84	421	272	150	122	1.20571428571429	.	.	.	0	0	0	0	0	0	0	0	0.0	0.0	0.0
VCU39384.1	-1.522964	-2.9704685	-0.5104685	.	.	.	.	.	0	.	0	.	0	.	0.036	0.554	0	0	0.0500000000000001	0	0	33998.83	310	0.5	6.5707	4	96	166	92	34	175	78	42	36	0.871428571428571	.	.	.	0	0	0	0	0	0	0	0	0.0	0.03	0.0
VDB83595.1	-1.5232582	5.3965995	0.0265995000000001	.	.	.	.	.	0	.	0	.	0	.	1.0	0.895	0	0	0.24	0	0	3477.05	29	2.0	8.2751	3	7	12	5	2	12	8	5	3	4.5	.	.	.	0	0	0	0	0	0	0	0	0.0	0.0	0.0
VCU40394.1	-1.5232582	5.293014	-0.088986	.	.	.	.	.	0	.	0	.	0	.	1.0	0.897	0	0	0.41	0	0	2818.3	23	3.0	8.8234	3	6	10	3	2	10	7	5	2	4.0	.	.	.	0	0	0	0	0	0	0	0	0.0	0.0	0.0
VDB88088.1	-1.5235193	8.6702015	3.9602015	.	.	.	.	.	0	.	0	.	0	.	0.975	0.81	1	1	0.44	0	0	12535.93	110	-2.5	5.0356	2	31	57	24	18	56	23	11	12	1.88888888888889	.	.	.	0	0	0	0	1	0	0	0	0.0	0.0	0.0
VCU38810.1	-1.5235918	-6.232589	-0.508589	.	.	.	.	.	0	.	0	.	0	.	0.0	0.046	0	0	0.03	0	0	72836.96	642	16.5	8.7472	9	179	325	155	74	303	167	96	71	1.56880733944954	.	.	.	0	0	0	0	0	0	0	0	0.0	0.1	0.0
VCU38868.1	-1.5235918	-4.057343	-0.511343	.	.	.	unaffected_pathogenicity	PHI:9444	0	.	0	.	0	.	0.013	0.396	0	0	0.03	0	0	34613.49	310	0.5	6.5725	4	89	155	90	36	165	84	45	39	1.16393442622951	.	.	.	0	0	0	0	0	0	0	0	0.0	0.0	0.0
VCU38805.1	-1.5239601	-1.3328555	-0.5068555	.	.	.	reduced_virulence,loss_of_pathogenicity,increased_virulence_(hypervirulence)	PHI:862,PHI:9183	0	.	0	.	0	.	0.0	0.029	0	0	0.0	0	0	152665.64	1371	12.0	7.1687	17	398	693	343	115	630	363	196	167	1.0561797752809	.	.	.	0	0	0	0	0	0	0	0	0.0	0.0	0.0
VCU39705.1	-1.5258296	-0.591915999999999	-0.419916	.	.	.	reduced_virulence,loss_of_pathogenicity	PHI:2310,PHI:3514,PHI:1015,PHI:2826,PHI:311,PHI:4182,PHI:4677,PHI:65,PHI:6111,PHI:300,PHI:334	0	.	0	.	0	.	0.0	0.138	0	0	0.56	0	0	34984.43	316	3.0	6.989	8	116	175	84	37	155	76	42	34	1.19607843137255	.	.	.	0	0	0	0	0	0	0	0	0.0	0.04	0.0
VCU39933.1	-1.5263546	-1.841433	-0.497433	.	.	.	.	.	0	.	0	.	0	.	0.149	0.627	0	0	0.46	0	0	11914.06	105	27.0	11.1329	5	35	48	22	12	46	39	34	5	1.6	.	.	.	0	0	0	0	0	0	0	0	0.0	0.0	0.0
VDB84426.1	-1.5267398	-10.392679	-5.446679	.	.	.	reduced_virulence	PHI:3983,PHI:259	0	.	0	.	0	.	0.0	0.00900000000000001	0	1	0.11	0	1	95516.93	857	18.5	8.463	10	257	412	291	118	501	147	89	58	1.50335570469799	.	.	.	1	0	1	0	0	1	10	10	19.77	235.26	0.826086956521739
VDB90960.1	-1.5330625	3.928693	-0.559307	.	.	.	.	.	0	.	0	.	0	.	0.917	0.831	0	0	0.75	0	0	19561.17	187	8.5	10.4903	2	75	118	52	11	97	41	25	16	0.867924528301887	.	.	.	0	0	0	0	0	0	0	0	0.01	0.01	0.0
VCU39275.1	-1.533813	-0.3958435	3.9421565	.	.	.	.	.	0	.	0	.	0	.	0.0	0.277	1	1	0.04	0	0	39577.48	346	15.5	9.7357	6	84	165	85	40	180	90	54	36	1.484375	.	.	.	1	0	0	0	0	1	0	0	0.02	0.02	0.0
VCU41157.1	-1.5370243	-5.171237	-0.491237	.	.	.	.	.	0	.	0	.	0	.	0.003	0.217	0	0	0.11	0	0	34156.67	308	-9.5	4.7499	6	95	163	92	37	174	68	31	37	0.96969696969697	.	.	.	0	0	0	0	0	0	0	0	0.0	0.01	0.0
VDB84073.1	-1.5374343	-4.4551895	-5.3491895	.	.	.	.	.	0	.	0	.	0	.	0.892	0.257	0	1	0.44	0	1	6633.87	56	2.0	7.7424	3	17	24	17	15	41	7	5	2	1.41666666666667	.	.	.	1	1	1	0	0	0	2	0	22.58	22.58	0.0
VCU40089.1	-1.5376642	-3.0748535	-0.5668535	.	.	.	.	.	0	.	0	.	0	.	0.099	0.483	0	0	0.0600000000000001	0	0	31636.77	289	-2.5	5.7027	5	95	154	80	26	151	68	34	34	0.967741935483871	.	.	.	0	0	0	0	0	0	0	0	0.0	0.02	0.0
VDB96308.1	-1.5402153	3.551622	-1.014378	.	.	.	.	.	0	.	0	.	0	.	0.951	0.81	0	0	0.12	0	0	19417.51	180	4.5	9.5847	2	61	96	60	7	91	43	24	19	1.11111111111111	.	.	.	0	0	0	0	0	0	0	0	0.0	0.0	0.0
VCU40830.1	-1.5405824	5.440223	0.226223	.	.	.	.	.	0	.	0	.	0	.	1.0	0.869	0	0	0.48	0	0	2393.78	21	3.5	9.6582	2	9	10	3	3	11	6	5	1	0.666666666666667	.	.	.	0	0	0	0	0	0	0	0	0.0	0.0	0.0
VDB95197.1	-1.54193	-2.4293165	-0.5093165	.	.	.	.	.	0	.	0	.	0	.	0.293	0.387	0	0	0.34	0	0	17219.02	159	23.5	11.0688	1	51	91	41	5	66	53	39	14	1.32432432432432	.	.	.	0	0	0	0	0	0	0	0	0.0	0.0	0.0
VDB92793.1	-1.5436945	-4.744466	0.0615340000000001	.	.	.	.	.	0	.	0	.	0	.	0.093	0.106	0	0	0.39	0	0	4597.35	42	1.0	8.6896	0	15	22	15	3	22	9	5	4	1.0	.	.	.	0	0	0	0	0	0	0	0	0.0	0.0	0.0
VCU41281.1	-1.5451949	4.0574485	0.3914485	.	.	.	.	.	0	.	0	.	0	.	0.991	0.62	0	0	0.66	0	0	5270.09	48	0.0	6.4167	4	18	29	12	6	30	9	5	4	0.666666666666667	.	.	.	0	0	0	0	0	0	0	0	0.18	0.18	0.0
VCU39362.1	-1.5465245	-1.6719845	4.1660155	.	.	.	.	.	0	.	0	.	0	GH132	0.0	0.027	1	1	0.48	0	0	63612.12	612	-19.5	4.6861	15	243	420	124	52	298	123	56	67	0.80503144654088	0.0	0.0	0.0	1	0	0	1	1	1	0	0	0.12	0.26	0.0
VDB92781.1	-1.5469446	0.632914	3.308914	.	.	.	.	.	0	.	0	.	0	.	0.138	0.416	1	1	0.03	0	0	27936.75	249	1.0	6.66	2	69	115	80	25	121	58	32	26	1.25641025641026	.	.	.	1	1	0	0	0	1	0	0	0.04	0.04	0.0
VCU40544.1	-1.5514317	5.229309	4.281309	.	.	.	.	.	0	.	0	.	0	.	0.604	0.554	1	1	0.42	0	0	12485.02	108	-5.0	4.5474	0	27	50	32	20	61	23	10	13	1.88235294117647	.	.	.	1	0	0	0	1	0	0	0	0.56	0.56	0.0
VCU40228.1	-1.5572023	-4.1468605	-0.5588605	.	.	.	.	.	0	.	0	.	0	.	0.134	0.268	0	0	0.21	0	0	27215.75	248	-6.5	5.1286	3	77	140	71	29	130	66	32	34	1.1	.	.	.	0	0	0	0	0	0	0	0	0.0	0.0	0.0
VCU38941.1	-1.5639853	2.3424585	-0.4175415	.	.	.	.	.	0	.	0	.	0	.	0.895	0.565	0	0	0.47	0	0	10499.16	92	25.0	11.7001	5	35	44	12	11	38	33	30	3	1.47368421052632	.	.	.	0	0	0	0	0	0	0	0	0.0	0.0	0.0
VDB83644.1	-1.5647187	-1.275474	-0.795474	.	.	.	.	.	0	.	0	.	0	.	0.678	0.242	0	0	0.48	0	0	9165.81	84	4.5	9.7416	0	26	44	33	10	50	14	10	4	1.5	.	.	.	0	0	0	0	0	0	0	0	8.07	8.15	0.0
VCU38930.1	-1.5658679	-11.7229185	-6.9749185	.	.	.	reduced_virulence,unaffected_pathogenicity	PHI:9082,PHI:2038,PHI:4672	0	.	0	.	0	.	0.0	0.042	0	0	0.4	0	1	43979.07	401	16.0	9.8264	2	140	212	109	51	216	72	46	26	1.25974025974026	.	.	.	0	0	0	0	0	0	2	2	0.43	54.27	0.0
VDB87702.1	-1.5668666	3.5128275	0.4108275	.	.	.	.	.	0	.	0	.	0	.	1.0	0.517	0	0	0.46	0	0	6342.3	54	9.0	11.9246	2	14	28	12	7	28	16	13	3	1.18181818181818	.	.	.	0	0	0	0	0	0	0	0	0.4	0.4	0.0
VDB95325.1	-1.5682719	-5.6678295	-4.7218295	.	.	.	loss_of_pathogenicity	PHI:7693,PHI:7692	0	.	0	.	0	.	0.0	0.00900000000000001	0	1	0.19	0	1	98273.49	896	29.0	9.5944	10	293	466	302	112	528	143	91	52	1.23913043478261	0.0	0.0	0.0	1	0	1	1	1	1	9	9	0.1	213.43	0.0
VDB89922.1	-1.5703132	-2.3760935	-0.6000935	.	.	.	.	.	0	.	0	.	0	.	0.0679999999999999	0.636	0	0	0.12	0	0	8542.87	78	0.0	6.2738	0	24	41	21	3	39	20	10	10	1.0	.	.	.	0	0	0	0	0	0	0	0	0.0	0.0	0.0
VCU40552.1	-1.5718801	6.355078	4.015078	.	.	.	.	.	0	.	0	.	0	.	0.987	0.403	1	1	0.48	0	0	5419.29	52	1.0	7.2005	0	18	31	25	4	34	8	5	3	0.588235294117647	.	.	.	0	1	0	0	0	1	0	0	0.03	0.03	0.0
VDB93237.1	-1.57289	10.1728325	-0.4551675	.	.	.	reduced_virulence,unaffected_pathogenicity	PHI:213,PHI:277,PHI:7734,PHI:6206,PHI:2477,PHI:6199,PHI:249,PHI:7735,PHI:7181,PHI:7143	0	.	1	PF00160	0	.	0.984	0.954	0	0	0.45	0	0	22162.52	201	7.0	8.5972	7	64	103	59	20	109	45	27	18	1.5	.	.	.	0	0	0	0	0	0	0	0	0.02	0.04	0.0
VDB92547.1	-1.57289	4.681296	-0.586704	.	.	.	.	.	0	.	0	.	0	.	0.979	0.899	0	0	0.13	0	0	16372.88	149	1.5	7.712	3	48	74	46	12	81	36	19	17	1.53571428571429	.	.	.	0	0	0	0	0	0	0	0	0.0	0.85	0.0
VCU40316.1	-1.574302	2.0551775	3.8191775	.	.	.	.	.	0	.	0	.	0	.	0.0	0.706	1	1	0.55	0	0	2719.23	25	1.0	7.9873	1	8	13	8	3	17	3	2	1	1.28571428571429	.	.	.	0	0	0	0	0	0	0	0	0.06	0.06	0.0
VDB90743.1	-1.5776291	2.4756165	-0.5863835	.	.	.	reduced_virulence,loss_of_pathogenicity,unaffected_pathogenicity	PHI:4077,PHI:9460,PHI:5272,PHI:2269,PHI:7485,PHI:2022,PHI:5440,PHI:685,PHI:2837,PHI:7511,PHI:59	0	.	0	.	0	.	0.119	0.558	0	0	0.4	0	0	32773.47	311	6.5	9.0819	4	118	182	109	25	186	60	34	26	0.773809523809524	.	.	.	0	0	0	0	0	0	0	0	2.04	2.63	0.0
VDB89509.1	-1.577749	-3.186258	-0.528258	.	.	.	.	.	0	.	0	.	0	.	0.016	0.541	0	0	0.11	0	0	37390.66	342	1.0	6.8119	10	112	180	100	29	183	89	46	43	1.16438356164384	.	.	.	0	0	0	0	0	0	0	0	0.0	0.09	0.0
VDB84271.1	-1.5778759	4.7042545	-0.1017455	.	.	.	.	.	0	.	0	.	0	.	0.997	0.804	0	0	0.39	0	0	6665.53	62	3.5	10.462	0	23	32	20	5	31	16	10	6	1.42857142857143	.	.	.	0	0	0	0	0	0	0	0	0.0	0.0	0.0
VDB90362.1	-1.580343	1.7877965	-0.5282035	.	.	.	.	.	0	.	0	.	0	.	1.0	0.386	0	0	0.66	0	0	8170.09	80	11.0	12.5848	0	32	51	16	4	46	18	15	3	0.5	.	.	.	0	0	0	0	0	0	0	0	0.0	0.0	0.0
VDB91259.1	-1.5806673	-6.347951	-0.467951	.	.	.	.	.	0	.	0	.	0	.	0.0	0.02	0	0	0.13	0	0	51966.26	471	-8.5	5.3342	12	152	245	152	51	257	122	60	62	1.12087912087912	.	.	.	0	0	0	0	0	0	0	0	0.0	0.14	0.0
VDB85771.1	-1.5809839	-2.525107	1.860893	.	.	.	.	.	0	.	0	.	0	.	0.001	0.268	1	1	0.03	1	0	34739.12	300	18.0	9.5977	8	69	134	79	34	145	91	57	34	2.09756097560976	1.0	0.0	0.0	1	0	0	1	1	0	1	0	11.9	11.9	0.0
VCU41010.1	-1.5821531	-10.405539	-4.603539	.	.	.	.	.	0	.	0	.	0	.	0.0	0.033	0	1	0.03	0	1	47979.32	431	1.5	6.9118	9	124	204	154	49	262	72	38	34	1.51428571428571	0.0	0.0	0.0	1	1	1	1	1	0	9	9	19.66	184.94	0.85
VDB86355.1	-1.5855823	-3.1149835	2.6690165	.	.	.	.	.	0	.	0	.	0	.	0.0	0.036	1	1	0.32	0	0	43241.07	399	-5.0	5.4479	6	148	222	134	34	213	91	45	46	0.707317073170732	.	.	.	1	0	0	0	0	0	0	0	1.5	2.21	0.0
VCU40365.1	-1.5856073	1.7076795	-0.6343205	.	.	.	unaffected_pathogenicity,loss_of_pathogenicity,reduced_virulence	PHI:2310,PHI:3514,PHI:1015,PHI:2826,PHI:311,PHI:4677,PHI:65,PHI:6111,PHI:300,PHI:2716,PHI:334	0	.	0	.	0	.	0.041	0.516	0	0	0.38	0	0	34555.79	310	-0.5	6.443	11	99	170	90	44	160	74	41	33	1.25925925925926	.	.	.	0	0	0	0	0	0	0	0	0.0	0.0	0.0
VCU40277.1	-1.5858798	-2.290476	0.229524	.	.	.	.	.	0	.	0	.	0	.	0.316	0.264	0	0	0.17	0	0	8397.34	70	-3.5	4.572	2	20	33	14	10	33	25	11	14	0.818181818181818	.	.	.	0	0	0	0	0	0	0	0	0.0	0.0	0.0
VCU39826.1	-1.5865166	1.2536405	3.9596405	.	.	.	.	.	0	.	0	.	0	.	0.076	0.473	1	1	0.16	0	0	27058.09	235	0.0	6.4926	3	61	104	60	33	122	56	30	26	1.85294117647059	0.0	0.0	0.0	1	0	0	1	0	0	0	0	3.49	3.78	0.0
VDB86385.1	-1.5866563	-2.200327	-0.592327	.	.	.	.	.	0	.	0	.	0	.	0.188	0.544	0	0	0.23	0	0	34904.25	330	3.0	7.1492	4	109	187	117	23	197	81	44	37	0.842696629213483	.	.	.	0	0	0	0	0	0	0	0	4.83	6.28	0.0
VDB92880.1	-1.587188	6.2413375	4.5373375	.	.	.	.	.	0	.	0	.	0	.	0.997	0.287	1	1	0.37	0	0	4064.76	35	1.0	8.5479	0	7	15	14	3	21	7	4	3	0.833333333333333	.	.	.	1	1	1	0	0	1	0	0	0.0	0.0	0.0
VDB91353.1	-1.587188	6.2413375	4.5373375	.	.	.	.	.	0	.	0	.	0	.	0.997	0.287	1	1	0.37	0	0	4064.76	35	1.0	8.5479	0	7	15	14	3	21	7	4	3	0.833333333333333	.	.	.	1	1	1	0	0	1	0	0	0.0	0.0	0.0
VCU40077.1	-1.587188	6.2413375	4.5373375	.	.	.	.	.	0	.	0	.	0	.	0.997	0.287	1	1	0.37	0	0	4064.76	35	1.0	8.5479	0	7	15	14	3	21	7	4	3	0.833333333333333	.	.	.	1	1	1	0	0	1	0	0	0.0	0.0	0.0
VDB92891.1	-1.587188	6.2413375	4.5373375	.	.	.	.	.	0	.	0	.	0	.	0.997	0.287	1	1	0.37	0	0	4064.76	35	1.0	8.5479	0	7	15	14	3	21	7	4	3	0.833333333333333	.	.	.	1	1	1	0	0	1	0	0	0.0	0.0	0.0
VDB90648.1	-1.587188	6.2413375	4.5373375	.	.	.	.	.	0	.	0	.	0	.	0.997	0.287	1	1	0.37	0	0	4064.76	35	1.0	8.5479	0	7	15	14	3	21	7	4	3	0.833333333333333	.	.	.	1	1	1	0	0	1	0	0	0.0	0.0	0.0
VDB89497.1	-1.587188	6.2413375	4.5373375	.	.	.	.	.	0	.	0	.	0	.	0.997	0.287	1	1	0.37	0	0	4064.76	35	1.0	8.5479	0	7	15	14	3	21	7	4	3	0.833333333333333	.	.	.	1	1	1	0	0	1	0	0	0.0	0.0	0.0
VCU40373.1	-1.587188	6.2413375	4.5373375	.	.	.	.	.	0	.	0	.	0	.	0.997	0.287	1	1	0.37	0	0	4064.76	35	1.0	8.5479	0	7	15	14	3	21	7	4	3	0.833333333333333	.	.	.	1	1	1	0	0	1	0	0	0.0	0.0	0.0
VDB93987.1	-1.5897939	-5.7504065	-0.5304065	.	.	.	.	.	0	.	0	.	0	.	0.01	0.12	0	0	0.07	0	0	36395.7	338	-6.0	5.5149	6	112	187	125	31	204	74	37	37	0.483516483516483	.	.	.	0	0	0	0	0	0	0	0	0.01	0.02	0.0
VDB87571.1	-1.5924962	-4.7039655	-0.5039655	.	.	.	.	.	0	.	0	.	0	.	0.0	0.3	0	0	0.18	0	0	45488.84	413	-6.0	5.1364	5	142	223	107	50	218	89	43	46	1.15555555555556	.	.	.	0	0	0	0	0	0	0	0	0.0	0.02	0.0
VDB87606.1	-1.5929611	-10.8431625	-5.1791625	.	.	.	unaffected_pathogenicity	PHI:1057	0	.	0	.	0	.	0.0	0.0560000000000001	0	1	0.18	0	1	50121.5	447	5.0	6.8981	5	128	206	143	68	275	86	51	35	1.21686746987952	0.0	0.0	1.0	1	1	1	1	0	1	10	8	18.98	181.29	0.0
VDB90912.1	-1.5949304	-6.57159	-0.66759	.	.	.	.	.	0	.	0	.	0	.	0.0	0.016	0	0	0.23	0	0	49641.07	452	17.0	8.7882	10	154	238	139	53	250	92	59	33	0.894736842105263	.	.	.	0	0	0	0	0	0	0	0	0.0	0.55	0.0
VDB90556.1	-1.5949371	6.215314	3.851314	.	.	.	.	.	0	.	0	.	0	.	0.932	0.462	1	1	0.63	0	0	2453.91	23	-2.0	3.55	2	8	13	10	2	17	2	0	2	0.714285714285714	.	.	.	0	0	0	0	0	0	0	0	0.0	0.0	0.0
VDB89311.1	-1.5951803	-11.612848	-6.218848	.	.	.	.	.	0	.	0	.	0	.	0.0	0.101	0	1	0.36	0	1	48634.19	434	7.0	7.9084	3	121	233	135	50	223	95	54	41	1.6231884057971	.	.	.	1	1	0	0	0	1	1	2	39.43	50.29	1.0
VDB89501.1	-1.5952988	-1.500428	-0.554428	.	.	.	reduced_virulence,loss_of_pathogenicity	PHI:316,PHI:3514,PHI:4606	0	.	0	.	0	.	0.0	0.00900000000000001	0	0	0.13	0	0	115755.46	1067	5.5	6.9149	12	360	583	324	96	572	237	127	110	0.987179487179487	.	.	.	0	0	0	0	0	0	0	0	0.0	0.05	0.0
VCU40525.1	-1.5971735	4.5063455	-0.4496545	.	.	.	.	.	0	.	0	.	0	.	0.993	0.833	0	0	0.25	0	0	6085.2	56	2.0	8.1174	4	19	29	17	4	33	14	8	6	1.36363636363636	.	.	.	0	0	0	0	0	0	0	0	0.01	0.01	0.0
VDB93383.1	-1.598769	-0.146401	-0.524401	.	.	.	.	.	0	.	0	.	0	.	0.853	0.21	0	0	0.13	0	0	16802.33	157	-8.5	4.5312	5	62	94	35	13	80	44	19	25	0.422222222222222	.	.	.	0	0	0	0	0	0	0	0	0.0	0.0	0.0
VDB90702.1	-1.5989916	-6.18893	-0.45893	.	.	.	.	.	0	.	0	.	0	CE1,CE10	0.0	0.045	0	0	0.41	0	0	75998.7	678	0.5	6.5582	3	191	361	178	94	360	159	84	75	1.30827067669173	.	.	.	0	0	0	0	0	0	0	0	0.02	0.05	0.0
VDB93510.1	-1.6002889	4.931184	-0.210816	.	.	.	.	.	0	.	0	.	0	.	1.0	0.857	0	0	0.18	0	0	5534.28	49	3.5	8.7973	3	19	25	8	5	25	14	9	5	0.727272727272727	.	.	.	0	0	0	0	0	0	0	0	0.0	0.0	0.0
VDB92929.1	-1.6006567	-5.5193525	-0.5033525	.	.	.	unaffected_pathogenicity	PHI:1682	0	.	0	.	0	.	0.0	0.164	0	0	0.17	0	0	125266.46	1126	58.5	8.3069	98	399	598	238	95	554	300	189	111	1.03921568627451	.	.	.	0	0	0	0	0	0	0	0	0.0	0.01	0.0
VDB95166.1	-1.6025517	-3.0839595	-0.2339595	.	.	.	.	.	0	.	0	.	0	.	0.0	0.525	0	0	0.42	0	0	2844.3	25	0.0	5.9767	0	8	13	6	3	14	6	3	3	1.4	.	.	.	0	0	0	0	0	0	0	0	0.0	0.0	0.0
VDB89029.1	-1.6044459	-4.393426	-0.517426	.	.	.	.	.	0	.	0	.	0	.	0.0	0.354	0	0	0.08	0	0	42540.91	395	0.0	6.5	6	129	212	118	29	223	90	46	44	1.0561797752809	.	.	.	0	0	0	0	0	0	0	0	0.01	0.12	0.0
VDB95024.1	-1.6045053	-5.628152	-0.510152	.	.	.	.	.	0	.	0	.	0	.	0.0	0.147	0	0	0.03	0	0	39982.85	367	-11.5	4.9381	4	110	197	105	40	205	97	46	51	0.695652173913043	.	.	.	0	0	0	0	0	0	0	0	0.0	0.05	0.0
VCU38887.1	-1.6045053	-2.146869	-0.508869	.	.	.	.	.	0	.	0	.	0	.	0.333	0.394	0	0	0.2	0	0	31379.95	292	-4.5	5.5573	4	94	163	104	24	164	68	34	34	0.841269841269841	.	.	.	0	0	0	0	0	0	0	0	0.0	0.01	0.0
VDB94760.1	-1.6049461	3.563911	-0.730089	.	.	.	reduced_virulence	PHI:1606,PHI:804	0	.	0	.	0	.	0.764	0.785	0	0	0.61	0	0	23004.35	215	10.0	10.1491	3	76	128	65	12	112	43	27	16	1.11363636363636	.	.	.	0	0	0	0	0	0	0	0	0.0	0.01	0.0
VDB84086.1	-1.6050105	3.9926995	-0.5073005	.	.	.	.	.	0	.	0	.	0	.	1.0	0.75	0	0	0.0600000000000001	0	0	14459.08	132	7.0	9.7292	3	49	73	26	11	57	39	24	15	1.0625	.	.	.	0	0	0	0	0	0	0	0	1.72	1.72	0.0
VDB89495.1	-1.6060488	-2.303604	3.666396	.	.	.	.	.	0	.	0	.	0	.	0.0	0.005	1	1	0.56	0	0	3268.82	31	0.0	5.5494	0	12	21	11	4	21	0	0	0	0.7	.	.	.	0	0	0	0	0	0	0	0	1.75	1.75	0.0
VCU40199.1	-1.6094363	-0.345551	-0.519551	.	.	.	.	.	0	.	0	.	0	.	0.709	0.32	0	0	0.14	0	0	23102.39	214	-7.0	4.7659	1	77	121	52	21	105	52	24	28	0.781818181818182	.	.	.	0	0	0	0	0	0	0	0	0.07	0.07	0.0
VDB84181.1	-1.6099265	-5.961396	-0.381396	.	.	.	.	.	0	.	0	.	0	.	0.0	0.07	0	0	0.29	0	0	56279.74	510	12.5	9.1882	5	161	273	140	53	261	117	67	50	1.41052631578947	.	.	.	0	0	0	0	0	0	0	0	2.2	2.24	0.0
VCU41337.1	-1.6107836	0.326693499999999	-0.5253065	.	.	.	.	.	0	.	0	.	0	.	0.701	0.441	0	0	0.38	0	0	9004.14	85	-2.5	4.7805	2	35	48	25	5	41	22	10	12	1.25	.	.	.	0	0	0	0	0	0	0	0	0.24	0.24	0.0
VDB89797.1	-1.6118686	1.1590505	4.3810505	.	.	.	.	.	0	.	0	.	0	.	0.177	0.286	1	1	0.33	0	0	5112.22	45	0.0	6.0171	1	14	20	16	3	28	6	3	3	1.2	.	.	.	1	1	1	0	1	0	0	0	0.82	0.82	0.0
VCU39229.1	-1.6119351	-5.2603765	-0.5183765	.	.	.	reduced_virulence	PHI:2068,PHI:783	0	.	0	.	0	.	0.0	0.043	0	0	0.15	0	0	128662.0	1163	29.0	8.9637	17	380	638	292	101	525	268	155	113	1.35858585858586	.	.	.	0	0	0	0	0	0	0	0	0.0	0.01	0.0
VCU39797.1	-1.6119695	2.2537625	3.9457625	.	.	.	.	.	0	.	0	.	0	.	0.651	0.067	1	1	0.18	0	0	9012.54	74	2.5	8.5458	2	17	30	22	14	45	15	9	6	1.36363636363636	.	.	.	1	0	1	0	0	0	0	0	0.27	0.27	0.0
VCU39913.1	-1.6177812	-5.8328505	-0.4928505	.	.	.	.	.	0	.	0	.	0	.	0.00700000000000001	0.103	0	0	0.12	0	0	29173.85	259	-15.5	4.3599	2	67	128	75	31	131	69	28	41	1.88095238095238	.	.	.	0	0	0	0	0	0	0	0	0.0	0.0	0.0
VDB90376.1	-1.6198549	-6.14836	-0.50836	.	.	.	.	.	0	.	0	.	0	.	0.0	0.0600000000000001	0	0	0.0	0	0	149689.13	1347	5.0	6.9589	4	403	674	350	107	615	371	193	178	1.35390946502058	.	.	.	0	0	0	0	0	0	0	0	0.0	0.01	0.0
VDB93194.1	-1.6201348	-3.8061525	-7.0041525	.	.	.	.	.	0	.	0	.	0	.	0.832	0.701	0	0	0.49	0	1	10274.82	95	4.5	9.8269	2	38	51	27	8	52	19	12	7	0.904761904761905	.	.	.	0	0	0	0	0	0	2	0	15.91	32.21	0.0
VDB84269.1	-1.6216779	-5.4719075	-0.4919075	.	.	.	.	.	0	.	0	.	0	.	0.0	0.17	0	0	0.09	0	0	39033.53	353	-8.5	4.9381	3	98	171	116	36	193	85	40	45	1.3013698630137	.	.	.	0	0	0	0	0	0	0	0	0.06	2.65	0.0
VDB90714.1	-1.6216779	-2.1890735	-0.4970735	.	.	.	.	.	0	.	0	.	0	.	0.213	0.505	0	0	0.12	0	0	30153.3	266	-1.5	6.1602	2	66	122	74	38	145	70	36	34	1.52941176470588	.	.	.	0	0	0	0	0	0	0	0	0.0	0.01	0.0
VDB86346.1	-1.6216779	-2.9099	-0.5019	.	.	.	reduced_virulence,unaffected_pathogenicity	PHI:3947,PHI:9444	0	.	0	.	0	.	0.004	0.428	0	0	0.09	0	0	36515.96	323	0.0	6.5021	2	83	149	102	40	178	79	41	38	1.43333333333333	.	.	.	0	0	0	0	0	0	0	0	0.0	0.0	0.0
VCU41190.1	-1.6224678	2.0364135	-1.0655865	.	.	.	.	.	0	.	0	.	0	.	0.896	0.621	0	0	0.39	0	0	22363.53	210	10.0	10.8662	0	73	120	75	25	129	41	28	13	0.507462686567164	.	.	.	0	0	0	0	0	0	0	0	0.01	0.05	0.0
VCU39700.1	-1.6293099	-6.368543	-0.512543	.	.	.	.	.	0	.	0	.	0	.	0.0	0.024	0	0	0.12	0	0	44261.19	392	48.5	10.8989	2	112	186	102	50	188	130	94	36	1.36986301369863	.	.	.	0	0	0	0	0	0	0	0	0.01	1.7	0.0
VCU39778.1	-1.6293099	-1.447767	-0.507767	.	.	.	reduced_virulence,increased_virulence_(hypervirulence)	PHI:6272,PHI:463,PHI:6472	0	.	0	.	0	.	0.0	0.01	0	0	0.01	0	0	79654.09	701	-31.5	4.6335	2	170	314	195	63	315	243	108	135	2.11702127659574	.	.	.	0	0	0	0	0	0	0	0	0.0	0.21	0.0
VDB88677.1	-1.6303649	-5.158276	-0.530276	.	.	.	reduced_virulence,unaffected_pathogenicity	PHI:7273	0	.	0	.	0	.	0.0	0.0620000000000001	0	0	0.12	0	0	76909.24	705	14.5	8.5109	7	245	411	170	58	323	162	93	69	1.02189781021898	.	.	.	0	0	0	0	0	0	0	0	0.0	0.0	0.0
VDB93976.1	-1.6303649	-1.442129	-0.514129	.	.	.	reduced_virulence,loss_of_pathogenicity	PHI:7141,PHI:5302,PHI:1628,PHI:731,PHI:2345	0	.	0	.	0	.	0.0	0.012	0	0	0.02	0	0	88150.3	805	-7.5	5.7764	11	281	452	183	70	381	205	103	102	0.789772727272727	.	.	.	0	0	0	0	0	0	0	0	0.0	0.01	0.0
VCU41241.1	-1.6303649	-5.9555115	-0.5135115	.	.	.	.	.	0	.	0	.	0	.	0.0	0.093	0	0	0.38	0	0	58534.19	546	24.5	10.2933	1	193	314	135	43	268	105	68	37	0.734265734265734	.	.	.	0	0	0	0	0	0	0	0	0.0	0.0	0.0
VCU40808.1	-1.6303649	-5.7875505	-0.5315505	.	.	.	.	.	0	.	0	.	0	.	0.0	0.124	0	0	0.27	0	0	90666.59	841	11.0	8.1119	11	312	494	213	75	435	170	94	76	0.901639344262295	.	.	.	0	0	0	0	0	0	0	0	0.0	0.02	0.0
VDB93158.1	-1.6320243	-3.978907	1.409093	.	.	.	.	.	0	.	0	.	0	.	0.065	0.037	1	1	0.46	1	0	12131.15	113	-1.5	4.7906	0	35	63	43	12	72	11	5	6	0.903225806451613	.	.	.	1	1	0	0	0	0	1	1	22.57	22.67	0.869565217391304
VDB89035.1	-1.6322098	-7.762747	-4.706747	.	.	.	reduced_virulence	PHI:9407	0	.	0	.	0	.	0.167	0.157	0	1	0.15	0	1	26580.38	245	-2.0	5.5341	7	77	128	104	30	169	26	13	13	1.08	0.0	0.0	0.0	1	1	1	1	0	1	3	4	25.23	93.65	0.521739130434783
VDB85991.1	-1.6329305	-2.123662	3.102338	.	.	.	.	.	0	.	0	.	0	.	0.039	0.09	1	1	0.47	0	0	8137.51	74	4.0	9.5355	0	22	39	26	10	43	10	8	2	1.13333333333333	.	.	.	0	0	0	0	0	0	0	0	2.5	2.5	0.0
VDB93704.1	-1.6339555	-4.6518255	-0.0138254999999999	.	.	.	.	.	0	.	0	.	0	.	0.0	0.227	0	0	0.72	0	0	3082.51	28	3.0	9.4335	2	15	18	4	3	15	3	3	0	0.5	.	.	.	0	0	0	0	0	0	0	0	0.0	0.0	0.0
VDB90656.1	-1.6354439	-4.1582915	-0.4862915	.	.	.	.	.	0	.	0	.	0	.	0.194	0.194	0	0	0.39	0	0	5763.52	52	9.5	12.1633	0	19	27	10	4	19	19	15	4	0.8	.	.	.	0	0	0	0	0	0	0	0	0.0	0.0	0.0
VDB89033.1	-1.6372333	4.334211	-1.041789	.	.	.	.	.	0	.	0	.	0	.	0.958	0.938	0	0	0.27	0	0	20391.47	187	8.5	9.6826	4	58	104	55	18	102	46	28	18	1.31707317073171	.	.	.	0	0	0	0	0	0	0	0	0.0	0.03	0.0
VCU40555.1	-1.6418524	-1.4461075	-0.5061075	.	.	.	reduced_virulence,loss_of_pathogenicity,unaffected_pathogenicity,increased_virulence_(hypervirulence)	PHI:645,PHI:9184,PHI:8301,PHI:6706,PHI:3321,PHI:624,PHI:4613,PHI:6995,PHI:3411,PHI:7902	0	.	0	.	0	.	0.0	0.01	0	0	0.0600000000000001	0	0	67105.35	609	-13.0	4.8849	3	178	314	175	55	330	162	76	86	1.05426356589147	.	.	.	0	0	0	0	0	0	0	0	0.79	0.8	0.0
VDB83725.1	-1.6419752	2.090141	-0.501859	.	.	.	.	.	0	.	0	.	0	.	0.969	0.463	0	0	0.12	0	0	19407.22	173	-3.5	5.2595	1	40	83	64	14	90	47	23	24	1.5	.	.	.	0	0	0	0	0	0	0	0	0.11	0.11	0.0
VDB93621.1	-1.6483479	-5.508188	-0.510188	.	.	.	.	.	0	.	0	.	0	.	0.0	0.167	0	0	0.07	0	0	46081.68	424	2.5	6.9531	6	137	226	142	33	226	97	52	45	1.19512195121951	.	.	.	0	0	0	0	0	0	0	0	0.01	0.18	0.0
VDB89083.1	-1.6490943	7.1589925	3.5949925	.	.	.	.	.	0	.	0	.	0	.	0.821	0.773	1	1	0.04	0	0	11632.42	102	4.0	9.111	2	27	44	29	10	54	27	16	11	1.14285714285714	.	.	.	0	0	0	0	0	0	0	0	0.0	0.01	0.0
VCU40490.1	-1.6501555	-3.1683535	-0.5043535	.	.	.	.	.	0	.	0	.	0	CE10	0.139	0.417	0	0	0.0600000000000001	0	0	32674.14	296	-0.5	6.4434	3	88	155	100	39	166	73	40	33	0.940298507462687	.	.	.	0	0	0	0	0	0	0	0	0.02	0.1	0.0
VDB92837.1	-1.6501555	-5.1878225	-0.5058225	.	.	.	reduced_virulence,unaffected_pathogenicity	PHI:6259	0	.	0	.	0	.	0.0	0.0530000000000001	0	0	0.0	0	0	35333.21	322	-17.0	4.5205	5	99	166	114	26	172	95	41	54	0.865671641791045	.	.	.	0	0	0	0	0	0	0	0	0.0	0.05	0.0
VDB94685.1	-1.6526911	3.166467	-0.559533	.	.	.	.	.	0	.	0	.	0	.	1.0	0.621	0	0	0.76	0	0	1680.03	17	3.0	11.1011	0	7	11	4	0	11	3	3	0	0.857142857142857	.	.	.	0	0	0	0	0	0	0	0	0.0	0.0	0.0
VDB90754.1	-1.6535127	4.5388565	-0.5611435	.	.	.	.	.	0	.	0	.	0	.	1.0	0.85	0	0	0.46	0	0	10079.43	93	7.0	10.7334	1	33	55	27	6	47	25	16	9	1.23809523809524	.	.	.	0	0	0	0	0	0	0	0	0.07	0.07	0.0
VDB95060.1	-1.6538057	-6.638664	-2.858664	.	.	.	.	.	0	.	0	.	0	.	0.025	0.345	0	0	0.0600000000000001	1	0	33326.09	292	-1.5	6.0561	0	71	128	84	38	151	77	39	38	1.93478260869565	.	.	.	0	0	0	0	0	0	1	1	0.15	23.5	0.0
VDB92816.1	-1.6541789	-5.8345895	-1.8805895	.	.	.	.	.	0	.	0	.	0	.	0.00600000000000001	0.335	0	0	0.64	1	0	5017.78	45	-2.0	3.8759	2	15	26	13	10	34	4	1	3	0.933333333333333	.	.	.	0	0	0	0	0	0	0	1	16.49	16.49	0.0
VDB93679.1	-1.655175	2.9766	-0.5634	.	.	.	.	.	0	.	0	.	0	.	0.948	0.642	0	0	0.46	0	0	17409.85	160	-0.5	6.3216	2	52	91	55	15	86	30	16	14	1.06896551724138	.	.	.	0	0	0	0	0	0	0	0	0.02	0.14	0.0
VCU39914.1	-1.6554136	-1.450266	-0.504266	.	.	.	reduced_virulence,loss_of_pathogenicity,increased_virulence_(hypervirulence),unaffected_pathogenicity	PHI:9523,PHI:6965,PHI:3012,PHI:8948,PHI:9437,PHI:9214,PHI:4846,PHI:2685,PHI:6117,PHI:9113,PHI:6110,PHI:9000,PHI:554,PHI:4198,PHI:3599,PHI:4498,PHI:6591,PHI:7904,PHI:2674,PHI:8032,PHI:4479,PHI:2677,PHI:9018,PHI:8983,PHI:9017,PHI:4164,PHI:2499,PHI:9020,PHI:9468,PHI:9016,PHI:8791,PHI:9465,PHI:9415,PHI:9022,PHI:1144,PHI:4497,PHI:6601,PHI:8990,PHI:8989,PHI:8732,PHI:9235,PHI:8973,PHI:5423,PHI:7680,PHI:…	0	.	0	.	0	.	0.0	0.00900000000000001	0	0	0.04	0	0	137994.49	1235	15.5	7.2917	18	362	599	333	128	597	309	172	137	1.77297297297297	.	.	.	0	0	0	0	0	0	0	0	0.17	0.39	0.0
VDB85862.1	-1.6561997	0.899934000000001	5.423934	.	.	.	.	.	0	.	0	.	0	.	0.0	0.246	1	1	0.04	0	0	38296.74	337	14.0	9.003	6	96	154	87	48	165	85	53	32	1.97872340425532	0.0	0.0	0.0	1	1	1	1	1	1	0	0	0.0	0.02	0.0
VDB84352.1	-1.656213	1.0711455	-0.5008545	.	.	.	.	.	0	.	0	.	0	.	0.824	0.438	0	0	0.18	0	0	22449.72	209	-12.0	4.2109	6	66	113	79	9	120	45	17	28	0.875	.	.	.	0	0	0	0	0	0	0	0	0.0	0.0	0.0
VDB87780.1	-1.6585429	4.8767155	-0.1152845	.	.	.	.	.	0	.	0	.	0	.	1.0	0.832	0	0	0.27	0	0	5587.34	49	3.5	8.5175	4	20	25	9	6	25	14	9	5	1.0	.	.	.	0	0	0	0	0	0	0	0	0.0	0.0	0.0
VDB93433.1	-1.6607354	-4.9423875	-0.9443875	.	.	.	reduced_virulence,unaffected_pathogenicity	PHI:726,PHI:729,PHI:9265,PHI:718,PHI:728,PHI:725,PHI:724,PHI:730,PHI:4196	0	.	0	.	0	.	0.0	0.167	0	0	0.17	0	0	45952.3	429	9.5	8.3755	7	156	235	140	43	248	87	51	36	0.844036697247706	.	.	.	0	0	0	0	0	0	0	0	3.95	4.71	0.0
VDB91275.1	-1.6611099	-0.0936674999999998	3.8723325	.	.	.	.	.	0	.	0	.	0	.	0.017	0.322	1	1	0.04	0	0	34797.06	300	14.0	9.3016	7	68	134	81	35	142	87	53	34	2.71428571428571	1.0	0.0	0.0	1	0	0	1	0	1	0	0	4.66	4.7	0.0
VDB91277.1	-1.6611099	-0.698695500000001	3.8313045	.	.	.	.	.	0	.	0	.	0	.	0.00700000000000001	0.238	1	1	0.04	0	0	34945.13	300	14.5	9.3171	7	69	134	82	36	140	88	54	34	2.66666666666667	1.0	0.0	0.0	1	0	0	1	0	1	0	0	4.64	4.66	0.0
VDB87878.1	-1.6625245	-4.3265515	-0.7025515	.	.	.	.	.	0	.	0	.	0	.	0.003	0.393	0	0	0.18	0	0	38379.29	351	8.5	8.0139	10	116	187	119	33	192	76	45	31	1.11594202898551	.	.	.	0	0	0	0	0	0	0	0	4.96	5.82	0.0
VCU39576.1	-1.6625528	-6.4373285	-0.5033285	.	.	.	unaffected_pathogenicity	PHI:3064,PHI:1645	0	.	0	.	0	.	0.0	0.011	0	0	0.0	0	0	97735.66	876	-1.0	6.437	9	267	435	256	76	425	239	124	115	1.22666666666667	.	.	.	0	0	0	0	0	0	0	0	0.01	0.01	0.0
VDB96441.1	-1.6638162	2.769639	-0.230361	.	.	.	.	.	0	.	0	.	0	.	0.816	0.684	0	0	0.74	0	0	5347.2	49	5.5	11.2511	3	22	28	12	6	28	8	7	1	0.666666666666667	.	.	.	0	0	0	0	0	0	0	0	0.01	0.01	0.0
VDB83964.1	-1.6638172	2.9230855	-0.5269145	.	.	.	.	.	0	.	0	.	0	.	0.935	0.64	0	0	0.48	0	0	19310.96	182	-1.5	5.6577	3	70	106	61	18	107	36	18	18	0.822222222222222	.	.	.	0	0	0	0	0	0	0	0	0.1	0.37	0.0
VDB93145.1	-1.6639035	4.3300135	-0.6799865	.	.	.	.	.	0	.	0	.	0	.	0.946	0.889	0	0	0.1	0	0	21586.68	195	8.5	9.9199	2	55	101	54	19	108	49	29	20	1.1	.	.	.	0	0	0	0	0	0	0	0	0.0	0.0	0.0
VDB86070.1	-1.6660812	-6.4357505	-0.5077505	.	.	.	unaffected_pathogenicity	PHI:1578,PHI:1595,PHI:1605	0	.	0	.	0	.	0.0	0.012	0	0	0.0	0	0	61718.09	558	-2.5	6.2511	5	161	277	168	55	298	161	83	78	0.891472868217054	.	.	.	0	0	0	0	0	0	0	0	0.0	0.05	0.0
VDB84370.1	-1.668241	3.0572195	-0.5007805	.	.	.	.	.	0	.	0	.	0	.	0.86	0.733	0	0	0.46	0	0	11876.41	110	7.0	10.3813	1	39	65	24	14	62	23	16	7	0.65625	.	.	.	0	0	0	0	0	0	0	0	0.0	0.01	0.0
VDB93251.1	-1.6691105	-6.3536525	-0.5096525	.	.	.	unaffected_pathogenicity	PHI:3039	0	.	0	.	0	.	0.0	0.026	0	0	0.0	0	0	104579.83	943	-21.5	4.8454	1	275	481	254	52	419	267	124	143	1.25748502994012	.	.	.	0	0	0	0	0	0	0	0	0.0	0.0	0.0
VCU39372.1	-1.6705406	0.3874235	-0.5065765	.	.	.	.	.	0	.	0	.	0	.	0.72	0.429	0	0	0.1	0	0	12171.89	108	-1.0	5.3249	0	27	47	28	10	53	37	18	19	1.43478260869565	.	.	.	0	0	0	0	0	0	0	0	0.0	0.0	0.0
VCU41296.1	-1.6705406	-4.2285975	-0.5085975	.	.	.	.	.	0	.	0	.	0	.	0.0550000000000001	0.325	0	0	0.17	0	0	15514.17	135	24.0	11.7266	0	31	57	34	10	61	49	37	12	1.44444444444444	.	.	.	0	0	0	0	0	0	0	0	0.01	0.06	0.0
VDB83778.1	-1.6706791	-6.187853	-0.505853	.	.	.	.	.	0	.	0	.	0	.	0.0	0.0530000000000001	0	0	0.07	0	0	60275.8	557	-2.5	5.9974	10	178	290	187	38	298	141	71	70	1.17647058823529	.	.	.	0	0	0	0	0	0	0	0	0.0	0.01	0.0
VDB86343.1	-1.6710429	4.0722895	4.5222895	.	.	.	.	.	0	.	0	.	0	.	0.615	0.31	1	1	0.37	0	0	8328.65	74	4.5	8.8381	3	27	38	23	11	43	14	10	4	0.6875	.	.	.	1	1	1	0	1	1	0	0	0.08	0.08	0.0
VDB86359.1	-1.6710684	3.555712	-0.584288	.	.	.	.	.	0	.	0	.	0	.	0.932	0.758	0	0	0.27	0	0	21359.08	190	1.0	6.6992	0	57	101	57	34	110	49	27	22	0.977272727272727	.	.	.	0	0	0	0	0	0	0	0	0.01	0.04	0.0
VDB92688.1	-1.6730552	-3.2249815	2.7210185	.	.	.	.	.	0	.	0	.	0	.	0.0	0.00900000000000001	1	1	0.0	0	0	204593.98	1811	-15.5	5.5282	26	489	849	556	166	914	455	225	230	1.61710037174721	.	.	.	0	0	0	0	0	1	0	0	0.0	0.09	0.0
VDB88031.1	-1.6750026	4.5691925	-0.7048075	.	.	.	.	.	0	.	0	.	0	.	0.979	0.9	0	0	0.25	0	0	15056.06	137	5.5	9.3638	3	47	70	41	14	77	32	19	13	1.02857142857143	.	.	.	0	0	0	0	0	0	0	0	0.2	0.2	0.0
VDB92461.1	-1.675899	-3.8372005	-0.5072005	.	.	.	.	.	0	.	0	.	0	.	0.214	0.231	0	0	0.0500000000000001	0	0	34905.46	301	10.0	9.5736	1	83	156	58	40	144	109	61	48	0.743243243243243	.	.	.	0	0	0	0	0	0	0	0	0.0	0.0	0.0
VDB94735.1	-1.676492	4.867157	0.241157	.	.	.	.	.	0	.	0	.	0	.	1.0	0.771	0	0	0.43	0	0	3587.06	31	3.5	8.7922	3	13	16	2	5	15	10	7	3	1.16666666666667	.	.	.	0	0	0	0	0	0	0	0	0.0	0.0	0.0
VDB83825.1	-1.6780107	-1.5840025	-0.6780025	.	.	.	.	.	0	.	0	.	0	.	0.231	0.618	0	0	0.43	0	0	10004.37	88	6.0	9.7111	3	29	48	22	11	43	17	12	5	1.5	.	.	.	0	0	0	0	0	0	0	0	14.7	14.7	0.0
VDB87914.1	-1.6783199	-6.4525245	-0.5065245	.	.	.	.	.	0	.	0	.	0	.	0.0	0.00900000000000001	0	0	0.0500000000000001	0	0	52634.89	487	-22.5	4.5169	14	157	272	158	40	279	120	52	68	0.798245614035088	.	.	.	0	0	0	0	0	0	0	0	0.0	0.03	0.0
VDB94507.1	-1.6804326	-2.5520835	3.3339165	.	.	.	.	.	0	.	0	.	0	.	0.004	0.015	1	1	0.29	0	0	13828.3	121	4.5	8.6813	3	37	52	40	17	71	14	10	4	2.53846153846154	.	.	.	1	1	1	0	0	1	0	0	8.21	17.56	0.0
VDB84385.1	-1.680857	3.4597845	-0.7882155	.	.	.	lethal,reduced_virulence,loss_of_pathogenicity,unaffected_pathogenicity,increased_virulence_(hypervirulence)	PHI:2054,PHI:787,PHI:1119,PHI:269,PHI:3833,PHI:8752,PHI:780,PHI:8036,PHI:3835,PHI:4736,PHI:449,PHI:62,PHI:182,PHI:7134,PHI:2052,PHI:4990,PHI:3831,PHI:3623,PHI:8035,PHI:808,PHI:339,PHI:861,PHI:3280,PHI:1036,PHI:3279,PHI:6950,PHI:6703,PHI:270,PHI:3478,PHI:7133,PHI:1061,PHI:3832,PHI:317,PHI:471	0	.	0	.	0	.	0.84	0.868	0	0	0.11	0	0	19338.89	171	-2.5	5.5961	2	47	81	47	21	85	42	21	21	1.875	.	.	.	0	0	0	0	0	0	0	0	0.12	1.19	0.0
VDB89062.1	-1.680857	4.5347645	-0.5352355	.	.	.	.	.	0	.	0	.	0	.	0.967	0.878	0	0	0.09	0	0	12568.03	110	-2.0	5.1468	3	31	54	26	14	54	29	14	15	1.70588235294118	.	.	.	0	0	0	0	0	0	0	0	0.0	0.0	0.0
VDB94801.1	-1.680857	1.721798	-0.528202	.	.	.	.	.	0	.	0	.	0	.	0.501	0.874	0	0	0.1	0	0	12357.1	109	1.5	7.243	2	31	54	27	13	58	25	14	11	1.19047619047619	.	.	.	0	0	0	0	0	0	0	0	0.0	0.0	0.0
VDB90664.1	-1.6823189	-6.1040075	-0.5240075	.	.	.	.	.	0	.	0	.	0	.	0.0	0.07	0	0	0.04	0	0	78655.76	727	20.5	8.9837	15	278	421	171	52	327	171	99	72	0.939189189189189	.	.	.	0	0	0	0	0	0	0	0	0.01	0.01	0.0
VDB88154.1	-1.6823189	-6.2659045	-0.5359045	.	.	.	.	.	0	.	0	.	0	.	0.0	0.045	0	0	0.27	0	0	74364.28	669	21.5	8.9396	14	218	376	167	64	304	142	86	56	1.48076923076923	.	.	.	0	0	0	0	0	0	0	0	0.0	0.0	0.0
VDB89826.1	-1.683362	-2.953431	2.800569	.	.	.	.	.	0	.	0	.	0	.	0.00700000000000001	0.034	1	1	0.56	0	0	4622.2	45	0.5	7.0056	0	21	26	13	3	23	9	5	4	0.615384615384615	.	.	.	0	0	0	0	0	0	0	0	0.06	0.06	0.0
VDB85921.1	-1.6837938	3.604289	-0.529711	.	.	.	.	.	0	.	0	.	0	.	0.91	0.779	0	0	0.28	0	0	13382.36	120	-5.0	4.4075	5	33	65	36	9	69	29	12	17	0.958333333333333	.	.	.	0	0	0	0	0	0	0	0	0.01	0.01	0.0
VCU39996.1	-1.683888	2.429283	3.551283	.	.	.	.	.	0	.	0	.	0	.	0.321	0.492	1	1	0.08	0	0	25352.33	227	10.0	9.9559	4	69	115	73	22	126	46	29	17	0.875	.	.	.	1	1	0	0	0	1	0	0	0.0	0.06	0.0
VCU39465.1	-1.6847537	4.483879	-0.628121	.	.	.	.	.	0	.	0	.	0	.	0.977	0.875	0	0	0.2	0	0	20167.12	178	3.5	7.4139	4	47	91	54	24	95	41	24	17	1.57142857142857	.	.	.	0	0	0	0	0	0	0	0	0.0	0.13	0.0
VCU40510.1	-1.6851394	-12.2322025	-6.8322025	.	.	.	.	.	0	.	0	.	0	.	0.004	0.096	0	0	0.35	0	1	28223.93	253	18.5	11.076	0	77	136	58	28	126	45	33	12	1.19230769230769	.	.	.	0	0	0	0	0	0	2	0	11.85	35.22	0.0
VCU38818.1	-1.6860337	3.2662175	-0.4777825	.	.	.	lethal,reduced_virulence,loss_of_pathogenicity,unaffected_pathogenicity,increased_virulence_(hypervirulence)	PHI:2054,PHI:1119,PHI:787,PHI:269,PHI:8752,PHI:3833,PHI:780,PHI:8036,PHI:3835,PHI:4736,PHI:449,PHI:62,PHI:182,PHI:7134,PHI:2052,PHI:3831,PHI:3623,PHI:8035,PHI:808,PHI:339,PHI:861,PHI:3280,PHI:7133,PHI:3279,PHI:6950,PHI:1036,PHI:270,PHI:6703,PHI:3478,PHI:3832,PHI:317,PHI:471	0	.	0	.	0	.	0.819	0.805	0	0	0.19	0	0	25531.52	230	-0.5	6.3422	4	77	126	64	29	120	62	32	30	1.04347826086957	.	.	.	0	0	0	0	0	0	0	0	0.67	0.67	0.0
VCU39699.1	-1.6869874	1.135799	-0.544201	.	.	.	.	.	0	.	0	.	0	.	0.985	0.295	0	0	0.44	0	0	11721.79	103	3.0	7.6693	5	22	55	37	13	65	19	12	7	1.44444444444444	.	.	.	0	0	0	0	0	0	0	0	0.46	6.03	0.0
VCU39239.1	-1.6873703	-1.5559515	-0.5119515	.	.	.	.	.	0	.	0	.	0	.	0.264	0.562	0	0	0.35	0	0	26950.1	241	-1.5	6.219	3	78	130	58	37	117	55	29	26	1.51219512195122	.	.	.	0	0	0	0	0	0	0	0	0.0	0.01	0.0
VDB87701.1	-1.6874905	4.2369875	-0.6290125	.	.	.	.	.	0	.	0	.	0	.	0.918	0.893	0	0	0.57	0	0	22122.57	201	9.5	8.7686	9	60	106	56	20	106	46	29	17	1.67741935483871	.	.	.	0	0	0	0	0	0	0	0	0.0	0.03	0.0
VCU40078.1	-1.68852	-6.3508645	-0.5068645	.	.	.	.	.	0	.	0	.	0	.	0.0	0.026	0	0	0.02	0	0	181971.04	1629	34.0	9.0995	7	519	870	400	150	709	419	238	181	1.20503597122302	.	.	.	0	0	0	0	0	0	0	0	0.0	0.0	0.0
VDB90748.1	-1.6888375	1.960967	-0.601033	.	.	.	.	.	0	.	0	.	0	.	0.924	0.503	0	0	0.08	0	0	21693.83	201	5.5	9.6784	2	67	114	65	11	108	43	25	18	0.625	.	.	.	0	0	0	0	0	0	0	0	0.0	0.02	0.0
VDB93915.1	-1.6890595	-6.235796	-0.541796	.	.	.	.	.	0	.	0	.	0	.	0.0	0.0510000000000001	0	0	0.0600000000000001	0	0	73631.83	671	-0.5	6.4473	13	211	360	200	59	362	174	90	84	1.08965517241379	.	.	.	0	0	0	0	0	0	0	0	0.0	0.0	0.0
VCU40908.1	-1.6890595	-6.215972	-0.545972	.	.	.	.	.	0	.	0	.	0	.	0.0	0.0550000000000001	0	0	0.08	0	0	47464.51	435	-13.5	4.8705	5	138	231	122	38	237	111	52	59	0.722222222222222	.	.	.	0	0	0	0	0	0	0	0	0.0	0.04	0.0
VDB84167.1	-1.6896312	-11.845619	-6.415619	.	.	.	.	.	0	.	0	.	0	.	0.0	0.095	0	1	0.12	0	1	40268.48	371	11.0	9.9533	4	129	188	139	39	238	51	32	19	1.02564102564103	.	.	.	1	1	0	0	0	0	10	8	40.41	196.23	0.695652173913043
VDB93693.1	-1.6929021	-6.058806	-0.502806	.	.	.	.	.	0	.	0	.	0	.	0.0	0.074	0	0	0.44	0	0	38467.63	347	-12.5	4.5084	7	104	188	96	38	189	81	35	46	1.29411764705882	.	.	.	0	0	0	0	0	0	0	0	0.0	0.71	0.0
VDB92877.1	-1.6999025	-5.9245	-0.5185	.	.	.	.	.	0	.	0	.	0	.	0.011	0.088	0	0	0.18	0	0	19961.07	191	-12.0	4.3753	1	73	114	49	12	97	49	20	29	0.652173913043478	.	.	.	0	0	0	0	0	0	0	0	0.04	0.08	0.0
VDB84185.1	-1.7014768	-1.2737395	-0.5437395	.	.	.	reduced_virulence,unaffected_pathogenicity,loss_of_pathogenicity	PHI:7877,PHI:2071,PHI:9485	0	.	0	.	0	.	0.0	0.045	0	0	0.09	0	0	40118.67	359	-21.0	4.4426	4	105	191	94	39	185	111	47	64	0.907894736842105	.	.	.	0	0	0	0	0	0	0	0	0.0	0.02	0.0
VDB89161.1	-1.7014768	-3.749408	-0.521408	.	.	.	.	.	0	.	0	.	0	.	0.029	0.433	0	0	0.13	0	0	32903.87	300	-6.0	5.2025	9	96	164	77	31	153	74	36	38	1.1	.	.	.	0	0	0	0	0	0	0	0	0.0	0.13	0.0
VDB90585.1	-1.7014768	-3.75778	-0.54178	.	.	.	.	.	0	.	0	.	0	.	0.005	0.459	0	0	0.22	0	0	36314.91	322	3.5	6.9004	4	92	170	78	48	167	69	40	29	1.28571428571429	.	.	.	0	0	0	0	0	0	0	0	0.0	0.01	0.0
VDB83862.1	-1.7023935	4.884746	-0.371254	.	.	.	.	.	0	.	0	.	0	.	0.999	0.877	0	0	0.48	0	0	6346.46	55	5.0	9.267	4	19	26	12	8	34	11	8	3	1.16666666666667	.	.	.	0	0	0	0	0	0	0	0	0.14	0.14	0.0
VDB84331.1	-1.7024739	-11.302145	-5.746145	.	.	.	.	.	0	.	0	.	0	GT22	0.0	0.074	0	1	0.16	0	1	59530.84	516	25.0	10.0715	3	117	233	176	87	312	96	65	31	1.65882352941176	.	.	.	1	1	1	0	0	1	6	5	19.45	140.8	0.0
VDB85770.1	-1.7027373	-0.416648500000002	4.3713515	.	.	.	.	.	0	.	0	.	0	.	0.004	0.198	1	1	0.16	0	0	34445.7	300	21.5	9.9786	9	78	143	84	36	150	76	51	25	2.17073170731707	1.0	0.0	0.0	1	1	0	1	1	1	0	1	19.56	19.59	0.956521739130435
VDB90847.1	-1.7034917	-1.090798	-0.490798	.	.	.	.	.	0	.	0	.	0	.	0.81	0.09	0	0	0.36	0	0	3990.58	36	-1.5	4.6643	0	9	19	12	2	18	9	4	5	0.625	.	.	.	0	0	0	0	0	0	0	0	0.0	0.0	0.0
VDB92535.1	-1.7035136	1.246436	2.692436	.	.	.	.	.	0	.	0	.	0	.	0.277	0.482	1	1	0.4	0	0	30973.07	296	4.5	7.9107	7	111	165	109	14	175	49	28	21	0.916666666666667	.	.	.	0	0	0	0	0	1	0	0	7.18	7.72	0.0
VCU39291.1	-1.7037406	-0.988837	-0.106837	.	.	.	.	.	0	.	0	.	0	.	0.374	0.479	0	0	0.86	0	0	9922.09	88	-1.0	5.5722	1	30	48	23	16	45	16	8	8	2.21428571428571	.	.	.	0	0	0	0	0	0	0	0	0.0	0.05	0.0
VDB88960.1	-1.7039182	-3.47684	-6.45284	.	.	.	.	.	0	.	0	.	0	.	0.85	0.646	0	1	0.14	0	1	22109.23	197	-0.5	6.2457	1	58	93	60	22	104	45	23	22	1.46875	.	.	.	1	1	0	0	0	0	4	4	38.76	77.7	0.95
VDB91049.1	-1.7044771	-0.0941034999999997	2.8038965	.	.	.	.	.	0	.	0	.	0	.	0.011	0.506	1	1	0.39	0	0	35818.77	312	4.5	7.7101	5	81	144	81	47	160	72	40	32	2.41860465116279	.	.	.	1	0	0	0	0	0	0	0	4.23	4.26	0.0
VCU41398.1	-1.7052712	2.4560365	4.0820365	.	.	.	.	.	0	.	0	.	0	.	0.523	0.206	1	1	0.32	0	0	9139.7	82	6.0	9.9495	1	26	40	29	11	47	14	11	3	1.13333333333333	.	.	.	1	1	1	0	0	1	0	0	8.12	8.2	0.0
VCU40187.1	-1.7064152	-2.094246	0.845753999999999	.	.	.	.	.	0	.	0	.	0	GH114	0.103	0.407	1	1	0.24	1	0	32509.95	292	-2.5	6.0236	8	88	159	92	40	168	72	37	35	1.0327868852459	.	.	.	1	1	0	0	0	0	1	1	22.67	22.82	0.826086956521739
VDB85758.1	-1.7091584	-1.5242505	-0.5282505	.	.	.	.	.	0	.	0	.	0	.	0.595	0.239	0	0	0.4	0	0	28141.08	261	12.5	10.5748	1	96	162	51	19	129	53	33	20	0.592105263157895	.	.	.	0	0	0	0	0	0	0	0	0.0	0.0	0.0
VDB88052.1	-1.7094495	-0.3359255	3.6300745	.	.	.	.	.	0	.	0	.	0	.	0.0	0.339	1	1	0.65	0	0	2800.17	25	-2.5	3.8748	0	10	14	5	4	14	4	1	3	0.8	.	.	.	0	0	0	0	0	0	0	0	0.0	0.0	0.0
VDB83495.1	-1.7107646	4.7008105	0.4168105	.	.	.	.	.	0	.	0	.	0	.	1.0	0.714	0	0	0.74	0	0	3344.88	29	3.0	9.8611	1	7	16	8	4	16	7	5	2	2.0	.	.	.	0	0	0	0	0	0	0	0	0.0	0.0	0.0
VDB83498.1	-1.7107646	4.7008105	0.4168105	.	.	.	.	.	0	.	0	.	0	.	1.0	0.714	0	0	0.74	0	0	3344.88	29	3.0	9.8611	1	7	16	8	4	16	7	5	2	2.0	.	.	.	0	0	0	0	0	0	0	0	0.0	0.0	0.0
VDB93419.1	-1.7114689	6.994516	2.412516	.	.	.	reduced_virulence	PHI:7076	0	.	0	.	0	.	0.964	0.633	1	1	0.0600000000000001	0	0	21596.74	198	1.5	6.7711	1	59	102	73	22	118	46	26	20	0.620689655172414	.	.	.	0	1	0	0	0	0	0	0	0.02	0.02	0.0
VDB87643.1	-1.7139881	1.894866	-3.175134	.	.	.	.	.	0	.	0	.	0	.	0.977	0.868	0	0	0.66	1	0	10114.38	90	5.5	9.9467	1	29	50	23	16	52	19	13	6	1.0	.	.	.	0	0	0	0	0	0	1	1	5.15	20.64	0.0
VDB93530.1	-1.7146976	-2.5616	-0.5756	.	.	.	.	.	0	.	0	.	0	.	0.261	0.408	0	0	0.37	0	0	27751.26	256	13.0	9.1651	11	95	141	93	18	146	47	31	16	0.833333333333333	.	.	.	0	0	0	0	0	0	0	0	0.01	0.7	0.0
VDB88863.1	-1.7159135	-5.1903375	-0.5023375	.	.	.	reduced_virulence	PHI:7145,PHI:799	0	.	0	.	0	.	0.0	0.0520000000000001	0	0	0.02	0	0	95945.32	862	15.5	8.1626	7	257	447	200	92	424	222	125	97	0.994818652849741	.	.	.	0	0	0	0	0	0	0	0	0.0	0.0	0.0
VDB93249.1	-1.7159157	4.2966305	-0.5093695	.	.	.	.	.	0	.	0	.	0	.	0.999	0.802	0	0	0.4	0	0	14465.52	131	7.0	9.2988	4	43	71	42	11	69	35	22	13	1.07692307692308	.	.	.	0	0	0	0	0	0	0	0	0.01	0.01	0.0
VDB90893.1	-1.7168424	-0.123795	-0.531795	.	.	.	.	.	0	.	0	.	0	.	0.578	0.49	0	0	0.3	0	0	26948.77	247	-1.0	6.2192	7	85	135	80	27	141	50	26	24	1.0	.	.	.	0	0	0	0	0	0	0	0	0.32	0.68	0.0
VDB88108.1	-1.7175822	-6.3653595	-0.5153595	.	.	.	.	.	0	.	0	.	0	.	0.0	0.025	0	0	0.11	0	0	48159.26	448	-8.5	5.0663	6	149	242	169	30	246	102	49	53	1.02298850574713	.	.	.	0	0	0	0	0	0	0	0	0.0	0.03	0.0
VDB94567.1	-1.7203324	6.52715	2.70515	.	.	.	lethal,reduced_virulence,loss_of_pathogenicity,unaffected_pathogenicity,increased_virulence_(hypervirulence)	PHI:2054,PHI:787,PHI:8752,PHI:269,PHI:3833,PHI:1119,PHI:7010,PHI:780,PHI:8036,PHI:3835,PHI:4736,PHI:449,PHI:62,PHI:182,PHI:7012,PHI:7134,PHI:2052,PHI:4990,PHI:3831,PHI:3623,PHI:8035,PHI:507,PHI:808,PHI:339,PHI:861,PHI:3280,PHI:7133,PHI:3279,PHI:1036,PHI:6950,PHI:270,PHI:3478,PHI:6703,PHI:7009,PHI:3832,PHI:317,PHI:471	0	.	0	.	0	.	0.823	0.814	1	1	0.0600000000000001	0	0	22759.82	204	-4.5	4.7985	5	59	106	59	21	107	54	25	29	1.58333333333333	.	.	.	0	0	0	0	0	1	0	0	0.36	0.36	0.0
VCU40627.1	-1.7205331	-1.5769435	-0.3289435	.	.	.	.	.	0	.	0	.	0	.	0.316	0.476	0	0	0.46	0	0	31716.98	299	-1.0	5.8669	8	100	169	103	17	177	58	29	29	0.984848484848485	.	.	.	0	0	0	0	0	0	0	0	0.08	0.15	0.0
VDB87683.1	-1.7205331	4.0326425	3.1506425	.	.	.	.	.	0	.	0	.	0	.	0.623	0.524	1	1	0.69	0	0	10632.31	99	5.0	9.9056	2	38	58	32	9	58	15	10	5	1.0	.	.	.	0	1	0	0	0	1	0	0	0.22	0.22	0.0
VDB84399.1	-1.7206216	-1.163452	-0.505452	.	.	.	reduced_virulence,loss_of_pathogenicity	PHI:2108	0	.	0	.	0	.	0.0	0.057	0	0	0.11	0	0	19583.65	171	-20.5	4.0347	2	41	80	42	23	82	54	18	36	1.46153846153846	.	.	.	0	0	0	0	0	0	0	0	0.0	0.0	0.0
VDB95003.1	-1.7206216	-5.636865	-0.506865	.	.	.	.	.	0	.	0	.	0	.	0.001	0.144	0	0	0.03	0	0	24406.21	217	-18.0	4.2799	2	54	98	68	20	107	67	26	41	0.928571428571429	.	.	.	0	0	0	0	0	0	0	0	0.0	0.0	0.0
VDB93683.1	-1.7206411	-2.051119	-2.723119	.	.	.	.	.	0	.	0	.	0	.	0.69	0.422	0	0	0.73	1	0	6656.68	61	5.0	9.2242	3	26	34	15	10	39	10	8	2	0.785714285714286	.	.	.	0	0	0	0	0	0	1	1	19.7	19.7	0.0
VCU38953.1	-1.720726	-0.710261	-0.470261	.	.	.	.	.	0	.	0	.	0	.	0.52	0.44	0	0	0.48	0	0	14430.73	130	-6.0	4.5642	0	39	77	25	18	60	36	16	20	1.2962962962963	.	.	.	0	0	0	0	0	0	0	0	0.0	0.0	0.0
VDB88739.1	-1.72099	-6.450402	-0.504402	.	.	.	.	.	0	.	0	.	0	.	0.0	0.00900000000000001	0	0	0.01	0	0	175883.06	1554	5.0	6.7258	22	412	714	489	163	802	390	207	183	1.61016949152542	.	.	.	0	0	0	0	0	0	0	0	0.01	0.06	0.0
VDB90876.1	-1.72099	-6.4518875	-0.5058875	.	.	.	.	.	0	.	0	.	0	.	0.0	0.00900000000000001	0	0	0.0	0	0	175454.8	1560	6.5	6.7644	17	439	741	473	169	783	396	212	184	1.47983870967742	.	.	.	0	0	0	0	0	0	0	0	0.0	1.64	0.0
VDB91233.1	-1.7211132	5.312343	3.188343	.	.	.	.	.	0	.	0	.	0	.	0.997	0.357	1	1	0.29	0	0	8492.01	73	-1.5	5.9257	5	19	28	26	15	48	15	8	7	1.8	.	.	.	1	0	1	0	0	0	0	0	0.25	0.39	0.0
VCU41003.1	-1.7231474	3.835531	-0.712469	.	.	.	.	.	0	.	0	.	0	.	0.989	0.769	0	0	0.09	0	0	19340.13	173	-1.0	6.2125	6	51	90	56	19	100	40	21	19	0.923076923076923	.	.	.	0	0	0	0	0	0	0	0	0.0	0.09	0.0
VDB86093.1	-1.7245183	-6.1718625	-0.5078625	.	.	.	.	.	0	.	0	.	0	.	0.0	0.0560000000000001	0	0	0.07	0	0	40201.05	347	-9.5	4.9121	5	76	141	104	47	185	100	47	53	1.92452830188679	.	.	.	0	0	0	0	0	0	0	0	0.0	8.81	0.0
VDB93927.1	-1.7254183	-4.0326915	-0.9586915	.	.	.	reduced_virulence	PHI:254	0	.	0	.	0	.	0.002	0.319	0	0	0.38	0	0	33348.73	311	17.5	10.3858	4	116	169	97	28	186	60	39	21	0.950617283950617	.	.	.	0	0	0	0	0	0	0	0	0.99	13.33	0.0
VDB93294.1	-1.7255826	-6.451014	-0.535014	.	.	.	.	.	0	.	0	.	0	.	0.0	0.014	0	0	0.18	0	0	55742.27	509	11.0	7.907	9	168	280	142	63	280	110	65	45	0.962962962962963	.	.	.	0	0	0	0	0	0	0	0	0.0	0.04	0.0
VDB83709.1	-1.7260458	-1.8257005	3.6762995	.	.	.	.	.	0	.	0	.	0	.	0.038	0.045	1	1	0.45	0	0	2712.18	23	1.5	8.0157	1	6	10	8	3	12	4	3	1	6.0	.	.	.	0	0	0	0	0	0	0	0	0.0	0.0	0.0
VCU41326.1	-1.7260458	-4.612809	0.343191	.	.	.	.	.	0	.	0	.	0	.	0.0	0.174	0	0	0.4	0	0	4081.46	33	-3.5	4.2181	1	10	16	6	6	14	11	4	7	1.0	.	.	.	0	0	0	0	0	0	0	0	0.0	0.0	0.0
VDB93262.1	-1.7261488	3.791569	-0.876431	.	.	.	unaffected_pathogenicity	PHI:1564	0	.	0	.	0	.	0.953	0.825	0	0	0.16	0	0	10316.91	96	-1.0	5.1223	4	34	49	25	7	56	25	12	13	0.846153846153846	.	.	.	0	0	0	0	0	0	0	0	0.0	0.0	0.0
VDB93947.1	-1.7269413	-12.1552395	-6.2452395	.	.	.	.	.	0	.	0	.	0	.	0.0	0.015	0	1	0.08	0	1	46511.2	417	19.5	10.1813	3	131	203	151	65	257	76	50	26	1.29885057471264	.	.	.	1	0	1	0	0	0	9	7	28.2	161.01	0.725
VCU39276.1	-1.7270734	-1.1684595	3.4475405	.	.	.	reduced_virulence,unaffected_pathogenicity	PHI:104,PHI:3096,PHI:3095,PHI:392,PHI:3097,PHI:3453	0	.	0	.	0	GT15	0.0	0.064	1	1	0.11	0	0	48498.9	414	-1.0	6.3891	7	98	190	95	76	212	122	64	58	2.19298245614035	.	.	.	1	1	0	0	0	1	0	1	20.49	20.5	1.0
VDB89852.1	-1.7282085	4.2814875	-0.6445125	.	.	.	.	.	0	.	0	.	0	.	0.999	0.822	0	0	0.58	0	0	2656.13	24	3.5	9.2877	2	10	12	8	3	15	4	4	0	1.16666666666667	.	.	.	0	0	0	0	0	0	0	0	0.0	0.0	0.0
VDB89339.1	-1.729331	0.671941	-0.522059	.	.	.	.	.	0	.	0	.	0	.	0.594	0.605	0	0	0.0500000000000001	0	0	21401.22	198	-2.0	5.6584	3	70	105	60	14	102	44	22	22	0.951219512195122	.	.	.	0	0	0	0	0	0	0	0	0.0	0.0	0.0
VCU38862.1	-1.7294903	5.175287	-0.368713	.	.	.	.	.	0	.	0	.	0	.	1.0	0.924	0	0	0.59	0	0	5129.95	45	6.0	10.2508	3	16	21	7	7	25	11	9	2	1.0	.	.	.	0	0	0	0	0	0	0	0	0.0	0.0	0.0
VDB96292.1	-1.7300928	-2.9255285	-0.4475285	.	.	.	.	.	0	.	0	.	0	.	0.536	0.0510000000000001	0	0	0.47	0	0	6156.35	56	2.0	8.0402	1	14	31	21	5	35	9	6	3	1.07692307692308	.	.	.	0	0	0	0	0	0	0	0	1.63	1.63	0.0
VDB93297.1	-1.7320428	-0.795417	4.184583	.	.	.	.	.	0	.	0	.	0	.	0.113	0.057	1	1	0.65	0	0	5242.3	47	2.0	7.8576	2	13	25	18	5	30	5	4	1	1.5	.	.	.	1	0	0	0	0	0	0	1	19.01	19.01	0.869565217391304
VDB83930.1	-1.7323518	-4.7423665	-0.5183665	.	.	.	unaffected_pathogenicity	PHI:1652	0	.	0	.	0	.	0.0	0.296	0	0	0.47	0	0	21747.83	207	41.5	11.3887	0	74	122	71	7	106	68	55	13	0.897058823529412	.	.	.	0	0	0	0	0	0	0	0	0.0	0.0	0.0
VDB83792.1	-1.7337685	-2.7951625	-0.5331625	.	.	.	.	.	0	.	0	.	0	.	0.255	0.368	0	0	0.39	0	0	22939.79	214	-4.5	5.1061	5	84	122	62	14	101	54	26	28	1.13157894736842	.	.	.	0	0	0	0	0	0	0	0	0.0	0.04	0.0
VDB86298.1	-1.7340178	0.996631499999999	2.7626315	.	.	.	reduced_virulence	PHI:8606	0	.	0	.	0	CE3	0.028	0.511	1	1	0.22	0	0	34095.22	312	5.5	7.8061	4	98	171	99	38	186	60	35	25	0.986111111111111	.	.	.	1	1	0	0	0	1	0	1	19.28	23.48	1.0
VCU38838.1	-1.7342842	-5.234785	-0.516785	.	.	.	reduced_virulence	PHI:6969	0	.	0	.	0	.	0.0	0.047	0	0	0.01	0	0	167776.49	1527	-3.5	6.2666	7	499	816	411	93	686	388	197	191	0.967320261437908	.	.	.	0	0	0	0	0	0	0	0	0.0	0.01	0.0
VCU39648.1	-1.7355185	-7.5393155	-2.9953155	.	.	.	reduced_virulence,unaffected_pathogenicity	PHI:9082,PHI:4672	0	.	0	.	0	.	0.0	0.076	0	0	0.44	1	0	38374.1	347	22.0	10.1611	5	120	185	102	45	191	69	47	22	1.40579710144928	.	.	.	0	0	0	0	0	0	1	0	8.95	66.24	0.0
VDB92895.1	-1.7403128	-2.0146055	3.2953945	.	.	.	.	.	0	.	0	.	0	.	0.0	0.115	1	1	0.81	0	0	1563.8	16	-1.0	3.7498	1	8	13	6	1	13	1	0	1	0.222222222222222	.	.	.	0	0	0	0	0	0	0	0	0.0	0.0	0.0
VDB91205.1	-1.7419667	-5.2890795	-0.5130795	.	.	.	.	.	0	.	0	.	0	.	0.017	0.187	0	0	0.4	0	0	26176.41	248	25.0	11.5024	0	95	150	59	14	115	60	44	16	0.739130434782609	.	.	.	0	0	0	0	0	0	0	0	0.0	0.0	0.0
VDB83992.1	-1.74224	-6.1579285	-0.4939285	.	.	.	.	.	0	.	0	.	0	.	0.0	0.0560000000000001	0	0	0.21	0	0	36208.58	331	-15.5	4.6241	7	109	174	99	39	171	78	35	43	1.20689655172414	.	.	.	0	0	0	0	0	0	0	0	0.02	0.02	0.0
VDB93131.1	-1.7429652	-11.9374605	-5.9974605	.	.	.	.	.	0	.	0	.	0	.	0.001	0.00900000000000001	0	1	0.1	0	1	27550.87	240	16.0	10.4393	2	60	94	85	40	164	43	31	12	1.16666666666667	.	.	.	1	1	1	0	0	0	3	3	18.62	77.45	0.0
VDB92409.1	-1.7450976	1.054389	0.214389	.	.	.	.	.	0	.	0	.	0	.	0.712	0.428	0	0	0.38	0	0	7478.68	67	3.0	10.0026	0	18	34	22	6	36	14	9	5	1.21428571428571	.	.	.	0	0	0	0	0	0	0	0	0.03	0.03	0.0
VCU39560.1	-1.7482095	4.7069	3.5429	.	.	.	.	.	0	.	0	.	0	.	0.96	0.234	1	1	0.43	0	0	3353.94	31	-1.5	4.1808	1	10	17	14	4	22	3	1	2	0.714285714285714	.	.	.	0	0	0	0	0	0	0	0	0.24	0.24	0.0
VDB85767.1	-1.7483318	-0.803262	4.590738	.	.	.	.	.	0	.	0	.	0	.	0.0	0.101	1	1	0.04	0	0	46986.72	411	8.0	8.1144	11	107	197	108	47	208	112	62	50	1.72413793103448	0.0	0.0	0.0	1	0	0	1	1	1	0	0	1.52	1.53	0.0
VDB83910.1	-1.7487514	1.8966675	0.1086675	.	.	.	.	.	0	.	0	.	0	.	0.704	0.594	0	0	0.68	0	0	5203.93	48	1.0	7.1014	3	21	28	11	7	30	8	5	3	0.583333333333333	.	.	.	0	0	0	0	0	0	0	0	1.62	1.62	0.0
VDB91317.1	-1.7538214	2.604898	-0.185102	.	.	.	.	.	0	.	0	.	0	.	0.696	0.769	0	0	0.29	0	0	16423.5	140	-4.0	4.8028	3	37	61	29	22	69	37	17	20	2.15	.	.	.	0	0	0	0	0	0	0	0	0.41	0.41	0.0
VCU38845.1	-1.754226	-6.333318	-0.513318	.	.	.	.	.	0	.	0	.	0	.	0.0	0.03	0	0	0.08	0	0	61839.58	575	-18.5	4.7542	3	189	306	198	35	291	157	72	85	1.10569105691057	.	.	.	0	0	0	0	0	0	0	0	0.03	0.03	0.0
VCU40749.1	-1.7561276	-9.4496665	-6.7376665	.	.	.	.	.	0	.	0	.	0	.	0.123	0.425	0	1	0.22	0	1	19876.94	184	8.0	10.3683	0	73	99	62	25	108	29	19	10	1.16666666666667	.	.	.	0	1	0	0	0	0	0	2	18.58	70.06	0.0
VCU41026.1	-1.7568603	-5.387424	-0.065424	.	.	.	.	.	0	.	0	.	0	.	0.0	0.113	0	0	0.47	0	0	41291.55	368	-12.0	4.5919	11	107	192	100	57	215	70	31	39	1.28378378378378	.	.	.	0	0	0	0	0	0	0	0	0.0	0.03	0.0
VCU40603.1	-1.7586951	-2.8834735	2.7685265	.	.	.	.	.	0	.	0	.	0	.	0.0	0.0580000000000001	1	1	0.0	0	0	37020.32	324	-12.5	4.6923	7	74	149	90	35	168	95	43	52	1.97872340425532	.	.	.	0	0	0	0	0	1	0	0	0.0	0.0	0.0
VDB85833.1	-1.7606533	-1.148305	-0.502305	.	.	.	reduced_virulence,loss_of_pathogenicity	PHI:316,PHI:4606,PHI:2179,PHI:772,PHI:4182,PHI:797,PHI:4677,PHI:6111,PHI:2155	0	.	0	.	0	.	0.0	0.0590000000000001	0	0	0.21	0	0	84469.25	771	-11.5	5.2925	7	240	418	247	70	396	190	93	97	1.28	.	.	.	0	0	0	0	0	0	0	0	0.0	0.02	0.0
VDB93889.1	-1.7617002	-6.0705305	-0.5085305	.	.	.	.	.	0	.	0	.	0	.	0.0	0.073	0	0	0.13	0	0	59212.17	542	19.0	10.0337	0	166	313	105	44	240	129	77	52	1.03076923076923	.	.	.	0	0	0	0	0	0	0	0	0.0	0.0	0.0
VDB89685.1	-1.7618523	0.0292884999999997	-0.5047115	.	.	.	.	.	0	.	0	.	0	.	0.577	0.512	0	0	0.14	0	0	10747.03	97	-6.0	4.4168	1	27	48	28	10	49	29	12	17	1.3	.	.	.	0	0	0	0	0	0	0	0	0.0	0.0	0.0
VDB83856.1	-1.7625918	-4.262723	-0.482723	.	.	.	.	.	0	.	0	.	0	.	0.016	0.354	0	0	0.04	0	0	36303.83	330	-3.5	5.8246	5	94	159	114	29	182	77	39	38	1.28333333333333	.	.	.	0	0	0	0	0	0	0	0	0.0	0.0	0.0
VDB94473.1	-1.7650125	2.7093665	-0.5126335	.	.	.	.	.	0	.	0	.	0	.	0.995	0.542	0	0	0.28	0	0	10043.38	90	13.0	10.7605	3	30	45	19	7	36	29	22	7	1.25	.	.	.	0	0	0	0	0	0	0	0	0.0	0.0	0.0
VDB93826.1	-1.7673774	-0.0132969999999997	3.640703	.	.	.	.	.	0	.	0	.	0	.	0.27	0.121	1	1	0.19	0	0	7478.9	68	6.5	11.0196	0	20	33	23	8	43	11	9	2	0.947368421052632	.	.	.	0	1	0	0	0	1	0	1	13.52	13.52	0.652173913043478
VDB87874.1	-1.7685683	-6.1125505	-0.5085505	.	.	.	.	.	0	.	0	.	0	.	0.0	0.066	0	0	0.04	0	0	76832.56	699	9.0	8.0265	9	220	361	181	61	352	169	92	77	1.12987012987013	.	.	.	0	0	0	0	0	0	0	0	0.0	0.02	0.0
VDB93985.1	-1.7689366	-6.4497	-0.5097	.	.	.	.	.	0	.	0	.	0	.	0.0	0.01	0	0	0.01	0	0	123018.97	1112	-23.0	4.9804	6	344	581	299	78	507	278	132	146	1.02185792349727	.	.	.	0	0	0	0	0	0	0	0	0.0	0.76	0.0
VCU40383.1	-1.7689366	-1.4501385	-0.5041385	.	.	.	loss_of_pathogenicity,unaffected_pathogenicity	PHI:8876	0	.	0	.	0	.	0.0	0.00900000000000001	0	0	0.02	0	0	128866.06	1155	11.0	7.1314	20	350	601	315	108	552	281	154	127	1.29015544041451	.	.	.	0	0	0	0	0	0	0	0	0.0	0.0	0.0
VCU40776.1	-1.7689366	-6.4543555	-0.5083555	.	.	.	.	.	0	.	0	.	0	.	0.0	0.00900000000000001	0	0	0.03	0	0	112653.06	1017	11.0	7.5091	15	298	531	274	93	526	230	126	104	1.16831683168317	.	.	.	0	0	0	0	0	0	0	0	0.0	0.06	0.0
VDB90766.1	-1.7721243	-3.6787365	2.2492635	.	.	.	.	.	0	.	0	.	0	.	0.0	0.012	1	1	0.23	1	0	47899.86	444	-5.5	5.2745	6	168	259	119	36	221	86	42	44	1.0	0.0	0.0	0.0	1	0	1	1	1	1	1	1	1.34	24.03	0.0
VDB83625.1	-1.7728517	1.8674535	1.6214535	.	.	.	.	.	0	.	0	.	0	.	0.879	0.162	1	1	0.61	1	0	6301.65	58	3.0	8.7477	3	17	34	27	6	44	3	3	0	0.733333333333333	.	.	.	1	1	0	0	0	0	1	0	17.61	17.61	0.0
VDB92928.1	-1.7738044	1.476634	4.122634	.	.	.	.	.	0	.	0	.	0	.	0.017	0.542	1	1	0.16	0	0	35389.77	314	5.0	7.8993	7	98	160	62	39	154	70	39	31	1.47368421052632	.	.	.	0	0	0	0	0	1	0	0	0.0	0.0	0.0
VDB91167.1	-1.774971	8.8509075	2.4229075	.	.	.	reduced_virulence,loss_of_pathogenicity,unaffected_pathogenicity,increased_virulence_(hypervirulence)	PHI:2054,PHI:8752,PHI:7010,PHI:269,PHI:7011,PHI:787,PHI:3833,PHI:1119,PHI:780,PHI:8036,PHI:4736,PHI:449,PHI:62,PHI:7012,PHI:182,PHI:7134,PHI:3832,PHI:2052,PHI:3831,PHI:3834,PHI:3623,PHI:8035,PHI:808,PHI:339,PHI:861,PHI:471,PHI:7133,PHI:1036,PHI:3279,PHI:6950,PHI:3478,PHI:270,PHI:6703,PHI:7009,PHI:317,PHI:1061	0	.	0	.	0	.	0.82	0.418	1	1	0.03	0	0	20545.94	183	-2.0	5.3491	4	51	85	63	16	106	49	24	25	1.09090909090909	.	.	.	1	0	0	0	0	0	0	0	0.14	0.14	0.0
VDB84129.1	-1.7754152	-0.584896499999999	3.3871035	.	.	.	.	.	0	.	0	.	0	.	0.037	0.301	1	1	0.0	0	0	32171.05	286	-6.5	5.0085	2	88	138	86	25	131	82	39	43	1.3695652173913	.	.	.	1	0	0	0	0	1	0	0	0.05	0.06	0.0
VDB87638.1	-1.7754891	-2.197511	-0.499511	.	.	.	.	.	0	.	0	.	0	.	0.241	0.476	0	0	0.31	0	0	28026.85	257	-6.5	4.809	6	85	137	83	24	144	56	26	30	1.01851851851852	.	.	.	0	0	0	0	0	0	0	0	0.0	0.01	0.0
VCU38962.1	-1.777432	-2.262319	3.503681	.	.	.	unaffected_pathogenicity	PHI:4732	0	.	0	.	0	.	0.0	0.039	1	1	0.0600000000000001	0	0	59313.96	542	0.0	6.4999	11	172	299	155	47	265	136	73	63	1.25510204081633	.	.	.	1	0	0	0	0	1	0	0	0.01	0.09	0.0
VDB88155.1	-1.7784195	-0.857559500000001	-0.5155595	.	.	.	lethal,reduced_virulence,loss_of_pathogenicity,increased_virulence_(hypervirulence),unaffected_pathogenicity	PHI:4077,PHI:2247,PHI:2844,PHI:9460,PHI:2269,PHI:2802,PHI:5440,PHI:3301,PHI:7696,PHI:6956,PHI:2835,PHI:2836,PHI:5271,PHI:7485,PHI:5272,PHI:2312,PHI:8929,PHI:3866,PHI:2022,PHI:685,PHI:7511,PHI:784,PHI:2837,PHI:6957,PHI:59	0	.	0	.	0	.	0.378	0.565	0	0	0.46	0	0	32723.54	305	3.0	7.1496	4	97	169	105	25	172	71	39	32	1.12676056338028	.	.	.	0	0	0	0	0	0	0	0	0.85	6.95	0.0
VCU38846.1	-1.7784195	2.933958	-0.564042	.	.	.	unaffected_pathogenicity	PHI:1589	0	.	0	.	0	.	0.84	0.743	0	0	0.18	0	0	26202.46	244	9.5	9.9896	2	78	130	85	16	141	53	32	21	0.885245901639344	.	.	.	0	0	0	0	0	0	0	0	0.0	0.03	0.0
VDB89300.1	-1.7786694	-5.1982005	-0.5342005	.	.	.	reduced_virulence,unaffected_pathogenicity	PHI:9199,PHI:9200	0	.	0	.	0	.	0.0	0.0560000000000001	0	0	0.01	0	0	38313.3	341	-22.0	4.3734	7	107	179	76	35	157	100	41	59	1.08620689655172	.	.	.	0	0	0	0	0	0	0	0	0.0	0.04	0.0
VDB94922.1	-1.780231	-1.0319655	-0.5939655	.	.	.	.	.	0	.	0	.	0	.	0.15	0.777	0	0	0.32	0	0	13103.01	116	0.5	6.7001	3	30	60	35	10	63	26	14	12	0.875	.	.	.	0	0	0	0	0	0	0	0	0.0	0.0	0.0
VCU39202.1	-1.7807889	-3.8657035	-0.5477035	.	.	.	.	.	0	.	0	.	0	.	0.073	0.374	0	0	0.09	0	0	33921.84	313	2.0	7.014	6	105	178	98	24	176	79	42	37	0.710526315789474	.	.	.	0	0	0	0	0	0	0	0	0.01	0.28	0.0
VDB92937.1	-1.7809613	-3.374389	-0.008389	.	.	.	.	.	0	.	0	.	0	.	0.005	0.434	0	0	0.21	0	0	35280.14	314	7.0	8.439	6	94	162	75	35	150	82	46	36	1.93617021276596	.	.	.	0	0	0	0	0	0	0	0	0.0	0.0	0.0
VDB88198.1	-1.7815251	-4.256707	-1.154707	.	.	.	.	.	0	.	0	.	0	.	0.29	0.193	0	0	0.48	0	0	27196.33	252	11.5	10.0759	3	96	145	94	27	150	53	34	19	0.52112676056338	.	.	.	0	0	0	0	0	0	0	0	0.85	4.31	0.0
VDB90640.1	-1.7828925	-0.981126	-0.507126	.	.	.	.	.	0	.	0	.	0	.	0.537	0.384	0	0	0.02	0	0	19854.93	173	16.0	10.6524	1	45	71	46	18	85	60	39	21	1.51515151515152	.	.	.	0	0	0	0	0	0	0	0	0.0	0.02	0.0
VCU41082.1	-1.7828925	-5.3146185	-0.5086185	.	.	.	.	.	0	.	0	.	0	.	0.0	0.199	0	0	0.01	0	0	37606.54	333	-8.0	5.1205	2	83	150	102	23	150	110	53	57	1.46296296296296	.	.	.	0	0	0	0	0	0	0	0	0.01	0.01	0.0
VDB94832.1	-1.7832608	-1.364086	-0.508086	.	.	.	.	.	0	.	1	PF00293	0	.	0.0	0.024	0	0	0.03	0	0	107574.43	941	13.5	7.293	8	240	443	211	113	408	251	141	110	1.59459459459459	.	.	.	0	0	0	0	0	0	0	0	0.0	0.0	0.0
VDB95084.1	-1.7832608	-6.147286	-0.507286	.	.	.	unaffected_pathogenicity	PHI:2085	0	.	0	.	0	.	0.0	0.0600000000000001	0	0	0.01	0	0	142355.44	1247	11.0	7.3015	8	323	564	346	92	512	411	218	193	1.86184210526316	.	.	.	0	0	0	0	0	0	0	0	0.0	0.0	0.0
VCU39069.1	-1.7833745	0.416233	-0.501767	.	.	.	.	.	0	.	0	.	0	.	0.981	0.172	0	0	0.13	0	0	16484.01	141	5.0	9.0419	3	37	74	19	16	58	50	28	22	1.03846153846154	.	.	.	0	0	0	0	0	0	0	0	0.0	0.04	0.0
VDB83674.1	-1.7836523	-3.8362075	0.1057925	.	.	.	lethal,reduced_virulence,loss_of_pathogenicity,unaffected_pathogenicity,increased_virulence_(hypervirulence)	PHI:342,PHI:4779,PHI:4625,PHI:7240,PHI:56,PHI:1189,PHI:2303,PHI:8001,PHI:9480,PHI:1269,PHI:1043,PHI:4587,PHI:4028,PHI:2285,PHI:230,PHI:142,PHI:8854,PHI:4941,PHI:6317,PHI:2398,PHI:736,PHI:5479,PHI:3517,PHI:4942,PHI:1266,PHI:3889,PHI:5426,PHI:2366,PHI:2346,PHI:9481,PHI:6315,PHI:309,PHI:545,PHI:2268,PHI:2827,PHI:406,PHI:2365,PHI:8395,PHI:5536,PHI:2330,PHI:7279,PHI:2230,PHI:4626,PHI:1192,PHI:8736,PHI…	0	.	0	.	0	.	0.003	0.34	0	0	0.33	0	0	35251.97	319	-3.0	5.9749	7	106	172	96	43	179	64	33	31	1.02898550724638	.	.	.	0	0	0	0	0	0	0	0	0.0	16.24	0.0
VDB93717.1	-1.7856987	2.5241995	3.1961995	.	.	.	.	.	0	.	0	.	0	.	0.741	0.147	1	1	0.49	0	0	5564.67	51	1.0	7.1964	0	12	28	24	6	35	4	3	1	1.5	.	.	.	0	0	0	0	0	0	0	0	7.81	7.81	0.0
VDB88877.1	-1.7871008	3.347941	-0.420059	.	.	.	.	.	0	.	0	.	0	.	0.955	0.673	0	0	0.22	0	0	20110.48	179	6.0	8.1042	8	64	104	32	23	86	49	29	20	0.736842105263158	.	.	.	0	0	0	0	0	0	0	0	0.0	0.06	0.0
VCU38851.1	-1.7875147	-3.4877325	-0.6797325	.	.	.	lethal,reduced_virulence,loss_of_pathogenicity,unaffected_pathogenicity,increased_virulence_(hypervirulence)	PHI:2054,PHI:8752,PHI:787,PHI:269,PHI:3833,PHI:1119,PHI:780,PHI:8036,PHI:4736,PHI:449,PHI:182,PHI:7012,PHI:7134,PHI:2052,PHI:3831,PHI:3834,PHI:3623,PHI:8035,PHI:808,PHI:339,PHI:861,PHI:471,PHI:3280,PHI:7133,PHI:6950,PHI:1036,PHI:3478,PHI:270,PHI:6703,PHI:3832,PHI:317,PHI:1061	0	.	0	.	0	.	0.08	0.452	0	0	0.0500000000000001	0	0	34425.47	312	1.0	6.8345	7	108	170	79	30	160	81	42	39	0.850746268656716	.	.	.	0	0	0	0	0	0	0	0	0.01	0.03	0.0
VDB93665.1	-1.7890918	-6.4432725	-0.5032725	.	.	.	lethal,loss_of_pathogenicity,reduced_virulence,chemistry_target:_resistance_to_chemical	PHI:7022,PHI:823,PHI:820,PHI:2530,PHI:821	0	.	0	.	0	.	0.0	0.01	0	0	0.24	0	0	50235.56	451	-16.0	4.7605	9	132	235	131	56	239	111	51	60	1.32051282051282	.	.	.	0	0	0	0	0	0	0	0	0.0	0.45	0.0
VDB88232.1	-1.7890918	-6.446808	-0.506808	.	.	.	.	.	0	.	0	.	0	.	0.0	0.01	0	0	0.02	0	0	55048.98	497	-30.5	4.3095	15	149	257	131	34	247	133	53	80	1.04444444444444	.	.	.	0	0	0	0	0	0	0	0	0.0	0.01	0.0
VDB88140.1	-1.7901745	2.0235975	-1.1384025	.	.	.	lethal,reduced_virulence,loss_of_pathogenicity,unaffected_pathogenicity,increased_virulence_(hypervirulence)	PHI:6956,PHI:4077,PHI:5271,PHI:2844,PHI:2247,PHI:9460,PHI:5272,PHI:7485,PHI:2269,PHI:2312,PHI:2022,PHI:685,PHI:8927,PHI:7511,PHI:784,PHI:6957,PHI:59	0	.	0	.	0	.	0.963	0.564	0	0	0.24	0	0	26715.01	250	10.0	9.6278	4	85	132	96	19	149	53	33	20	1.03389830508475	.	.	.	0	0	0	0	0	0	0	0	1.46	4.93	0.0
VDB94663.1	-1.791445	0.9740825	-0.6099175	.	.	.	.	.	0	.	0	.	0	.	0.983	0.281	0	0	0.41	0	0	10186.92	95	8.0	12.1544	2	36	55	33	3	58	20	14	6	0.25	.	.	.	0	0	0	0	0	0	0	0	0.11	0.11	0.0
VCU40739.1	-1.7926311	5.2247145	3.5207145	.	.	.	.	.	0	.	0	.	0	.	0.983	0.301	1	1	0.58	0	0	3321.01	31	0.5	6.9364	2	10	17	14	4	24	3	2	1	0.666666666666667	.	.	.	0	0	0	0	0	0	0	0	0.04	0.04	0.0
VDB93828.1	-1.79332	-3.1707595	-2.9907595	.	.	.	.	.	0	.	0	.	0	.	0.345	0.625	0	0	0.26	1	0	20875.54	192	8.0	10.6697	0	73	106	45	19	103	43	26	17	0.673469387755102	.	.	.	0	0	0	0	0	0	1	1	0.0	21.62	0.0
VCU40867.1	-1.7936032	-0.747651	3.764349	.	.	.	.	.	0	.	0	.	0	.	0.0	0.248	1	1	0.45	0	0	3597.12	32	-1.5	4.1808	0	9	16	10	8	23	3	1	2	1.1	.	.	.	0	0	0	0	0	0	0	0	1.17	1.17	0.0
VCU39610.1	-1.7972882	-1.552481	-0.612481	.	.	.	loss_of_pathogenicity	PHI:8028	0	.	0	.	0	.	0.0	0.01	0	0	0.25	0	0	73204.9	669	1.0	6.5909	11	217	355	201	81	376	152	81	71	1.05960264900662	.	.	.	0	0	0	0	0	0	0	0	0.05	12.87	0.0
VDB85908.1	-1.7992833	-1.011881	-0.357881	.	.	.	.	.	0	.	0	.	0	.	0.015	0.876	0	0	0.15	0	0	6073.11	54	1.5	8.6853	0	13	26	15	4	29	12	7	5	1.5	.	.	.	0	0	0	0	0	0	0	0	0.0	0.0	0.0
VDB87977.1	-1.7992833	-1.9418685	-0.6038685	.	.	.	.	.	0	.	0	.	0	.	0.0	0.777	0	0	0.39	0	0	7632.77	66	-0.5	6.1964	0	13	31	17	8	36	15	8	7	1.13333333333333	.	.	.	0	0	0	0	0	0	0	0	0.0	0.0	0.0
VDB83962.1	-1.7998276	-6.452719	-0.524719	.	.	.	.	.	0	.	0	.	0	.	0.0	0.012	0	0	0.28	0	0	62197.12	585	0.0	6.5076	4	205	323	205	46	332	124	65	59	0.969924812030075	.	.	.	0	0	0	0	0	0	0	0	0.12	2.92	0.0
VDB92792.1	-1.8002374	4.0921595	-0.6898405	.	.	.	.	.	0	.	0	.	0	.	0.987	0.81	0	0	0.29	0	0	16130.94	151	13.5	10.5838	3	50	78	48	10	86	37	26	11	1.0	.	.	.	0	0	0	0	0	0	0	0	0.02	0.02	0.0
VDB88054.1	-1.8017015	-5.3690865	-0.5090865	.	.	.	.	.	0	.	0	.	0	.	0.0	0.19	0	0	0.11	0	0	53400.31	479	5.5	6.9623	25	164	246	114	44	227	131	73	58	0.988095238095238	.	.	.	0	0	0	0	0	0	0	0	0.0	0.0	0.0
VCU39638.1	-1.8018734	-3.4684165	-0.5584165	.	.	.	.	.	0	.	0	.	0	.	0.042	0.473	0	0	0.35	0	0	14390.19	125	-0.5	5.8756	3	39	66	28	17	63	30	15	15	1.28571428571429	.	.	.	0	0	0	0	0	0	0	0	0.0	0.02	0.0
VDB90761.1	-1.8027141	3.8581415	-0.6418585	.	.	.	.	.	0	.	0	.	0	.	0.948	0.802	0	0	0.17	0	0	12718.39	115	-3.0	5.1256	2	36	57	36	11	62	31	15	16	1.07692307692308	.	.	.	0	0	0	0	0	0	0	0	0.04	0.2	0.0
VDB94748.1	-1.8027141	3.7727565	-0.5832435	.	.	.	.	.	0	.	0	.	0	.	0.915	0.811	0	0	0.13	0	0	15040.02	133	-1.0	6.2106	4	39	63	34	19	71	32	17	15	1.26086956521739	.	.	.	0	0	0	0	0	0	0	0	0.0	0.0	0.0
VDB91107.1	-1.8041613	2.203094	0.481094	.	.	.	.	.	0	.	0	.	0	.	0.609	0.678	0	0	0.34	0	0	6617.69	57	10.5	11.0665	3	17	25	9	6	24	18	15	3	1.875	.	.	.	0	0	0	0	0	0	0	0	0.0	0.0	0.0
VDB93055.1	-1.8044755	-9.5694365	-5.6094365	.	.	.	.	.	0	.	0	.	0	.	0.092	0.248	0	1	0.3	0	1	19299.02	182	2.5	7.3511	3	64	97	71	19	123	19	12	7	1.15	0.0	0.0	0.0	1	1	0	1	0	1	4	5	37.73	109.48	1.0
VDB93345.1	-1.8046682	3.951562	-0.524438	.	.	.	.	.	0	.	0	.	0	.	0.999	0.747	0	0	0.5	0	0	16673.98	157	-6.5	4.612	7	51	94	52	9	85	36	16	20	1.06060606060606	.	.	.	0	0	0	0	0	0	0	0	0.0	0.01	0.0
VDB84291.1	-1.8055758	-5.0025435	-0.6945435	.	.	.	.	.	0	.	0	.	0	.	0.001	0.281	0	0	0.16	0	0	38592.99	355	3.0	6.9214	5	117	192	116	28	186	81	45	36	0.957142857142857	.	.	.	0	0	0	0	0	0	0	0	0.07	1.3	0.0
VCU39316.1	-1.8070865	-5.669656	-0.503656	.	.	.	.	.	0	.	0	.	0	.	0.0	0.139	0	0	0.0600000000000001	0	0	52264.33	467	-3.0	6.0356	4	131	227	129	55	248	126	64	62	1.47727272727273	.	.	.	0	0	0	0	0	0	0	0	0.41	0.46	0.0
VDB83893.1	-1.8072042	-2.7179025	-2.9519025	.	.	.	.	.	0	.	0	.	0	.	0.668	0.371	0	0	0.85	1	0	10464.58	104	-1.5	4.8662	6	54	73	24	7	57	15	7	8	0.566666666666667	.	.	.	0	0	0	0	0	0	1	1	0.01	19.17	0.0
VDB83848.1	-1.8072875	4.5561615	-0.0158385	.	.	.	.	.	0	.	0	.	0	.	1.0	0.762	0	0	0.46	0	0	11332.49	100	-1.0	5.589	4	33	55	23	16	49	18	9	9	2.76923076923077	.	.	.	0	0	0	0	0	0	0	0	0.0	0.03	0.0
VDB88256.1	-1.8077717	5.0394315	-0.0305685	.	.	.	.	.	0	.	0	.	0	.	1.0	0.845	0	0	0.18	0	0	5657.48	49	4.5	8.9515	4	17	24	9	5	25	15	10	5	1.0	.	.	.	0	0	0	0	0	0	0	0	0.0	0.0	0.0
VCU40931.1	-1.8102415	-6.483895	-0.645895	.	.	.	.	.	0	.	0	.	0	.	0.0	0.027	0	0	0.19	0	0	63514.51	572	13.0	8.3097	8	166	311	113	57	255	110	66	44	1.17391304347826	.	.	.	0	0	0	0	0	0	0	0	0.0	0.0	0.0
VCU40877.1	-1.812365	-5.832451	-0.522451	.	.	.	.	.	0	.	0	.	0	.	0.0	0.115	0	0	0.31	0	0	25785.52	235	2.5	8.0256	1	84	141	42	14	93	46	25	21	1.23684210526316	.	.	.	0	0	0	0	0	0	0	0	0.0	0.0	0.0
VDB92867.1	-1.8156726	10.17093	-0.59507	.	.	.	reduced_virulence,unaffected_pathogenicity	PHI:7143,PHI:213,PHI:7633,PHI:277,PHI:7734,PHI:2477,PHI:6199,PHI:249,PHI:7735,PHI:7181,PHI:6206	0	.	1	PF00160	0	.	0.997	0.964	0	0	0.0600000000000001	0	0	18065.52	162	2.5	7.105	3	45	83	41	19	80	42	24	18	1.61290322580645	.	.	.	0	0	0	0	0	0	0	0	0.0	0.0	0.0
VDB93213.1	-1.818433	2.362338	-0.523662	.	.	.	.	.	0	.	0	.	0	.	0.878	0.603	0	0	0.11	0	0	27711.48	253	-0.5	6.2633	5	82	131	77	26	141	67	34	33	1.11666666666667	.	.	.	0	0	0	0	0	0	0	0	0.09	0.11	0.0
VDB95211.1	-1.8196723	-6.2355235	-0.5175235	.	.	.	lethal,reduced_virulence,loss_of_pathogenicity,increased_virulence_(hypervirulence),unaffected_pathogenicity	PHI:2268,PHI:2303,PHI:1223,PHI:2438,PHI:448,PHI:142,PHI:230,PHI:6085,PHI:1247,PHI:8854,PHI:4941,PHI:1258,PHI:2398,PHI:1178,PHI:736,PHI:4942,PHI:1266,PHI:2366,PHI:9481	0	.	0	.	0	.	0.0	0.047	0	0	0.2	0	0	84854.59	772	-1.0	6.3748	5	247	435	212	71	374	190	97	93	1.3986013986014	.	.	.	0	0	0	0	0	0	0	0	0.0	0.0	0.0
VDB88144.1	-1.8196723	-6.1996945	-0.5296945	.	.	.	.	.	0	.	0	.	0	.	0.0	0.0550000000000001	0	0	0.1	0	0	81389.33	747	9.5	7.8133	6	231	435	196	61	384	170	94	76	0.817647058823529	.	.	.	0	0	0	0	0	0	0	0	0.11	0.12	0.0
VDB89381.1	-1.8197939	-5.712591	-0.516591	.	.	.	.	.	0	.	0	.	0	.	0.004	0.13	0	0	0.44	0	0	32142.16	300	-11.0	4.5131	3	111	176	106	30	179	67	29	38	0.75	.	.	.	0	0	0	0	0	0	0	0	0.0	0.15	0.0
VDB89079.1	-1.8218536	1.7603025	-0.7056975	.	.	.	.	.	0	.	0	.	0	.	0.782	0.629	0	0	0.28	0	0	12786.45	113	4.0	8.4886	4	34	62	30	12	54	23	14	9	1.5	.	.	.	0	0	0	0	0	0	0	0	0.0	0.0	0.0
VCU41164.1	-1.8223045	-4.888332	-0.556332	.	.	.	.	.	0	.	0	.	0	.	0.017	0.261	0	0	0.47	0	0	7659.79	69	4.5	8.1616	4	26	37	19	9	33	11	9	2	1.75	.	.	.	0	0	0	0	0	0	0	0	10.84	12.45	0.0
VCU39533.1	-1.8225443	0.6288545	-0.4211455	.	.	.	.	.	0	.	0	.	0	.	0.561	0.614	0	0	0.61	0	0	11203.59	101	-5.0	4.2829	3	34	56	23	15	53	18	7	11	2.26666666666667	.	.	.	0	0	0	0	0	0	0	0	0.0	0.0	0.0
VDB93351.1	-1.8241231	-3.802693	-0.502693	.	.	.	.	.	0	.	0	.	0	.	0.093	0.357	0	0	0.27	0	0	15838.45	140	21.0	11.2397	1	39	66	33	17	65	41	33	8	1.32142857142857	.	.	.	0	0	0	0	0	0	0	0	0.0	0.0	0.0
VCU39055.1	-1.8247848	-2.368648	3.577352	.	.	.	.	.	0	.	0	.	0	.	0.0	0.00900000000000001	1	1	0.14	0	0	63589.41	569	-12.5	5.0727	7	168	307	154	76	304	110	53	57	1.09565217391304	.	.	.	1	0	0	0	0	1	0	0	0.01	0.05	0.0
VCU39503.1	-1.8257806	-5.736853	-0.504853	.	.	.	.	.	0	.	0	.	0	.	0.00600000000000001	0.122	0	0	0.21	0	0	28453.91	254	-12.5	4.4245	7	74	133	64	29	132	71	30	41	1.34090909090909	.	.	.	0	0	0	0	0	0	0	0	0.0	0.0	0.0
VCU39146.1	-1.8260763	5.6909085	1.8209085	.	.	.	.	.	0	.	0	.	0	.	0.892	0.753	1	1	0.19	1	0	22520.86	207	1.5	6.8468	1	70	119	51	26	111	55	30	25	0.666666666666667	1.0	1.0	0.0	1	1	0	1	0	0	1	1	22.27	22.27	0.826086956521739
VDB86028.1	-1.8288505	4.3162235	-0.6277765	.	.	.	.	.	0	.	0	.	0	.	1.0	0.824	0	0	0.21	0	0	5560.45	51	-2.0	4.582	5	18	25	16	1	31	14	6	8	0.3125	.	.	.	0	0	0	0	0	0	0	0	0.0	0.0	0.0
VCU41070.1	-1.8344858	4.6339995	-0.5140005	.	.	.	.	.	0	.	0	.	0	.	0.999	0.859	0	0	0.14	0	0	23195.42	204	-2.0	5.6981	14	63	100	49	23	107	54	27	27	1.3030303030303	.	.	.	0	0	0	0	0	0	0	0	0.05	0.07	0.0
VDB93583.1	-1.8345969	1.3658895	4.6658895	.	.	.	.	.	0	.	0	.	0	.	0.0580000000000001	0.392	1	1	0.18	0	0	31503.7	277	1.0	6.6295	5	84	135	77	45	157	67	37	30	0.913793103448276	0.0	0.0	0.0	1	0	0	1	1	0	0	0	13.03	13.05	0.0
VDB87864.1	-1.8356318	-2.150334	-0.938334	.	.	.	.	.	0	.	0	.	0	.	0.262	0.536	0	0	0.38	0	0	32064.28	295	9.0	9.526	4	85	155	99	19	168	66	39	27	1.04761904761905	.	.	.	0	0	0	0	0	0	0	0	0.93	1.49	0.0
VDB94510.1	-1.8371272	-0.398565	4.029435	.	.	.	.	.	0	.	0	.	0	.	0.001	0.261	1	1	0.04	0	0	34664.74	300	17.0	9.6342	7	80	133	79	37	136	90	56	34	2.6969696969697	1.0	0.0	0.0	1	0	0	1	1	1	0	1	19.58	19.59	0.695652173913043
VDB83612.1	-1.8377986	-10.680532	-4.734532	.	.	.	.	.	0	.	0	.	0	GT22	0.0	0.00900000000000001	0	1	0.19	0	1	66485.76	581	20.5	9.0635	10	153	260	183	103	363	95	62	33	1.86458333333333	0.0	1.0	0.0	1	0	1	1	1	1	10	9	22.78	198.01	1.0
VCU39823.1	-1.8378065	-4.973057	-0.461057	.	.	.	.	.	0	.	0	.	0	.	0.066	0.182	0	0	0.46	0	0	5726.48	53	1.5	7.8334	2	22	31	9	3	25	10	6	4	0.692307692307692	.	.	.	0	0	0	0	0	0	0	0	0.0	0.0	0.0
VDB92800.1	-1.8378174	-3.0441515	2.4578485	.	.	.	.	.	0	.	0	.	0	.	0.002	0.081	1	1	0.49	0	0	9855.58	89	5.0	9.5823	2	27	51	30	14	54	10	8	2	1.35714285714286	.	.	.	0	1	0	0	0	0	0	0	10.71	10.72	0.0
VCU40565.1	-1.8389628	-5.516437	0.219563	.	.	.	.	.	0	.	0	.	0	.	0.0	0.0440000000000001	0	0	0.68	0	0	5431.11	50	-3.0	4.295	2	22	29	18	6	27	8	3	5	1.125	.	.	.	0	0	0	0	0	0	0	0	0.18	0.18	0.0
VDB92437.1	-1.8398106	-2.9830025	-0.5170025	.	.	.	.	.	0	.	0	.	0	.	0.391	0.198	0	0	0.29	0	0	23686.18	220	10.0	10.2751	2	83	138	47	18	103	47	30	17	0.654545454545455	.	.	.	0	0	0	0	0	0	0	0	0.0	0.01	0.0
VDB84459.1	-1.8398106	-1.9979505	-0.5219505	.	.	.	.	.	0	.	0	.	0	.	0.567	0.187	0	0	0.5	0	0	21929.37	207	1.5	6.9793	1	74	137	62	12	101	42	23	19	0.625	.	.	.	0	0	0	0	0	0	0	0	0.0	0.01	0.0
VDB92918.1	-1.8435194	-0.9805745	-0.5065745	.	.	.	.	.	0	.	0	.	0	.	0.546	0.375	0	0	0.58	0	0	10809.58	101	21.5	12.1978	0	38	54	23	3	44	30	26	4	1.0	.	.	.	0	0	0	0	0	0	0	0	0.0	0.0	0.0
VDB83577.1	-1.8450975	-10.7914225	-4.8454225	.	.	.	.	.	0	.	0	.	0	.	0.0	0.00900000000000001	0	1	0.08	0	1	72169.84	648	9.5	8.0805	8	197	329	214	105	408	98	57	41	1.38333333333333	0.0	0.0	0.0	1	1	0	1	1	1	9	10	21.23	228.96	0.826086956521739
VCU41374.1	-1.8466692	-3.100489	2.827511	.	.	.	.	.	0	.	0	.	0	.	0.0	0.012	1	1	0.0500000000000001	0	0	44588.62	418	-12.0	4.8387	5	153	243	119	30	209	107	50	57	0.681318681318681	.	.	.	0	0	0	0	0	1	0	0	0.0	0.0	0.0
VDB93039.1	-1.8466692	-2.866366	2.713634	.	.	.	.	.	0	.	0	.	0	.	0.0	0.07	1	1	0.09	0	0	61350.68	572	11.5	9.6452	4	207	333	137	30	273	135	74	61	0.768707482993197	.	.	.	0	0	0	0	0	1	0	0	0.0	0.0	0.0
VDB83879.1	-1.8482347	-5.356953	-0.512953	.	.	.	reduced_virulence,unaffected_pathogenicity	PHI:9306,PHI:8579,PHI:4071,PHI:2474,PHI:8695,PHI:8720	0	.	0	.	0	.	0.0	0.026	0	0	0.15	0	0	57680.75	537	2.5	6.8222	5	182	291	163	44	288	131	70	61	1.02654867256637	.	.	.	0	0	0	0	0	0	0	0	0.32	0.46	0.0
VDB92890.1	-1.8504596	0.4492375	3.7672375	.	.	.	.	.	0	.	0	.	0	.	0.002	0.445	1	1	0.22	0	0	36394.87	325	8.5	8.8855	4	89	169	92	37	180	80	46	34	1.2741935483871	.	.	.	1	0	0	0	1	1	0	0	0.01	0.02	0.0
VCU40900.1	-1.8504596	0.333284500000001	3.7832845	.	.	.	.	.	0	.	0	.	0	.	0.001	0.424	1	1	0.31	0	0	36447.14	325	11.0	9.3178	4	84	167	95	38	182	79	47	32	1.37096774193548	.	.	.	1	0	0	0	1	1	0	0	0.01	0.01	0.0
VDB86389.1	-1.8514202	0.4470835	-0.6109165	.	.	.	reduced_virulence,unaffected_pathogenicity,loss_of_pathogenicity	PHI:9180,PHI:7520,PHI:7788,PHI:3914,PHI:2145,PHI:7787	0	.	0	.	0	.	0.0	0.343	0	0	0.29	0	0	42576.08	398	3.0	7.1379	5	131	217	131	38	239	85	46	39	0.980582524271845	.	.	.	0	0	0	0	0	0	0	0	0.81	0.99	0.0
VDB84381.1	-1.851877	-0.4865345	-0.6005345	.	.	.	.	.	0	.	0	.	0	.	0.539	0.48	0	0	0.24	0	0	28369.75	265	1.5	6.961	3	90	144	94	17	156	54	29	25	0.681818181818182	.	.	.	0	0	0	0	0	0	0	0	0.03	8.11	0.0
VDB88023.1	-1.8518875	4.622276	-0.513724	.	.	.	.	.	0	.	0	.	0	.	0.989	0.867	0	0	0.21	0	0	20935.98	192	10.5	10.3978	2	61	109	53	9	97	49	30	19	1.02127659574468	.	.	.	0	0	0	0	0	0	0	0	0.0	0.0	0.0
VDB90676.1	-1.8521371	3.4062485	3.6682485	.	.	.	unaffected_pathogenicity,reduced_virulence,loss_of_pathogenicity	PHI:8013,PHI:8016,PHI:8044,PHI:8018,PHI:216,PHI:2005,PHI:8014,PHI:1171,PHI:1173,PHI:8015,PHI:1168,PHI:260	0	.	0	.	0	.	0.0	0.123	1	1	0.11	0	0	45311.47	406	-5.5	5.9259	9	111	202	124	53	230	107	55	52	1.09090909090909	.	.	.	1	0	0	0	1	0	0	0	0.08	0.13	0.0
VCU39092.1	-1.8556721	3.6936335	-0.4523665	.	.	.	.	.	0	.	0	.	0	.	0.952	0.739	0	0	0.43	0	0	7082.9	63	0.0	6.4525	0	14	37	13	9	35	17	9	8	0.842105263157895	.	.	.	0	0	0	0	0	0	0	0	0.0	0.0	0.0
VCU39249.1	-1.8566277	0.837876000000001	3.219876	.	.	.	.	.	0	.	0	.	0	.	0.513	0.09	1	1	0.31	0	0	4609.38	40	1.0	7.163	1	10	19	14	4	19	8	5	3	3.5	.	.	.	1	0	0	0	0	0	0	0	0.01	0.01	0.0
VCU40067.1	-1.8571405	-1.4704695	-0.5304695	.	.	.	loss_of_pathogenicity,reduced_virulence	PHI:316,PHI:2310,PHI:3514,PHI:4606,PHI:1015,PHI:2826,PHI:311,PHI:4677,PHI:65,PHI:6111,PHI:346,PHI:300	0	.	0	.	0	.	0.0	0.01	0	0	0.07	0	0	91650.8	826	-3.5	6.261	13	263	436	243	87	414	206	107	99	1.30434782608696	.	.	.	0	0	0	0	0	0	0	0	0.0	0.01	0.0
VCU41057.1	-1.8586547	4.5600665	0.1620665	.	.	.	.	.	0	.	0	.	0	.	0.99	0.743	0	0	0.47	0	0	4006.66	36	3.0	8.2943	3	13	20	8	3	18	8	6	2	1.2	.	.	.	0	0	0	0	0	0	0	0	0.0	0.0	0.0
VCU40432.1	-1.8589773	-3.1064565	-0.8804565	.	.	.	.	.	0	.	0	.	0	.	0.53	0.099	0	0	0.58	0	0	8389.82	74	4.0	8.5015	2	18	39	21	10	45	14	10	4	0.9375	.	.	.	0	0	0	0	0	0	0	0	0.01	0.01	0.0
VCU41292.1	-1.8591325	2.580954	-0.383046	.	.	.	.	.	0	.	0	.	0	.	0.98	0.514	0	0	0.68	0	0	5766.77	53	4.5	8.8384	3	18	33	15	7	35	10	8	2	0.411764705882353	.	.	.	0	0	0	0	0	0	0	0	0.07	0.07	0.0
VCU40046.1	-1.8594303	-0.801453	-0.539453	.	.	.	unaffected_pathogenicity,loss_of_pathogenicity,reduced_virulence	PHI:8863,PHI:3126,PHI:9305,PHI:3950,PHI:5059	0	.	0	.	0	.	0.0	0.123	0	0	0.21	0	0	50490.83	466	1.5	6.6249	11	153	247	157	50	268	109	60	49	0.963963963963964	.	.	.	0	0	0	0	0	0	0	0	0.0	0.01	0.0
[truncated: 6,481 more rows]
[truncated: 18 more columns]
