# Supplementary material for: An automated and combinative method for the predictive ranking of candidate effector proteins of fungal plant pathogens
Source: Sci Rep. 2021 Oct 5;11:19731. doi: 10.1038/s41598-021-99363-0 (PMC8492765; doi:10.1038/s41598-021-99363-0)
Supplement: Supplementary file 2 — Supplementary Information 2. [file 41598_2021_99363_MOESM2_ESM.zip › Supp Data S2 - Raw Predector results tables for all the whole proteomes used for evaluation (listed in Supplementary Table S2)/fus_oxymel_26406.tsv]

name	effector_score	manual_effector_score	manual_secretion_score	phibase_effector	phibase_virulence	phibase_lethal	phibase_phenotypes	phibase_matches	effector_match	effector_matches	pfam_match	pfam_matches	dbcan_match	dbcan_matches	effectorp1	effectorp2	is_secreted	any_signal_peptide	apoplastp	single_transmembrane	multiple_transmembrane	molecular_weight	residue_number	charge	isoelectric_point	aa_c_number	aa_tiny_number	aa_small_number	aa_aliphatic_number	aa_aromatic_number	aa_nonpolar_number	aa_charged_number	aa_basic_number	aa_acidic_number	fykin_gap	localizer_nuclear	localizer_chloro	localizer_mito	signalp3_nn	signalp3_hmm	signalp4	signalp5	deepsig	phobius_sp	phobius_tmcount	tmhmm_tmcount	tmhmm_first_60	tmhmm_exp_aa	tmhmm_first_tm_sp_coverage
EXK24068.1	3.7979515	11.892	6.0	.	.	.	.	.	0	.	0	.	0	.	1.0	0.982	1	1	0.67	0	0	7712.03	70	3.0	7.9598	10	30	42	19	6	41	15	9	6	1.07692307692308	0.0	0.0	0.0	1	1	1	1	1	1	0	0	0.1	0.1	0.0
EXK29964.1	3.7979515	11.898	6.0	.	.	.	.	.	0	.	0	.	0	.	1.0	0.983	1	1	0.63	0	0	9007.54	81	1.0	7.3813	8	31	45	26	7	48	19	10	9	1.11111111111111	0.0	0.0	0.0	1	1	1	1	1	1	0	0	0.55	0.55	0.0
EXK23452.1	3.698507	11.814	6.0	.	.	.	.	.	0	.	0	.	0	.	1.0	0.969	1	1	0.8	0	0	11908.61	110	1.5	7.0736	10	39	68	29	15	69	19	11	8	1.0	0.0	0.0	0.0	1	1	1	1	1	1	0	0	0.81	0.81	0.0
EXK27695.1	3.6876109	11.874	6.0	.	.	.	.	.	0	.	0	.	0	.	1.0	0.979	1	1	0.8	0	0	10419.95	96	5.5	8.5083	8	32	59	30	5	50	22	14	8	1.55555555555556	0.0	0.0	0.0	1	1	1	1	1	1	0	0	1.71	1.71	0.0
EXK27696.1	3.6876109	11.904	6.0	.	.	.	.	.	0	.	0	.	0	.	1.0	0.984	1	1	0.8	0	0	10320.82	95	5.5	8.5083	8	32	58	29	5	49	22	14	8	1.55555555555556	0.0	0.0	0.0	1	1	1	1	1	1	0	0	1.72	1.72	0.0
EXK24630.1	3.5527563	11.535344	5.985344	.	.	.	.	.	0	.	0	.	0	.	0.986	0.939	1	1	0.5	0	0	18170.77	169	3.0	7.9089	2	54	97	48	13	92	37	21	16	0.897435897435897	0.0	0.0	0.0	1	1	1	1	1	1	0	0	0.05	0.11	0.0
EXK33544.1	3.462714	11.826	6.0	.	.	.	.	.	0	.	0	.	0	.	1.0	0.971	1	1	0.4	0	0	6920.13	65	0.0	6.0883	6	28	35	21	4	41	12	6	6	0.875	0.0	0.0	0.0	1	1	1	1	1	1	0	0	1.1	1.1	0.0
EXK26343.1	3.4481254	11.1250825	5.6770825	.	.	.	.	.	0	.	0	.	0	.	0.975	0.933	1	1	0.68	0	0	18082.44	162	3.0	7.6636	5	53	94	36	24	86	37	21	16	1.25714285714286	0.0	0.0	0.0	1	1	1	1	0	1	0	0	0.5	0.5	0.0
EXK23476.1	3.3983133	10.806	6.0	.	.	.	.	.	0	.	0	.	0	.	0.86	0.941	1	1	0.71	0	0	8114.19	76	3.0	8.695	3	32	47	23	8	44	13	8	5	1.05	0.0	0.0	0.0	1	1	1	1	1	1	0	0	4.68	4.68	0.0
EXK49529.1	3.3757803	11.705749	5.999749	.	.	.	.	.	0	.	0	.	0	.	1.0	0.951	1	1	0.8	0	0	13848.98	126	5.0	8.4691	6	42	68	32	15	71	30	18	12	1.53571428571429	0.0	0.0	0.0	1	1	1	1	1	1	0	0	0.39	0.39	0.0
EXK23287.1	3.3502185	11.343243	5.997243	.	.	.	.	.	0	.	0	.	0	.	0.964	0.927	1	1	0.89	0	0	10872.15	100	0.5	6.6953	3	35	61	27	13	54	20	11	9	1.4	0.0	0.0	0.0	1	1	1	1	1	1	0	0	0.1	0.1	0.0
EXK36796.1	3.3473754	11.5857	5.9997	.	.	.	.	.	0	.	0	.	0	.	0.998	0.933	1	1	0.33	0	0	15545.53	140	1.0	7.0037	8	57	80	35	19	76	34	18	16	1.0625	1.0	1.0	0.0	1	1	1	1	1	1	0	0	0.01	0.01	0.0
EXK23785.1	3.3369052	11.407326	5.941326	.	.	.	.	.	0	.	0	.	0	.	1.0	0.911	1	1	0.73	0	0	17637.27	166	7.0	10.1282	1	48	105	56	12	97	32	20	12	1.19512195121951	0.0	0.0	0.0	1	1	1	1	1	1	0	0	0.42	0.78	0.0
EXK29447.1	3.3074002	11.7236975	5.9996975	.	.	.	.	.	0	.	0	.	0	.	1.0	0.954	1	1	0.68	0	0	15678.45	140	-6.5	4.3323	8	46	79	32	18	75	30	12	18	1.75	0.0	0.0	0.0	1	1	1	1	1	1	0	0	2.12	2.12	0.0
EXK39022.1	3.30284	16.507797	5.999797	.	.	.	effector_(plant_avirulence_determinant),unaffected_pathogenicity,reduced_virulence,increased_virulence_(hypervirulence)	PHI:3167,PHI:5540,PHI:695,PHI:3221,PHI:9428,PHI:3209,PHI:5103,PHI:2118,PHI:6417,PHI:3164,PHI:3127	1	MoMSP1	1	PF07249	0	.	0.997	0.921	1	1	0.91	0	0	14622.64	139	7.0	9.3603	4	55	86	42	12	79	26	17	9	1.11428571428571	0.0	0.0	0.0	1	1	1	1	1	1	0	0	1.61	1.66	0.0
EXK44986.1	3.30284	11.367565	5.985565	.	.	.	.	.	0	.	0	.	0	.	0.978	0.919	1	1	0.66	0	0	20650.49	193	6.0	9.0913	3	66	110	51	22	109	42	25	17	1.0	0.0	0.0	0.0	1	1	1	1	1	1	0	0	0.02	0.03	0.0
EXK30377.1	3.2420986	11.724	6.0	.	.	.	.	.	0	.	0	.	0	.	1.0	0.954	1	1	0.87	0	0	9319.76	93	8.5	9.1913	8	49	62	21	5	54	19	14	5	0.689655172413793	0.0	0.0	0.0	1	1	1	1	1	1	0	0	2.11	2.11	0.0
EXK23722.1	3.2337468	11.2820475	5.9300475	.	.	.	.	.	0	.	0	.	0	.	0.998	0.894	1	1	0.67	0	0	17927.72	167	4.0	8.9276	1	46	96	54	13	98	34	20	14	1.05	0.0	0.0	0.0	1	1	1	1	1	1	0	0	0.11	0.51	0.0
EXK25364.1	3.213114	12.657898	5.999898	.	.	.	reduced_virulence	PHI:9241	0	.	0	.	0	.	1.0	0.943	1	1	0.87	0	0	15433.5	151	0.5	6.8074	9	62	98	34	6	87	27	14	13	0.86046511627907	0.0	0.0	0.0	1	1	1	1	1	1	0	0	1.6	1.6	0.0
EXK46443.1	3.213114	12.6518925	5.9998925	.	.	.	reduced_virulence	PHI:9241	0	.	0	.	0	.	1.0	0.942	1	1	0.77	0	0	15712.7	152	1.0	6.9867	9	64	98	35	9	84	30	16	14	0.928571428571429	1.0	0.0	0.0	1	1	1	1	1	1	0	0	3.38	3.38	0.0
EXK38409.1	3.1782396	16.676	6.0	.	.	.	.	.	1	MoSPD5	0	.	0	.	1.0	0.946	1	1	0.75	0	0	12878.48	115	1.5	7.1052	8	41	64	27	17	64	25	14	11	1.24	0.0	0.0	0.0	1	1	1	1	1	1	0	0	0.28	0.28	0.0
EXK27406.1	3.1521838	11.2978	5.9998	.	.	.	.	.	0	.	0	.	0	.	0.975	0.908	1	1	0.46	0	0	10686.77	98	0.0	6.4372	3	37	61	28	13	54	21	11	10	0.88	0.0	0.0	0.0	1	1	1	1	1	1	0	0	0.54	0.54	0.0
EXK34720.1	3.1287563	11.676	6.0	.	.	.	.	.	0	.	0	.	0	.	1.0	0.946	1	1	0.78	0	0	10725.45	98	7.5	8.8227	7	39	53	24	15	57	23	16	7	1.30434782608696	0.0	0.0	0.0	1	1	1	1	1	1	0	0	0.14	0.14	0.0
EXK38527.1	3.1260593	11.63345	5.99945	.	.	.	.	.	0	.	0	.	0	.	1.0	0.939	1	1	0.81	0	0	13405.13	132	4.0	8.3062	8	56	89	44	3	77	20	12	8	0.675	0.0	0.0	0.0	1	1	1	1	1	1	0	0	8.22	8.22	0.0
EXK46277.1	3.0702288	11.79	6.0	.	.	.	.	.	0	.	0	.	0	.	1.0	0.965	1	1	0.76	0	0	13441.96	119	1.0	6.9997	8	41	69	24	19	61	26	14	12	1.94736842105263	0.0	0.0	0.0	1	1	1	1	1	1	0	0	0.03	0.03	0.0
EXK33723.1	3.0604775	11.5434	5.9994	.	.	.	.	.	0	.	0	.	0	.	0.999	0.925	1	1	0.93	0	0	14068.78	129	1.0	7.4644	6	50	74	30	15	69	25	13	12	1.44444444444444	0.0	0.0	0.0	1	1	1	1	1	1	0	0	1.8	1.8	0.0
EXK30787.1	3.0442898	16.009206	5.897206	.	.	.	.	.	1	MoCDIP5	0	.	0	.	0.964	0.888	1	1	0.63	0	0	19420.69	178	5.0	8.6956	3	70	105	53	20	96	35	21	14	0.822222222222222	0.0	0.0	1.0	1	1	1	1	1	1	0	0	0.25	0.26	0.0
EXK28344.1	3.038852	11.320841	5.878841	.	.	.	.	.	0	.	0	.	0	.	0.984	0.923	1	1	0.23	0	0	22541.55	205	2.0	6.7264	7	71	105	56	29	107	55	32	23	1.24390243902439	0.0	1.0	1.0	1	1	1	1	1	1	0	0	1.35	1.45	0.0
EXK23701.1	3.03777	13.818292	5.998292	.	.	.	increased_virulence_(hypervirulence),effector_(plant_avirulence_determinant),reduced_virulence,unaffected_pathogenicity	PHI:8060,PHI:8053,PHI:9298,PHI:2711,PHI:658,PHI:8054,PHI:3128,PHI:8059,PHI:2342,PHI:8057,PHI:2341,PHI:8062,PHI:2712,PHI:664,PHI:666,PHI:8058,PHI:2442,PHI:8061	1	MpNEP1_2,FoeNEP1,MpNEP1_1,BfNep1,VdNEP	1	PF05630	0	.	0.657	0.813	1	1	0.69	0	0	27381.6	253	8.5	9.2115	2	90	149	69	33	141	49	31	18	0.835616438356164	0.0	0.0	0.0	1	1	1	1	1	1	0	0	0.72	0.72	0.0
EXK46566.1	3.03777	10.8537	5.9997	.	.	.	.	.	0	.	0	.	0	.	1.0	0.809	1	1	0.47	0	0	24796.44	226	11.5	9.5269	0	85	125	43	42	132	55	34	21	0.927710843373494	1.0	0.0	0.0	1	1	1	1	1	1	0	0	0.65	0.65	0.0
EXK30424.1	3.0360358	14.346146	5.998146	.	.	.	increased_virulence_(hypervirulence),effector_(plant_avirulence_determinant),reduced_virulence,unaffected_pathogenicity	PHI:8060,PHI:8053,PHI:9298,PHI:2711,PHI:658,PHI:8054,PHI:3128,PHI:8059,PHI:2342,PHI:8057,PHI:2341,PHI:2712,PHI:664,PHI:666,PHI:8058,PHI:2442,PHI:8061	1	MpNEP1_2,FoeNEP1,MpNEP1_1,BfNep1,VdNEP	1	PF05630	0	.	0.784	0.774	1	1	0.77	0	0	27161.27	253	6.5	8.4377	2	92	153	70	33	142	49	30	19	0.851351351351351	0.0	0.0	0.0	1	1	1	1	1	1	0	0	0.62	0.63	0.0
EXK27119.1	3.034562	11.7584	5.9744	.	.	.	.	.	0	.	0	.	0	.	1.0	0.964	1	1	0.64	0	0	17662.32	166	-2.5	4.8713	18	57	106	46	10	103	30	14	16	0.729166666666667	0.0	0.0	0.0	1	1	1	1	1	1	0	0	0.61	0.61	0.0
EXK43333.1	3.034562	11.7531495	5.9811495	.	.	.	.	.	0	.	0	.	0	.	1.0	0.962	1	1	0.68	0	0	12893.04	121	-2.0	5.0331	12	41	72	38	9	79	23	11	12	0.742857142857143	0.0	0.0	0.0	1	1	1	1	1	1	0	0	1.12	1.12	0.0
EXK36663.1	3.0342028	16.5473415	5.9973415	.	.	.	reduced_virulence,increased_virulence_(hypervirulence)	PHI:6858,PHI:4620,PHI:180,PHI:4845,PHI:5550,PHI:179	0	.	1	PF03211	0	PL3_2,PL3_4,PL3_3,PL3,PL3_1,PL3_5	1.0	0.925	1	1	0.85	0	0	24601.8	233	6.5	7.9886	14	92	142	60	22	131	51	30	21	1.08771929824561	0.0	0.0	0.0	1	1	1	1	1	1	0	0	6.22	6.22	0.0
EXK37939.1	3.0128856	11.748	6.0	.	.	.	.	.	0	.	0	.	0	.	1.0	0.958	1	1	0.79	0	0	11778.77	110	8.0	8.6561	10	48	63	28	10	62	23	16	7	1.24	0.0	0.0	0.0	1	1	1	1	1	1	0	0	7.19	7.19	0.0
EXK37938.1	3.0128856	11.748	6.0	.	.	.	.	.	0	.	0	.	0	.	1.0	0.958	1	1	0.79	0	0	11778.77	110	8.0	8.6561	10	48	63	28	10	62	23	16	7	1.24	0.0	0.0	0.0	1	1	1	1	1	1	0	0	7.19	7.19	0.0
EXK23467.1	3.0032926	11.7762985	5.9982985	.	.	.	.	.	0	.	0	.	0	.	1.0	0.963	1	1	0.4	0	0	14196.57	128	8.5	8.8488	7	40	63	30	15	68	37	24	13	1.56	0.0	0.0	0.0	1	1	1	1	1	1	0	1	13.0	13.0	0.944444444444444
EXK46284.1	2.9726284	11.6458	5.9998	.	.	.	.	.	0	.	0	.	0	.	0.997	0.944	1	1	0.69	0	0	11713.33	105	4.5	8.6338	5	33	59	27	12	55	25	15	10	1.57894736842105	0.0	0.0	0.0	1	1	1	1	1	1	0	0	0.36	0.36	0.0
EXK30804.1	2.9561524	11.783999	5.999999	.	.	.	.	.	0	.	0	.	0	.	0.999	0.965	1	1	0.45	0	0	13023.66	118	3.0	7.6215	6	42	67	28	13	54	33	19	14	1.68421052631579	0.0	0.0	0.0	1	1	1	1	1	1	0	0	0.42	0.42	0.0
EXK37030.1	2.9531043	11.802	6.0	.	.	.	.	.	0	.	0	.	0	.	1.0	0.967	1	1	0.42	0	0	10727.22	100	-1.0	5.6457	10	41	60	28	8	60	22	11	11	0.72	0.0	0.0	0.0	1	1	1	1	1	1	0	0	8.95	8.95	0.0
EXK24452.1	2.929084	12.9247455	5.9927455	.	.	.	increased_virulence_(hypervirulence),effector_(plant_avirulence_determinant),reduced_virulence,unaffected_pathogenicity	PHI:8060,PHI:8053,PHI:9298,PHI:2711,PHI:658,PHI:3128,PHI:8054,PHI:8059,PHI:2342,PHI:8057,PHI:2341,PHI:8062,PHI:2712,PHI:664,PHI:666,PHI:8058,PHI:2442,PHI:8061	1	MpNEP1_2,FoeNEP1,MpNEP1_1,BfNep1,VdNEP	1	PF05630	0	.	0.562	0.76	1	1	0.67	0	0	27707.86	253	5.5	7.9684	2	87	149	64	38	143	54	32	22	0.819444444444444	0.0	0.0	0.0	1	1	1	1	1	1	0	0	0.39	0.4	0.0
EXK24453.1	2.929084	12.9247455	5.9927455	.	.	.	increased_virulence_(hypervirulence),effector_(plant_avirulence_determinant),reduced_virulence,unaffected_pathogenicity	PHI:8060,PHI:8053,PHI:9298,PHI:2711,PHI:658,PHI:3128,PHI:8054,PHI:8059,PHI:2342,PHI:8057,PHI:2341,PHI:8062,PHI:2712,PHI:664,PHI:666,PHI:8058,PHI:2442,PHI:8061	1	MpNEP1_2,FoeNEP1,MpNEP1_1,BfNep1,VdNEP	1	PF05630	0	.	0.562	0.76	1	1	0.67	0	0	27707.86	253	5.5	7.9684	2	87	149	64	38	143	54	32	22	0.819444444444444	0.0	0.0	0.0	1	1	1	1	1	1	0	0	0.39	0.4	0.0
EXK24144.1	2.9254506	10.59997	5.92597	.	.	.	.	.	0	.	0	.	0	.	0.95	0.829	1	1	0.69	0	0	15718.03	149	1.5	7.3177	0	53	88	49	9	82	29	16	13	1.05882352941176	1.0	0.0	0.0	1	1	1	1	1	1	0	0	2.14	3.79	0.0
EXK44594.1	2.8743584	11.1606905	5.9946905	.	.	.	.	.	0	.	0	.	0	.	0.971	0.89	1	1	0.58	0	0	15232.16	144	2.5	7.3521	3	59	84	36	13	75	33	19	14	0.945945945945946	0.0	0.0	0.0	1	1	1	1	1	1	0	0	0.02	0.02	0.0
EXK23475.1	2.870385	11.55	6.0	.	.	.	.	.	0	.	0	.	0	.	1.0	0.925	1	1	0.83	0	0	9265.63	93	8.0	9.2049	8	50	64	23	4	55	16	12	4	0.709677419354839	0.0	0.0	0.0	1	1	1	1	1	1	0	0	3.61	3.61	0.0
EXK32635.1	2.862937	16.542665	5.992665	.	.	.	reduced_virulence,increased_virulence_(hypervirulence)	PHI:6858,PHI:4620,PHI:180,PHI:4845,PHI:5550,PHI:179	0	.	1	PF03211	0	PL3_2,PL3_4,PL3_3,PL3,PL3_1,PL3_5	1.0	0.925	1	1	0.88	0	0	24517.77	231	5.5	7.8302	14	90	137	58	24	135	50	29	21	1.08333333333333	0.0	0.0	0.0	1	1	1	1	1	1	0	0	0.43	0.43	0.0
EXK28651.1	2.8406742	11.31	6.0	.	.	.	.	.	0	.	0	.	0	.	0.995	0.89	1	1	0.8	0	0	11042.54	102	4.0	7.9676	6	41	62	26	15	59	20	13	7	0.884615384615385	0.0	0.0	0.0	1	1	1	1	1	1	0	0	0.1	0.1	0.0
EXK32552.1	2.8256564	11.3929475	5.9989475	.	.	.	.	.	0	.	0	.	0	.	0.993	0.906	1	1	0.8	0	0	16491.71	154	5.5	8.6948	6	60	95	38	19	88	28	17	11	1.11904761904762	0.0	0.0	0.0	1	1	1	1	1	1	0	0	1.23	1.23	0.0
EXK32551.1	2.8256564	11.3929475	5.9989475	.	.	.	.	.	0	.	0	.	0	.	0.993	0.906	1	1	0.8	0	0	16491.71	154	5.5	8.6948	6	60	95	38	19	88	28	17	11	1.11904761904762	0.0	0.0	0.0	1	1	1	1	1	1	0	0	1.23	1.23	0.0
EXK35219.1	2.82261	15.455098	5.943098	.	.	.	.	.	0	.	1	PF14856	0	.	0.952	0.8	1	1	0.65	0	0	19374.76	183	3.0	7.7151	4	77	114	57	22	106	41	23	18	0.796296296296296	1.0	0.0	0.0	1	1	1	1	1	1	0	0	3.83	3.83	0.0
EXK28965.1	2.8078015	11.622	6.0	.	.	.	.	.	0	.	0	.	0	.	1.0	0.937	1	1	0.81	0	0	10143.83	96	4.5	8.3061	8	37	60	29	5	60	19	12	7	0.551724137931034	1.0	0.0	0.0	1	1	1	1	1	1	0	0	0.69	0.69	0.0
EXK43760.1	2.8078015	11.6098995	5.9998995	.	.	.	.	.	0	.	0	.	0	.	1.0	0.935	1	1	0.8	0	0	15258.7	145	6.0	7.9915	18	59	93	26	9	87	35	21	14	0.837209302325581	0.0	0.0	0.0	1	1	1	1	1	1	0	0	0.04	0.04	0.0
EXK38381.1	2.7894826	11.2919995	5.9999995	.	.	.	.	.	0	.	0	.	0	.	1.0	0.882	1	1	0.47	0	0	11908.13	108	-4.0	4.6897	8	45	62	26	14	58	31	14	17	0.964285714285714	0.0	0.0	0.0	1	1	1	1	1	1	0	0	0.02	0.02	0.0
EXK26194.1	2.7812545	11.038862	5.998862	.	.	.	.	.	0	.	0	.	0	.	0.965	0.875	1	1	0.7	0	0	15292.34	136	3.5	7.739	4	48	71	38	21	75	32	19	13	1.17857142857143	0.0	0.0	0.0	1	1	1	1	1	1	0	0	0.19	0.2	0.0
EXK33460.1	2.7779737	10.3056765	5.9916765	.	.	.	.	.	0	.	0	.	0	.	0.947	0.772	1	1	0.86	0	0	14782.27	140	0.5	6.7026	2	59	93	37	23	84	20	11	9	1.05	0.0	0.0	0.0	1	1	1	1	1	1	0	0	0.07	0.24	0.0
EXK27322.1	2.7690105	11.478	6.0	.	.	.	.	.	0	.	0	.	0	.	1.0	0.913	1	1	0.88	0	0	10046.49	96	-0.5	5.6485	10	46	61	21	9	62	14	7	7	0.413793103448276	0.0	0.0	0.0	1	1	1	1	1	1	0	0	1.3	1.3	0.0
EXK38620.1	2.7690105	11.484	6.0	.	.	.	.	.	0	.	0	.	0	.	1.0	0.914	1	1	0.73	0	0	13265.61	126	-5.0	4.3841	14	59	82	25	11	70	22	9	13	0.757575757575758	0.0	0.0	0.0	1	1	1	1	1	1	0	0	2.84	2.84	0.0
EXK46286.1	2.7581065	11.448	6.0	.	.	.	.	.	0	.	0	.	0	.	1.0	0.908	1	1	0.65	0	0	15078.15	140	6.5	8.4767	8	55	83	36	16	81	34	21	13	0.861111111111111	0.0	0.0	1.0	1	1	1	1	1	1	0	0	1.39	1.39	0.0
EXK34643.1	2.7560294	10.0379495	5.9999495	.	.	.	.	.	0	.	0	.	0	.	0.895	0.778	1	1	0.79	0	0	15769.9	147	8.0	9.8587	4	61	91	38	15	81	30	19	11	0.902439024390244	0.0	0.0	0.0	1	1	1	1	1	1	0	0	5.86	5.86	0.0
EXK34771.1	2.7519448	10.9490145	5.9810145	.	.	.	.	.	0	.	0	.	0	.	0.952	0.876	1	1	0.89	0	0	23360.18	220	-0.5	6.3167	8	80	136	65	22	123	42	22	20	1.11538461538462	0.0	0.0	0.0	1	1	1	1	1	1	0	0	0.07	0.07	0.0
EXK28784.1	2.745541	10.299488	5.979488	.	.	.	.	.	0	.	0	.	0	.	0.913	0.807	1	1	0.81	0	0	19992.63	185	1.0	7.1294	2	64	107	52	21	110	36	19	17	0.905660377358491	0.0	0.0	0.0	1	1	1	1	1	1	0	0	0.27	0.27	0.0
EXK36763.1	2.7356687	9.476059	5.882059	.	.	.	.	.	0	.	0	.	0	.	0.995	0.604	1	1	0.07	0	0	16750.86	148	3.0	9.0813	1	41	71	29	15	72	51	27	24	1.18918918918919	0.0	0.0	0.0	1	1	1	1	1	1	0	0	0.26	0.26	0.0
EXK25095.1	2.722498	11.3874555	5.9994555	.	.	.	.	.	0	.	0	.	0	.	0.996	0.902	1	1	0.42	0	0	14885.9	131	3.0	8.0164	5	41	74	35	18	73	34	19	15	1.03448275862069	0.0	0.0	0.0	1	1	1	1	1	1	0	0	1.02	1.03	0.0
EXK26716.1	2.722498	11.18995	5.99995	.	.	.	.	.	0	.	0	.	0	.	0.989	0.876	1	1	0.88	0	0	12086.69	108	2.5	7.5913	6	37	60	28	17	64	22	13	9	1.03846153846154	0.0	0.0	0.0	1	1	1	1	1	1	0	0	0.74	0.74	0.0
EXK25090.1	2.722498	11.3285995	5.9945995	.	.	.	.	.	0	.	0	.	0	.	0.994	0.895	1	1	0.47	0	0	21778.6	197	1.5	6.9139	8	65	114	46	29	110	44	24	20	1.10416666666667	0.0	0.0	0.0	1	1	1	1	1	1	0	0	1.53	1.53	0.0
EXK26193.1	2.7181613	10.094766	5.990766	.	.	.	.	.	0	.	0	.	0	.	1.0	0.684	1	1	0.65	0	0	12127.52	115	11.5	9.9963	0	41	69	26	20	67	34	25	9	0.739130434782609	1.0	0.0	0.0	1	1	1	1	1	1	0	0	10.71	10.71	0.0
EXK41320.1	2.7169814	11.2499	5.9999	.	.	.	.	.	0	.	0	.	0	.	0.982	0.893	1	1	0.91	0	0	14823.99	134	3.0	7.8211	8	50	79	29	19	73	26	15	11	1.75	0.0	0.0	0.0	1	1	1	1	1	1	0	0	6.93	6.93	0.0
EXK30563.1	2.713924	10.16019	5.96419	.	.	.	effector_(plant_avirulence_determinant)	PHI:3213	1	MoCDIP1	0	.	0	.	0.092	0.774	1	1	0.86	0	0	37035.55	355	4.0	8.1278	7	144	223	109	27	201	57	31	26	1.125	0.0	1.0	1.0	1	1	1	1	1	1	0	0	0.19	0.23	0.0
EXK34742.1	2.7131245	11.1173	5.9933	.	.	.	.	.	0	.	0	.	0	.	0.996	0.858	1	1	0.84	0	0	14512.32	139	-1.5	5.0001	6	55	92	45	6	79	23	11	12	0.594594594594595	0.0	0.0	0.0	1	1	1	1	1	1	0	0	1.57	1.58	0.0
EXK43006.1	2.7076495	15.2867255	5.1807255	.	.	.	reduced_virulence,unaffected_pathogenicity	PHI:6206,PHI:7734,PHI:7633,PHI:2477,PHI:249,PHI:6199,PHI:213,PHI:7181,PHI:7143,PHI:277,PHI:7735	0	.	1	PF00160	0	.	0.985	0.866	1	1	0.21	0	0	22588.85	207	3.5	8.4287	0	63	103	59	25	115	58	32	26	1.21276595744681	0.0	0.0	0.0	1	1	1	1	1	1	0	1	18.54	18.54	1.0
EXK43005.1	2.7076495	15.2867255	5.1807255	.	.	.	reduced_virulence,unaffected_pathogenicity	PHI:6206,PHI:7734,PHI:7633,PHI:2477,PHI:249,PHI:6199,PHI:213,PHI:7181,PHI:7143,PHI:277,PHI:7735	0	.	1	PF00160	0	.	0.985	0.866	1	1	0.21	0	0	22588.85	207	3.5	8.4287	0	63	103	59	25	115	58	32	26	1.21276595744681	0.0	0.0	0.0	1	1	1	1	1	1	0	1	18.54	18.54	1.0
EXK30691.1	2.703277	9.4175065	5.5775065	.	.	.	.	.	0	.	0	.	0	.	0.899	0.741	1	1	0.61	0	0	19978.78	180	-1.0	6.2202	0	50	95	58	24	101	42	22	20	1.23684210526316	0.0	0.0	0.0	1	1	1	1	1	1	0	0	0.02	0.03	0.0
EXK33603.1	2.7019072	11.63395	5.99995	.	.	.	.	.	0	.	0	.	0	.	1.0	0.939	1	1	0.79	0	0	10776.25	102	5.0	8.0941	8	44	61	27	10	55	25	16	9	0.958333333333333	0.0	0.0	0.0	1	1	1	1	1	1	0	0	0.04	0.04	0.0
EXK32478.1	2.6947668	10.9101955	5.8941955	.	.	.	.	.	0	.	0	.	0	.	0.966	0.87	1	1	0.44	0	0	24547.51	222	-3.5	5.2983	8	77	119	50	32	128	55	27	28	1.03921568627451	0.0	0.0	0.0	1	1	1	1	1	1	0	0	1.4	1.47	0.0
EXK32793.1	2.6894708	11.2317	5.9997	.	.	.	.	.	0	.	0	.	0	.	0.998	0.874	1	1	0.79	0	0	13883.52	125	2.5	7.9247	6	47	66	29	14	62	25	14	11	1.47826086956522	0.0	0.0	0.0	1	1	1	1	1	1	0	0	0.34	0.34	0.0
EXK44533.1	2.6878917	10.875198	5.997198	.	.	.	.	.	0	.	0	.	0	.	0.966	0.847	1	1	0.8	0	0	12005.84	114	0.0	6.1183	6	44	72	37	9	68	16	8	8	1.16	0.0	0.0	0.0	1	1	1	1	1	1	0	0	0.09	0.1	0.0
EXK24193.1	2.6814294	9.630959	5.616959	.	.	.	.	.	0	.	0	.	0	.	0.843	0.826	1	1	0.5	0	0	24938.88	228	4.5	8.6292	3	67	118	75	26	135	48	27	21	1.45454545454545	0.0	0.0	0.0	1	1	1	1	1	1	0	0	9.03	9.19	0.0
EXK35767.1	2.6804955	12.690249	5.992249	.	.	.	increased_virulence_(hypervirulence),unaffected_pathogenicity,loss_of_pathogenicity	PHI:2383,PHI:69,PHI:407	0	.	1	PF01083	0	CE5	0.649	0.634	1	1	0.94	0	0	22883.65	221	0.5	6.6793	6	92	140	66	19	127	30	16	14	0.885245901639344	0.0	1.0	0.0	1	1	1	1	1	1	0	0	0.41	0.41	0.0
EXK35873.1	2.652409	16.33385	5.99985	.	.	.	.	.	1	CbNip1	0	.	0	.	0.98	0.909	1	1	0.47	0	0	12797.52	114	0.5	6.679	6	38	64	28	15	58	32	17	15	1.83333333333333	0.0	0.0	0.0	1	1	1	1	1	1	0	0	0.02	0.02	0.0
EXK29612.1	2.641172	11.5428315	5.9988315	.	.	.	.	.	0	.	0	.	0	.	1.0	0.924	1	1	0.62	0	0	11058.12	104	10.0	9.0208	10	43	56	34	8	63	25	18	7	0.888888888888889	1.0	0.0	0.0	1	1	1	1	1	1	0	0	12.83	12.83	0.0
EXK32640.1	2.639157	9.2234365	5.8394365	.	.	.	.	.	0	.	0	.	0	CE12	0.896	0.668	1	1	0.91	0	0	27362.84	257	5.0	8.7841	2	94	158	78	28	142	53	30	23	1.07692307692308	0.0	0.0	0.0	1	1	1	1	1	1	0	0	5.03	5.13	0.0
EXK25008.1	2.639157	3.6542465	5.9462465	.	.	.	.	.	0	.	0	.	0	GH43_26,GH43_17,GH43_7,GH43_37,GH43_2,GH43_14,GH43_30,GH43_8,GH43_6,GH43_12,GH43,GH43_34,GH43_31,GH159,GH43_5,GH43_18,GH43_16,GH43_4,GH43_11,GH43_33,GH43_35,GH43_9,GH43_32,GH43_22,GH43_28,GH43_10,GH43_19,GH43_13,GH43_24,GH43_29,GH43_3	0.002	0.616	1	1	0.86	0	0	33908.71	315	5.5	8.3516	2	122	197	82	46	178	55	32	23	0.962025316455696	0.0	0.0	0.0	1	1	1	1	1	1	0	0	0.42	0.53	0.0
EXK26416.1	2.6368551	6.7400915	5.9960915	.	.	.	unaffected_pathogenicity	PHI:2452	0	.	0	.	0	CE1	0.331	0.793	1	1	0.76	0	0	29222.8	276	11.5	9.1741	7	107	166	74	32	159	43	29	14	0.833333333333333	0.0	0.0	0.0	1	1	1	1	1	1	0	0	0.18	0.41	0.0
EXK33598.1	2.6368551	10.3065965	5.9925965	.	.	.	.	.	0	.	0	.	0	.	0.943	0.776	1	1	0.46	0	0	21693.28	204	4.5	8.3364	5	85	121	50	24	110	42	24	18	0.842105263157895	0.0	1.0	0.0	1	1	1	1	1	1	0	0	0.01	0.01	0.0
EXK28602.1	2.636056	10.7966445	5.9966445	.	.	.	.	.	0	.	0	.	0	.	0.973	0.827	1	1	0.64	0	0	22801.9	207	-0.5	6.3618	10	67	123	57	27	120	47	25	22	0.979591836734694	0.0	0.0	0.0	1	1	1	1	1	1	0	0	0.99	0.99	0.0
EXK46347.1	2.6306007	4.1134425	5.8234425	.	.	.	.	.	0	.	0	.	0	.	0.00700000000000001	0.708	1	1	0.42	0	0	33822.64	299	7.5	8.5916	1	101	164	70	54	160	67	40	27	1.03076923076923	0.0	0.0	0.0	1	1	1	1	1	1	0	0	2.43	2.45	0.0
EXK23985.1	2.6238422	11.1838	5.9998	.	.	.	.	.	0	.	0	.	0	.	0.999	0.865	1	1	0.82	0	0	13761.57	133	1.0	7.0004	8	60	89	35	11	81	24	13	11	0.702702702702703	0.0	0.0	0.0	1	1	1	1	1	1	0	0	1.16	1.16	0.0
EXK43492.1	2.6238422	11.0209455	5.9989455	.	.	.	.	.	0	.	0	.	0	.	0.989	0.848	1	1	0.87	0	0	22433.46	209	3.0	7.7327	10	77	140	56	17	116	42	23	19	0.942307692307692	0.0	0.0	0.0	1	1	1	1	1	1	0	0	0.58	0.58	0.0
EXK29729.1	2.6232316	10.531047	5.743047	.	.	.	.	.	0	.	0	.	0	.	0.949	0.849	1	1	0.32	0	0	20071.43	183	0.5	6.9059	4	65	110	51	21	97	45	23	22	0.911111111111111	0.0	0.0	0.0	1	1	1	1	1	1	0	0	0.1	0.1	0.0
EXK40698.1	2.6054575	11.2704485	5.9964485	.	.	.	.	.	0	.	0	.	0	.	0.999	0.88	1	1	0.85	0	0	21558.43	198	5.0	8.0063	13	86	122	45	30	116	34	20	14	1.12765957446809	0.0	0.0	0.0	1	1	1	1	1	1	0	0	0.15	0.18	0.0
EXK32925.1	2.5999186	8.0771445	5.7851445	.	.	.	.	.	0	.	0	.	0	.	0.773	0.609	1	1	0.12	0	0	22073.09	202	0.0	6.4905	0	59	112	58	15	110	47	24	23	0.705882352941176	0.0	1.0	0.0	1	1	1	1	1	1	0	0	0.01	0.01	0.0
EXK33638.1	2.5990665	11.48395	5.99995	.	.	.	.	.	0	.	0	.	0	.	1.0	0.914	1	1	0.22	0	0	16464.24	149	7.5	8.1806	16	50	81	34	10	83	47	28	19	0.757575757575758	1.0	0.0	0.0	1	1	1	1	1	1	0	0	0.2	0.2	0.0
EXK29613.1	2.5990665	11.544	6.0	.	.	.	.	.	0	.	0	.	0	.	1.0	0.924	1	1	0.64	0	0	9797.52	93	9.0	8.8357	10	41	53	29	7	56	22	16	6	0.769230769230769	1.0	0.0	0.0	1	1	1	1	1	1	0	0	0.17	0.17	0.0
EXK34715.1	2.5972056	10.3255455	5.7415455	.	.	.	.	.	0	.	0	.	0	.	0.918	0.846	1	1	0.6	0	0	24316.47	224	-1.0	6.097	8	84	132	63	26	126	53	27	26	0.821428571428571	0.0	0.0	0.0	1	1	1	1	1	1	0	0	5.28	6.08	0.0
EXK26668.1	2.589587	10.416044	5.646044	.	.	.	.	.	0	.	0	.	0	.	0.954	0.841	1	1	0.15	0	0	19522.88	173	-5.5	4.6208	2	47	88	50	21	93	45	20	25	1.38461538461538	0.0	0.0	0.0	1	1	1	1	1	1	0	0	11.25	11.31	0.0
EXK27807.1	2.5888789	10.8739245	5.9479245	.	.	.	.	.	0	.	0	.	0	.	0.977	0.844	1	1	0.63	0	0	19853.08	181	-3.0	4.9761	7	64	110	44	23	95	42	20	22	1.28947368421053	0.0	0.0	0.0	1	1	1	1	1	1	0	0	9.78	9.79	0.0
EXK32853.1	2.5826514	11.51995	5.99995	.	.	.	.	.	0	.	0	.	0	.	1.0	0.92	1	1	0.85	0	0	15680.51	147	4.5	8.1083	11	64	94	33	10	77	27	16	11	1.0	0.0	0.0	0.0	1	1	1	1	1	1	0	0	0.06	0.06	0.0
EXK28830.1	2.5826514	11.49	6.0	.	.	.	.	.	0	.	0	.	0	.	1.0	0.915	1	1	0.56	0	0	9839.96	86	-4.5	4.3706	7	29	47	17	13	44	22	9	13	1.76923076923077	0.0	0.0	0.0	1	1	1	1	1	1	0	0	0.01	0.01	0.0
EXK35784.1	2.5795977	11.5977	5.9997	.	.	.	.	.	0	.	0	.	0	.	1.0	0.933	1	1	0.41	0	0	11534.14	103	6.5	8.2271	9	35	54	20	15	53	35	22	13	1.33333333333333	0.0	0.0	0.0	1	1	1	1	1	1	0	0	0.81	0.81	0.0
EXK40783.1	2.5762203	15.859352	5.987352	.	.	.	reduced_virulence	PHI:180,PHI:4845,PHI:5550,PHI:179	0	.	1	PF03211	0	PL3_2,PL3_4,PL3_3,PL3,PL3_1,PL3_5	0.985	0.827	1	1	0.83	0	0	26396.31	254	12.0	9.2785	10	103	158	69	18	143	55	34	21	1.0952380952381	0.0	0.0	0.0	1	1	1	1	1	1	0	0	0.39	0.39	0.0
EXK31163.1	2.5708916	1.747532	-3.748468	.	.	.	.	.	0	.	0	.	0	.	0.997	0.919	0	1	0.47	0	1	16807.62	154	9.5	9.4864	8	58	82	44	15	87	32	21	11	1.15151515151515	1.0	0.0	0.0	1	1	1	1	1	1	1	2	21.79	40.9	0.739130434782609
EXK25764.1	2.5705268	9.810859	5.970859	.	.	.	.	.	0	.	0	.	0	.	0.91	0.73	1	1	0.24	0	0	23617.07	216	6.0	9.561	0	67	116	71	25	126	51	30	21	0.793103448275862	1.0	0.0	0.0	1	1	1	1	1	1	0	0	14.31	14.37	0.0
EXK36302.1	2.5655882	10.734	6.0	.	.	.	.	.	0	.	0	.	0	.	0.994	0.795	1	1	0.89	0	0	9352.67	91	6.5	9.7051	4	40	57	27	7	57	15	11	4	0.78125	0.0	0.0	0.0	1	1	1	1	1	1	0	0	0.06	0.06	0.0
EXK40834.1	2.5645218	7.1941445	5.7381445	.	.	.	reduced_virulence	PHI:6265	0	.	0	.	0	GH16	0.286	0.79	1	1	0.83	0	0	37086.88	341	-1.5	6.0144	10	126	208	79	45	185	63	32	31	1.20481927710843	0.0	1.0	0.0	1	1	1	1	0	1	0	0	0.14	0.15	0.0
EXK25461.1	2.5537465	3.7132485	5.9992485	.	.	.	.	.	0	.	0	.	0	.	0.00800000000000001	0.611	1	1	0.67	0	0	11199.09	102	14.5	10.4666	0	36	55	23	14	53	26	21	5	1.58333333333333	0.0	0.0	0.0	1	1	1	1	1	1	0	0	1.54	1.54	0.0
EXK35971.1	2.5467734	10.9741495	5.9881495	.	.	.	.	.	0	.	0	.	0	.	0.993	0.838	1	1	0.59	0	0	21695.51	197	2.0	7.1812	8	67	115	46	27	109	40	22	18	1.1063829787234	0.0	0.0	0.0	1	1	1	1	1	1	0	0	0.38	0.38	0.0
EXK36533.1	2.5467734	15.887366	5.979366	.	.	.	.	.	0	.	1	PF01476	1	CBM50	0.974	0.844	1	1	0.61	0	0	23568.85	218	-0.5	5.9512	10	82	125	60	22	125	48	24	24	1.07407407407407	0.0	0.0	0.0	1	1	1	1	1	1	0	0	0.15	0.15	0.0
EXK26100.1	2.5467734	10.8789	5.9949	.	.	.	.	.	0	.	0	.	0	.	0.991	0.823	1	1	0.49	0	0	21665.48	197	-0.5	6.2131	8	65	116	48	26	112	41	21	20	1.02	0.0	0.0	0.0	1	1	1	1	1	1	0	0	0.79	0.8	0.0
EXK31258.1	2.5405889	7.5068485	5.7308485	.	.	.	.	.	0	.	0	.	0	.	0.608	0.688	1	1	0.3	0	0	28962.94	263	6.5	9.3941	1	78	138	81	34	148	59	34	25	1.10769230769231	0.0	0.0	0.0	1	1	1	1	1	1	0	0	0.23	0.23	0.0
EXK39155.1	2.5357227	10.58855	5.99855	.	.	.	.	.	0	.	0	.	0	.	0.931	0.834	1	1	0.94	0	0	17331.61	164	5.5	8.2311	9	71	105	42	15	82	29	18	11	1.1875	0.0	0.0	0.0	1	1	1	1	1	1	0	0	0.31	0.32	0.0
EXK27584.1	2.5351708	11.394	6.0	.	.	.	.	.	0	.	0	.	0	.	0.999	0.9	1	1	0.69	0	0	11457.18	107	-1.5	4.8427	8	41	67	33	15	75	15	7	8	0.823529411764706	0.0	0.0	0.0	1	1	1	1	1	1	0	0	6.95	6.96	0.0
EXK27404.1	2.533607	10.9673	5.9993	.	.	.	.	.	0	.	0	.	0	.	0.961	0.867	1	1	0.66	0	0	21700.66	197	11.5	9.3964	7	70	113	48	27	104	44	29	15	1.22727272727273	0.0	0.0	0.0	1	1	1	1	1	1	0	0	0.1	0.1	0.0
EXK29324.1	2.5305068	12.1957265	5.9897265	.	.	.	unaffected_pathogenicity,effector_(plant_avirulence_determinant)	PHI:1575,PHI:3216,PHI:3378,PHI:1581	0	.	1	PF03443	1	AA9	0.48	0.721	1	1	0.8	0	0	25281.45	242	4.5	7.5089	3	92	151	76	31	147	45	27	18	0.743243243243243	0.0	0.0	0.0	1	1	1	1	1	1	0	0	3.01	3.02	0.0
EXK35944.1	2.5244012	8.1405435	5.4945435	.	.	.	.	.	0	.	0	.	0	.	0.683	0.758	1	1	0.44	0	0	19118.02	168	14.0	10.4264	2	47	81	46	28	94	41	29	12	1.38888888888889	0.0	0.0	0.0	1	1	1	1	0	1	0	1	22.52	22.53	0.608695652173913
EXK33406.1	2.518281	9.9485745	5.8445745	.	.	.	.	.	0	.	0	.	0	.	0.991	0.693	1	1	0.75	0	0	19444.42	182	3.0	9.4446	1	64	104	70	10	101	35	19	16	1.21621621621622	0.0	0.0	0.0	1	1	1	1	1	1	0	0	3.83	9.98	0.0
EXK26482.1	2.513986	11.3757495	5.9997495	.	.	.	.	.	0	.	0	.	0	.	1.0	0.896	1	1	0.7	0	0	14047.58	127	2.0	7.1806	8	52	70	23	23	73	28	16	12	0.882352941176471	0.0	0.0	0.0	1	1	1	1	1	1	0	0	0.02	0.02	0.0
EXK28715.1	2.508291	5.5907505	5.9027505	.	.	.	.	.	0	.	0	.	0	GH16	0.324	0.624	1	1	0.26	0	0	29363.95	263	4.5	8.3736	2	79	148	59	36	136	65	36	29	1.25862068965517	0.0	0.0	0.0	1	1	1	1	1	1	0	0	1.9	1.9	0.0
EXK35980.1	2.5030012	6.3550995	5.9890995	.	.	.	.	.	0	.	0	.	0	.	0.397	0.664	1	1	0.82	0	0	15269.89	143	-0.5	6.316	2	61	93	38	24	84	26	14	12	0.871794871794872	0.0	0.0	0.0	1	1	1	1	1	1	0	0	10.36	10.51	0.0
EXK26417.1	2.5021265	9.4194495	5.9974495	.	.	.	reduced_virulence,unaffected_pathogenicity,effector_(plant_avirulence_determinant)	PHI:6868,PHI:4980,PHI:2978,PHI:6869	0	.	0	.	0	GH12	0.067	0.67	1	1	0.7	0	0	26190.93	238	1.5	7.2336	2	87	141	58	40	131	29	16	13	1.31372549019608	0.0	0.0	0.0	1	1	1	1	1	1	0	0	1.88	1.9	0.0
EXK26580.1	2.4885194	10.157349	5.999349	.	.	.	.	.	0	.	0	.	0	.	0.905	0.788	1	1	0.8	0	0	26267.89	235	21.5	9.9436	9	74	136	52	35	126	60	42	18	1.52941176470588	0.0	0.0	0.0	1	1	1	1	1	1	0	0	0.89	0.89	0.0
EXK23787.1	2.4808955	5.7549675	5.9769675	.	.	.	.	.	0	.	0	.	0	.	0.328	0.635	1	1	0.35	0	0	17574.88	154	2.5	6.9833	0	46	77	41	28	85	29	18	11	1.06451612903226	0.0	0.0	0.0	1	1	1	1	1	1	0	0	4.89	5.99	0.0
EXK29001.1	2.4735045	3.6232585	5.9932585	.	.	.	.	.	0	.	0	.	0	GH160,PL9_3,PL9_1,PL31,PL9	0.002	0.603	1	1	0.81	0	0	41809.2	391	1.5	7.2396	2	141	243	102	42	206	81	42	39	1.17	0.0	0.0	0.0	1	1	1	1	1	1	0	0	0.32	0.32	0.0
EXK33582.1	2.4625547	11.381973	5.999973	.	.	.	.	.	0	.	0	.	0	.	0.998	0.899	1	1	0.4	0	0	11530.02	104	-0.5	6.1999	6	33	60	24	12	54	25	13	12	1.28571428571429	0.0	0.0	0.0	1	1	1	1	1	1	0	0	0.63	0.63	0.0
EXK43312.1	2.4587836	3.461347	5.663347	.	.	.	.	.	0	.	0	.	0	.	0.023	0.61	1	1	0.85	0	0	34223.41	321	2.5	7.7462	3	117	202	95	38	184	52	28	24	1.03571428571429	0.0	0.0	0.0	1	1	1	1	0	1	0	0	0.44	1.04	0.0
EXK36213.1	2.455564	7.9292485	5.9252485	.	.	.	.	.	0	.	0	.	0	.	0.695	0.639	1	1	0.75	0	0	11164.27	108	-3.0	4.7683	2	45	74	29	16	63	15	7	8	0.862068965517241	0.0	0.0	0.0	1	1	1	1	1	1	0	0	12.28	12.32	0.0
EXK36359.1	2.4544768	11.1477	5.9997	.	.	.	.	.	0	.	0	.	0	.	0.97	0.888	1	1	0.74	0	0	9857.11	89	0.0	6.1256	4	35	50	24	11	52	14	7	7	1.13636363636364	0.0	0.0	0.0	1	1	1	1	1	1	0	0	0.23	0.23	0.0
EXK23992.1	2.4491754	16.099445	5.999445	.	.	.	effector_(plant_avirulence_determinant)	PHI:6834	1	MgxLysM	1	PF01476	1	CBM50	0.992	0.858	1	1	0.37	0	0	16420.6	145	4.5	8.4881	6	41	83	33	15	75	37	21	16	1.35714285714286	0.0	0.0	0.0	1	1	1	1	1	1	0	0	0.0	0.0	0.0
EXK27056.1	2.4434319	11.28	6.0	.	.	.	.	.	0	.	0	.	0	.	1.0	0.88	1	1	0.58	0	0	9868.15	89	-1.0	5.6157	6	32	48	23	13	52	20	10	10	1.26315789473684	0.0	0.0	0.0	1	1	1	1	1	1	0	0	0.51	0.51	0.0
EXK25053.1	2.4433243	3.906546	5.952546	.	.	.	.	.	0	.	0	.	0	.	0.065	0.594	1	1	0.91	0	0	17853.26	172	-1.5	4.9667	10	77	115	46	11	95	19	9	10	0.853658536585366	0.0	0.0	0.0	1	1	1	1	1	1	0	0	1.78	1.84	0.0
EXK34582.1	2.442648	11.4056975	5.9996975	.	.	.	.	.	0	.	0	.	0	.	0.994	0.907	1	1	0.72	0	0	13764.43	124	0.0	6.1872	6	44	70	24	14	67	24	12	12	1.0	0.0	0.0	0.0	1	1	1	1	1	1	0	0	1.87	1.87	0.0
EXK38570.1	2.4403718	13.3821945	5.6881945	.	.	.	increased_virulence_(hypervirulence),unaffected_pathogenicity	PHI:2383,PHI:69	0	.	1	PF01083	0	CE5	0.756	0.693	1	1	0.85	0	0	23301.09	227	-3.0	5.1111	10	93	149	68	18	135	35	17	18	0.692307692307692	0.0	0.0	0.0	1	1	1	1	0	1	0	0	0.02	0.03	0.0
EXK35875.1	2.4403718	5.5298465	5.9978465	.	.	.	.	.	0	.	0	.	0	.	0.296	0.626	1	1	0.88	0	0	25724.69	243	0.5	6.7639	12	101	164	51	25	139	33	17	16	0.857142857142857	0.0	0.0	0.0	1	1	1	1	1	1	0	0	0.35	0.35	0.0
EXK35644.1	2.4325328	11.219946	5.999946	.	.	.	.	.	0	.	0	.	0	.	0.997	0.873	1	1	0.58	0	0	10386.77	96	-0.5	5.7561	4	33	52	20	9	55	18	9	9	0.92	0.0	0.0	0.0	1	1	1	1	1	1	0	0	10.17	10.17	0.0
EXK27753.1	2.428813	11.148	6.0	.	.	.	.	.	0	.	0	.	0	.	0.997	0.861	1	1	0.57	0	0	11563.17	104	3.5	8.0202	5	37	55	29	15	60	23	14	9	1.0952380952381	0.0	0.0	0.0	1	1	1	1	1	1	0	0	0.09	0.1	0.0
EXK27408.1	2.428813	11.034	6.0	.	.	.	.	.	0	.	0	.	0	.	0.997	0.842	1	1	0.81	0	0	9873.15	87	1.5	6.9453	4	30	48	25	17	49	20	12	8	1.41176470588235	0.0	0.0	0.0	1	1	1	1	1	1	0	0	0.11	0.11	0.0
EXK24263.1	2.4286084	11.4662495	5.9942495	.	.	.	.	.	0	.	0	.	0	.	0.996	0.916	1	1	0.64	0	0	14134.04	132	-2.5	5.0737	7	48	78	37	17	81	25	12	13	1.02941176470588	0.0	0.0	0.0	1	1	1	1	1	1	0	0	14.76	15.28	0.0
EXK46442.1	2.426574	11.3159	5.9999	.	.	.	.	.	0	.	0	.	0	.	1.0	0.886	1	1	0.88	0	0	11226.34	107	2.5	7.8073	8	46	73	25	9	57	13	8	5	1.11538461538462	0.0	0.0	0.0	1	1	1	1	1	1	0	0	2.1	2.1	0.0
EXK46641.1	2.4208431	3.6009345	5.8989345	.	.	.	unaffected_pathogenicity	PHI:547	0	.	0	.	0	GH5_5,GH5_46,GH5_1,GH5,GH5_22,GH5_2,GH5_28,GH5_25,GH5_4,GH5_8,GH5_40,GH5_39	0.005	0.612	1	1	0.8	0	0	36320.79	333	3.5	7.4684	2	123	185	92	45	182	69	38	31	1.1	0.0	0.0	0.0	1	1	1	1	1	1	0	0	0.21	0.24	0.0
EXK40928.1	2.4185987	7.629845	5.853845	.	.	.	.	.	0	.	0	.	0	.	0.572	0.724	1	1	0.68	0	0	26020.32	240	2.0	6.9002	4	83	141	64	33	137	56	31	25	0.859375	0.0	0.0	0.0	1	1	1	1	1	1	0	0	0.06	0.09	0.0
EXK29993.1	2.4139447	10.6672405	5.9752405	.	.	.	.	.	0	.	0	.	0	.	0.938	0.844	1	1	0.68	0	0	21523.38	197	6.0	8.7671	4	62	110	49	24	107	42	25	17	1.15217391304348	1.0	0.0	0.0	1	1	1	1	1	1	0	0	0.49	0.49	0.0
EXK36499.1	2.4134586	12.7805855	5.9985855	.	.	.	.	.	1	Mycgr3G38105	1	PF00545	0	.	0.687	0.61	1	1	0.83	0	0	13584.81	131	-2.0	4.8986	4	61	89	35	16	74	17	8	9	0.868421052631579	0.0	0.0	0.0	1	1	1	1	1	1	0	0	0.23	0.23	0.0
EXK26035.1	2.3991117	10.9079985	5.9999985	.	.	.	.	.	0	.	0	.	0	.	0.969	0.849	1	1	0.57	0	0	12000.73	105	10.0	10.4029	2	34	54	24	15	57	22	16	6	1.47826086956522	0.0	0.0	0.0	1	1	1	1	1	1	0	1	20.17	20.18	0.75
EXK26049.1	2.3978949	10.5826835	5.8666835	.	.	.	.	.	0	.	0	.	0	.	0.93	0.856	1	1	0.48	0	0	19322.87	173	-0.5	6.3229	3	55	97	50	23	91	36	19	17	1.54838709677419	0.0	0.0	0.0	1	1	1	1	1	1	0	0	0.06	0.06	0.0
EXK25094.1	2.3978949	10.9319875	5.9939875	.	.	.	.	.	0	.	0	.	0	.	0.974	0.849	1	1	0.78	0	0	15796.86	140	0.0	6.4429	4	39	77	41	15	73	29	15	14	1.26923076923077	0.0	0.0	0.0	1	1	1	1	1	1	0	0	0.02	0.02	0.0
EXK33726.1	2.3944888	10.016612	5.816612	.	.	.	.	.	0	.	0	.	0	.	0.878	0.822	1	1	0.36	0	0	20898.67	184	-1.0	6.2189	3	53	96	46	30	101	42	22	20	1.17948717948718	0.0	0.0	0.0	1	1	1	1	1	1	0	0	0.04	0.04	0.0
EXK32724.1	2.3920307	6.5645945	5.9405945	.	.	.	.	.	0	.	0	.	0	.	0.372	0.732	1	1	0.8	0	0	33107.49	296	0.0	6.4834	12	100	167	64	45	149	60	33	27	1.26785714285714	0.0	0.0	0.0	1	1	1	1	1	1	0	0	2.85	2.86	0.0
EXK24287.1	2.3904274	15.7682985	5.8962985	.	.	.	effector_(plant_avirulence_determinant)	PHI:5287,PHI:3977	1	FolSix6	0	.	0	.	0.937	0.875	1	1	0.65	0	0	24512.54	225	-1.5	5.7212	9	79	134	57	24	120	46	23	23	1.27083333333333	0.0	0.0	0.0	1	1	1	1	1	1	0	0	0.09	0.11	0.0
EXK46340.1	2.3818533	10.540687	5.842687	.	.	.	.	.	0	.	0	.	0	.	0.999	0.784	1	1	0.69	0	0	21163.06	205	-2.5	5.539	0	68	131	79	16	121	36	18	18	1.11320754716981	0.0	0.0	0.0	1	1	1	1	1	1	0	0	0.5	1.04	0.0
EXK46273.1	2.3784218	15.7370235	5.8470235	.	.	.	reduced_virulence,increased_virulence_(hypervirulence)	PHI:8666,PHI:8669,PHI:8667,PHI:8668	0	.	0	.	0	.	0.993	0.822	1	1	0.78	0	0	28541.11	266	4.0	7.6892	12	99	147	72	19	138	54	30	24	1.11864406779661	1.0	0.0	0.0	1	1	1	1	1	1	0	0	1.04	1.04	0.0
EXK40813.1	2.3763223	4.2115995	5.9995995	.	.	.	.	.	0	.	0	.	0	.	0.101	0.601	1	1	0.92	0	0	16320.6	154	9.5	9.5584	6	68	98	38	18	86	20	15	5	1.15384615384615	0.0	0.0	0.0	1	1	1	1	1	1	0	0	1.36	1.37	0.0
EXK40945.1	2.3763223	4.754039	5.996039	.	.	.	.	.	0	.	0	.	0	CBM63	0.154	0.639	1	1	0.83	0	0	25270.9	236	11.0	9.3785	7	94	147	63	24	128	49	31	18	1.15384615384615	0.0	0.0	0.0	1	1	1	1	1	1	0	0	3.92	3.92	0.0
EXK47985.1	2.3763223	4.5932995	5.9312995	.	.	.	.	.	0	.	0	.	0	.	0.149	0.628	1	1	0.83	0	0	31583.58	303	13.0	8.6362	18	129	195	100	32	195	44	29	15	0.987179487179487	1.0	1.0	0.0	1	1	1	1	1	1	0	0	0.51	3.46	0.0
EXK36540.1	2.3763223	12.598694	5.996694	.	.	.	effector_(plant_avirulence_determinant),unaffected_pathogenicity,reduced_virulence,increased_virulence_(hypervirulence)	PHI:3167,PHI:5540,PHI:695,PHI:3221,PHI:9428,PHI:3209,PHI:5103,PHI:2118,PHI:6417,PHI:3164,PHI:3127	1	MoMSP1	1	PF07249	0	.	0.597	0.67	1	1	0.88	0	0	14540.61	139	7.5	9.6578	4	60	87	46	14	84	18	13	5	0.926829268292683	0.0	0.0	0.0	1	1	1	1	1	1	0	0	1.84	1.97	0.0
EXK28122.1	2.3682299	14.909194	5.997194	.	.	.	reduced_virulence,unaffected_pathogenicity	PHI:567,PHI:2214,PHI:546,PHI:570,PHI:573,PHI:2210,PHI:571,PHI:2213,PHI:572,PHI:2211	1	FgXYLA	1	PF00457	1	GH11,CBM60	0.805	0.847	1	1	0.78	0	0	25637.88	231	0.5	6.6391	1	86	131	44	41	123	37	20	17	1.13461538461538	0.0	0.0	0.0	1	1	1	1	1	1	0	0	0.09	0.1	0.0
EXK25164.1	2.36621	10.4516985	5.9996985	.	.	.	.	.	0	.	0	.	0	.	0.954	0.788	1	1	0.77	0	0	26181.67	235	20.5	9.8853	9	76	139	51	34	124	59	41	18	1.49019607843137	0.0	0.0	0.0	1	1	1	1	1	1	0	0	0.77	0.77	0.0
EXK36711.1	2.3625245	11.3879985	5.9999985	.	.	.	.	.	0	.	0	.	0	.	1.0	0.898	1	1	0.87	0	0	9893.12	93	1.0	7.0175	7	41	61	23	10	53	20	11	9	0.791666666666667	0.0	0.0	0.0	1	1	1	1	1	1	0	0	0.19	0.19	0.0
EXK41213.1	2.3594856	11.485349	5.613349	.	.	.	reduced_virulence	PHI:9285,PHI:2644,PHI:7258	0	.	0	.	0	.	0.999	0.813	1	1	0.22	0	0	17251.83	161	0.5	6.7134	2	54	94	62	18	99	38	20	18	0.86046511627907	0.0	0.0	0.0	1	1	1	1	1	1	0	1	17.34	17.5	1.0
EXK36313.1	2.3488986	8.62019	5.68019	.	.	.	.	.	0	.	0	.	0	CE12	0.765	0.725	1	1	0.47	0	0	26671.85	247	-4.5	4.9173	0	81	141	76	26	136	53	25	28	1.01639344262295	0.0	0.0	0.0	1	1	1	1	1	1	0	0	0.23	0.23	0.0
EXK29264.1	2.3425963	8.1500405	5.9900405	.	.	.	.	.	0	.	0	.	0	.	0.7	0.66	1	1	0.69	0	0	13984.98	128	1.0	6.8582	2	44	73	40	18	72	25	14	11	1.10344827586207	0.0	0.0	0.0	1	1	1	1	1	1	0	0	1.02	1.45	0.0
EXK25162.1	2.3425963	6.047149	5.957149	.	.	.	.	.	0	.	0	.	0	GH24	0.388	0.627	1	1	0.77	0	0	27715.03	259	20.0	9.9452	10	98	149	72	23	144	59	40	19	1.17741935483871	0.0	0.0	0.0	1	1	1	1	1	1	0	0	1.03	1.04	0.0
EXK26581.1	2.3425963	6.8365495	5.9485495	.	.	.	.	.	0	.	0	.	0	GH24	0.517	0.631	1	1	0.75	0	0	27688.01	259	19.0	9.8745	10	98	149	74	23	145	60	40	20	1.17741935483871	0.0	0.0	0.0	1	1	1	1	1	1	0	0	1.03	1.04	0.0
EXK32349.1	2.3425963	7.0995995	5.7255995	.	.	.	.	.	0	.	0	.	0	.	0.618	0.611	1	1	0.43	0	0	26058.59	242	-3.5	5.126	4	84	139	75	19	131	60	29	31	0.847457627118644	0.0	0.0	0.0	1	1	1	1	1	1	0	0	0.47	0.52	0.0
EXK29262.1	2.3425963	8.1500405	5.9900405	.	.	.	.	.	0	.	0	.	0	.	0.7	0.66	1	1	0.69	0	0	13984.98	128	1.0	6.8582	2	44	73	40	18	72	25	14	11	1.10344827586207	0.0	0.0	0.0	1	1	1	1	1	1	0	0	1.02	1.45	0.0
EXK29263.1	2.3425963	8.1500405	5.9900405	.	.	.	.	.	0	.	0	.	0	.	0.7	0.66	1	1	0.69	0	0	13984.98	128	1.0	6.8582	2	44	73	40	18	72	25	14	11	1.10344827586207	0.0	0.0	0.0	1	1	1	1	1	1	0	0	1.02	1.45	0.0
EXK26284.1	2.3340929	6.86277	5.69477	.	.	.	reduced_virulence	PHI:6473	0	.	0	.	0	.	0.354	0.674	1	1	0.85	0	0	31891.77	295	0.5	6.632	4	100	180	86	33	163	55	29	26	1.17647058823529	0.0	0.0	0.0	1	1	1	1	1	1	0	0	4.82	4.82	0.0
EXK44321.1	2.3300467	11.0560405	5.9380405	.	.	.	.	.	0	.	0	.	0	.	0.981	0.872	1	1	0.4	0	0	23403.1	209	0.0	6.4781	8	69	116	49	30	112	51	27	24	1.1304347826087	0.0	0.0	0.0	1	1	1	1	1	1	0	0	0.01	0.02	0.0
EXK24676.1	2.3278804	8.345681	5.927681	.	.	.	.	.	0	.	0	.	0	.	0.682	0.721	1	1	0.58	0	0	21765.62	198	0.5	6.7157	2	68	116	57	24	112	46	24	22	0.764705882352941	0.0	0.0	0.0	1	1	1	1	1	1	0	0	0.15	0.15	0.0
EXK32806.1	2.3269925	10.427414	5.495414	.	.	.	.	.	0	.	0	.	0	.	0.958	0.864	1	1	0.43	0	0	21740.53	198	12.5	9.9258	8	65	100	61	11	98	43	28	15	1.81481481481482	1.0	0.0	0.0	1	1	1	1	1	1	0	0	0.16	1.77	0.0
EXK24621.1	2.3209248	9.0095835	5.9435835	.	.	.	.	.	0	.	0	.	0	.	0.889	0.622	1	1	0.68	0	0	27722.6	263	0.0	6.4857	4	89	156	88	20	152	53	28	25	0.915492957746479	0.0	0.0	0.0	1	1	1	1	1	1	0	0	0.03	0.71	0.0
EXK24386.1	2.3209248	9.0095835	5.9435835	.	.	.	.	.	0	.	0	.	0	.	0.889	0.622	1	1	0.68	0	0	27722.6	263	0.0	6.4857	4	89	156	88	20	152	53	28	25	0.915492957746479	0.0	0.0	0.0	1	1	1	1	1	1	0	0	0.03	0.71	0.0
EXK46536.1	2.3185878	10.7361245	5.9781245	.	.	.	.	.	0	.	0	.	0	.	0.997	0.796	1	1	0.91	0	0	20816.61	190	11.5	8.9517	10	70	112	43	25	101	40	27	13	1.31578947368421	0.0	0.0	0.0	1	1	1	1	1	1	0	0	0.03	0.04	0.0
EXK47863.1	2.3124814	6.797594	2.687594	.	.	.	.	.	0	.	0	.	0	.	0.919	0.766	1	1	0.25	1	0	23259.15	203	-2.0	6.0782	2	54	103	58	34	106	56	29	27	1.60606060606061	0.0	0.0	0.0	1	1	1	1	1	1	1	1	11.3	31.83	0.0
EXK25958.1	2.3081102	10.8295495	5.9515495	.	.	.	.	.	0	.	0	.	0	.	0.997	0.816	1	1	0.74	0	0	14778.78	134	0.0	6.2313	4	39	78	37	12	71	26	13	13	1.64	0.0	0.0	0.0	1	1	1	1	1	1	0	0	0.17	0.17	0.0
EXK44452.1	2.3047845	10.2937245	5.8537245	.	.	.	.	.	0	.	0	.	0	.	0.967	0.773	1	1	0.78	0	0	19815.23	185	-4.5	4.8835	3	58	114	52	21	105	34	16	18	0.829787234042553	0.0	0.0	0.0	1	1	1	1	1	1	0	0	0.43	0.43	0.0
EXK40364.1	2.303673	14.4210795	5.6950795	.	.	.	.	.	1	MoNIS1,CoNIS1	0	.	0	.	0.942	0.679	1	1	0.58	0	0	14823.96	141	2.0	9.225	0	55	78	49	12	81	28	15	13	1.07894736842105	1.0	0.0	0.0	1	1	1	1	1	1	0	0	0.13	0.44	0.0
EXK35808.1	2.3004797	11.2799	5.9999	.	.	.	.	.	0	.	0	.	0	.	1.0	0.88	1	1	0.47	0	0	18357.74	168	7.0	7.9968	14	63	104	35	20	92	44	27	17	0.782608695652174	0.0	0.0	0.0	1	1	1	1	1	1	0	0	0.01	0.01	0.0
EXK27316.1	2.2992535	5.4926465	5.9846465	.	.	.	.	.	0	.	0	.	0	.	0.314	0.604	1	1	0.78	0	0	28405.26	266	4.5	8.2135	6	101	160	73	25	150	54	30	24	0.924242424242424	0.0	0.0	0.0	1	1	1	1	1	1	0	0	0.2	0.21	0.0
EXK29591.1	2.2992535	4.4159675	5.5379675	.	.	.	.	.	0	.	0	.	0	.	0.212	0.601	1	1	0.8	0	0	32387.22	297	-2.0	6.0676	9	105	181	71	40	164	56	29	27	1.1875	0.0	0.0	0.0	1	1	1	1	1	1	0	0	2.32	2.42	0.0
EXK28596.1	2.2949743	9.819539	5.991539	.	.	.	.	.	0	.	0	.	0	GH24	0.894	0.744	1	1	0.81	0	0	27955.91	258	13.0	9.1503	11	94	151	73	23	141	53	34	19	1.06666666666667	1.0	0.0	0.0	1	1	1	1	1	1	0	0	5.11	5.15	0.0
EXK36416.1	2.2771258	7.978018	5.376018	.	.	.	reduced_virulence	PHI:8606	0	.	0	.	0	CE3,CE2	0.567	0.7	1	1	0.6	0	0	26572.99	244	10.0	10.1496	0	65	127	79	18	139	61	37	24	1.11864406779661	0.0	1.0	0.0	1	1	1	1	1	1	0	1	19.32	19.33	0.91304347826087
EXK38618.1	2.2728467	6.324218	5.418218	.	.	.	.	.	0	.	0	.	0	.	0.466	0.685	1	1	0.08	0	0	14027.87	124	2.5	7.4689	0	35	57	34	15	60	27	16	11	1.17391304347826	.	.	.	1	1	1	0	1	1	0	0	1.19	1.19	0.0
EXK32758.1	2.2713087	8.673142	5.901142	.	.	.	.	.	0	.	0	.	0	.	0.7	0.762	1	1	0.65	0	0	17453.2	157	-5.5	4.7483	3	52	93	37	23	77	39	18	21	1.33333333333333	0.0	0.0	0.0	1	1	1	1	1	1	0	0	0.95	0.95	0.0
EXK29120.1	2.2710328	11.2859995	5.9999995	.	.	.	.	.	0	.	0	.	0	.	1.0	0.881	1	1	0.59	0	0	16807.14	153	3.0	7.3927	14	60	91	32	18	83	41	23	18	0.882352941176471	0.0	0.0	0.0	1	1	1	1	1	1	0	0	0.81	0.81	0.0
EXK27781.1	2.2667215	5.34205	5.68405	.	.	.	.	.	0	.	0	.	0	.	0.33	0.613	1	1	0.47	0	0	26153.32	238	-6.5	4.9211	4	76	132	57	30	128	59	28	31	1.07692307692308	0.0	0.0	0.0	1	1	1	1	1	1	0	0	0.64	0.64	0.0
EXK36628.1	2.2634654	10.426957	5.668957	.	.	.	.	.	0	.	0	.	0	.	0.925	0.868	1	1	0.75	0	0	21121.93	196	4.5	7.4095	7	77	116	59	25	108	41	25	16	1.0	0.0	0.0	0.0	1	1	1	1	0	1	0	0	5.34	23.17	0.0
EXK49704.1	2.2594051	3.9716895	5.9636895	.	.	.	.	.	0	.	0	.	0	CE12	0.0520000000000001	0.616	1	1	0.89	0	0	27912.48	258	7.0	9.1437	3	101	153	73	30	137	47	28	19	1.1551724137931	0.0	0.0	0.0	1	1	1	1	1	1	0	0	0.24	0.25	0.0
EXK31094.1	2.2559104	8.6110825	5.7610825	.	.	.	.	.	0	.	0	.	0	.	0.821	0.654	1	1	0.77	0	0	20093.66	190	-6.5	4.4217	2	64	112	66	14	104	31	13	18	0.934782608695652	0.0	0.0	0.0	1	1	1	1	1	1	0	0	0.68	0.68	0.0
EXK28760.1	2.2559104	11.0110815	5.9390815	.	.	.	increased_virulence_(hypervirulence),unaffected_pathogenicity,loss_of_pathogenicity	PHI:2849,PHI:2383,PHI:69,PHI:407	0	.	1	PF01083	0	CE5	0.38	0.632	1	1	0.72	0	0	28405.57	262	13.0	9.6746	6	90	150	81	28	152	54	35	19	0.902777777777778	0.0	0.0	0.0	1	1	1	1	1	1	0	0	0.15	0.34	0.0
EXK23710.1	2.2559104	10.4237875	5.9277875	.	.	.	reduced_virulence,effector_(plant_avirulence_determinant)	PHI:5401,PHI:8628,PHI:5284,PHI:379	1	FolSix1,LmAvrLm2	0	.	0	.	0.257	0.659	1	1	0.28	0	0	30834.47	283	0.0	6.4862	8	102	168	70	35	155	66	35	31	0.782608695652174	0.0	0.0	0.0	1	1	1	1	1	1	0	0	4.93	4.93	0.0
EXK32754.1	2.2559104	14.1416745	5.9796745	.	.	.	unaffected_pathogenicity,effector_(plant_avirulence_determinant)	PHI:7376,PHI:7665,PHI:6831,PHI:8935,PHI:7378,PHI:8934,PHI:6833,PHI:7381	0	.	1	PF01476	1	CBM50	0.824	0.703	1	1	0.75	0	0	28494.53	265	14.0	9.0628	12	100	161	73	27	144	56	36	20	1.109375	0.0	0.0	0.0	1	1	1	1	1	1	0	0	0.11	0.11	0.0
EXK40323.1	2.2516315	9.901448	5.999448	.	.	.	unaffected_pathogenicity,effector_(plant_avirulence_determinant)	PHI:1575,PHI:3216,PHI:3378,PHI:1581	1	MoCDIP4	1	PF03443	1	AA9	0.193	0.624	1	1	0.82	0	0	26499.8	247	4.5	7.6717	6	95	152	60	35	148	38	23	15	0.791666666666667	0.0	0.0	0.0	1	1	1	1	1	1	0	0	0.28	0.28	0.0
EXK35894.1	2.2516315	8.7199255	5.9179255	.	.	.	.	.	0	.	0	.	0	.	0.786	0.681	1	1	0.8	0	0	26967.34	252	2.5	7.0359	10	100	151	69	33	147	50	28	22	0.850746268656716	0.0	0.0	0.0	1	1	1	1	1	1	0	0	0.09	0.46	0.0
EXK36020.1	2.2515588	10.578	6.0	.	.	.	.	.	0	.	0	.	0	.	0.992	0.771	1	1	0.85	0	0	10433.67	95	2.5	7.2771	6	38	55	22	17	57	19	12	7	0.807692307692308	0.0	0.0	0.0	1	1	1	1	1	1	0	0	10.0	10.0	0.0
EXK44843.1	2.2490926	7.9169195	5.7809195	.	.	.	.	.	0	.	0	.	0	.	0.601	0.755	1	1	0.45	0	0	25055.13	221	-3.5	5.3002	3	63	120	52	38	117	53	26	27	1.48837209302326	0.0	0.0	0.0	1	1	1	1	1	1	0	0	0.83	0.83	0.0
EXK40190.1	2.247806	9.108	6.0	.	.	.	.	.	0	.	0	.	0	.	0.851	0.667	1	1	0.84	0	0	15508.84	147	-8.0	4.1611	8	67	102	32	16	75	27	10	17	0.868421052631579	0.0	0.0	0.0	1	1	1	1	1	1	0	0	2.29	2.29	0.0
EXK24251.1	2.2358217	14.2410295	5.9770295	.	.	.	increased_virulence_(hypervirulence),effector_(plant_avirulence_determinant),loss_of_pathogenicity	PHI:1081,PHI:5067,PHI:534,PHI:8380	1	PtrToxA,Fom_2,ChToxA,PnToxA	0	.	0	.	0.853	0.691	1	1	0.27	0	0	18835.27	167	2.5	7.3872	2	52	85	52	17	84	39	22	17	0.9375	1.0	0.0	0.0	1	1	1	1	1	1	0	1	15.33	15.33	0.833333333333333
EXK27402.1	2.22156	10.0633095	5.9713095	.	.	.	.	.	0	.	0	.	0	.	0.956	0.726	1	1	0.32	0	0	28333.18	247	7.5	8.2759	8	69	126	57	40	130	63	37	26	1.84444444444444	0.0	0.0	0.0	1	1	1	1	1	1	0	0	3.18	3.21	0.0
EXK36024.1	2.2210016	8.986911	5.948911	.	.	.	reduced_virulence,increased_virulence_(hypervirulence),unaffected_pathogenicity	PHI:6978,PHI:2364,PHI:2043,PHI:569,PHI:2206,PHI:7911,PHI:2209,PHI:4246,PHI:2208,PHI:7912,PHI:2207,PHI:568,PHI:2204	1	CfTom1	1	PF00331	1	GH10	0.037	0.636	1	1	0.81	0	0	35720.45	328	9.0	9.4503	2	103	192	105	36	177	74	43	31	1.28767123287671	0.0	0.0	0.0	1	1	1	1	1	1	0	0	0.07	0.07	0.0
EXK28923.1	2.220759	15.7092235	5.9992235	.	.	.	reduced_virulence,increased_virulence_(hypervirulence)	PHI:4620,PHI:179,PHI:4845,PHI:5550,PHI:180	0	.	1	PF03211	0	PL3_2,PL3_4,PL3_3,PL3,PL3_1,PL3_5	0.986	0.799	1	1	0.91	0	0	24858.78	240	3.0	7.6556	12	108	159	58	19	130	46	25	21	0.95	0.0	0.0	0.0	1	1	1	1	1	1	0	0	0.06	0.07	0.0
EXK47374.1	2.2202868	8.735786	5.951786	.	.	.	.	.	0	.	0	.	0	.	0.829	0.635	1	1	0.39	0	0	18737.03	171	-3.0	4.9584	6	64	98	43	18	85	40	19	21	1.02941176470588	0.0	0.0	0.0	1	1	1	1	1	1	0	0	0.69	0.69	0.0
EXK43004.1	2.2169385	10.7252255	2.5692255	.	.	.	reduced_virulence,unaffected_pathogenicity	PHI:6206,PHI:7734,PHI:7633,PHI:2477,PHI:249,PHI:6199,PHI:213,PHI:7181,PHI:7143,PHI:277,PHI:7735	0	.	1	PF00160	0	.	0.949	0.577	1	1	0.19	1	0	26900.82	247	7.5	9.9112	0	79	125	73	31	140	66	38	28	1.06779661016949	0.0	0.0	0.0	1	1	1	1	1	1	1	1	18.7	35.25	1.0
EXK34578.1	2.2147028	10.5144	5.9904	.	.	.	.	.	0	.	0	.	0	.	0.914	0.84	1	1	0.46	0	0	15366.19	138	-2.5	4.8481	8	60	83	29	19	74	30	14	16	0.931034482758621	0.0	0.0	0.0	1	1	1	1	1	1	0	0	0.02	0.02	0.0
EXK40906.1	2.2147028	10.769661	5.993661	.	.	.	.	.	0	.	0	.	0	.	0.982	0.814	1	1	0.47	0	0	19036.48	179	0.0	6.4187	10	72	108	51	13	96	35	18	17	0.780487804878049	0.0	0.0	0.0	1	1	1	1	1	1	0	0	0.48	0.48	0.0
EXK45551.1	2.2131293	9.6781165	5.9641165	.	.	.	.	.	0	.	0	.	0	.	0.854	0.765	1	1	0.34	0	0	26131.69	237	4.5	7.7767	4	68	124	64	27	124	54	31	23	1.36	0.0	0.0	0.0	1	1	1	1	1	1	0	0	0.08	0.1	0.0
EXK25546.1	2.2110415	9.7960365	5.9680365	.	.	.	.	.	0	.	0	.	0	.	0.823	0.815	1	1	0.34	0	0	25650.7	235	0.0	6.4918	5	73	134	59	30	122	56	31	25	1.03703703703704	0.0	0.0	0.0	1	1	1	1	1	1	0	0	0.03	0.03	0.0
EXK30756.1	2.2082884	10.017953	5.901953	.	.	.	.	.	0	.	0	.	0	.	0.995	0.691	1	1	0.65	0	0	19512.01	186	2.5	7.4769	9	82	113	59	15	106	36	20	16	0.773584905660377	0.0	0.0	0.0	1	1	1	1	1	1	0	0	0.27	0.27	0.0
EXK48760.1	2.2046485	8.75395	5.99995	.	.	.	.	.	0	.	0	.	0	.	0.763	0.696	1	1	0.83	0	0	6692.78	65	-1.0	4.7101	4	27	43	21	3	41	11	5	6	0.722222222222222	0.0	0.0	0.0	1	1	1	1	1	1	0	0	4.71	4.71	0.0
EXK29323.1	2.1822696	12.433648	5.921648	.	.	.	.	.	0	.	1	PF14021	0	.	0.558	0.694	1	1	0.74	0	0	24217.4	224	0.5	6.8789	5	76	131	60	25	132	37	19	18	0.898305084745763	0.0	0.0	0.0	1	1	1	1	1	1	0	0	0.21	0.25	0.0
EXK35470.1	2.1700854	11.807396	5.995396	.	.	.	reduced_virulence	PHI:3703	0	.	0	.	0	.	0.993	0.809	1	1	0.43	0	0	18772.39	171	-2.5	5.5936	9	62	91	44	23	103	40	20	20	0.804347826086956	0.0	0.0	0.0	1	1	1	1	1	1	0	0	11.5	11.52	0.0
EXK27944.1	2.1670809	10.9348065	5.9488065	.	.	.	.	.	0	.	0	.	0	.	0.987	0.844	1	1	0.47	0	0	16373.61	150	-1.5	5.9474	8	50	89	39	17	83	29	15	14	1.06896551724138	0.0	0.0	0.0	1	1	1	1	1	1	0	0	0.21	0.21	0.0
EXK38592.1	2.1670809	10.9254915	5.8494915	.	.	.	.	.	0	.	0	.	0	.	0.988	0.858	1	1	0.63	0	0	22809.85	213	-3.5	5.2383	10	77	131	66	17	122	45	22	23	0.826923076923077	0.0	0.0	0.0	1	1	1	1	1	1	0	0	0.38	0.38	0.0
EXK44561.1	2.163473	9.399671	5.943671	.	.	.	.	.	0	.	0	.	0	.	0.825	0.751	1	1	0.63	0	0	22858.14	206	2.5	7.856	2	62	116	58	32	121	36	20	16	1.39130434782609	1.0	1.0	0.0	1	1	1	1	1	1	0	0	8.35	9.43	0.0
EXK30624.1	2.1633182	9.166776	5.884776	.	.	.	.	.	0	.	0	.	0	.	0.876	0.671	1	1	0.28	0	0	20084.91	182	4.0	7.8402	3	58	99	54	22	101	43	25	18	0.69047619047619	0.0	0.0	0.0	1	1	1	1	1	1	0	0	0.04	0.04	0.0
EXK23953.1	2.1615171	10.3260285	5.8740285	.	.	.	.	.	0	.	0	.	0	.	0.968	0.774	1	1	0.41	0	0	15023.35	141	5.0	9.0227	2	46	80	45	17	89	25	16	9	0.916666666666667	0.0	0.0	0.0	1	1	1	1	1	1	0	0	16.69	29.68	0.0
EXK30263.1	2.1525488	15.486349	5.998349	.	.	.	.	.	0	.	1	PF16541	0	.	0.908	0.84	1	1	0.73	0	0	20702.47	184	10.0	9.3416	7	66	100	38	24	87	45	28	17	1.59375	0.0	0.0	0.0	1	1	1	1	1	1	0	0	0.04	0.04	0.0
EXK23207.1	2.1517115	8.472	6.0	.	.	.	.	.	0	.	0	.	0	.	0.594	0.818	1	1	0.59	0	0	7177.12	63	-1.5	4.7648	3	20	35	15	8	34	13	6	7	1.18181818181818	0.0	0.0	0.0	1	1	1	1	1	1	0	0	0.0	0.0	0.0
EXK37842.1	2.148354	9.9687385	5.6967385	.	.	.	.	.	0	.	0	.	0	.	1.0	0.712	1	1	0.22	0	0	10501.1	96	-2.5	5.098	1	25	51	38	9	54	27	13	14	1.3	0.0	0.0	0.0	1	1	1	1	1	1	0	0	1.18	1.18	0.0
EXK30791.1	2.1286335	9.392981	5.822981	.	.	.	.	.	0	.	0	.	0	.	0.858	0.737	1	1	0.76	0	0	21171.89	199	-0.5	5.9018	5	76	121	59	20	112	36	18	18	0.942307692307692	0.0	0.0	0.0	1	1	1	1	1	1	0	0	7.18	7.19	0.0
EXK40886.1	2.127777	7.606987	5.668987	.	.	.	.	.	0	.	0	.	0	GH134	0.61	0.713	1	1	0.5	0	0	20391.71	184	-3.0	4.9936	2	64	101	51	23	97	44	21	23	1.15789473684211	0.0	0.0	0.0	1	1	1	1	1	1	0	0	0.23	0.23	0.0
EXK40887.1	2.127777	7.606987	5.668987	.	.	.	.	.	0	.	0	.	0	GH134	0.61	0.713	1	1	0.5	0	0	20391.71	184	-3.0	4.9936	2	64	101	51	23	97	44	21	23	1.15789473684211	0.0	0.0	0.0	1	1	1	1	1	1	0	0	0.23	0.23	0.0
EXK29399.1	2.1237488	11.479726	5.999726	.	.	.	reduced_virulence,unaffected_pathogenicity	PHI:2214,PHI:546,PHI:567,PHI:570,PHI:573,PHI:2210,PHI:571,PHI:2213,PHI:572,PHI:2211	1	FgXYLA	1	PF00457	1	GH11,CBM60	0.35	0.73	1	1	0.78	0	0	25108.64	232	4.5	9.2086	0	88	148	48	32	123	32	19	13	1.09615384615385	0.0	0.0	0.0	1	1	1	1	1	1	0	0	1.88	1.88	0.0
EXK32798.1	2.1180992	6.529985	5.551985	.	.	.	.	.	0	.	0	.	0	.	0.48	0.683	1	1	0.07	0	0	25915.49	228	2.5	7.4612	0	59	111	70	33	131	61	33	28	1.0377358490566	0.0	0.0	0.0	1	1	1	1	1	1	0	0	0.02	0.02	0.0
EXK28229.1	2.117549	3.925106	5.995106	.	.	.	unaffected_pathogenicity	PHI:7320	0	.	0	.	0	GH18	0.0	0.655	1	1	0.85	0	0	45404.87	417	5.0	8.003	5	139	244	109	59	236	88	48	40	1.19626168224299	0.0	0.0	0.0	1	1	1	1	1	1	0	0	0.96	0.98	0.0
EXK28780.1	2.1169043	3.571489	5.995489	.	.	.	.	.	0	.	0	.	0	GH43_26,GH43_17,GH43_2,GH43_30,GH43_27,GH43_8,GH43_12,GH43,GH43_34,GH43_31,GH159,GH43_33,GH43_11,GH43_9,GH43_32,GH43_22,GH43_10,GH43_29,GH43_3	0.001	0.595	1	1	0.85	0	0	35375.24	323	2.5	7.2694	6	126	188	71	49	175	55	30	25	1.10526315789474	0.0	0.0	0.0	1	1	1	1	1	1	0	0	0.51	0.52	0.0
EXK25742.1	2.11584	12.455694	5.709694	.	.	.	reduced_virulence,unaffected_pathogenicity	PHI:7650,PHI:7649,PHI:7651	0	.	1	PF00188	0	.	0.587	0.704	1	1	0.69	0	0	21161.51	194	1.0	6.6946	1	67	110	50	26	99	43	24	19	1.04761904761905	0.0	0.0	0.0	1	1	1	1	0	1	0	0	0.04	0.04	0.0
EXK38382.1	2.1113613	11.297899	5.999899	.	.	.	.	.	0	.	0	.	0	.	1.0	0.883	1	1	0.6	0	0	8790.95	81	-4.0	4.2502	5	26	46	24	5	46	18	7	11	1.21052631578947	0.0	0.0	0.0	1	1	1	1	1	1	0	0	0.82	0.83	0.0
EXK36952.1	2.1088285	10.7516495	5.9996495	.	.	.	.	.	0	.	0	.	0	.	0.995	0.797	1	1	0.41	0	0	13583.27	119	2.5	7.0712	6	32	55	28	20	63	30	18	12	1.04	0.0	0.0	0.0	1	1	1	1	1	1	0	0	5.62	5.62	0.0
EXK27616.1	2.0875945	7.7978335	5.9978335	.	.	.	.	.	0	.	0	.	0	.	0.56	0.74	1	1	0.65	0	0	17146.56	161	2.5	7.9314	6	63	100	48	16	94	23	13	10	0.857142857142857	0.0	0.0	0.0	1	1	1	1	1	1	0	0	0.64	0.64	0.0
EXK29503.1	2.0833008	13.6243755	5.5763755	.	.	.	.	.	1	MoCDIP5	0	.	0	.	0.768	0.74	1	1	0.49	0	0	19557.77	174	-9.0	4.4766	3	55	94	49	25	94	40	17	23	1.18421052631579	0.0	0.0	0.0	1	1	1	1	1	1	0	0	2.88	2.88	0.0
EXK49724.1	2.0795255	10.650249	5.988249	.	.	.	.	.	0	.	0	.	0	.	0.971	0.806	1	1	0.47	0	0	14384.43	131	3.5	7.6947	5	47	69	43	19	77	24	15	9	1.13793103448276	0.0	0.0	0.0	1	1	1	1	1	1	0	1	22.15	22.21	0.826086956521739
EXK27317.1	2.076755	16.1642995	5.9982995	.	.	.	.	.	1	MoSPD5,MoBas4	0	.	0	.	0.997	0.864	1	1	0.7	0	0	12268.64	115	-6.5	4.2798	8	52	72	27	14	66	23	9	14	0.67741935483871	0.0	0.0	0.0	1	1	1	1	1	1	0	0	0.67	0.67	0.0
EXK36161.1	2.076755	10.7879	5.9999	.	.	.	.	.	0	.	0	.	0	.	0.969	0.829	1	1	0.74	0	0	13199.7	123	-6.5	4.1307	8	49	77	28	13	67	24	9	15	0.962962962962963	0.0	0.0	0.0	1	1	1	1	1	1	0	0	0.83	0.83	0.0
EXK36753.1	2.0766916	10.092	6.0	.	.	.	.	.	0	.	0	.	0	.	1.0	0.682	1	1	0.82	0	0	6426.33	65	-3.0	3.7377	8	34	47	19	4	47	5	1	4	0.565217391304348	0.0	0.0	0.0	1	1	1	1	1	1	0	0	1.88	1.88	0.0
EXK49329.1	2.0745752	9.120948	5.854948	.	.	.	unaffected_pathogenicity	PHI:69	0	.	1	PF01083	0	CE5	0.113	0.598	1	1	0.61	0	0	24033.41	227	-8.0	4.4784	6	84	132	68	20	135	40	17	23	0.981481481481482	0.0	0.0	0.0	1	1	1	1	1	1	0	0	0.13	0.13	0.0
EXK39606.1	2.0694659	4.3872455	2.5272455	.	.	.	.	.	0	.	0	.	0	.	0.636	0.674	1	1	0.16	1	0	24788.06	219	2.0	7.042	3	65	106	66	26	107	61	33	28	1.58823529411765	0.0	0.0	0.0	1	1	1	1	1	1	1	0	1.26	16.97	0.0
EXK25557.1	2.0673137	9.622133	5.998133	.	.	.	.	.	0	.	0	.	0	.	0.845	0.759	1	1	0.85	0	0	25140.54	227	22.0	10.0909	8	80	138	52	31	120	51	37	14	1.61702127659574	0.0	0.0	0.0	1	1	1	1	1	1	0	0	15.2	15.2	0.0
EXK28972.1	2.0671163	10.7642805	5.9742805	.	.	.	reduced_virulence,unaffected_pathogenicity	PHI:7650,PHI:7651	0	.	1	PF00188	0	.	0.387	0.578	1	1	0.37	0	0	29259.72	267	4.5	8.5999	1	86	150	77	30	136	73	40	33	1.16393442622951	0.0	0.0	0.0	1	1	1	1	1	1	0	0	2.32	2.32	0.0
EXK32537.1	2.0632854	4.381891	5.743891	.	.	.	.	.	0	.	0	.	0	.	0.191	0.582	1	1	0.49	0	0	32939.37	302	-0.5	6.3511	1	96	158	101	36	173	70	36	34	1.15384615384615	0.0	0.0	0.0	1	1	1	1	1	1	0	0	2.78	3.34	0.0
EXK35674.1	2.057252	11.358	6.0	.	.	.	.	.	0	.	0	.	0	.	1.0	0.893	1	1	0.3	0	0	11519.12	104	4.0	7.7247	11	38	56	18	11	53	38	22	16	0.958333333333333	0.0	0.0	0.0	1	1	1	1	1	1	0	0	1.64	1.64	0.0
EXK36086.1	2.0530038	7.9257495	5.2617495	.	.	.	.	.	0	.	0	.	0	.	0.623	0.821	1	1	0.28	0	0	25955.39	229	-2.0	6.0752	2	65	113	69	35	125	58	30	28	1.35555555555556	0.0	0.0	0.0	1	1	1	1	1	1	0	0	0.58	0.58	0.0
EXK26863.1	2.030454	11.268	6.0	.	.	.	.	.	0	.	0	.	0	.	1.0	0.878	1	1	0.7	0	0	16096.12	151	1.5	6.9886	17	64	103	32	11	85	27	15	12	0.666666666666667	0.0	0.0	0.0	1	1	1	1	1	1	0	0	3.02	3.02	0.0
EXK35779.1	2.0216866	10.383385	5.997385	.	.	.	.	.	0	.	0	.	0	.	0.969	0.762	1	1	0.42	0	0	19146.32	175	9.5	9.3942	5	58	93	54	16	95	41	27	14	0.829268292682927	0.0	0.0	1.0	1	1	1	1	1	1	0	1	20.79	20.79	0.826086956521739
EXK37162.1	2.015759	5.0630205	5.5450205	.	.	.	reduced_virulence	PHI:8606	0	.	0	.	0	CE3,CE2	0.149	0.604	1	1	0.37	0	0	32201.54	289	6.0	7.5556	4	80	148	76	36	151	84	48	36	1.26229508196721	0.0	0.0	0.0	1	1	1	1	1	1	0	0	0.63	0.63	0.0
EXK46588.1	2.015058	9.8255835	5.9855835	.	.	.	.	.	0	.	0	.	0	.	0.923	0.717	1	1	0.66	0	0	28126.78	255	14.5	9.5484	8	90	143	55	33	130	62	39	23	1.61818181818182	1.0	0.0	0.0	1	1	1	1	1	1	0	0	0.06	0.07	0.0
EXK36060.1	2.0146213	3.954999	5.988999	.	.	.	.	.	0	.	0	.	0	PL9_2,GH160,PL9_3,PL9_1,PL31,PL9	0.00900000000000001	0.652	1	1	0.67	0	0	43188.68	394	12.0	9.6818	0	130	228	92	48	193	93	55	38	1.41860465116279	0.0	0.0	0.0	1	1	1	1	1	1	0	0	0.03	0.03	0.0
EXK46220.1	2.0138445	11.664	6.0	.	.	.	.	.	0	.	0	.	0	.	1.0	0.944	1	1	0.71	0	0	8410.94	79	5.0	8.3393	10	35	47	19	6	49	15	10	5	0.909090909090909	0.0	0.0	0.0	1	1	1	1	1	1	0	1	16.96	16.96	0.68421052631579
EXK36686.1	2.0105257	9.8759495	5.9999495	.	.	.	.	.	0	.	0	.	0	.	0.966	0.68	1	1	0.72	0	0	14857.87	143	3.0	7.9446	6	64	86	39	14	86	20	12	8	0.785714285714286	0.0	0.0	0.0	1	1	1	1	1	1	0	0	0.4	0.4	0.0
EXK36690.1	2.0105257	9.85255	5.98255	.	.	.	.	.	0	.	0	.	0	.	0.903	0.742	1	1	0.63	0	0	15047.96	135	-4.5	4.4481	7	47	81	36	18	74	28	12	16	1.30434782608696	0.0	0.0	0.0	1	1	1	1	1	1	0	0	0.01	0.01	0.0
EXK37181.1	2.003852	6.3705	5.8205	.	.	.	reduced_virulence,unaffected_pathogenicity	PHI:3972,PHI:8589	0	.	0	.	0	CE4	0.315	0.61	1	1	0.37	0	0	30883.87	274	3.5	7.2058	3	81	147	81	36	140	74	41	33	1.32692307692308	0.0	0.0	0.0	1	1	1	1	1	1	0	1	16.64	16.67	0.608695652173913
EXK38243.1	2.001987	11.286	6.0	.	.	.	.	.	0	.	0	.	0	.	1.0	0.881	1	1	0.57	0	0	11008.71	98	2.5	7.8081	8	36	55	27	14	60	19	11	8	1.08695652173913	0.0	0.0	0.0	1	1	1	1	1	1	0	0	1.58	1.58	0.0
EXK45998.1	2.0009086	8.6454495	5.9374495	.	.	.	reduced_virulence	PHI:4242,PHI:432,PHI:4212	1	FGL1	1	PF01764	0	.	0.003	0.615	1	1	0.76	0	0	36548.84	346	1.5	6.8124	8	140	217	108	37	196	65	35	30	0.820224719101124	0.0	0.0	0.0	1	1	1	1	1	1	0	0	0.11	0.2	0.0
EXK38454.1	1.9997678	7.6938105	5.9418105	.	.	.	.	.	0	.	0	.	0	.	0.628	0.664	1	1	0.23	0	0	23048.33	216	0.0	6.4796	3	77	115	74	20	131	40	21	19	0.688524590163934	0.0	0.0	0.0	1	1	1	1	1	1	0	0	11.17	11.19	0.0
EXK26813.1	1.995967	9.2710985	5.9950985	.	.	.	.	.	0	.	0	.	0	.	0.881	0.665	1	1	0.44	0	0	14414.28	131	-2.0	5.5193	4	40	78	37	13	69	28	14	14	1.10714285714286	0.0	0.0	0.0	1	1	1	1	1	1	0	0	0.02	0.03	0.0
EXK33753.1	1.9917445	3.7599985	5.9979985	.	.	.	unaffected_pathogenicity	PHI:566	0	.	0	.	0	GH7	0.0	0.627	1	1	0.57	0	0	46452.61	429	9.0	7.8893	18	149	243	108	42	235	96	55	41	1.08823529411765	0.0	0.0	0.0	1	1	1	1	1	1	0	0	0.01	0.01	0.0
EXK38480.1	1.9878893	12.7093985	5.9873985	.	.	.	.	.	1	CfEcp2	1	PF14856	0	.	0.674	0.613	1	1	0.73	0	0	15631.41	151	-2.5	5.4332	4	66	93	42	14	85	22	11	11	0.725	0.0	0.0	0.0	1	1	1	1	1	1	0	0	1.56	1.98	0.0
EXK43656.1	1.9815233	14.8395	5.9995	.	.	.	reduced_virulence,unaffected_pathogenicity	PHI:9245,PHI:458	0	.	1	PF06766	0	.	0.997	0.643	1	1	0.89	0	0	10094.56	98	-4.0	4.0109	8	43	66	34	4	61	12	4	8	0.518518518518518	0.0	0.0	0.0	1	1	1	1	1	1	0	0	0.14	0.14	0.0
EXK36759.1	1.981478	7.1384975	5.9924975	.	.	.	.	.	0	.	0	.	0	.	0.417	0.774	1	1	0.69	0	0	26523.88	240	4.0	8.0618	8	85	134	61	29	134	45	25	20	1.05660377358491	0.0	0.0	0.0	1	1	1	1	1	1	0	0	0.42	0.45	0.0
EXK33039.1	1.9790134	8.640024	5.992024	.	.	.	reduced_virulence,increased_virulence_(hypervirulence)	PHI:6853,PHI:6855,PHI:222,PHI:2476,PHI:6854	0	.	0	.	0	PL1_13,PL1_11,PL1_8,PL1_9,PL1_12,PL1,PL1_5,PL1_7,PL1_10,PL1_2,PL1_1,PL1_6,PL1_3,PL1_4	0.0590000000000001	0.549	1	1	0.82	0	0	34351.47	328	11.0	9.6748	1	126	206	103	31	165	70	43	27	1.25714285714286	0.0	0.0	0.0	1	1	1	1	1	1	0	0	0.1	0.11	0.0
EXK43644.1	1.9770751	8.065801	5.743801	.	.	.	.	.	0	.	0	.	0	AA13	0.695	0.692	1	1	0.8	0	0	27521.65	253	-12.0	4.2992	15	89	156	60	29	144	52	21	31	0.934426229508197	0.0	0.0	0.0	1	1	1	1	0	1	0	0	0.23	0.23	0.0
EXK36765.1	1.975994	9.5199135	5.9679135	.	.	.	.	.	0	.	0	.	0	.	0.953	0.639	1	1	0.41	0	0	27533.35	252	5.0	7.6301	8	82	138	86	22	134	59	34	25	1.19607843137255	0.0	0.0	0.0	1	1	1	1	1	1	0	0	0.03	0.03	0.0
EXK29080.1	1.975994	7.6282435	5.9922435	.	.	.	reduced_virulence	PHI:811	0	.	0	.	0	.	0.451	0.655	1	1	0.56	0	0	29092.7	263	-3.0	5.8342	11	94	146	61	38	137	65	33	32	1.25	0.0	0.0	0.0	1	1	1	1	1	1	0	0	0.01	0.01	0.0
EXK36483.1	1.972504	10.9619995	5.9999995	.	.	.	.	.	0	.	0	.	0	.	0.999	0.828	1	1	0.33	0	0	9539.11	85	9.5	8.7756	6	26	40	21	13	42	34	24	10	1.16666666666667	0.0	0.0	0.0	1	1	1	1	1	1	0	0	0.17	0.17	0.0
EXK36541.1	1.9682524	3.7027345	5.8567345	.	.	.	.	.	0	.	0	.	0	GH43_16,GH43_33,GH32,GH43,GH43_34,GH43_29	0.003	0.638	1	1	0.7	0	0	36586.31	327	-5.0	5.3464	0	108	182	79	56	181	69	34	35	1.06329113924051	0.0	0.0	0.0	1	1	1	1	1	1	0	0	9.98	9.99	0.0
EXK43388.1	1.9679163	11.082	6.0	.	.	.	.	.	0	.	0	.	0	.	1.0	0.847	1	1	0.84	0	0	7322.53	70	-1.0	4.6712	8	31	43	20	5	44	9	4	5	1.0	0.0	0.0	0.0	1	1	1	1	1	1	0	0	4.0	4.0	0.0
EXK28953.1	1.9652112	9.8414545	5.8994545	.	.	.	.	.	0	.	0	.	0	.	0.995	0.662	1	1	0.41	0	0	18339.2	172	0.5	7.0163	0	59	91	71	8	93	33	17	16	1.08333333333333	0.0	0.0	0.0	1	1	1	1	1	1	0	0	0.2	0.2	0.0
EXK29025.1	1.9642925	8.0187915	5.9887915	.	.	.	reduced_virulence,increased_virulence_(hypervirulence),unaffected_pathogenicity	PHI:6840,PHI:1029,PHI:9527,PHI:540,PHI:278,PHI:1028,PHI:9526	0	.	0	.	0	CE8	0.0	0.505	1	1	0.88	0	0	34880.76	329	7.5	9.1987	4	144	205	97	41	182	40	24	16	1.0875	0.0	0.0	0.0	1	1	1	1	1	1	0	0	0.02	0.97	0.0
EXK36472.1	1.9642925	8.456601	5.964601	.	.	.	reduced_virulence,increased_virulence_(hypervirulence),unaffected_pathogenicity	PHI:6855,PHI:6841,PHI:222,PHI:3226,PHI:2476,PHI:6854	0	.	0	.	0	PL1_13,PL1_11,PL6_1,PL1_8,PL1_9,PL1_12,PL1,PL1_5,PL1_7,PL1_10,PL1_2,PL1_1,PL1_6,PL1_3,PL1_4	0.023	0.559	1	1	0.83	0	0	33674.77	322	4.5	7.8447	3	128	200	103	29	174	58	33	25	0.973684210526316	0.0	1.0	0.0	1	1	1	1	1	1	0	0	0.06	0.06	0.0
EXK25365.1	1.9627205	10.776	6.0	.	.	.	.	.	0	.	0	.	0	.	1.0	0.796	1	1	0.93	0	0	11154.27	106	0.0	6.0152	8	48	73	25	9	57	12	6	6	1.07692307692308	0.0	0.0	0.0	1	1	1	1	1	1	0	0	0.64	0.64	0.0
EXK25873.1	1.9446436	11.238	6.0	.	.	.	.	.	0	.	0	.	0	.	1.0	0.873	1	1	0.39	0	0	11846.5	105	4.0	7.7216	11	36	55	16	14	53	40	23	17	1.25	0.0	0.0	0.0	1	1	1	1	1	1	0	0	1.94	1.94	0.0
EXK33535.1	1.9421446	15.884	6.0	.	.	.	reduced_virulence,unaffected_pathogenicity	PHI:458,PHI:9245	0	.	1	PF06766	0	.	0.998	0.816	1	1	0.8	0	0	10272.8	100	0.0	6.0608	8	46	62	31	8	65	12	6	6	0.645161290322581	0.0	0.0	0.0	1	1	1	1	1	1	0	0	2.75	2.75	0.0
EXK27364.1	1.9419332	5.1696715	5.7896715	.	.	.	reduced_virulence,unaffected_pathogenicity	PHI:3972,PHI:8589	0	.	0	.	0	CE4	0.147	0.583	1	1	0.81	0	0	27299.87	255	4.5	8.1214	4	89	143	79	26	145	37	22	15	0.938461538461538	0.0	0.0	0.0	1	1	1	1	1	1	0	0	2.26	3.14	0.0
EXK40917.1	1.9409652	8.051946	5.949946	.	.	.	reduced_virulence,increased_virulence_(hypervirulence)	PHI:6855,PHI:4617,PHI:4618,PHI:3226,PHI:4619,PHI:222,PHI:6854	0	.	0	.	0	PL1_11,PL1_9,PL1_12,PL1,PL1_5,PL1_10,PL1_7,PL1_1,PL1_6,PL1_2,PL1_3,PL1_4	0.0	0.517	1	1	0.87	0	0	39824.98	375	15.0	9.5042	8	144	225	108	39	206	67	43	24	1.08888888888889	0.0	0.0	0.0	1	1	1	1	1	1	0	0	0.05	0.05	0.0
EXK24707.1	1.9393022	5.9571535	5.8551535	.	.	.	.	.	0	.	0	.	0	.	0.428	0.589	1	1	0.71	0	0	29527.29	276	4.5	7.5082	3	99	160	86	37	159	51	30	21	1.04411764705882	0.0	0.0	0.0	1	1	1	1	1	1	0	0	11.31	11.36	0.0
EXK26137.1	1.9381804	10.296	6.0	.	.	.	.	.	0	.	0	.	0	.	1.0	0.716	1	1	0.86	0	0	6409.38	61	1.0	7.0343	6	26	39	21	5	36	4	3	1	1.06666666666667	0.0	0.0	0.0	1	1	1	1	1	1	0	0	2.62	2.62	0.0
EXK25006.1	1.9381804	10.05	6.0	.	.	.	.	.	0	.	0	.	0	.	1.0	0.675	1	1	0.79	0	0	6355.31	61	1.0	7.0343	6	27	39	21	5	37	4	3	1	0.882352941176471	0.0	0.0	0.0	1	1	1	1	1	1	0	0	0.88	0.88	0.0
EXK23863.1	1.9299963	4.8946135	5.4586135	.	.	.	.	.	0	.	0	.	0	.	0.289	0.617	1	1	0.61	0	0	29260.97	269	1.5	7.1089	8	97	160	73	26	142	55	29	26	1.07017543859649	0.0	0.0	0.0	1	1	1	1	1	1	0	0	6.51	6.52	0.0
EXK27966.1	1.9248654	10.5451155	5.2711155	.	.	.	.	.	0	.	0	.	0	.	0.998	0.881	1	1	0.07	0	0	12228.82	114	3.0	8.1386	4	44	61	33	6	57	32	18	14	0.758620689655172	0.0	0.0	0.0	1	1	1	1	0	1	0	0	3.92	3.92	0.0
EXK49789.1	1.9243937	6.4615	5.9995	.	.	.	.	.	0	.	0	.	0	.	0.42	0.657	1	1	0.67	0	0	6351.4	60	5.0	10.241	2	21	37	14	4	37	7	6	1	0.8	0.0	0.0	0.0	1	1	1	1	1	1	0	0	10.96	10.96	0.0
EXK29887.1	1.9238398	4.7301965	5.9961965	.	.	.	.	.	0	.	0	.	0	AA11,AA14	0.074	0.715	1	1	0.55	0	0	32073.11	290	-3.5	5.1487	10	96	171	55	33	160	62	30	32	0.928571428571429	0.0	0.0	0.0	1	1	1	1	1	1	0	0	0.2	0.2	0.0
EXK49330.1	1.9238398	13.469615	5.889615	.	.	.	unaffected_pathogenicity	PHI:69	0	.	1	PF01083	0	CE5	0.824	0.606	1	1	0.57	0	0	24293.16	228	4.0	7.3593	8	80	130	73	26	146	36	22	14	0.766666666666667	0.0	0.0	0.0	1	1	1	1	1	1	0	0	0.1	0.28	0.0
EXK30300.1	1.923368	10.90155	5.89155	.	.	.	.	.	0	.	0	.	0	.	1.0	0.835	1	1	0.83	0	0	25205.33	239	5.0	7.5217	21	114	158	54	22	130	44	26	18	0.745762711864407	0.0	1.0	0.0	1	1	1	1	1	1	0	0	0.01	0.01	0.0
EXK27367.1	1.9171659	4.8048475	5.9268475	.	.	.	.	.	0	.	0	.	0	CBM61	0.122	0.691	1	1	0.72	0	0	24318.9	223	13.5	10.092	3	73	126	62	25	126	36	25	11	1.20408163265306	0.0	1.0	0.0	1	1	1	1	1	1	0	0	15.21	15.39	0.0
EXK47016.1	1.9170532	4.3118695	3.2498695	.	.	.	.	.	0	.	0	.	0	.	0.521	0.656	1	1	0.43	1	0	26225.8	242	0.5	6.646	1	78	136	68	25	137	49	26	23	0.854838709677419	0.0	1.0	0.0	1	1	1	1	1	1	1	1	5.84	28.41	0.0
EXK25186.1	1.9127046	11.376	6.0	.	.	.	.	.	0	.	0	.	0	.	1.0	0.896	1	1	0.62	0	0	7612.92	69	-0.5	5.6915	8	27	41	20	7	43	16	8	8	1.0	0.0	0.0	0.0	1	1	1	1	1	1	0	0	0.27	0.27	0.0
EXK25292.1	1.9127046	11.376	6.0	.	.	.	.	.	0	.	0	.	0	.	1.0	0.896	1	1	0.59	0	0	7642.9	69	-0.5	5.6915	8	27	41	19	7	42	16	8	8	1.0	0.0	0.0	0.0	1	1	1	1	1	1	0	0	0.08	0.08	0.0
EXK48489.1	1.9127046	11.286	6.0	.	.	.	.	.	0	.	0	.	0	.	1.0	0.881	1	1	0.67	0	0	13126.71	120	2.0	7.3394	13	53	74	22	18	73	27	15	12	0.848484848484848	0.0	0.0	0.0	1	1	1	1	1	1	0	0	0.54	0.54	0.0
EXK27310.1	1.9112673	9.912	6.0	.	.	.	.	.	0	.	0	.	0	.	1.0	0.652	1	1	0.79	0	0	7490.56	73	-4.5	3.8876	8	34	54	21	3	43	10	3	7	0.529411764705882	0.0	0.0	0.0	1	1	1	1	1	1	0	0	0.3	0.3	0.0
EXK28208.1	1.9100671	7.940693	5.994693	.	.	.	reduced_virulence,unaffected_pathogenicity,loss_of_pathogenicity	PHI:2332,PHI:9525,PHI:437,PHI:7283,PHI:103,PHI:492,PHI:3721,PHI:2343,PHI:2848,PHI:4916,PHI:4879,PHI:2817,PHI:247,PHI:115,PHI:2847,PHI:88,PHI:1027,PHI:114,PHI:3,PHI:2818	0	.	0	.	0	GH28	0.001	0.49	1	1	0.89	0	0	39336.25	378	15.0	9.5243	8	151	244	104	30	198	74	46	28	1.21111111111111	0.0	0.0	0.0	1	1	1	1	1	1	0	0	7.09	7.09	0.0
EXK38077.1	1.899198	10.5878235	5.6558235	.	.	.	.	.	0	.	0	.	0	.	0.994	0.828	1	1	0.36	0	0	12286.14	110	3.5	7.9548	6	38	61	31	13	62	21	13	8	1.0	0.0	0.0	0.0	1	1	1	1	0	1	0	0	0.01	0.01	0.0
EXK36442.1	1.8983955	5.8346495	5.9966495	.	.	.	.	.	0	.	0	.	0	.	0.487	0.486	1	1	0.8	0	0	13996.53	134	-6.5	4.07	8	64	90	32	12	73	18	6	12	0.911764705882353	0.0	0.0	0.0	1	1	1	1	1	1	0	0	2.89	2.89	0.0
EXK28663.1	1.8945227	10.896	6.0	.	.	.	.	.	0	.	0	.	0	.	1.0	0.816	1	1	0.91	0	0	6938.77	65	0.0	5.953	6	28	44	14	6	39	8	4	4	0.611111111111111	0.0	0.0	0.0	1	1	1	1	1	1	0	0	0.03	0.03	0.0
EXK44504.1	1.8872237	8.071391	5.801391	.	.	.	reduced_virulence,increased_virulence_(hypervirulence),unaffected_pathogenicity	PHI:6853,PHI:6855,PHI:6841,PHI:222,PHI:2476,PHI:6854	0	.	0	.	0	PL1_13,PL1_11,PL1_8,PL1_9,PL1_12,PL1,PL1_5,PL1_10,PL1_7,PL1_2,PL1_1,PL1_6,PL1_3,PL1_4	0.01	0.535	1	1	0.83	0	0	36946.64	336	6.0	7.3571	4	106	190	96	47	182	79	46	33	1.29850746268657	0.0	0.0	0.0	1	1	1	1	1	1	0	0	0.83	0.89	0.0
EXK28421.1	1.8872237	8.287793	5.993793	.	.	.	reduced_virulence,increased_virulence_(hypervirulence),unaffected_pathogenicity	PHI:1029,PHI:9527,PHI:540,PHI:278,PHI:1028,PHI:9526	0	.	0	.	0	CE8	0.001	0.548	1	1	0.86	0	0	36155.25	335	1.5	7.1586	5	133	204	90	41	180	57	30	27	1.1038961038961	0.0	1.0	0.0	1	1	1	1	1	1	0	0	0.01	0.02	0.0
EXK28217.1	1.8860105	9.6134595	5.9954595	.	.	.	.	.	0	.	0	.	0	.	0.922	0.681	1	1	0.15	0	0	14023.93	127	-1.0	6.0656	2	40	69	43	12	66	27	14	13	0.96	0.0	0.0	0.0	1	1	1	1	1	1	0	0	0.02	0.02	0.0
EXK35823.1	1.880074	4.1819995	5.9999995	.	.	.	.	.	0	.	0	.	0	.	0.047	0.65	1	1	0.7	0	0	6268.1	57	3.0	8.5304	2	23	31	15	8	29	10	7	3	1.16666666666667	0.0	0.0	0.0	1	1	1	1	1	1	0	0	9.1	9.1	0.0
EXK26238.1	1.8699524	10.229549	5.999549	.	.	.	.	.	0	.	0	.	0	.	0.96	0.745	1	1	0.33	0	0	15064.44	132	10.5	8.2456	12	30	64	25	13	61	64	40	24	1.03846153846154	0.0	0.0	0.0	1	1	1	1	1	1	0	0	0.1	0.1	0.0
EXK25741.1	1.858059	11.2761245	5.9581245	.	.	.	reduced_virulence,unaffected_pathogenicity	PHI:7144,PHI:7650,PHI:7649,PHI:7651	0	.	1	PF00188	0	.	0.425	0.628	1	1	0.49	0	0	27337.45	250	4.5	7.2969	2	84	140	62	34	127	56	33	23	1.01754385964912	0.0	0.0	0.0	1	1	1	1	1	1	0	0	0.04	0.04	0.0
EXK33455.1	1.8509383	7.6037925	5.8457925	.	.	.	.	.	0	.	0	.	0	.	0.55	0.743	1	1	0.48	0	0	23660.76	213	-2.5	5.2466	3	69	110	61	29	118	39	19	20	1.31111111111111	0.0	0.0	0.0	1	1	1	1	1	1	0	0	0.11	0.11	0.0
EXK46285.1	1.8495501	9.3447225	5.9967225	.	.	.	.	.	0	.	0	.	0	.	0.873	0.685	1	1	0.73	0	0	15179.31	138	11.0	9.9892	5	55	77	30	19	67	37	25	12	1.64	0.0	0.0	0.0	1	1	1	1	1	1	0	0	7.66	7.68	0.0
EXK24074.1	1.8487083	9.473531	5.717531	.	.	.	.	.	0	.	0	.	0	.	0.906	0.72	1	1	0.48	0	0	25251.69	225	2.5	7.3476	3	65	114	68	27	122	45	25	20	1.45454545454545	0.0	0.0	0.0	1	1	1	1	1	1	0	0	1.44	7.08	0.0
EXK25229.1	1.8482809	8.374748	5.998748	.	.	.	.	.	0	.	0	.	0	.	0.782	0.614	1	1	0.26	0	0	15474.69	134	5.5	7.5715	11	28	64	22	11	59	64	37	27	0.96	1.0	0.0	0.0	1	1	1	1	1	1	0	0	0.04	0.04	0.0
EXK44495.1	1.8479455	10.475342	5.933342	.	.	.	.	.	0	.	0	.	0	.	0.965	0.792	1	1	0.44	0	0	15776.01	142	9.0	9.6309	4	47	79	35	20	70	33	22	11	1.64	0.0	1.0	0.0	1	1	1	1	1	1	0	0	0.05	0.05	0.0
EXK47096.1	1.8407794	6.7278995	2.4078995	.	.	.	.	.	0	.	0	.	0	.	0.954	0.766	1	1	0.21	1	0	15183.43	137	3.0	7.475	1	43	66	44	16	74	36	21	15	0.931034482758621	0.0	0.0	0.0	1	1	1	1	0	1	1	1	16.03	24.4	0.0
EXK32909.1	1.8325763	3.2931855	5.8911855	.	.	.	.	.	0	.	0	.	0	.	0.023	0.544	1	1	0.85	0	0	29973.55	274	0.0	6.491	3	100	159	73	39	148	52	28	24	1.08064516129032	0.0	0.0	0.0	1	1	1	1	1	1	0	0	0.01	0.02	0.0
EXK32807.1	1.8318965	11.01	6.0	.	.	.	.	.	0	.	0	.	0	.	0.999	0.836	1	1	0.84	0	0	13867.5	129	0.5	6.6481	10	56	85	27	17	75	20	11	9	0.9	0.0	0.0	0.0	1	1	1	1	1	1	0	0	0.33	0.33	0.0
EXK41764.1	1.8250673	5.1753735	2.6673735	.	.	.	.	.	0	.	0	.	0	.	0.783	0.635	1	1	0.36	1	0	12347.27	114	1.0	7.101	3	40	61	36	15	77	16	9	7	0.818181818181818	0.0	0.0	0.0	1	1	1	1	0	1	1	0	25.45	33.35	0.0
EXK46669.1	1.8246186	7.9910115	5.9970115	.	.	.	reduced_virulence,increased_virulence_(hypervirulence),unaffected_pathogenicity	PHI:6853,PHI:6841,PHI:4617,PHI:4618,PHI:3226,PHI:4619,PHI:222,PHI:6854	0	.	0	.	0	PL1_13,PL1_11,PL1_9,PL1,PL1_5,PL1_7,PL1_10,PL1_6,PL1_2,PL1_3,PL1_4	0.0	0.499	1	1	0.88	0	0	39371.08	375	10.5	8.9004	7	150	238	106	42	212	56	35	21	1.09677419354839	0.0	0.0	0.0	1	1	1	1	1	1	0	0	0.55	0.56	0.0
EXK44350.1	1.8246186	3.025823	5.959823	.	.	.	.	.	0	.	0	.	0	.	0.003	0.508	1	1	0.79	0	0	35922.69	343	7.5	8.2252	9	142	215	92	27	186	71	41	30	0.847058823529412	0.0	0.0	0.0	1	1	1	1	1	1	0	0	3.09	3.09	0.0
EXK32727.1	1.8246186	8.633496	5.997496	.	.	.	unaffected_pathogenicity,effector_(plant_avirulence_determinant)	PHI:7376,PHI:7665,PHI:7378,PHI:8934,PHI:7380	0	.	1	PF01476	0	.	0.066	0.54	1	1	0.86	0	0	31026.42	288	8.5	8.169	13	106	187	73	31	161	52	32	20	0.914285714285714	0.0	0.0	0.0	1	1	1	1	1	1	0	0	0.29	0.29	0.0
EXK36790.1	1.8245811	10.95395	5.99995	.	.	.	reduced_virulence	PHI:9242	0	.	0	.	0	.	0.999	0.66	1	1	0.76	0	0	9149.54	91	-1.0	4.5864	8	42	62	33	3	59	7	3	4	0.571428571428571	0.0	0.0	0.0	1	1	1	1	1	1	0	0	1.32	1.32	0.0
EXK35811.1	1.8123815	10.452	6.0	.	.	.	.	.	0	.	0	.	0	.	0.999	0.743	1	1	0.85	0	0	7924.06	76	3.5	8.2385	6	36	49	24	7	47	10	7	3	0.695652173913043	0.0	0.0	0.0	1	1	1	1	1	1	0	0	1.35	1.35	0.0
EXK30433.1	1.8086662	7.176	6.0	.	.	.	.	.	0	.	0	.	0	CBM18	0.586	0.61	1	1	0.94	0	0	55309.82	560	-1.5	6.0947	80	331	423	69	44	323	92	47	45	0.590643274853801	0.0	0.0	0.0	1	1	1	1	1	1	0	0	0.24	0.24	0.0
EXK44491.1	1.8047624	8.403391	5.995391	.	.	.	unaffected_pathogenicity	PHI:1575,PHI:3378,PHI:1581	0	.	1	PF03443	1	AA9	0.00900000000000001	0.559	1	1	0.92	0	0	35052.59	323	11.0	9.201	5	116	195	85	41	177	63	39	24	1.08536585365854	1.0	0.0	0.0	1	1	1	1	1	1	0	0	0.28	0.29	0.0
EXK26590.1	1.8015304	9.8030245	5.9990245	.	.	.	.	.	0	.	0	.	0	.	0.992	0.642	1	1	0.15	0	0	10097.24	92	-7.0	4.1671	3	30	54	29	9	48	22	8	14	0.944444444444444	0.0	0.0	0.0	1	1	1	1	1	1	0	0	0.04	0.04	0.0
EXK35867.1	1.7690384	9.954	6.0	.	.	.	.	.	0	.	0	.	0	CBM19	0.972	0.687	1	1	0.83	0	0	7975.41	75	4.5	8.507	6	30	49	21	9	52	9	7	2	0.64	0.0	0.0	0.0	1	1	1	1	1	1	0	0	0.02	0.02	0.0
EXK41397.1	1.7616403	10.6966	5.9686	.	.	.	.	.	0	.	0	.	0	.	1.0	0.788	1	1	0.81	0	0	14362.66	140	-1.0	5.1181	16	68	105	42	6	87	27	13	14	0.5	0.0	0.0	0.0	1	1	1	1	1	1	0	0	0.06	0.06	0.0
EXK23205.1	1.7580444	9.7214195	5.6054195	.	.	.	.	.	0	.	0	.	0	.	0.985	0.701	1	1	0.23	0	0	19860.71	177	4.0	9.1122	2	52	90	55	16	100	43	24	19	0.833333333333333	0.0	0.0	1.0	1	1	1	1	1	1	0	1	16.96	16.96	0.7
EXK29233.1	1.7574404	4.547362	5.995362	.	.	.	reduced_virulence	PHI:6265	0	.	0	.	0	GH16	0.005	0.587	1	1	0.61	0	0	37238.96	342	-3.5	5.6217	11	132	203	74	48	174	74	37	37	1.29166666666667	0.0	0.0	0.0	1	1	1	1	1	1	0	0	0.06	0.06	0.0
EXK29232.1	1.7574404	4.547362	5.995362	.	.	.	reduced_virulence	PHI:6265	0	.	0	.	0	GH16	0.005	0.587	1	1	0.61	0	0	37238.96	342	-3.5	5.6217	11	132	203	74	48	174	74	37	37	1.29166666666667	0.0	0.0	0.0	1	1	1	1	1	1	0	0	0.06	0.06	0.0
EXK44557.1	1.7509123	9.6117	5.9997	.	.	.	.	.	0	.	0	.	0	.	0.999	0.603	1	1	0.81	0	0	9839.09	96	4.0	7.971	10	54	68	25	9	54	13	9	4	0.695652173913043	0.0	0.0	0.0	1	1	1	1	1	1	0	0	0.12	0.15	0.0
EXK33744.1	1.7497404	5.8918995	5.9998995	.	.	.	.	.	0	.	0	.	0	.	0.406	0.576	1	1	0.79	0	0	15232.27	144	7.5	9.5997	5	61	94	36	14	79	22	15	7	0.868421052631579	0.0	0.0	0.0	1	1	1	1	1	1	0	0	7.16	7.28	0.0
EXK49819.1	1.7475498	7.807544	5.975544	.	.	.	reduced_virulence,increased_virulence_(hypervirulence),unaffected_pathogenicity	PHI:6841,PHI:4617,PHI:3226,PHI:4619,PHI:222,PHI:6853,PHI:6855,PHI:4618,PHI:6854	0	.	0	.	0	PL1_8,PL1_9,PL1_12,PL1,PL1_5,PL1_7,PL1_10,PL1_2,PL1_1,PL1_6,PL1_3,PL1_4	0.0	0.472	1	1	0.85	0	0	39893.22	377	15.5	9.5841	7	145	225	110	42	213	68	44	24	1.07368421052632	0.0	0.0	0.0	1	1	1	1	1	1	0	0	3.59	3.6	0.0
EXK35877.1	1.7475498	3.0654985	5.9874985	.	.	.	.	.	0	.	0	.	0	GH5,GH5_41,GH5_31,GH128,GH5_8,GH5_7	0.0	0.513	1	1	0.85	0	0	39742.42	362	0.5	6.6192	8	125	206	92	48	199	65	34	31	1.19753086419753	0.0	0.0	0.0	1	1	1	1	1	1	0	0	0.0	0.01	0.0
EXK35654.1	1.742793	14.8507	5.9987	.	.	.	.	.	0	.	1	PF05730	0	.	0.999	0.643	1	1	0.47	0	0	11151.74	105	-8.0	3.9951	7	48	57	35	6	56	22	7	15	1.15	0.0	0.0	0.0	1	1	1	1	1	1	0	1	18.51	18.51	0.826086956521739
EXK25472.1	1.7359892	9.940262	5.746262	.	.	.	.	.	0	.	0	.	0	.	0.962	0.737	1	1	0.2	0	0	15779.61	145	8.5	10.3652	3	46	73	52	9	83	29	19	10	0.967741935483871	0.0	0.0	0.0	1	1	1	1	0	1	0	0	0.12	0.18	0.0
EXK23936.1	1.7218425	9.8936	5.9996	.	.	.	.	.	0	.	0	.	0	.	0.996	0.653	1	1	0.55	0	0	9767.12	91	-6.0	4.127	6	35	57	29	6	52	22	8	14	0.7	0.0	0.0	0.0	1	1	1	1	1	1	0	0	0.58	0.58	0.0
EXK25689.1	1.7214165	9.336	6.0	.	.	.	.	.	0	.	0	.	0	.	0.898	0.658	1	1	0.85	0	0	8118.55	76	4.5	8.507	6	30	50	18	9	51	9	7	2	0.75	0.0	0.0	0.0	1	1	1	1	1	1	0	0	0.02	0.02	0.0
EXK25690.1	1.7214165	9.336	6.0	.	.	.	.	.	0	.	0	.	0	.	0.898	0.658	1	1	0.85	0	0	8118.55	76	4.5	8.507	6	30	50	18	9	51	9	7	2	0.75	0.0	0.0	0.0	1	1	1	1	1	1	0	0	0.02	0.02	0.0
EXK25691.1	1.7214165	9.336	6.0	.	.	.	.	.	0	.	0	.	0	.	0.898	0.658	1	1	0.85	0	0	8118.55	76	4.5	8.507	6	30	50	18	9	51	9	7	2	0.75	0.0	0.0	0.0	1	1	1	1	1	1	0	0	0.02	0.02	0.0
EXK49488.1	1.7204537	9.654	6.0	.	.	.	.	.	0	.	0	.	0	.	0.991	0.618	1	1	0.83	0	0	8522.86	82	4.5	8.4919	6	38	57	23	10	53	11	8	3	0.666666666666667	0.0	0.0	0.0	1	1	1	1	1	1	0	0	0.1	0.1	0.0
EXK32564.1	1.7157625	7.0877055	5.9937055	.	.	.	reduced_virulence,increased_virulence_(hypervirulence),unaffected_pathogenicity	PHI:6853,PHI:6855,PHI:4617,PHI:4618,PHI:3226,PHI:4619,PHI:222,PHI:6841	0	.	0	.	0	PL1_9,PL1,PL1_5,PL1_7,PL1_10,PL1_6,PL1_2,PL1_4	0.0	0.349	1	1	0.93	0	0	39063.66	377	5.5	7.9654	6	165	246	120	43	219	51	30	21	0.950980392156863	0.0	0.0	0.0	1	1	1	1	1	1	0	0	0.84	0.9	0.0
EXK27552.1	1.7085063	7.6368115	5.9248115	.	.	.	reduced_virulence,unaffected_pathogenicity,loss_of_pathogenicity	PHI:480,PHI:6791,PHI:9402,PHI:7929,PHI:6787,PHI:6794,PHI:6793,PHI:6812,PHI:126,PHI:127,PHI:6816,PHI:9400,PHI:7931,PHI:72,PHI:6809,PHI:9401,PHI:6792,PHI:6811,PHI:7934,PHI:73,PHI:6785,PHI:125,PHI:7932,PHI:6807,PHI:7935,PHI:68,PHI:6815,PHI:7933,PHI:6814,PHI:17,PHI:6784,PHI:6789,PHI:7930,PHI:6786,PHI:7928,PHI:6783,PHI:6813,PHI:6788,PHI:6808,PHI:6790	0	.	0	.	0	.	0.0	0.452	1	1	0.78	0	0	43982.95	407	7.0	8.5691	6	140	238	111	52	235	87	48	39	1.20618556701031	0.0	0.0	0.0	1	1	1	1	1	1	0	0	8.69	8.7	0.0
EXK34959.1	1.7084631	7.0167915	2.6607915	.	.	.	.	.	0	.	0	.	0	.	0.897	0.829	1	1	0.21	1	0	24888.71	228	3.0	7.9312	6	78	125	77	21	136	48	26	22	0.929824561403509	0.0	0.0	0.0	1	1	1	1	1	1	1	0	17.16	35.67	0.0
EXK48044.1	1.705226	14.992606	4.208606	.	.	.	unaffected_pathogenicity	PHI:7648	0	.	1	PF00188	0	.	1.0	0.964	1	1	0.5	0	0	17684.81	159	1.5	6.9053	9	57	91	41	21	89	36	20	16	0.864864864864865	.	.	.	0	0	0	0	0	1	0	0	0.0	0.0	0.0
EXK30831.1	1.701693	7.371128	5.997128	.	.	.	.	.	0	.	0	.	0	.	1.0	0.229	1	1	0.84	0	0	41905.79	437	-8.0	4.4918	4	202	318	75	22	245	48	21	27	0.602272727272727	0.0	0.0	1.0	1	1	1	1	1	1	0	0	7.7	7.7	0.0
EXK30832.1	1.701693	7.371128	5.997128	.	.	.	.	.	0	.	0	.	0	.	1.0	0.229	1	1	0.84	0	0	41905.79	437	-8.0	4.4918	4	202	318	75	22	245	48	21	27	0.602272727272727	0.0	0.0	1.0	1	1	1	1	1	1	0	0	7.7	7.7	0.0
EXK23400.1	1.6987824	9.72	6.0	.	.	.	.	.	0	.	0	.	0	.	0.989	0.631	1	1	0.88	0	0	8189.49	78	4.5	8.507	6	32	56	19	10	53	9	7	2	0.607142857142857	0.0	0.0	0.0	1	1	1	1	1	1	0	0	0.13	0.13	0.0
EXK46314.1	1.690766	7.894323	5.122323	.	.	.	.	.	0	.	0	.	0	.	0.63	0.832	1	1	0.28	0	0	11680.51	109	3.0	8.9238	1	39	64	38	9	66	26	15	11	0.714285714285714	0.0	0.0	0.0	1	1	0	1	1	1	0	0	0.36	0.36	0.0
EXK43424.1	1.690071	6.587697	5.993697	.	.	.	.	.	0	.	0	.	0	.	0.525	0.574	1	1	0.95	0	0	11583.24	111	4.0	8.2503	6	50	75	36	9	62	13	9	4	1.12	0.0	0.0	0.0	1	1	1	1	1	1	0	0	2.84	2.86	0.0
EXK26588.1	1.684488	11.01	6.0	.	.	.	.	.	0	.	0	.	0	.	0.995	0.84	1	1	0.73	0	0	8783.28	83	4.0	8.503	6	35	54	22	9	55	12	8	4	0.740740740740741	0.0	0.0	0.0	1	1	1	1	1	1	0	0	3.74	3.74	0.0
EXK26665.1	1.6823325	1.5427855	5.9887855	.	.	.	.	.	0	.	0	.	0	GH33,GH93	0.0	0.259	1	1	0.81	0	0	41290.45	379	1.0	7.0957	3	131	229	104	46	218	56	29	27	1.04395604395604	0.0	0.0	0.0	1	1	1	1	1	1	0	0	0.0	0.03	0.0
EXK44446.1	1.6800466	1.81233	5.77233	.	.	.	.	.	0	.	0	.	0	CE3,CE2	0.001	0.339	1	1	0.77	0	0	36899.03	347	8.5	9.4825	2	126	214	112	33	195	65	38	27	0.905882352941176	0.0	0.0	0.0	1	1	1	1	1	1	0	0	0.97	0.97	0.0
EXK40979.1	1.660661	1.155389	5.763389	.	.	.	.	.	0	.	0	.	0	.	0.0	0.232	1	1	0.84	0	0	40104.27	376	-7.0	4.867	5	139	222	118	46	224	62	29	33	0.91578947368421	0.0	0.0	0.0	1	1	1	1	1	1	0	0	0.02	0.47	0.0
EXK42923.1	1.6464136	9.935968	5.441968	.	.	.	.	.	0	.	0	.	0	.	0.968	0.781	1	1	0.19	0	0	22309.42	199	-7.5	4.5368	10	64	97	53	25	109	53	23	30	1.48571428571429	0.0	0.0	0.0	1	1	1	1	1	1	0	0	0.02	0.02	0.0
EXK24409.1	1.6447737	10.12155	5.99955	.	.	.	.	.	0	.	0	.	0	.	0.996	0.691	1	1	0.47	0	0	9781.14	91	-6.0	4.127	6	35	56	29	6	52	22	8	14	0.8	0.0	0.0	0.0	1	1	1	1	1	1	0	0	1.34	1.34	0.0
EXK30827.1	1.643075	13.2438995	5.9998995	.	.	.	effector_(plant_avirulence_determinant)	PHI:3123,PHI:3122	1	MoMC69	0	.	0	.	0.977	0.397	1	1	0.81	0	0	5553.54	54	1.0	7.7995	2	21	36	20	4	36	5	3	2	0.666666666666667	0.0	0.0	0.0	1	1	1	1	1	1	0	1	22.55	22.55	0.652173913043478
EXK25636.1	1.6426425	4.037837	5.735837	.	.	.	.	.	0	.	0	.	0	GH76	0.092	0.625	1	1	0.69	0	0	23818.43	212	-7.5	4.4454	2	68	114	52	36	125	40	17	23	1.01785714285714	0.0	0.0	0.0	1	1	1	1	1	1	0	0	0.55	1.3	0.0
EXK36114.1	1.6415186	2.711891	5.699891	.	.	.	.	.	0	.	0	.	0	GH5_41,GH5,GH5_31,GH5_7	0.001	0.501	1	1	0.74	0	0	37580.03	344	-1.0	6.2952	4	121	194	98	48	187	73	38	35	1.1375	0.0	0.0	0.0	1	1	1	1	1	1	0	0	0.15	0.15	0.0
EXK49889.1	1.6284794	10.084	6.0	.	.	.	reduced_virulence	PHI:9242	0	.	0	.	0	.	1.0	0.514	1	1	0.85	0	0	9386.69	98	0.5	6.8144	8	54	69	33	2	64	9	5	4	0.515151515151515	0.0	0.0	0.0	1	1	1	1	1	1	0	0	5.45	6.02	0.0
EXK29416.1	1.6270949	9.2818385	5.9758385	.	.	.	.	.	0	.	0	.	0	.	0.766	0.785	1	1	0.07	0	0	10629.38	95	6.0	9.6331	3	26	46	28	9	50	25	16	9	1.47368421052632	0.0	0.0	0.0	1	1	1	1	1	1	0	0	3.75	3.75	0.0
EXK40571.1	1.6239153	9.703247	5.701247	.	.	.	.	.	0	.	0	.	0	.	0.963	0.704	1	1	0.2	0	0	22381.26	202	-4.0	4.7863	0	54	95	71	14	106	50	23	27	1.11904761904762	0.0	0.0	1.0	1	1	1	1	1	1	0	0	14.66	15.27	0.0
EXK41985.1	1.6228015	6.66585	5.99985	.	.	.	.	.	0	.	0	.	0	.	0.588	0.523	1	1	0.76	0	0	10061.6	94	-5.0	4.0089	5	32	61	26	10	63	15	5	10	0.75	0.0	0.0	0.0	1	1	1	1	1	1	0	0	0.12	0.12	0.0
EXK33269.1	1.6225011	6.6648495	4.5828495	.	.	.	.	.	0	.	0	.	0	.	0.732	0.615	1	1	0.89	0	0	21291.7	203	-6.5	4.392	12	90	141	52	14	108	36	15	21	0.795918367346939	0.0	0.0	0.0	1	1	1	1	1	1	0	0	1.34	8.39	0.0
EXK33270.1	1.6225011	6.6648495	4.5828495	.	.	.	.	.	0	.	0	.	0	.	0.732	0.615	1	1	0.89	0	0	21291.7	203	-6.5	4.392	12	90	141	52	14	108	36	15	21	0.795918367346939	0.0	0.0	0.0	1	1	1	1	1	1	0	0	1.34	8.39	0.0
EXK32915.1	1.6205028	9.9659495	5.9999495	.	.	.	.	.	0	.	0	.	0	.	1.0	0.661	1	1	0.73	0	0	40082.92	381	-1.5	5.8202	42	174	262	60	35	211	84	42	42	0.700934579439252	0.0	0.0	0.0	1	1	1	1	1	1	0	0	0.18	0.18	0.0
EXK42952.1	1.6164563	5.522539	2.636539	.	.	.	.	.	0	.	0	.	0	.	0.863	0.618	1	1	0.15	1	0	28755.95	265	4.0	9.1428	0	78	149	95	25	150	62	34	28	0.985294117647059	1.0	0.0	0.0	1	1	1	1	1	1	1	1	0.17	21.22	0.0
EXK43440.1	1.5901699	1.762847	5.998847	.	.	.	.	.	0	.	0	.	0	AA13,CBM20	0.0	0.294	1	1	0.92	0	0	40055.91	374	2.5	6.9923	16	148	245	94	40	207	62	34	28	0.83695652173913	0.0	0.0	0.0	1	1	1	1	1	1	0	0	0.98	0.98	0.0
EXK44384.1	1.5888019	9.4607	5.9987	.	.	.	.	.	0	.	0	.	0	.	0.982	0.595	1	1	0.9	0	0	17319.01	165	3.0	7.6805	18	83	118	35	10	90	23	13	10	0.833333333333333	0.0	1.0	0.0	1	1	1	1	1	1	0	0	0.25	0.25	0.0
EXK35904.1	1.5872617	5.7710385	5.9110385	.	.	.	reduced_virulence	PHI:479	0	.	0	.	0	.	0.225	0.585	1	1	0.73	0	0	29782.35	275	-1.0	6.285	7	101	165	74	35	149	57	30	27	0.923076923076923	0.0	0.0	0.0	1	1	1	1	1	1	0	0	1.49	1.5	0.0
EXK35795.1	1.5774056	7.4814985	5.9974985	.	.	.	reduced_virulence,unaffected_pathogenicity,loss_of_pathogenicity	PHI:9525,PHI:437,PHI:7283,PHI:103,PHI:492,PHI:3721,PHI:2343,PHI:2848,PHI:4916,PHI:4879,PHI:2817,PHI:247,PHI:115,PHI:2847,PHI:88,PHI:1027,PHI:114,PHI:3,PHI:2818	0	.	0	.	0	GH28	0.001	0.413	1	1	0.91	0	0	38451.77	371	1.5	6.801	10	151	252	98	31	193	59	32	27	1.29268292682927	0.0	0.0	0.0	1	1	1	1	1	1	0	0	0.12	0.14	0.0
EXK32896.1	1.5774056	11.9311065	5.7371065	.	.	.	reduced_virulence	PHI:256	0	.	1	PF11327	0	.	0.723	0.476	1	1	0.87	0	0	41553.72	409	-8.0	4.6545	8	164	281	95	22	208	62	28	34	0.885245901639344	0.0	0.0	0.0	1	1	1	1	0	1	0	0	0.14	0.15	0.0
EXK32693.1	1.5688025	9.2893225	5.7853225	.	.	.	.	.	0	.	0	.	0	.	0.928	0.656	1	1	0.02	0	0	23919.65	210	2.5	7.5448	7	53	104	67	20	113	62	33	29	1.28205128205128	0.0	0.0	0.0	1	1	1	1	1	1	0	0	0.01	0.01	0.0
EXK39295.1	1.5681032	5.6527535	2.5087535	.	.	.	.	.	0	.	0	.	0	.	0.897	0.627	1	1	0.0600000000000001	1	0	24705.23	218	-0.5	6.2599	3	61	107	75	22	116	59	30	29	1.33333333333333	0.0	0.0	0.0	1	1	1	1	1	1	1	1	12.22	33.94	0.0
EXK47900.1	1.5661799	0.0850484999999994	-4.7029515	.	.	.	.	.	0	.	0	.	0	.	0.974	0.824	0	1	0.47	0	1	15206.05	141	-1.5	5.6029	7	60	79	36	15	78	28	14	14	0.727272727272727	0.0	0.0	0.0	1	1	1	1	0	1	1	2	22.32	42.66	1.0
EXK38349.1	1.5577729	3.0979495	5.8939495	.	.	.	unaffected_pathogenicity	PHI:2451	0	.	0	.	0	CE10,CE1	0.005	0.529	1	1	0.71	0	0	32886.19	300	7.5	8.7401	5	105	173	73	46	173	42	26	16	1.15492957746479	0.0	0.0	0.0	1	1	1	1	1	1	0	0	11.72	12.53	0.0
EXK24301.1	1.5530155	7.8162495	5.8702495	.	.	.	.	.	1	FolSix13	0	.	0	.	0.032	0.459	1	1	0.08	0	0	33543.78	293	-2.0	6.0919	12	87	149	69	38	148	80	41	39	1.15686274509804	0.0	0.0	0.0	1	1	1	1	1	1	0	0	0.11	0.11	0.0
EXK38308.1	1.5525687	9.044036	5.804036	.	.	.	.	.	0	.	0	.	0	.	0.789	0.751	1	1	0.14	0	0	22325.39	203	-2.5	5.0183	4	67	102	59	22	113	42	20	22	1.08510638297872	0.0	0.0	0.0	1	1	1	1	1	1	0	0	6.8	7.03	0.0
EXK29150.1	1.5504827	6.1616	5.9996	.	.	.	.	.	0	.	0	.	0	.	0.657	0.37	1	1	0.95	0	0	14742.33	148	1.5	7.3674	10	78	113	40	11	85	16	9	7	0.72093023255814	0.0	1.0	0.0	1	1	1	1	1	1	0	0	0.36	0.36	0.0
EXK31466.1	1.5466172	4.620864	5.922864	.	.	.	.	.	0	.	0	.	0	.	0.234	0.549	1	1	0.23	0	0	31621.19	287	-3.0	6.2463	2	86	145	76	43	145	87	47	40	1.01538461538462	0.0	0.0	0.0	1	1	1	1	1	1	0	0	0.0	0.01	0.0
EXK25870.1	1.5337532	5.0132485	5.5352485	.	.	.	.	.	0	.	0	.	0	.	0.431	0.482	1	1	0.22	0	0	20493.91	179	-2.5	5.6182	0	49	93	43	26	91	52	26	26	1.12121212121212	0.0	0.0	0.0	1	1	1	1	1	1	0	0	7.05	7.08	0.0
EXK34631.1	1.5335714	5.574	6.0	.	.	.	.	.	0	.	0	.	0	.	0.426	0.503	1	1	0.83	0	0	13159.4	117	-4.0	4.4684	6	45	73	27	18	62	21	9	12	0.956521739130435	0.0	0.0	0.0	1	1	1	1	1	1	0	0	0.07	0.07	0.0
EXK31421.1	1.5325828	3.8602765	5.8162765	.	.	.	.	.	0	.	0	.	0	GH131	0.095	0.579	1	1	0.74	0	0	32356.63	294	4.5	8.6413	3	93	154	78	33	155	60	33	27	1.26984126984127	0.0	0.0	0.0	1	1	1	1	1	1	0	0	0.1	0.1	0.0
EXK24611.1	1.5313885	5.9794635	5.7034635	.	.	.	.	.	0	.	0	.	0	.	0.418	0.628	1	1	0.46	0	0	24498.75	223	-2.0	5.6186	8	75	127	64	27	128	42	21	21	1.18181818181818	0.0	0.0	0.0	1	1	1	1	1	1	0	0	3.74	3.74	0.0
EXK49798.1	1.5170796	8.1875805	4.8575805	.	.	.	.	.	0	.	0	.	0	.	0.809	0.746	1	1	0.81	0	0	20850.28	194	-4.0	4.9086	8	79	119	51	19	105	36	17	19	0.826086956521739	0.0	0.0	0.0	1	1	1	1	1	1	0	0	0.03	1.34	0.0
EXK29966.1	1.5146368	5.730914	5.994914	.	.	.	.	.	0	.	0	.	0	CBM63	0.259	0.697	1	1	0.79	0	0	23328.19	220	3.0	7.9332	6	91	143	54	23	119	36	20	16	1.14583333333333	0.0	0.0	0.0	1	1	1	1	1	1	0	0	0.04	0.05	0.0
EXK29736.1	1.508023	7.3808595	5.9628595	.	.	.	reduced_virulence,increased_virulence_(hypervirulence)	PHI:6855,PHI:4617,PHI:222,PHI:6856,PHI:3226,PHI:2476,PHI:6854	0	.	0	.	0	PL1_13,PL1_11,GH28,PL1_8,PL1_9,PL1_12,PL1,PL1_5,PL1_7,PL1_10,PL1_2,PL1_1,PL1_6,PL1_3,PL1_4	0.00600000000000001	0.397	1	1	0.75	0	0	34163.53	324	5.5	8.2615	3	128	199	107	28	173	67	38	29	0.972602739726027	0.0	1.0	0.0	1	1	1	1	1	1	0	0	0.1	0.34	0.0
EXK46310.1	1.5079435	3.1798175	5.9998175	.	.	.	.	.	0	.	0	.	0	.	0.259	0.271	1	1	0.84	0	0	25858.59	259	-17.0	3.7681	7	113	189	66	15	143	36	10	26	0.568181818181818	0.0	0.0	0.0	1	1	1	1	1	1	0	0	0.15	0.15	0.0
EXK47094.1	1.5079435	1.766449	5.990449	.	.	.	.	.	0	.	0	.	0	.	0.023	0.273	1	1	0.82	0	0	22310.86	215	-15.5	3.649	13	97	148	62	21	136	27	6	21	0.507462686567164	0.0	0.0	0.0	1	1	1	1	1	1	0	0	0.41	0.43	0.0
EXK40815.1	1.5060059	1.787999	5.999999	.	.	.	.	.	0	.	0	.	0	.	0.001	0.297	1	1	0.89	0	0	10410.8	98	4.0	9.6776	1	42	62	27	12	55	10	7	3	1.16666666666667	0.0	0.0	0.0	1	1	1	1	1	1	0	0	2.36	2.38	0.0
EXK36106.1	1.5008719	6.677491	5.993491	.	.	.	.	.	0	.	0	.	0	.	0.405	0.709	1	1	0.48	0	0	17690.63	159	7.0	9.3066	4	51	80	41	22	96	31	20	11	0.95	0.0	0.0	0.0	1	1	1	1	1	1	0	0	3.04	3.07	0.0
EXK43487.1	1.4905763	1.5992815	5.9372815	.	.	.	.	.	0	.	0	.	0	.	0.004	0.273	1	1	0.77	0	0	32770.61	305	-2.0	5.6205	5	97	177	97	29	181	42	21	21	1.08333333333333	0.0	0.0	0.0	1	1	1	1	1	1	0	0	0.03	0.03	0.0
EXK30407.1	1.4887258	2.5072725	5.7772725	.	.	.	.	.	0	.	0	.	0	.	0.011	0.444	1	1	0.62	0	0	35951.18	340	4.0	8.6905	1	124	207	116	36	202	68	37	31	0.942528735632184	0.0	0.0	0.0	1	1	1	1	1	1	0	0	5.87	5.94	0.0
EXK44447.1	1.4826648	12.131371	5.781371	.	.	.	effector_(plant_avirulence_determinant),unaffected_pathogenicity,reduced_virulence,increased_virulence_(hypervirulence)	PHI:3167,PHI:5540,PHI:695,PHI:3221,PHI:9428,PHI:3209,PHI:2118,PHI:5103,PHI:6417,PHI:3164,PHI:3127	1	MoMSP1	1	PF07249	0	.	0.639	0.586	1	1	0.3	0	0	16100.29	148	-3.5	4.6696	4	49	84	43	12	81	31	14	17	1.10714285714286	0.0	0.0	0.0	1	1	1	1	1	1	0	0	1.31	1.31	0.0
EXK43174.1	1.4737296	7.4669305	5.9469305	.	.	.	reduced_virulence,increased_virulence_(hypervirulence),unaffected_pathogenicity	PHI:1029,PHI:9527,PHI:540,PHI:278,PHI:1028,PHI:9526	0	.	0	.	0	CE8	0.0	0.42	1	1	0.91	0	0	44187.56	406	6.0	8.2	6	146	245	108	56	226	77	43	34	1.18181818181818	0.0	0.0	0.0	1	1	1	1	1	1	0	0	0.37	0.41	0.0
EXK30146.1	1.4723334	8.3172405	5.9992405	.	.	.	reduced_virulence,unaffected_pathogenicity,loss_of_pathogenicity	PHI:3972,PHI:6390,PHI:8598,PHI:6391,PHI:4639,PHI:2166	0	.	1	PF00187	0	CBM18,CE4	0.0	0.553	1	1	0.95	0	0	50889.69	471	10.5	7.886	28	198	292	88	55	238	95	55	40	1.17647058823529	0.0	0.0	0.0	1	1	1	1	1	1	0	0	0.76	0.76	0.0
EXK43279.1	1.4670279	9.392594	5.360594	.	.	.	.	.	0	.	0	.	0	.	0.927	0.745	1	1	0.26	0	0	19041.58	170	-2.0	5.5983	4	51	90	47	25	99	36	18	18	1.17647058823529	0.0	0.0	0.0	1	1	1	1	0	1	0	0	0.97	0.98	0.0
EXK40814.1	1.4647753	1.9135945	5.9995945	.	.	.	.	.	0	.	0	.	0	.	0.00800000000000001	0.311	1	1	0.78	0	0	13576.62	125	12.0	10.2448	3	49	72	35	17	67	18	16	2	1.32	0.0	0.0	0.0	1	1	1	1	1	1	0	0	1.63	1.64	0.0
EXK30651.1	1.4573848	8.8854635	5.9874635	.	.	.	.	.	0	.	0	.	0	.	0.805	0.678	1	1	0.68	0	0	25386.08	230	-7.0	4.6012	14	92	137	40	24	110	54	24	30	1.04878048780488	0.0	0.0	0.0	1	1	1	1	1	1	0	0	0.54	0.54	0.0
EXK36058.1	1.4539295	5.9748	5.9988	.	.	.	.	.	0	.	0	.	0	.	0.59	0.406	1	1	0.77	0	0	10168.59	99	-4.0	4.2517	6	46	67	34	4	58	16	6	10	0.607142857142857	0.0	0.0	0.0	1	1	1	1	1	1	0	0	1.76	1.76	0.0
EXK38794.1	1.452204	10.7732995	5.9912995	.	.	.	.	.	0	.	0	.	0	.	1.0	0.797	1	1	0.5	0	0	14852.56	140	-10.5	4.1801	16	64	89	32	10	82	38	14	24	0.473684210526316	0.0	0.0	0.0	1	1	1	1	1	1	0	0	0.66	0.66	0.0
EXK38795.1	1.452204	10.7732995	5.9912995	.	.	.	.	.	0	.	0	.	0	.	1.0	0.797	1	1	0.5	0	0	14852.56	140	-10.5	4.1801	16	64	89	32	10	82	38	14	24	0.473684210526316	0.0	0.0	0.0	1	1	1	1	1	1	0	0	0.66	0.66	0.0
EXK38796.1	1.452204	10.7732995	5.9912995	.	.	.	.	.	0	.	0	.	0	.	1.0	0.797	1	1	0.5	0	0	14852.56	140	-10.5	4.1801	16	64	89	32	10	82	38	14	24	0.473684210526316	0.0	0.0	0.0	1	1	1	1	1	1	0	0	0.66	0.66	0.0
EXK35782.1	1.4489985	3.1233895	5.7693895	.	.	.	unaffected_pathogenicity	PHI:2451	0	.	0	.	0	CE1	0.004	0.555	1	1	0.8	0	0	31951.29	297	7.5	8.6408	6	115	175	78	36	169	48	29	19	0.914285714285714	0.0	0.0	0.0	1	1	1	1	1	1	0	0	0.24	0.35	0.0
EXK23299.1	1.4466196	10.9964545	5.7464545	.	.	.	.	.	0	.	0	.	0	.	0.993	0.882	1	1	0.45	0	0	12530.1	112	3.0	7.6194	6	41	62	25	19	61	31	18	13	1.20833333333333	0.0	0.0	0.0	1	1	1	1	0	1	0	0	0.13	0.13	0.0
EXK42233.1	1.4420205	1.4145885	5.9865885	.	.	.	.	.	0	.	0	.	0	.	0.003	0.235	1	1	0.85	0	0	21814.49	200	1.0	7.0786	4	81	126	56	23	106	36	19	17	0.847826086956522	0.0	0.0	0.0	1	1	1	1	1	1	0	0	0.76	0.76	0.0
EXK42232.1	1.4420205	1.4145885	5.9865885	.	.	.	.	.	0	.	0	.	0	.	0.003	0.235	1	1	0.85	0	0	21814.49	200	1.0	7.0786	4	81	126	56	23	106	36	19	17	0.847826086956522	0.0	0.0	0.0	1	1	1	1	1	1	0	0	0.76	0.76	0.0
EXK23980.1	1.436305	10.0914815	5.0574815	.	.	.	.	.	0	.	0	.	0	.	1.0	0.839	1	1	0.67	0	0	5406.46	48	7.0	10.4997	5	20	26	12	3	27	9	8	1	1.0	.	.	.	1	1	1	0	0	1	0	0	0.81	0.81	0.0
EXK38594.1	1.4304658	3.278887	5.990887	.	.	.	.	.	0	.	0	.	0	.	0.018	0.53	1	1	0.63	0	0	24281.86	221	11.0	10.0181	2	80	129	54	32	123	38	25	13	1.14	0.0	0.0	0.0	1	1	1	1	1	1	0	0	1.54	1.54	0.0
EXK38422.1	1.4288282	5.147133	5.819133	.	.	.	.	.	0	.	0	.	0	.	0.387	0.501	1	1	0.23	0	0	19081.26	167	-1.5	6.1353	1	53	85	48	27	82	44	23	21	1.13793103448276	0.0	0.0	0.0	1	1	1	1	1	1	0	0	0.5	0.5	0.0
EXK45936.1	1.4266903	8.6734795	5.8834795	.	.	.	.	.	0	.	0	.	0	.	0.827	0.638	1	1	0.5	0	0	17796.3	163	-4.5	4.6888	6	57	91	46	16	92	33	15	18	0.944444444444444	0.0	0.0	0.0	1	1	1	1	1	1	0	0	0.0	0.02	0.0
EXK45935.1	1.4266903	8.6734795	5.8834795	.	.	.	.	.	0	.	0	.	0	.	0.827	0.638	1	1	0.5	0	0	17796.3	163	-4.5	4.6888	6	57	91	46	16	92	33	15	18	0.944444444444444	0.0	0.0	0.0	1	1	1	1	1	1	0	0	0.0	0.02	0.0
EXK44529.1	1.4114747	2.4123145	5.8443145	.	.	.	.	.	0	.	0	.	0	.	0.002	0.426	1	1	0.32	0	0	38021.27	342	2.5	6.8805	3	98	179	114	51	206	74	41	33	0.927710843373494	0.0	0.0	0.0	1	1	1	1	1	1	0	0	2.6	2.6	0.0
EXK27215.1	1.3986776	7.393382	5.999382	.	.	.	reduced_virulence,unaffected_pathogenicity,loss_of_pathogenicity	PHI:9525,PHI:437,PHI:7283,PHI:103,PHI:492,PHI:3721,PHI:4880,PHI:2343,PHI:2848,PHI:4916,PHI:4879,PHI:2817,PHI:247,PHI:2847,PHI:88,PHI:1027,PHI:114,PHI:3,PHI:2818	0	.	0	.	0	GH28	0.0	0.399	1	1	0.86	0	0	37177.66	360	8.0	8.3944	9	155	242	99	28	187	61	36	25	1.225	1.0	0.0	0.0	1	1	1	1	1	1	0	0	0.35	0.35	0.0
EXK29546.1	1.3978179	9.355785	4.501785	.	.	.	.	.	0	.	0	.	0	.	0.962	0.847	1	1	0.22	0	0	21956.81	201	-3.0	5.0711	9	75	114	53	16	104	48	23	25	1.15384615384615	0.0	0.0	0.0	1	1	1	1	1	1	0	0	3.15	15.49	0.0
EXK35672.1	1.3964951	2.8878665	5.7098665	.	.	.	reduced_virulence	PHI:323	0	.	0	.	0	GH5_46,GH5_36,GH5_5,GH5,GH5_44,GH5_15,GH5_22,GH5_23,GH5_9,GH5_4,GH5_54,GH5_50,GH5_49,GH5_14,GH5_8,GH5_45,GH5_33,GH5_47	0.0	0.363	1	1	0.82	0	0	43261.62	391	-0.5	6.3425	5	130	220	102	61	226	70	36	34	1.16842105263158	0.0	0.0	0.0	1	1	1	1	0	1	0	0	0.35	0.38	0.0
EXK44874.1	1.3881192	2.811792	5.835792	.	.	.	.	.	0	.	0	.	0	.	0.016	0.48	1	1	0.11	0	0	35280.81	310	7.0	8.7751	2	89	160	80	43	160	83	47	36	1.18333333333333	0.0	0.0	0.0	1	1	1	1	1	1	0	0	0.04	0.04	0.0
EXK43304.1	1.3865168	2.9168795	5.9888795	.	.	.	.	.	0	.	0	.	0	GH62,GH43,GH43_34	0.001	0.487	1	1	0.76	0	0	35412.76	326	4.0	8.7876	2	117	189	83	43	183	43	24	19	1.10126582278481	0.0	1.0	0.0	1	1	1	1	1	1	0	0	0.12	0.16	0.0
EXK33499.1	1.3865168	10.4956445	5.9996445	.	.	.	reduced_virulence	PHI:257	0	.	1	PF11327	0	.	0.389	0.527	1	1	0.74	0	0	31005.21	304	-3.0	5.1299	4	132	199	81	14	164	56	27	29	0.612903225806452	0.0	0.0	0.0	1	1	1	1	1	1	0	0	4.73	4.79	0.0
EXK29434.1	1.378581	1.033488	5.971488	.	.	.	.	.	0	.	0	.	0	GH33,GH93	0.0	0.177	1	1	0.83	0	0	42126.65	387	6.5	8.8899	4	130	228	107	42	218	62	35	27	1.0	0.0	0.0	0.0	1	1	1	1	1	1	0	0	1.3	1.38	0.0
EXK47409.1	1.376234	7.709985	5.999985	.	.	.	.	.	0	.	0	.	0	.	0.692	0.593	1	1	0.39	0	0	12263.14	107	11.0	10.0785	4	33	47	29	18	58	22	18	4	1.14285714285714	0.0	0.0	0.0	1	1	1	1	1	1	0	0	0.39	0.39	0.0
EXK41498.1	1.3755318	0.1832835	2.6072835	.	.	.	.	.	0	.	0	.	0	.	0.00700000000000001	0.589	1	1	0.66	1	0	35940.38	322	8.5	9.3723	2	109	170	76	43	167	75	43	32	1.20588235294118	0.0	0.0	0.0	1	1	1	1	1	1	1	1	0.01	22.65	0.0
EXK45608.1	1.3648479	0.207248500000001	-4.4607515	.	.	.	.	.	0	.	0	.	0	.	0.95	0.828	0	1	0.49	0	1	23372.54	210	-0.5	5.9704	3	66	107	58	27	112	46	23	23	1.7027027027027	0.0	0.0	0.0	1	1	1	1	1	1	1	2	18.01	40.54	0.695652173913043
EXK28955.1	1.3610744	2.666504	5.996504	.	.	.	.	.	0	.	0	.	0	.	0.0	0.445	1	1	0.92	0	0	44108.23	412	17.5	8.9818	14	145	240	116	34	217	94	58	36	1.39325842696629	0.0	0.0	0.0	1	1	1	1	1	1	0	0	0.07	0.5	0.0
EXK25007.1	1.3566085	2.3269345	5.7949345	.	.	.	.	.	0	.	0	.	0	GH43_26,GH43_23,GH43_15,GH43_17,GH32,GH43_2,GH117,GH43_14,GH43_30,GH43_8,GH43_12,GH43,GH43_34,GH43_31,GH43_5,GH43_18,GH43_16,GH43_33,GH43_4,GH43_35,GH43_11,GH43_9,GH43_32,GH43_22,GH43_28,GH43_19,GH43_10,GH43_1,GH43_24,GH43_29,GH43_3	0.001	0.421	1	1	0.69	0	0	36968.4	333	-3.5	5.8187	0	101	185	87	52	189	79	40	39	1.1219512195122	0.0	0.0	0.0	1	1	1	1	1	1	0	0	0.01	0.01	0.0
EXK36257.1	1.3561618	1.016742	5.936742	.	.	.	.	.	0	.	0	.	0	.	0.0	0.18	1	1	0.87	0	0	39982.6	382	8.0	8.9764	4	143	244	121	34	225	59	35	24	0.819047619047619	0.0	1.0	0.0	1	1	1	1	1	1	0	0	0.02	0.19	0.0
EXK36498.1	1.3489823	3.1727105	5.3027105	.	.	.	.	.	0	.	0	.	0	GH114	0.0520000000000001	0.593	1	1	0.29	0	0	32172.94	289	1.5	7.4651	7	85	153	77	31	161	74	38	36	1.31666666666667	1.0	0.0	0.0	1	1	1	1	0	1	0	0	0.1	0.1	0.0
EXK44383.1	1.3462868	1.8814	2.5774	.	.	.	.	.	0	.	0	.	0	.	0.461	0.423	1	1	0.87	1	0	24946.36	252	0.5	6.6208	16	127	170	73	13	158	28	15	13	0.465116279069767	0.0	1.0	0.0	1	1	1	1	1	1	1	0	7.32	8.92	0.0
EXK47125.1	1.3309863	9.774809	4.416809	.	.	.	.	.	0	.	0	.	0	.	1.0	0.893	1	1	0.72	0	0	12232.91	110	9.0	8.6822	8	39	65	22	15	60	20	16	4	0.958333333333333	0.0	0.0	0.0	0	0	0	1	0	0	0	0	0.71	0.71	0.0
EXK29790.1	1.3167907	9.492	6.0	.	.	.	.	.	0	.	0	.	0	.	0.994	0.588	1	1	0.6	0	0	41704.88	367	25.5	8.4352	40	123	193	52	57	197	115	73	42	1.43055555555556	0.0	0.0	0.0	1	1	1	1	1	1	0	0	0.06	0.06	0.0
EXK48008.1	1.3090684	12.3408	4.6768	.	.	.	unaffected_pathogenicity	PHI:4017	0	.	1	PF05730	0	.	0.985	0.459	1	1	0.95	0	0	15348.39	156	-1.0	5.0136	10	81	111	52	5	94	23	11	12	0.44	0.0	0.0	0.0	1	1	1	1	1	1	0	0	0.01	0.24	0.0
EXK29484.1	1.3088164	2.8797845	5.7357845	.	.	.	.	.	0	.	0	.	0	.	0.005	0.519	1	1	0.57	0	0	35547.87	327	-4.0	5.3868	4	107	185	106	40	194	77	38	39	0.835164835164835	0.0	0.0	0.0	1	1	1	1	1	1	0	0	10.45	10.47	0.0
EXK28320.1	1.308638	-0.980415499999999	3.5795845	.	.	.	.	.	0	.	0	.	0	.	0.003	0.237	1	1	0.82	1	0	19827.31	191	-11.0	3.5829	2	76	122	61	19	121	19	4	15	0.785714285714286	0.0	0.0	0.0	1	1	1	1	0	1	1	0	22.45	36.85	0.0
EXK38606.1	1.307694	3.5539185	5.9179185	.	.	.	.	.	0	.	0	.	0	.	0.02	0.586	1	1	0.6	0	0	32928.99	300	0.0	6.4713	8	111	168	76	38	169	60	31	29	0.944444444444444	0.0	0.0	0.0	1	1	1	1	1	1	0	0	0.14	1.91	0.0
EXK44873.1	1.3041334	2.826392	5.880392	.	.	.	.	.	0	.	0	.	0	.	0.003	0.488	1	1	0.11	0	0	36923.83	327	6.5	8.246	3	96	173	83	46	176	81	46	35	1.05797101449275	0.0	0.0	0.0	1	1	1	1	1	1	0	0	0.04	0.04	0.0
EXK33763.1	1.282836	14.7185455	5.7405455	.	.	.	reduced_virulence,increased_virulence_(hypervirulence)	PHI:2403	0	.	0	.	0	GH75	0.9	0.763	1	1	0.71	0	0	24719.25	233	-6.5	4.853	6	87	144	59	26	126	51	24	27	0.95	0.0	0.0	0.0	1	1	1	1	0	1	0	0	0.1	0.11	0.0
EXK40186.1	1.2752259	9.35905	5.99905	.	.	.	.	.	0	.	0	.	0	.	0.986	0.574	1	1	0.78	0	0	11814.74	114	2.0	7.9155	6	50	78	44	7	72	16	9	7	0.625	0.0	0.0	0.0	1	1	1	1	1	1	0	0	0.03	0.16	0.0
EXK41278.1	1.271648	8.930906	4.388906	.	.	.	.	.	0	.	0	.	0	.	0.945	0.812	1	1	0.48	0	0	11175.88	102	2.0	7.2417	5	36	55	28	11	54	20	12	8	1.05	.	.	.	1	1	0	0	0	1	0	1	20.76	20.76	0.434782608695652
EXK27171.1	1.2691406	2.3583315	5.9283315	.	.	.	.	.	0	.	0	.	0	.	0.0	0.405	1	1	0.69	0	0	46950.51	435	1.0	6.6062	1	147	248	138	54	247	99	54	45	0.871794871794872	0.0	0.0	0.0	1	1	1	1	1	1	0	0	0.15	0.16	0.0
EXK35518.1	1.266711	7.989045	5.947045	.	.	.	reduced_virulence,unaffected_pathogenicity,effector_(plant_avirulence_determinant)	PHI:7144,PHI:7649,PHI:5498	0	.	1	PF00188	0	.	0.026	0.481	1	1	0.59	0	0	36294.93	336	-0.5	6.3576	4	113	204	91	32	181	82	42	40	0.886363636363636	1.0	0.0	0.0	1	1	1	1	1	1	0	0	0.03	0.03	0.0
EXK35517.1	1.266711	7.989045	5.947045	.	.	.	reduced_virulence,unaffected_pathogenicity,effector_(plant_avirulence_determinant)	PHI:7144,PHI:7649,PHI:5498	0	.	1	PF00188	0	.	0.026	0.481	1	1	0.59	0	0	36294.93	336	-0.5	6.3576	4	113	204	91	32	181	82	42	40	0.886363636363636	1.0	0.0	0.0	1	1	1	1	1	1	0	0	0.03	0.03	0.0
EXK26015.1	1.2518322	3.5489	5.2649	.	.	.	.	.	0	.	0	.	0	.	0.336	0.378	1	1	0.83	0	0	16253.43	159	-3.5	4.3732	10	81	109	52	15	100	19	8	11	0.612244897959184	0.0	0.0	0.0	1	1	1	1	1	1	0	0	0.53	0.58	0.0
EXK36551.1	1.2400011	6.693741	5.527741	.	.	.	increased_virulence_(hypervirulence),unaffected_pathogenicity,loss_of_pathogenicity	PHI:2849,PHI:2383,PHI:69,PHI:407	0	.	1	PF01083	0	CE5	0.086	0.275	1	1	0.47	0	0	24568.91	231	-12.5	4.0952	4	78	136	82	19	143	42	15	27	0.703125	0.0	0.0	0.0	1	1	1	1	1	1	0	0	0.2	0.25	0.0
EXK34639.1	1.2310876	3.3875785	5.9675785	.	.	.	.	.	0	.	0	.	0	.	0.097	0.473	1	1	0.47	0	0	32616.73	300	-2.0	6.2591	4	100	169	91	35	154	71	38	33	1.16393442622951	0.0	0.0	0.0	1	1	1	1	1	1	0	0	1.09	1.09	0.0
EXK28072.1	1.2299755	7.658398	4.916398	.	.	.	.	.	0	.	0	.	0	.	0.884	0.573	1	1	0.88	0	0	20169.61	192	-6.5	4.4516	10	86	126	60	12	98	38	16	22	1.02325581395349	0.0	0.0	0.0	1	1	1	1	1	1	0	0	0.35	0.36	0.0
EXK27853.1	1.2297744	2.257834	5.967834	.	.	.	reduced_virulence,unaffected_pathogenicity	PHI:2117,PHI:4615,PHI:6569	0	.	0	.	0	.	0.0	0.215	1	1	0.8	0	0	43246.6	416	10.0	9.386	1	174	264	136	43	241	72	43	29	0.873949579831933	0.0	0.0	0.0	1	1	1	1	1	1	0	0	1.18	1.3	0.0
EXK26435.1	1.2270646	8.2454235	5.9514235	.	.	.	reduced_virulence,increased_virulence_(hypervirulence),unaffected_pathogenicity	PHI:6978,PHI:2364,PHI:2043,PHI:569,PHI:2206,PHI:7911,PHI:2209,PHI:4246,PHI:2208,PHI:7912,PHI:2207,PHI:568,PHI:2204	1	CfTom1	1	PF00331	1	GH10	0.001	0.548	1	1	0.67	0	0	39323.42	356	8.0	8.9415	4	116	198	107	38	195	73	42	31	1.0	0.0	0.0	0.0	1	1	1	1	1	1	0	0	0.29	0.34	0.0
EXK27351.1	1.2254874	7.1280285	5.9140285	.	.	.	reduced_virulence,unaffected_pathogenicity,loss_of_pathogenicity	PHI:480,PHI:6791,PHI:7932,PHI:9402,PHI:6787,PHI:7929,PHI:6794,PHI:6807,PHI:6793,PHI:6812,PHI:126,PHI:68,PHI:6815,PHI:127,PHI:6814,PHI:17,PHI:6785,PHI:6816,PHI:6784,PHI:9400,PHI:72,PHI:6809,PHI:6789,PHI:9401,PHI:6786,PHI:6792,PHI:6813,PHI:7930,PHI:6811,PHI:6783,PHI:73,PHI:125,PHI:6788,PHI:6808,PHI:6790	0	.	0	.	0	.	0.0	0.369	1	1	0.74	0	0	44895.94	412	5.5	7.3039	6	126	231	115	55	232	92	52	40	1.14736842105263	0.0	0.0	0.0	1	1	1	1	1	1	0	0	8.18	8.19	0.0
EXK33175.1	1.2251916	3.2538145	5.8818145	.	.	.	.	.	0	.	0	.	0	PL1,PL1_2,PL1_1	0.0	0.562	1	1	0.76	0	0	43677.51	413	-5.0	5.0621	3	146	259	121	41	230	81	39	42	1.18	0.0	0.0	0.0	1	1	1	1	1	1	0	0	0.21	0.24	0.0
EXK28642.1	1.2240219	1.4266355	5.9086355	.	.	.	.	.	0	.	0	.	0	GH13_19,GH13_6,GH13_36,GH13_7,GH13_14,GH13_15,GH13_41,GH13_12,GH13_21,GH13_5,GH13_28,GH13_20,GH13_11,GH13_34,GH13,GH13_2,GH13_10,GH13_8,GH13_1,GH13_37,GH13_3,GH13_9,GH13_26,GH13_32,GH13_13,GH13_39,GH13_23	0.0	0.253	1	1	0.78	0	0	50546.31	460	-5.0	5.7444	7	147	265	122	65	256	103	52	51	1.18269230769231	0.0	0.0	0.0	1	1	1	1	1	1	0	0	0.14	0.27	0.0
EXK29617.1	1.2157409	1.5318895	5.9838895	.	.	.	.	.	0	.	0	.	0	.	0.03	0.228	1	1	0.43	0	0	22854.59	202	35.0	10.4728	0	38	100	32	34	107	78	61	17	0.75609756097561	1.0	0.0	0.0	1	1	1	1	1	1	0	0	0.8	0.8	0.0
EXK25647.1	1.2137232	2.4392355	5.7692355	.	.	.	.	.	0	.	0	.	0	.	0.018	0.427	1	1	0.67	0	0	34685.14	330	3.0	6.9939	7	133	200	105	32	192	68	38	30	0.595744680851064	0.0	0.0	0.0	1	1	1	1	1	1	0	0	0.98	1.02	0.0
EXK35447.1	1.2137232	13.357872	5.711872	.	.	.	.	.	1	ZtNIP2	1	PF02221	0	.	0.987	0.454	1	1	0.61	0	0	19114.17	180	-5.5	4.5618	6	59	105	67	9	105	43	19	24	0.928571428571429	0.0	0.0	0.0	1	1	1	1	1	1	0	0	0.88	0.88	0.0
EXK26635.1	1.2137232	2.845198	5.923198	.	.	.	.	.	0	.	0	.	0	.	0.001	0.486	1	1	0.46	0	0	40032.08	360	-4.5	5.2395	14	118	205	75	42	196	78	38	40	0.987341772151899	0.0	0.0	0.0	1	1	1	1	1	1	0	0	0.42	0.84	0.0
EXK26078.1	1.2135284	2.196492	5.778492	.	.	.	.	.	0	.	0	.	0	.	0.0	0.403	1	1	0.46	0	0	40141.57	361	2.0	7.0768	0	106	188	105	51	203	85	45	40	1.04597701149425	0.0	0.0	0.0	1	1	1	1	1	1	0	0	0.01	0.07	0.0
EXK40726.1	1.2133669	8.291898	5.981898	.	.	.	.	.	0	.	0	.	0	.	0.9	0.485	1	1	0.76	0	0	29639.2	284	11.0	8.8825	12	117	189	78	14	140	60	36	24	0.821428571428571	0.0	1.0	0.0	1	1	1	1	1	1	0	0	0.14	0.14	0.0
EXK29463.1	1.208729	12.28325	5.99925	.	.	.	.	.	1	BghBEC2	1	PF05730	0	.	0.864	0.35	1	1	0.83	0	0	9331.66	95	-4.0	3.2949	10	54	70	37	5	63	4	0	4	0.46875	0.0	0.0	0.0	1	1	1	1	1	1	0	0	0.81	0.81	0.0
EXK28700.1	1.2052653	6.0063465	5.9023465	.	.	.	unaffected_pathogenicity	PHI:547	0	.	1	PF00734	0	GH5_5,GH5_46,CBM1,GH5,GH5_22,GH5_2,GH5_25,GH5_4,GH5_52,GH5_37,GH5_8,GH5_29,GH5_40,GH5_39	0.0	0.184	1	1	0.82	0	0	41957.0	382	-2.0	5.7374	6	140	223	89	51	207	68	34	34	1.16470588235294	0.0	0.0	0.0	1	1	1	1	1	1	0	0	0.04	0.04	0.0
EXK36760.1	1.2041059	4.7885755	5.9465755	.	.	.	.	.	0	.	0	.	0	.	0.327	0.48	1	1	0.64	0	0	13273.0	128	-3.5	4.4865	2	50	84	45	13	79	21	9	12	0.783783783783784	0.0	0.0	0.0	1	1	1	1	1	1	0	0	0.11	0.11	0.0
EXK29187.1	1.1944607	9.8320205	5.7460205	.	.	.	.	.	0	.	0	.	0	.	0.98	0.701	1	1	0.42	0	0	23559.97	213	16.5	9.3228	11	82	115	61	24	114	63	42	21	0.692307692307692	0.0	1.0	0.0	0	1	1	1	1	1	0	0	0.58	0.58	0.0
EXK46294.1	1.1864536	12.357139	5.563139	.	.	.	.	.	1	BghBEC2	1	PF05730	0	.	0.996	0.303	1	1	0.84	0	0	15911.34	161	-5.0	4.3396	8	78	115	71	8	103	22	9	13	0.555555555555556	0.0	0.0	0.0	1	1	1	1	1	1	0	0	1.69	1.8	0.0
EXK38410.1	1.1842496	5.27305	5.89705	.	.	.	.	.	0	.	0	.	0	.	0.349	0.547	1	1	0.28	0	0	28325.97	260	-2.0	5.7194	4	94	148	75	24	141	60	30	30	0.803571428571429	0.0	0.0	0.0	1	1	1	1	1	1	0	0	0.25	0.26	0.0
EXK25998.1	1.1830359	2.375982	5.999982	.	.	.	.	.	0	.	0	.	0	.	0.148	0.248	1	1	0.22	0	0	16231.61	141	24.5	11.1154	0	32	65	25	20	63	48	39	9	0.921052631578947	1.0	0.0	0.0	1	1	1	1	1	1	0	0	15.7	15.7	0.0
EXK40063.1	1.1824546	2.6103955	5.9163955	.	.	.	.	.	0	.	0	.	0	.	0.0	0.449	1	1	0.72	0	0	42267.66	395	5.5	7.8596	3	139	226	122	41	217	86	48	38	0.97979797979798	0.0	0.0	0.0	1	1	1	1	1	1	0	0	0.38	0.39	0.0
EXK38652.1	1.1824546	3.664248	5.988248	.	.	.	reduced_virulence,unaffected_pathogenicity	PHI:2117,PHI:4615,PHI:6569	0	.	0	.	0	.	0.0	0.446	1	1	0.73	0	0	42264.15	396	1.5	6.724	2	148	239	127	45	216	87	47	40	0.98989898989899	0.0	0.0	0.0	1	1	1	1	1	1	0	0	0.05	0.06	0.0
EXK24567.1	1.1759524	1.8476425	5.8496425	.	.	.	.	.	0	.	0	.	0	.	0.005	0.328	1	1	0.75	0	0	31934.5	306	-4.5	5.5062	2	128	189	92	39	177	54	27	27	0.776470588235294	0.0	0.0	0.0	1	1	1	1	1	1	0	0	0.03	0.07	0.0
EXK32884.1	1.1759524	2.214941	5.636941	.	.	.	reduced_virulence,unaffected_pathogenicity	PHI:7466,PHI:4010	0	.	0	.	0	CE16	0.004	0.259	1	1	0.76	0	0	32642.41	301	-11.5	4.4975	2	100	179	93	47	175	53	23	30	1.15492957746479	0.0	0.0	0.0	1	1	1	1	1	1	0	0	0.7	0.72	0.0
EXK28662.1	1.1757128	2.4684935	5.8004935	.	.	.	reduced_virulence	PHI:4197	0	.	0	.	0	.	0.0	0.278	1	1	0.79	0	0	43206.71	400	-6.0	4.8996	1	121	242	118	50	237	74	35	39	1.11224489795918	0.0	0.0	0.0	1	1	1	1	1	1	0	0	7.65	7.7	0.0
EXK36121.1	1.1732061	6.9533325	5.9933325	.	.	.	.	.	0	.	0	.	0	.	0.681	0.479	1	1	0.0500000000000001	0	0	12459.09	116	-1.0	5.6999	1	38	65	39	9	63	26	13	13	0.724137931034483	0.0	0.0	0.0	1	1	1	1	1	1	0	0	0.28	0.28	0.0
EXK33807.1	1.1697742	2.565664	5.763664	.	.	.	.	.	0	.	0	.	0	.	0.003	0.464	1	1	0.76	0	0	37296.57	350	-5.0	5.165	8	135	211	109	36	188	68	33	35	0.905882352941176	0.0	0.0	0.0	1	1	1	1	1	1	0	0	0.04	0.05	0.0
EXK25339.1	1.1691426	3.711386	5.817386	.	.	.	.	.	0	.	0	.	0	.	0.086	0.563	1	1	0.6	0	0	28940.47	272	2.5	7.2373	8	112	167	73	32	157	55	30	25	0.794520547945205	1.0	0.0	0.0	1	1	1	1	1	1	0	0	9.85	30.81	0.0
EXK26371.1	1.1668732	8.6914765	5.8994765	.	.	.	reduced_virulence	PHI:257	0	.	1	PF11327	0	.	0.233	0.399	1	1	0.72	0	0	31659.79	312	5.0	8.5007	2	133	203	103	22	182	60	34	26	0.591397849462366	1.0	1.0	0.0	1	1	1	1	1	1	0	0	0.13	0.18	0.0
EXK32933.1	1.1604415	-4.6433015	-4.3913015	.	.	.	.	.	0	.	0	.	0	.	0.381	0.577	0	1	0.47	0	1	26822.49	256	-4.0	5.2897	4	105	160	64	30	150	53	26	27	0.657894736842105	1.0	0.0	0.0	1	1	1	1	1	1	0	2	7.61	46.7	0.0
EXK35911.1	1.1589525	2.03844	5.76444	.	.	.	.	.	0	.	0	.	0	GH43_26,GH43_23,GH43_17,GH43_2,GH117,GH43_30,GH43_6,GH43_12,GH43,GH43_34,GH43_31,GH43_5,GH43_16,GH43_35,GH43_33,GH43_4,GH43_9,GH43_32,GH43_28,GH43_22,GH43_10,GH43_19,GH43_1,GH43_24,GH43_29,GH43_3	0.0	0.379	1	1	0.46	0	0	39427.67	348	8.5	8.8336	1	98	176	91	58	193	90	52	38	1.24358974358974	1.0	0.0	0.0	1	1	1	1	1	1	0	0	0.0	0.04	0.0
EXK35710.1	1.1589525	1.6578315	5.9058315	.	.	.	.	.	0	.	0	.	0	.	0.0	0.292	1	1	0.33	0	0	45984.85	408	5.0	7.3632	0	118	207	105	67	221	101	56	45	1.15555555555556	0.0	0.0	0.0	1	1	1	1	1	1	0	0	0.0	0.0	0.0
EXK29789.1	1.1588326	5.5813375	5.9993375	.	.	.	unaffected_pathogenicity,effector_(plant_avirulence_determinant)	PHI:3378,PHI:3216,PHI:1575	1	MoCDIP4	1	PF03443	1	AA9	0.0	0.097	1	1	0.86	0	0	36789.87	357	-3.5	5.6247	5	155	241	102	33	203	72	36	36	0.591666666666667	1.0	0.0	0.0	1	1	1	1	1	1	0	0	5.06	5.06	0.0
EXK29728.1	1.1582398	4.0139855	5.5559855	.	.	.	.	.	0	.	0	.	0	.	0.281	0.462	1	1	0.27	0	0	25282.01	225	12.0	9.6576	1	58	109	69	33	119	69	44	25	1.12244897959184	1.0	0.0	0.0	1	1	1	1	1	1	0	0	0.05	0.06	0.0
EXK37289.1	1.1577401	1.296239	5.994239	.	.	.	.	.	0	.	0	.	0	.	0.0	0.217	1	1	0.93	0	0	9977.55	97	-4.0	3.5748	6	44	71	28	6	62	6	1	5	0.8	0.0	0.0	0.0	1	1	1	1	1	1	0	0	3.79	3.8	0.0
EXK35635.1	1.1557174	3.051467	5.997467	.	.	.	.	.	0	.	0	.	0	.	0.0	0.509	1	1	0.46	0	0	25216.83	209	23.5	9.2848	0	28	95	16	59	58	114	78	36	3.51851851851852	1.0	0.0	0.0	1	1	1	1	1	1	0	0	0.32	0.32	0.0
EXK26975.1	1.1508662	1.0936605	5.9956605	.	.	.	.	.	0	.	0	.	0	.	0.014	0.169	1	1	0.92	0	0	15976.74	154	1.0	7.7797	2	68	102	42	11	78	19	10	9	1.11428571428571	0.0	0.0	0.0	1	1	1	1	1	1	0	0	10.47	10.47	0.0
EXK28702.1	1.1480184	3.2875785	5.9775785	.	.	.	reduced_virulence	PHI:6124,PHI:5750	0	.	0	.	0	.	0.0	0.385	1	1	0.36	0	0	48290.02	427	5.0	7.0913	0	122	220	104	67	212	113	63	50	1.48192771084337	1.0	0.0	0.0	1	1	1	1	1	1	0	0	0.01	0.01	0.0
EXK27336.1	1.1444016	2.399462	5.975462	.	.	.	.	.	0	.	0	.	0	.	0.0	0.404	1	1	0.29	0	0	42082.63	390	-6.5	5.5334	5	137	225	107	45	206	86	43	43	0.912087912087912	1.0	0.0	1.0	1	1	1	1	1	1	0	0	0.14	0.15	0.0
EXK41055.1	1.1345117	6.348399	5.998399	.	.	.	unaffected_pathogenicity,loss_of_pathogenicity	PHI:3972,PHI:6390,PHI:6391,PHI:4639,PHI:2166	0	.	0	.	0	CBM18,CE4	0.0	0.225	1	1	0.89	0	0	50499.65	473	-15.0	4.6414	28	201	306	103	51	250	93	42	51	0.817307692307692	0.0	0.0	0.0	1	1	1	1	1	1	0	0	1.12	1.17	0.0
EXK28422.1	1.1345117	3.263802	5.941802	.	.	.	reduced_virulence,unaffected_pathogenicity	PHI:2332,PHI:4880,PHI:181,PHI:115	0	.	0	.	0	GH28	0.0	0.387	1	1	0.86	0	0	43551.92	406	-0.5	6.3971	14	152	252	107	43	215	86	45	41	1.15116279069767	0.0	0.0	0.0	1	1	1	1	1	1	0	0	0.02	0.02	0.0
EXK46148.1	1.1319568	0.559712500000001	5.9057125	.	.	.	.	.	0	.	0	.	0	GH43_17,GH43_37,GH43_2,GH117,GH43_30,GH43_12,GH43,GH43_34,GH43_31,GH43_18,GH43_33,GH43_4,GH43_11,GH43_9,GH43_32,GH43_25,GH43_22,GH43_19,GH43_24,GH43_29,GH43_3	0.0	0.109	1	1	0.31	0	0	55502.23	491	3.0	6.875	1	143	252	116	80	256	130	70	60	1.36734693877551	0.0	0.0	0.0	1	1	1	1	1	1	0	0	0.49	0.49	0.0
EXK35687.1	1.1307437	7.0399	5.9879	.	.	.	unaffected_pathogenicity	PHI:2451	0	.	1	PF00734	0	CE10,CE1,CBM1	0.0	0.342	1	1	0.66	0	0	39320.25	357	-2.0	5.6782	9	132	213	85	54	211	54	27	27	0.965909090909091	0.0	0.0	0.0	1	1	1	1	1	1	0	0	9.11	11.39	0.0
EXK34711.1	1.1272268	1.779917	5.811917	.	.	.	.	.	0	.	0	.	0	.	0.0	0.328	1	1	0.42	0	0	38951.07	360	15.5	9.9355	3	110	191	107	37	209	82	50	32	1.06593406593407	1.0	0.0	0.0	1	1	1	1	1	1	0	0	0.21	0.3	0.0
EXK23956.1	1.1270372	3.3923435	5.9963435	.	.	.	.	.	0	.	0	.	0	.	0.104	0.462	1	1	0.09	0	0	30180.2	278	3.0	6.9073	8	101	161	80	32	150	61	35	26	0.78125	0.0	0.0	0.0	1	1	1	1	1	1	0	0	1.15	1.15	0.0
EXK40907.1	1.1270372	6.5676665	5.9436665	.	.	.	.	.	0	.	0	.	0	.	0.556	0.548	1	1	0.62	0	0	28735.65	268	4.5	7.2034	10	102	157	89	31	150	50	30	20	1.01724137931034	0.0	0.0	0.0	1	1	1	1	1	1	0	0	0.44	0.49	0.0
EXK24388.1	1.1245334	2.4979235	5.9779235	.	.	.	.	.	0	.	0	.	0	.	0.003	0.417	1	1	0.76	0	0	33283.62	314	-4.0	5.3022	12	134	207	77	36	166	59	29	30	0.906666666666667	0.0	0.0	0.0	1	1	1	1	1	1	0	0	0.1	0.14	0.0
EXK24623.1	1.1245334	2.8643485	5.9783485	.	.	.	.	.	0	.	0	.	0	.	0.004	0.477	1	1	0.76	0	0	33360.75	314	-3.0	5.6028	12	134	206	77	37	167	60	30	30	0.906666666666667	0.0	0.0	0.0	1	1	1	1	1	1	0	0	0.09	0.12	0.0
EXK46908.1	1.1214918	7.0592325	5.9972325	.	.	.	.	.	0	.	0	.	0	.	1.0	0.177	1	1	0.8	0	0	43441.21	482	-10.0	3.9949	0	262	392	84	20	319	30	10	20	0.282258064516129	1.0	0.0	0.0	1	1	1	1	1	1	0	0	0.36	0.37	0.0
EXK36549.1	1.1157218	3.8519145	5.4199145	.	.	.	reduced_virulence,unaffected_pathogenicity	PHI:4880,PHI:115,PHI:181,PHI:9525,PHI:103,PHI:2847,PHI:7283,PHI:88,PHI:1027,PHI:3721,PHI:3	0	.	0	.	0	GH28	0.015	0.557	1	1	0.43	0	0	37804.38	334	1.0	6.6596	3	93	178	82	47	171	82	44	38	1.67241379310345	0.0	0.0	0.0	1	1	1	1	1	1	0	0	13.2	13.2	0.0
EXK23559.1	1.1130425	8.0531765	5.9951765	.	.	.	.	.	0	.	0	.	0	.	0.866	0.477	1	1	0.63	0	0	19004.63	184	1.5	8.6816	0	76	110	68	13	110	30	16	14	0.672727272727273	0.0	0.0	0.0	1	1	1	1	1	1	0	1	17.58	17.58	0.565217391304348
EXK36223.1	1.110609	2.882358	5.660358	.	.	.	.	.	0	.	0	.	0	CE16	0.0520000000000001	0.485	1	1	0.71	0	0	31367.66	292	-2.0	5.3767	3	106	168	97	33	170	57	28	29	1.01369863013699	0.0	0.0	0.0	1	1	1	1	1	1	0	0	4.19	4.21	0.0
EXK25547.1	1.1105473	2.7355455	5.9995455	.	.	.	.	.	0	.	0	.	0	.	0.0	0.456	1	1	0.66	0	0	16201.54	145	17.5	10.3694	0	51	88	24	18	67	36	27	9	1.54838709677419	0.0	0.0	0.0	1	1	1	1	1	1	0	0	1.05	1.05	0.0
EXK28414.1	1.1083748	11.35469	5.54469	.	.	.	.	.	0	.	1	PF14021	0	.	0.574	0.561	1	1	0.25	0	0	27330.9	246	-1.0	6.2339	4	70	129	64	32	137	62	32	30	1.07017543859649	0.0	0.0	0.0	1	1	1	1	1	1	0	0	0.16	0.21	0.0
EXK38793.1	1.1020414	-3.4422165	5.8117835	.	.	.	lethal	PHI:2540	0	.	0	.	0	.	0.0	0.291	1	1	0.12	0	0	37668.63	330	-0.5	6.3991	1	77	169	89	47	175	97	50	47	1.44444444444444	1.0	0.0	0.0	1	1	1	1	1	1	0	0	1.46	1.46	0.0
EXK27608.1	1.0995252	1.02077	5.94677	.	.	.	.	.	0	.	0	.	0	.	0.003	0.176	1	1	0.82	0	0	27563.39	261	-5.0	4.6597	2	110	170	74	26	136	42	19	23	0.857142857142857	0.0	0.0	0.0	1	1	1	1	1	1	0	0	0.03	0.03	0.0
EXK43207.1	1.0992146	3.166296	5.940296	.	.	.	reduced_virulence,unaffected_pathogenicity	PHI:3721,PHI:7283,PHI:3,PHI:88,PHI:4880,PHI:181,PHI:115	0	.	0	.	0	GH28	0.0	0.371	1	1	0.82	0	0	51671.44	464	11.0	8.3327	12	143	258	117	68	248	106	61	45	1.69662921348315	0.0	0.0	0.0	1	1	1	1	1	1	0	0	0.7	0.7	0.0
EXK36596.1	1.0988277	2.4292315	5.5312315	.	.	.	.	.	0	.	0	.	0	.	0.00700000000000001	0.476	1	1	0.29	0	0	34814.22	315	-2.0	6.2636	2	100	169	74	49	170	79	42	37	1.01449275362319	0.0	1.0	0.0	1	1	1	1	1	1	0	0	0.5	0.51	0.0
EXK26174.1	1.0983953	4.722475	5.994475	.	.	.	.	.	0	.	0	.	0	.	0.238	0.55	1	1	0.71	0	0	24960.43	235	6.5	10.0981	1	85	145	78	21	134	27	17	10	1.16981132075472	0.0	0.0	0.0	1	1	1	1	1	1	0	0	2.43	2.72	0.0
EXK46102.1	1.0896498	5.6607965	5.9647965	.	.	.	reduced_virulence,unaffected_pathogenicity,effector_(plant_avirulence_determinant)	PHI:6868,PHI:4980,PHI:2978,PHI:6869	0	.	0	.	0	GH12	0.0	0.116	1	1	0.84	0	0	26826.01	249	7.0	9.3897	3	107	157	62	36	134	32	20	12	1.16363636363636	0.0	1.0	0.0	1	1	1	1	1	1	0	0	0.03	0.05	0.0
EXK29735.1	1.0890625	8.1846625	5.6926625	.	.	.	reduced_virulence,increased_virulence_(hypervirulence)	PHI:4620,PHI:179,PHI:4845,PHI:5550,PHI:180	0	.	1	PF03211	0	PL3_2,PL3_4,PL3_3,PL3,PL3_1,PL3_5	0.046	0.536	1	1	0.35	0	0	33840.88	306	-8.5	4.6296	4	87	166	80	31	164	74	33	41	1.27142857142857	0.0	0.0	0.0	1	1	1	1	1	1	0	0	0.0	0.01	0.0
EXK31935.1	1.085999	2.611083	5.629083	.	.	.	.	.	0	.	0	.	0	.	0.001	0.496	1	1	0.26	0	0	37959.73	345	14.5	9.9383	3	106	182	104	36	188	92	55	37	1.22666666666667	0.0	0.0	0.0	1	1	1	1	1	1	0	0	0.26	0.27	0.0
EXK39698.1	1.0817964	6.2703115	5.8383115	.	.	.	.	.	0	.	0	.	0	.	0.497	0.575	1	1	0.58	0	0	12924.68	121	6.0	8.8855	4	48	76	33	10	63	22	15	7	0.821428571428571	0.0	0.0	0.0	1	1	1	1	1	1	0	0	2.78	2.78	0.0
EXK43771.1	1.0796299	10.825244	5.749244	.	.	.	.	.	0	.	0	.	0	.	1.0	0.846	1	1	0.68	0	0	22153.22	196	0.0	6.458	17	69	110	41	32	113	32	18	14	1.08108108108108	0.0	0.0	0.0	1	1	1	1	1	0	0	0	4.47	4.52	0.0
EXK44300.1	1.0778538	6.7753755	5.9993755	.	.	.	reduced_virulence,unaffected_pathogenicity	PHI:2214,PHI:567,PHI:546,PHI:570,PHI:573,PHI:2210,PHI:571,PHI:2213,PHI:572,PHI:2211	1	FgXYLA	1	PF00457	1	GH11,CBM60	0.112	0.184	1	1	0.8	0	0	28872.89	277	-5.5	4.8598	0	128	175	47	37	143	47	22	25	0.721518987341772	0.0	0.0	0.0	1	1	1	1	1	1	0	0	0.77	0.77	0.0
EXK36147.1	1.0693166	8.2636485	5.9716485	.	.	.	.	.	0	.	0	.	0	.	0.946	0.436	1	1	0.19	0	0	15377.25	140	3.5	9.9207	0	48	76	35	13	65	48	26	22	0.914285714285714	1.0	0.0	0.0	1	1	1	1	1	1	0	0	0.29	0.29	0.0
EXK44569.1	1.0679783	0.281021000000001	5.993021	.	.	.	.	.	0	.	0	.	0	.	0.0	0.048	1	1	0.83	0	0	40893.46	403	-5.0	4.8483	6	172	271	130	21	235	62	29	33	0.614035087719298	0.0	0.0	0.0	1	1	1	1	1	1	0	0	0.0	0.02	0.0
EXK25286.1	1.0675616	2.6843335	5.8823335	.	.	.	.	.	0	.	0	.	0	.	0.003	0.464	1	1	0.42	0	0	35015.53	310	3.0	7.2004	0	95	155	85	47	162	71	39	32	1.27868852459016	0.0	0.0	0.0	1	1	1	1	1	1	0	0	0.0	0.01	0.0
EXK46268.1	1.0654709	0.984453	5.928453	.	.	.	.	.	0	.	0	.	0	.	0.0	0.176	1	1	0.74	0	0	37720.14	356	-10.5	4.5339	2	136	223	106	40	207	55	24	31	0.714285714285714	0.0	0.0	0.0	1	1	1	1	1	1	0	0	5.22	6.14	0.0
EXK46105.1	1.0621781	8.172096	5.998096	.	.	.	unaffected_pathogenicity,loss_of_pathogenicity	PHI:3972,PHI:2166,PHI:6391,PHI:4639,PHI:6390	0	.	1	PF00187	0	CBM18,CE4	0.0	0.529	1	1	0.79	0	0	48623.13	444	9.5	7.7423	26	184	271	85	57	240	83	49	34	0.828571428571429	0.0	0.0	0.0	1	1	1	1	1	1	0	0	16.01	16.26	0.0
EXK43637.1	1.0593281	2.88092	5.88092	.	.	.	unaffected_pathogenicity	PHI:4010	0	.	0	.	0	CE16	0.003	0.497	1	1	0.73	0	0	35643.49	320	4.5	7.9292	2	96	168	85	40	164	64	36	28	1.45901639344262	0.0	0.0	0.0	1	1	1	1	1	1	0	0	0.07	0.09	0.0
EXK26709.1	1.0577509	0.857189500000001	5.8671895	.	.	.	.	.	0	.	0	.	0	.	0.0	0.165	1	1	0.85	0	0	51473.82	467	-0.5	6.4253	2	166	272	117	71	252	81	43	38	1.00961538461538	0.0	0.0	0.0	1	1	1	1	1	1	0	0	0.19	0.24	0.0
EXK40894.1	1.0508463	8.456062	-0.509938	.	.	.	.	.	1	Vdlsc1	0	.	0	.	0.992	0.669	0	0	0.17	0	0	20692.56	194	-5.0	4.9068	1	64	110	72	13	107	49	23	26	0.891304347826087	.	.	.	0	0	0	0	0	0	0	0	0.01	0.05	0.0
EXK33502.1	1.048954	7.0250245	5.9210245	.	.	.	.	.	0	.	0	.	0	.	0.64	0.544	1	1	0.55	0	0	15457.17	142	-12.5	3.7956	6	52	79	34	19	82	26	7	19	1.31034482758621	0.0	0.0	0.0	1	1	1	1	1	1	0	0	1.51	1.59	0.0
EXK28434.1	1.0489256	2.516232	5.828232	.	.	.	.	.	0	.	0	.	0	.	0.081	0.367	1	1	0.69	0	0	16372.59	158	-3.0	4.6842	0	64	101	53	16	99	22	10	12	0.659574468085106	0.0	1.0	0.0	1	1	1	1	1	1	0	0	6.18	6.23	0.0
EXK24451.1	1.0480926	9.195708	4.651708	.	.	.	increased_virulence_(hypervirulence),effector_(plant_avirulence_determinant),reduced_virulence,unaffected_pathogenicity	PHI:8060,PHI:8053,PHI:9298,PHI:2711,PHI:658,PHI:3128,PHI:8054,PHI:8059,PHI:2342,PHI:8057,PHI:2341,PHI:8062,PHI:2712,PHI:664,PHI:666,PHI:8058,PHI:2442,PHI:8061	1	MpNEP1_2,FoeNEP1,MpNEP1_1,BfNep1,VdNEP	1	PF05630	0	.	0.227	0.697	1	1	0.71	0	0	29956.58	273	8.0	8.8219	2	91	158	70	40	154	57	35	22	0.853333333333333	.	.	.	1	1	0	0	0	1	0	0	2.44	2.44	0.0
EXK24450.1	1.0480926	9.195708	4.651708	.	.	.	increased_virulence_(hypervirulence),effector_(plant_avirulence_determinant),reduced_virulence,unaffected_pathogenicity	PHI:8060,PHI:8053,PHI:9298,PHI:2711,PHI:658,PHI:3128,PHI:8054,PHI:8059,PHI:2342,PHI:8057,PHI:2341,PHI:8062,PHI:2712,PHI:664,PHI:666,PHI:8058,PHI:2442,PHI:8061	1	MpNEP1_2,FoeNEP1,MpNEP1_1,BfNep1,VdNEP	1	PF05630	0	.	0.227	0.697	1	1	0.71	0	0	29956.58	273	8.0	8.8219	2	91	158	70	40	154	57	35	22	0.853333333333333	.	.	.	1	1	0	0	0	1	0	0	2.44	2.44	0.0
EXK23403.1	1.0457745	8.842375	3.796375	.	.	.	.	.	0	.	0	.	0	.	0.978	0.863	1	1	0.14	0	0	15075.21	136	5.5	8.8605	1	42	67	38	19	73	35	22	13	1.13793103448276	.	.	.	1	1	1	0	0	1	0	0	0.0	0.01	0.0
EXK28558.1	1.0445638	6.6301215	5.7161215	.	.	.	loss_of_pathogenicity	PHI:2611,PHI:2590	0	.	0	.	0	.	0.0	0.319	1	1	0.59	0	0	39737.21	369	0.5	6.6079	3	143	218	104	50	195	74	39	35	1.16867469879518	0.0	0.0	0.0	1	1	1	1	1	1	0	0	1.36	1.38	0.0
EXK48028.1	1.0424448	6.636999	2.536999	.	.	.	reduced_virulence,unaffected_pathogenicity,loss_of_pathogenicity	PHI:6412,PHI:7230,PHI:6198,PHI:769,PHI:2314,PHI:271,PHI:422,PHI:383,PHI:8749,PHI:330,PHI:5588,PHI:2806,PHI:2813	0	.	0	.	0	.	0.393	0.457	1	1	0.91	1	0	27904.2	265	-4.5	5.2525	4	94	170	73	29	152	51	25	26	0.835443037974684	0.0	0.0	0.0	1	1	1	1	1	1	1	0	0.19	5.78	0.0
EXK29302.1	1.0387523	8.621686	5.999686	.	.	.	.	.	0	.	0	.	0	.	1.0	0.437	1	1	0.64	0	0	8400.06	81	-2.5	4.399	4	27	44	39	2	57	12	5	7	0.541666666666667	0.0	0.0	0.0	1	1	1	1	1	1	0	0	0.47	0.5	0.0
EXK36249.1	1.0362786	7.260144	5.998144	.	.	.	reduced_virulence,increased_virulence_(hypervirulence),unaffected_pathogenicity	PHI:6978,PHI:2364,PHI:2043,PHI:569,PHI:2206,PHI:7911,PHI:2209,PHI:4246,PHI:2208,PHI:7912,PHI:2207,PHI:568,PHI:2204	1	CfTom1	1	PF00331,PF00734	1	CBM1,GH10	0.0	0.377	1	1	0.76	0	0	41217.45	384	2.0	6.8865	7	135	227	119	42	221	74	40	34	0.910891089108911	0.0	0.0	0.0	1	1	1	1	1	1	0	0	0.19	0.26	0.0
EXK49820.1	1.0319123	1.054964	5.988964	.	.	.	reduced_virulence,unaffected_pathogenicity	PHI:480,PHI:7932,PHI:9402,PHI:7929,PHI:7935,PHI:17,PHI:697,PHI:7928,PHI:7934,PHI:7933,PHI:7930,PHI:9400	0	.	0	.	0	.	0.0	0.011	1	1	0.85	0	0	39858.16	390	-1.0	5.8075	2	188	265	110	41	214	48	24	24	0.9375	0.0	0.0	0.0	1	1	1	1	1	1	0	0	0.13	0.23	0.0
EXK33567.1	1.026643	2.5055785	5.9495785	.	.	.	unaffected_pathogenicity	PHI:1087	0	.	0	.	0	.	0.0	0.426	1	1	0.43	0	0	42012.4	382	6.5	7.9841	6	133	210	101	50	212	85	48	37	0.968085106382979	1.0	0.0	1.0	1	1	1	1	1	1	0	0	2.76	2.76	0.0
EXK29616.1	1.0255523	1.0854315	5.9814315	.	.	.	.	.	0	.	0	.	0	.	0.0	0.184	1	1	0.44	0	0	28474.23	251	46.5	10.5429	0	46	124	37	41	131	99	78	21	0.792079207920792	1.0	0.0	0.0	1	1	1	1	1	1	0	0	0.67	0.67	0.0
EXK33549.1	1.0244784	1.2456	5.9976	.	.	.	.	.	0	.	0	.	0	.	0.00600000000000001	0.202	1	1	0.81	0	0	33510.22	321	-10.0	4.5064	17	143	218	73	33	187	56	24	32	0.647058823529412	0.0	0.0	0.0	1	1	1	1	1	1	0	0	0.05	0.06	0.0
EXK23663.1	1.0243864	1.934159	5.864159	.	.	.	.	.	0	.	0	.	0	.	0.0	0.345	1	1	0.28	0	0	39081.14	360	14.5	9.7589	4	112	190	110	39	206	86	52	34	1.1046511627907	1.0	1.0	0.0	1	1	1	1	1	1	0	0	0.32	0.44	0.0
EXK36660.1	1.0243864	2.200758	5.938758	.	.	.	.	.	0	.	0	.	0	.	0.0	0.377	1	1	0.5	0	0	41736.22	388	8.5	8.1503	4	137	210	116	45	211	83	49	34	0.98876404494382	1.0	0.0	0.0	1	1	1	1	1	1	0	0	0.75	0.77	0.0
EXK38458.1	1.0201118	2.1388915	5.9628915	.	.	.	reduced_virulence,unaffected_pathogenicity	PHI:2117,PHI:4615,PHI:6569	0	.	0	.	0	.	0.0	0.196	1	1	0.68	0	0	43090.54	413	7.0	8.8496	1	167	253	141	39	234	85	48	37	0.900900900900901	1.0	0.0	0.0	1	1	1	1	1	1	0	0	0.22	0.24	0.0
EXK30664.1	1.0191587	1.1158495	5.9998495	.	.	.	.	.	0	.	0	.	0	.	0.0600000000000001	0.126	1	1	0.83	0	0	14820.94	145	9.0	10.0663	4	71	97	43	12	84	21	15	6	0.717391304347826	0.0	1.0	0.0	1	1	1	1	1	1	0	0	1.77	1.78	0.0
EXK43846.1	1.0173881	1.519998	5.977998	.	.	.	.	.	0	.	0	.	0	GH27	0.0	0.257	1	1	0.79	0	0	44780.7	409	6.0	7.8684	8	134	234	115	45	230	84	47	37	0.95	0.0	0.0	0.0	1	1	1	1	1	1	0	0	0.24	0.33	0.0
EXK43847.1	1.0173881	1.519998	5.977998	.	.	.	.	.	0	.	0	.	0	GH27	0.0	0.257	1	1	0.79	0	0	44780.7	409	6.0	7.8684	8	134	234	115	45	230	84	47	37	0.95	0.0	0.0	0.0	1	1	1	1	1	1	0	0	0.24	0.33	0.0
EXK43848.1	1.0173881	1.519998	5.977998	.	.	.	.	.	0	.	0	.	0	GH27	0.0	0.257	1	1	0.79	0	0	44780.7	409	6.0	7.8684	8	134	234	115	45	230	84	47	37	0.95	0.0	0.0	0.0	1	1	1	1	1	1	0	0	0.24	0.33	0.0
EXK45800.1	1.0117092	8.470109	5.996109	.	.	.	effector_(plant_avirulence_determinant),unaffected_pathogenicity,reduced_virulence,increased_virulence_(hypervirulence)	PHI:8053,PHI:9298,PHI:8054,PHI:658,PHI:2711,PHI:8062,PHI:8057,PHI:2712,PHI:664,PHI:8055,PHI:8060,PHI:3128,PHI:8059,PHI:2342,PHI:8056,PHI:2341,PHI:666,PHI:8058,PHI:2442,PHI:8061	1	MpNEP1_2,FoeNEP1,MpNEP1_1,BfNep1,VdNEP	1	PF05630	0	.	0.066	0.513	1	1	0.7	0	0	24834.78	236	2.5	7.3771	2	95	149	63	28	138	33	19	14	0.753846153846154	0.0	0.0	0.0	1	1	1	1	1	1	0	0	0.67	0.7	0.0
EXK40806.1	1.0117092	3.51534	5.69934	.	.	.	.	.	0	.	0	.	0	CE16	0.064	0.572	1	1	0.73	0	0	31737.98	298	2.5	7.8413	2	104	180	100	36	178	44	24	20	1.06578947368421	0.0	0.0	0.0	1	1	1	1	1	1	0	0	4.87	4.92	0.0
EXK30830.1	1.0099456	7.258428	5.998428	.	.	.	.	.	0	.	0	.	0	.	1.0	0.21	1	1	0.84	0	0	44503.23	467	-12.0	4.2664	4	219	342	79	22	262	52	21	31	0.564766839378238	0.0	0.0	1.0	1	1	1	1	1	1	0	0	7.68	7.68	0.0
EXK40662.1	1.0092788	3.1109915	5.8169915	.	.	.	.	.	0	.	0	.	0	GH16	0.067	0.482	1	1	0.55	0	0	30833.68	281	-2.5	5.8905	5	94	156	73	32	153	63	32	31	0.96969696969697	0.0	0.0	0.0	1	1	1	1	1	1	0	0	0.42	0.52	0.0
EXK30591.1	1.0071884	5.549099	5.997099	.	.	.	reduced_virulence,increased_virulence_(hypervirulence)	PHI:4617,PHI:4618,PHI:3226,PHI:4619,PHI:222	0	.	0	.	0	PL1_13,PL1_11,PL1_8,PL1_9,PL1_12,PL1,PL1_5,PL1_7,PL1_10,PL1_2,PL1_1,PL1_6,PL1_4	0.0	0.092	1	1	0.8	0	0	39179.09	377	-15.0	4.4097	6	158	245	108	36	201	69	29	40	0.956989247311828	0.0	0.0	0.0	1	1	1	1	1	1	0	0	1.31	1.31	0.0
EXK36018.1	1.0047276	9.332792	5.790792	.	.	.	effector_(plant_avirulence_determinant),unaffected_pathogenicity,reduced_virulence,increased_virulence_(hypervirulence)	PHI:8060,PHI:8053,PHI:2711,PHI:658,PHI:3128,PHI:8059,PHI:2341,PHI:666,PHI:664,PHI:8058,PHI:8061	1	MpNEP1_2,FoeNEP1,MpNEP1_1,BfNep1,VdNEP	1	PF05630	0	.	0.221	0.536	1	1	0.35	0	0	30057.06	268	-6.0	5.3564	7	80	151	58	42	141	81	40	41	1.04761904761905	0.0	0.0	0.0	1	1	1	1	1	1	0	0	0.27	0.27	0.0
EXK25846.1	1.0047276	3.113142	5.993142	.	.	.	.	.	0	.	0	.	0	.	0.0629999999999999	0.457	1	1	0.31	0	0	32737.52	294	-8.5	4.8244	13	95	169	72	32	147	77	36	41	1.28301886792453	0.0	0.0	0.0	1	1	1	1	1	1	0	0	0.09	0.1	0.0
EXK26666.1	1.0047276	6.7126495	5.9986495	.	.	.	.	.	0	.	0	.	0	.	0.604	0.515	1	1	0.63	0	0	13996.4	131	-5.5	4.2537	6	57	79	29	11	65	23	9	14	1.03846153846154	0.0	0.0	0.0	1	1	1	1	1	1	0	0	1.31	1.31	0.0
EXK25024.1	1.0047276	7.525421	5.977421	.	.	.	.	.	0	.	0	.	0	.	0.798	0.46	1	1	0.41	0	0	18857.9	166	-10.5	4.3043	10	57	96	40	21	83	45	18	27	1.13793103448276	0.0	0.0	0.0	1	1	1	1	1	1	0	0	0.29	0.29	0.0
EXK43252.1	1.0017282	2.358673	5.898673	.	.	.	.	.	0	.	0	.	0	GH5_41,GH5,GH5_31,GH5_7	0.0	0.41	1	1	0.65	0	0	40528.61	367	-2.5	6.1158	5	109	199	104	47	199	77	40	37	1.20253164556962	0.0	0.0	0.0	1	1	1	1	1	1	0	0	0.02	0.02	0.0
EXK26378.1	1.0009816	2.09781	5.87781	.	.	.	.	.	0	.	0	.	0	GH93	0.0	0.37	1	1	0.75	0	0	41433.39	371	-4.5	5.3717	5	116	207	87	60	210	73	36	37	1.1046511627907	0.0	0.0	0.0	1	1	1	1	1	1	0	0	0.35	0.35	0.0
EXK32895.1	0.9999521	8.477547	5.999547	.	.	.	.	.	0	.	0	.	0	.	0.999	0.414	1	1	0.63	0	0	6114.14	58	0.5	7.0028	0	21	37	25	5	36	9	5	4	0.928571428571429	0.0	0.0	0.0	1	1	1	1	1	1	0	0	0.95	0.95	0.0
EXK42435.1	0.9980012	1.587913	5.883913	.	.	.	.	.	0	.	0	.	0	.	0.002	0.282	1	1	0.7	0	0	23596.55	233	-10.0	3.9831	4	100	159	83	21	154	27	9	18	0.618421052631579	0.0	0.0	0.0	1	1	1	1	1	1	0	0	1.4	2.4	0.0
EXK28650.1	0.9974872	5.8213715	5.9993715	.	.	.	unaffected_pathogenicity,effector_(plant_avirulence_determinant)	PHI:3378,PHI:3216,PHI:1575	1	MoCDIP4	1	PF03443,PF00734	1	AA9,CBM1	0.0	0.137	1	1	0.89	0	0	31206.66	298	3.5	7.7339	10	137	198	67	35	165	29	17	12	0.893333333333333	0.0	0.0	0.0	1	1	1	1	1	1	0	0	1.75	1.79	0.0
EXK26977.1	0.9956112	0.756799	5.970799	.	.	.	.	.	0	.	0	.	0	.	0.0	0.131	1	1	0.96	0	0	25365.78	240	-0.5	6.1847	12	109	163	58	24	134	29	15	14	0.909090909090909	0.0	0.0	0.0	1	1	1	1	1	1	0	0	2.44	2.58	0.0
EXK41143.1	0.9955267	5.1425455	4.6745455	.	.	.	.	.	0	.	0	.	0	.	0.685	0.393	1	1	0.92	0	0	18304.06	181	-3.0	4.4643	10	76	126	57	9	119	19	8	11	0.517241379310345	0.0	0.0	0.0	1	1	1	1	1	1	0	0	2.1	2.12	0.0
EXK43604.1	0.9919022	1.687799	5.743799	.	.	.	.	.	0	.	0	.	0	.	0.0	0.324	1	1	0.72	0	0	39549.62	367	-0.5	6.389	3	137	205	112	41	198	77	40	37	1.0	0.0	0.0	0.0	1	1	1	1	1	1	0	0	0.04	0.09	0.0
EXK26509.1	0.9815713	6.5226185	5.7586185	.	.	.	unaffected_pathogenicity,effector_(plant_avirulence_determinant)	PHI:1575,PHI:3216,PHI:3378,PHI:1581	1	MoCDIP4	1	PF03443	1	AA9	0.013	0.281	1	1	0.66	0	0	35726.92	342	3.0	7.1466	4	139	211	96	32	188	75	41	34	0.728971962616822	1.0	0.0	0.0	1	1	1	1	1	1	0	0	0.29	0.29	0.0
EXK29866.1	0.9787366	3.3367115	5.9227115	.	.	.	.	.	0	.	0	.	0	GH16	0.022	0.547	1	1	0.56	0	0	31904.19	286	12.5	9.6186	5	88	156	78	38	158	56	36	20	1.19672131147541	0.0	0.0	1.0	1	1	1	1	1	1	0	0	8.01	8.17	0.0
EXK27667.1	0.9758358	-0.156365999999999	5.549634	.	.	.	.	.	0	.	0	.	0	GH43_23,GH43_26,GH43_15,GH43_17,GH43_37,GH43_2,GH43_14,GH43_8,GH43_12,GH43,GH43_34,GH43_31,GH43_18,GH43_16,GH43_11,GH43_4,GH43_9,GH43_32,GH43_22,GH43_10,GH43_19,GH43_13,GH43_36,GH43_24,GH43_29,GH43_3	0.0	0.0490000000000001	1	1	0.79	0	0	58280.54	526	12.0	9.2712	2	177	299	135	76	289	107	62	45	1.1304347826087	0.0	0.0	0.0	1	1	1	1	1	1	0	0	2.59	2.79	0.0
EXK45952.1	0.9730968	5.5194495	5.9394495	.	.	.	.	.	0	.	0	.	0	.	0.43	0.5	1	1	0.55	0	0	15831.09	140	-0.5	6.2168	4	41	73	34	22	81	33	17	16	1.10344827586207	0.0	0.0	0.0	1	1	1	1	1	1	0	0	0.04	0.04	0.0
EXK45951.1	0.9730968	5.5194495	5.9394495	.	.	.	.	.	0	.	0	.	0	.	0.43	0.5	1	1	0.55	0	0	15831.09	140	-0.5	6.2168	4	41	73	34	22	81	33	17	16	1.10344827586207	0.0	0.0	0.0	1	1	1	1	1	1	0	0	0.04	0.04	0.0
EXK30508.1	0.97146624	5.93305	5.88905	.	.	.	reduced_virulence,unaffected_pathogenicity	PHI:8806,PHI:144,PHI:6538,PHI:8753,PHI:7320	0	.	1	PF00187	0	CBM18,GH18	0.0	0.174	1	1	0.18	0	0	113360.61	1019	11.0	7.4367	52	333	563	235	113	540	279	149	130	1.17535545023697	1.0	0.0	0.0	1	1	1	1	1	1	0	0	8.41	8.42	0.0
EXK26202.1	0.96646416	2.298491	5.946491	.	.	.	.	.	0	.	0	.	0	.	0.002	0.39	1	1	0.27	0	0	37107.25	340	-9.5	4.8672	9	112	203	88	40	187	81	38	43	0.795454545454545	1.0	0.0	0.0	1	1	1	1	1	1	0	0	7.77	7.77	0.0
EXK27746.1	0.9649066	1.1915835	4.7915835	.	.	.	.	.	0	.	0	.	0	.	0.0	0.4	1	1	0.78	0	0	43246.74	392	2.5	6.8162	5	135	210	113	65	224	77	43	34	1.15957446808511	0.0	0.0	0.0	1	0	0	1	0	1	0	0	0.0	0.09	0.0
EXK37570.1	0.9602745	2.008463	5.632463	.	.	.	.	.	0	.	0	.	0	.	0.042	0.354	1	1	0.13	0	0	31032.99	274	-2.5	5.9093	4	76	142	71	36	151	73	37	36	0.983333333333333	0.0	0.0	0.0	1	1	1	1	1	1	0	0	6.85	6.85	0.0
EXK34805.1	0.9587214	8.574649	5.940649	.	.	.	.	.	0	.	0	.	0	.	0.92	0.519	1	1	0.72	0	0	12019.73	115	-3.5	4.529	4	46	74	38	11	72	25	11	14	0.647058823529412	0.0	0.0	0.0	1	1	1	1	1	1	0	0	0.14	0.14	0.0
EXK28503.1	0.95528615	1.0253455	5.2193455	.	.	.	.	.	0	.	0	.	0	.	0.073	0.228	1	1	0.88	0	0	29946.18	298	-5.0	5.4912	18	154	218	94	24	170	58	29	29	0.461538461538462	0.0	0.0	0.0	1	1	1	1	1	1	0	0	0.69	1.27	0.0
EXK36618.1	0.9544967	5.6503115	5.7283115	.	.	.	.	.	0	.	0	.	0	.	0.572	0.415	1	1	0.72	0	0	16190.16	149	-3.5	4.5894	2	43	93	35	20	90	27	12	15	0.790697674418605	0.0	0.0	0.0	1	1	1	1	0	1	0	0	0.01	0.01	0.0
EXK38969.1	0.950036	2.7684085	5.9964085	.	.	.	.	.	0	.	0	.	0	.	0.144	0.318	1	1	0.71	0	0	25414.0	248	5.5	8.4443	4	102	161	80	27	159	36	22	14	0.609756097560976	0.0	0.0	0.0	1	1	1	1	1	1	0	0	5.6	6.19	0.0
EXK27829.1	0.94997585	0.689535999999999	5.951536	.	.	.	.	.	0	.	0	.	0	GH16	0.002	0.121	1	1	0.8	0	0	29277.48	274	-11.5	4.3018	5	108	171	77	36	159	47	19	28	0.779220779220779	0.0	0.0	0.0	1	1	1	1	1	1	0	0	0.25	0.26	0.0
EXK43577.1	0.9471813	2.347702	5.359702	.	.	.	.	.	0	.	0	.	0	.	0.092	0.406	1	1	0.09	0	0	29784.6	265	-5.5	4.7989	2	74	139	78	29	144	67	31	36	1.08620689655172	1.0	0.0	0.0	1	1	1	1	1	1	0	0	6.28	6.28	0.0
EXK49818.1	0.9456687	5.65749	5.74549	.	.	.	reduced_virulence,unaffected_pathogenicity,effector_(plant_avirulence_determinant)	PHI:6868,PHI:4980,PHI:2978,PHI:6869	0	.	0	.	0	GH12	0.0	0.152	1	1	0.81	0	0	39927.52	371	-9.0	4.6721	5	134	222	96	36	193	73	33	40	1.07594936708861	0.0	0.0	0.0	1	1	1	1	1	1	0	0	0.08	0.08	0.0
EXK36079.1	0.94443315	9.244277	5.998277	.	.	.	.	.	0	.	0	.	0	.	0.978	0.563	1	1	0.46	0	0	13753.06	125	5.5	9.4397	2	35	69	39	11	68	27	17	10	1.25	0.0	0.0	0.0	1	1	1	1	1	1	0	0	0.05	0.05	0.0
EXK28925.1	0.94409835	2.1771505	5.6631505	.	.	.	.	.	0	.	0	.	0	.	0.002	0.417	1	1	0.1	0	0	37202.57	335	14.0	9.5998	5	97	168	94	32	173	100	59	41	1.22857142857143	1.0	0.0	0.0	1	1	1	1	1	1	0	0	0.05	0.27	0.0
EXK28924.1	0.94409835	2.1771505	5.6631505	.	.	.	.	.	0	.	0	.	0	.	0.002	0.417	1	1	0.1	0	0	37202.57	335	14.0	9.5998	5	97	168	94	32	173	100	59	41	1.22857142857143	1.0	0.0	0.0	1	1	1	1	1	1	0	0	0.05	0.27	0.0
EXK36773.1	0.9417231	1.5433425	5.8813425	.	.	.	.	.	0	.	0	.	0	.	0.0	0.277	1	1	0.24	0	0	40138.41	368	-9.0	5.2372	4	120	207	104	41	190	94	46	48	0.897727272727273	1.0	0.0	0.0	1	1	1	1	1	1	0	0	0.02	0.05	0.0
EXK26279.1	0.9370918	0.311241000000001	5.927241	.	.	.	.	.	0	.	0	.	0	.	0.0	0.064	1	1	0.28	0	0	81003.63	715	14.5	8.6066	2	202	373	184	103	384	178	102	76	1.07096774193548	1.0	0.0	0.0	1	1	1	1	1	1	0	0	0.34	0.39	0.0
EXK29393.1	0.9370918	-0.0543709999999997	5.867629	.	.	.	.	.	0	.	0	.	0	GH67	0.0	0.013	1	1	0.44	0	0	94012.25	842	11.5	7.9029	4	248	434	233	111	450	210	116	94	1.28823529411765	1.0	1.0	1.0	1	1	1	1	1	1	0	0	0.19	0.21	0.0
EXK29406.1	0.93464047	2.737913	5.683913	.	.	.	.	.	0	.	0	.	0	CE16	0.035	0.474	1	1	0.65	0	0	31703.15	292	3.0	7.7062	4	100	167	97	38	170	49	27	22	1.21875	0.0	0.0	0.0	1	1	1	1	0	1	0	0	1.11	1.16	0.0
EXK27710.1	0.93464047	2.1814395	5.7334395	.	.	.	.	.	0	.	0	.	0	GH16	0.00700000000000001	0.401	1	1	0.56	0	0	33080.34	302	-2.5	5.6816	3	101	170	73	40	173	62	31	31	0.986486486486486	0.0	0.0	0.0	1	1	1	1	1	1	0	0	0.26	0.26	0.0
EXK28839.1	0.93464047	5.9202655	5.8902655	.	.	.	.	.	0	.	0	.	0	.	0.503	0.502	1	1	0.66	0	0	18381.04	168	0.0	6.452	2	53	96	50	19	104	29	15	14	0.833333333333333	0.0	0.0	0.0	1	1	1	1	1	1	0	0	0.75	0.75	0.0
EXK30730.1	0.92924786	8.4655675	5.7495675	.	.	.	reduced_virulence	PHI:5188	0	.	0	.	0	.	0.729	0.557	1	1	0.39	0	0	24882.97	231	-7.0	4.7796	2	81	132	82	26	128	52	24	28	0.964912280701754	0.0	0.0	0.0	1	1	1	1	1	1	0	0	0.04	0.24	0.0
EXK30700.1	0.92924786	12.5666355	5.9946355	.	.	.	increased_virulence_(hypervirulence),unaffected_pathogenicity,loss_of_pathogenicity	PHI:2849,PHI:2383,PHI:69,PHI:407	0	.	1	PF01083	0	CE5	0.82	0.442	1	1	0.62	0	0	23346.39	230	4.0	8.4633	4	102	144	85	16	143	39	22	17	0.607594936708861	0.0	0.0	0.0	1	1	1	1	1	1	0	0	0.06	0.11	0.0
EXK38386.1	0.92809427	1.563967	5.817967	.	.	.	.	.	0	.	0	.	0	GH74,GH93	0.0	0.291	1	1	0.76	0	0	42570.98	384	-1.0	6.2494	3	128	214	102	53	214	84	43	41	1.11627906976744	0.0	0.0	0.0	1	1	1	1	1	1	0	0	3.52	3.52	0.0
EXK30754.1	0.92704403	6.881758	5.999758	.	.	.	.	.	0	.	0	.	0	.	0.991	0.156	1	1	0.35	0	0	10557.09	93	9.0	9.8766	0	16	48	14	17	53	31	22	9	0.657142857142857	1.0	0.0	0.0	1	1	1	1	1	1	0	0	0.05	0.05	0.0
EXK44517.1	0.9071854	5.2513965	5.8913965	.	.	.	reduced_virulence,unaffected_pathogenicity,loss_of_pathogenicity	PHI:72,PHI:7932,PHI:9402,PHI:3973,PHI:6789,PHI:697,PHI:17,PHI:9401,PHI:6812,PHI:6790,PHI:68,PHI:7934,PHI:6783,PHI:6811,PHI:6784,PHI:9400	0	.	0	.	0	.	0.0	0.0600000000000001	1	1	0.81	0	0	42568.46	408	-2.5	5.6852	2	170	257	115	47	226	70	35	35	0.915094339622642	0.0	0.0	0.0	1	1	1	1	1	1	0	0	4.24	8.77	0.0
EXK27486.1	0.9071854	-0.518627499999999	5.4273725	.	.	.	.	.	0	.	0	.	0	GH43,GH32	0.0	0.00900000000000001	1	1	0.8	0	0	56819.41	522	-19.5	4.4439	3	178	305	141	66	289	94	40	54	0.914529914529914	0.0	0.0	0.0	1	1	1	1	0	1	0	0	3.51	3.53	0.0
EXK36664.1	0.9050652	0.135496500000002	5.9554965	.	.	.	.	.	0	.	0	.	0	.	0.0	0.03	1	1	0.85	0	0	50315.35	467	-18.0	4.262	15	171	277	136	44	257	81	32	49	1.00952380952381	0.0	0.0	0.0	1	1	1	1	1	1	0	0	1.11	1.97	0.0
EXK43329.1	0.9050652	5.2503995	5.9503995	.	.	.	reduced_virulence	PHI:144	0	.	1	PF00187	0	CBM18,GH18	0.0	0.0500000000000001	1	1	0.85	0	0	45235.6	426	-11.5	4.4292	15	176	267	121	46	246	68	29	39	0.761904761904762	0.0	0.0	0.0	1	1	1	1	1	1	0	0	0.9	1.01	0.0
EXK32811.1	0.89270306	0.211198500000001	5.9291985	.	.	.	.	.	0	.	0	.	0	.	0.0	0.047	1	1	0.84	0	0	26312.93	258	-16.5	3.7457	7	133	182	74	19	134	32	8	24	0.651515151515152	0.0	0.0	0.0	1	1	1	1	1	1	0	0	0.05	0.05	0.0
EXK38378.1	0.89270306	0.0790965000000004	5.9350965	.	.	.	.	.	0	.	0	.	0	.	0.0	0.024	1	1	0.87	0	0	28919.87	285	-16.5	3.8281	7	149	206	90	19	146	35	10	25	0.594202898550725	0.0	0.0	0.0	1	1	1	1	1	1	0	0	0.88	0.88	0.0
EXK36338.1	0.88655293	1.2774665	5.6514665	.	.	.	.	.	0	.	0	.	0	.	0.0	0.271	1	1	0.73	0	0	44853.5	413	1.0	6.7499	4	152	234	127	49	228	84	44	40	1.04210526315789	0.0	0.0	0.0	1	1	1	1	1	1	0	0	0.16	0.16	0.0
EXK40159.1	0.8816527	7.3086215	5.7366215	.	.	.	.	.	0	.	0	.	0	.	0.757	0.505	1	1	0.24	0	0	24395.76	231	-4.5	4.8963	5	88	134	76	19	133	49	23	26	0.754098360655738	0.0	1.0	0.0	1	1	1	1	1	1	0	0	4.21	4.52	0.0
EXK34725.1	0.8815971	1.720265	5.944265	.	.	.	unaffected_pathogenicity	PHI:1087	0	.	0	.	0	.	0.002	0.294	1	1	0.12	0	0	36105.53	324	-7.0	5.376	7	101	169	79	45	177	87	43	44	0.868421052631579	0.0	0.0	0.0	1	1	1	1	1	1	0	0	0.07	0.08	0.0
EXK38344.1	0.8793535	1.615559	5.917559	.	.	.	.	.	0	.	0	.	0	GH53,GH113,GH5	0.0	0.283	1	1	0.74	0	0	38184.37	348	5.5	8.7991	3	118	191	101	49	204	53	30	23	1.16049382716049	0.0	0.0	0.0	1	1	1	1	1	1	0	0	1.32	1.47	0.0
EXK28485.1	0.87761164	8.8657985	5.9977985	.	.	.	.	.	0	.	0	.	0	.	0.981	0.497	1	1	0.49	0	0	14288.6	127	-1.5	5.2852	1	42	71	15	20	61	43	21	22	1.125	0.0	0.0	0.0	1	1	1	1	1	1	0	0	11.63	11.63	0.0
EXK43860.1	0.87680614	7.465041	5.465041	.	.	.	reduced_virulence,increased_virulence_(hypervirulence),unaffected_pathogenicity,loss_of_pathogenicity	PHI:401,PHI:420,PHI:8634,PHI:9094,PHI:410	0	.	0	.	0	.	0.0620000000000001	0.438	1	1	0.59	0	0	28295.73	258	-1.5	6.2187	0	89	139	79	39	141	49	26	23	1.08620689655172	0.0	0.0	0.0	1	1	1	1	1	1	0	0	0.0	0.01	0.0
EXK46957.1	0.87329507	6.3453435	5.4333435	.	.	.	.	.	0	.	0	.	0	.	0.657	0.495	1	1	0.6	0	0	13973.91	127	3.5	7.3878	5	45	72	33	17	66	21	14	7	1.18181818181818	0.0	0.0	0.0	1	1	0	1	1	1	0	0	0.29	0.3	0.0
EXK46955.1	0.87329507	6.3453435	5.4333435	.	.	.	.	.	0	.	0	.	0	.	0.657	0.495	1	1	0.6	0	0	13973.91	127	3.5	7.3878	5	45	72	33	17	66	21	14	7	1.18181818181818	0.0	0.0	0.0	1	1	0	1	1	1	0	0	0.29	0.3	0.0
EXK46956.1	0.87329507	6.3453435	5.4333435	.	.	.	.	.	0	.	0	.	0	.	0.657	0.495	1	1	0.6	0	0	13973.91	127	3.5	7.3878	5	45	72	33	17	66	21	14	7	1.18181818181818	0.0	0.0	0.0	1	1	0	1	1	1	0	0	0.29	0.3	0.0
EXK40922.1	0.87299526	5.507278	5.973278	.	.	.	reduced_virulence,unaffected_pathogenicity,loss_of_pathogenicity	PHI:4916,PHI:2817,PHI:247,PHI:115,PHI:9525,PHI:437,PHI:7283,PHI:2847,PHI:88,PHI:3721,PHI:2818	0	.	0	.	0	GH28	0.0	0.089	1	1	0.87	0	0	52597.02	488	-5.5	5.5387	4	167	287	154	62	277	80	40	40	1.25925925925926	0.0	0.0	0.0	1	1	1	1	1	1	0	0	1.59	1.64	0.0
EXK43646.1	0.8728871	2.6671795	5.9551795	.	.	.	.	.	0	.	0	.	0	.	0.0	0.452	1	1	0.72	0	0	44305.68	398	-1.5	6.1649	5	118	220	90	54	212	92	47	45	1.45238095238095	0.0	0.0	0.0	1	1	1	1	1	1	0	0	0.02	0.02	0.0
EXK26579.1	0.8720354	6.193916	5.875916	.	.	.	.	.	0	.	0	.	0	.	0.552	0.501	1	1	0.68	0	0	20242.51	187	-6.0	4.6181	4	69	117	46	25	106	40	18	22	0.823529411764706	0.0	0.0	0.0	1	1	1	1	1	1	0	0	0.01	0.01	0.0
EXK28770.1	0.86960673	1.9989765	5.9529765	.	.	.	.	.	0	.	0	.	0	GH159,GH93	0.0	0.341	1	1	0.47	0	0	42537.53	381	7.5	9.1993	1	110	203	99	51	216	82	46	36	1.08988764044944	0.0	0.0	0.0	1	1	1	1	1	1	0	0	0.0	2.15	0.0
EXK25896.1	0.8629011	2.1692995	5.9552995	.	.	.	.	.	0	.	0	.	0	.	0.014	0.355	1	1	0.59	0	0	29356.1	273	2.5	7.6867	4	106	164	68	23	134	56	30	26	1.09836065573771	0.0	0.0	0.0	1	1	1	1	1	1	0	0	8.12	8.12	0.0
EXK26467.1	0.8628714	2.5888925	5.9788925	.	.	.	.	.	0	.	0	.	0	PL9_2	0.0	0.435	1	1	0.7	0	0	42814.17	400	16.5	8.7998	14	135	232	118	35	218	98	60	38	1.3780487804878	0.0	0.0	0.0	1	1	1	1	1	1	0	0	0.22	0.23	0.0
EXK45885.1	0.86252284	4.9313245	5.6553245	.	.	.	reduced_virulence,loss_of_pathogenicity	PHI:526,PHI:6739,PHI:1071	0	.	0	.	0	GH31	0.0	0.046	1	1	0.14	0	0	109372.02	963	-8.0	6.0932	6	266	480	249	145	506	276	142	134	1.18652849740933	1.0	0.0	0.0	1	1	1	1	1	1	0	1	20.97	20.98	1.0
EXK23748.1	0.86252284	4.465376	5.195376	.	.	.	reduced_virulence,loss_of_pathogenicity	PHI:526,PHI:6739,PHI:1071	0	.	0	.	0	GH31	0.0	0.045	1	1	0.11	0	0	110000.49	972	-0.5	6.4858	6	266	482	249	146	531	274	144	130	1.17647058823529	1.0	0.0	0.0	1	0	1	1	0	1	0	1	19.58	19.59	0.95
EXK30644.1	0.8617573	1.2320785	5.6780785	.	.	.	.	.	0	.	0	.	0	.	0.0	0.259	1	1	0.18	0	0	40472.53	378	-7.5	5.2539	0	124	207	119	39	209	90	44	46	0.922222222222222	0.0	0.0	0.0	1	1	1	1	1	1	0	0	2.46	2.46	0.0
EXK26280.1	0.8598347	0.292990999999999	5.908991	.	.	.	.	.	0	.	0	.	0	.	0.0	0.064	1	1	0.3	0	0	74832.7	657	16.0	8.9984	2	183	338	170	95	345	165	96	69	1.17293233082707	1.0	0.0	0.0	1	1	1	1	1	1	0	0	0.34	0.34	0.0
EXK39317.1	0.85846573	-0.457750499999999	5.1762495	.	.	.	.	.	0	.	0	.	0	.	0.002	0.0590000000000001	1	1	0.81	0	0	15152.21	155	2.0	7.0157	5	79	117	53	14	102	21	13	8	0.380952380952381	0.0	0.0	0.0	1	1	1	1	1	1	0	0	0.15	3.02	0.0
EXK40868.1	0.857655	2.1908105	5.9228105	.	.	.	.	.	0	.	0	.	0	CE3	0.0	0.378	1	1	0.59	0	0	44439.46	415	9.5	9.4433	1	143	238	124	42	231	92	53	39	0.94392523364486	0.0	1.0	0.0	1	1	1	1	1	1	0	0	0.05	0.13	0.0
EXK45433.1	0.8543815	1.138799	5.932799	.	.	.	.	.	0	.	0	.	0	.	0.0	0.201	1	1	0.26	0	0	83441.21	770	5.5	6.8297	8	254	420	195	99	434	178	99	79	0.767772511848341	0.0	0.0	0.0	1	1	1	1	1	1	0	0	4.41	4.66	0.0
EXK30193.1	0.8541026	3.0716325	5.9936325	.	.	.	.	.	0	.	0	.	0	.	0.131	0.382	1	1	0.58	0	0	32599.2	316	-1.0	6.2275	9	131	220	91	26	171	70	36	34	0.771739130434783	1.0	0.0	0.0	1	1	1	1	1	1	0	0	0.81	0.81	0.0
EXK36703.1	0.8522563	5.3444095	5.6464095	.	.	.	reduced_virulence	PHI:5188	0	.	0	.	0	.	0.234	0.549	1	1	0.0600000000000001	0	0	29738.97	264	3.5	7.5158	1	77	130	74	33	142	69	38	31	1.125	1.0	0.0	0.0	1	1	1	1	1	1	0	0	0.52	0.52	0.0
EXK27057.1	0.85217917	10.1442965	5.9962965	.	.	.	increased_virulence_(hypervirulence),unaffected_pathogenicity,loss_of_pathogenicity	PHI:2849,PHI:2383,PHI:69,PHI:407	0	.	1	PF01083	0	CE5	0.342	0.516	1	1	0.56	0	0	24312.62	234	2.5	8.1031	4	95	143	85	17	142	35	19	16	0.716417910447761	0.0	1.0	0.0	1	1	1	1	1	1	0	0	0.06	1.02	0.0
EXK28714.1	0.8471209	5.0315015	5.9755015	.	.	.	reduced_virulence	PHI:479	0	.	0	.	0	.	0.207	0.469	1	1	0.08	0	0	30869.85	277	-3.5	5.8146	7	79	151	59	34	147	75	38	37	0.984126984126984	0.0	0.0	0.0	1	1	1	1	1	1	0	0	0.28	0.28	0.0
EXK25648.1	0.8471209	4.701882	5.957882	.	.	.	reduced_virulence	PHI:479	0	.	0	.	0	.	0.066	0.558	1	1	0.29	0	0	34648.91	316	3.0	6.8537	7	105	173	74	40	166	82	46	36	0.857142857142857	1.0	1.0	1.0	1	1	1	1	1	1	0	0	0.07	0.07	0.0
EXK28430.1	0.8463402	1.324333	5.998333	.	.	.	.	.	0	.	0	.	0	.	0.0	0.221	1	1	0.31	0	0	92596.92	833	17.5	7.7454	49	283	475	181	94	431	212	120	92	0.977272727272727	0.0	0.0	0.0	1	1	1	1	1	1	0	0	5.55	5.56	0.0
EXK43253.1	0.8407836	1.3661765	5.7161765	.	.	.	.	.	0	.	0	.	0	.	0.003	0.272	1	1	0.69	0	0	18929.29	174	-2.5	4.7044	3	67	104	50	22	95	22	10	12	1.17647058823529	0.0	0.0	0.0	1	1	1	1	1	1	0	0	1.01	1.05	0.0
EXK40828.1	0.8405893	2.25559	5.78959	.	.	.	.	.	0	.	0	.	0	.	0.0	0.411	1	1	0.43	0	0	44013.63	395	8.5	8.887	4	117	208	106	44	204	98	55	43	1.20689655172414	0.0	0.0	0.0	1	1	1	1	1	1	0	0	0.01	0.02	0.0
EXK35977.1	0.83904326	0.518324	-0.501676	.	.	.	.	.	0	.	0	.	0	.	0.619	0.551	0	0	0.34	0	0	27171.85	250	-4.0	5.3491	2	82	136	76	27	140	61	30	31	0.95	.	.	.	0	0	0	0	0	0	0	0	0.0	0.03	0.0
EXK24893.1	0.83709764	0.4757105	5.9297105	.	.	.	.	.	0	.	0	.	0	.	0.0	0.091	1	1	0.78	0	0	34504.54	328	-2.0	5.2021	4	146	207	93	39	190	39	19	20	0.724137931034483	0.0	0.0	0.0	1	1	1	1	1	1	0	0	1.43	3.67	0.0
EXK46281.1	0.8370721	7.53276	5.84676	.	.	.	.	.	0	.	0	.	0	.	0.879	0.402	1	1	0.73	0	0	15580.34	151	-1.0	5.6267	3	67	93	35	20	97	22	11	11	0.7	0.0	0.0	0.0	1	1	1	1	1	1	0	0	9.5	9.58	0.0
EXK32804.1	0.8348027	1.230178	5.838178	.	.	.	.	.	0	.	0	.	0	.	0.0	0.232	1	1	0.43	0	0	36887.51	345	-9.0	4.691	0	120	200	101	33	202	71	32	39	0.765957446808511	0.0	0.0	0.0	1	1	1	1	1	1	0	0	0.43	0.44	0.0
EXK36155.1	0.8342723	1.0681335	5.9641335	.	.	.	.	.	0	.	0	.	0	.	0.0	0.184	1	1	0.67	0	0	42746.64	401	12.0	9.7276	3	144	235	114	40	223	77	46	31	0.978947368421053	0.0	1.0	0.0	1	1	1	1	1	1	0	0	5.39	5.47	0.0
EXK28694.1	0.82396454	1.7294995	5.8934995	.	.	.	unaffected_pathogenicity	PHI:1087	0	.	0	.	0	.	0.0	0.306	1	1	0.45	0	0	39251.23	350	3.5	7.0444	6	101	191	81	54	196	89	49	40	1.03703703703704	0.0	0.0	0.0	1	1	1	1	1	1	0	0	1.44	1.45	0.0
EXK30805.1	0.81864816	7.446426	5.820426	.	.	.	.	.	0	.	0	.	0	.	1.0	0.271	1	1	0.47	0	0	24656.12	240	4.0	9.8842	0	82	146	115	8	147	31	18	13	1.0	0.0	1.0	0.0	1	1	1	1	1	1	0	0	1.33	1.89	0.0
EXK30806.1	0.81864816	7.446426	5.820426	.	.	.	.	.	0	.	0	.	0	.	1.0	0.271	1	1	0.47	0	0	24656.12	240	4.0	9.8842	0	82	146	115	8	147	31	18	13	1.0	0.0	1.0	0.0	1	1	1	1	1	1	0	0	1.33	1.89	0.0
EXK26113.1	0.8183478	0.0807979999999997	5.960798	.	.	.	.	.	0	.	0	.	0	GH79	0.0	0.02	1	1	0.83	0	0	44788.07	429	2.5	7.2707	6	194	272	129	49	248	51	28	23	0.722689075630252	0.0	0.0	0.0	1	1	1	1	1	1	0	0	0.98	1.98	0.0
EXK30809.1	0.8183478	0.262499	5.998499	.	.	.	.	.	0	.	0	.	0	AA5,AA5_2,CBM32,AA5_1,CBM47	0.0	0.0440000000000001	1	1	0.88	0	0	73020.34	679	19.0	9.4307	8	250	417	175	79	385	112	68	44	0.950276243093923	0.0	0.0	0.0	1	1	1	1	1	1	0	0	0.97	3.0	0.0
EXK43110.1	0.81755435	1.0392945	5.6252945	.	.	.	reduced_virulence	PHI:8753,PHI:8806	0	.	0	.	0	GH18	0.0	0.069	1	1	0.0600000000000001	0	0	45011.68	397	-9.5	5.1931	3	111	197	102	58	208	115	56	59	1.17333333333333	0.0	0.0	0.0	1	1	1	1	1	1	0	0	1.56	1.57	0.0
EXK29535.1	0.815541	1.3649305	5.7209305	.	.	.	.	.	0	.	0	.	0	.	0.0	0.274	1	1	0.27	0	0	39735.78	356	2.5	6.9808	1	96	181	115	49	213	73	40	33	1.0875	1.0	0.0	0.0	1	1	1	1	1	1	0	0	4.37	4.55	0.0
EXK29403.1	0.81462276	0.121749500000001	5.9357495	.	.	.	.	.	0	.	0	.	0	.	0.0	0.031	1	1	0.91	0	0	28973.85	283	-16.0	3.8554	7	143	198	77	15	141	38	11	27	0.661971830985916	0.0	0.0	0.0	1	1	1	1	1	1	0	0	0.24	0.3	0.0
EXK43442.1	0.8127244	9.2795295	3.9755295	.	.	.	.	.	0	.	0	.	0	.	0.996	0.888	1	1	0.39	0	0	18236.76	163	2.0	7.5137	7	52	89	44	16	86	43	23	20	1.37931034482759	.	.	.	1	0	1	0	1	0	0	0	0.19	0.19	0.0
EXK26744.1	0.8105098	6.484999	3.628999	.	.	.	.	.	0	.	0	.	0	.	0.83	0.646	1	1	0.82	0	0	11122.78	107	-1.5	4.8663	6	43	74	27	8	66	17	8	9	0.642857142857143	.	.	.	0	0	0	0	0	0	0	0	0.47	0.47	0.0
EXK38239.1	0.80599475	0.797842	5.987842	.	.	.	.	.	0	.	0	.	0	CBM63	0.0	0.135	1	1	0.83	0	0	33214.68	319	20.5	10.1852	7	135	211	76	27	161	63	43	20	0.974358974358974	1.0	1.0	0.0	1	1	1	1	1	1	0	0	0.0	0.02	0.0
EXK44821.1	0.8053944	4.818777	5.494777	.	.	.	unaffected_pathogenicity,effector_(plant_avirulence_determinant)	PHI:1575,PHI:3216,PHI:3378,PHI:1581	1	MoCDIP4	1	PF03443,PF00734	1	AA9,CBM1	0.0	0.0540000000000001	1	1	0.84	0	0	39425.02	372	-1.5	6.2164	9	147	239	90	39	200	65	34	31	0.78494623655914	0.0	0.0	0.0	1	1	1	1	0	0	0	0	1.01	1.01	0.0
EXK34663.1	0.8051096	3.240807	5.984807	.	.	.	reduced_virulence	PHI:1089	0	.	0	.	0	.	0.0	0.376	1	1	0.39	0	0	40431.71	360	9.5	8.6513	6	119	188	89	50	184	94	54	40	1.11688311688312	1.0	0.0	0.0	1	1	1	1	1	1	0	0	0.06	0.06	0.0
EXK32613.1	0.80509055	5.2488435	5.9668435	.	.	.	unaffected_pathogenicity,effector_(plant_avirulence_determinant)	PHI:1575,PHI:3216,PHI:3378,PHI:1581	1	MoCDIP4	1	PF03443	1	AA9	0.0	0.047	1	1	0.78	0	0	35720.67	344	-8.0	4.7552	4	150	227	101	35	195	63	29	34	0.611111111111111	1.0	0.0	0.0	1	1	1	1	1	1	0	0	3.87	3.88	0.0
EXK24724.1	0.8038125	0.263500000000001	5.9995	.	.	.	.	.	0	.	0	.	0	AA5_2,AA5_1,CBM32,AA5	0.0	0.0440000000000001	1	1	0.88	0	0	70656.35	656	9.0	8.1317	7	241	403	168	79	368	119	67	52	0.958579881656805	0.0	0.0	0.0	1	1	1	1	1	1	0	0	0.54	0.56	0.0
EXK36485.1	0.8038125	1.6577145	5.8117145	.	.	.	reduced_virulence	PHI:1046	0	.	0	.	0	AA7	0.0	0.141	1	1	0.85	0	0	43411.22	405	9.5	8.2503	6	150	238	124	46	217	74	45	29	1.14457831325301	0.0	1.0	0.0	1	1	1	1	1	1	0	0	0.01	0.05	0.0
EXK27537.1	0.8038125	0.6950105	5.9870105	.	.	.	.	.	0	.	0	.	0	GH39	0.0	0.118	1	1	0.81	0	0	50527.84	456	0.0	6.4942	5	158	260	109	75	249	74	40	34	1.07843137254902	0.0	0.0	0.0	1	1	1	1	1	1	0	0	0.06	0.06	0.0
EXK45663.1	0.80340075	5.3950605	5.9990605	.	.	.	.	.	0	.	1	PF03443	1	AA11,AA9	0.0	0.066	1	1	0.85	0	0	40621.18	404	-4.5	5.1566	10	190	284	81	29	217	70	34	36	0.532374100719424	1.0	0.0	0.0	1	1	1	1	1	1	0	0	0.06	0.06	0.0
EXK32533.1	0.8033786	0.965780999999999	5.945781	.	.	.	unaffected_pathogenicity	PHI:2451	0	.	0	.	0	CE1	0.0	0.17	1	1	0.75	0	0	27947.42	265	3.5	8.9096	0	111	164	81	33	155	27	16	11	0.857142857142857	0.0	0.0	0.0	1	1	1	1	1	1	0	0	0.08	0.67	0.0
EXK36519.1	0.80204916	1.8695385	5.9675385	.	.	.	.	.	0	.	0	.	0	.	0.0440000000000001	0.273	1	1	0.64	0	0	28102.29	259	-4.0	5.318	8	95	151	62	27	131	61	30	31	0.943396226415094	0.0	0.0	0.0	1	1	1	1	1	1	0	0	0.13	0.13	0.0
EXK43977.1	0.7998669	1.4901855	5.9601855	.	.	.	unaffected_pathogenicity	PHI:1087	0	.	0	.	0	.	0.0	0.255	1	1	0.47	0	0	43802.5	403	-0.5	6.3843	6	134	234	112	46	232	83	43	40	0.844660194174757	1.0	0.0	0.0	1	1	1	1	1	1	0	0	0.34	0.34	0.0
EXK36621.1	0.7998669	2.0389465	5.9269465	.	.	.	.	.	0	.	0	.	0	.	0.0	0.352	1	1	0.27	0	0	42248.68	380	1.5	6.8328	5	111	215	102	44	206	107	56	51	0.933333333333333	0.0	0.0	0.0	1	1	1	1	1	1	0	0	0.11	0.11	0.0
EXK31410.1	0.7973848	0.37605	2.50005	.	.	.	.	.	0	.	0	.	0	.	0.045	0.601	1	1	0.72	1	0	31364.78	296	-4.0	5.0413	15	128	193	66	27	155	48	23	25	0.802816901408451	0.0	0.0	0.0	1	1	1	1	1	1	1	1	0.04	21.2	0.0
EXK26646.1	0.7956523	2.4993665	5.8113665	.	.	.	.	.	0	.	0	.	0	.	0.2	0.248	1	1	0.32	0	0	4321.19	40	1.5	7.3182	0	12	21	18	5	28	9	6	3	0.357142857142857	0.0	0.0	0.0	1	1	1	1	1	1	0	1	20.75	20.75	0.695652173913043
EXK46478.1	0.79496664	2.712489	5.982489	.	.	.	.	.	0	.	0	.	0	.	0.011	0.444	1	1	0.36	0	0	35130.45	323	-5.0	5.1799	8	113	191	87	38	181	68	33	35	0.833333333333333	0.0	0.0	0.0	1	1	1	1	1	1	0	0	4.22	4.22	0.0
EXK38532.1	0.79496664	9.5596735	5.9276735	.	.	.	loss_of_pathogenicity	PHI:407	0	.	1	PF01083	0	CE5	0.275	0.497	1	1	0.66	0	0	27344.87	253	-3.0	5.2164	8	85	150	76	25	140	45	22	23	1.08	0.0	0.0	0.0	1	1	1	1	1	1	0	0	0.02	0.03	0.0
EXK44604.1	0.79496664	3.0056955	5.9156955	.	.	.	.	.	0	.	0	.	0	GH16	0.00600000000000001	0.509	1	1	0.68	0	0	31535.23	286	0.5	6.6233	6	102	165	66	42	165	45	24	21	0.926470588235294	0.0	0.0	0.0	1	1	1	1	1	1	0	0	0.49	0.58	0.0
EXK29410.1	0.79380286	-0.0560914999999995	5.7399085	.	.	.	.	.	0	.	0	.	0	GH43_15,GH43_37,GH43_2,GH43_14,GH43_8,GH43_12,GH43,GH43_34,GH43_31,GH43_16,GH43_11,GH43_4,GH43_35,GH43_9,GH43_32,GH43_10,GH43_19,GH43_13,GH43_36,GH43_29,GH43_3	0.0	0.034	1	1	0.89	0	0	58937.58	530	6.0	7.9235	2	176	304	117	88	290	101	56	45	1.26271186440678	0.0	1.0	0.0	1	1	1	1	0	1	0	0	0.48	1.49	0.0
EXK36552.1	0.79380286	0.457714499999999	5.9777145	.	.	.	.	.	0	.	0	.	0	GH74	0.0	0.08	1	1	0.83	0	0	77068.16	733	-1.0	6.3265	0	305	469	192	90	406	135	69	66	0.856410256410256	0.0	0.0	0.0	1	1	1	1	1	1	0	0	0.01	0.01	0.0
EXK36619.1	0.7929512	-0.1356685	5.8103315	.	.	.	.	.	0	.	0	.	0	.	0.0	0.00900000000000001	1	1	0.84	0	0	27089.92	261	-16.0	3.7426	5	125	180	84	21	139	34	9	25	0.761904761904762	0.0	0.0	0.0	1	1	1	1	1	1	0	0	0.41	0.43	0.0
EXK34575.1	0.7929512	0.290299	5.996299	.	.	.	.	.	0	.	0	.	0	.	0.0	0.0490000000000001	1	1	0.84	0	0	33685.69	320	-19.0	3.9365	6	146	217	80	38	167	47	15	32	0.810126582278481	0.0	0.0	0.0	1	1	1	1	1	1	0	0	0.09	0.11	0.0
EXK36117.1	0.7929512	0.0719590000000006	5.957959	.	.	.	.	.	0	.	0	.	0	CBM22,CBM16	0.0	0.019	1	1	0.86	0	0	25505.2	246	-12.5	3.8969	6	118	169	76	17	125	30	9	21	0.867924528301887	0.0	0.0	0.0	1	1	1	1	1	1	0	0	0.0	0.07	0.0
EXK46349.1	0.7851784	2.6837185	5.7497185	.	.	.	.	.	0	.	0	.	0	.	0.002	0.487	1	1	0.48	0	0	38182.3	341	1.0	6.8874	0	99	175	97	48	190	77	40	37	1.14814814814815	0.0	0.0	0.0	1	1	1	1	1	1	0	0	0.05	0.22	0.0
EXK34712.1	0.7829835	0.113189	5.945189	.	.	.	.	.	0	.	0	.	0	.	0.0	0.028	1	1	0.78	0	0	57141.76	515	6.5	7.3513	6	153	293	136	85	301	108	61	47	1.1031746031746	0.0	0.0	0.0	1	1	1	1	1	1	0	0	3.44	3.51	0.0
EXK36284.1	0.78275955	1.4681525	5.8241525	.	.	.	.	.	0	.	0	.	0	.	0.0	0.274	1	1	0.34	0	0	41983.22	373	7.0	8.8164	3	103	189	105	53	213	82	46	36	1.25301204819277	0.0	0.0	0.0	1	1	1	1	1	1	0	0	0.0	0.06	0.0
EXK34461.1	0.7803979	2.4431005	5.9551005	.	.	.	reduced_virulence,unaffected_pathogenicity	PHI:2117,PHI:4615,PHI:6569	0	.	0	.	0	.	0.0	0.248	1	1	0.34	0	0	47971.79	443	11.5	9.5064	2	156	256	123	43	218	110	63	47	1.21276595744681	1.0	0.0	0.0	1	1	1	1	1	1	0	0	1.18	2.62	0.0
EXK30398.1	0.77958083	1.0879185	5.5579185	.	.	.	.	.	0	.	0	.	0	.	0.016	0.239	1	1	0.41	0	0	33181.88	305	-15.5	4.3844	2	93	170	97	27	161	80	33	47	1.40322580645161	1.0	0.0	0.0	1	1	1	1	1	1	0	0	0.93	0.93	0.0
EXK29734.1	0.7782011	4.8579755	5.4279755	.	.	.	.	.	0	.	0	.	0	.	0.335	0.57	1	1	0.46	0	0	26721.36	242	-1.5	6.0054	2	77	129	77	27	140	53	27	26	0.813559322033898	0.0	0.0	0.0	1	1	1	1	1	1	0	0	0.57	0.88	0.0
EXK32990.1	0.77584904	-2.6314765	-0.5034765	.	.	.	reduced_virulence,lethal,unaffected_pathogenicity	PHI:3688,PHI:598,PHI:3689,PHI:5082,PHI:2529,PHI:5083	0	.	0	.	0	.	0.75	0.562	0	0	0.32	0	0	30628.02	291	-2.5	5.7138	3	96	167	104	18	170	72	36	36	0.829268292682927	.	.	.	0	0	0	0	0	0	0	0	0.0	0.32	0.0
EXK32618.1	0.77584904	2.051968	-0.486032	.	.	.	increased_virulence_(hypervirulence),reduced_virulence,lethal,unaffected_pathogenicity,loss_of_pathogenicity	PHI:2269,PHI:4077,PHI:9460,PHI:2022,PHI:2312,PHI:685,PHI:2247,PHI:2802,PHI:5271,PHI:7696,PHI:8927,PHI:5440,PHI:2837,PHI:2844,PHI:7485,PHI:7915,PHI:8929,PHI:59,PHI:3866,PHI:6956,PHI:5272,PHI:3301,PHI:7511	0	.	0	.	0	.	0.737	0.686	0	0	0.26	0	0	28424.99	266	-2.5	5.6742	3	97	153	87	28	153	64	32	32	0.942857142857143	.	.	.	0	0	0	0	0	0	0	0	0.02	0.05	0.0
EXK28999.1	0.77584904	-4.6133715	-0.5033715	.	.	.	.	.	0	.	0	.	0	.	0.024	0.291	0	0	0.11	0	0	35504.51	332	-5.0	4.9843	4	110	188	116	23	190	78	37	41	0.843373493975904	.	.	.	0	0	0	0	0	0	0	0	0.0	0.03	0.0
EXK35515.1	0.77584904	-1.5166885	-0.5026885	.	.	.	.	.	0	.	0	.	0	.	0.292	0.539	0	0	0.15	0	0	31602.81	294	-1.5	6.2306	4	104	166	93	30	165	75	39	36	0.71830985915493	.	.	.	0	0	0	0	0	0	0	0	0.0	0.0	0.0
EXK33404.1	0.77584904	1.7190385	-0.5129615	.	.	.	increased_virulence_(hypervirulence),reduced_virulence,lethal,unaffected_pathogenicity,loss_of_pathogenicity	PHI:2269,PHI:4077,PHI:6957,PHI:9460,PHI:2022,PHI:2312,PHI:685,PHI:2802,PHI:2247,PHI:5271,PHI:7696,PHI:5440,PHI:2837,PHI:2844,PHI:2835,PHI:784,PHI:7485,PHI:8929,PHI:59,PHI:5272,PHI:7511,PHI:2836	0	.	0	.	0	.	0.855	0.517	0	0	0.18	0	0	26789.21	253	-2.5	5.6871	3	95	147	82	20	141	64	32	32	0.765625	.	.	.	0	0	0	0	0	0	0	0	0.79	1.06	0.0
EXK27041.1	0.77584904	-2.1731435	-0.5051435	.	.	.	.	.	0	.	0	.	0	.	0.149	0.573	0	0	0.33	0	0	33102.41	307	3.0	7.1473	4	108	176	88	39	175	73	40	33	0.878048780487805	.	.	.	0	0	0	0	0	0	0	0	0.01	0.06	0.0
EXK35693.1	0.77584904	-2.936426	-0.492426	.	.	.	reduced_virulence,unaffected_pathogenicity	PHI:2117,PHI:4615,PHI:6569	0	.	0	.	0	.	0.014	0.412	0	0	0.38	0	0	36163.91	337	-4.5	5.3975	3	110	198	107	31	195	79	39	40	0.770114942528736	.	.	.	0	0	0	0	0	0	0	0	0.01	0.02	0.0
EXK32623.1	0.77584904	2.051968	-0.486032	.	.	.	increased_virulence_(hypervirulence),reduced_virulence,lethal,unaffected_pathogenicity,loss_of_pathogenicity	PHI:2269,PHI:4077,PHI:9460,PHI:2022,PHI:2312,PHI:685,PHI:2247,PHI:2802,PHI:5271,PHI:7696,PHI:8927,PHI:5440,PHI:2837,PHI:2844,PHI:7485,PHI:7915,PHI:8929,PHI:59,PHI:3866,PHI:6956,PHI:5272,PHI:3301,PHI:7511	0	.	0	.	0	.	0.737	0.686	0	0	0.26	0	0	28424.99	266	-2.5	5.6742	3	97	153	87	28	153	64	32	32	0.942857142857143	.	.	.	0	0	0	0	0	0	0	0	0.02	0.05	0.0
EXK45904.1	0.77584904	4.652158	-0.501842	.	.	.	.	.	0	.	0	.	0	.	0.97	0.889	0	0	0.43	0	0	21192.07	196	0.5	6.7157	2	66	115	63	20	109	44	23	21	1.0	.	.	.	0	0	0	0	0	0	0	0	0.02	0.14	0.0
EXK32622.1	0.77584904	2.051968	-0.486032	.	.	.	increased_virulence_(hypervirulence),reduced_virulence,lethal,unaffected_pathogenicity,loss_of_pathogenicity	PHI:2269,PHI:4077,PHI:9460,PHI:2022,PHI:2312,PHI:685,PHI:2247,PHI:2802,PHI:5271,PHI:7696,PHI:8927,PHI:5440,PHI:2837,PHI:2844,PHI:7485,PHI:7915,PHI:8929,PHI:59,PHI:3866,PHI:6956,PHI:5272,PHI:3301,PHI:7511	0	.	0	.	0	.	0.737	0.686	0	0	0.26	0	0	28424.99	266	-2.5	5.6742	3	97	153	87	28	153	64	32	32	0.942857142857143	.	.	.	0	0	0	0	0	0	0	0	0.02	0.05	0.0
EXK32621.1	0.77584904	2.051968	-0.486032	.	.	.	increased_virulence_(hypervirulence),reduced_virulence,lethal,unaffected_pathogenicity,loss_of_pathogenicity	PHI:2269,PHI:4077,PHI:9460,PHI:2022,PHI:2312,PHI:685,PHI:2247,PHI:2802,PHI:5271,PHI:7696,PHI:8927,PHI:5440,PHI:2837,PHI:2844,PHI:7485,PHI:7915,PHI:8929,PHI:59,PHI:3866,PHI:6956,PHI:5272,PHI:3301,PHI:7511	0	.	0	.	0	.	0.737	0.686	0	0	0.26	0	0	28424.99	266	-2.5	5.6742	3	97	153	87	28	153	64	32	32	0.942857142857143	.	.	.	0	0	0	0	0	0	0	0	0.02	0.05	0.0
EXK32619.1	0.77584904	2.051968	-0.486032	.	.	.	increased_virulence_(hypervirulence),reduced_virulence,lethal,unaffected_pathogenicity,loss_of_pathogenicity	PHI:2269,PHI:4077,PHI:9460,PHI:2022,PHI:2312,PHI:685,PHI:2247,PHI:2802,PHI:5271,PHI:7696,PHI:8927,PHI:5440,PHI:2837,PHI:2844,PHI:7485,PHI:7915,PHI:8929,PHI:59,PHI:3866,PHI:6956,PHI:5272,PHI:3301,PHI:7511	0	.	0	.	0	.	0.737	0.686	0	0	0.26	0	0	28424.99	266	-2.5	5.6742	3	97	153	87	28	153	64	32	32	0.942857142857143	.	.	.	0	0	0	0	0	0	0	0	0.02	0.05	0.0
EXK32620.1	0.77584904	2.051968	-0.486032	.	.	.	increased_virulence_(hypervirulence),reduced_virulence,lethal,unaffected_pathogenicity,loss_of_pathogenicity	PHI:2269,PHI:4077,PHI:9460,PHI:2022,PHI:2312,PHI:685,PHI:2247,PHI:2802,PHI:5271,PHI:7696,PHI:8927,PHI:5440,PHI:2837,PHI:2844,PHI:7485,PHI:7915,PHI:8929,PHI:59,PHI:3866,PHI:6956,PHI:5272,PHI:3301,PHI:7511	0	.	0	.	0	.	0.737	0.686	0	0	0.26	0	0	28424.99	266	-2.5	5.6742	3	97	153	87	28	153	64	32	32	0.942857142857143	.	.	.	0	0	0	0	0	0	0	0	0.02	0.05	0.0
EXK31606.1	0.77584904	5.844031	5.998031	.	.	.	unaffected_pathogenicity,effector_(plant_avirulence_determinant)	PHI:1575,PHI:3216,PHI:3378,PHI:1581	1	MoCDIP4	1	PF03443	1	AA9	0.005	0.136	1	1	0.47	0	0	34301.96	329	2.5	7.3461	3	143	217	93	32	181	71	38	33	0.622641509433962	1.0	0.0	0.0	1	1	1	1	1	1	0	0	2.56	2.57	0.0
EXK32991.1	0.77584904	-2.6314765	-0.5034765	.	.	.	reduced_virulence,lethal,unaffected_pathogenicity	PHI:3688,PHI:598,PHI:3689,PHI:5082,PHI:2529,PHI:5083	0	.	0	.	0	.	0.75	0.562	0	0	0.32	0	0	30628.02	291	-2.5	5.7138	3	96	167	104	18	170	72	36	36	0.829268292682927	.	.	.	0	0	0	0	0	0	0	0	0.0	0.32	0.0
EXK47030.1	0.77584904	10.9555145	5.3315145	.	.	.	reduced_virulence,increased_virulence_(hypervirulence),unaffected_pathogenicity	PHI:548,PHI:2305	0	.	0	.	0	.	0.966	0.138	1	1	0.22	0	0	20483.21	195	-10.0	4.4044	2	69	113	72	11	113	53	22	31	0.607142857142857	0.0	0.0	0.0	1	1	1	1	1	1	0	0	0.08	0.08	0.0
EXK32992.1	0.77584904	-2.6314765	-0.5034765	.	.	.	reduced_virulence,lethal,unaffected_pathogenicity	PHI:3688,PHI:598,PHI:3689,PHI:5082,PHI:2529,PHI:5083	0	.	0	.	0	.	0.75	0.562	0	0	0.32	0	0	30628.02	291	-2.5	5.7138	3	96	167	104	18	170	72	36	36	0.829268292682927	.	.	.	0	0	0	0	0	0	0	0	0.0	0.32	0.0
EXK26136.1	0.7756866	0.9014965	5.9894965	.	.	.	.	.	0	.	0	.	0	GH43_26,GH43_17,GH32,GH43_7,GH43_2,GH117,GH43_14,GH43_30,GH43_8,GH43_6,GH43_12,GH43,GH43_34,GH43_31,GH159,GH43_5,GH43_18,GH43_16,GH43_4,GH43_33,GH43_35,GH43_11,GH43_9,GH43_32,GH43_22,GH43_28,GH43_19,GH43_10,GH43_1,GH43_24,GH43_29,GH43_3	0.0	0.152	1	1	0.76	0	0	64917.03	596	-2.5	6.2333	2	208	359	150	88	331	127	66	61	1.03355704697987	0.0	0.0	0.0	1	1	1	1	1	1	0	0	0.36	0.36	0.0
EXK27635.1	0.7756866	0.014114000000002	5.960114	.	.	.	.	.	0	.	0	.	0	GH78	0.0	0.00900000000000001	1	1	0.75	0	0	87135.73	802	9.0	8.0395	5	272	450	244	89	434	170	93	77	1.06703910614525	0.0	0.0	0.0	1	1	1	1	1	1	0	0	0.14	0.14	0.0
EXK33913.1	0.7756866	0.254799500000001	5.9907995	.	.	.	.	.	0	.	0	.	0	GH81	0.0	0.0440000000000001	1	1	0.76	0	0	77327.28	708	10.0	8.644	1	256	409	186	96	386	133	75	58	1.05590062111801	0.0	0.0	0.0	1	1	1	1	1	1	0	0	0.07	0.6	0.0
EXK28411.1	0.77449155	2.2267645	-0.5332355	.	.	.	unaffected_pathogenicity,reduced_virulence,lethal,increased_virulence_(hypervirulence),loss_of_pathogenicity	PHI:4077,PHI:6957,PHI:9460,PHI:2022,PHI:2312,PHI:685,PHI:2802,PHI:5271,PHI:7696,PHI:8927,PHI:5440,PHI:2837,PHI:2844,PHI:7485,PHI:784,PHI:8929,PHI:59,PHI:3866,PHI:6956,PHI:3301,PHI:5272,PHI:7511	0	.	0	.	0	.	0.929	0.531	0	0	0.2	0	0	29157.14	272	-3.0	5.4126	0	90	154	99	22	152	67	33	34	0.909090909090909	.	.	.	0	0	0	0	0	0	0	0	0.0	0.01	0.0
EXK46365.1	0.77449155	7.720934	-0.507066	.	.	.	.	.	1	Vdlsc1	0	.	0	.	0.973	0.565	0	0	0.31	0	0	20356.03	193	-6.0	4.7555	1	67	114	67	14	104	50	23	27	0.934782608695652	.	.	.	0	0	0	0	0	0	0	0	0.0	0.01	0.0
EXK46261.1	0.77315116	1.469088	5.243088	.	.	.	.	.	0	.	0	.	0	.	0.0	0.371	1	1	0.14	0	0	42154.67	382	7.0	8.4045	4	106	206	119	47	226	93	52	41	1.08888888888889	1.0	0.0	0.0	1	1	1	1	0	1	0	0	0.0	0.02	0.0
EXK48587.1	0.7722994	3.124898	4.594898	.	.	.	.	.	0	.	0	.	0	.	0.378	0.377	1	1	0.91	0	0	34085.69	344	7.0	8.0591	16	154	253	70	26	219	41	25	16	0.526315789473684	0.0	1.0	0.0	1	1	1	1	1	1	0	0	1.35	2.08	0.0
EXK33486.1	0.76880527	-0.215263000000001	5.604737	.	.	.	.	.	0	.	0	.	0	GH158,CBM67,GH2	0.0	0.03	1	1	0.19	0	0	101828.43	900	4.0	6.7958	3	244	461	239	120	476	236	126	110	1.16129032258065	0.0	0.0	0.0	1	0	1	1	1	1	0	0	0.46	0.46	0.0
EXK36537.1	0.76880527	0.924992500000001	5.6189925	.	.	.	reduced_virulence,unaffected_pathogenicity	PHI:4509,PHI:4508	0	.	0	.	0	.	0.0	0.0510000000000001	1	1	0.11	0	0	52347.09	465	-6.5	5.7476	1	117	236	120	61	249	143	72	71	1.0188679245283	1.0	0.0	0.0	1	1	1	1	0	1	0	0	0.04	0.04	0.0
EXK23984.1	0.76874125	9.340085	3.658085	.	.	.	.	.	0	.	0	.	0	.	1.0	0.947	1	1	0.5	0	0	12382.28	110	11.0	9.6081	8	45	58	26	15	58	26	19	7	1.26086956521739	.	.	.	0	0	0	0	0	1	0	0	11.55	11.57	0.0
EXK45940.1	0.7676432	2.596297	5.556297	.	.	.	reduced_virulence,unaffected_pathogenicity	PHI:8645,PHI:3383,PHI:8646,PHI:2570	0	.	0	.	0	.	0.0	0.34	1	1	0.18	0	0	43341.1	393	2.0	7.0778	0	126	207	135	41	216	97	51	46	1.03260869565217	1.0	0.0	0.0	1	1	1	1	0	1	0	0	0.02	0.07	0.0
EXK33074.1	0.76683974	1.654181	5.956181	.	.	.	.	.	0	.	0	.	0	AA12	0.0	0.283	1	1	0.31	0	0	49496.04	448	3.5	7.3615	6	146	253	108	51	219	109	58	51	1.4047619047619	0.0	0.0	0.0	1	1	1	1	1	1	0	0	4.1	4.11	0.0
EXK33075.1	0.76683974	1.654181	5.956181	.	.	.	.	.	0	.	0	.	0	AA12	0.0	0.283	1	1	0.31	0	0	49496.04	448	3.5	7.3615	6	146	253	108	51	219	109	58	51	1.4047619047619	0.0	0.0	0.0	1	1	1	1	1	1	0	0	4.1	4.11	0.0
EXK46459.1	0.7663676	1.0986225	5.8986225	.	.	.	.	.	0	.	0	.	0	.	0.0	0.2	1	1	0.42	0	0	39975.06	365	-4.0	5.3539	3	116	209	106	44	198	71	35	36	1.46969696969697	0.0	0.0	0.0	1	1	1	1	1	1	0	0	0.13	0.19	0.0
EXK46803.1	0.7654947	2.909261	5.653261	.	.	.	reduced_virulence,unaffected_pathogenicity	PHI:8645,PHI:3383,PHI:8646,PHI:2570	0	.	0	.	0	.	0.0	0.376	1	1	0.27	0	0	42000.93	383	-0.5	6.3984	1	111	196	127	43	225	89	46	43	1.04210526315789	0.0	0.0	0.0	1	1	1	1	1	1	0	0	0.01	0.05	0.0
EXK28012.1	0.7630438	3.076195	5.782195	.	.	.	.	.	0	.	0	.	0	.	0.0530000000000001	0.496	1	1	0.63	0	0	24975.35	233	-1.0	6.0682	4	86	142	69	30	146	31	16	15	0.82089552238806	0.0	0.0	0.0	1	1	1	1	1	1	0	0	16.64	18.2	0.0
EXK27761.1	0.76097715	0.829117500000002	5.7491175	.	.	.	.	.	0	.	0	.	0	.	0.0	0.18	1	1	0.79	0	0	87965.91	819	18.5	8.1183	44	336	502	173	89	450	149	86	63	1.02061855670103	1.0	0.0	0.0	1	0	1	1	1	1	0	0	2.2	2.21	0.0
EXK27762.1	0.76097715	0.829117500000002	5.7491175	.	.	.	.	.	0	.	0	.	0	.	0.0	0.18	1	1	0.79	0	0	87965.91	819	18.5	8.1183	44	336	502	173	89	450	149	86	63	1.02061855670103	1.0	0.0	0.0	1	0	1	1	1	1	0	0	2.2	2.21	0.0
EXK30421.1	0.7596695	3.3654115	5.8514115	.	.	.	reduced_virulence,unaffected_pathogenicity	PHI:3972,PHI:8589	0	.	0	.	0	CE4	0.016	0.403	1	1	0.49	0	0	29826.59	272	-9.0	4.5177	3	86	150	81	34	157	46	20	26	1.06779661016949	0.0	0.0	0.0	1	1	1	1	1	1	0	0	0.35	0.68	0.0
EXK26622.1	0.75716245	10.741787	0.251787	.	.	.	.	.	0	.	1	PF01476	1	CBM50	0.967	0.948	0	0	0.8	0	0	10489.53	96	-1.0	6.0502	4	37	62	20	14	48	23	12	11	1.14285714285714	.	.	.	0	0	0	0	0	0	0	0	0.0	0.03	0.0
EXK40838.1	0.7560837	0.0270280000000023	5.859028	.	.	.	unaffected_pathogenicity	PHI:1613	0	.	0	.	0	.	0.0	0.028	1	1	0.93	0	0	38989.0	371	18.5	9.6314	12	160	246	119	22	197	52	36	16	1.14473684210526	0.0	1.0	0.0	1	1	1	1	1	1	0	0	0.0	0.12	0.0
EXK43266.1	0.75507784	5.067	5.989	.	.	.	unaffected_pathogenicity,effector_(plant_avirulence_determinant)	PHI:7378,PHI:7320	0	.	1	PF00187,PF01476	1	CBM18,CBM50,GH18	0.0	0.013	1	1	0.9	0	0	94590.45	883	17.5	8.3111	32	341	533	233	88	489	171	96	75	1.03809523809524	0.0	0.0	0.0	1	1	1	1	1	1	0	0	7.16	7.18	0.0
EXK29639.1	0.75397074	0.914439500000001	5.7984395	.	.	.	.	.	0	.	0	.	0	.	0.0	0.186	1	1	0.68	0	0	45384.67	405	2.0	6.7135	0	115	206	114	68	229	88	49	39	1.24719101123596	0.0	0.0	0.0	1	1	1	1	1	1	0	0	0.0	0.32	0.0
EXK33454.1	0.74598145	1.1857385	5.7997385	.	.	.	.	.	0	.	0	.	0	GH27	0.0	0.231	1	1	0.56	0	0	44686.82	406	2.5	7.2932	5	136	211	119	50	229	89	47	42	1.18604651162791	0.0	0.0	0.0	1	1	1	1	1	1	0	0	0.05	0.06	0.0
EXK36503.1	0.7452521	1.1463915	5.4243915	.	.	.	.	.	0	.	0	.	0	GH5_46,GH5_16,GH5_1,GH5,GH5_24,GH5_22,GH5_51,GH5_8,GH5_11	0.0	0.287	1	1	0.44	0	0	47266.31	420	-4.5	5.3252	6	118	217	113	54	229	100	49	51	1.44705882352941	0.0	0.0	0.0	1	1	1	1	1	1	0	0	1.83	1.84	0.0
EXK43886.1	0.74180883	1.2504425	5.9664425	.	.	.	.	.	0	.	0	.	0	.	0.0	0.214	1	1	0.82	0	0	12717.14	126	-13.0	3.3188	7	67	98	45	1	62	17	2	15	0.625	0.0	0.0	0.0	1	1	1	1	1	1	0	0	0.07	0.09	0.0
EXK47659.1	0.7414199	2.0767765	5.6587765	.	.	.	.	.	0	.	0	.	0	.	0.04	0.363	1	1	0.0	0	0	33762.31	301	0.0	6.5026	3	87	150	90	31	151	88	46	42	1.37254901960784	1.0	0.0	0.0	1	1	1	1	1	1	0	0	0.07	0.07	0.0
EXK24975.1	0.73196214	1.468272	5.614272	.	.	.	.	.	0	.	0	.	0	.	0.001	0.308	1	1	0.7	0	0	36724.68	342	-2.5	5.6626	1	125	196	110	37	195	62	31	31	1.13157894736842	0.0	1.0	0.0	1	1	1	1	1	1	0	0	1.12	1.19	0.0
EXK27425.1	0.73196214	1.6780315	5.9500315	.	.	.	.	.	0	.	0	.	0	.	0.0	0.288	1	1	0.48	0	0	41718.05	386	-2.0	6.2179	3	128	221	117	49	217	66	35	31	1.05813953488372	0.0	0.0	0.0	1	1	1	1	1	1	0	0	0.03	0.09	0.0
EXK40865.1	0.73196214	1.520704	5.948704	.	.	.	.	.	0	.	0	.	0	.	0.0	0.262	1	1	0.68	0	0	37021.54	347	-6.0	4.972	3	121	211	109	35	193	67	32	35	0.961538461538462	0.0	0.0	0.0	1	1	1	1	1	1	0	0	0.04	0.06	0.0
EXK34538.1	0.73196214	0.959089	5.885089	.	.	.	.	.	0	.	0	.	0	.	0.0	0.179	1	1	0.48	0	0	40025.78	371	-8.0	4.7295	2	115	212	115	39	227	70	32	38	0.947368421052632	0.0	0.0	0.0	1	1	1	1	1	1	0	0	1.02	1.04	0.0
EXK43109.1	0.7226311	1.793021	5.735021	.	.	.	.	.	0	.	0	.	0	.	0.0	0.343	1	1	0.13	0	0	46693.43	420	9.0	8.292	10	127	217	114	49	228	107	60	47	1.18478260869565	0.0	0.0	0.0	1	1	1	1	1	1	0	0	0.9	1.18	0.0
EXK35789.1	0.721717	0.4386455	-0.5053545	.	.	.	reduced_virulence,increased_virulence_(hypervirulence),unaffected_pathogenicity	PHI:9524,PHI:2256,PHI:881,PHI:7708,PHI:6517	0	.	0	.	0	.	0.003	0.321	0	0	0.09	0	0	36888.37	346	-3.5	5.6434	4	118	197	118	31	210	76	38	38	0.736263736263736	.	.	.	0	0	0	0	0	0	0	0	0.0	0.1	0.0
EXK28667.1	0.7213511	0.4857535	5.9997535	.	.	.	.	.	0	.	0	.	0	CBM42,GH54	0.0	0.081	1	1	0.86	0	0	51676.59	499	-2.0	6.1652	8	230	333	125	59	272	81	42	39	0.824817518248175	0.0	0.0	0.0	1	1	1	1	1	1	0	0	0.01	0.01	0.0
EXK40456.1	0.7203595	4.7030205	-0.5029795	.	.	.	reduced_virulence	PHI:2959	0	.	0	.	0	.	0.973	0.728	0	0	0.38	0	0	26138.02	250	-1.0	5.8821	0	82	144	89	18	152	56	28	28	0.864864864864865	.	.	.	0	0	0	0	0	0	0	0	0.15	0.16	0.0
EXK40458.1	0.7203595	4.7030205	-0.5029795	.	.	.	reduced_virulence	PHI:2959	0	.	0	.	0	.	0.973	0.728	0	0	0.38	0	0	26138.02	250	-1.0	5.8821	0	82	144	89	18	152	56	28	28	0.864864864864865	.	.	.	0	0	0	0	0	0	0	0	0.15	0.16	0.0
EXK40457.1	0.7203595	4.7030205	-0.5029795	.	.	.	reduced_virulence	PHI:2959	0	.	0	.	0	.	0.973	0.728	0	0	0.38	0	0	26138.02	250	-1.0	5.8821	0	82	144	89	18	152	56	28	28	0.864864864864865	.	.	.	0	0	0	0	0	0	0	0	0.15	0.16	0.0
EXK40455.1	0.7203595	4.5624705	-0.5055295	.	.	.	reduced_virulence	PHI:2959	0	.	0	.	0	.	0.971	0.707	0	0	0.36	0	0	26251.18	251	-1.0	5.8821	0	82	144	90	18	153	56	28	28	0.864864864864865	.	.	.	0	0	0	0	0	0	0	0	0.15	0.16	0.0
EXK26871.1	0.7203595	1.398364	5.424364	.	.	.	.	.	0	.	0	.	0	.	0.001	0.328	1	1	0.18	0	0	40721.36	378	-1.0	6.3696	1	120	202	133	44	226	89	47	42	0.782178217821782	0.0	0.0	0.0	1	0	1	1	1	1	0	0	0.02	0.17	0.0
EXK27666.1	0.71898925	1.1165485	5.9165485	.	.	.	.	.	0	.	0	.	0	GH43_26,GH43_23,CBM36,GH43_17,GH32,GH43_37,GH43_2,GH117,GH43_14,GH43_30,CBM35,GH43_8,GH43_6,GH43_12,GH43,GH43_34,GH43_31,CBM6,GH43_5,GH43_18,GH43_16,GH43_35,GH43_33,GH43_4,GH43_11,GH43_9,GH43_32,GH43_28,GH43_22,GH43_19,GH43_10,GH43_1,GH43_24,GH43_29,GH43_3	0.0	0.2	1	1	0.76	0	0	49169.04	449	-2.5	5.709	5	161	265	108	65	255	74	37	37	1.16	0.0	1.0	0.0	1	1	1	1	1	1	0	0	1.36	1.46	0.0
EXK36163.1	0.71417826	2.0194505	5.9674505	.	.	.	.	.	0	.	0	.	0	.	0.0	0.342	1	1	0.49	0	0	43102.66	394	0.0	6.496	6	133	214	108	52	221	81	43	38	1.01086956521739	0.0	0.0	0.0	1	1	1	1	1	1	0	0	0.02	0.02	0.0
EXK30507.1	0.70837486	5.2055	5.8095	.	.	.	reduced_virulence,unaffected_pathogenicity	PHI:8806,PHI:144,PHI:6538,PHI:8753,PHI:7320	0	.	1	PF00187	0	CBM18,GH18	0.0	0.066	1	1	0.07	0	0	141252.19	1263	0.5	6.5284	53	388	674	310	139	668	353	182	171	1.19685039370079	1.0	0.0	0.0	1	1	1	1	1	1	0	0	8.41	8.42	0.0
EXK26097.1	0.70624393	5.5281045	5.9881045	.	.	.	unaffected_pathogenicity,effector_(plant_avirulence_determinant)	PHI:8934,PHI:6832	0	.	1	PF01476	1	CBM50	0.0	0.09	1	1	0.82	0	0	56703.28	528	-18.5	4.4944	27	210	340	132	55	281	101	44	57	1.03636363636364	0.0	0.0	0.0	1	1	1	1	1	1	0	0	5.86	5.87	0.0
EXK41194.1	0.7018246	-0.198490499999999	5.7415095	.	.	.	.	.	0	.	0	.	0	GH55	0.0	0.01	1	1	0.84	0	0	87170.85	812	-8.5	5.2563	11	283	499	228	90	455	143	70	73	1.06735751295337	0.0	0.0	0.0	1	0	1	1	1	1	0	0	0.1	0.15	0.0
EXK25433.1	0.7018246	-0.188414999999999	5.739585	.	.	.	.	.	0	.	0	.	0	GH27,CBM35	0.0	0.012	1	1	0.82	0	0	58321.08	549	-2.0	5.9791	7	219	337	157	53	293	93	47	46	0.936507936507936	0.0	0.0	0.0	1	1	1	1	0	1	0	0	0.03	0.04	0.0
EXK41195.1	0.7018246	-0.198490499999999	5.7415095	.	.	.	.	.	0	.	0	.	0	GH55	0.0	0.01	1	1	0.84	0	0	87170.85	812	-8.5	5.2563	11	283	499	228	90	455	143	70	73	1.06735751295337	0.0	0.0	0.0	1	0	1	1	1	1	0	0	0.1	0.15	0.0
EXK43721.1	0.69705963	0.899047500000001	5.8310475	.	.	.	.	.	0	.	0	.	0	.	0.0	0.178	1	1	0.23	0	0	49695.26	438	-5.0	5.7817	2	125	223	107	70	226	117	59	58	1.25	1.0	0.0	0.0	1	1	1	1	1	1	0	0	0.3	0.31	0.0
EXK44342.1	0.6933877	5.318499	5.940499	.	.	.	unaffected_pathogenicity,effector_(plant_avirulence_determinant)	PHI:1575,PHI:3216,PHI:3378,PHI:1581	1	MoCDIP4	1	PF03443	1	AA9	0.001	0.0620000000000001	1	1	0.61	0	0	37261.56	362	-4.0	5.6249	5	156	230	105	29	202	78	39	39	0.61344537815126	1.0	0.0	0.0	1	1	1	1	1	1	0	0	0.99	0.99	0.0
EXK41044.1	0.6917854	0.876843500000002	5.8448435	.	.	.	.	.	0	.	0	.	0	.	0.0	0.172	1	1	0.17	0	0	53695.04	491	8.0	8.5895	6	160	262	145	51	268	127	69	58	1.09565217391304	1.0	0.0	0.0	1	1	1	1	1	1	0	0	0.01	0.01	0.0
EXK33519.1	0.6917854	0.853591999999999	5.725592	.	.	.	.	.	0	.	0	.	0	.	0.0	0.188	1	1	0.4	0	0	51232.14	467	-4.0	6.0151	6	160	255	133	61	252	111	57	54	0.971428571428571	0.0	0.0	0.0	1	1	1	1	1	1	0	0	0.12	0.15	0.0
EXK36767.1	0.6903806	0.3761985	5.9921985	.	.	.	.	.	0	.	0	.	0	AA5_2,AA5_1,AA5	0.0	0.064	1	1	0.58	0	0	77037.02	710	36.5	9.773	17	245	413	193	75	395	157	100	57	0.982758620689655	0.0	0.0	0.0	1	1	1	1	1	1	0	0	0.89	1.1	0.0
EXK43765.1	0.68624973	0.157056	5.965056	.	.	.	.	.	0	.	0	.	0	.	0.0	0.032	1	1	0.65	0	0	54113.93	505	0.5	6.5652	10	189	303	150	54	277	110	58	52	0.88135593220339	1.0	0.0	0.0	1	1	1	1	1	1	0	0	0.26	1.1	0.0
EXK23887.1	0.6850159	0.7584225	5.8044225	.	.	.	.	.	0	.	0	.	0	.	0.0	0.159	1	1	0.76	0	0	37828.59	354	-5.5	4.9981	7	138	222	104	40	204	69	33	36	0.761363636363636	0.0	0.0	0.0	1	1	1	1	1	1	0	0	0.01	0.03	0.0
EXK28469.1	0.68462044	7.4444435	5.7084435	.	.	.	reduced_virulence,increased_virulence_(hypervirulence),unaffected_pathogenicity	PHI:6978,PHI:2043,PHI:569,PHI:2206,PHI:7911,PHI:2209,PHI:4246,PHI:2208,PHI:7912,PHI:2364,PHI:568,PHI:2204,PHI:2207	1	CfTom1	1	PF00331	1	GH10	0.005	0.451	1	1	0.13	0	0	37138.46	335	-1.0	6.34	3	99	171	112	44	194	78	41	37	1.11842105263158	0.0	0.0	0.0	1	1	1	1	1	1	0	0	1.26	1.28	0.0
EXK33911.1	0.68329376	0.164299500000001	5.9902995	.	.	.	.	.	0	.	0	.	0	GH81	0.0	0.029	1	1	0.74	0	0	93991.22	854	15.5	9.0986	1	301	483	227	124	470	156	90	66	1.13612565445026	0.0	0.0	0.0	1	1	1	1	1	1	0	0	0.07	0.58	0.0
EXK23661.1	0.6805799	4.175055	5.459055	.	.	.	.	.	0	.	0	.	0	.	0.367	0.419	1	1	0.65	0	0	6811.17	64	3.0	8.1456	4	28	36	27	4	42	8	6	2	0.411764705882353	0.0	0.0	0.0	1	1	1	1	1	0	0	0	4.54	4.54	0.0
EXK44625.1	0.67930996	5.50753	5.16553	.	.	.	.	.	0	.	0	.	0	.	0.512	0.545	1	1	0.02	0	0	16489.7	146	-3.0	5.5363	1	41	69	35	20	72	42	21	21	1.28	0.0	0.0	0.0	1	1	1	1	0	1	0	0	11.62	11.8	0.0
EXK29234.1	0.6789743	2.6327985	5.9987985	.	.	.	.	.	0	.	0	.	0	.	0.0550000000000001	0.384	1	1	0.6	0	0	4600.43	44	3.0	10.773	1	18	28	16	3	27	5	4	1	1.09090909090909	0.0	0.0	0.0	1	1	1	1	1	1	0	0	2.62	2.62	0.0
EXK33405.1	0.67891204	1.473054	4.767054	.	.	.	.	.	0	.	0	.	0	.	0.003	0.448	1	1	0.16	0	0	38481.57	348	2.0	6.9209	1	108	183	107	45	195	74	40	34	1.07594936708861	0.0	0.0	0.0	1	0	0	1	0	1	0	0	10.57	10.73	0.0
EXK43608.1	0.67674017	1.616151	5.930151	.	.	.	unaffected_pathogenicity	PHI:1087	0	.	0	.	0	.	0.0	0.281	1	1	0.35	0	0	40027.58	355	-8.5	5.0876	9	109	189	79	59	194	89	43	46	1.13513513513514	0.0	0.0	0.0	1	1	1	1	1	1	0	0	0.09	0.12	0.0
EXK30399.1	0.67341834	0.560868999999999	5.954869	.	.	.	.	.	0	.	0	.	0	.	0.0	0.101	1	1	0.79	0	0	31534.05	308	-21.5	3.9361	0	115	199	109	11	164	56	18	38	0.824324324324324	0.0	0.0	0.0	1	1	1	1	1	1	0	0	0.01	0.02	0.0
EXK24181.1	0.67265713	2.7201985	5.9961985	.	.	.	.	.	0	.	0	.	0	.	0.016	0.438	1	1	0.68	0	0	30428.18	284	0.0	6.4705	8	111	173	65	25	147	54	28	26	0.885714285714286	0.0	0.0	0.0	1	1	1	1	1	1	0	0	3.96	3.98	0.0
EXK44448.1	0.6723468	3.65995	5.99995	.	.	.	.	.	0	.	0	.	0	.	0.444	0.166	1	1	0.49	0	0	4700.54	46	-1.0	4.3699	1	20	27	21	2	31	5	2	3	0.666666666666667	0.0	0.0	0.0	1	1	1	1	1	1	0	1	17.96	17.96	0.652173913043478
EXK37024.1	0.671435	0.688464000000001	5.890464	.	.	.	.	.	0	.	0	.	0	.	0.0	0.133	1	1	0.36	0	0	52142.62	491	-5.5	5.3682	3	176	285	157	51	279	114	56	58	0.992307692307692	0.0	0.0	0.0	1	1	1	1	1	1	0	0	0.0	0.0	0.0
EXK40925.1	0.6702087	1.1146575	5.5906575	.	.	.	.	.	0	.	0	.	0	.	0.0	0.254	1	1	0.41	0	0	53736.32	487	0.5	6.5734	6	152	264	137	68	271	120	63	57	1.1981981981982	0.0	0.0	0.0	1	1	1	1	1	1	0	0	0.12	1.12	0.0
EXK30707.1	0.66800225	4.936795	2.746795	.	.	.	increased_virulence_(hypervirulence),reduced_virulence,lethal,unaffected_pathogenicity	PHI:4077,PHI:6957,PHI:9460,PHI:6956,PHI:3301,PHI:7511,PHI:2247,PHI:7696,PHI:5271,PHI:2836,PHI:7485,PHI:8929	0	.	0	.	0	.	0.699	0.666	1	1	0.46	0	0	26319.93	243	-1.0	6.1209	2	82	135	77	20	128	59	30	29	1.14285714285714	.	.	.	0	0	0	0	0	1	0	0	0.03	0.06	0.0
EXK35653.1	0.6672354	11.914349	4.730349	.	.	.	.	.	0	.	1	PF05730	0	.	0.936	0.428	1	1	0.49	0	0	15965.2	154	-5.5	4.3645	8	74	91	55	8	85	27	11	16	0.8	0.0	0.0	0.0	1	1	1	1	1	1	0	1	17.46	17.77	0.826086956521739
EXK29394.1	0.66413856	5.78405	5.96805	.	.	.	.	.	0	.	1	PF00734	0	CBM1,GH6	0.0	0.136	1	1	0.85	0	0	49137.74	462	-2.5	5.5118	10	182	288	134	49	262	89	44	45	0.818181818181818	0.0	0.0	0.0	1	1	1	1	1	1	0	0	0.02	0.02	0.0
EXK25864.1	0.66413856	0.8686	5.9986	.	.	.	.	.	0	.	0	.	0	.	0.0	0.145	1	1	0.86	0	0	45006.42	427	-13.0	4.4684	25	182	282	106	45	241	72	31	41	0.854368932038835	0.0	1.0	0.0	1	1	1	1	1	1	0	0	0.04	0.05	0.0
EXK32525.1	0.66413856	5.0472475	5.9992475	.	.	.	unaffected_pathogenicity,effector_(plant_avirulence_determinant)	PHI:7376,PHI:7665,PHI:6831,PHI:8935,PHI:7378,PHI:8934,PHI:6833,PHI:7381	0	.	0	.	0	.	0.0	0.00800000000000001	1	1	0.87	0	0	53615.02	495	19.0	8.5397	22	195	311	114	59	265	75	50	25	1.16190476190476	0.0	0.0	0.0	1	1	1	1	1	1	0	0	0.0	0.02	0.0
EXK30427.1	0.663527	2.005634	5.991634	.	.	.	reduced_virulence,unaffected_pathogenicity	PHI:2117,PHI:4615,PHI:6569	0	.	0	.	0	.	0.0	0.169	1	1	0.68	0	0	41211.27	395	1.0	6.7612	1	155	249	136	38	227	68	36	32	0.830188679245283	0.0	0.0	0.0	1	1	1	1	1	1	0	0	0.15	0.17	0.0
EXK38475.1	0.66019297	2.4098765	5.9938765	.	.	.	reduced_virulence,unaffected_pathogenicity	PHI:3721,PHI:7283	0	.	0	.	0	GH28	0.0	0.236	1	1	0.68	0	0	48486.29	452	-5.5	5.7122	11	170	272	119	55	251	97	49	48	1.04587155963303	0.0	0.0	0.0	1	1	1	1	1	1	0	0	0.32	0.6	0.0
EXK25182.1	0.65983164	1.8239165	5.8559165	.	.	.	.	.	0	.	0	.	0	.	0.0	0.328	1	1	0.41	0	0	40134.68	369	-3.0	5.8545	2	117	198	112	48	211	71	36	35	1.20238095238095	0.0	0.0	0.0	1	1	1	1	1	1	0	0	0.04	0.26	0.0
EXK44719.1	0.6593013	2.0553245	5.9453245	.	.	.	reduced_virulence,unaffected_pathogenicity	PHI:9150	0	.	0	.	0	.	0.0	0.185	1	1	0.33	0	0	43096.51	397	-6.0	5.5551	3	134	222	115	45	224	92	46	46	0.858585858585859	0.0	1.0	0.0	1	1	1	1	1	1	0	0	0.01	0.01	0.0
EXK49151.1	0.65777177	3.4653865	5.0553865	.	.	.	.	.	0	.	0	.	0	.	0.0	0.735	1	1	0.63	0	0	4585.48	40	3.0	8.0341	5	17	19	10	8	26	4	4	0	1.42857142857143	.	.	.	1	1	1	0	0	1	0	0	1.22	1.22	0.0
EXK49499.1	0.6566292	0.0606989999999992	5.736699	.	.	.	.	.	0	.	0	.	0	AA5,AA5_2,CBM32,AA5_1,CBM47	0.0	0.0540000000000001	1	1	0.55	0	0	113619.01	1070	23.5	9.3677	7	403	688	236	97	526	256	144	112	0.885608856088561	1.0	0.0	0.0	1	0	1	1	1	1	0	0	13.2	13.22	0.0
EXK49874.1	0.6540779	1.331173	5.771173	.	.	.	.	.	0	.	0	.	0	GH71	0.0	0.26	1	1	0.34	0	0	43493.42	391	5.5	7.3615	2	122	199	109	54	217	92	52	40	0.97752808988764	0.0	0.0	0.0	1	1	1	1	1	1	0	0	0.0	4.86	0.0
EXK36023.1	0.65353954	5.3574675	5.9974675	.	.	.	unaffected_pathogenicity,effector_(plant_avirulence_determinant)	PHI:3378,PHI:3216,PHI:1575,PHI:1581	1	MoCDIP4	1	PF03443	1	AA11,AA9	0.0	0.0600000000000001	1	1	0.64	0	0	36689.35	354	-2.5	6.1124	5	153	234	88	37	188	73	38	35	0.628571428571429	1.0	0.0	0.0	1	1	1	1	1	1	0	0	2.07	2.07	0.0
EXK46969.1	0.65198094	6.945813	3.585813	.	.	.	.	.	0	.	0	.	0	.	0.988	0.572	1	1	0.09	1	0	20391.4	190	-1.0	5.3476	1	64	108	71	12	110	41	20	21	0.75	0.0	0.0	0.0	1	1	1	1	1	1	1	0	0.04	3.51	0.0
EXK44352.1	0.6502341	3.714482	5.304482	.	.	.	.	.	0	.	0	.	0	.	0.326	0.409	1	1	0.42	0	0	20845.2	198	4.0	8.038	5	78	117	69	19	128	28	17	11	0.688524590163934	0.0	0.0	0.0	1	1	1	1	0	1	0	1	21.94	22.28	0.565217391304348
EXK29504.1	0.6495008	1.465741	5.869741	.	.	.	.	.	0	.	0	.	0	.	0.018	0.248	1	1	0.48	0	0	28416.04	263	-8.0	4.5771	4	92	155	79	26	146	52	23	29	0.825396825396825	0.0	0.0	0.0	1	1	1	1	1	1	0	0	0.59	0.62	0.0
EXK25300.1	0.6491994	1.9345365	5.7985365	.	.	.	.	.	0	.	0	.	0	.	0.001	0.355	1	1	0.61	0	0	37543.33	354	-8.0	4.8938	8	123	207	114	34	208	70	33	37	0.847826086956522	0.0	0.0	0.0	1	1	1	1	1	1	0	0	0.0	0.04	0.0
EXK38536.1	0.64843976	-0.305437500000001	5.5205625	.	.	.	.	.	0	.	0	.	0	GH67	0.0	0.029	1	1	0.55	0	0	93058.02	840	5.0	6.8423	2	259	441	247	121	472	190	104	86	1.12565445026178	1.0	0.0	0.0	1	0	1	1	1	1	0	0	6.83	6.85	0.0
EXK45279.1	0.64831537	-1.203971	-0.505971	.	.	.	reduced_virulence	PHI:6904	0	.	0	.	0	.	0.135	0.582	0	0	0.49	0	0	36121.87	338	0.0	6.5024	2	111	206	111	31	187	83	43	40	1.16666666666667	.	.	.	0	0	0	0	0	0	0	0	0.0	0.0	0.0
EXK45280.1	0.64831537	-1.203971	-0.505971	.	.	.	reduced_virulence	PHI:6904	0	.	0	.	0	.	0.135	0.582	0	0	0.49	0	0	36121.87	338	0.0	6.5024	2	111	206	111	31	187	83	43	40	1.16666666666667	.	.	.	0	0	0	0	0	0	0	0	0.0	0.0	0.0
EXK45281.1	0.64831537	-1.203971	-0.505971	.	.	.	reduced_virulence	PHI:6904	0	.	0	.	0	.	0.135	0.582	0	0	0.49	0	0	36121.87	338	0.0	6.5024	2	111	206	111	31	187	83	43	40	1.16666666666667	.	.	.	0	0	0	0	0	0	0	0	0.0	0.0	0.0
EXK45278.1	0.64831537	-1.203971	-0.505971	.	.	.	reduced_virulence	PHI:6904	0	.	0	.	0	.	0.135	0.582	0	0	0.49	0	0	36121.87	338	0.0	6.5024	2	111	206	111	31	187	83	43	40	1.16666666666667	.	.	.	0	0	0	0	0	0	0	0	0.0	0.0	0.0
EXK27563.1	0.64705145	3.520163	5.758163	.	.	.	.	.	0	.	0	.	0	.	0.246	0.381	1	1	0.65	0	0	15821.64	152	-16.5	3.5996	8	60	100	49	12	95	28	6	22	0.659090909090909	0.0	0.0	0.0	1	1	1	1	1	1	0	1	21.12	21.13	0.434782608695652
EXK38342.1	0.64559764	0.9262165	5.8662165	.	.	.	reduced_virulence	PHI:4103	0	.	0	.	0	CE1	0.0	0.01	1	1	0.18	0	0	88053.15	778	-7.0	5.8539	0	212	400	210	117	416	198	100	98	1.36054421768707	1.0	0.0	0.0	1	1	1	1	1	1	0	0	0.08	0.12	0.0
EXK29184.1	0.6446141	6.4746265	5.9446265	.	.	.	reduced_virulence,unaffected_pathogenicity	PHI:7650,PHI:7649,PHI:7651	0	.	1	PF00188	0	.	0.094	0.161	1	1	0.45	0	0	27615.3	259	-8.0	4.8205	1	96	156	66	30	138	54	25	29	0.623376623376623	0.0	0.0	0.0	1	1	1	1	1	1	0	0	0.48	0.49	0.0
EXK45361.1	0.6430514	3.3524715	-0.5055285	.	.	.	.	.	0	.	0	.	0	.	0.832	0.811	0	0	0.21	0	0	25302.6	236	-4.5	5.3073	3	81	130	72	24	138	53	26	27	0.841269841269841	.	.	.	0	0	0	0	0	0	0	0	0.01	0.67	0.0
EXK45360.1	0.6430514	3.3524715	-0.5055285	.	.	.	.	.	0	.	0	.	0	.	0.832	0.811	0	0	0.21	0	0	25302.6	236	-4.5	5.3073	3	81	130	72	24	138	53	26	27	0.841269841269841	.	.	.	0	0	0	0	0	0	0	0	0.01	0.67	0.0
EXK29352.1	0.6423154	8.6504495	5.9144495	.	.	.	.	.	0	.	0	.	0	.	0.902	0.554	1	1	0.35	0	0	12333.79	110	-9.5	4.0875	4	29	61	34	13	59	28	10	18	1.78947368421053	0.0	0.0	0.0	1	1	1	1	1	1	0	0	0.0	0.0	0.0
EXK45973.1	0.6413567	9.416505	4.208505	.	.	.	.	.	0	.	0	.	0	.	0.999	0.869	1	1	0.61	0	0	11392.14	105	6.0	8.6323	7	42	64	29	6	56	23	15	8	0.652173913043478	0.0	0.0	0.0	1	0	0	1	0	0	0	0	0.0	0.0	0.0
EXK29307.1	0.63289994	1.4694995	5.9034995	.	.	.	.	.	0	.	0	.	0	.	0.0	0.261	1	1	0.66	0	0	50468.47	473	14.5	9.5212	4	157	264	145	54	285	103	61	42	0.870503597122302	0.0	0.0	0.0	1	1	1	1	1	1	0	0	6.93	32.77	0.0
EXK26965.1	0.6323441	-0.0457849999999993	4.898215	.	.	.	.	.	0	.	0	.	0	.	0.0	0.176	1	1	0.46	0	0	36304.56	337	-5.0	5.6977	6	129	203	109	41	188	75	38	37	0.759036144578313	.	.	.	1	1	1	0	0	1	0	0	0.58	0.58	0.0
EXK25524.1	0.63219666	2.2714635	5.4694635	.	.	.	.	.	0	.	0	.	0	.	0.005	0.462	1	1	0.47	0	0	37589.26	349	5.5	8.3784	2	110	187	123	38	214	69	39	30	0.966292134831461	1.0	1.0	0.0	1	1	1	1	1	1	0	0	1.74	4.25	0.0
EXK40624.1	0.629332	3.462598	4.944598	.	.	.	.	.	0	.	0	.	0	.	0.096	0.657	1	1	0.46	0	0	6722.96	61	10.5	11.7412	1	22	33	16	5	32	15	13	2	1.14285714285714	1.0	0.0	0.0	1	1	0	1	1	1	0	0	1.82	1.82	0.0
EXK43607.1	0.62824094	0.0827355000000005	5.9987355	.	.	.	.	.	0	.	0	.	0	.	0.0	0.014	1	1	0.78	0	0	33698.21	319	-15.0	4.2214	7	133	211	87	37	177	50	19	31	0.788235294117647	0.0	0.0	0.0	1	1	1	1	1	1	0	0	0.01	0.02	0.0
EXK29231.1	0.62382674	2.847162	5.999162	.	.	.	reduced_virulence	PHI:6265	0	.	0	.	0	GH16	0.0	0.308	1	1	0.57	0	0	39342.72	364	7.0	8.0844	8	144	218	85	42	180	77	44	33	1.13698630136986	0.0	0.0	0.0	1	1	1	1	1	1	0	0	0.05	0.05	0.0
EXK26441.1	0.62300783	6.920493	5.778493	.	.	.	reduced_virulence,increased_virulence_(hypervirulence),unaffected_pathogenicity	PHI:6978,PHI:2043,PHI:569,PHI:2206,PHI:7911,PHI:2209,PHI:4246,PHI:2208,PHI:7912,PHI:2364,PHI:568,PHI:2204,PHI:2207	1	CfTom1	1	PF00331	1	GH10	0.001	0.356	1	1	0.07	0	0	37707.95	335	-1.5	6.2808	3	95	168	101	45	182	84	44	40	1.21212121212121	0.0	0.0	0.0	1	1	1	1	1	1	0	0	0.18	0.19	0.0
EXK29320.1	0.62300783	1.6022645	5.8982645	.	.	.	.	.	0	.	0	.	0	.	0.0	0.284	1	1	0.46	0	0	47413.69	423	3.5	7.0507	5	122	212	115	58	231	101	55	46	1.29545454545455	0.0	0.0	0.0	1	1	1	1	1	1	0	0	1.66	1.67	0.0
EXK33326.1	0.62070614	-0.180834999999999	5.675165	.	.	.	.	.	0	.	0	.	0	.	0.0	0.024	1	1	0.82	0	0	640570.74	6188	-268.0	3.9545	4	2543	4443	1585	376	3403	719	233	486	0.586813186813187	0.0	0.0	0.0	1	0	1	1	1	1	0	0	0.0	0.09	0.0
EXK36739.1	0.62070614	-0.198298999999999	5.747701	.	.	.	.	.	0	.	0	.	0	.	0.0	0.00900000000000001	1	1	0.86	0	0	139688.0	1337	-43.0	4.0486	4	613	955	354	130	722	129	45	84	0.574018126888218	0.0	0.0	0.0	1	0	1	1	1	1	0	0	0.01	0.03	0.0
EXK33462.1	0.62070614	-0.414868000000001	5.531132	.	.	.	.	.	0	.	0	.	0	.	0.0	0.00900000000000001	1	1	0.84	0	0	760985.7	7406	-249.5	4.165	12	3120	5220	1992	448	4114	879	328	551	0.628822984244671	0.0	0.0	0.0	1	0	1	1	1	1	0	0	0.0	1.6	0.0
EXK25383.1	0.6200692	4.139699	5.999699	.	.	.	.	.	0	.	0	.	0	.	0.187	0.503	1	1	0.29	0	0	10283.72	89	1.0	6.6799	6	19	40	19	11	41	41	23	18	1.05882352941176	0.0	0.0	0.0	1	1	1	1	1	1	0	0	0.2	0.2	0.0
EXK26599.1	0.61847407	1.620943	5.064943	.	.	.	.	.	0	.	0	.	0	GH16	0.0	0.426	1	1	0.75	0	0	40453.32	376	-5.0	4.9794	6	132	223	99	38	203	80	38	42	1.11111111111111	0.0	0.0	0.0	1	1	1	1	1	1	0	0	1.42	2.0	0.0
EXK28840.1	0.61706686	0.2955975	5.9955975	.	.	.	.	.	0	.	0	.	0	.	0.0	0.0500000000000001	1	1	0.7	0	0	61323.03	558	4.5	7.1619	15	185	318	130	74	313	122	66	56	1.0530303030303	0.0	0.0	0.0	1	1	1	1	1	1	0	0	0.04	0.05	0.0
EXK29764.1	0.61559224	1.704069	5.856069	.	.	.	.	.	0	.	0	.	0	.	0.0	0.308	1	1	0.35	0	0	40035.55	365	-2.0	6.222	3	111	199	111	44	208	78	41	37	0.917647058823529	0.0	0.0	0.0	1	1	1	1	1	1	0	0	11.63	11.79	0.0
EXK26708.1	0.61503017	0.8606325	5.9726325	.	.	.	.	.	0	.	0	.	0	GH71,CBM24	0.0	0.148	1	1	0.79	0	0	64110.69	593	1.0	6.6607	17	218	368	151	73	330	121	63	58	1.03521126760563	1.0	0.0	0.0	1	1	1	1	1	1	0	0	3.17	3.2	0.0
EXK23995.1	0.6145238	1.238606	5.974606	.	.	.	reduced_virulence,unaffected_pathogenicity	PHI:7705,PHI:9126,PHI:3865	0	.	0	.	0	AA3,AA3_3,AA3_2,AA3_1,AA8	0.0	0.0440000000000001	1	1	0.4	0	0	65336.06	609	12.0	9.0964	3	210	350	198	57	332	132	75	57	0.958620689655172	0.0	0.0	0.0	1	1	1	1	1	1	0	0	0.03	0.22	0.0
EXK36419.1	0.6145238	1.3689955	5.9789955	.	.	.	reduced_virulence	PHI:6569	0	.	0	.	0	.	0.0	0.065	1	1	0.43	0	0	46805.46	441	20.0	10.2415	3	163	266	149	37	243	88	55	33	0.878504672897196	0.0	0.0	0.0	1	1	1	1	1	1	0	0	0.05	0.13	0.0
EXK36659.1	0.6145238	-0.259291500000001	5.6807085	.	.	.	.	.	0	.	0	.	0	.	0.0	0.01	1	1	0.47	0	0	63604.59	588	3.5	7.4064	4	198	339	179	59	337	123	65	58	0.886524822695035	0.0	0.0	0.0	1	1	1	1	0	1	0	0	0.01	0.04	0.0
EXK23894.1	0.6145238	-0.0369794999999993	5.9090205	.	.	.	.	.	0	.	0	.	0	AA3,AA3_1,AA3_3,AA3_2	0.0	0.00900000000000001	1	1	0.69	0	0	71744.88	667	4.5	7.1269	5	235	393	198	72	384	137	74	63	0.747191011235955	0.0	0.0	0.0	1	1	1	1	1	1	0	0	2.75	2.93	0.0
EXK32641.1	0.6145238	1.20499	5.98899	.	.	.	reduced_virulence	PHI:9126	0	.	0	.	0	AA3,AA3_3,AA3_2,AA3_1,AA8	0.0	0.036	1	1	0.73	0	0	85179.3	801	9.5	8.2782	5	307	484	229	77	449	158	87	71	0.785714285714286	1.0	0.0	0.0	1	1	1	1	1	1	0	0	0.02	0.58	0.0
EXK29212.1	0.6145238	1.1147205	5.9287205	.	.	.	reduced_virulence,unaffected_pathogenicity	PHI:7705,PHI:9126	0	.	0	.	0	AA3,AA3_3,AA3_2,AA3_1,AA8	0.0	0.031	1	1	0.66	0	0	65280.86	609	9.5	8.7334	3	212	356	192	59	328	131	73	58	1.04255319148936	0.0	0.0	0.0	1	1	1	1	1	1	0	0	0.03	1.21	0.0
EXK27487.1	0.6145238	-0.1945335	5.7394665	.	.	.	.	.	0	.	0	.	0	GH43,CBM38,GH32	0.0	0.011	1	1	0.49	0	0	73422.96	674	-2.5	6.2695	5	237	384	179	93	365	154	80	74	0.924528301886792	0.0	0.0	0.0	1	0	1	1	1	1	0	0	0.37	0.41	0.0
EXK32797.1	0.6145238	1.4758985	5.9958985	.	.	.	reduced_virulence,unaffected_pathogenicity	PHI:2411,PHI:7689,PHI:3146	0	.	0	.	0	.	0.0	0.08	1	1	0.47	0	0	62428.37	580	-2.0	6.1953	4	201	329	170	58	323	121	62	59	0.916666666666667	0.0	0.0	0.0	1	1	1	1	1	1	0	0	0.04	2.37	0.0
EXK29213.1	0.6145238	1.1147205	5.9287205	.	.	.	reduced_virulence,unaffected_pathogenicity	PHI:7705,PHI:9126	0	.	0	.	0	AA3,AA3_3,AA3_2,AA3_1,AA8	0.0	0.031	1	1	0.66	0	0	65280.86	609	9.5	8.7334	3	212	356	192	59	328	131	73	58	1.04255319148936	0.0	0.0	0.0	1	1	1	1	1	1	0	0	0.03	1.21	0.0
EXK36321.1	0.6115768	0.878935	5.584935	.	.	.	reduced_virulence	PHI:6122,PHI:5741	0	.	0	.	0	.	0.0	0.0490000000000001	1	1	0.6	0	0	71602.88	635	6.5	7.2546	3	193	341	152	97	323	159	87	72	1.4	0.0	0.0	0.0	1	0	1	1	1	1	0	0	8.6	8.64	0.0
EXK41983.1	0.6112468	1.4136655	5.9996655	.	.	.	reduced_virulence	PHI:6265	0	.	0	.	0	GH16	0.0	0.069	1	1	0.82	0	0	52745.49	509	-17.0	4.4086	6	219	350	75	62	254	78	33	45	0.897260273972603	0.0	0.0	0.0	1	1	1	1	1	1	0	0	0.56	0.73	0.0
EXK33436.1	0.60724574	0.194043000000001	5.924043	.	.	.	.	.	0	.	0	.	0	GH31	0.0	0.045	1	1	0.32	0	0	110532.59	977	-2.0	6.3928	9	278	501	248	153	538	220	116	104	1.23267326732673	0.0	0.0	0.0	1	1	1	1	1	1	0	0	0.24	1.62	0.0
EXK35809.1	0.60603666	0.7546935	5.7006935	.	.	.	reduced_virulence	PHI:5349,PHI:3076	0	.	0	.	0	GH65	0.0	0.00900000000000001	1	1	0.75	0	0	114384.65	1042	-11.0	5.7925	6	344	604	295	141	552	219	111	108	1.22222222222222	0.0	0.0	0.0	1	0	1	1	1	1	0	0	0.55	0.6	0.0
EXK30706.1	0.60603666	5.114381	5.718381	.	.	.	reduced_virulence,unaffected_pathogenicity	PHI:4971,PHI:3017,PHI:4970,PHI:4973,PHI:4974,PHI:4972	1	Cgfl	1	PF07504,PF02128	0	.	0.0	0.066	1	1	0.74	0	0	69097.91	632	-4.5	5.8394	5	211	377	158	74	328	145	73	72	1.14893617021277	0.0	0.0	0.0	1	1	1	1	0	1	0	0	0.0	0.14	0.0
EXK43461.1	0.6006726	1.623659	5.619659	.	.	.	.	.	0	.	0	.	0	.	0.0	0.334	1	1	0.7	0	0	46708.67	425	-1.0	6.2501	4	130	247	115	53	243	90	46	44	1.09	0.0	0.0	0.0	1	1	1	1	1	1	0	0	0.31	0.32	0.0
EXK36820.1	0.6005452	-0.5136775	5.4323225	.	.	.	increased_virulence_(hypervirulence),reduced_virulence,lethal,unaffected_pathogenicity,loss_of_pathogenicity	PHI:59,PHI:2269,PHI:4077,PHI:6957,PHI:2022,PHI:6956,PHI:5272,PHI:685,PHI:2802,PHI:8927,PHI:7696,PHI:5271,PHI:784,PHI:8929	0	.	0	.	0	GH115	0.0	0.00900000000000001	1	1	0.11	0	0	138810.61	1245	-15.5	5.4173	4	370	643	366	155	688	298	147	151	1.04676258992806	1.0	0.0	0.0	1	0	1	1	1	1	0	0	0.29	0.33	0.0
EXK36001.1	0.59716666	1.5833185	5.2973185	.	.	.	.	.	0	.	0	.	0	.	0.00800000000000001	0.373	1	1	0.4	0	0	36292.5	328	0.0	6.5005	1	101	166	107	47	182	77	42	35	1.22727272727273	0.0	0.0	0.0	1	1	1	1	0	1	0	0	0.11	0.12	0.0
EXK26833.1	0.59623384	0.412548500000001	5.9985485	.	.	.	.	.	0	.	0	.	0	AA11	0.0	0.069	1	1	0.78	0	0	36785.01	353	18.0	9.8985	10	158	236	79	33	205	49	34	15	0.6875	1.0	1.0	0.0	1	1	1	1	1	1	0	0	0.65	0.66	0.0
EXK28809.1	0.5960364	0.0634745000000017	5.9854745	.	.	.	.	.	0	.	0	.	0	GH146,GH127	0.0	0.013	1	1	0.79	0	0	67925.42	616	7.5	7.7176	7	206	345	170	81	330	128	71	57	1.1328125	0.0	0.0	0.0	1	1	1	1	1	1	0	0	2.05	2.06	0.0
EXK35853.1	0.59388244	0.353947500000002	5.9759475	.	.	.	.	.	0	.	0	.	0	.	0.0	0.0629999999999999	1	1	0.9	0	0	42940.81	436	-8.5	4.754	9	216	297	154	19	253	74	34	40	0.451612903225806	0.0	0.0	0.0	1	1	1	1	1	1	0	0	0.69	0.71	0.0
EXK44085.1	0.59228826	2.782395	5.992395	.	.	.	.	.	0	.	0	.	0	.	0.196	0.269	1	1	0.71	0	0	25939.49	251	-0.5	6.3229	5	105	162	82	22	152	42	22	20	0.531645569620253	0.0	0.0	0.0	1	1	1	1	1	1	0	0	1.09	1.66	0.0
EXK23935.1	0.59228826	7.852688	5.866688	.	.	.	.	.	0	.	0	.	0	.	0.976	0.355	1	1	0.5	0	0	12983.79	126	-2.0	4.8532	6	60	77	49	5	72	26	12	14	0.583333333333333	0.0	0.0	0.0	1	1	1	1	1	1	0	0	0.8	16.83	0.0
EXK24408.1	0.59228826	7.753539	5.725539	.	.	.	.	.	0	.	0	.	0	.	0.986	0.352	1	1	0.47	0	0	13066.88	126	-3.0	4.6801	6	58	75	50	5	72	27	12	15	0.611111111111111	0.0	0.0	0.0	1	1	1	1	1	1	0	0	2.01	17.28	0.0
EXK25911.1	0.59228826	6.81558	5.99958	.	.	.	.	.	0	.	0	.	0	.	0.748	0.388	1	1	0.46	0	0	18826.06	179	-3.5	4.8835	4	67	113	50	15	101	32	15	17	0.788461538461538	0.0	0.0	0.0	1	1	1	1	1	1	0	0	0.01	0.01	0.0
EXK32153.1	0.59175783	6.1923835	5.9983835	.	.	.	unaffected_pathogenicity,effector_(plant_avirulence_determinant)	PHI:3378,PHI:3216,PHI:1575	1	MoCDIP4	1	PF03443	1	AA9	0.0	0.199	1	1	0.47	0	0	53254.29	496	-7.5	5.0724	23	186	303	100	49	265	125	60	65	0.876811594202898	0.0	0.0	0.0	1	1	1	1	1	1	0	0	0.4	0.4	0.0
EXK47300.1	0.59101063	0.756872	5.648872	.	.	.	reduced_virulence	PHI:4987	0	.	0	.	0	GH20	0.0	0.018	1	1	0.1	0	0	51211.26	451	-6.5	5.6038	2	117	219	127	68	246	120	60	60	1.37647058823529	0.0	0.0	0.0	1	1	1	1	1	1	0	0	9.01	9.01	0.0
EXK40908.1	0.5895063	4.836827	5.566827	.	.	.	reduced_virulence,effector_(plant_avirulence_determinant)	PHI:2712,PHI:664,PHI:2711,PHI:8055	0	.	1	PF05630	0	.	0.0	0.045	1	1	0.19	0	0	33071.0	296	-12.5	4.5432	8	86	168	75	42	169	75	33	42	0.802816901408451	0.0	0.0	0.0	1	1	1	1	1	1	0	0	1.83	1.98	0.0
EXK46734.1	0.5885347	5.050249	5.996249	.	.	.	increased_virulence_(hypervirulence),unaffected_pathogenicity,loss_of_pathogenicity	PHI:2849,PHI:2383,PHI:69,PHI:407	0	.	1	PF01083	0	CE5	0.0	0.00900000000000001	1	1	0.76	0	0	34084.04	356	2.5	7.6974	4	184	251	95	20	221	38	21	17	0.380597014925373	0.0	0.0	0.0	1	1	1	1	1	1	0	0	1.17	1.17	0.0
EXK27936.1	0.58452994	-3.9510535	-0.5010535	.	.	.	.	.	0	.	0	.	0	.	0.00600000000000001	0.419	0	0	0.1	0	0	36550.85	337	-4.0	5.6455	2	115	183	99	37	182	86	43	43	0.891566265060241	.	.	.	0	0	0	0	0	0	0	0	0.14	0.15	0.0
EXK30516.1	0.5790889	3.043954	5.745954	.	.	.	reduced_virulence	PHI:61,PHI:2896	0	.	0	.	0	GH158,GH17	0.002	0.381	1	1	0.59	0	0	33551.44	302	16.5	9.9811	5	98	165	92	41	173	66	42	24	1.1830985915493	0.0	0.0	0.0	1	1	1	1	1	1	0	0	11.45	11.46	0.0
EXK30517.1	0.5790889	3.043954	5.745954	.	.	.	reduced_virulence	PHI:61,PHI:2896	0	.	0	.	0	GH158,GH17	0.002	0.381	1	1	0.59	0	0	33551.44	302	16.5	9.9811	5	98	165	92	41	173	66	42	24	1.1830985915493	0.0	0.0	0.0	1	1	1	1	1	1	0	0	11.45	11.46	0.0
EXK30518.1	0.5790889	3.043954	5.745954	.	.	.	reduced_virulence	PHI:61,PHI:2896	0	.	0	.	0	GH158,GH17	0.002	0.381	1	1	0.59	0	0	33551.44	302	16.5	9.9811	5	98	165	92	41	173	66	42	24	1.1830985915493	0.0	0.0	0.0	1	1	1	1	1	1	0	0	11.45	11.46	0.0
EXK43968.1	0.5748775	0.257401000000001	5.963401	.	.	.	.	.	0	.	0	.	0	.	0.0	0.0490000000000001	1	1	0.24	0	0	71345.47	656	11.5	8.6977	5	198	357	213	62	364	174	96	78	0.9875	0.0	0.0	0.0	1	1	1	1	1	1	0	0	0.23	0.24	0.0
EXK42882.1	0.5748775	0.0459605000000014	5.8959605	.	.	.	.	.	0	.	0	.	0	.	0.0	0.025	1	1	0.33	0	0	71756.82	655	2.5	6.8243	5	210	356	184	79	353	171	90	81	1.10967741935484	1.0	0.0	0.0	1	1	1	1	1	1	0	0	0.6	1.47	0.0
EXK40929.1	0.5747392	1.0293985	5.6133985	.	.	.	.	.	0	.	0	.	0	.	0.0	0.236	1	1	0.39	0	0	38046.83	346	-7.0	4.9911	0	111	186	106	54	203	69	33	36	0.890243902439024	0.0	0.0	0.0	1	1	1	1	1	1	0	0	0.15	0.16	0.0
EXK39055.1	0.5710781	1.0080165	5.9940165	.	.	.	.	.	0	.	0	.	0	.	0.09	0.079	1	1	0.39	0	0	31303.0	292	-5.0	5.4013	5	104	182	74	24	149	75	37	38	0.623529411764706	1.0	0.0	0.0	1	1	1	1	1	1	0	0	0.03	0.03	0.0
EXK39054.1	0.5710781	1.0080165	5.9940165	.	.	.	.	.	0	.	0	.	0	.	0.09	0.079	1	1	0.39	0	0	31303.0	292	-5.0	5.4013	5	104	182	74	24	149	75	37	38	0.623529411764706	1.0	0.0	0.0	1	1	1	1	1	1	0	0	0.03	0.03	0.0
EXK39053.1	0.5710781	1.0080165	5.9940165	.	.	.	.	.	0	.	0	.	0	.	0.09	0.079	1	1	0.39	0	0	31303.0	292	-5.0	5.4013	5	104	182	74	24	149	75	37	38	0.623529411764706	1.0	0.0	0.0	1	1	1	1	1	1	0	0	0.03	0.03	0.0
EXK29286.1	0.5706369	1.601664	5.897664	.	.	.	.	.	0	.	0	.	0	.	0.0	0.284	1	1	0.63	0	0	49343.85	452	-1.0	6.3662	3	134	259	131	60	267	89	47	42	1.02631578947368	0.0	0.0	0.0	1	1	1	1	1	1	0	0	0.01	2.49	0.0
EXK30509.1	0.5700881	6.553967	5.981967	.	.	.	unaffected_pathogenicity,effector_(plant_avirulence_determinant)	PHI:8935,PHI:6831,PHI:7378,PHI:6832	0	.	1	PF01476	1	CBM50	0.0	0.262	1	1	0.25	0	0	46346.35	422	-13.5	4.611	24	150	240	103	39	227	108	48	60	1.1547619047619	0.0	0.0	0.0	1	1	1	1	1	1	0	0	0.42	0.42	0.0
EXK29068.1	0.56990755	-0.000150499999998388	5.9458495	.	.	.	.	.	0	.	0	.	0	.	0.0	0.00900000000000001	1	1	0.74	0	0	57983.5	539	-15.5	4.6952	9	193	326	173	57	293	112	51	61	0.983050847457627	0.0	1.0	0.0	1	1	1	1	1	1	0	0	1.06	1.09	0.0
EXK38096.1	0.56947136	0.426174	5.360174	.	.	.	reduced_virulence,unaffected_pathogenicity	PHI:2411,PHI:7689,PHI:3146	0	.	0	.	0	.	0.0	0.011	1	1	0.15	0	0	63519.48	581	-8.0	5.5923	3	188	316	165	71	321	138	69	69	1.06060606060606	0.0	0.0	0.0	1	0	1	1	0	1	0	0	1.17	4.88	0.0
EXK24122.1	0.56947136	5.262656	5.944656	.	.	.	reduced_virulence,increased_virulence_(hypervirulence),unaffected_pathogenicity	PHI:854,PHI:7286,PHI:7285,PHI:7254,PHI:6089,PHI:9062,PHI:2183,PHI:5187,PHI:7596	0	.	0	.	0	AA2	0.0	0.0530000000000001	1	1	0.24	0	0	85675.77	781	6.5	7.5683	4	251	421	219	87	427	205	109	96	0.86734693877551	1.0	0.0	0.0	1	1	1	1	1	1	0	0	0.04	0.05	0.0
EXK45873.1	0.56947136	1.3948785	5.9088785	.	.	.	reduced_virulence,unaffected_pathogenicity	PHI:7705	0	.	0	.	0	AA3,AA3_3,AA3_2,AA3_1,AA8	0.0	0.081	1	1	0.46	0	0	58536.25	544	7.5	8.011	2	184	314	165	52	296	122	68	54	0.923076923076923	0.0	0.0	0.0	1	1	1	1	1	1	0	0	0.62	0.95	0.0
EXK36580.1	0.56947136	1.1303515	5.9503515	.	.	.	reduced_virulence,unaffected_pathogenicity	PHI:7705,PHI:9126	0	.	0	.	0	AA3,AA3_1,AA3_3,AA3_2	0.0	0.03	1	1	0.64	0	0	63975.09	598	10.5	9.2605	1	202	341	200	55	344	127	71	56	0.973684210526316	0.0	0.0	0.0	1	1	1	1	1	1	0	0	0.1	0.57	0.0
EXK28610.1	0.56947136	5.2874435	5.9814435	.	.	.	reduced_virulence,increased_virulence_(hypervirulence),unaffected_pathogenicity	PHI:854,PHI:7286,PHI:7285,PHI:7254,PHI:6089,PHI:9062,PHI:2183,PHI:5187,PHI:7596	0	.	0	.	0	AA2	0.0	0.0510000000000001	1	1	0.27	0	0	85089.03	777	4.0	7.0102	4	251	422	224	86	426	197	104	93	0.854922279792746	0.0	0.0	0.0	1	1	1	1	1	1	0	0	0.02	0.03	0.0
EXK29244.1	0.56859446	-0.00975049999999911	5.9362495	.	.	.	unaffected_pathogenicity	PHI:716	0	.	0	.	0	AA7	0.0	0.00900000000000001	1	1	0.58	0	0	63827.11	595	9.5	8.0913	8	226	343	180	65	337	110	63	47	0.80794701986755	0.0	1.0	0.0	1	1	1	1	1	1	0	0	0.0	0.0	0.0
EXK29817.1	0.567855	0.00759250000000078	5.8515925	.	.	.	.	.	0	.	0	.	0	.	0.0	0.026	1	1	0.58	0	0	55588.57	512	-0.5	6.443	3	165	289	144	64	290	114	60	54	0.936507936507936	0.0	0.0	0.0	1	1	1	1	1	1	0	0	0.65	0.67	0.0
EXK36173.1	0.56731427	2.465645	5.555645	.	.	.	.	.	0	.	0	.	0	.	0.097	0.388	1	1	0.22	0	0	17205.24	149	-7.0	4.4871	1	38	72	36	21	68	44	19	25	2.0	0.0	0.0	0.0	1	1	1	1	1	1	0	0	0.02	0.02	0.0
EXK46909.1	0.5661151	5.2062095	5.4802095	.	.	.	loss_of_pathogenicity	PHI:3936	0	.	0	.	0	.	0.0	0.121	1	1	0.12	0	0	23197.57	200	-12.0	4.8349	0	47	90	43	33	88	77	36	41	1.25	0.0	0.0	0.0	1	1	1	1	1	1	0	0	1.12	1.12	0.0
EXK28094.1	0.5661151	-0.326824	5.541176	.	.	.	.	.	0	.	0	.	0	.	0.0	0.022	1	1	0.24	0	0	49743.25	439	-9.0	5.5622	0	106	210	124	63	223	132	66	66	1.57142857142857	0.0	0.0	0.0	1	1	1	1	1	1	0	0	0.11	0.11	0.0
EXK40149.1	0.5623915	3.97711	-0.50289	.	.	.	reduced_virulence	PHI:9285,PHI:2644,PHI:7258	0	.	0	.	0	.	0.969	0.611	0	0	0.31	0	0	14403.27	134	-3.0	4.9305	2	47	77	43	16	75	36	17	19	0.948717948717949	.	.	.	0	0	0	0	0	0	0	0	0.01	0.01	0.0
EXK27413.1	0.5617447	1.9543565	5.6203565	.	.	.	.	.	0	.	0	.	0	.	0.0	0.389	1	1	0.71	0	0	40411.43	368	4.0	7.0882	5	130	204	105	55	202	74	42	32	1.11688311688312	0.0	1.0	0.0	1	1	1	1	1	1	0	0	1.08	1.09	0.0
EXK25735.1	0.5617055	2.0456995	5.9696995	.	.	.	.	.	0	.	0	.	0	.	0.004	0.342	1	1	0.31	0	0	35254.81	319	-2.0	5.7718	8	110	177	71	33	161	74	37	37	1.1969696969697	0.0	0.0	0.0	1	1	1	1	1	1	0	0	9.18	9.18	0.0
EXK28850.1	0.5611158	0.8506955	5.9986955	.	.	.	unaffected_pathogenicity	PHI:566	0	.	0	.	0	GH7	0.0	0.142	1	1	0.35	0	0	53222.14	466	14.5	8.4261	19	138	244	93	66	243	131	75	56	1.21875	1.0	0.0	0.0	1	1	1	1	1	1	0	0	0.11	0.11	0.0
EXK36361.1	0.5603918	0.330356999999998	5.736357	.	.	.	.	.	0	.	0	.	0	.	0.0	0.099	1	1	0.68	0	0	51193.7	477	10.0	9.272	3	160	268	168	50	288	89	51	38	1.0	1.0	0.0	0.0	1	1	1	1	1	1	0	0	2.05	2.14	0.0
EXK46428.1	0.5575107	0.758328000000001	5.726328	.	.	.	.	.	0	.	0	.	0	.	0.0	0.172	1	1	0.46	0	0	50352.15	455	2.0	7.0634	1	132	247	146	54	255	101	53	48	1.23469387755102	0.0	0.0	0.0	1	1	1	1	1	1	0	0	4.95	4.98	0.0
EXK24915.1	0.55616665	0.835496	5.179496	.	.	.	.	.	0	.	0	.	0	.	0.0	0.276	1	1	0.6	0	0	4673.33	45	-1.5	4.1063	0	17	27	13	7	32	3	1	2	0.75	0.0	0.0	0.0	1	1	0	1	0	1	0	0	0.37	0.37	0.0
EXK26156.1	0.55378866	1.144594	5.844594	.	.	.	reduced_virulence	PHI:9126	0	.	0	.	0	AA3,AA3_1,AA3_3,AA3_2	0.0	0.0500000000000001	1	1	0.49	0	0	69636.02	649	-11.0	5.1008	6	225	385	197	71	370	153	74	79	0.848837209302326	0.0	0.0	0.0	1	1	1	1	1	1	0	0	10.94	10.98	0.0
EXK46416.1	0.55378866	5.394609	5.926609	.	.	.	unaffected_pathogenicity,loss_of_pathogenicity	PHI:191,PHI:24	0	.	0	.	0	GH3	0.0	0.078	1	1	0.62	0	0	84011.8	766	4.0	7.0614	10	253	430	219	84	416	176	93	83	0.943502824858757	0.0	0.0	0.0	1	1	1	1	1	1	0	0	9.38	9.75	0.0
EXK43558.1	0.5497142	0.0264770000000016	5.978477	.	.	.	.	.	0	.	0	.	0	CBM61	0.0	0.00800000000000001	1	1	0.8	0	0	31632.79	306	-24.0	3.6614	5	145	210	95	18	151	44	10	34	0.859375	0.0	0.0	0.0	1	1	1	1	1	1	0	0	0.1	0.11	0.0
EXK30425.1	0.54826736	1.508266	5.468266	.	.	.	.	.	0	.	0	.	0	GH105	0.0	0.34	1	1	0.46	0	0	46790.61	413	1.5	6.6958	0	130	208	104	74	232	100	54	46	1.05555555555556	0.0	0.0	0.0	1	1	1	1	0	1	0	1	18.81	18.96	0.565217391304348
EXK35300.1	0.54491717	-1.614945	4.313055	.	.	.	.	.	0	.	0	.	0	.	0.0	0.012	1	1	0.38	0	0	69894.41	671	3.5	6.746	2	245	397	221	46	374	162	89	73	0.584699453551913	.	.	.	1	0	0	0	0	1	0	0	0.0	0.1	0.0
EXK36408.1	0.5446212	0.787485	5.929485	.	.	.	.	.	0	.	0	.	0	.	0.0	0.143	1	1	0.3	0	0	52069.11	477	10.0	8.6022	6	151	257	127	63	277	103	59	44	1.0	1.0	0.0	0.0	1	1	1	1	1	1	0	0	4.98	6.61	0.0
EXK28922.1	0.54403275	1.308182	5.984182	.	.	.	reduced_virulence,unaffected_pathogenicity	PHI:2117,PHI:4615,PHI:6569	0	.	0	.	0	.	0.0	0.0540000000000001	1	1	0.73	0	0	40839.24	397	-11.0	4.6952	4	166	260	121	35	220	83	38	45	0.772727272727273	0.0	0.0	0.0	1	1	1	1	1	1	0	0	0.0	0.06	0.0
EXK34846.1	0.54344904	4.9341985	5.6401985	.	.	.	reduced_virulence,increased_virulence_(hypervirulence),unaffected_pathogenicity	PHI:6840,PHI:1029,PHI:9527,PHI:540,PHI:278,PHI:1028,PHI:9526	0	.	0	.	0	CE8	0.0	0.0490000000000001	1	1	0.82	0	0	270053.8	2597	-38.5	4.7307	19	1264	1789	714	247	1265	379	174	205	0.944153577661431	0.0	1.0	0.0	1	0	1	1	1	1	0	0	0.17	4.32	0.0
EXK44827.1	0.5431198	5.431153	5.323153	.	.	.	.	.	0	.	0	.	0	.	0.459	0.559	1	1	0.23	0	0	26450.0	242	-7.0	4.9307	0	72	121	81	28	136	53	25	28	1.09433962264151	0.0	1.0	1.0	1	1	1	1	1	1	0	0	0.09	0.1	0.0
EXK48040.1	0.541829	5.3677695	5.7497695	.	.	.	unaffected_pathogenicity	PHI:566	0	.	1	PF00734	0	CBM1,GH7	0.0	0.103	1	1	0.9	0	0	54694.46	514	1.5	6.7521	24	222	336	96	55	259	95	50	45	1.08849557522124	0.0	1.0	0.0	1	1	1	1	0	1	0	0	0.0	0.05	0.0
EXK32902.1	0.541829	-0.00645849999999948	5.9335415	.	.	.	.	.	0	.	0	.	0	.	0.0	0.01	1	1	0.87	0	0	43255.13	405	14.5	9.5742	8	165	257	125	28	199	66	41	25	1.38666666666667	0.0	1.0	0.0	1	1	1	1	1	1	0	0	0.07	0.08	0.0
EXK36242.1	0.54177356	0.967500500000001	5.8455005	.	.	.	.	.	0	.	0	.	0	.	0.022	0.165	1	1	0.7	0	0	19691.57	186	-7.0	4.4263	0	77	124	47	25	100	33	14	19	0.816326530612245	0.0	0.0	0.0	1	1	1	1	1	1	0	0	1.92	1.93	0.0
EXK25181.1	0.5413996	-0.703823	5.206177	.	.	.	.	.	0	.	0	.	0	.	0.0	0.015	1	1	0.39	0	0	54789.21	492	-5.0	5.9576	2	142	257	148	63	264	113	58	55	1.22340425531915	0.0	0.0	1.0	1	0	1	1	1	1	0	0	0.03	0.05	0.0
EXK38761.1	0.5412286	-1.5207025	3.7472975	.	.	.	.	.	0	.	0	.	0	.	0.0	0.122	1	1	0.86	1	0	145083.82	1355	-2.5	6.2866	31	524	831	345	163	737	197	102	95	1.10884353741497	0.0	0.0	0.0	1	0	1	1	1	1	1	0	4.91	5.81	0.0
EXK29803.1	0.5408713	-8.4679095	-4.4899095	.	.	.	.	.	0	.	0	.	0	.	0.0530000000000001	0.284	0	1	0.49	0	1	27270.05	256	0.5	6.6108	0	109	160	66	30	130	52	28	24	0.726027397260274	1.0	0.0	0.0	1	1	1	1	1	1	1	2	15.66	38.28	0.833333333333333
EXK35316.1	0.5408268	-0.8155245	4.9324755	.	.	.	.	.	0	.	0	.	0	.	0.004	0.038	1	1	0.81	0	0	22348.17	226	-10.5	4.1618	4	108	162	84	9	134	37	14	23	0.438356164383562	0.0	0.0	0.0	1	1	1	1	1	1	0	0	9.1	10.67	0.0
EXK35317.1	0.5408268	-0.8155245	4.9324755	.	.	.	.	.	0	.	0	.	0	.	0.004	0.038	1	1	0.81	0	0	22348.17	226	-10.5	4.1618	4	108	162	84	9	134	37	14	23	0.438356164383562	0.0	0.0	0.0	1	1	1	1	1	1	0	0	9.1	10.67	0.0
EXK39824.1	0.5405727	3.3485605	5.4965605	.	.	.	.	.	0	.	0	.	0	.	0.229	0.413	1	1	0.01	0	0	28933.21	260	0.5	6.7294	2	68	128	73	26	145	74	38	36	0.892307692307692	0.0	0.0	0.0	1	1	1	1	1	1	0	0	14.29	15.43	0.0
EXK39822.1	0.5405727	3.3485605	5.4965605	.	.	.	.	.	0	.	0	.	0	.	0.229	0.413	1	1	0.01	0	0	28933.21	260	0.5	6.7294	2	68	128	73	26	145	74	38	36	0.892307692307692	0.0	0.0	0.0	1	1	1	1	1	1	0	0	14.29	15.43	0.0
EXK39825.1	0.5405727	3.3485605	5.4965605	.	.	.	.	.	0	.	0	.	0	.	0.229	0.413	1	1	0.01	0	0	28933.21	260	0.5	6.7294	2	68	128	73	26	145	74	38	36	0.892307692307692	0.0	0.0	0.0	1	1	1	1	1	1	0	0	14.29	15.43	0.0
EXK39823.1	0.5405727	3.3485605	5.4965605	.	.	.	.	.	0	.	0	.	0	.	0.229	0.413	1	1	0.01	0	0	28933.21	260	0.5	6.7294	2	68	128	73	26	145	74	38	36	0.892307692307692	0.0	0.0	0.0	1	1	1	1	1	1	0	0	14.29	15.43	0.0
EXK47424.1	0.5384253	0.464124499999998	5.0361245	.	.	.	.	.	0	.	0	.	0	.	0.0	0.238	1	1	0.0	0	0	31411.17	269	-6.5	5.2221	0	49	120	55	27	112	111	54	57	1.61363636363636	1.0	1.0	0.0	1	1	1	1	1	1	0	0	7.06	7.06	0.0
EXK35711.1	0.5378834	6.7850075	5.9970075	.	.	.	.	.	0	.	1	PF00734	0	CBM1	0.0	0.298	1	1	0.57	0	0	44708.71	407	4.5	7.2216	8	154	238	98	57	211	92	51	41	0.96875	1.0	0.0	0.0	1	1	1	1	1	1	0	0	0.02	0.03	0.0
EXK45741.1	0.5353468	-0.0537625000000004	5.8922375	.	.	.	.	.	0	.	0	.	0	.	0.0	0.00900000000000001	1	1	0.15	0	0	60985.79	549	-19.5	4.6893	2	169	282	163	70	301	133	60	73	1.12173913043478	0.0	0.0	0.0	1	1	1	1	1	1	0	0	2.09	2.1	0.0
EXK40983.1	0.524512	5.6905785	5.9645785	.	.	.	reduced_virulence,unaffected_pathogenicity,loss_of_pathogenicity	PHI:9402,PHI:6787,PHI:7929,PHI:697,PHI:6793,PHI:6812,PHI:126,PHI:68,PHI:6815,PHI:7933,PHI:17,PHI:6784,PHI:9400,PHI:72,PHI:3973,PHI:6789,PHI:9401,PHI:7928,PHI:6783,PHI:6811,PHI:6808,PHI:6790	0	.	0	.	0	.	0.0	0.121	1	1	0.47	0	0	61902.72	560	6.5	8.1491	3	158	300	146	68	301	137	74	63	1.26190476190476	1.0	0.0	0.0	1	1	1	1	1	1	0	0	0.01	6.41	0.0
EXK38097.1	0.524512	0.424127	5.352127	.	.	.	reduced_virulence,unaffected_pathogenicity	PHI:2411,PHI:7689,PHI:3146	0	.	0	.	0	.	0.0	0.012	1	1	0.14	0	0	61716.54	565	-8.5	5.4721	3	182	308	163	68	314	135	67	68	1.07751937984496	0.0	0.0	0.0	1	0	1	1	0	1	0	0	1.26	5.25	0.0
EXK28292.1	0.524512	0.987897000000001	5.879897	.	.	.	reduced_virulence,unaffected_pathogenicity	PHI:541,PHI:9144,PHI:6121,PHI:2032	0	.	0	.	0	CE10,CE1	0.0	0.018	1	1	0.5	0	0	60020.97	551	-3.5	5.7307	4	169	310	150	67	322	116	58	58	0.992592592592593	1.0	0.0	0.0	1	1	1	1	1	1	0	0	0.01	0.05	0.0
EXK29492.1	0.524512	-0.203711999999999	5.718288	.	.	.	.	.	0	.	0	.	0	.	0.0	0.013	1	1	0.6	0	0	73941.36	673	5.0	7.4946	4	212	378	197	80	369	148	79	69	1.10738255033557	0.0	0.0	0.0	1	0	1	1	1	1	0	0	0.76	2.38	0.0
EXK43422.1	0.524512	0.1370445	5.9630445	.	.	.	.	.	0	.	0	.	0	GH106	0.0	0.029	1	1	0.45	0	0	113187.78	1026	20.5	9.1877	3	315	563	304	132	582	211	121	90	1.01666666666667	1.0	0.0	0.0	1	1	1	1	1	1	0	0	0.16	0.18	0.0
EXK45133.1	0.524512	0.67877	5.62477	.	.	.	reduced_virulence	PHI:8858,PHI:6569	0	.	0	.	0	.	0.0	0.00900000000000001	1	1	0.26	0	0	66279.81	608	-12.0	5.0183	4	191	347	174	69	346	138	66	72	0.945578231292517	0.0	1.0	0.0	1	0	1	1	1	1	0	0	0.01	0.66	0.0
EXK45134.1	0.524512	0.67877	5.62477	.	.	.	reduced_virulence	PHI:8858,PHI:6569	0	.	0	.	0	.	0.0	0.00900000000000001	1	1	0.26	0	0	66279.81	608	-12.0	5.0183	4	191	347	174	69	346	138	66	72	0.945578231292517	0.0	1.0	0.0	1	0	1	1	1	1	0	0	0.01	0.66	0.0
EXK45132.1	0.524512	0.75962	5.69962	.	.	.	reduced_virulence	PHI:8858,PHI:6569	0	.	0	.	0	.	0.0	0.01	1	1	0.37	0	0	85728.57	779	-9.5	5.427	5	244	438	210	99	441	174	86	88	0.978609625668449	0.0	1.0	0.0	1	0	1	1	1	1	0	0	0.01	0.14	0.0
EXK45131.1	0.524512	0.75962	5.69962	.	.	.	reduced_virulence	PHI:8858,PHI:6569	0	.	0	.	0	.	0.0	0.01	1	1	0.37	0	0	85728.57	779	-9.5	5.427	5	244	438	210	99	441	174	86	88	0.978609625668449	0.0	1.0	0.0	1	0	1	1	1	1	0	0	0.01	0.14	0.0
EXK36518.1	0.5205465	0.66965	5.97965	.	.	.	.	.	0	.	0	.	0	.	0.0	0.115	1	1	0.48	0	0	45621.34	395	11.0	8.4496	8	110	195	82	68	205	101	59	42	1.45333333333333	1.0	0.0	0.0	1	1	1	1	1	1	0	0	0.03	0.04	0.0
EXK33688.1	0.5199782	-0.9783095	-0.5043095	.	.	.	.	.	0	.	0	.	0	.	0.426	0.495	0	0	0.09	0	0	25094.26	230	-4.5	5.1558	1	77	123	72	26	127	60	29	31	0.810344827586207	.	.	.	0	0	0	0	0	0	0	0	0.01	0.02	0.0
EXK48672.1	0.51788396	0.7368975	5.9928975	.	.	.	.	.	0	.	0	.	0	GH128	0.0	0.124	1	1	0.48	0	0	41342.06	388	-1.0	6.3614	8	156	227	113	48	214	83	44	39	0.752212389380531	0.0	0.0	0.0	1	1	1	1	1	1	0	0	0.06	0.06	0.0
EXK36813.1	0.5153799	0.567044500000001	5.9190445	.	.	.	unaffected_pathogenicity	PHI:3347	0	.	0	.	0	AA7	0.0	0.108	1	1	0.61	0	0	54706.02	495	8.5	8.5795	6	161	272	144	63	272	112	62	50	1.25471698113208	0.0	0.0	0.0	1	1	1	1	1	1	0	0	2.18	2.24	0.0
EXK28544.1	0.5145593	-0.0390974999999996	5.9129025	.	.	.	.	.	0	.	0	.	0	.	0.0	0.00800000000000001	1	1	0.79	0	0	29138.07	278	-18.0	3.791	8	133	188	77	23	141	40	11	29	0.714285714285714	0.0	0.0	0.0	1	1	1	1	1	1	0	0	0.09	0.59	0.0
EXK40760.1	0.512695	-0.0820594999999997	5.7919405	.	.	.	.	.	0	.	0	.	0	GH64	0.0	0.021	1	1	0.76	0	0	47702.23	445	-15.0	4.4767	8	150	276	123	47	249	88	38	50	1.0	0.0	0.0	0.0	1	1	1	1	1	1	0	0	0.77	0.83	0.0
EXK40158.1	0.5116833	-0.0965689999999984	5.747431	.	.	.	.	.	0	.	0	.	0	.	0.0	0.026	1	1	0.68	0	0	52007.25	479	10.0	8.5161	7	174	279	144	62	275	97	56	41	0.923076923076923	0.0	0.0	0.0	1	1	1	1	1	1	0	0	0.04	0.19	0.0
EXK36484.1	0.5116833	0.931364500000002	5.6613645	.	.	.	reduced_virulence,unaffected_pathogenicity	PHI:3347,PHI:1046	0	.	0	.	0	AA7	0.0	0.045	1	1	0.7	0	0	51843.81	480	10.0	8.5411	5	169	272	151	55	259	94	55	39	1.15	0.0	1.0	0.0	1	1	1	1	1	1	0	0	0.01	0.05	0.0
EXK41094.1	0.5116833	0.7768675	5.7168675	.	.	.	reduced_virulence	PHI:8858	0	.	0	.	0	.	0.0	0.01	1	1	0.57	0	0	94320.45	882	-7.0	5.8485	8	313	515	264	100	505	192	97	95	0.888888888888889	1.0	0.0	0.0	1	0	1	1	1	1	0	0	0.27	1.01	0.0
EXK45937.1	0.5116833	1.1205025	5.9765025	.	.	.	reduced_virulence,unaffected_pathogenicity	PHI:541,PHI:9144,PHI:6121	0	.	0	.	0	CE10	0.0	0.024	1	1	0.63	0	0	58572.0	538	7.5	8.5904	8	178	303	145	58	311	115	62	53	1.04285714285714	0.0	0.0	0.0	1	1	1	1	1	1	0	0	0.03	0.03	0.0
EXK26374.1	0.5116833	1.0382895	5.9782895	.	.	.	reduced_virulence,unaffected_pathogenicity	PHI:541,PHI:9144,PHI:6121,PHI:2032	0	.	0	.	0	CE10	0.0	0.01	1	1	0.71	0	0	56669.24	522	17.5	9.4732	5	176	298	158	66	302	89	57	32	0.905511811023622	0.0	0.0	0.0	1	1	1	1	1	1	0	0	2.84	2.86	0.0
EXK44494.1	0.5116833	-0.125652000000001	5.820348	.	.	.	unaffected_pathogenicity	PHI:716	0	.	0	.	0	AA7	0.0	0.00900000000000001	1	1	0.61	0	0	69754.81	639	6.5	7.4949	7	227	359	176	91	369	129	71	58	0.929032258064516	0.0	0.0	0.0	1	1	1	1	1	1	0	0	0.1	0.54	0.0
EXK26713.1	0.5116833	1.326814	5.990814	.	.	.	reduced_virulence	PHI:9126	0	.	0	.	0	AA3,AA3_3,AA3_2,AA3_1,AA8	0.0	0.0560000000000001	1	1	0.62	0	0	58263.2	546	9.5	8.7382	5	200	326	163	49	303	118	66	52	0.871212121212121	0.0	0.0	0.0	1	1	1	1	1	1	0	0	0.13	1.75	0.0
EXK24773.1	0.5116833	-0.188909499999999	5.7210905	.	.	.	.	.	0	.	0	.	0	.	0.0	0.015	1	1	0.4	0	0	52397.34	490	-10.5	5.0525	5	163	279	152	47	273	123	59	64	0.917355371900826	0.0	0.0	0.0	1	1	1	1	1	1	0	0	0.03	0.05	0.0
EXK33520.1	0.5116833	5.0214135	5.9614135	.	.	.	unaffected_pathogenicity,loss_of_pathogenicity	PHI:191,PHI:24	0	.	0	.	0	GH3	0.0	0.01	1	1	0.36	0	0	83671.16	775	4.0	6.9895	8	251	446	235	75	438	165	88	77	0.966292134831461	0.0	0.0	0.0	1	1	1	1	1	1	0	0	0.02	0.03	0.0
EXK24241.1	0.5116833	-6.3033095	-0.4953095	.	.	.	.	.	0	.	0	.	0	.	0.0	0.032	0	0	0.37	0	0	48462.48	453	-16.5	4.6695	5	149	261	139	47	255	113	51	62	0.912280701754386	.	.	.	0	0	0	0	0	0	0	0	0.16	0.16	0.0
EXK35561.1	0.5116833	0.0601540000000007	5.982154	.	.	.	.	.	0	.	0	.	0	.	0.0	0.013	1	1	0.5	0	0	62870.92	572	18.0	9.3869	5	186	324	164	76	324	115	70	45	0.902777777777778	0.0	0.0	0.0	1	1	1	1	1	1	0	0	0.03	0.03	0.0
EXK40188.1	0.5094791	0.442645	5.980645	.	.	.	.	.	0	.	0	.	0	GH43_26,GH43_17,GH43_2,GH43_30,GH43_8,GH43_12,GH43,GH43_34,GH43_31,GH43_18,GH43_33,GH43_4,GH43_32,GH43_28,GH43_22,GH43_19,GH43_24,GH43_29,GH43_3	0.0	0.077	1	1	0.15	0	0	65614.64	579	9.5	8.425	5	166	305	134	83	301	157	86	71	1.30952380952381	0.0	0.0	0.0	1	1	1	1	1	1	0	0	0.0	0.0	0.0
EXK29144.1	0.50771385	1.717114	5.611114	.	.	.	.	.	0	.	0	.	0	.	0.0	0.351	1	1	0.2	0	0	41054.0	365	1.0	6.8728	2	96	186	107	42	204	89	46	43	1.22784810126582	1.0	0.0	0.0	1	1	1	1	1	1	0	0	1.05	1.05	0.0
EXK40189.1	0.50330955	0.916157	5.688157	.	.	.	reduced_virulence	PHI:811	0	.	0	.	0	.	0.0	0.038	1	1	0.4	0	0	31100.32	278	-16.5	4.4111	8	94	154	66	42	143	71	30	41	0.963636363636364	0.0	0.0	0.0	1	1	1	1	1	1	0	0	5.86	5.87	0.0
EXK35777.1	0.5032918	-0.0743010000000006	5.745699	.	.	.	.	.	0	.	0	.	0	AA7	0.0	0.03	1	1	0.38	0	0	135295.01	1233	0.0	6.4905	44	437	709	289	157	674	255	134	121	0.908450704225352	0.0	1.0	0.0	1	0	1	1	1	1	0	0	0.36	0.44	0.0
EXK40811.1	0.5029684	2.570073	5.734073	.	.	.	reduced_virulence	PHI:144,PHI:8753,PHI:8806	0	.	0	.	0	CBM18,GH18	0.0	0.306	1	1	0.49	0	0	47440.73	432	4.0	7.0424	13	152	243	115	57	238	104	57	47	1.05154639175258	1.0	0.0	0.0	1	1	1	1	0	1	0	0	0.01	0.05	0.0
EXK40810.1	0.5029684	2.570073	5.734073	.	.	.	reduced_virulence	PHI:144,PHI:8753,PHI:8806	0	.	0	.	0	CBM18,GH18	0.0	0.306	1	1	0.49	0	0	47440.73	432	4.0	7.0424	13	152	243	115	57	238	104	57	47	1.05154639175258	1.0	0.0	0.0	1	1	1	1	0	1	0	0	0.01	0.05	0.0
EXK26003.1	0.50258625	2.9894815	5.9554815	.	.	.	reduced_virulence	PHI:144,PHI:8753,PHI:8806	0	.	0	.	0	CBM18,GH18	0.0	0.339	1	1	0.46	0	0	45028.72	410	-1.0	6.3591	12	147	228	109	56	227	93	49	44	1.02083333333333	0.0	1.0	0.0	1	1	1	1	1	1	0	0	0.09	0.13	0.0
EXK49881.1	0.50165296	1.0112295	5.9852295	.	.	.	.	.	0	.	0	.	0	.	0.0	0.171	1	1	0.43	0	0	57452.69	531	-11.0	4.917	31	197	320	128	49	294	127	60	67	0.788617886178862	0.0	0.0	0.0	1	1	1	1	1	1	0	0	0.23	0.27	0.0
EXK43567.1	0.50165296	1.2205	5.9965	.	.	.	unaffected_pathogenicity	PHI:716	0	.	0	.	0	AA7	0.0	0.204	1	1	0.7	0	0	64700.65	593	9.0	7.775	12	209	339	155	75	328	134	75	59	0.951388888888889	1.0	0.0	0.0	1	1	1	1	1	1	0	0	0.05	0.07	0.0
EXK26694.1	0.5013623	2.584191	5.998191	.	.	.	.	.	0	.	0	.	0	.	0.08	0.351	1	1	0.08	0	0	8018.03	70	-2.5	4.9765	2	17	36	16	8	36	21	10	11	1.07692307692308	0.0	0.0	0.0	1	1	1	1	1	1	0	0	0.05	0.05	0.0
EXK36683.1	0.5010262	1.0121235	5.9381235	.	.	.	.	.	0	.	0	.	0	.	0.001	0.178	1	1	0.57	0	0	34924.5	337	-4.0	5.3547	3	138	207	107	28	195	59	29	30	0.602040816326531	0.0	0.0	0.0	1	1	1	1	1	1	0	0	2.44	2.44	0.0
EXK34806.1	0.49930838	0.282366500000001	5.9643665	.	.	.	.	.	0	.	0	.	0	AA4,AA7	0.0	0.0530000000000001	1	1	0.49	0	0	54327.35	497	11.0	8.6911	5	174	266	148	62	278	95	56	39	0.982905982905983	0.0	0.0	0.0	1	1	1	1	1	1	0	0	0.34	0.39	0.0
EXK37632.1	0.49646398	1.4398105	5.8278105	.	.	.	reduced_virulence,unaffected_pathogenicity	PHI:9150	0	.	0	.	0	.	0.0	0.102	1	1	0.27	0	0	42304.43	390	-10.0	4.9341	3	129	216	120	41	219	95	45	50	0.747572815533981	0.0	1.0	0.0	1	1	1	1	1	1	0	0	0.0	0.0	0.0
EXK36410.1	0.4954068	0.1605765	5.6985765	.	.	.	.	.	0	.	0	.	0	.	0.0	0.077	1	1	0.77	0	0	49441.84	467	-4.5	5.1258	4	171	277	157	39	266	85	41	44	0.932203389830508	0.0	0.0	0.0	1	1	1	1	1	1	0	0	5.6	6.31	0.0
EXK40941.1	0.49288782	0.331247500000001	5.9952475	.	.	.	.	.	0	.	0	.	0	.	0.0	0.0560000000000001	1	1	0.79	0	0	24345.63	236	-19.0	3.5469	5	111	168	69	18	123	31	6	25	0.642857142857143	0.0	0.0	0.0	1	1	1	1	1	1	0	0	0.08	0.13	0.0
EXK29740.1	0.49221426	0.159379500000002	5.7993795	.	.	.	.	.	0	.	0	.	0	GH43_20,GH43_22,GH43_23,GH43_19,GH43_21,GH43_18,GH43,GH43_24,GH43_34	0.0	0.0600000000000001	1	1	0.32	0	0	46264.45	419	-4.5	5.7883	2	142	229	112	54	207	101	51	50	1.21518987341772	0.0	0.0	0.0	1	1	1	1	1	1	0	0	0.03	0.03	0.0
EXK40919.1	0.49221426	0.261811500000001	5.9678115	.	.	.	.	.	0	.	0	.	0	.	0.0	0.0490000000000001	1	1	0.2	0	0	73034.12	667	9.0	8.5156	3	203	361	202	62	353	173	94	79	1.06206896551724	1.0	0.0	0.0	1	1	1	1	1	1	0	0	3.7	3.7	0.0
EXK49715.1	0.49030045	2.206418	4.876418	.	.	.	.	.	0	.	0	.	0	.	0.264	0.291	1	1	0.77	0	0	19833.19	189	-9.5	4.2244	5	79	120	65	16	106	34	13	21	0.84	0.0	0.0	0.0	1	1	0	1	0	1	0	0	16.58	24.69	0.0
EXK36701.1	0.48990253	5.556045	0.132045	.	.	.	.	.	0	.	0	.	0	.	1.0	0.904	0	0	0.39	0	0	15953.83	144	1.5	7.0607	11	56	83	24	19	82	33	18	15	0.692307692307692	.	.	.	0	0	0	0	0	0	0	0	0.0	0.0	0.0
EXK30460.1	0.48911214	0.534808	5.778808	.	.	.	unaffected_pathogenicity	PHI:1087	0	.	0	.	0	.	0.0	0.126	1	1	0.36	0	0	38258.02	338	-8.5	5.0676	6	94	188	85	48	182	89	43	46	1.07462686567164	0.0	0.0	0.0	1	1	1	1	1	1	0	0	0.29	0.3	0.0
EXK28491.1	0.48718154	0.0190245000000009	5.9590245	.	.	.	.	.	0	.	0	.	0	.	0.0	0.01	1	1	0.78	0	0	44326.42	412	17.0	9.6882	8	164	258	115	37	205	69	44	25	1.37837837837838	1.0	1.0	0.0	1	1	1	1	1	1	0	0	3.54	3.63	0.0
EXK25642.1	0.48486567	5.220279	5.956279	.	.	.	increased_virulence_(hypervirulence)	PHI:9236	0	.	0	.	0	GH43_26,GH43_15,GH32,GH43_37,GH43_2,GH43_14,GH117,GH43_30,GH43_8,GH43_6,GH43_12,GH43,GH43_34,GH43_31,GH43_5,GH43_18,GH43_16,GH43_11,GH43_4,GH43_33,GH43_9,GH43_32,GH43_28,GH43_10,GH43_19,GH43_13,GH43_36,GH43_24,GH43_29,GH43_3	0.0	0.0440000000000001	1	1	0.2	0	0	64873.48	579	6.5	7.8202	4	173	307	152	78	318	144	78	66	1.05223880597015	1.0	0.0	0.0	1	1	1	1	1	1	0	0	0.54	12.04	0.0
EXK35838.1	0.484231	2.8258995	5.9998995	.	.	.	.	.	0	.	0	.	0	.	0.322	0.149	1	1	0.75	0	0	11213.39	117	0.0	5.9825	4	48	82	45	1	89	8	4	4	0.306122448979592	0.0	0.0	0.0	1	1	1	1	1	1	0	0	0.26	0.27	0.0
EXK36075.1	0.484231	0.2270795	5.9990795	.	.	.	.	.	0	.	0	.	0	.	0.0	0.038	1	1	0.75	0	0	18648.75	186	-9.5	3.9085	9	105	132	57	13	103	21	6	15	0.568627450980392	0.0	0.0	0.0	1	1	1	1	1	1	0	0	0.09	0.18	0.0
EXK44299.1	0.4826318	5.8755255	5.9995255	.	.	.	reduced_virulence,unaffected_pathogenicity	PHI:2214,PHI:567,PHI:546,PHI:570,PHI:573,PHI:2210,PHI:571,PHI:2213,PHI:572,PHI:2211	1	FgXYLA	1	PF00457	1	GH11,CBM60	0.015	0.131	1	1	0.76	0	0	30857.87	295	-9.5	4.5114	1	133	185	48	37	148	51	22	29	0.710843373493976	0.0	0.0	0.0	1	1	1	1	1	1	0	0	0.74	0.74	0.0
EXK36193.1	0.48150155	3.2198545	5.8978545	.	.	.	reduced_virulence,unaffected_pathogenicity	PHI:2117,PHI:4615,PHI:6569	0	.	0	.	0	.	0.0	0.387	1	1	0.47	0	0	44205.11	415	11.0	9.582	1	151	247	136	39	227	105	60	45	1.04716981132075	1.0	0.0	0.0	1	1	1	1	1	1	0	1	17.89	17.89	0.608695652173913
EXK33764.1	0.47946402	2.1416645	5.8876645	.	.	.	reduced_virulence	PHI:323	0	.	0	.	0	GH5_1,GH5_22,GH5_23,GH5_52,GH5_37,GH5_49,GH5_45,GH5_39,GH5,GH5_14,GH5_36,GH5_44,GH5_9,GH5_54,GH5_46,GH5_15,GH5_4,GH5_50,GH5_32,GH5_8,GH5_47	0.0	0.209	1	1	0.68	0	0	48753.33	430	-1.5	6.3128	6	124	233	104	69	229	101	53	48	1.21111111111111	0.0	0.0	0.0	1	1	1	1	1	1	0	0	0.03	0.03	0.0
EXK28307.1	0.47945955	-0.245601999999999	5.688398	.	.	.	.	.	0	.	0	.	0	.	0.0	0.011	1	1	0.36	0	0	100688.06	904	-4.0	6.018	3	279	486	244	115	484	218	110	108	1.08510638297872	1.0	0.0	0.0	1	1	1	1	0	1	0	0	0.04	0.07	0.0
EXK29741.1	0.47945955	-0.074330999999999	5.727669	.	.	.	.	.	0	.	0	.	0	GH35	0.0	0.033	1	1	0.69	0	0	109994.29	1002	27.0	9.4709	2	313	557	274	139	557	228	133	95	1.21645021645022	1.0	0.0	0.0	1	0	1	1	1	1	0	0	0.01	0.04	0.0
EXK40932.1	0.47945955	0.188813500000001	5.9188135	.	.	.	.	.	0	.	0	.	0	GH51	0.0	0.045	1	1	0.48	0	0	73182.49	661	4.0	7.0161	2	196	357	173	92	366	159	85	74	1.18181818181818	0.0	0.0	0.0	1	1	1	1	1	1	0	0	0.03	0.04	0.0
EXK33429.1	0.47945955	-0.00765400000000005	5.812346	.	.	.	.	.	0	.	0	.	0	PL11_1,PL11,PL11_2	0.0	0.03	1	1	0.21	0	0	67093.94	599	-19.5	4.794	1	162	317	159	82	327	174	81	93	1.06870229007634	0.0	0.0	0.0	1	1	1	1	1	1	0	0	0.64	0.64	0.0
EXK36330.1	0.47945955	-0.020284999999999	5.919715	.	.	.	.	.	0	.	0	.	0	GH29	0.0	0.01	1	1	0.16	0	0	67266.22	609	-13.0	5.0625	2	192	332	167	84	330	158	76	82	1.02189781021898	0.0	0.0	0.0	1	1	1	1	1	1	0	0	0.55	0.55	0.0
EXK29020.1	0.47731113	0.7090595	5.8630595	.	.	.	.	.	0	.	0	.	0	CE1	0.0	0.141	1	1	0.32	0	0	49443.2	444	-2.5	6.1345	2	128	223	132	60	252	105	54	51	1.03960396039604	0.0	0.0	0.0	1	1	1	1	1	1	0	0	0.28	0.32	0.0
EXK49243.1	0.47667187	-0.1535295	5.3064705	.	.	.	.	.	0	.	0	.	0	.	0.0	0.09	1	1	0.02	0	0	103640.08	933	-26.0	5.0581	5	296	463	193	109	447	294	141	153	0.935960591133005	1.0	0.0	0.0	1	1	1	1	1	1	0	1	21.8	24.46	0.826086956521739
EXK49244.1	0.47667187	-0.1535295	5.3064705	.	.	.	.	.	0	.	0	.	0	.	0.0	0.09	1	1	0.02	0	0	103640.08	933	-26.0	5.0581	5	296	463	193	109	447	294	141	153	0.935960591133005	1.0	0.0	0.0	1	1	1	1	1	1	0	1	21.8	24.46	0.826086956521739
EXK49242.1	0.47667187	-0.1535295	5.3064705	.	.	.	.	.	0	.	0	.	0	.	0.0	0.09	1	1	0.02	0	0	103640.08	933	-26.0	5.0581	5	296	463	193	109	447	294	141	153	0.935960591133005	1.0	0.0	0.0	1	1	1	1	1	1	0	1	21.8	24.46	0.826086956521739
EXK49620.1	0.47623333	1.4218635	5.7118635	.	.	.	.	.	0	.	0	.	0	.	0.0	0.285	1	1	0.09	0	0	39309.65	351	2.0	6.8301	3	101	185	104	49	195	91	49	42	1.06493506493506	0.0	0.0	0.0	1	1	1	1	1	1	0	1	16.73	16.73	0.652173913043478
EXK27284.1	0.47578564	0.0447440000000015	5.990744	.	.	.	.	.	0	.	0	.	0	.	0.0	0.00900000000000001	1	1	0.72	0	0	40502.0	384	-11.5	4.4903	2	176	247	107	40	205	61	26	35	0.583333333333333	0.0	0.0	0.0	1	1	1	1	1	1	0	0	0.21	0.22	0.0
EXK37073.1	0.47578564	0.484667	5.896667	.	.	.	.	.	0	.	0	.	0	.	0.003	0.095	1	1	0.63	0	0	31209.2	300	-11.5	4.3142	3	121	187	109	33	184	50	20	30	0.797619047619048	0.0	0.0	0.0	1	1	1	1	1	1	0	0	0.2	0.38	0.0
EXK43989.1	0.4745906	0.1911565	5.7591565	.	.	.	.	.	0	.	0	.	0	.	0.0	0.072	1	1	0.29	0	0	39827.0	370	-12.5	4.7447	5	132	219	105	39	191	85	39	46	0.883720930232558	1.0	1.0	1.0	1	1	1	1	1	1	0	0	0.04	0.08	0.0
EXK42709.1	0.47411987	2.3639135	5.2219135	.	.	.	reduced_virulence	PHI:9285,PHI:2644,PHI:7258	0	.	0	.	0	.	0.001	0.356	1	1	0.2	0	0	40796.49	372	0.5	6.6529	4	115	198	120	37	195	107	55	52	1.18987341772152	0.0	0.0	0.0	1	1	1	1	1	1	0	0	1.06	1.06	0.0
EXK49049.1	0.4736883	2.2399115	2.6359115	.	.	.	.	.	0	.	0	.	0	.	0.468	0.466	1	1	0.22	1	0	26664.55	243	-3.0	5.0493	1	75	127	87	23	141	48	23	25	0.803571428571429	0.0	1.0	0.0	1	1	1	1	1	1	1	1	11.58	32.17	0.0
EXK49050.1	0.4736883	3.3069315	2.6829315	.	.	.	.	.	0	.	0	.	0	.	0.618	0.486	1	1	0.26	1	0	26034.77	237	-3.0	5.0494	0	72	122	83	22	135	48	23	25	0.833333333333333	0.0	1.0	0.0	1	1	1	1	1	1	1	1	11.91	32.44	0.0
EXK26095.1	0.4720458	4.814377	5.742377	.	.	.	unaffected_pathogenicity,effector_(plant_avirulence_determinant)	PHI:7665,PHI:6831,PHI:8935,PHI:8934,PHI:7381,PHI:7376,PHI:6832,PHI:7378,PHI:6833,PHI:7380	0	.	0	.	0	.	0.0	0.012	1	1	0.91	0	0	65529.27	601	14.0	8.1069	28	233	374	128	76	325	109	64	45	1.16541353383459	0.0	0.0	0.0	1	0	1	1	1	1	0	0	0.07	0.08	0.0
EXK25266.1	0.4720458	5.47447	5.98247	.	.	.	unaffected_pathogenicity	PHI:8934	0	.	1	PF01476	1	CBM50	0.0	0.082	1	1	0.83	0	0	55714.67	522	-30.0	4.0796	27	208	343	140	58	285	91	33	58	1.01818181818182	0.0	0.0	0.0	1	1	1	1	1	1	0	0	0.45	0.46	0.0
EXK36089.1	0.47203693	-0.405260999999999	5.138739	.	.	.	.	.	0	.	0	.	0	.	0.0	0.076	1	1	0.37	0	0	53254.28	496	-3.5	6.0592	5	170	275	155	51	271	121	62	59	1.03361344537815	0.0	0.0	0.0	1	1	0	1	0	1	0	0	0.01	0.21	0.0
EXK32565.1	0.47203693	0.145916000000001	5.947916	.	.	.	.	.	0	.	0	.	0	GH5_46,GH5,GH5_15,GH5_44,GH5_22,GH5_23,GH5_9,GH5_54,GH5_50,GH5_49,GH5_14,GH5_45,GH5_33	0.0	0.033	1	1	0.6	0	0	48778.44	437	18.5	9.4724	6	144	230	127	72	246	89	57	32	1.27083333333333	0.0	0.0	0.0	1	1	1	1	1	1	0	0	0.05	0.11	0.0
EXK28219.1	0.47203693	1.3866475	5.9906475	.	.	.	reduced_virulence,unaffected_pathogenicity	PHI:2032,PHI:6121	0	.	0	.	0	CE10,CE1	0.0	0.066	1	1	0.42	0	0	61259.66	551	18.0	9.088	6	173	307	133	89	297	127	77	50	1.13076923076923	1.0	0.0	0.0	1	1	1	1	1	1	0	0	0.08	0.29	0.0
EXK43415.1	0.47203693	1.0616565	5.9596565	.	.	.	reduced_virulence,unaffected_pathogenicity	PHI:541,PHI:9144,PHI:6121,PHI:2032	0	.	0	.	0	CE10	0.0	0.017	1	1	0.65	0	0	53703.28	490	20.5	9.6185	7	163	267	133	63	280	97	61	36	1.04918032786885	1.0	1.0	0.0	1	1	1	1	1	1	0	0	0.14	0.22	0.0
EXK29189.1	0.47203693	0.1072625	5.9032625	.	.	.	.	.	0	.	0	.	0	AA7	0.0	0.034	1	1	0.56	0	0	55514.87	502	10.0	8.021	6	162	270	144	70	273	116	67	49	1.15454545454545	0.0	0.0	0.0	1	1	1	1	1	1	0	0	2.05	2.06	0.0
EXK29784.1	0.47203693	0.0457165000000006	5.9857165	.	.	.	unaffected_pathogenicity	PHI:716	0	.	0	.	0	AA7	0.0	0.01	1	1	0.64	0	0	63453.16	581	15.5	8.8092	8	197	323	160	79	333	131	77	54	1.0	0.0	0.0	0.0	1	1	1	1	1	1	0	0	0.16	0.39	0.0
EXK33724.1	0.47130755	1.1373985	5.9093985	.	.	.	reduced_virulence	PHI:7968,PHI:785	0	.	0	.	0	GH125	0.0	0.038	1	1	0.68	0	0	57464.96	515	2.0	6.9003	5	150	282	142	66	275	118	62	56	1.38235294117647	1.0	0.0	0.0	1	1	1	1	1	1	0	0	0.16	0.17	0.0
EXK44534.1	0.47062665	0.173838	5.837838	.	.	.	.	.	0	.	0	.	0	.	0.0	0.0560000000000001	1	1	0.46	0	0	48582.01	435	-6.5	5.0598	3	127	225	129	58	248	102	49	53	1.08823529411765	0.0	0.0	0.0	1	1	1	1	1	1	0	0	0.46	0.57	0.0
EXK44084.1	0.47053477	1.285845	5.959845	.	.	.	.	.	0	.	0	.	0	.	0.0490000000000001	0.172	1	1	0.7	0	0	27538.13	264	-5.5	4.8443	5	108	168	85	26	160	47	22	25	0.548780487804878	0.0	0.0	0.0	1	1	1	1	1	1	0	0	1.04	1.59	0.0
EXK37947.1	0.46870032	1.80885	2.53485	.	.	.	.	.	0	.	0	.	0	.	0.366	0.513	1	1	0.32	1	0	29603.98	280	-2.5	5.4	8	113	185	79	20	147	63	31	32	0.774647887323944	1.0	0.0	0.0	1	1	1	1	1	1	1	1	1.68	24.63	0.0
EXK37043.1	0.46039438	-6.322241	-0.508241	.	.	.	.	.	0	.	0	.	0	.	0.0	0.031	0	0	0.0500000000000001	0	0	96322.57	891	-4.5	6.2586	1	299	515	222	66	406	232	121	111	0.741463414634146	.	.	.	0	0	0	0	0	0	0	0	0.0	0.0	0.0
EXK36917.1	0.46009886	4.794	6.0	.	.	.	.	.	0	.	0	.	0	.	0.618	0.181	1	1	0.68	0	0	25465.95	248	-8.5	4.2687	11	77	184	51	11	165	38	15	23	0.289473684210526	0.0	0.0	0.0	1	1	1	1	1	1	0	0	0.01	0.01	0.0
EXK30434.1	0.45364827	0.618562	5.928562	.	.	.	.	.	0	.	0	.	0	CBM18,GH18	0.0	0.115	1	1	0.43	0	0	115393.09	1051	-7.0	5.8139	33	364	593	255	123	569	257	129	128	1.07327586206897	0.0	0.0	0.0	1	1	1	1	1	1	0	0	0.04	0.32	0.0
EXK43822.1	0.45332766	5.40195	4.90195	.	.	.	reduced_virulence	PHI:1093	0	.	1	PF05730	0	.	0.073	0.177	1	1	0.88	0	0	19362.98	195	-7.0	4.3579	8	98	143	71	3	108	37	15	22	0.491228070175439	0.0	0.0	0.0	1	1	1	1	1	1	0	0	0.03	0.18	0.0
EXK43823.1	0.45332766	5.40195	4.90195	.	.	.	reduced_virulence	PHI:1093	0	.	1	PF05730	0	.	0.073	0.177	1	1	0.88	0	0	19362.98	195	-7.0	4.3579	8	98	143	71	3	108	37	15	22	0.491228070175439	0.0	0.0	0.0	1	1	1	1	1	1	0	0	0.03	0.18	0.0
EXK43821.1	0.45332766	5.40195	4.90195	.	.	.	reduced_virulence	PHI:1093	0	.	1	PF05730	0	.	0.073	0.177	1	1	0.88	0	0	19362.98	195	-7.0	4.3579	8	98	143	71	3	108	37	15	22	0.491228070175439	0.0	0.0	0.0	1	1	1	1	1	1	0	0	0.03	0.18	0.0
EXK36421.1	0.45256796	5.1607875	5.9987875	.	.	.	.	.	0	.	1	PF14856	0	.	0.0	0.027	1	1	0.29	0	0	54377.69	479	20.0	8.7797	4	116	255	94	78	251	133	84	49	0.782945736434108	1.0	0.0	0.0	1	1	1	1	1	1	0	0	0.52	0.52	0.0
EXK41180.1	0.45256796	1.2816565	5.9816565	.	.	.	reduced_virulence	PHI:6122,PHI:5741	0	.	0	.	0	.	0.0	0.0500000000000001	1	1	0.4	0	0	70332.78	626	0.5	6.5632	4	193	350	155	87	315	164	86	78	1.2	1.0	0.0	1.0	1	1	1	1	1	1	0	0	2.27	2.27	0.0
EXK49397.1	0.45227295	1.489421	5.997421	.	.	.	reduced_virulence,unaffected_pathogenicity	PHI:2117,PHI:4615,PHI:6569	0	.	0	.	0	.	0.0	0.082	1	1	0.78	0	0	43319.77	416	1.0	6.7045	0	186	271	131	41	216	73	39	34	0.980392156862745	0.0	0.0	0.0	1	1	1	1	1	1	0	0	0.4	3.11	0.0
EXK36128.1	0.44967645	0.166180500000001	5.9381805	.	.	.	.	.	0	.	0	.	0	.	0.0	0.038	1	1	0.65	0	0	52675.19	475	18.0	9.4241	11	157	257	126	51	240	111	66	45	1.42857142857143	0.0	0.0	0.0	1	1	1	1	1	1	0	0	0.01	0.02	0.0
EXK28772.1	0.44716185	-0.0481734999999999	5.8858265	.	.	.	.	.	0	.	0	.	0	PL26	0.0	0.011	1	1	0.27	0	0	102705.56	924	-7.5	5.9638	1	299	490	246	135	490	230	117	113	1.01960784313725	0.0	0.0	0.0	1	1	1	1	1	1	0	0	0.12	0.13	0.0
EXK41475.1	0.44389513	0.7251965	5.9991965	.	.	.	.	.	0	.	0	.	0	.	0.0	0.121	1	1	0.86	0	0	71843.04	689	3.5	7.1053	44	330	486	134	61	350	84	45	39	0.874213836477987	0.0	0.0	0.0	1	1	1	1	1	1	0	0	8.07	8.1	0.0
EXK28186.1	0.44377854	-0.0445709999999977	5.811429	.	.	.	.	.	0	.	0	.	0	GH43_26,GH43_23,GH43_17,GH43_2,GH117,GH43_30,GH43_8,GH43_6,GH43_12,GH43,GH43_34,GH43_31,GH43_5,GH43_18,GH43_16,GH43_4,GH43_33,GH43_11,GH43_35,GH43_9,GH43_32,GH43_22,GH43_19,GH43_10,GH43_24,GH43_29,GH43_3	0.0	0.024	1	1	0.4	0	0	34814.88	321	-20.0	4.2021	4	99	185	92	35	188	78	30	48	0.882352941176471	0.0	0.0	0.0	1	1	1	1	1	1	0	0	2.82	2.82	0.0
EXK42262.1	0.44377854	0.1680755	5.8020755	.	.	.	.	.	0	.	0	.	0	.	0.00900000000000001	0.0520000000000001	1	1	0.6	0	0	32867.64	320	-8.5	4.6377	4	135	188	125	25	200	56	25	31	0.504950495049505	0.0	0.0	0.0	1	1	1	1	1	1	0	0	2.62	2.98	0.0
EXK43237.1	0.44361615	0.239741	5.975741	.	.	.	.	.	0	.	0	.	0	.	0.0	0.0440000000000001	1	1	0.75	0	0	46292.5	430	-13.5	4.6885	2	154	258	132	53	243	90	41	49	0.761061946902655	0.0	0.0	0.0	1	1	1	1	1	1	0	0	0.04	0.04	0.0
EXK46500.1	0.4415832	0.8145715	5.7545715	.	.	.	reduced_virulence,unaffected_pathogenicity	PHI:541,PHI:6121,PHI:2032	0	.	0	.	0	CE10	0.0	0.01	1	1	0.0500000000000001	0	0	65285.14	586	5.0	6.939	7	172	300	159	82	336	151	83	68	0.86	0.0	0.0	0.0	1	1	1	1	1	1	0	1	19.84	19.85	0.9
EXK30692.1	0.4395528	1.482652	5.972652	.	.	.	reduced_virulence	PHI:9126,PHI:199	0	.	0	.	0	AA3,AA3_1,AA3_3,AA3_2	0.0	0.085	1	1	0.31	0	0	70204.52	640	-9.0	5.3785	5	208	347	167	78	359	140	69	71	0.866666666666667	0.0	0.0	0.0	1	1	1	1	1	1	0	0	0.02	0.1	0.0
EXK30426.1	0.4395528	1.039985	5.979985	.	.	.	reduced_virulence,unaffected_pathogenicity	PHI:2032,PHI:9144,PHI:6121,PHI:541	0	.	0	.	0	CE10,CE1	0.0	0.01	1	1	0.55	0	0	62194.42	567	13.5	9.2241	4	183	313	163	78	328	111	65	46	1.05755395683453	0.0	0.0	0.0	1	1	1	1	1	1	0	0	0.05	0.1	0.0
EXK41156.1	0.43893692	5.130553	5.488553	.	.	.	unaffected_pathogenicity,loss_of_pathogenicity	PHI:191,PHI:24	0	.	0	.	0	GH3	0.0	0.107	1	1	0.79	0	0	96207.27	893	-14.0	5.0414	8	311	527	248	100	502	171	82	89	0.862068965517241	0.0	0.0	0.0	1	0	1	1	0	1	0	0	1.19	1.25	0.0
EXK41155.1	0.43893692	5.130553	5.488553	.	.	.	unaffected_pathogenicity,loss_of_pathogenicity	PHI:191,PHI:24	0	.	0	.	0	GH3	0.0	0.107	1	1	0.79	0	0	96207.27	893	-14.0	5.0414	8	311	527	248	100	502	171	82	89	0.862068965517241	0.0	0.0	0.0	1	0	1	1	0	1	0	0	1.19	1.25	0.0
EXK32077.1	0.4377124	-0.273053000000001	5.630947	.	.	.	.	.	0	.	0	.	0	.	0.0	0.016	1	1	0.21	0	0	43841.25	394	-16.0	4.6386	5	120	204	107	49	199	105	47	58	1.35211267605634	0.0	0.0	0.0	1	1	1	1	1	1	0	0	0.0	0.01	0.0
EXK29501.1	0.4376648	0.240867	5.976867	.	.	.	.	.	0	.	0	.	0	GH20	0.0	0.0440000000000001	1	1	0.6	0	0	80832.69	717	9.0	7.5949	6	206	366	188	106	394	162	90	72	1.39130434782609	1.0	0.0	0.0	1	1	1	1	1	1	0	0	0.15	0.15	0.0
EXK49489.1	0.4376648	-0.309216499999998	5.6247835	.	.	.	.	.	0	.	0	.	0	.	0.0	0.011	1	1	0.41	0	0	68569.19	608	-7.5	5.6269	5	177	306	160	91	327	162	81	81	1.32558139534884	0.0	0.0	0.0	1	1	1	1	1	1	0	0	6.16	6.19	0.0
EXK39668.1	0.43442577	-0.488399999999999	4.6296	.	.	.	.	.	0	.	0	.	0	.	0.01	0.137	1	1	0.86	0	0	16839.34	167	-8.0	4.1103	8	90	122	58	8	85	28	10	18	0.510204081632653	0.0	0.0	0.0	1	1	1	1	1	1	0	0	0.0	0.1	0.0
EXK33452.1	0.43402082	2.7932925	5.8052925	.	.	.	.	.	0	.	0	.	0	.	0.0	0.498	1	1	0.75	0	0	43652.09	394	-8.5	5.1578	1	131	211	105	66	220	78	38	40	1.12087912087912	0.0	0.0	0.0	1	1	1	1	1	1	0	1	19.68	20.15	0.608695652173913
EXK28521.1	0.4322587	-0.321671000000001	5.618329	.	.	.	.	.	0	.	0	.	0	GH115	0.0	0.01	1	1	0.31	0	0	120961.0	1070	-18.0	5.164	3	283	539	282	143	578	262	127	135	1.28708133971292	0.0	0.0	0.0	1	0	1	1	1	1	0	0	10.64	10.7	0.0
EXK27885.1	0.4317914	0.0558645000000007	5.9958645	.	.	.	unaffected_pathogenicity	PHI:1613	0	.	0	.	0	.	0.0	0.01	1	1	0.74	0	0	39195.73	364	14.5	9.6158	10	154	228	106	21	173	71	43	28	1.18461538461538	0.0	1.0	0.0	1	1	1	1	1	1	0	0	0.53	0.55	0.0
EXK35858.1	0.43165278	2.211583	4.749583	.	.	.	.	.	0	.	0	.	0	.	0.185	0.392	1	1	0.46	0	0	5794.45	54	-0.5	6.1889	1	20	35	16	6	29	13	7	6	0.533333333333333	0.0	0.0	0.0	0	1	0	1	0	0	0	0	0.0	0.0	0.0
EXK33036.1	0.4296746	-2.3295	2.5245	.	.	.	.	.	0	.	0	.	0	.	0.019	0.172	1	1	0.81	1	0	33992.17	347	-12.0	4.2312	30	197	257	50	21	194	51	20	31	0.441176470588235	0.0	1.0	0.0	1	1	1	1	1	1	1	0	0.14	0.84	0.0
EXK27374.1	0.42953926	-1.1705975	4.1754025	.	.	.	.	.	0	.	0	.	0	GH43_37,GH43_2,GH43_30,GH43_12,GH43,GH43_34,GH43_18,GH43_16,GH43_33,GH43_35,GH43_9,GH43_32,GH43_22,GH43_25,GH43_19,GH43_10,GH43_24,GH43_29,GH43_3	0.0	0.109	1	1	0.47	0	0	32919.84	294	-9.5	4.6439	4	100	166	74	39	154	69	31	38	1.01754385964912	.	.	.	1	0	0	0	1	0	0	0	0.19	0.22	0.0
EXK38836.1	0.42944354	-1.521039	2.984961	.	.	.	.	.	0	.	0	.	0	GH76	0.0	0.249	1	1	0.81	1	0	50023.25	460	1.5	6.8084	9	168	270	113	62	265	83	44	39	0.983193277310924	0.0	0.0	0.0	1	1	1	1	1	1	1	1	1.73	23.45	0.0
EXK36015.1	0.4292219	1.165893	5.997893	.	.	.	reduced_virulence,unaffected_pathogenicity	PHI:541,PHI:9144,PHI:6121,PHI:2032	0	.	0	.	0	CE10	0.0	0.028	1	1	0.72	0	0	57232.6	523	8.5	8.5545	8	175	316	143	71	301	103	57	46	1.10687022900763	0.0	0.0	0.0	1	1	1	1	1	1	0	0	3.57	3.58	0.0
EXK46267.1	0.4292219	0.573661500000001	5.8656615	.	.	.	unaffected_pathogenicity	PHI:1087	0	.	0	.	0	.	0.0	0.118	1	1	0.46	0	0	45847.52	412	-4.5	5.7687	7	133	232	112	55	226	89	45	44	1.04597701149425	0.0	0.0	0.0	1	1	1	1	1	1	0	0	0.06	0.08	0.0
EXK36475.1	0.42701846	5.2579435	5.9999435	.	.	.	effector_(plant_avirulence_determinant)	PHI:652	0	.	0	.	0	.	0.0	0.043	1	1	0.75	0	0	24562.43	248	5.0	8.4802	6	125	179	81	18	151	24	15	9	0.564102564102564	0.0	1.0	0.0	1	1	1	1	1	1	0	0	0.21	0.23	0.0
EXK32488.1	0.42593282	6.0091495	0.1711495	.	.	.	.	.	0	.	0	.	0	.	1.0	0.973	0	0	0.21	0	0	12880.84	115	5.0	8.1094	11	43	60	23	14	68	32	19	13	0.833333333333333	.	.	.	0	0	0	0	0	0	0	0	0.01	0.01	0.0
EXK29111.1	0.42494988	5.1724925	5.9924925	.	.	.	increased_virulence_(hypervirulence)	PHI:9236	0	.	0	.	0	GH43_26,GH43_15,GH43_17,GH43_37,GH43_2,GH43_14,GH117,GH43_30,GH43_8,GH43_6,GH43_12,GH43,GH43_34,GH43_31,GH43_5,GH43_18,GH43_16,GH43_11,GH43_4,GH43_33,GH43_9,GH43_32,GH43_28,GH43_22,GH43_10,GH43_19,GH43_13,GH43_36,GH43_24,GH43_29,GH43_3	0.0	0.03	1	1	0.56	0	0	63859.86	581	3.0	7.0125	4	201	328	135	77	317	104	56	48	0.953125	1.0	1.0	0.0	1	1	1	1	1	1	0	0	3.47	3.59	0.0
EXK40819.1	0.4245718	1.7527055	5.7067055	.	.	.	.	.	0	.	0	.	0	.	0.0	0.341	1	1	0.04	0	0	35896.67	305	17.0	9.6968	2	61	129	55	37	117	125	74	51	2.43589743589744	1.0	0.0	0.0	1	1	1	1	1	1	0	0	16.22	16.22	0.0
EXK44762.1	0.42362818	0.412323	5.788323	.	.	.	.	.	0	.	0	.	0	.	0.0	0.104	1	1	0.03	0	0	50565.39	445	4.5	7.0349	5	122	215	123	60	227	118	65	53	1.44	0.0	0.0	0.0	1	1	1	1	1	1	0	0	0.09	0.15	0.0
EXK49533.1	0.42167145	1.19377	5.61777	.	.	.	reduced_virulence	PHI:9126	0	.	0	.	0	AA3,AA3_1,AA3_3,AA3_2	0.0	0.096	1	1	0.2	0	0	70037.56	638	-24.0	4.644	6	205	365	169	78	347	149	67	82	0.842105263157895	1.0	0.0	0.0	1	0	1	1	1	1	0	0	0.02	0.02	0.0
EXK25561.1	0.42167145	0.312631499999999	5.9226315	.	.	.	.	.	0	.	0	.	0	GH64	0.0	0.065	1	1	0.49	0	0	50077.33	459	-6.0	5.1555	6	141	276	126	44	246	103	50	53	1.03092783505155	0.0	1.0	0.0	1	1	1	1	1	1	0	0	0.74	0.94	0.0
EXK36507.1	0.42167145	-0.3752605	4.1567395	.	.	.	reduced_virulence,unaffected_pathogenicity	PHI:6127,PHI:5288,PHI:5020,PHI:5289,PHI:5290	0	.	0	.	0	.	0.0	0.078	1	1	0.72	0	0	72084.03	647	-8.0	5.4781	8	205	366	151	97	347	139	69	70	1.0958904109589	.	.	.	1	0	1	0	0	0	0	0	0.02	0.02	0.0
EXK26856.1	0.42167145	0.1720275	5.9980275	.	.	.	.	.	0	.	0	.	0	GH16	0.0	0.029	1	1	0.41	0	0	49239.1	439	-16.5	4.6586	4	106	249	90	64	260	106	48	58	0.763779527559055	0.0	0.0	0.0	1	1	1	1	1	1	0	0	0.06	0.06	0.0
EXK43561.1	0.42085016	1.2201945	5.9481945	.	.	.	.	.	0	.	0	.	0	.	0.0	0.212	1	1	0.76	0	0	51459.58	473	-6.0	4.9811	10	171	274	125	65	272	84	40	44	1.11864406779661	0.0	0.0	0.0	1	1	1	1	1	1	0	0	0.64	0.66	0.0
EXK29477.1	0.41964543	1.7139	2.6479	.	.	.	.	.	0	.	1	PF05730	0	.	0.0	0.011	1	1	0.8	1	0	17919.62	183	-1.0	4.7412	8	90	137	66	8	123	11	5	6	0.318840579710145	0.0	0.0	0.0	1	1	1	1	1	1	1	0	0.06	16.51	0.0
EXK38614.1	0.4149911	0.990365499999998	5.5103655	.	.	.	reduced_virulence	PHI:1213	0	.	0	.	0	.	0.0	0.08	1	1	0.3	0	0	38411.37	350	-12.0	4.5439	2	114	193	103	38	190	82	36	46	1.15068493150685	0.0	0.0	0.0	1	1	1	1	1	1	0	0	4.74	4.76	0.0
EXK45932.1	0.41433418	-1.318882	-0.508882	.	.	.	.	.	0	.	0	.	0	.	0.528	0.337	0	0	0.23	0	0	28500.39	269	-5.5	4.8866	2	97	151	101	19	153	62	29	33	0.771428571428571	.	.	.	0	0	0	0	0	0	0	0	0.01	0.12	0.0
EXK46379.1	0.41433418	1.581709	-0.506291	.	.	.	unaffected_pathogenicity,reduced_virulence,lethal,increased_virulence_(hypervirulence),loss_of_pathogenicity	PHI:2269,PHI:6957,PHI:4077,PHI:9460,PHI:2022,PHI:2312,PHI:685,PHI:2802,PHI:2247,PHI:7696,PHI:5271,PHI:5440,PHI:2837,PHI:2844,PHI:2835,PHI:784,PHI:8929,PHI:7485,PHI:59,PHI:7915,PHI:3866,PHI:6956,PHI:5272,PHI:3301,PHI:7511	0	.	0	.	0	.	0.805	0.543	0	0	0.3	0	0	27285.96	260	-3.0	5.3566	2	96	153	96	19	150	57	28	29	0.791666666666667	.	.	.	0	0	0	0	0	0	0	0	0.99	1.01	0.0
EXK29989.1	0.40835524	6.514276	2.500276	.	.	.	.	.	0	.	0	.	0	.	0.981	0.688	1	1	0.49	1	0	29117.11	272	4.5	7.8187	14	118	155	87	18	141	72	39	33	0.811594202898551	0.0	0.0	0.0	1	1	1	1	1	1	1	1	0.0	22.69	0.0
EXK33117.1	0.4074852	-5.894265	-0.512265	.	.	.	.	.	0	.	0	.	0	.	0.0	0.103	0	0	0.17	0	0	71876.78	680	16.0	9.6875	3	243	402	188	51	377	154	88	66	0.586854460093897	.	.	.	0	0	0	0	0	0	0	0	0.01	0.02	0.0
EXK33334.1	0.40652168	0.0374000000000003	5.9774	.	.	.	.	.	0	.	0	.	0	GH55	0.0	0.01	1	1	0.7	0	0	83816.23	769	-7.5	5.5659	11	266	450	228	106	453	128	64	64	0.978494623655914	0.0	0.0	0.0	1	1	1	1	1	1	0	0	0.02	0.62	0.0
EXK36657.1	0.40526444	-0.1325765	5.8194235	.	.	.	.	.	0	.	0	.	0	.	0.0	0.00800000000000001	1	1	0.75	0	0	29991.05	293	-24.0	3.7127	5	148	199	90	20	150	45	11	34	0.661764705882353	0.0	0.0	0.0	1	1	1	1	1	1	0	0	0.18	0.18	0.0
EXK40844.1	0.40515548	0.678973500000001	5.7489735	.	.	.	.	.	0	.	0	.	0	.	0.00600000000000001	0.149	1	1	0.62	0	0	5736.5	50	0.0	6.0085	0	13	29	16	10	32	6	3	3	1.30769230769231	0.0	0.0	0.0	1	1	1	1	0	1	0	0	1.29	1.29	0.0
EXK35837.1	0.40220246	-0.0259534999999991	5.6920465	.	.	.	.	.	0	.	0	.	0	GH28	0.0	0.047	1	1	0.67	0	0	53857.67	484	-7.0	5.1683	4	134	275	142	55	256	107	52	55	1.66666666666667	0.0	0.0	0.0	1	1	1	1	1	1	0	0	0.04	0.05	0.0
EXK36326.1	0.40220246	0.273065	5.649065	.	.	.	.	.	0	.	0	.	0	GH145,PL24	0.0	0.104	1	1	0.48	0	0	49103.88	438	-4.5	5.894	0	128	230	109	65	229	106	54	52	1.35365853658537	0.0	0.0	0.0	1	1	1	1	1	1	0	0	1.19	1.19	0.0
EXK28851.1	0.40220246	0.00531000000000148	5.93331	.	.	.	.	.	0	.	0	.	0	.	0.0	0.012	1	1	0.14	0	0	57500.59	513	-5.0	5.6705	2	151	274	143	62	267	124	62	62	1.14285714285714	0.0	0.0	0.0	1	1	1	1	1	1	0	0	0.83	0.83	0.0
EXK45606.1	0.40220246	-0.00568450000000054	5.6223155	.	.	.	.	.	0	.	0	.	0	PL4_1,PL4_3,PL4_4,PL4_5,PL4,PL4_2	0.0	0.0620000000000001	1	1	0.5	0	0	67703.46	602	-2.5	6.2066	2	172	323	147	91	314	152	78	74	1.2992125984252	0.0	0.0	0.0	1	1	1	1	1	1	0	0	0.31	0.31	0.0
EXK29086.1	0.40209964	6.176748	5.802748	.	.	.	reduced_virulence,increased_virulence_(hypervirulence),unaffected_pathogenicity,effector_(plant_avirulence_determinant)	PHI:2342,PHI:2341,PHI:2712,PHI:9298,PHI:2711,PHI:3128,PHI:2442,PHI:8059	1	MpNEP1_2,VdNEP,MpNEP1_1	1	PF05630	0	.	0.045	0.184	1	1	0.7	0	0	27532.11	256	-13.0	4.3688	6	85	161	59	30	139	62	26	36	0.8	0.0	0.0	0.0	1	1	1	1	1	1	0	0	0.68	0.68	0.0
EXK45619.1	0.40209964	6.025111	5.735111	.	.	.	unaffected_pathogenicity,effector_(plant_avirulence_determinant)	PHI:1575,PHI:3216,PHI:3378,PHI:1581	1	MoCDIP4	1	PF03443	1	AA9	0.00700000000000001	0.208	1	1	0.27	0	0	30100.55	276	-14.5	4.3718	7	89	159	76	31	156	61	25	36	0.90625	0.0	0.0	0.0	1	1	1	1	1	1	0	0	1.11	1.11	0.0
EXK49857.1	0.40209964	5.3734795	5.6974795	.	.	.	.	.	0	.	0	.	0	.	0.738	0.208	1	1	0.66	0	0	16228.99	159	-5.5	4.4551	0	65	105	46	7	87	35	15	20	0.452830188679245	0.0	0.0	0.0	1	1	1	1	1	1	0	0	0.88	0.88	0.0
EXK43168.1	0.40155178	0.49785	5.99985	.	.	.	.	.	0	.	0	.	0	.	0.0	0.083	1	1	0.87	0	0	89322.86	883	-41.5	4.1297	48	529	661	187	61	405	137	49	88	0.626728110599078	0.0	0.0	0.0	1	1	1	1	1	1	0	0	0.0	0.01	0.0
EXK28707.1	0.39766866	1.4142985	-0.5057015	.	.	.	increased_virulence_(hypervirulence),reduced_virulence,lethal,unaffected_pathogenicity	PHI:2269,PHI:6957,PHI:9460,PHI:9041,PHI:6956,PHI:5272,PHI:7511,PHI:2247,PHI:2802,PHI:5271,PHI:7696,PHI:5440,PHI:2836,PHI:7485	0	.	0	.	0	.	0.752	0.568	0	0	0.13	0	0	26971.65	252	0.0	6.4986	1	87	140	82	17	133	60	31	29	0.964285714285714	.	.	.	0	0	0	0	0	0	0	0	0.01	0.04	0.0
EXK36176.1	0.39572686	-0.0677859999999999	5.602214	.	.	.	.	.	0	.	0	.	0	.	0.0	0.0550000000000001	1	1	0.74	0	0	57008.89	523	-1.0	6.3637	12	190	307	137	69	286	113	59	54	0.91869918699187	1.0	0.0	0.0	1	1	1	1	0	1	0	0	0.08	0.08	0.0
EXK38474.1	0.39572686	1.2950265	5.9950265	.	.	.	reduced_virulence,unaffected_pathogenicity	PHI:3721,PHI:7283	0	.	0	.	0	GH28	0.0	0.0500000000000001	1	1	0.75	0	0	58018.79	548	-6.0	5.7233	12	221	346	155	56	294	117	59	58	0.926470588235294	1.0	0.0	0.0	1	1	1	1	1	1	0	0	0.32	0.41	0.0
EXK46208.1	0.39320892	1.018099	5.740099	.	.	.	.	.	0	.	0	.	0	.	0.0	0.213	1	1	0.7	0	0	35945.62	341	-12.0	4.4387	11	130	216	107	33	205	54	23	31	0.726315789473684	0.0	0.0	0.0	1	1	1	1	1	1	0	0	0.4	4.87	0.0
EXK36367.1	0.3916464	-0.261645500000001	5.6783545	.	.	.	unaffected_pathogenicity	PHI:2032,PHI:541	0	.	0	.	0	CE10	0.0	0.01	1	1	0.19	0	0	60043.51	549	-12.5	4.9852	4	177	296	158	74	314	124	59	65	0.992424242424242	0.0	0.0	0.0	1	1	1	1	1	1	0	0	5.56	5.61	0.0
EXK36689.1	0.3907267	1.034322	5.720322	.	.	.	.	.	0	.	0	.	0	.	0.001	0.218	1	1	0.42	0	0	36125.19	326	-2.5	6.027	3	93	179	101	37	183	72	37	35	0.985074626865672	0.0	0.0	0.0	1	1	1	1	1	1	0	0	0.15	0.15	0.0
EXK40372.1	0.38937372	0.5632985	5.9992985	.	.	.	.	.	0	.	0	.	0	AA2	0.0	0.094	1	1	0.62	0	0	55194.98	510	6.5	7.9266	7	192	301	113	56	261	107	59	48	0.887096774193548	0.0	0.0	0.0	1	1	1	1	1	1	0	0	0.28	0.28	0.0
EXK26820.1	0.38937372	0.1262945	5.7122945	.	.	.	.	.	0	.	0	.	0	.	0.0	0.069	1	1	0.36	0	0	54425.04	497	0.5	6.5652	5	167	287	139	52	259	119	63	56	0.878260869565217	1.0	0.0	0.0	1	1	1	1	0	1	0	0	0.49	0.57	0.0
EXK40371.1	0.38937372	0.5632985	5.9992985	.	.	.	.	.	0	.	0	.	0	AA2	0.0	0.094	1	1	0.62	0	0	55194.98	510	6.5	7.9266	7	192	301	113	56	261	107	59	48	0.887096774193548	0.0	0.0	0.0	1	1	1	1	1	1	0	0	0.28	0.28	0.0
EXK49609.1	0.38937372	1.3472695	5.9512695	.	.	.	reduced_virulence,unaffected_pathogenicity	PHI:2117,PHI:4615,PHI:6569	0	.	0	.	0	.	0.0	0.066	1	1	0.27	0	0	57075.76	532	-3.0	6.2603	5	192	305	156	59	271	149	78	71	1.02439024390244	1.0	0.0	0.0	1	1	1	1	1	1	0	0	0.27	0.28	0.0
EXK35732.1	0.38937372	0.0383735000000005	5.9603735	.	.	.	.	.	0	.	0	.	0	GH30,GH30_7,GH30_8,GH30_2,GH30_5,GH30_4,GH30_6,GH30_3,GH30_1	0.0	0.013	1	1	0.66	0	0	59249.37	555	8.5	7.3084	7	219	340	161	61	284	113	66	47	0.907563025210084	0.0	0.0	0.0	1	1	1	1	1	1	0	0	0.22	0.22	0.0
EXK36068.1	0.38937372	5.047236	5.741236	.	.	.	unaffected_pathogenicity,loss_of_pathogenicity	PHI:2138	0	.	0	.	0	GH15,CBM20	0.0	0.0510000000000001	1	1	0.63	0	0	62710.23	582	12.5	8.9505	8	226	355	167	67	310	122	69	53	1.0	0.0	0.0	0.0	1	0	1	1	1	1	0	0	0.07	0.07	0.0
EXK34841.1	0.38937372	1.422821	5.984821	.	.	.	reduced_virulence	PHI:5185,PHI:5186	0	.	0	.	0	AA2	0.0	0.073	1	1	0.7	0	0	57230.76	530	13.5	9.0676	7	189	312	146	59	280	117	68	49	1.08870967741935	0.0	0.0	0.0	1	1	1	1	1	1	0	0	0.05	0.08	0.0
EXK41725.1	0.38820642	-0.5679795	2.6720205	.	.	.	.	.	0	.	0	.	0	.	0.038	0.422	1	1	0.49	1	0	32153.58	299	9.0	8.7707	7	120	180	66	35	169	66	39	27	0.595505617977528	1.0	0.0	0.0	1	1	1	1	1	1	1	1	0.87	23.35	0.0
EXK36215.1	0.38553423	0.330559999999999	5.72456	.	.	.	.	.	0	.	0	.	0	.	0.0	0.101	1	1	0.45	0	0	48139.62	430	-3.5	6.0399	2	122	225	119	69	256	87	45	42	1.08910891089109	0.0	0.0	0.0	1	1	1	1	1	1	0	0	1.83	2.02	0.0
EXK32408.1	0.38520443	7.774579	3.346579	.	.	.	.	.	0	.	0	.	0	.	0.942	0.796	1	1	0.58	0	0	13193.21	120	4.0	8.3626	5	40	64	37	12	71	25	15	10	0.892857142857143	.	.	.	0	1	0	0	0	0	0	0	0.03	0.03	0.0
EXK32421.1	0.38202512	-0.0590994999999994	5.8209005	.	.	.	.	.	0	.	0	.	0	.	0.0	0.02	1	1	0.17	0	0	45125.77	416	-14.5	4.8738	5	130	229	126	47	227	115	54	61	0.946236559139785	0.0	0.0	0.0	1	1	1	1	1	1	0	0	0.06	0.06	0.0
EXK44619.1	0.38202512	1.0351965	5.9751965	.	.	.	reduced_virulence,unaffected_pathogenicity	PHI:712,PHI:3991,PHI:3919,PHI:2700	0	.	0	.	0	AA1_2,AA1_1,AA1,AA1_3	0.0	0.01	1	1	0.63	0	0	67233.66	601	4.5	6.8102	6	171	319	161	93	332	139	78	61	1.09774436090226	0.0	0.0	0.0	1	1	1	1	1	1	0	0	0.01	0.08	0.0
EXK28427.1	0.38202512	5.0352785	5.9812785	.	.	.	increased_virulence_(hypervirulence)	PHI:9236	0	.	0	.	0	GH43_26,GH43_15,GH43_37,GH43_2,GH43_14,GH117,GH43_30,GH43_8,GH43_6,GH43_12,GH43,GH43_34,GH43_31,GH43_5,GH43_16,GH43_11,GH43_4,GH43_33,GH43_9,GH43_32,GH43_28,GH43_10,GH43_19,GH43_13,GH43_36,GH43_24,GH43_29,GH43_3	0.0	0.00900000000000001	1	1	0.59	0	0	63301.89	574	15.5	8.7259	8	180	312	151	76	324	130	77	53	0.977777777777778	0.0	0.0	0.0	1	1	1	1	1	1	0	0	0.33	0.73	0.0
EXK29192.1	0.38202512	0.051946500000001	5.9919465	.	.	.	unaffected_pathogenicity	PHI:716	0	.	0	.	0	AA7	0.0	0.01	1	1	0.71	0	0	71930.34	654	1.0	6.6165	8	205	366	182	88	373	146	77	69	1.0974025974026	0.0	0.0	0.0	1	1	1	1	1	1	0	0	0.33	2.38	0.0
EXK49430.1	0.38202512	-0.0781409999999991	5.861859	.	.	.	.	.	0	.	0	.	0	GH76	0.0	0.01	1	1	0.43	0	0	68542.94	616	-5.5	6.0538	8	198	327	166	88	344	143	74	69	0.875	0.0	0.0	0.0	1	1	1	1	1	1	0	0	1.18	1.3	0.0
EXK34775.1	0.38202512	-0.105309499999998	5.8346905	.	.	.	.	.	0	.	0	.	0	.	0.0	0.01	1	1	0.26	0	0	67171.25	601	-9.5	5.7252	8	162	318	164	84	322	144	73	71	1.20472440944882	0.0	0.0	0.0	1	1	1	1	1	1	0	0	0.01	0.01	0.0
EXK29461.1	0.38131547	1.046142	5.878142	.	.	.	reduced_virulence,unaffected_pathogenicity	PHI:2032,PHI:6121,PHI:541	0	.	0	.	0	CE10,CE1	0.0	0.028	1	1	0.71	0	0	58730.66	534	6.0	7.8573	8	158	300	146	61	300	114	62	52	1.13445378151261	1.0	0.0	0.0	1	1	1	1	1	1	0	0	13.0	13.02	0.0
EXK46846.1	0.38128918	-0.207147999999999	5.612852	.	.	.	.	.	0	.	0	.	0	.	0.0	0.03	1	1	0.62	0	0	38966.83	376	-12.0	4.484	0	145	242	125	12	200	62	26	36	0.422018348623853	0.0	0.0	0.0	1	1	1	1	0	1	0	0	0.01	0.01	0.0
EXK37622.1	0.381031	-5.980713	-0.508713	.	.	.	effector_(plant_avirulence_determinant),unaffected_pathogenicity,reduced_virulence,lethal,increased_virulence_(hypervirulence)	PHI:8723,PHI:2846,PHI:7582,PHI:4904,PHI:6520,PHI:9056	0	.	0	.	0	AA3	0.0	0.088	0	0	0.39	0	0	51302.48	478	-0.5	6.4333	5	166	273	148	35	263	113	59	54	0.8	.	.	.	0	0	0	0	0	0	0	0	0.04	0.08	0.0
EXK38469.1	0.381031	-6.452612	-0.506612	.	.	.	.	.	0	.	0	.	0	.	0.0	0.00900000000000001	0	0	0.11	0	0	106161.86	996	-17.0	5.1226	13	336	573	350	74	580	236	114	122	0.796	.	.	.	0	0	0	0	0	0	0	0	0.0	0.02	0.0
EXK43373.1	0.3808012	-0.0671019999999976	5.878898	.	.	.	.	.	0	.	0	.	0	.	0.0	0.00900000000000001	1	1	0.12	0	0	77717.45	690	-12.5	5.3814	8	201	356	187	100	367	166	82	84	1.17424242424242	0.0	0.0	0.0	1	1	1	1	1	1	0	0	0.26	0.59	0.0
EXK27232.1	0.37870264	-0.136824499999999	5.6711755	.	.	.	.	.	0	.	0	.	0	.	0.0	0.032	1	1	0.02	0	0	66316.95	598	1.5	6.6755	2	180	306	163	68	313	161	85	76	1.12698412698413	1.0	0.0	0.0	1	1	1	1	1	1	0	0	2.96	2.96	0.0
EXK29690.1	0.37838057	0.1427265	5.8787265	.	.	.	unaffected_pathogenicity	PHI:2510,PHI:2488	0	.	0	.	0	GH47	0.0	0.0440000000000001	1	1	0.42	0	0	60938.25	543	-15.0	4.7289	3	171	277	141	85	303	118	54	64	1.16239316239316	0.0	0.0	0.0	1	1	1	1	1	1	0	0	2.37	2.47	0.0
EXK36471.1	0.37816724	0.264113	5.814113	.	.	.	.	.	0	.	0	.	0	GH162	0.0	0.075	1	1	0.38	0	0	59100.14	526	5.5	7.9417	6	155	269	138	68	276	129	69	60	1.41	1.0	0.0	0.0	1	1	1	1	1	1	0	0	1.88	2.79	0.0
EXK33934.1	0.3770048	0.804	6.0	.	.	.	.	.	0	.	0	.	0	.	0.001	0.133	1	1	0.69	0	0	11109.72	112	2.5	10.2287	0	42	82	26	9	82	5	4	1	0.3	0.0	0.0	0.0	1	1	1	1	1	1	0	0	13.01	13.01	0.0
EXK44683.1	0.3762033	6.075801	2.967801	.	.	.	increased_virulence_(hypervirulence),reduced_virulence,lethal,unaffected_pathogenicity,loss_of_pathogenicity	PHI:2269,PHI:4077,PHI:6957,PHI:9460,PHI:2022,PHI:2312,PHI:685,PHI:2802,PHI:2247,PHI:7696,PHI:5271,PHI:5440,PHI:2837,PHI:2844,PHI:784,PHI:7485,PHI:8929,PHI:3866,PHI:6956,PHI:3301,PHI:5272,PHI:7511	0	.	0	.	0	.	0.916	0.602	1	1	0.48	0	0	27695.64	258	1.0	6.7459	4	90	148	92	21	137	58	31	27	1.2	.	.	.	0	1	0	0	0	1	0	0	2.1	2.15	0.0
EXK25684.1	0.37604606	2.789936	5.999936	.	.	.	.	.	0	.	0	.	0	.	0.0500000000000001	0.415	1	1	0.58	0	0	5414.35	51	0.0	6.4435	0	20	27	21	4	31	9	5	4	0.733333333333333	0.0	0.0	0.0	1	1	1	1	1	1	0	0	10.54	10.54	0.0
EXK34284.1	0.37495536	3.9617625	-0.5022375	.	.	.	.	.	0	.	0	.	0	.	0.975	0.769	0	0	0.28	0	0	23158.13	215	-3.5	5.0418	3	74	124	74	21	124	48	23	25	0.846153846153846	.	.	.	0	0	0	0	0	0	0	0	0.01	0.07	0.0
EXK24665.1	0.374023	0.946970999999999	5.068971	.	.	.	.	.	0	.	0	.	0	.	0.096	0.217	1	1	0.37	0	0	5059.05	47	4.0	11.7505	0	14	25	14	7	35	6	5	1	0.611111111111111	0.0	0.0	0.0	1	1	1	1	0	1	0	0	0.61	0.61	0.0
EXK44589.1	0.37326205	1.729184	5.691184	.	.	.	reduced_virulence	PHI:6471	0	.	0	.	0	.	0.0	0.173	1	1	0.09	0	0	40326.61	369	-8.0	4.8737	3	122	206	111	35	202	81	38	43	0.948051948051948	0.0	0.0	1.0	1	1	1	1	1	1	0	0	0.13	0.14	0.0
EXK44531.1	0.37200937	0.1034045	5.9714045	.	.	.	.	.	0	.	0	.	0	.	0.0	0.022	1	1	0.46	0	0	57477.04	530	4.5	7.2034	10	181	310	155	67	308	114	62	52	0.902985074626866	1.0	0.0	0.0	1	1	1	1	1	1	0	0	0.02	0.04	0.0
EXK24617.1	0.3716481	0.0865410000000013	5.816541	.	.	.	.	.	0	.	0	.	0	.	0.0	0.045	1	1	0.45	0	0	40913.82	363	-17.5	4.3773	2	105	194	93	55	201	82	34	48	1.19718309859155	0.0	0.0	0.0	1	1	1	1	1	1	0	0	1.36	1.47	0.0
EXK38612.1	0.3716481	0.458734000000001	5.720734	.	.	.	.	.	0	.	0	.	0	.	0.0	0.123	1	1	0.25	0	0	39495.75	369	-9.0	4.7769	2	128	207	123	31	204	76	35	41	0.94047619047619	0.0	0.0	0.0	1	1	1	1	1	1	0	0	0.14	0.14	0.0
EXK26360.1	0.3697541	-0.196503000000001	5.737497	.	.	.	.	.	0	.	0	.	0	GH27,CBM35	0.0	0.011	1	1	0.79	0	0	58286.12	549	0.0	6.4917	7	221	337	155	54	293	93	48	45	0.952380952380952	0.0	0.0	0.0	1	1	1	1	0	1	0	0	0.03	0.04	0.0
EXK33220.1	0.36790174	1.4068225	5.9628225	.	.	.	reduced_virulence,unaffected_pathogenicity	PHI:4615,PHI:6569	0	.	0	.	0	.	0.0	0.074	1	1	0.69	0	0	46024.66	442	-11.5	4.6216	0	161	278	154	31	250	91	41	50	0.858333333333333	0.0	0.0	0.0	1	1	1	1	1	1	0	0	5.91	5.93	0.0
EXK33221.1	0.36790174	1.4068225	5.9628225	.	.	.	reduced_virulence,unaffected_pathogenicity	PHI:4615,PHI:6569	0	.	0	.	0	.	0.0	0.074	1	1	0.69	0	0	46024.66	442	-11.5	4.6216	0	161	278	154	31	250	91	41	50	0.858333333333333	0.0	0.0	0.0	1	1	1	1	1	1	0	0	5.91	5.93	0.0
EXK46170.1	0.36778608	-0.0582599999999993	5.73774	.	.	.	.	.	0	.	0	.	0	.	0.0	0.034	1	1	0.6	0	0	64620.49	574	-2.5	6.1448	6	159	299	141	94	324	121	62	59	1.33587786259542	1.0	0.0	0.0	1	1	1	1	1	1	0	0	0.2	0.21	0.0
EXK26568.1	0.36639544	-4.280689	-0.506689	.	.	.	.	.	0	.	0	.	0	.	0.00800000000000001	0.363	0	0	0.24	0	0	35858.49	332	-6.0	5.5252	2	111	180	100	39	193	78	39	39	0.677777777777778	.	.	.	0	0	0	0	0	0	0	0	0.01	0.02	0.0
EXK37714.1	0.36481202	0.737795	5.849795	.	.	.	.	.	0	.	0	.	0	.	0.001	0.147	1	1	0.68	0	0	27976.31	260	-3.5	4.8582	3	102	167	65	23	133	47	22	25	0.825396825396825	0.0	0.0	0.0	1	1	1	1	1	1	0	0	3.41	3.41	0.0
EXK37715.1	0.36481202	0.737795	5.849795	.	.	.	.	.	0	.	0	.	0	.	0.001	0.147	1	1	0.68	0	0	27976.31	260	-3.5	4.8582	3	102	167	65	23	133	47	22	25	0.825396825396825	0.0	0.0	0.0	1	1	1	1	1	1	0	0	3.41	3.41	0.0
EXK24156.1	0.3639248	0.563599000000001	5.999599	.	.	.	.	.	0	.	0	.	0	.	0.0	0.094	1	1	0.68	0	0	35283.69	328	-20.0	4.0996	9	127	210	83	43	180	58	21	37	0.82716049382716	0.0	0.0	0.0	1	1	1	1	1	1	0	0	0.2	0.23	0.0
EXK25463.1	0.3639248	1.41959	5.99759	.	.	.	.	.	0	.	0	.	0	.	0.084	0.153	1	1	0.7	0	0	24689.43	235	-11.5	4.1262	5	89	151	60	16	129	39	14	25	0.890625	0.0	0.0	0.0	1	1	1	1	1	1	0	0	0.03	0.03	0.0
EXK39206.1	0.3626505	-0.184467000000001	5.671533	.	.	.	.	.	0	.	0	.	0	.	0.0	0.024	1	1	0.15	0	0	32326.44	284	-18.5	4.3111	6	68	139	79	33	147	77	31	46	1.48888888888889	0.0	0.0	0.0	1	1	1	1	0	1	0	0	0.0	0.0	0.0
EXK35655.1	0.36261797	0.760502999999999	5.980503	.	.	.	.	.	0	.	0	.	0	GH30,GH30_7,GH30_9,GH30_8,GH30_2,GH30_5,GH30_4,GH30_6,GH59,GH30_3,GH30_1	0.0	0.13	1	1	0.76	0	0	52114.69	485	1.5	6.7585	6	179	282	137	58	274	90	48	42	0.923076923076923	0.0	0.0	0.0	1	1	1	1	1	1	0	0	5.37	5.38	0.0
EXK45605.1	0.36255613	-0.0299344999999995	5.6100655	.	.	.	.	.	0	.	0	.	0	PL4_1,PL4_3,PL4_4,PL4_5,PL4,PL4_2	0.0	0.0600000000000001	1	1	0.38	0	0	75377.07	670	-4.5	6.02	4	192	358	169	101	349	169	86	83	1.35294117647059	0.0	0.0	0.0	1	1	1	1	1	1	0	0	0.31	0.32	0.0
EXK36586.1	0.36255613	0.164872000000001	5.984872	.	.	.	.	.	0	.	0	.	0	PL4_1,PL4_3,PL4_4,PL4_5,PL4,PL4_2	0.0	0.03	1	1	0.63	0	0	74299.88	662	3.0	6.7857	4	207	360	162	106	342	158	85	73	1.37007874015748	1.0	0.0	0.0	1	1	1	1	1	1	0	0	0.04	0.05	0.0
EXK42444.1	0.36236885	5.993059	0.395059	.	.	.	.	.	0	.	0	.	0	.	1.0	0.933	0	0	0.6	0	0	5959.8	56	0.5	6.8527	6	24	37	11	4	32	13	7	6	0.6875	.	.	.	0	0	0	0	0	0	0	0	0.0	0.0	0.0
EXK44549.1	0.36192143	0.0338300000000009	5.97983	.	.	.	.	.	0	.	0	.	0	.	0.0	0.00900000000000001	1	1	0.76	0	0	32296.38	311	-23.5	3.7454	7	152	217	82	25	154	47	12	35	0.656716417910448	0.0	0.0	0.0	1	1	1	1	1	1	0	0	0.01	0.01	0.0
EXK30392.1	0.36108655	0.700893	5.962893	.	.	.	.	.	0	.	0	.	0	.	0.001	0.122	1	1	0.48	0	0	10494.11	97	7.5	11.8511	2	38	55	33	14	62	11	10	1	0.666666666666667	0.0	0.0	0.0	1	1	1	1	1	1	0	1	18.44	18.94	0.782608695652174
EXK47716.1	0.35933304	-0.866068	-0.506068	.	.	.	.	.	0	.	0	.	0	.	0.793	0.147	0	0	0.49	0	0	22929.14	224	16.0	11.9356	0	83	143	51	17	147	39	28	11	0.372549019607843	.	.	.	0	0	0	0	0	0	0	0	0.0	0.01	0.0
EXK44547.1	0.35877264	-0.166622499999999	5.6533775	.	.	.	.	.	0	.	0	.	0	GH139	0.0	0.03	1	1	0.64	0	0	89551.01	778	-1.0	6.4031	4	200	387	196	126	423	178	92	86	1.47619047619048	0.0	0.0	0.0	1	1	1	1	1	1	0	0	11.94	11.94	0.0
EXK47663.1	0.35715002	1.1561855	5.9941855	.	.	.	reduced_virulence,unaffected_pathogenicity	PHI:7320,PHI:6538,PHI:144	0	.	0	.	0	GH18	0.0	0.027	1	1	0.18	0	0	77773.22	707	-8.5	5.3717	1	220	405	174	72	344	187	92	95	1.06832298136646	0.0	0.0	0.0	1	1	1	1	1	1	0	0	0.14	0.15	0.0
EXK33373.1	0.35715002	1.1983645	5.9163645	.	.	.	reduced_virulence	PHI:9098	0	.	0	.	0	.	0.0	0.047	1	1	0.42	0	0	65062.94	602	-7.0	5.4106	3	185	356	176	60	318	146	72	74	1.18181818181818	1.0	0.0	0.0	1	1	1	1	1	1	0	0	0.89	0.92	0.0
EXK47664.1	0.35715002	1.1561855	5.9941855	.	.	.	reduced_virulence,unaffected_pathogenicity	PHI:7320,PHI:6538,PHI:144	0	.	0	.	0	GH18	0.0	0.027	1	1	0.18	0	0	77773.22	707	-8.5	5.3717	1	220	405	174	72	344	187	92	95	1.06832298136646	0.0	0.0	0.0	1	1	1	1	1	1	0	0	0.14	0.15	0.0
EXK29145.1	0.35715002	-0.291282	5.648718	.	.	.	unaffected_pathogenicity	PHI:4076	0	.	0	.	0	GH35	0.0	0.01	1	1	0.59	0	0	113520.64	1021	3.5	6.7453	5	313	548	270	143	541	238	127	111	1.35436893203884	1.0	0.0	0.0	1	0	1	1	1	1	0	0	0.12	0.18	0.0
EXK41185.1	0.3569405	0.5324485	5.7284485	.	.	.	.	.	0	.	0	.	0	.	0.0	0.134	1	1	0.14	0	0	48270.46	450	-5.0	5.6442	3	156	253	137	44	251	112	56	56	0.816666666666667	1.0	0.0	0.0	1	1	1	1	1	1	0	0	10.17	10.51	0.0
EXK48801.1	0.356743	-6.4463335	-0.5063335	.	.	.	.	.	0	.	0	.	0	.	0.0	0.01	0	0	0.04	0	0	91809.45	853	-13.0	5.2226	7	278	460	288	62	457	220	107	113	0.96875	.	.	.	0	0	0	0	0	0	0	0	0.0	0.48	0.0
EXK33536.1	0.35533267	-2.54345	2.68855	.	.	.	.	.	0	.	0	.	0	.	0.002	0.126	1	1	0.83	1	0	31116.25	303	5.0	7.6875	13	128	206	58	23	173	44	26	18	0.528846153846154	0.0	0.0	0.0	1	1	1	1	1	1	1	0	0.15	16.88	0.0
EXK48194.1	0.35533267	-1.2255	2.8985	.	.	.	reduced_virulence	PHI:350	0	.	0	.	0	.	0.0	0.146	1	1	0.86	1	0	21831.38	212	-3.0	4.9404	2	103	144	63	17	111	36	17	19	0.7	0.0	0.0	0.0	1	1	1	1	1	1	1	0	0.95	5.7	0.0
EXK33440.1	0.3544604	1.0393	5.9793	.	.	.	reduced_virulence,unaffected_pathogenicity	PHI:7705,PHI:9126	0	.	0	.	0	AA3,AA3_3,AA3_2,AA3_1,AA8	0.0	0.01	1	1	0.45	0	0	65916.39	607	-0.5	6.4546	2	202	334	165	72	342	127	67	60	0.87741935483871	0.0	0.0	0.0	1	1	1	1	1	1	0	0	0.02	0.02	0.0
EXK24861.1	0.35371664	6.3734655	3.9374655	.	.	.	.	.	0	.	0	.	0	.	0.881	0.525	1	1	0.43	0	0	7771.95	71	6.0	10.5591	0	26	38	23	13	45	12	10	2	0.952380952380952	.	.	.	1	0	1	0	0	0	0	1	16.11	16.15	0.777777777777778
EXK36449.1	0.3530817	7.4149355	5.3749355	.	.	.	.	.	0	.	0	.	0	.	0.796	0.544	1	1	0.11	0	0	6592.57	59	3.5	9.2606	1	15	30	16	5	26	19	12	7	1.875	1.0	0.0	0.0	1	1	1	1	0	1	0	0	0.05	0.05	0.0
EXK34697.1	0.35269508	0.0180444999999985	5.9640445	.	.	.	.	.	0	.	0	.	0	CBM22	0.0	0.00900000000000001	1	1	0.81	0	0	30514.3	295	-15.5	4.081	6	158	202	69	24	131	41	14	27	0.637931034482759	0.0	0.0	0.0	1	1	1	1	1	1	0	0	0.0	0.0	0.0
EXK35704.1	0.35122326	0.141977000000001	5.739977	.	.	.	.	.	0	.	0	.	0	GH51	0.0	0.067	1	1	0.77	0	0	69464.87	643	0.0	6.5114	2	224	364	184	80	358	127	66	61	1.14285714285714	0.0	0.0	1.0	1	0	1	1	1	1	0	0	0.02	0.13	0.0
EXK24067.1	0.34984457	5.0290525	0.0790525	.	.	.	.	.	0	.	0	.	0	.	0.985	0.84	0	0	0.71	0	0	10668.08	98	4.0	8.5116	4	37	58	28	7	51	21	13	8	0.761904761904762	.	.	.	0	0	0	0	0	0	0	0	0.0	0.0	0.0
EXK30510.1	0.34973627	4.560713	5.488713	.	.	.	unaffected_pathogenicity,effector_(plant_avirulence_determinant)	PHI:7665,PHI:6831,PHI:8935,PHI:8934,PHI:7381,PHI:7376,PHI:6832,PHI:7378,PHI:6833,PHI:7380	0	.	1	PF01476	0	.	0.0	0.012	1	1	0.89	0	0	65834.8	602	15.0	8.174	28	229	369	131	71	317	118	69	49	1.18253968253968	1.0	0.0	0.0	1	0	1	1	0	1	0	0	0.01	0.02	0.0
EXK27515.1	0.3497274	0.00253100000000206	5.642531	.	.	.	.	.	0	.	0	.	0	.	0.0	0.0600000000000001	1	1	0.31	0	0	70315.99	637	17.0	9.5283	6	186	348	181	62	335	162	92	70	1.15827338129496	0.0	0.0	0.0	1	0	1	1	1	1	0	0	0.6	0.6	0.0
EXK28659.1	0.349541	0.0905019999999994	5.982502	.	.	.	.	.	0	.	0	.	0	GH5_46,GH5_5,GH5_36,GH5,GH5_22,GH5_27,GH5_28,GH5_25,GH5_54,GH5_29,GH5_48,GH5_39	0.0	0.018	1	1	0.48	0	0	56037.11	500	-3.5	6.0556	3	147	269	135	74	275	113	58	55	1.12264150943396	0.0	0.0	0.0	1	1	1	1	1	1	0	0	0.02	0.04	0.0
EXK34568.1	0.349541	1.140475	5.852475	.	.	.	reduced_virulence,unaffected_pathogenicity	PHI:3347,PHI:1046	0	.	0	.	0	AA7	0.0	0.048	1	1	0.63	0	0	54696.1	500	-3.0	5.9034	3	159	270	150	67	290	107	54	53	1.14406779661017	0.0	1.0	0.0	1	1	1	1	1	1	0	0	0.03	0.07	0.0
EXK35681.1	0.349541	1.2201395	5.8841395	.	.	.	reduced_virulence,unaffected_pathogenicity	PHI:3347,PHI:1046	0	.	0	.	0	AA7	0.0	0.0560000000000001	1	1	0.3	0	0	54505.64	498	-1.5	6.2849	4	158	266	146	62	280	102	53	49	1.06422018348624	0.0	0.0	0.0	1	1	1	1	1	1	0	0	1.81	2.84	0.0
EXK34313.1	0.349541	4.6061225	5.5461225	.	.	.	unaffected_pathogenicity,loss_of_pathogenicity	PHI:191,PHI:24	0	.	0	.	0	GH3	0.0	0.01	1	1	0.24	0	0	84328.82	770	-9.0	5.3021	6	238	419	239	86	435	184	90	94	1.17365269461078	0.0	0.0	0.0	1	0	1	1	1	1	0	0	0.06	0.07	0.0
EXK32816.1	0.349541	0.976371000000001	5.904371	.	.	.	reduced_virulence,unaffected_pathogenicity	PHI:2032,PHI:9144,PHI:6121,PHI:541	0	.	0	.	0	CE10	0.0	0.012	1	1	0.24	0	0	61269.96	559	-0.5	6.4255	4	178	307	162	68	319	126	65	61	0.869565217391304	0.0	0.0	0.0	1	1	1	1	1	1	0	0	0.32	0.33	0.0
EXK26915.1	0.349541	-0.331983	5.494017	.	.	.	.	.	0	.	0	.	0	GH29	0.0	0.029	1	1	0.48	0	0	67944.75	607	-11.0	5.34	5	177	330	146	96	329	144	71	73	1.15267175572519	0.0	0.0	0.0	1	0	1	1	1	1	0	0	0.9	0.9	0.0
EXK35895.1	0.34897822	2.4979505	5.7199505	.	.	.	.	.	0	.	0	.	0	.	0.144	0.319	1	1	0.18	0	0	11855.59	101	-5.0	4.5355	1	21	39	28	19	60	30	13	17	1.52380952380952	0.0	0.0	0.0	1	1	1	1	1	1	0	0	3.91	3.91	0.0
EXK46653.1	0.34823677	0.413689499999999	5.1956895	.	.	.	.	.	0	.	0	.	0	.	0.0	0.203	1	1	0.0600000000000001	0	0	36209.45	310	-2.0	6.2346	1	78	142	78	49	150	96	50	46	1.44230769230769	0.0	0.0	0.0	1	1	1	1	1	1	0	1	18.51	18.96	0.739130434782609
EXK36045.1	0.34548682	1.357395	5.959395	.	.	.	.	.	0	.	0	.	0	GH43_37,GH43_2,GH43_30,CBM35,GH43_8,GH43_12,GH43,GH43_34,GH43_31,GH43_18,GH43_16,GH43_11,GH43_4,GH43_33,GH43_9,GH43_32,GH43_22,GH43_25,GH43_19,GH43_10,GH43_24,GH43_29,GH43_3	0.0	0.233	1	1	0.71	0	0	49331.85	448	-4.5	5.4484	4	162	254	110	59	234	93	46	47	1.23333333333333	0.0	0.0	0.0	1	1	1	1	1	1	0	0	0.09	0.1	0.0
EXK46276.1	0.34353518	4.480683	4.486683	.	.	.	unaffected_pathogenicity,reduced_virulence,lethal,increased_virulence_(hypervirulence),loss_of_pathogenicity	PHI:6957,PHI:4077,PHI:9460,PHI:2022,PHI:685,PHI:2247,PHI:2802,PHI:5271,PHI:7696,PHI:8927,PHI:5440,PHI:2835,PHI:7485,PHI:8929,PHI:59,PHI:3866,PHI:6956,PHI:5272,PHI:3301,PHI:7511	0	.	0	.	0	.	0.546	0.453	1	1	0.09	0	0	29140.15	272	-0.5	6.2637	2	98	153	90	24	158	59	30	29	0.710144927536232	.	.	.	1	1	1	0	1	0	0	0	0.84	0.85	0.0
EXK26427.1	0.34048176	-0.156578	5.651422	.	.	.	.	.	0	.	0	.	0	.	0.0	0.032	1	1	0.42	0	0	61250.92	544	-1.0	6.377	1	172	280	132	87	294	117	61	56	1.22222222222222	0.0	0.0	0.0	1	1	1	1	0	1	0	0	0.08	0.26	0.0
EXK26906.1	0.33911702	-0.1069035	5.7130965	.	.	.	.	.	0	.	0	.	0	.	0.0	0.03	1	1	0.37	0	0	69314.77	636	-4.5	5.9977	11	210	374	157	67	347	139	71	68	0.830065359477124	0.0	0.0	0.0	1	0	1	1	1	1	0	0	0.15	0.15	0.0
EXK26418.1	0.3388946	5.361205	5.893205	.	.	.	effector_(plant_avirulence_determinant)	PHI:2830	1	MoAVR_Pita2	0	.	0	.	0.0	0.078	1	1	0.15	0	0	39632.39	361	-10.0	4.9229	10	128	200	105	40	183	89	42	47	1.11594202898551	0.0	0.0	0.0	1	1	1	1	1	1	0	0	0.11	0.13	0.0
EXK49879.1	0.33837488	1.141083	5.991083	.	.	.	reduced_virulence,unaffected_pathogenicity	PHI:2117,PHI:4615,PHI:6569	0	.	0	.	0	.	0.0	0.025	1	1	0.7	0	0	42371.24	413	1.5	6.8539	0	185	263	141	38	235	67	36	31	0.722689075630252	0.0	0.0	0.0	1	1	1	1	1	1	0	0	5.82	5.84	0.0
EXK41221.1	0.33746678	6.1534365	5.4874365	.	.	.	.	.	0	.	0	.	0	.	0.912	0.199	1	1	0.77	0	0	21578.96	210	-1.0	5.0323	0	82	130	100	7	125	23	11	12	0.862745098039216	0.0	0.0	0.0	1	1	1	1	1	1	0	0	0.0	2.35	0.0
EXK43417.1	0.33671224	4.7981965	5.7441965	.	.	.	unaffected_pathogenicity,loss_of_pathogenicity	PHI:191,PHI:24	0	.	0	.	0	GH3	0.0	0.00900000000000001	1	1	0.46	0	0	85780.29	787	12.5	8.7391	7	258	436	246	88	449	162	90	72	0.978723404255319	0.0	0.0	0.0	1	0	1	1	1	1	0	0	0.15	0.22	0.0
EXK23729.1	0.33671224	0.9150585	5.6690585	.	.	.	reduced_virulence,unaffected_pathogenicity	PHI:3347,PHI:1046	0	.	0	.	0	AA7	0.0	0.041	1	1	0.44	0	0	55138.14	501	-1.0	6.3464	5	163	269	145	63	271	102	53	49	1.09433962264151	0.0	1.0	0.0	1	1	1	1	0	1	0	0	0.01	0.67	0.0
EXK29876.1	0.33671224	0.321483500000001	5.9554835	.	.	.	.	.	0	.	0	.	0	.	0.0	0.0610000000000001	1	1	0.37	0	0	63329.69	585	-0.5	6.3255	6	194	325	172	56	329	129	65	64	0.972789115646258	1.0	0.0	0.0	1	1	1	1	1	1	0	0	0.01	0.02	0.0
EXK29500.1	0.33671224	-0.0341794999999978	5.9118205	.	.	.	unaffected_pathogenicity	PHI:4076	0	.	0	.	0	GH35	0.0	0.00900000000000001	1	1	0.46	0	0	105789.34	958	10.0	7.1855	10	312	508	254	139	538	194	109	85	1.11004784688995	0.0	0.0	0.0	1	1	1	1	1	1	0	0	1.27	1.5	0.0
EXK38398.1	0.33671224	-0.223572499999999	5.4344275	.	.	.	.	.	0	.	0	.	0	AA4,AA7	0.0	0.057	1	1	0.66	0	0	53533.75	495	9.0	8.0704	5	174	274	149	61	277	98	57	41	0.965811965811966	0.0	0.0	0.0	1	0	1	1	0	1	0	0	0.01	0.04	0.0
EXK30788.1	0.33671224	1.1022375	5.9582375	.	.	.	reduced_virulence	PHI:9144,PHI:6121	0	.	0	.	0	CE10	0.0	0.024	1	1	0.47	0	0	57944.91	534	9.5	8.6156	6	174	291	169	60	315	110	62	48	0.887323943661972	0.0	0.0	0.0	1	1	1	1	1	1	0	0	0.47	0.55	0.0
EXK34680.1	0.3363276	2.036496	5.942496	.	.	.	.	.	0	.	0	.	0	.	0.002	0.347	1	1	0.58	0	0	27070.61	254	10.0	9.9835	1	93	162	35	7	81	110	60	50	1.48076923076923	1.0	0.0	0.0	1	1	1	1	1	1	0	0	3.14	3.14	0.0
EXK33449.1	0.33598286	5.1615945	5.9815945	.	.	.	increased_virulence_(hypervirulence)	PHI:9236	0	.	0	.	0	GH43_26,GH43_28,GH43_10,GH43_31,GH43_19,GH43_14,GH43_13,GH43_15,GH43_30,GH43_36,GH43_11,GH43_8,GH43_12,GH43_9,GH43,GH43_34,GH43_29,GH43_3	0.0	0.03	1	1	0.6	0	0	63284.39	559	2.0	6.8209	6	163	294	141	87	317	111	59	52	1.0655737704918	0.0	0.0	0.0	1	1	1	1	1	1	0	0	3.14	3.16	0.0
EXK30722.1	0.33502212	0.114615500000001	5.9346155	.	.	.	.	.	0	.	0	.	0	.	0.0	0.03	1	1	0.21	0	0	54879.46	482	-14.5	4.9116	10	132	247	110	73	260	127	60	67	1.22105263157895	0.0	0.0	0.0	1	1	1	1	1	1	0	0	0.02	0.02	0.0
EXK32932.1	0.334878	-9.2685515	-4.4025515	.	.	.	.	.	0	.	0	.	0	.	0.021	0.168	0	1	0.49	0	1	29499.15	286	0.0	6.488	4	129	185	64	31	161	57	30	27	0.604651162790698	1.0	0.0	1.0	1	1	1	1	1	1	0	2	5.54	43.57	0.0
EXK30327.1	0.33482423	1.211933	5.731933	.	.	.	reduced_virulence	PHI:7968,PHI:785	0	.	0	.	0	GH125	0.0	0.08	1	1	0.14	0	0	52178.83	467	-3.5	5.9808	5	145	239	117	60	244	116	59	57	1.1340206185567	0.0	0.0	0.0	1	1	1	1	1	1	0	0	0.02	0.03	0.0
EXK34365.1	0.33482423	0.728375500000001	5.6443755	.	.	.	reduced_virulence	PHI:7968,PHI:785	0	.	0	.	0	GH125	0.0	0.014	1	1	0.1	0	0	58613.09	517	-4.5	6.0563	6	142	258	137	78	282	132	68	64	1.18867924528302	0.0	0.0	0.0	1	0	1	1	1	1	0	0	0.04	0.06	0.0
EXK40913.1	0.33351415	3.014741	5.318741	.	.	.	.	.	0	.	0	.	0	.	0.422	0.194	1	1	0.08	0	0	16285.41	147	-10.0	4.2618	2	43	78	49	15	82	41	16	25	1.0	0.0	0.0	0.0	1	1	1	1	1	1	0	0	0.07	0.07	0.0
EXK31878.1	0.3298522	-2.406752	2.549248	.	.	.	.	.	0	.	0	.	0	.	0.0	0.174	1	1	0.8	1	0	26396.47	261	-4.0	4.7749	13	143	185	74	18	142	37	17	20	0.486842105263158	0.0	0.0	0.0	1	1	1	1	1	1	1	0	0.06	8.15	0.0
EXK33296.1	0.3298503	0.467687	5.993687	.	.	.	.	.	0	.	0	.	0	.	0.0	0.079	1	1	0.76	0	0	47754.75	490	-50.0	3.2388	7	212	377	143	14	269	68	9	59	0.614973262032086	0.0	0.0	0.0	1	1	1	1	1	1	0	0	0.02	0.02	0.0
EXK49681.1	0.3286115	-2.7217435	-0.4777435	.	.	.	.	.	0	.	0	.	0	.	0.232	0.394	0	0	0.28	0	0	31569.28	297	-4.0	5.579	3	100	162	106	29	183	66	33	33	0.682926829268293	.	.	.	0	0	0	0	0	0	0	0	0.0	0.01	0.0
EXK27814.1	0.32855806	-0.227251000000001	5.718749	.	.	.	.	.	0	.	0	.	0	.	0.0	0.00900000000000001	1	1	0.78	0	0	255818.15	2439	-36.5	4.6287	5	1062	1673	667	170	1301	282	126	156	0.688811188811189	0.0	1.0	0.0	1	0	1	1	1	1	0	0	10.48	10.6	0.0
EXK32085.1	0.32852697	0.657198999999999	5.979199	.	.	.	.	.	0	.	0	.	0	.	0.0	0.113	1	1	0.83	0	0	74251.21	756	-73.0	2.5916	1	472	663	232	27	317	77	2	75	0.351648351648352	0.0	0.0	0.0	1	1	1	1	1	1	0	0	0.53	0.53	0.0
EXK32086.1	0.32852697	0.657198999999999	5.979199	.	.	.	.	.	0	.	0	.	0	.	0.0	0.113	1	1	0.83	0	0	74251.21	756	-73.0	2.5916	1	472	663	232	27	317	77	2	75	0.351648351648352	0.0	0.0	0.0	1	1	1	1	1	1	0	0	0.53	0.53	0.0
EXK37037.1	0.32817498	6.0014665	0.4874665	.	.	.	.	.	0	.	0	.	0	.	1.0	0.919	0	0	0.65	0	0	15290.15	141	6.0	8.2316	9	58	84	28	16	69	28	18	10	1.35714285714286	.	.	.	0	0	0	0	0	0	0	0	0.91	0.94	0.0
EXK23760.1	0.3275575	-3.2602475	2.2357525	.	.	.	.	.	0	.	0	.	0	.	0.0	0.084	1	1	0.39	1	0	62876.57	565	24.0	9.9642	1	175	283	156	67	309	134	81	53	1.18461538461538	0.0	0.0	1.0	1	1	0	1	0	0	1	1	27.09	33.11	0.956521739130435
EXK40727.1	0.322078	0.575695000000001	5.975695	.	.	.	.	.	0	.	0	.	0	.	0.0	0.1	1	1	0.68	0	0	43130.92	404	29.5	10.0766	13	154	252	108	25	181	109	71	38	1.03296703296703	0.0	1.0	0.0	1	1	1	1	1	1	0	0	0.08	0.08	0.0
EXK36648.1	0.320823	5.431442	5.993442	.	.	.	.	.	0	.	1	PF00734	0	GH5_46,GH5_13,CBM1,GH5_1,GH5,GH5_22,GH5_41,GH158,GH5_42,GH5_18,GH5_31,GH5_19,GH5_54,GH5_10,GH5_17,GH5_7	0.0	0.073	1	1	0.74	0	0	50131.83	457	-4.5	5.6255	6	167	273	118	66	247	98	49	49	1.00917431192661	0.0	0.0	0.0	1	1	1	1	1	1	0	0	15.97	15.97	0.0
EXK43436.1	0.3199364	0.368698499999999	5.9906985	.	.	.	.	.	0	.	0	.	0	GH13,GH13_1,GH13_14,CBM21,GH13_27,GH13_31,GH13_15,GH13_2,GH13_12,GH13_32,GH13_6,GH13_41,GH13_13,GH13_28,GH13_36,GH13_4,GH13_7,GH13_24	0.0	0.0629999999999999	1	1	0.76	0	0	84674.24	785	4.0	7.1403	13	326	476	196	104	425	127	68	59	0.971751412429379	1.0	0.0	0.0	1	1	1	1	1	1	0	0	0.63	2.46	0.0
EXK29345.1	0.31953388	7.638458	3.594458	.	.	.	.	.	0	.	0	.	0	.	0.869	0.805	1	1	0.13	0	0	25483.04	237	0.5	6.6398	3	84	131	76	28	143	55	29	26	0.686567164179104	.	.	.	0	1	0	0	0	1	0	0	0.29	0.31	0.0
EXK27801.1	0.31691086	0.303850000000001	5.69185	.	.	.	.	.	0	.	0	.	0	.	0.0	0.102	1	1	0.83	0	0	161576.33	1710	-120.0	3.4666	115	1013	1411	335	22	880	197	39	158	0.307414104882459	0.0	1.0	0.0	1	0	1	1	1	1	0	0	0.09	0.17	0.0
EXK45353.1	0.3159763	-0.321806999999999	5.498193	.	.	.	.	.	0	.	0	.	0	GH63,GH37,GH142	0.0	0.03	1	1	0.11	0	0	92552.35	813	-25.0	4.9571	4	218	387	193	120	419	236	112	124	1.15853658536585	1.0	0.0	0.0	1	0	1	1	1	1	0	0	0.16	0.17	0.0
EXK33453.1	0.31451905	0.494431000000001	5.852431	.	.	.	.	.	0	.	0	.	0	.	0.0	0.107	1	1	0.79	0	0	44804.44	404	0.5	6.6488	2	135	213	115	56	229	77	40	37	1.1685393258427	0.0	0.0	0.0	1	1	1	1	1	1	0	0	0.23	0.29	0.0
EXK36280.1	0.31435776	0.286290999999999	5.974291	.	.	.	.	.	0	.	0	.	0	.	0.0	0.0520000000000001	1	1	0.65	0	0	23372.7	225	-17.5	3.7373	11	121	151	62	20	112	32	8	24	0.673469387755102	0.0	0.0	0.0	1	1	1	1	1	1	0	0	1.79	1.8	0.0
EXK38707.1	0.3140564	0.166413000000001	5.974413	.	.	.	.	.	0	.	0	.	0	.	0.0	0.032	1	1	0.63	0	0	26599.38	254	-16.5	3.9785	7	118	164	76	19	131	44	14	30	0.706896551724138	0.0	0.0	0.0	1	1	1	1	1	1	0	0	0.0	0.1	0.0
EXK32563.1	0.31373757	1.0695435	5.8035435	.	.	.	.	.	0	.	0	.	0	.	0.00800000000000001	0.203	1	1	0.76	0	0	23526.08	223	-9.0	4.3437	2	91	141	58	22	118	39	16	23	0.807692307692308	0.0	0.0	0.0	1	1	1	1	1	1	0	1	20.18	20.2	0.652173913043478
EXK27751.1	0.3123584	8.703078	3.417078	.	.	.	.	.	0	.	0	.	0	.	0.991	0.89	1	1	0.17	0	0	4521.12	42	-0.5	5.6246	2	15	23	12	3	23	10	5	5	0.636363636363636	.	.	.	0	0	0	0	0	0	0	0	0.0	0.0	0.0
EXK26425.1	0.31215054	-0.13152	5.65248	.	.	.	.	.	0	.	0	.	0	GH53	0.0	0.036	1	1	0.56	0	0	40160.32	363	-13.5	4.4031	3	109	200	120	47	214	67	28	39	0.988095238095238	0.0	0.0	0.0	1	1	1	1	1	1	0	0	1.75	1.75	0.0
EXK28990.1	0.31149364	0.8874695	-0.5165305	.	.	.	increased_virulence_(hypervirulence),reduced_virulence,lethal,unaffected_pathogenicity,loss_of_pathogenicity	PHI:2269,PHI:4077,PHI:9460,PHI:2022,PHI:2312,PHI:685,PHI:2802,PHI:2247,PHI:5271,PHI:7696,PHI:8927,PHI:5440,PHI:2837,PHI:2844,PHI:784,PHI:7485,PHI:8929,PHI:59,PHI:3866,PHI:5272,PHI:3301	0	.	0	.	0	.	0.663	0.571	0	0	0.49	0	0	28152.07	267	0.0	6.485	3	94	159	91	21	155	54	28	26	0.91044776119403	.	.	.	0	0	0	0	0	0	0	0	0.01	0.2	0.0
EXK31120.1	0.31013605	-4.1472145	-0.5092145	.	.	.	reduced_virulence	PHI:1047	0	.	0	.	0	.	0.01	0.217	0	0	0.19	0	0	36353.52	341	-4.5	5.0835	0	112	196	121	31	203	75	36	39	0.815217391304348	.	.	.	0	0	0	0	0	0	0	0	2.03	2.04	0.0
EXK32844.1	0.31002843	1.058473	4.676473	.	.	.	.	.	0	.	0	.	0	.	0.0	0.397	1	1	0.27	0	0	41286.09	374	-0.5	6.4291	3	112	194	106	48	216	89	47	42	0.955555555555556	0.0	0.0	0.0	1	0	0	1	0	1	0	0	0.02	0.06	0.0
EXK27226.1	0.30940795	0.0452475000000008	5.9852475	.	.	.	.	.	0	.	0	.	0	GH95	0.0	0.01	1	1	0.49	0	0	86668.14	794	-6.0	5.8753	2	266	440	230	94	431	166	84	82	1.03448275862069	0.0	0.0	0.0	1	1	1	1	1	1	0	0	0.07	0.08	0.0
EXK33634.1	0.30940795	-0.0405085000000001	5.8994915	.	.	.	.	.	0	.	0	.	0	.	0.0	0.01	1	1	0.24	0	0	79263.44	724	-25.0	4.7333	3	240	395	220	89	402	179	82	97	0.840909090909091	0.0	0.0	0.0	1	1	1	1	1	1	0	0	0.07	0.08	0.0
EXK36413.1	0.30940795	0.835208000000002	5.775208	.	.	.	reduced_virulence,unaffected_pathogenicity	PHI:7705,PHI:9126,PHI:3865	0	.	0	.	0	AA3,AA3_1,AA3_3,AA3_2	0.0	0.01	1	1	0.31	0	0	71238.66	658	-11.5	5.0767	3	214	368	203	64	359	158	76	82	0.925675675675675	1.0	0.0	0.0	1	1	1	1	1	1	0	0	0.06	0.13	0.0
EXK28800.1	0.30765063	-1.1827265	-5.4127265	.	.	.	.	.	0	.	0	.	0	.	0.976	0.729	0	1	0.66	0	1	21025.07	197	2.0	7.22	6	78	117	72	17	110	46	25	21	0.851063829787234	.	.	.	1	0	1	0	1	0	0	2	5.39	47.56	0.0
EXK41733.1	0.30691236	0.00177300000000136	5.701773	.	.	.	.	.	0	.	0	.	0	.	0.0	0.0500000000000001	1	1	0.3	0	0	56774.09	522	3.5	6.7552	9	182	314	109	70	266	141	78	63	0.81203007518797	1.0	0.0	0.0	1	1	1	1	0	1	0	0	1.98	1.98	0.0
EXK29099.1	0.306611	0.141361500000002	5.9973615	.	.	.	.	.	0	.	0	.	0	.	0.0	0.024	1	1	0.72	0	0	44653.91	409	22.0	9.4524	13	166	249	106	36	190	96	62	34	1.11842105263158	1.0	1.0	0.0	1	1	1	1	1	1	0	0	0.0	0.21	0.0
EXK38634.1	0.306611	5.4000405	5.9920405	.	.	.	.	.	0	.	1	PF00734	0	CBM1	0.0	0.0679999999999999	1	1	0.48	0	0	43216.06	397	6.0	7.8696	8	165	233	96	49	201	88	49	39	0.795698924731183	0.0	1.0	0.0	1	1	1	1	1	1	0	0	0.0	0.0	0.0
EXK28221.1	0.30431163	1.6899965	5.8919965	.	.	.	reduced_virulence	PHI:323	0	.	0	.	0	GH5_22,GH5_23,GH5_52,GH5_37,GH5_49,GH5_45,GH5_39,GH5,GH5_25,GH5_14,GH5_44,GH5_9,GH5_54,GH5_46,GH5_15,GH5_4,GH5_50,GH5_32,GH5_8,GH5_38,GH5_47	0.0	0.133	1	1	0.18	0	0	47009.35	410	8.0	8.1385	7	117	193	107	67	230	111	62	49	1.27173913043478	0.0	0.0	0.0	1	1	1	1	1	1	0	0	0.0	0.0	0.0
EXK44893.1	0.30410466	1.5358155	5.8398155	.	.	.	reduced_virulence	PHI:61	0	.	0	.	0	GH17	0.0	0.116	1	1	0.64	0	0	39044.63	371	-7.0	4.8253	8	149	239	110	30	200	75	35	40	0.816326530612245	0.0	0.0	0.0	1	1	1	1	1	1	0	0	4.53	4.53	0.0
EXK40719.1	0.30410466	0.0597985000000008	5.9997985	.	.	.	.	.	0	.	0	.	0	AA11	0.0	0.01	1	1	0.48	0	0	41533.44	399	-15.0	4.4963	12	157	259	97	36	234	75	32	43	0.541353383458647	0.0	0.0	0.0	1	1	1	1	1	1	0	0	0.51	0.51	0.0
EXK29536.1	0.30410466	0.774975	5.898975	.	.	.	.	.	0	.	0	.	0	.	0.0	0.146	1	1	0.73	0	0	39747.13	381	-4.0	5.7578	7	151	240	128	36	227	71	36	35	0.657142857142857	0.0	0.0	0.0	1	1	1	1	1	1	0	0	0.87	0.9	0.0
EXK34935.1	0.30410466	0.197706499999999	5.4657065	.	.	.	.	.	0	.	0	.	0	.	0.00700000000000001	0.115	1	1	0.48	0	0	32961.5	323	-5.5	5.0974	6	126	208	96	24	203	54	26	28	0.508620689655172	.	.	.	1	1	1	0	1	1	0	0	3.18	3.19	0.0
EXK30693.1	0.30363792	7.7712025	5.6472025	.	.	.	.	.	0	.	0	.	0	.	0.918	0.436	1	1	0.42	0	0	17314.24	164	-7.0	4.3549	0	61	92	56	9	79	39	16	23	1.025	0.0	0.0	0.0	1	1	1	1	1	1	0	0	0.14	0.14	0.0
EXK24978.1	0.30361158	-0.057615499999998	5.8883845	.	.	.	.	.	0	.	0	.	0	.	0.0	0.00900000000000001	1	1	0.21	0	0	64224.26	572	-17.0	5.0437	6	158	302	160	89	313	135	65	70	1.2	0.0	0.0	0.0	1	1	1	1	1	1	0	0	0.0	0.02	0.0
EXK23226.1	0.2988713	6.9511495	4.1431495	.	.	.	.	.	0	.	0	.	0	.	0.779	0.689	1	1	0.16	0	0	25817.42	234	9.0	9.1451	5	77	127	61	29	133	50	31	19	0.666666666666667	0.0	0.0	0.0	1	0	1	1	0	0	0	0	0.05	0.05	0.0
EXK27241.1	0.29718345	1.1582945	5.9782945	.	.	.	reduced_virulence	PHI:2171	0	.	0	.	0	.	0.0	0.03	1	1	0.42	0	0	88450.77	791	1.5	6.5762	5	240	425	198	126	406	183	101	82	1.32236842105263	0.0	0.0	0.0	1	1	1	1	1	1	0	0	9.71	9.71	0.0
EXK46292.1	0.29647052	6.1024475	0.3904475	.	.	.	.	.	0	.	0	.	0	CBM18	1.0	0.952	0	0	0.76	0	0	13505.03	125	1.0	7.2486	12	54	78	21	13	64	29	15	14	1.44	.	.	.	0	0	0	0	0	0	0	0	0.0	0.0	0.0
EXK28635.1	0.29626948	1.5898635	5.8338635	.	.	.	reduced_virulence	PHI:6120	0	.	0	.	0	.	0.0	0.126	1	1	0.64	0	0	48118.35	448	-3.0	5.671	2	161	261	154	50	267	76	38	38	0.754237288135593	0.0	0.0	1.0	1	1	1	1	1	1	0	0	5.14	5.21	0.0
EXK32448.1	0.29527563	-0.548375499999999	5.3916245	.	.	.	.	.	0	.	0	.	0	.	0.0	0.01	1	1	0.2	0	0	60579.55	545	-7.5	5.7895	4	149	284	158	70	293	148	75	73	1.19469026548673	0.0	0.0	0.0	1	1	1	1	1	1	0	0	5.45	5.45	0.0
EXK30400.1	0.29421043	0.0279985000000007	5.9619985	.	.	.	.	.	0	.	0	.	0	.	0.0	0.011	1	1	0.78	0	0	57597.12	513	21.5	9.5298	12	158	271	145	57	266	114	69	45	1.86585365853659	0.0	1.0	0.0	1	1	1	1	1	1	0	0	0.02	0.05	0.0
EXK40995.1	0.29366872	0.616948500000001	5.9929485	.	.	.	.	.	0	.	0	.	0	AA15,AA16	0.0	0.104	1	1	0.41	0	0	32783.31	315	-47.0	3.5858	10	118	217	86	23	169	82	18	64	0.602150537634409	0.0	0.0	0.0	1	1	1	1	1	1	0	0	0.2	0.2	0.0
EXK24415.1	0.29343513	0.764488500000001	5.7104885	.	.	.	reduced_virulence	PHI:8858	0	.	0	.	0	.	0.0	0.00900000000000001	1	1	0.74	0	0	78481.49	744	-11.5	5.2362	8	281	460	234	84	437	143	70	73	0.825641025641026	0.0	0.0	0.0	1	0	1	1	1	1	0	0	0.0	2.28	0.0
EXK28340.1	0.29343513	0.214179000000001	5.998179	.	.	.	.	.	0	.	0	.	0	AA5,AA5_2,CBM32,AA5_1,CBM47	0.0	0.036	1	1	0.77	0	0	73053.45	681	7.0	7.7431	6	260	427	167	76	364	127	70	57	0.843373493975904	1.0	0.0	0.0	1	1	1	1	1	1	0	0	0.23	5.59	0.0
EXK43619.1	0.29325554	6.21456	5.47456	.	.	.	effector_(plant_avirulence_determinant),reduced_virulence,unaffected_pathogenicity	PHI:8055,PHI:8053,PHI:9298,PHI:8054,PHI:2711,PHI:8059,PHI:2342,PHI:8056,PHI:8057,PHI:2341,PHI:2712,PHI:666,PHI:8058,PHI:2442,PHI:8061	1	FoeNEP1,VdNEP,BfNep1	1	PF05630	0	.	0.0	0.29	1	1	0.11	0	0	37987.38	330	3.0	6.9202	6	79	161	72	43	143	129	69	60	1.84313725490196	1.0	0.0	0.0	1	1	1	1	1	1	0	0	5.75	5.75	0.0
EXK27759.1	0.2893316	2.11762	5.85162	.	.	.	reduced_virulence,unaffected_pathogenicity	PHI:4880,PHI:2343,PHI:4916,PHI:115,PHI:9525,PHI:103,PHI:2847,PHI:7283,PHI:1027,PHI:3721,PHI:181	0	.	0	.	0	GH28	0.0	0.211	1	1	0.62	0	0	50026.29	455	-2.0	6.1013	10	139	269	126	47	236	100	51	49	1.54878048780488	0.0	0.0	0.0	1	1	1	1	1	1	0	0	3.46	3.46	0.0
EXK31647.1	0.288782	0.9757075	5.8557075	.	.	.	reduced_virulence,unaffected_pathogenicity	PHI:541,PHI:9144,PHI:6121,PHI:2032	0	.	0	.	0	CE10	0.0	0.02	1	1	0.4	0	0	59917.62	532	-0.5	6.364	8	157	269	142	72	297	116	59	57	1.21238938053097	1.0	0.0	0.0	1	1	1	1	1	1	0	0	0.03	0.07	0.0
EXK30310.1	0.28849384	-0.812435999999999	3.873564	.	.	.	.	.	0	.	0	.	0	.	0.0	0.219	1	1	0.72	0	0	53020.84	489	6.5	7.7315	6	161	274	153	57	271	116	64	52	1.12820512820513	.	.	.	1	0	0	0	0	1	0	0	0.0	0.05	0.0
EXK36691.1	0.28609997	0.453314000000001	5.829314	.	.	.	.	.	0	.	0	.	0	.	0.0	0.104	1	1	0.79	0	0	44633.62	409	-9.0	4.5064	13	148	225	118	49	236	60	26	34	1.16091954022989	0.0	0.0	0.0	1	1	1	1	1	1	0	0	0.98	1.25	0.0
EXK35769.1	0.28497624	-0.404945999999998	5.517054	.	.	.	.	.	0	.	0	.	0	AA7	0.0	0.013	1	1	0.23	0	0	56673.27	504	-6.5	5.4842	5	143	259	151	70	287	125	62	63	1.16666666666667	1.0	0.0	0.0	1	1	1	1	1	1	0	0	1.6	1.81	0.0
EXK37072.1	0.28368318	-0.28985	5.37415	.	.	.	.	.	0	.	0	.	0	.	0.0	0.0560000000000001	1	1	0.76	0	0	10644.23	111	3.5	8.7771	3	64	85	41	3	67	10	7	3	0.421052631578947	0.0	1.0	0.0	1	1	1	1	1	1	0	0	0.09	0.49	0.0
EXK25657.1	0.28245333	-0.0141729999999987	5.871827	.	.	.	.	.	0	.	0	.	0	AA7	0.0	0.019	1	1	0.57	0	0	56636.36	523	-6.0	5.8941	4	181	304	156	69	288	103	53	50	1.07339449541284	0.0	0.0	0.0	1	1	1	1	1	1	0	0	0.95	0.96	0.0
EXK24008.1	0.28245333	-0.3092065	5.5347935	.	.	.	.	.	0	.	0	.	0	GH32	0.0	0.026	1	1	0.62	0	0	56466.12	522	-4.5	5.7839	2	184	312	137	67	279	103	52	51	0.982608695652174	1.0	0.0	0.0	1	1	1	1	0	1	0	0	1.95	1.97	0.0
EXK30734.1	0.28245333	5.759367	5.913367	.	.	.	reduced_virulence,unaffected_pathogenicity,loss_of_pathogenicity	PHI:6791,PHI:9402,PHI:7935,PHI:697,PHI:6812,PHI:68,PHI:17,PHI:6785,PHI:6784,PHI:9400,PHI:72,PHI:3973,PHI:6789,PHI:9401,PHI:6813,PHI:6783,PHI:73,PHI:6811,PHI:6790	0	.	0	.	0	.	0.0	0.141	1	1	0.7	0	0	44006.14	413	-8.0	4.8912	3	158	248	109	46	224	83	39	44	0.98	0.0	0.0	0.0	1	1	1	1	1	1	0	0	0.94	0.95	0.0
EXK29328.1	0.28245333	1.05075	5.99075	.	.	.	reduced_virulence,unaffected_pathogenicity	PHI:541,PHI:9144,PHI:6121,PHI:2032	0	.	0	.	0	CE10	0.0	0.01	1	1	0.45	0	0	65186.35	603	-5.0	5.8743	5	197	357	164	77	354	110	56	54	0.739393939393939	1.0	0.0	0.0	1	1	1	1	1	1	0	0	1.86	2.14	0.0
EXK29327.1	0.28245333	1.05075	5.99075	.	.	.	reduced_virulence,unaffected_pathogenicity	PHI:541,PHI:9144,PHI:6121,PHI:2032	0	.	0	.	0	CE10	0.0	0.01	1	1	0.45	0	0	65186.35	603	-5.0	5.8743	5	197	357	164	77	354	110	56	54	0.739393939393939	1.0	0.0	0.0	1	1	1	1	1	1	0	0	1.86	2.14	0.0
EXK25037.1	0.28245333	0.0525145000000014	5.9925145	.	.	.	unaffected_pathogenicity	PHI:716	0	.	0	.	0	AA7	0.0	0.01	1	1	0.6	0	0	61889.23	581	8.5	8.1367	4	204	348	174	65	352	99	57	42	0.716867469879518	0.0	0.0	0.0	1	1	1	1	1	1	0	0	2.58	2.99	0.0
EXK37053.1	0.28245333	4.987327	5.927327	.	.	.	unaffected_pathogenicity,loss_of_pathogenicity	PHI:191,PHI:24	0	.	0	.	0	GH3	0.0	0.01	1	1	0.33	0	0	88570.96	811	-25.0	4.6618	6	266	465	222	99	448	177	80	97	0.946808510638298	0.0	0.0	0.0	1	1	1	1	1	1	0	0	0.09	0.09	0.0
EXK29715.1	0.28245333	0.1651395	5.8951395	.	.	.	.	.	0	.	0	.	0	CBM38,GH32	0.0	0.045	1	1	0.66	0	0	76189.19	689	-9.0	5.3596	4	226	398	176	98	376	140	69	71	1.06164383561644	0.0	0.0	0.0	1	1	1	1	1	1	0	0	0.12	0.13	0.0
EXK46455.1	0.2819045	-0.0330740000000009	5.900926	.	.	.	unaffected_pathogenicity	PHI:716	0	.	0	.	0	AA7	0.0	0.011	1	1	0.65	0	0	64884.32	594	4.0	6.9108	13	204	341	176	69	330	128	70	58	0.956204379562044	0.0	0.0	0.0	1	1	1	1	1	1	0	0	2.28	2.5	0.0
EXK29724.1	0.28153834	0.0722294999999997	5.9822295	.	.	.	.	.	0	.	0	.	0	.	0.0	0.015	1	1	0.68	0	0	50842.03	466	-9.5	4.7355	4	157	273	131	57	267	70	32	38	0.866666666666667	0.0	0.0	0.0	1	1	1	1	1	1	0	0	5.55	5.74	0.0
EXK43008.1	0.28103846	1.2983045	2.5883045	.	.	.	.	.	0	.	0	.	0	.	0.224	0.561	1	1	0.0500000000000001	1	0	30129.3	272	0.0	6.4996	2	83	132	84	29	142	67	35	32	1.19642857142857	0.0	0.0	0.0	1	1	1	1	1	1	1	1	2.27	24.8	0.0
EXK33414.1	0.2792928	0.582671500000001	4.6206715	.	.	.	.	.	0	.	0	.	0	.	0.003	0.324	1	1	0.81	0	0	27403.36	252	0.5	6.6731	8	105	156	49	26	117	46	24	22	1.28888888888889	.	.	.	0	1	1	0	0	1	0	0	5.59	5.64	0.0
EXK49623.1	0.2791234	0.0301489999999998	5.940149	.	.	.	.	.	0	.	0	.	0	GH16	0.0	0.015	1	1	0.57	0	0	35410.94	318	-17.5	4.2971	5	108	178	76	44	163	68	27	41	0.985714285714286	0.0	0.0	0.0	1	1	1	1	1	1	0	0	0.05	0.07	0.0
EXK34351.1	0.27630728	1.181129	5.911129	.	.	.	reduced_virulence	PHI:7281	0	.	0	.	0	GH32	0.0	0.045	1	1	0.43	0	0	68938.15	619	-7.0	5.4173	1	198	336	161	87	332	146	72	74	1.0962962962963	0.0	0.0	0.0	1	1	1	1	1	1	0	0	0.0	0.0	0.0
EXK48837.1	0.27498692	0.295534000000002	5.935534	.	.	.	.	.	0	.	0	.	0	.	0.0	0.0600000000000001	1	1	0.35	0	0	56536.05	519	-4.5	5.6711	2	173	302	114	53	266	110	55	55	0.890510948905109	0.0	0.0	0.0	1	1	1	1	1	1	0	0	4.3	4.3	0.0
EXK48838.1	0.27498692	0.295534000000002	5.935534	.	.	.	.	.	0	.	0	.	0	.	0.0	0.0600000000000001	1	1	0.35	0	0	56536.05	519	-4.5	5.6711	2	173	302	114	53	266	110	55	55	0.890510948905109	0.0	0.0	0.0	1	1	1	1	1	1	0	0	4.3	4.3	0.0
EXK43390.1	0.27292988	-5.3274415	-0.5214415	.	.	.	.	.	0	.	0	.	0	.	0.00600000000000001	0.193	0	0	0.33	0	0	33238.69	304	-9.0	4.6971	1	102	166	99	30	161	75	34	41	1.1551724137931	.	.	.	0	0	0	0	0	0	0	0	0.04	0.11	0.0
EXK36597.1	0.27183154	0.0058985000000007	5.9398985	.	.	.	.	.	0	.	0	.	0	.	0.0	0.011	1	1	0.27	0	0	50005.94	464	-28.5	4.3524	11	171	278	116	46	233	114	46	68	0.652542372881356	0.0	0.0	0.0	1	1	1	1	1	1	0	0	13.21	13.21	0.0
EXK47122.1	0.2702654	-0.287378999999999	5.496621	.	.	.	.	.	0	.	0	.	0	GH114	0.0	0.036	1	1	0.27	0	0	35457.92	319	-15.5	4.453	6	91	171	91	38	173	89	38	51	1.1304347826087	0.0	0.0	0.0	1	1	1	1	1	1	0	0	0.27	0.33	0.0
EXK40174.1	0.26966834	-3.187813	2.608187	.	.	.	.	.	0	.	0	.	0	.	0.0	0.034	1	1	0.93	1	0	28792.61	277	-13.0	4.1668	0	118	184	73	30	155	43	16	27	0.55952380952381	0.0	0.0	0.0	1	1	1	1	1	1	1	1	0.72	23.53	0.0
EXK40664.1	0.26882318	5.833349	5.243349	.	.	.	.	.	0	.	1	PF00734	0	CBM1,GH45	0.0	0.265	1	1	0.76	0	0	43531.82	412	13.5	8.3605	21	180	264	96	44	223	79	48	31	0.8	.	.	.	1	1	1	0	0	1	0	0	19.24	21.02	0.0
EXK43416.1	0.2686451	1.1583545	5.8883545	.	.	.	reduced_virulence,unaffected_pathogenicity	PHI:541,PHI:9144,PHI:6121,PHI:2032	0	.	0	.	0	CE10,CE1	0.0	0.045	1	1	0.75	0	0	57265.74	528	5.5	8.095	4	176	291	153	60	296	101	55	46	1.096	0.0	0.0	0.0	1	1	1	1	1	1	0	0	0.11	0.12	0.0
EXK49641.1	0.26815557	-2.0410315	3.6109685	.	.	.	.	.	0	.	0	.	0	GH16	0.0	0.0580000000000001	1	1	0.46	1	0	40743.95	371	-15.5	4.566	2	137	211	91	55	202	93	41	52	0.865979381443299	0.0	0.0	0.0	1	1	1	1	1	1	1	1	0.12	22.3	0.0
EXK49051.1	0.26585567	0.0439995000000009	5.7499995	.	.	.	.	.	0	.	0	.	0	CBM19,AA11	0.0	0.0490000000000001	1	1	0.68	0	0	41979.1	427	-2.5	5.6521	11	221	313	101	32	257	58	29	29	0.380116959064327	0.0	0.0	0.0	1	1	1	1	0	1	0	0	0.21	0.23	0.0
EXK29162.1	0.26550728	0.0348730000000015	5.854873	.	.	.	.	.	0	.	0	.	0	GH2	0.0	0.03	1	1	0.14	0	0	71075.11	629	-21.0	4.7431	5	171	327	156	83	317	170	78	92	1.27826086956522	0.0	0.0	0.0	1	1	1	1	1	1	0	0	0.31	0.31	0.0
EXK33430.1	0.26444858	0.7794425	5.9814425	.	.	.	.	.	0	.	0	.	0	GH79	0.0	0.133	1	1	0.73	0	0	54088.26	489	3.0	7.1676	2	153	262	138	70	280	97	52	45	1.2	0.0	0.0	0.0	1	1	1	1	1	1	0	0	1.61	1.7	0.0
EXK27884.1	0.26444858	1.6632205	5.9852205	.	.	.	reduced_virulence,unaffected_pathogenicity	PHI:4509,PHI:4508	0	.	0	.	0	.	0.0	0.113	1	1	0.43	0	0	45245.65	411	-9.0	5.1327	1	122	223	116	56	221	99	48	51	1.14285714285714	0.0	0.0	0.0	1	1	1	1	1	1	0	0	0.67	0.68	0.0
EXK27883.1	0.26444858	-0.102621999999999	5.807378	.	.	.	.	.	0	.	0	.	0	.	0.0	0.015	1	1	0.67	0	0	51380.33	475	-9.5	5.0441	0	139	264	145	50	266	112	54	58	1.22522522522523	1.0	1.0	0.0	1	1	1	1	1	1	0	0	0.14	0.18	0.0
EXK43664.1	0.26444858	0.5932635	5.9752635	.	.	.	.	.	0	.	0	.	0	.	0.0	0.103	1	1	0.7	0	0	50179.06	454	-2.5	6.1301	0	146	253	123	65	252	93	48	45	0.990654205607477	0.0	0.0	0.0	1	1	1	1	1	1	0	0	0.99	1.0	0.0
EXK37258.1	0.26444858	-0.0746115000000005	5.8713885	.	.	.	.	.	0	.	0	.	0	.	0.0	0.00900000000000001	1	1	0.3	0	0	65668.94	586	-10.5	5.1341	3	180	311	160	81	326	132	64	68	0.900763358778626	0.0	0.0	0.0	1	1	1	1	1	1	0	0	0.4	1.27	0.0
EXK38012.1	0.26444858	0.417330000000002	5.36333	.	.	.	reduced_virulence,unaffected_pathogenicity	PHI:9402,PHI:6807,PHI:17,PHI:3973,PHI:697,PHI:9401,PHI:6786,PHI:6792,PHI:6814,PHI:125	0	.	0	.	0	.	0.0	0.00900000000000001	1	1	0.4	0	0	46282.12	416	-16.5	4.5363	2	124	232	121	49	225	109	48	61	0.943181818181818	0.0	0.0	0.0	1	1	1	1	1	1	0	0	3.73	3.77	0.0
EXK38826.1	0.26358443	5.642898	5.232898	.	.	.	reduced_virulence,unaffected_pathogenicity,loss_of_pathogenicity	PHI:4733,PHI:5394,PHI:6986	0	.	0	.	0	.	0.0	0.235	1	1	0.01	0	0	46719.07	414	1.5	6.6291	9	115	211	97	57	209	133	72	61	0.847058823529412	0.0	0.0	0.0	1	1	1	1	1	1	0	0	4.03	4.03	0.0
EXK32919.1	0.26355487	-0.1429915	-0.5049915	.	.	.	reduced_virulence,unaffected_pathogenicity,loss_of_pathogenicity	PHI:9319,PHI:415,PHI:9354,PHI:9353,PHI:8862,PHI:504,PHI:8963	0	.	0	.	0	.	0.0	0.227	0	0	0.1	0	0	39852.31	369	-2.5	6.052	3	128	206	121	33	200	92	47	45	0.850574712643678	.	.	.	0	0	0	0	0	0	0	0	0.03	0.04	0.0
EXK33661.1	0.26001915	-1.3518575	3.5941425	.	.	.	reduced_virulence,unaffected_pathogenicity	PHI:9074,PHI:48,PHI:9058,PHI:2921,PHI:9075,PHI:3919,PHI:1011,PHI:397,PHI:552,PHI:2920	0	.	0	.	0	AA1_2,AA1_1,AA1,AA1_3	0.0	0.00900000000000001	1	1	0.84	1	0	64478.9	581	-16.0	4.8378	4	170	324	162	79	327	111	52	59	1.18032786885246	0.0	0.0	0.0	1	1	1	1	1	1	1	1	0.92	23.43	0.0
EXK40998.1	0.25971684	0.797158	5.537158	.	.	.	.	.	0	.	0	.	0	.	0.03	0.18	1	1	0.28	0	0	28170.29	257	1.5	6.9632	3	81	150	79	13	119	72	38	34	1.5	0.0	1.0	0.0	1	1	1	1	1	1	0	1	18.13	18.14	0.608695652173913
EXK38607.1	0.25971556	0.276879999999999	5.74288	.	.	.	.	.	0	.	0	.	0	.	0.0	0.089	1	1	0.02	0	0	52507.53	473	-6.5	5.367	7	134	256	151	49	246	122	60	62	1.25581395348837	0.0	0.0	0.0	1	1	1	1	1	1	0	0	0.01	0.01	0.0
EXK35337.1	0.25971556	1.1402895	5.8762895	.	.	.	reduced_virulence,unaffected_pathogenicity	PHI:9074,PHI:48,PHI:2920,PHI:2921,PHI:3919,PHI:552,PHI:397,PHI:1011,PHI:9075,PHI:9058,PHI:2700	0	.	0	.	0	AA1_2,AA1_1,AA1_3	0.0	0.0440000000000001	1	1	0.31	0	0	63915.47	571	-12.5	5.4806	7	167	309	149	80	297	136	68	68	1.18181818181818	0.0	0.0	0.0	1	1	1	1	1	1	0	0	0.29	0.3	0.0
EXK34922.1	0.2595283	5.9107255	0.4087255	.	.	.	.	.	0	.	0	.	0	.	1.0	0.917	0	0	0.81	0	0	3578.06	35	0.0	6.41	5	16	25	7	3	22	7	4	3	0.583333333333333	.	.	.	0	0	0	0	0	0	0	0	0.0	0.0	0.0
EXK25251.1	0.25878102	6.518948	5.888948	.	.	.	.	.	0	.	0	.	0	.	0.674	0.431	1	1	0.4	0	0	12630.5	112	2.5	7.8843	2	28	58	33	18	68	18	11	7	1.07692307692308	0.0	0.0	0.0	1	1	1	1	1	1	0	0	0.49	0.51	0.0
EXK44453.1	0.2583142	-0.0199000000000007	5.9141	.	.	.	unaffected_pathogenicity	PHI:716	0	.	0	.	0	AA7	0.0	0.011	1	1	0.75	0	0	60702.23	562	0.5	6.5657	9	215	340	165	74	320	104	55	49	0.903703703703703	0.0	0.0	0.0	1	1	1	1	1	1	0	0	0.01	0.1	0.0
EXK44878.1	0.25757065	5.2330925	-0.4669075	.	.	.	.	.	0	.	0	.	0	.	1.0	0.95	0	0	0.39	0	0	15500.59	142	-0.5	6.2016	10	51	83	34	14	80	31	16	15	0.696969696969697	.	.	.	0	0	0	0	0	0	0	0	0.0	0.0	0.0
EXK44123.1	0.25745916	-0.294329499999999	5.6396705	.	.	.	.	.	0	.	0	.	0	.	0.0	0.011	1	1	0.0500000000000001	0	0	63158.27	557	-1.5	6.3492	4	148	274	162	74	303	140	73	67	1.0948275862069	1.0	0.0	1.0	1	1	1	1	1	1	0	0	0.03	0.1	0.0
EXK45156.1	0.25736398	-6.0651025	-0.5091025	.	.	.	effector_(plant_avirulence_determinant),reduced_virulence,lethal,unaffected_pathogenicity,loss_of_pathogenicity	PHI:6084,PHI:1200,PHI:497,PHI:1083,PHI:5427,PHI:4626,PHI:8735,PHI:4779,PHI:1005,PHI:1233,PHI:1230,PHI:4587,PHI:427,PHI:2272,PHI:417,PHI:5434,PHI:1195,PHI:9481,PHI:7117,PHI:1223,PHI:6317,PHI:4942,PHI:2365,PHI:1244,PHI:149,PHI:2327,PHI:5430,PHI:4941,PHI:2158,PHI:1258,PHI:7760,PHI:165,PHI:7810,PHI:5270,PHI:4681,PHI:7568,PHI:9201,PHI:1218,PHI:1265,PHI:1266,PHI:1239,PHI:1178,PHI:2370,PHI:1031,PHI:2438…	0	.	0	.	0	.	0.0	0.074	0	0	0.11	0	0	194048.88	1806	43.0	9.4424	9	638	1086	413	145	894	421	244	177	0.625506072874494	.	.	.	0	0	0	0	0	0	0	0	0.0	0.0	0.0
EXK45860.1	0.25736398	-1.178804	-0.508804	.	.	.	unaffected_pathogenicity,reduced_virulence,increased_virulence_(hypervirulence),loss_of_pathogenicity	PHI:4655,PHI:5066,PHI:8981,PHI:3599,PHI:3161,PHI:7986,PHI:3620,PHI:6882,PHI:4683,PHI:9022,PHI:2499,PHI:8781,PHI:6601,PHI:8984,PHI:8988,PHI:3012,PHI:8973,PHI:4224,PHI:8732,PHI:8983,PHI:8991,PHI:9020,PHI:3117,PHI:4479,PHI:2439,PHI:8075,PHI:7740	0	.	0	.	0	.	0.0	0.0550000000000001	0	0	0.07	0	0	225473.69	2070	4.0	6.6552	10	710	1174	534	182	1023	506	267	239	0.802105263157895	.	.	.	0	0	0	0	0	0	0	0	0.0	0.0	0.0
EXK45861.1	0.25736398	-1.214854	-0.508854	.	.	.	unaffected_pathogenicity,reduced_virulence,increased_virulence_(hypervirulence),loss_of_pathogenicity	PHI:4655,PHI:5066,PHI:8981,PHI:3599,PHI:3161,PHI:7986,PHI:3620,PHI:6882,PHI:4683,PHI:9022,PHI:2499,PHI:8781,PHI:6601,PHI:8984,PHI:8988,PHI:3012,PHI:8973,PHI:4224,PHI:8732,PHI:8983,PHI:8991,PHI:9020,PHI:3117,PHI:4479,PHI:2439,PHI:8075,PHI:7740	0	.	0	.	0	.	0.0	0.0490000000000001	0	0	0.04	0	0	223042.19	2047	9.0	6.8388	10	702	1156	528	182	1016	499	266	233	0.796610169491525	.	.	.	0	0	0	0	0	0	0	0	0.0	0.0	0.0
EXK48331.1	0.25650805	0.0627564999999999	5.9907565	.	.	.	.	.	0	.	0	.	0	.	0.0	0.012	1	1	0.03	0	0	52794.32	477	14.0	8.0795	13	149	260	111	49	239	126	75	51	0.675438596491228	1.0	1.0	0.0	1	1	1	1	1	1	0	0	6.76	6.77	0.0
EXK48330.1	0.25650805	0.0498530000000002	5.989853	.	.	.	.	.	0	.	0	.	0	.	0.0	0.01	1	1	0.04	0	0	54598.32	494	14.5	7.9615	13	154	269	115	52	247	130	78	52	0.661016949152542	1.0	1.0	0.0	1	1	1	1	1	1	0	0	6.76	6.77	0.0
EXK43883.1	0.25502566	-0.137522	5.808478	.	.	.	.	.	0	.	0	.	0	.	0.0	0.00900000000000001	1	1	0.48	0	0	59846.0	548	-21.0	4.5278	10	172	315	145	62	301	123	54	69	1.03125	0.0	0.0	0.0	1	1	1	1	1	1	0	0	0.89	1.23	0.0
EXK48588.1	0.25390244	-1.839371	2.978629	.	.	.	reduced_virulence,lethal,loss_of_pathogenicity	PHI:2519,PHI:2239,PHI:384	0	.	0	.	0	.	0.0	0.197	1	1	0.33	0	0	48633.44	450	-1.0	6.3143	5	150	249	148	46	252	105	54	51	1.11	.	.	.	0	1	0	0	0	1	0	0	0.19	0.2	0.0
EXK28899.1	0.25390208	3.675739	-0.500261	.	.	.	.	.	0	.	0	.	0	.	0.98	0.716	0	0	0.07	0	0	16370.71	153	-1.5	5.2356	1	49	86	48	10	89	35	17	18	0.813953488372093	.	.	.	0	0	0	0	0	0	0	0	0.0	0.0	0.0
EXK49799.1	0.25026232	-0.668225499999998	5.2717745	.	.	.	.	.	0	.	0	.	0	GH106	0.0	0.01	1	1	0.67	0	0	109516.88	1004	3.0	6.873	3	329	546	304	119	557	206	108	98	1.09777777777778	1.0	0.0	0.0	1	0	1	1	0	1	0	0	1.18	1.19	0.0
EXK49832.1	0.2496508	0.0329249999999988	5.978925	.	.	.	.	.	0	.	0	.	0	.	0.0	0.00900000000000001	1	1	0.78	0	0	33422.59	325	-15.5	4.108	7	176	232	91	26	154	48	17	31	0.602739726027397	0.0	0.0	0.0	1	1	1	1	1	1	0	0	0.11	0.11	0.0
EXK43635.1	0.24910522	0.0441190000000011	5.978119	.	.	.	.	.	0	.	0	.	0	.	0.0	0.011	1	1	0.3	0	0	64718.58	598	2.5	6.8105	9	189	339	175	67	347	131	70	61	0.878205128205128	0.0	0.0	0.0	1	1	1	1	1	1	0	0	0.01	0.02	0.0
EXK27788.1	0.24820799	4.289267	5.495267	.	.	.	.	.	0	.	0	.	0	.	0.344	0.455	1	1	0.23	0	0	24290.83	223	-8.0	4.4329	4	71	122	74	19	130	45	19	26	0.958333333333333	0.0	0.0	0.0	1	1	1	1	1	1	0	0	10.4	10.43	0.0
EXK45422.1	0.24740046	0.283620000000002	5.40762	.	.	.	.	.	0	.	0	.	0	.	0.012	0.134	1	1	0.07	0	0	27621.36	239	-8.0	4.8362	4	53	111	60	34	128	75	35	40	1.4047619047619	0.0	0.0	0.0	1	1	1	1	1	1	0	0	0.06	0.06	0.0
EXK37116.1	0.247031	0.286017499999999	-4.5619825	.	.	.	.	.	0	.	0	.	0	.	0.962	0.846	0	1	0.67	0	1	18237.39	168	1.0	6.6439	6	50	96	41	25	100	30	18	12	0.76	.	.	.	1	1	1	0	0	1	1	2	41.42	41.42	0.85
EXK40261.1	0.24670044	0.212457	5.948457	.	.	.	.	.	0	.	0	.	0	.	0.0	0.0440000000000001	1	1	0.35	0	0	65140.13	595	-12.0	4.9205	7	189	333	172	63	320	146	69	77	0.992424242424242	0.0	0.0	0.0	1	1	1	1	1	1	0	0	0.02	0.69	0.0
EXK41021.1	0.24670044	-0.0990249999999988	5.624975	.	.	.	.	.	0	.	0	.	0	.	0.0	0.046	1	1	0.37	0	0	55052.47	508	-21.5	4.5631	5	162	283	146	56	280	128	56	72	1.01652892561983	0.0	0.0	0.0	1	1	1	1	0	1	0	0	4.16	4.17	0.0
EXK26900.1	0.24670044	0.573003	5.913003	.	.	.	.	.	0	.	0	.	0	CE1	0.0	0.11	1	1	0.27	0	0	50165.83	456	-1.0	6.3085	6	145	248	136	57	261	101	52	49	0.963302752293578	0.0	0.0	0.0	1	1	1	1	1	1	0	0	0.01	0.05	0.0
EXK24405.1	0.244111	1.1783325	5.9483325	.	.	.	.	.	0	.	0	.	0	.	0.0	0.205	1	1	0.58	0	0	21439.95	187	25.0	10.5277	0	56	106	32	25	82	53	40	13	1.85294117647059	1.0	0.0	0.0	1	1	1	1	1	1	0	0	0.03	0.03	0.0
EXK43647.1	0.24410164	0.651032000000001	5.949032	.	.	.	.	.	0	.	0	.	0	.	0.0	0.117	1	1	0.69	0	0	18482.44	177	-12.5	3.9154	7	86	121	55	14	93	30	9	21	0.604651162790698	0.0	0.0	0.0	1	1	1	1	1	1	0	0	0.3	0.42	0.0
EXK43335.1	0.24177986	8.9210865	3.9170865	.	.	.	.	.	0	.	0	.	0	.	0.999	0.835	1	1	0.86	0	0	4878.4	45	1.0	7.7824	2	19	28	7	7	28	9	5	4	0.866666666666667	.	.	.	0	0	0	0	0	0	0	0	0.0	0.0	0.0
EXK32162.1	0.24042785	3.718862	-0.505138	.	.	.	.	.	0	.	0	.	0	.	0.934	0.77	0	0	0.15	0	0	14599.53	133	-3.5	4.7381	1	45	74	39	12	70	35	16	19	1.07407407407407	.	.	.	0	0	0	0	0	0	0	0	0.04	0.04	0.0
EXK36067.1	0.2389158	3.984937	5.880937	.	.	.	.	.	0	.	0	.	0	.	0.411	0.273	1	1	0.58	0	0	20518.45	196	5.5	8.7303	0	76	111	68	18	111	28	19	9	0.5	0.0	1.0	0.0	1	1	1	1	1	1	0	0	18.05	19.74	0.0
EXK44462.1	0.23762402	0.396847999999999	5.748848	.	.	.	.	.	0	.	0	.	0	.	0.0	0.108	1	1	0.91	0	0	173600.51	1805	-164.5	3.3204	166	974	1474	450	32	1058	238	38	200	0.352040816326531	0.0	0.0	0.0	1	0	1	1	1	1	0	0	1.41	1.42	0.0
EXK44503.1	0.23740089	0.624792500000001	5.9887925	.	.	.	.	.	0	.	0	.	0	GH145	0.0	0.106	1	1	0.66	0	0	47890.93	442	0.0	6.4998	2	176	276	119	57	236	84	44	40	0.844660194174757	0.0	0.0	0.0	1	1	1	1	1	1	0	0	0.87	1.19	0.0
EXK25407.1	0.23574317	-5.1302255	-0.5042255	.	.	.	.	.	0	.	0	.	0	.	0.001	0.228	0	0	0.14	0	0	37868.54	349	-8.5	5.2262	2	116	189	103	44	202	88	43	45	0.65625	.	.	.	0	0	0	0	0	0	0	0	0.0	0.01	0.0
EXK30967.1	0.23185721	5.01655	4.84055	.	.	.	reduced_virulence,unaffected_pathogenicity	PHI:1093,PHI:7594	0	.	1	PF05730	0	.	0.075	0.121	1	1	0.84	0	0	19183.69	197	-3.0	4.8546	8	105	137	70	9	119	28	13	15	0.402777777777778	0.0	0.0	0.0	1	1	1	1	1	1	0	0	0.02	5.35	0.0
EXK40771.1	0.23103896	2.038673	5.872673	.	.	.	.	.	0	.	0	.	0	.	0.001	0.36	1	1	0.37	0	0	39472.07	356	10.0	8.3968	9	104	192	94	45	203	85	50	35	0.922222222222222	0.0	1.0	0.0	1	1	1	1	1	1	0	0	0.03	0.03	0.0
EXK49817.1	0.22808236	0.176929000000001	5.996929	.	.	.	.	.	0	.	0	.	0	.	0.0	0.03	1	1	0.69	0	0	30923.97	301	-21.5	3.697	7	163	207	77	25	151	38	9	29	0.48	0.0	0.0	0.0	1	1	1	1	1	1	0	0	0.21	0.24	0.0
EXK36033.1	0.22715488	-0.0516024999999978	5.0723975	.	.	.	.	.	0	.	0	.	0	.	0.0	0.146	1	1	0.88	0	0	33092.37	323	-1.5	6.1234	17	156	237	95	30	195	48	25	23	0.542056074766355	1.0	0.0	0.0	1	1	1	1	1	1	0	0	0.13	9.0	0.0
EXK49233.1	0.22605139	-0.341675	5.394325	.	.	.	unaffected_pathogenicity	PHI:1966	0	.	0	.	0	.	0.0	0.0440000000000001	1	1	0.09	0	0	48110.58	436	-5.5	5.9858	12	144	227	127	60	252	102	53	49	0.649484536082474	0.0	0.0	0.0	1	0	1	1	0	1	0	0	4.73	7.07	0.0
EXK34950.1	0.22426867	1.0560045	5.4420045	.	.	.	.	.	0	.	0	.	0	.	0.0	0.269	1	1	0.39	0	0	39123.4	367	-5.5	5.1817	3	125	206	124	41	216	68	33	35	0.896907216494845	0.0	0.0	0.0	1	1	1	1	1	1	0	0	4.77	5.39	0.0
EXK25265.1	0.2233755	5.29035	5.99035	.	.	.	reduced_virulence,unaffected_pathogenicity	PHI:7320,PHI:144,PHI:8753,PHI:8806	0	.	1	PF00187	0	CBM18,GH18	0.0	0.0500000000000001	1	1	0.14	0	0	132300.96	1177	-5.0	6.1974	48	391	650	258	153	607	310	159	151	1.05982905982906	1.0	1.0	0.0	1	1	1	1	1	1	0	0	0.45	0.45	0.0
EXK29177.1	0.22188279	1.1466495	5.9906495	.	.	.	reduced_virulence,unaffected_pathogenicity	PHI:2117,PHI:4615,PHI:6569	0	.	0	.	0	.	0.0	0.026	1	1	0.74	0	0	42696.48	414	4.0	7.543	1	185	273	135	38	232	66	37	29	0.689655172413793	0.0	0.0	0.0	1	1	1	1	1	1	0	1	14.36	14.42	0.7
EXK28789.1	0.22171819	0.1281495	5.9541495	.	.	.	.	.	0	.	0	.	0	.	0.0	0.029	1	1	0.57	0	0	80793.11	736	-7.0	5.1794	7	240	418	230	81	398	132	64	68	1.25694444444444	1.0	0.0	0.0	1	1	1	1	1	1	0	0	6.76	6.96	0.0
EXK47821.1	0.22141832	-0.440922499999999	5.5050775	.	.	.	.	.	0	.	0	.	0	GH78	0.0	0.00900000000000001	1	1	0.64	0	0	90927.9	831	10.5	8.5976	7	294	451	245	102	465	163	89	74	1.00520833333333	0.0	1.0	0.0	1	0	1	1	1	1	0	0	0.04	0.08	0.0
EXK38635.1	0.22037813	9.526109	4.942109	.	.	.	.	.	0	.	0	.	0	.	0.994	0.77	1	1	0.33	0	0	8806.22	79	-2.0	4.9368	4	22	38	25	9	47	19	9	10	1.84615384615385	0.0	0.0	0.0	1	1	0	1	0	1	0	0	0.05	0.05	0.0
EXK48817.1	0.22030485	1.5388025	5.7328025	.	.	.	.	.	0	.	0	.	0	.	0.0	0.301	1	1	0.56	0	0	50267.33	462	8.0	8.1509	10	162	270	105	56	237	112	62	50	1.26530612244898	1.0	0.0	0.0	1	0	1	1	1	1	0	0	0.03	0.03	0.0
EXK43175.1	0.2197783	1.508523	5.996523	.	.	.	.	.	0	.	0	.	0	.	0.152	0.1	1	1	0.41	0	0	24587.72	238	-6.0	4.9745	3	91	149	80	19	145	38	18	20	0.423529411764706	0.0	0.0	0.0	1	1	1	1	1	1	0	0	0.02	0.02	0.0
EXK32779.1	0.21939614	-0.0340395	5.9059605	.	.	.	.	.	0	.	0	.	0	GH3	0.0	0.01	1	1	0.04	0	0	66515.17	600	-19.5	4.6752	3	168	315	176	63	331	153	69	84	0.977443609022556	0.0	0.0	0.0	1	1	1	1	1	1	0	0	0.07	0.07	0.0
EXK29136.1	0.21939614	4.80054	5.62654	.	.	.	unaffected_pathogenicity,loss_of_pathogenicity	PHI:24	0	.	0	.	0	GH3	0.0	0.029	1	1	0.44	0	0	83459.48	771	5.5	7.5744	2	242	424	255	74	441	155	83	72	0.994318181818182	1.0	0.0	0.0	1	0	1	1	1	1	0	0	0.62	0.88	0.0
EXK35899.1	0.21859965	-0.2208315	5.7191685	.	.	.	.	.	0	.	0	.	0	.	0.0	0.01	1	1	0.33	0	0	64241.87	603	-53.0	3.8943	9	258	388	148	42	271	130	39	91	0.764227642276423	0.0	0.0	0.0	1	0	1	1	1	1	0	0	0.0	0.0	0.0
EXK27571.1	0.21717978	6.5214295	5.5974295	.	.	.	.	.	0	.	0	.	0	.	1.0	0.154	1	1	0.45	0	0	60280.33	560	-34.0	4.8732	1	141	344	212	54	301	144	67	77	0.384615384615385	0.0	0.0	0.0	1	0	1	1	1	1	0	0	0.11	0.12	0.0
EXK29204.1	0.21705493	1.168062	5.994062	.	.	.	reduced_virulence	PHI:9126	0	.	0	.	0	AA3,AA3_3,AA3_2,AA3_1,AA8	0.0	0.029	1	1	0.66	0	0	83916.43	793	1.5	6.7678	6	313	493	221	69	420	158	82	76	0.842105263157895	1.0	0.0	0.0	1	1	1	1	1	1	0	0	0.0	0.14	0.0
EXK32725.1	0.21440265	-0.043717	5.560283	.	.	.	.	.	0	.	0	.	0	.	0.0	0.066	1	1	0.27	0	0	49136.15	454	-13.0	4.7228	10	158	253	115	46	246	118	54	64	1.0	0.0	0.0	0.0	1	1	1	1	0	1	0	0	0.04	4.69	0.0
EXK32406.1	0.21440265	0.293650000000001	5.99965	.	.	.	.	.	0	.	0	.	0	.	0.0	0.0490000000000001	1	1	0.14	0	0	50161.24	449	7.5	7.9456	20	141	251	110	44	260	134	72	62	0.486486486486487	1.0	0.0	0.0	1	1	1	1	1	1	0	0	3.54	3.54	0.0
EXK41012.1	0.21425572	-2.3481175	-0.4101175	.	.	.	.	.	0	.	0	.	0	.	0.204	0.473	0	0	0.07	0	0	30206.03	277	-5.0	5.7104	2	84	149	86	33	152	73	37	36	0.84375	.	.	.	0	0	0	0	0	0	0	0	0.0	0.0	0.0
EXK29588.1	0.21380222	0.0608030000000008	5.994803	.	.	.	.	.	0	.	0	.	0	.	0.0	0.011	1	1	0.39	0	0	41420.74	392	-20.5	4.2052	10	178	253	104	34	202	73	27	46	0.62	0.0	0.0	0.0	1	1	1	1	1	1	0	0	0.02	0.03	0.0
EXK32644.1	0.21380222	-0.0550575000000002	5.9029425	.	.	.	.	.	0	.	0	.	0	.	0.0	0.00700000000000001	1	1	0.46	0	0	32059.66	304	-18.0	4.0297	7	137	201	81	24	155	53	18	35	0.779411764705882	0.0	0.0	0.0	1	1	1	1	1	1	0	0	0.25	0.26	0.0
EXK25548.1	0.21380222	0.367112500000001	5.9951125	.	.	.	.	.	0	.	0	.	0	.	0.002	0.0600000000000001	1	1	0.47	0	0	25793.52	246	-11.0	4.2778	9	112	158	60	18	125	44	17	27	0.622950819672131	0.0	0.0	0.0	1	1	1	1	1	1	0	0	0.5	0.5	0.0
EXK26712.1	0.21235996	-0.203788999999999	5.502211	.	.	.	unaffected_pathogenicity	PHI:697	0	.	0	.	0	.	0.0	0.0490000000000001	1	1	0.42	0	0	41625.74	384	-14.0	4.5112	4	137	219	103	48	217	90	39	51	0.988888888888889	0.0	0.0	0.0	1	1	1	1	1	1	0	1	19.29	21.34	0.85
EXK26176.1	0.2100626	1.191279	5.799279	.	.	.	.	.	0	.	0	.	0	GH5_46,GH5_36,GH140,GH5_1,GH5,GH5_22,GH5_2,GH5_41,GH158,GH5_28,GH5_31,GH5_19,GH5_54,GH5_10,GH5_45,GH5_47,GH5_7	0.0	0.232	1	1	0.62	0	0	43049.09	384	-4.0	5.6074	8	129	211	105	56	205	80	40	40	1.23684210526316	0.0	0.0	0.0	1	1	1	1	1	1	0	0	0.0	0.01	0.0
EXK28069.1	0.20871004	-0.0305840000000019	5.783416	.	.	.	.	.	0	.	0	.	0	GH105	0.0	0.031	1	1	0.23	0	0	44051.56	381	-8.0	4.9624	1	104	188	101	59	203	97	46	51	1.40298507462687	0.0	0.0	0.0	1	1	1	1	1	1	0	0	0.02	0.05	0.0
EXK25385.1	0.20787716	0.00688450000000085	5.6528845	.	.	.	.	.	0	.	0	.	0	.	0.0	0.0590000000000001	1	1	0.29	0	0	59274.1	527	-16.0	4.8158	3	157	263	136	78	280	140	65	75	1.1551724137931	0.0	0.0	0.0	1	1	1	1	1	1	0	0	8.75	8.76	0.0
EXK27650.1	0.20439798	8.637937	5.995937	.	.	.	reduced_virulence	PHI:256	0	.	1	PF11327	0	.	0.522	0.085	1	1	0.72	0	0	31008.76	304	-24.0	3.8751	4	126	227	70	10	145	59	18	41	0.711111111111111	0.0	0.0	0.0	1	1	1	1	1	1	0	0	11.46	11.46	0.0
EXK37913.1	0.2012882	-0.613709000000001	4.996291	.	.	.	.	.	0	.	0	.	0	.	0.0	0.065	1	1	0.8	0	0	21417.45	210	1.5	6.935	5	97	157	66	20	132	24	14	10	0.465753424657534	0.0	0.0	0.0	1	1	1	1	1	1	0	0	4.4	9.57	0.0
EXK27224.1	0.20075864	0.4103765	5.9783765	.	.	.	.	.	0	.	0	.	0	.	0.0	0.072	1	1	0.46	0	0	20422.62	198	-12.0	3.9433	5	102	138	63	11	100	30	9	21	0.666666666666667	0.0	0.0	0.0	1	1	1	1	1	1	0	0	0.09	0.09	0.0
EXK43620.1	0.20075864	0.126398500000001	5.9823985	.	.	.	.	.	0	.	0	.	0	.	0.0	0.024	1	1	0.59	0	0	29748.74	291	-13.5	4.1138	7	154	207	83	20	146	40	14	26	0.542857142857143	0.0	0.0	0.0	1	1	1	1	1	1	0	0	1.28	1.32	0.0
EXK26007.1	0.20042133	8.5917245	5.2237245	.	.	.	reduced_virulence,unaffected_pathogenicity	PHI:7650,PHI:7651	0	.	1	PF00188	0	.	0.096	0.632	1	1	0.41	0	0	30091.73	272	15.0	9.2175	6	91	146	71	39	138	58	40	18	1.16071428571429	0.0	0.0	0.0	1	1	0	1	0	1	0	0	0.15	0.15	0.0
EXK42449.1	0.20014662	8.1605845	5.0165845	.	.	.	.	.	0	.	0	.	0	.	0.996	0.528	1	1	0.39	0	0	4028.57	38	-1.5	5.3518	1	14	20	13	6	24	10	5	5	0.909090909090909	.	.	.	1	1	1	0	0	1	0	0	0.0	0.0	0.0
EXK43529.1	0.19797093	-9.8670085	-4.1130085	.	.	.	.	.	0	.	0	.	0	GH76	0.0	0.041	0	1	0.83	0	1	50493.84	459	-4.5	5.3951	8	164	263	124	61	256	83	41	42	1.16	0.0	0.0	0.0	1	1	1	1	1	1	2	0	12.66	47.42	0.0
EXK27371.1	0.19358987	0.0215354999999997	5.9075355	.	.	.	.	.	0	.	0	.	0	.	0.0	0.019	1	1	0.74	0	0	60936.98	555	4.0	7.488	2	176	306	161	70	321	106	57	49	1.05925925925926	0.0	0.0	0.0	1	1	1	1	1	1	0	0	0.76	0.79	0.0
EXK39143.1	0.19138241	2.1750065	3.4170065	.	.	.	.	.	0	.	0	.	0	.	0.208	0.585	1	1	0.42	0	0	24220.15	217	14.0	10.1064	5	72	119	65	23	127	42	29	13	0.714285714285714	.	.	.	1	1	1	0	0	1	0	0	0.37	1.08	0.0
EXK43155.1	0.1873042	0.3963485	5.6763485	.	.	.	.	.	0	.	0	.	0	.	0.0	0.12	1	1	0.1	0	0	46217.47	417	-7.5	5.039	6	132	213	122	50	236	94	45	49	1.11827956989247	0.0	0.0	0.0	1	1	1	1	1	1	0	0	6.73	9.14	0.0
EXK35733.1	0.18634617	0.451658000000001	5.647658	.	.	.	.	.	0	.	0	.	0	GH43_20,GH43_22,GH43_23,GH43_19,GH43_21,GH43_18,GH43_9,GH43,GH43_24,GH43_34	0.0	0.134	1	1	0.44	0	0	39657.19	360	-13.5	4.5174	6	122	197	100	45	197	83	36	47	1.20987654320988	0.0	0.0	0.0	1	1	1	1	1	1	0	0	5.39	5.42	0.0
EXK34852.1	0.18179512	5.3886375	5.9566375	.	.	.	reduced_virulence,increased_virulence_(hypervirulence)	PHI:6853,PHI:6857,PHI:6856,PHI:222,PHI:2476	0	.	0	.	0	PL1_13,PL1_11,PL1_8,PL1_9,PL1_12,PL1,PL6_2,PL1_5,PL1_10,PL1_7,PL1_2,PL1_1,PL1_6,PL1_3,PL1_4	0.0	0.072	1	1	0.49	0	0	35109.88	328	-16.0	4.395	7	122	200	88	33	167	74	31	43	1.21212121212121	0.0	0.0	0.0	1	1	1	1	1	1	0	0	0.09	0.09	0.0
EXK30678.1	0.18179512	0.0951185000000003	5.9571185	.	.	.	.	.	0	.	0	.	0	.	0.001	0.022	1	1	0.49	0	0	25523.39	246	-12.0	4.2953	5	107	165	76	11	122	48	19	29	0.589285714285714	0.0	0.0	0.0	1	1	1	1	1	1	0	0	0.52	0.53	0.0
EXK40663.1	0.1807327	5.203749	5.243749	.	.	.	.	.	0	.	1	PF00734	0	CBM1,GH45	0.0	0.16	1	1	0.8	0	0	45488.07	431	17.5	8.6126	22	190	278	99	44	231	85	53	32	0.785123966942149	.	.	.	1	1	1	0	0	1	0	0	18.38	19.94	0.0
EXK25188.1	0.18062198	0.0125240000000004	5.952524	.	.	.	unaffected_pathogenicity	PHI:1613	0	.	0	.	0	.	0.0	0.01	1	1	0.78	0	0	40202.72	373	13.5	9.329	10	153	238	107	22	170	75	45	30	1.24590163934426	0.0	1.0	0.0	1	1	1	1	1	1	0	0	0.6	0.6	0.0
EXK29117.1	0.17961276	0.0501909999999994	5.990191	.	.	.	unaffected_pathogenicity	PHI:716	0	.	0	.	0	AA7	0.0	0.01	1	1	0.44	0	0	65524.44	607	-3.0	6.2244	8	221	354	175	71	335	116	61	55	0.817518248175182	0.0	1.0	0.0	1	1	1	1	1	1	0	0	0.26	0.28	0.0
EXK25348.1	0.17961276	-0.395106999999999	5.550893	.	.	.	unaffected_pathogenicity	PHI:716	0	.	0	.	0	AA7	0.0	0.00900000000000001	1	1	0.68	0	0	70669.57	653	-14.0	4.7465	8	229	382	198	83	387	124	57	67	0.906832298136646	0.0	0.0	0.0	1	1	1	1	1	1	0	0	2.7	2.84	0.0
EXK29822.1	0.17961276	0.924502	5.780502	.	.	.	reduced_virulence	PHI:1046	0	.	0	.	0	AA7	0.0	0.024	1	1	0.66	0	0	56841.3	532	3.0	7.5986	6	198	313	168	60	320	89	47	42	0.806896551724138	0.0	1.0	0.0	1	1	1	1	1	1	0	0	1.21	11.52	0.0
EXK29110.1	0.17961276	5.0291475	5.9751475	.	.	.	unaffected_pathogenicity,loss_of_pathogenicity	PHI:191,PHI:24	0	.	0	.	0	GH3	0.0	0.00900000000000001	1	1	0.27	0	0	84860.09	783	-19.0	4.8493	8	266	451	233	92	448	171	80	91	0.815384615384615	0.0	0.0	0.0	1	1	1	1	1	1	0	0	1.46	1.47	0.0
EXK25925.1	0.17961276	0.0526495000000002	5.9986495	.	.	.	.	.	0	.	0	.	0	.	0.0	0.00900000000000001	1	1	0.59	0	0	68332.85	633	-12.0	5.0238	8	199	389	168	68	365	125	60	65	0.859756097560976	0.0	0.0	0.0	1	1	1	1	1	1	0	0	0.39	0.45	0.0
EXK36832.1	0.17961276	0.0400945000000017	5.9800945	.	.	.	.	.	0	.	0	.	0	.	0.0	0.01	1	1	0.64	0	0	72184.39	670	-21.5	4.5407	5	240	392	199	75	361	133	58	75	1.05405405405405	0.0	0.0	0.0	1	1	1	1	1	1	0	0	3.05	3.08	0.0
EXK35964.1	0.17961276	5.386495	5.990495	.	.	.	unaffected_pathogenicity,loss_of_pathogenicity	PHI:191,PHI:24	0	.	0	.	0	GH3	0.0	0.066	1	1	0.7	0	0	85197.85	797	-22.0	4.6861	8	288	481	240	95	455	145	66	79	0.742718446601942	0.0	0.0	0.0	1	1	1	1	1	1	0	0	0.02	0.02	0.0
EXK36727.1	0.17961276	0.424933499999999	5.9029335	.	.	.	.	.	0	.	0	.	0	AA12	0.0	0.087	1	1	0.42	0	0	45638.69	427	-20.0	4.4113	6	147	260	126	40	234	102	43	59	0.788461538461538	0.0	0.0	0.0	1	1	1	1	1	1	0	0	0.41	0.41	0.0
EXK35950.1	0.17961276	1.035179	5.981179	.	.	.	reduced_virulence	PHI:8858	0	.	0	.	0	.	0.0	0.00900000000000001	1	1	0.69	0	0	92081.51	872	-17.0	4.8888	8	322	544	269	93	508	178	84	94	0.808510638297872	0.0	0.0	0.0	1	1	1	1	1	1	0	0	0.01	0.38	0.0
EXK46683.1	0.17961276	0.978572500000001	5.9185725	.	.	.	reduced_virulence,unaffected_pathogenicity	PHI:541,PHI:6121,PHI:2032	0	.	0	.	0	CE10	0.0	0.01	1	1	0.37	0	0	63035.82	584	-7.0	4.874	4	190	334	179	66	354	102	48	54	0.913907284768212	1.0	1.0	0.0	1	1	1	1	1	1	0	0	2.52	2.73	0.0
EXK26681.1	0.17961276	0.0578049999999997	5.997805	.	.	.	.	.	0	.	0	.	0	.	0.0	0.01	1	1	0.69	0	0	67966.03	632	-5.5	5.6403	9	217	385	169	66	355	130	65	65	0.804733727810651	0.0	0.0	0.0	1	1	1	1	1	1	0	0	0.04	0.04	0.0
EXK44586.1	0.17961276	0.0731035000000002	5.8991035	.	.	.	.	.	0	.	0	.	0	GH32	0.0	0.029	1	1	0.68	0	0	60167.67	546	-27.0	4.2563	1	175	322	136	80	300	106	42	64	1.14529914529915	0.0	0.0	0.0	1	1	1	1	1	1	0	0	0.01	0.01	0.0
EXK27343.1	0.17961276	-0.275606499999999	5.6703935	.	.	.	.	.	0	.	0	.	0	.	0.0	0.00900000000000001	1	1	0.34	0	0	66161.05	614	-29.0	4.1955	9	218	375	182	59	337	117	45	72	0.931818181818182	0.0	0.0	0.0	1	0	1	1	1	1	0	0	0.91	0.91	0.0
EXK25136.1	0.17961276	0.2626995	5.9986995	.	.	.	.	.	0	.	0	.	0	.	0.0	0.0440000000000001	1	1	0.57	0	0	68344.83	633	-12.5	5.0212	8	199	388	166	69	364	125	60	65	0.871951219512195	0.0	0.0	0.0	1	1	1	1	1	1	0	0	0.39	0.48	0.0
EXK38603.1	0.17901507	0.376593	2.518593	.	.	.	.	.	0	.	0	.	0	.	0.096	0.547	1	1	0.19	1	0	29661.08	267	-2.5	5.881	3	87	141	68	32	138	59	30	29	0.982456140350877	0.0	0.0	0.0	1	1	1	1	1	1	1	1	3.43	25.77	0.0
EXK29119.1	0.17825526	0.5880375	5.5340375	.	.	.	reduced_virulence,unaffected_pathogenicity	PHI:4509,PHI:4508	0	.	0	.	0	.	0.0	0.00900000000000001	1	1	0.48	0	0	53094.53	495	-16.5	4.6293	2	162	296	145	58	285	109	49	60	0.735294117647059	0.0	0.0	0.0	1	1	1	1	0	1	0	0	0.35	0.35	0.0
EXK33280.1	0.17460096	-1.0499055	4.8300945	.	.	.	.	.	0	.	0	.	0	.	0.0	0.02	1	1	0.04	0	0	44893.92	397	-9.5	5.0809	2	111	194	108	49	208	110	53	57	0.9875	0.0	0.0	0.0	1	1	1	1	0	1	0	0	8.18	8.35	0.0
EXK26098.1	0.17373198	5.459	5.955	.	.	.	reduced_virulence	PHI:144,PHI:8753,PHI:8806	0	.	1	PF00187	0	CBM18,GH18	0.0	0.084	1	1	0.28	0	0	114700.54	1027	-10.5	5.5894	47	348	575	236	130	535	257	128	129	1.15384615384615	1.0	0.0	0.0	1	1	1	1	1	1	0	0	1.0	1.07	0.0
EXK46417.1	0.17250386	0.0698209999999995	4.407821	.	.	.	.	.	0	.	0	.	0	.	0.0	0.277	1	1	0.04	0	0	37797.22	331	3.5	7.1956	4	87	159	89	46	177	88	48	40	1.37931034482759	0.0	0.0	0.0	1	1	1	1	0	1	0	1	19.78	19.78	1.0
EXK46418.1	0.17250386	0.0698209999999995	4.407821	.	.	.	.	.	0	.	0	.	0	.	0.0	0.277	1	1	0.04	0	0	37797.22	331	3.5	7.1956	4	87	159	89	46	177	88	48	40	1.37931034482759	0.0	0.0	0.0	1	1	1	1	0	1	0	1	19.78	19.78	1.0
EXK35667.1	0.17122126	0.165515500000001	5.9915155	.	.	.	.	.	0	.	0	.	0	GH71,CBM24,GH99	0.0	0.029	1	1	0.48	0	0	124680.67	1132	-25.5	4.7575	37	401	645	278	158	644	230	106	124	1.04814814814815	0.0	0.0	0.0	1	1	1	1	1	1	0	0	0.7	0.75	0.0
EXK23441.1	0.1708535	0.232471	-0.397529	.	.	.	.	.	0	.	0	.	0	.	0.604	0.501	0	0	0.32	0	0	29208.38	274	-1.5	6.0172	3	91	159	95	20	152	59	30	29	1.03333333333333	.	.	.	0	0	0	0	0	0	0	0	0.0	0.05	0.0
EXK29475.1	0.1684502	0.357747499999999	5.8477475	.	.	.	.	.	0	.	0	.	0	.	0.017	0.0679999999999999	1	1	0.59	0	0	23472.04	228	-8.5	4.3795	8	103	156	70	9	114	46	19	27	0.666666666666667	0.0	0.0	0.0	1	1	1	1	1	1	0	0	0.0	0.0	0.0
EXK27168.1	0.16730475	0.126262000000002	5.952262	.	.	.	.	.	0	.	0	.	0	.	0.0	0.029	1	1	0.21	0	0	52574.8	468	-20.0	4.5547	9	138	241	117	61	252	114	50	64	0.978947368421053	0.0	0.0	0.0	1	1	1	1	1	1	0	0	8.84	8.84	0.0
EXK26611.1	0.16723788	1.032996	5.960996	.	.	.	reduced_virulence,unaffected_pathogenicity	PHI:541,PHI:9144,PHI:6121,PHI:2032	0	.	0	.	0	CE10,CE1	0.0	0.012	1	1	0.38	0	0	63457.53	580	-1.0	6.3875	6	196	320	159	76	328	110	58	52	0.914893617021277	0.0	0.0	0.0	1	1	1	1	1	1	0	0	0.8	1.1	0.0
EXK46265.1	0.16715026	-0.478526000000002	5.479474	.	.	.	.	.	0	.	0	.	0	.	0.0	0.00700000000000001	1	1	0.68	0	0	29892.77	283	-21.0	3.8575	3	141	187	77	25	132	46	13	33	0.711864406779661	0.0	0.0	0.0	1	1	1	1	0	1	0	0	0.0	0.01	0.0
EXK35906.1	0.1667555	6.2781205	2.4921205	.	.	.	.	.	0	.	0	.	0	.	1.0	0.631	1	1	0.66	1	0	29834.42	291	13.5	10.2926	4	111	198	86	17	135	51	35	16	0.828571428571429	.	.	.	0	1	0	0	0	1	1	0	3.72	3.72	0.0
EXK24818.1	0.16649625	0.2878215	5.7118215	.	.	.	.	.	0	.	0	.	0	.	0.0	0.096	1	1	0.12	0	0	45235.69	402	-10.5	5.0415	12	124	215	103	53	206	106	51	55	1.32	0.0	0.0	0.0	1	1	1	1	1	1	0	0	5.75	5.75	0.0
EXK42374.1	0.16630593	6.930198	5.226198	.	.	.	.	.	0	.	0	.	0	.	0.968	0.316	1	1	0.15	0	0	5967.77	55	0.5	6.973	1	21	30	19	4	29	13	7	6	0.545454545454545	0.0	0.0	0.0	0	1	0	1	1	1	0	0	0.0	0.0	0.0
EXK23319.1	0.16426304	0.326647	5.828647	.	.	.	.	.	0	.	0	.	0	.	0.0	0.083	1	1	0.44	0	0	7750.06	67	12.0	12.508	1	22	33	13	8	32	15	14	1	1.09090909090909	0.0	0.0	0.0	1	1	1	1	1	1	0	0	0.53	0.54	0.0
EXK34776.1	0.16423908	0.1992405	5.8992405	.	.	.	.	.	0	.	0	.	0	.	0.0	0.0500000000000001	1	1	0.26	0	0	54969.5	494	-8.5	5.6301	8	134	269	135	68	266	111	56	55	1.23809523809524	0.0	0.0	0.0	1	1	1	1	1	1	0	0	0.01	0.01	0.0
EXK43636.1	0.16423908	0.370818999999999	5.962819	.	.	.	.	.	0	.	0	.	0	.	0.0	0.0679999999999999	1	1	0.09	0	0	50366.07	461	-4.5	5.7958	8	140	257	132	55	263	107	54	53	0.893805309734513	0.0	0.0	0.0	1	1	1	1	1	1	0	0	0.01	0.03	0.0
EXK26386.1	0.16410556	8.752388	3.562388	.	.	.	.	.	0	.	0	.	0	.	0.997	0.868	1	1	0.31	0	0	14583.42	130	-2.5	5.8197	6	37	75	36	16	68	35	18	17	1.05	.	.	.	1	1	1	0	0	0	0	0	0.03	0.03	0.0
EXK47359.1	0.16266671	0.2901775	5.2301775	.	.	.	reduced_virulence	PHI:9285,PHI:2644,PHI:7258	0	.	0	.	0	.	0.0	0.01	1	1	0.23	0	0	55387.39	506	-28.0	4.4678	7	155	264	159	55	268	156	66	90	1.19491525423729	1.0	0.0	0.0	1	1	1	1	1	1	0	0	0.08	0.09	0.0
EXK25540.1	0.16025051	0.0988575000000003	5.5948575	.	.	.	.	.	0	.	0	.	0	.	0.0	0.084	1	1	0.58	0	0	50701.39	469	12.5	9.5739	2	150	260	164	51	278	88	52	36	1.12389380530973	0.0	0.0	0.0	1	0	1	1	1	1	0	0	0.56	0.63	0.0
EXK47899.1	0.16014376	0.8551875	5.9971875	.	.	.	.	.	0	.	0	.	0	PL4_5,PL4_1,PL4,PL4_4	0.0	0.143	1	1	0.69	0	0	58001.46	540	9.0	8.6272	4	214	330	135	72	280	98	56	42	1.17948717948718	0.0	1.0	0.0	1	1	1	1	1	1	0	0	1.43	1.46	0.0
EXK25350.1	0.16014376	0.293118999999999	5.891119	.	.	.	.	.	0	.	0	.	0	GH30,GH30_7,GH30_8,GH30_5,GH30_4	0.0	0.067	1	1	0.72	0	0	53372.08	482	-7.5	5.3814	3	164	271	127	71	252	101	50	51	1.12371134020619	0.0	0.0	0.0	1	1	1	1	1	1	0	0	0.04	0.04	0.0
EXK29605.1	0.15959492	4.9213495	5.7473495	.	.	.	unaffected_pathogenicity,effector_(plant_avirulence_determinant)	PHI:7376,PHI:7665,PHI:6831,PHI:8935,PHI:7378,PHI:8934,PHI:6833,PHI:7381	0	.	1	PF01476	1	CBM50	0.0	0.029	1	1	0.62	0	0	83184.52	748	26.0	8.7725	21	257	420	186	86	384	166	101	65	1.07638888888889	1.0	0.0	0.0	1	0	1	1	1	1	0	0	0.19	0.19	0.0
EXK35900.1	0.15959492	0.861966	5.459966	.	.	.	reduced_virulence	PHI:8606	0	.	0	.	0	CE3	0.0	0.067	1	1	0.39	0	0	148594.98	1360	-16.5	5.5287	25	443	778	345	150	717	364	181	183	1.10526315789474	0.0	0.0	0.0	1	0	1	1	1	1	0	0	4.32	4.34	0.0
EXK45678.1	0.1587922	-1.2221535	4.6518465	.	.	.	.	.	0	.	0	.	0	.	0.0	0.021	1	1	0.77	0	0	25994.61	268	-17.0	3.7696	4	144	210	88	12	154	31	8	23	0.293478260869565	0.0	0.0	0.0	1	1	1	1	1	1	0	0	6.58	11.23	0.0
EXK48557.1	0.1584478	-3.298204	-0.508204	.	.	.	.	.	0	.	0	.	0	.	0.176	0.359	0	0	0.13	0	0	29799.6	271	-6.0	5.1355	4	88	152	81	33	152	66	32	34	0.723076923076923	.	.	.	0	0	0	0	0	0	0	0	0.03	2.15	0.0
EXK43473.1	0.1584478	-5.0090015	-0.5030015	.	.	.	.	.	0	.	0	.	0	.	0.001	0.248	0	0	0.17	0	0	37539.45	347	-8.5	4.97	5	113	191	115	34	194	82	39	43	0.939024390243902	.	.	.	0	0	0	0	0	0	0	0	0.0	0.21	0.0
EXK29054.1	0.15713069	2.156348	5.522348	.	.	.	.	.	0	.	0	.	0	.	0.11	0.329	1	1	0.09	0	0	21572.18	185	-6.5	4.6747	2	49	85	51	28	96	53	24	29	1.41379310344828	1.0	0.0	0.0	1	1	1	1	1	1	0	0	1.92	1.92	0.0
EXK38818.1	0.15698412	4.564767	-0.391233	.	.	.	.	.	0	.	0	.	0	.	0.977	0.849	0	0	0.28	0	0	15044.82	137	-2.5	5.5498	1	39	75	36	23	84	36	18	18	0.9	.	.	.	0	0	0	0	0	0	0	0	0.0	0.01	0.0
EXK25661.1	0.15511838	1.0237415	5.6377415	.	.	.	.	.	0	.	0	.	0	.	0.027	0.204	1	1	0.43	0	0	22684.49	204	-9.0	4.4275	0	64	116	54	25	104	43	18	25	1.27777777777778	1.0	0.0	0.0	1	1	1	1	1	1	0	0	0.64	0.64	0.0
EXK48618.1	0.15452337	-6.1184	-0.5084	.	.	.	.	.	0	.	0	.	0	.	0.0	0.065	0	0	0.25	0	0	80285.26	747	-11.0	5.396	0	251	448	191	63	365	174	86	88	0.610576923076923	.	.	.	0	0	0	0	0	0	0	0	0.0	0.0	0.0
EXK48619.1	0.15452337	-6.11755	-0.50755	.	.	.	.	.	0	.	0	.	0	.	0.0	0.065	0	0	0.26	0	0	78570.4	729	-13.5	5.1466	0	239	435	186	61	356	171	83	88	0.611940298507463	.	.	.	0	0	0	0	0	0	0	0	0.0	0.0	0.0
EXK23657.1	0.15443164	2.79461	-0.48939	.	.	.	reduced_virulence	PHI:4482	1	SsSSITL	0	.	0	.	0.14	0.574	0	0	0.56	0	0	30713.13	277	-1.0	6.2405	1	94	154	71	34	135	68	35	33	1.41509433962264	.	.	.	0	0	0	0	0	0	0	0	0.02	0.02	0.0
EXK28484.1	0.1540626	-0.00103399999999976	5.854966	.	.	.	.	.	0	.	0	.	0	.	0.0	0.024	1	1	0.56	0	0	43539.13	404	-11.5	4.6102	7	147	245	125	46	237	85	38	47	0.747474747474748	0.0	0.0	0.0	1	1	1	1	1	1	0	0	0.0	0.07	0.0
EXK30572.1	0.15369284	0.7163045	4.9283045	.	.	.	unaffected_pathogenicity	PHI:9444	0	.	0	.	0	.	0.0	0.298	1	1	0.27	0	0	38462.14	344	-6.0	5.4238	0	98	180	100	44	174	95	47	48	1.35384615384615	0.0	0.0	0.0	1	1	1	1	1	1	0	0	14.03	14.04	0.0
EXK36112.1	0.1535821	-0.120008999999999	5.825991	.	.	.	.	.	0	.	0	.	0	CBM22,CBM16	0.0	0.00900000000000001	1	1	0.73	0	0	28229.92	271	-17.5	3.8324	3	131	180	84	23	131	39	11	28	0.962962962962963	0.0	0.0	0.0	1	1	1	1	1	1	0	0	0.04	0.05	0.0
EXK40525.1	0.15293738	-1.978863	2.611137	.	.	.	.	.	0	.	0	.	0	.	0.0	0.235	1	1	0.42	1	0	48716.56	436	12.0	9.679	2	120	229	109	42	208	107	62	45	1.1547619047619	1.0	0.0	0.0	1	1	1	1	1	1	1	1	0.32	20.75	0.0
EXK27716.1	0.1510615	-2.70303	-0.49503	.	.	.	unaffected_pathogenicity	PHI:9188	0	.	0	.	0	.	0.176	0.456	0	0	0.48	0	0	31040.56	289	-3.5	5.1593	4	89	164	94	23	168	66	32	34	0.901408450704225	.	.	.	0	0	0	0	0	0	0	0	0.0	0.11	0.0
EXK44773.1	0.1510615	-3.7406715	-0.4586715	.	.	.	.	.	0	.	0	.	0	.	0.00900000000000001	0.444	0	0	0.27	0	0	36929.83	340	-4.5	5.7528	4	103	191	106	42	200	81	41	40	0.891566265060241	.	.	.	0	0	0	0	0	0	0	0	0.0	0.04	0.0
EXK32553.1	0.15103099	0.645041500000001	4.7190415	.	.	.	unaffected_pathogenicity	PHI:3225	0	.	0	.	0	.	0.0	0.321	1	1	0.0600000000000001	0	0	44228.11	391	9.0	8.2422	6	111	190	107	56	199	101	58	43	1.43243243243243	0.0	0.0	1.0	1	1	1	1	0	1	0	0	9.0	9.07	0.0
EXK40256.1	0.14970407	3.0584585	-0.5035415	.	.	.	reduced_virulence	PHI:2959	0	.	0	.	0	.	0.864	0.563	0	0	0.27	0	0	31177.71	296	1.0	6.8915	0	92	176	104	18	168	75	39	36	0.884615384615385	.	.	.	0	0	0	0	0	0	0	0	0.0	0.0	0.0
EXK38820.1	0.14830065	0.850873	5.796873	.	.	.	reduced_virulence,unaffected_pathogenicity	PHI:3991,PHI:9074,PHI:712,PHI:48,PHI:9058,PHI:3919,PHI:552,PHI:397,PHI:2920,PHI:2700	0	.	0	.	0	AA1_2,AA1_1,AA1,AA1_3	0.0	0.00900000000000001	1	1	0.27	0	0	67331.46	607	-11.5	5.5931	6	166	321	174	87	347	137	69	68	1.11450381679389	0.0	0.0	0.0	1	1	1	1	1	1	0	0	10.7	10.73	0.0
EXK24918.1	0.14729264	10.7207695	4.6827695	.	.	.	reduced_virulence,unaffected_pathogenicity	PHI:7144,PHI:7650,PHI:7651	0	.	1	PF00188	0	.	0.451	0.722	1	1	0.49	0	0	28242.59	257	8.5	8.6044	3	81	143	67	34	135	48	31	17	1.08474576271186	0.0	0.0	0.0	0	0	0	1	0	1	0	0	0.12	0.12	0.0
EXK44526.1	0.14710236	1.822496	-0.451504	.	.	.	.	.	0	.	0	.	0	.	0.561	0.818	0	0	0.58	0	0	11132.55	101	1.5	7.313	0	36	55	25	16	60	21	12	9	0.925925925925926	.	.	.	0	0	0	0	0	0	0	0	0.0	0.03	0.0
EXK26274.1	0.1435461	-0.0795574999999991	5.8784425	.	.	.	.	.	0	.	0	.	0	.	0.0	0.00700000000000001	1	1	0.7	0	0	24894.21	249	5.5	8.4862	8	145	192	70	14	125	28	17	11	0.467532467532467	1.0	1.0	0.0	1	1	1	1	1	1	0	0	0.02	0.02	0.0
EXK23232.1	0.14294043	5.7037175	4.1197175	.	.	.	.	.	0	.	0	.	0	.	0.98	0.284	1	1	0.58	0	0	3520.11	31	3.0	11.4293	0	9	17	11	5	19	5	4	1	1.42857142857143	.	.	.	0	1	0	0	0	1	0	0	1.14	1.14	0.0
EXK37167.1	0.14224732	-0.3012095	2.7407905	.	.	.	.	.	0	.	0	.	0	.	0.082	0.411	1	1	0.2	1	0	32358.06	296	2.5	6.7428	5	92	158	90	42	178	67	39	28	0.746666666666667	0.0	0.0	0.0	1	1	1	1	1	1	1	1	3.05	29.9	0.0
EXK49354.1	0.1332047	5.303428	4.559428	.	.	.	.	.	0	.	0	.	0	.	0.571	0.553	1	1	0.66	0	0	23767.57	221	-9.5	4.3971	2	74	131	63	20	116	48	20	28	1.08510638297872	0.0	0.0	0.0	1	1	1	1	1	1	0	0	1.57	17.12	0.0
EXK49353.1	0.1332047	5.303428	4.559428	.	.	.	.	.	0	.	0	.	0	.	0.571	0.553	1	1	0.66	0	0	23767.57	221	-9.5	4.3971	2	74	131	63	20	116	48	20	28	1.08510638297872	0.0	0.0	0.0	1	1	1	1	1	1	0	0	1.57	17.12	0.0
EXK37307.1	0.13210538	-3.3171575	2.5388425	.	.	.	.	.	0	.	0	.	0	.	0.0	0.024	1	1	0.8	1	0	19755.34	197	0.5	6.9422	2	100	151	60	11	111	17	9	8	0.467741935483871	0.0	0.0	0.0	1	1	1	1	0	1	1	0	0.05	14.14	0.0
EXK29661.1	0.13210538	-0.7002505	4.7057495	.	.	.	.	.	0	.	0	.	0	.	0.0	0.099	1	1	0.84	0	0	26247.82	256	-11.5	4.2753	10	130	180	63	19	130	48	19	29	0.590909090909091	0.0	0.0	0.0	1	1	1	1	1	1	0	0	0.02	3.33	0.0
EXK45948.1	0.13140652	-0.3631825	5.5768175	.	.	.	.	.	0	.	0	.	0	.	0.0	0.01	1	1	0.43	0	0	62475.37	572	-8.0	5.337	4	175	316	180	64	328	126	62	64	1.048	0.0	0.0	0.0	1	1	1	1	1	1	0	0	0.01	6.34	0.0
EXK49845.1	0.13121086	11.9273855	5.9973855	.	.	.	reduced_virulence	PHI:256	0	.	1	PF11327	0	.	0.997	0.158	1	1	0.79	0	0	33580.27	336	-19.5	3.996	4	150	258	75	12	165	56	19	37	0.684684684684685	0.0	0.0	0.0	1	1	1	1	1	1	0	1	14.4	14.4	0.608695652173913
EXK41383.1	0.13118777	-6.20015	-0.50615	.	.	.	.	.	0	.	0	.	0	.	0.0	0.0510000000000001	0	0	0.12	0	0	53029.41	506	-11.5	4.8716	3	190	321	145	29	258	133	62	71	0.551515151515152	.	.	.	0	0	0	0	0	0	0	0	0.0	0.0	0.0
EXK43892.1	0.12989858	0.139113000000002	5.869113	.	.	.	.	.	0	.	0	.	0	GH43_32,GH43_26,GH43_23,GH43_31,GH43_22,GH43_19,GH43_30,GH43_27,GH43_18,GH43_33,GH43_8,GH43_11,GH43_17,GH43,GH43_34,GH43_3	0.0	0.045	1	1	0.55	0	0	36873.78	336	-12.5	4.4645	6	111	193	86	43	195	68	29	39	1.0126582278481	0.0	0.0	0.0	1	1	1	1	1	1	0	0	16.07	16.08	0.0
EXK27697.1	0.12743518	-1.030651	4.789349	.	.	.	.	.	0	.	0	.	0	.	0.0	0.03	1	1	0.11	0	0	56722.92	492	-8.5	5.3867	6	131	236	121	73	260	140	69	71	0.979166666666667	0.0	0.0	0.0	1	1	1	1	0	1	0	1	19.54	19.54	0.95
EXK36668.1	0.122760594	0.146588500000001	5.9965885	.	.	.	.	.	0	.	0	.	0	.	0.0	0.025	1	1	0.57	0	0	67432.96	620	-5.5	5.4051	12	223	362	159	73	340	130	64	66	0.958904109589041	1.0	0.0	0.0	1	1	1	1	1	1	0	1	17.36	17.79	1.0
EXK29738.1	0.121575	-0.1099595	5.8480405	.	.	.	.	.	0	.	0	.	0	CBM61	0.0	0.00700000000000001	1	1	0.6	0	0	28096.02	261	-15.0	4.1046	3	110	169	71	19	121	53	19	34	0.877551020408163	0.0	0.0	0.0	1	1	1	1	1	1	0	0	0.37	0.38	0.0
EXK29737.1	0.121575	-0.1099595	5.8480405	.	.	.	.	.	0	.	0	.	0	CBM61	0.0	0.00700000000000001	1	1	0.6	0	0	28096.02	261	-15.0	4.1046	3	110	169	71	19	121	53	19	34	0.877551020408163	0.0	0.0	0.0	1	1	1	1	1	1	0	0	0.37	0.38	0.0
EXK44551.1	0.12086889	0.0713840000000015	5.747384	.	.	.	unaffected_pathogenicity	PHI:716	0	.	0	.	0	AA7	0.0	0.0540000000000001	1	1	0.77	0	0	61587.9	567	-0.5	6.4048	9	201	346	153	77	319	90	47	43	1.05263157894737	0.0	0.0	0.0	1	1	1	1	0	1	0	0	0.07	0.33	0.0
EXK44552.1	0.12086889	0.0713840000000015	5.747384	.	.	.	unaffected_pathogenicity	PHI:716	0	.	0	.	0	AA7	0.0	0.0540000000000001	1	1	0.77	0	0	61587.9	567	-0.5	6.4048	9	201	346	153	77	319	90	47	43	1.05263157894737	0.0	0.0	0.0	1	1	1	1	0	1	0	0	0.07	0.33	0.0
EXK43839.1	0.11942327	0.328235000000001	5.992235	.	.	.	.	.	0	.	0	.	0	.	0.0	0.0560000000000001	1	1	0.75	0	0	17024.36	162	3.5	8.7457	3	79	114	50	9	79	20	12	8	0.806451612903226	0.0	1.0	0.0	1	1	1	1	1	1	0	0	14.02	15.23	0.0
EXK35882.1	0.11857775	0.036353500000001	5.8563535	.	.	.	unaffected_pathogenicity	PHI:3347	0	.	0	.	0	AA7	0.0	0.03	1	1	0.34	0	0	54900.03	503	-4.5	5.3786	5	168	278	150	54	274	114	56	58	1.15596330275229	0.0	0.0	0.0	1	1	1	1	1	1	0	0	0.3	0.96	0.0
EXK30326.1	0.11668974	0.713683	5.641683	.	.	.	reduced_virulence	PHI:7968,PHI:785	0	.	0	.	0	GH125	0.0	0.012	1	1	0.07	0	0	60848.79	543	-3.5	6.1243	6	163	271	144	71	288	138	71	67	1.10619469026549	0.0	0.0	0.0	1	1	1	1	1	1	0	0	0.02	0.04	0.0
EXK46926.1	0.11557022	-7.870256	-4.354256	.	.	.	.	.	0	.	0	.	0	.	0.125	0.289	0	1	0.29	0	1	16063.46	151	5.5	9.2455	2	60	85	56	16	87	24	16	8	0.911764705882353	0.0	1.0	1.0	1	1	1	1	1	1	1	2	20.81	41.77	0.7
EXK31257.1	0.11396551	-0.112688499999999	5.5453115	.	.	.	.	.	0	.	0	.	0	AA7	0.0	0.057	1	1	0.37	0	0	54447.72	499	5.0	7.8428	3	169	276	145	61	285	113	61	52	0.89763779527559	1.0	0.0	0.0	1	1	1	1	1	1	0	0	0.0	0.08	0.0
EXK45149.1	0.111410916	2.711347	-0.508653	.	.	.	reduced_virulence	PHI:7754,PHI:7753	0	.	0	.	0	.	0.928	0.442	0	0	0.07	0	0	16613.55	156	-5.5	4.7015	1	53	86	45	12	86	44	20	24	0.58	.	.	.	0	0	0	0	0	0	0	0	0.0	0.0	0.0
EXK45148.1	0.111410916	2.711347	-0.508653	.	.	.	reduced_virulence	PHI:7754,PHI:7753	0	.	0	.	0	.	0.928	0.442	0	0	0.07	0	0	16613.55	156	-5.5	4.7015	1	53	86	45	12	86	44	20	24	0.58	.	.	.	0	0	0	0	0	0	0	0	0.0	0.0	0.0
EXK45147.1	0.111410916	2.711347	-0.508653	.	.	.	reduced_virulence	PHI:7754,PHI:7753	0	.	0	.	0	.	0.928	0.442	0	0	0.07	0	0	16613.55	156	-5.5	4.7015	1	53	86	45	12	86	44	20	24	0.58	.	.	.	0	0	0	0	0	0	0	0	0.0	0.0	0.0
EXK45152.1	0.111410916	2.711347	-0.508653	.	.	.	reduced_virulence	PHI:7754,PHI:7753	0	.	0	.	0	.	0.928	0.442	0	0	0.07	0	0	16613.55	156	-5.5	4.7015	1	53	86	45	12	86	44	20	24	0.58	.	.	.	0	0	0	0	0	0	0	0	0.0	0.0	0.0
EXK45150.1	0.111410916	2.711347	-0.508653	.	.	.	reduced_virulence	PHI:7754,PHI:7753	0	.	0	.	0	.	0.928	0.442	0	0	0.07	0	0	16613.55	156	-5.5	4.7015	1	53	86	45	12	86	44	20	24	0.58	.	.	.	0	0	0	0	0	0	0	0	0.0	0.0	0.0
EXK45151.1	0.111410916	2.711347	-0.508653	.	.	.	reduced_virulence	PHI:7754,PHI:7753	0	.	0	.	0	.	0.928	0.442	0	0	0.07	0	0	16613.55	156	-5.5	4.7015	1	53	86	45	12	86	44	20	24	0.58	.	.	.	0	0	0	0	0	0	0	0	0.0	0.0	0.0
EXK45146.1	0.111410916	2.711347	-0.508653	.	.	.	reduced_virulence	PHI:7754,PHI:7753	0	.	0	.	0	.	0.928	0.442	0	0	0.07	0	0	16613.55	156	-5.5	4.7015	1	53	86	45	12	86	44	20	24	0.58	.	.	.	0	0	0	0	0	0	0	0	0.0	0.0	0.0
EXK45153.1	0.111410916	2.711347	-0.508653	.	.	.	reduced_virulence	PHI:7754,PHI:7753	0	.	0	.	0	.	0.928	0.442	0	0	0.07	0	0	16613.55	156	-5.5	4.7015	1	53	86	45	12	86	44	20	24	0.58	.	.	.	0	0	0	0	0	0	0	0	0.0	0.0	0.0
EXK32569.1	0.11002535	0.135397500000001	5.9433975	.	.	.	.	.	0	.	0	.	0	.	0.0	0.032	1	1	0.49	0	0	54850.62	490	-9.5	5.146	13	160	260	123	74	281	105	51	54	0.88785046728972	0.0	0.0	0.0	1	1	1	1	1	1	0	0	4.53	4.55	0.0
EXK33282.1	0.109378725	-6.831048	-4.413048	.	.	.	.	.	0	.	0	.	0	.	0.201	0.396	0	1	0.2	0	1	30142.04	282	6.5	9.8035	0	93	153	102	28	168	53	31	22	0.91044776119403	1.0	0.0	0.0	1	1	1	1	1	1	3	2	4.67	67.44	0.0
EXK38866.1	0.10857543	1.652864	4.952864	.	.	.	.	.	0	.	0	.	0	.	0.103	0.347	1	1	0.1	0	0	27442.91	250	-5.5	5.3401	4	77	131	69	30	141	69	34	35	0.741935483870968	1.0	0.0	0.0	1	1	1	1	0	1	0	0	0.01	0.01	0.0
EXK36548.1	0.10845241	5.4038145	5.5158145	.	.	.	reduced_virulence,unaffected_pathogenicity,loss_of_pathogenicity	PHI:3721,PHI:2817,PHI:115,PHI:247,PHI:181,PHI:9525,PHI:437,PHI:103,PHI:2847,PHI:7283,PHI:88,PHI:1027,PHI:4880,PHI:3,PHI:2818	0	.	0	.	0	GH28	0.0	0.148	1	1	0.56	0	0	53154.67	477	-6.0	5.7216	11	145	266	121	65	257	113	57	56	1.4468085106383	0.0	0.0	0.0	1	1	1	1	1	1	0	0	12.96	12.96	0.0
EXK43909.1	0.107482314	-0.213792999999999	5.726207	.	.	.	.	.	0	.	0	.	0	.	0.0	0.01	1	1	0.16	0	0	80347.53	737	-21.0	4.6525	6	232	404	222	74	410	165	74	91	1.02285714285714	0.0	0.0	0.0	1	0	1	1	1	1	0	0	0.06	0.17	0.0
EXK26799.1	0.10702655	0.887735499999998	5.8217355	.	.	.	reduced_virulence	PHI:7257	0	.	0	.	0	.	0.0	0.011	1	1	0.41	0	0	54882.83	494	-11.5	5.0546	11	147	265	134	72	281	108	52	56	1.11214953271028	0.0	0.0	0.0	1	1	1	1	1	1	0	0	0.16	0.17	0.0
EXK46676.1	0.106719345	6.5807125	3.0347125	.	.	.	.	.	0	.	0	.	0	.	0.859	0.732	1	1	0.12	0	0	14866.96	130	9.5	10.8414	1	40	63	32	16	64	37	24	13	1.26086956521739	.	.	.	1	1	1	0	0	0	0	0	0.04	0.04	0.0
EXK26106.1	0.10636756	2.780252	4.790252	.	.	.	.	.	0	.	0	.	0	.	0.21	0.455	1	1	0.23	0	0	24761.26	221	-5.0	4.7219	6	66	118	60	21	114	59	27	32	1.83870967741935	0.0	0.0	0.0	1	1	1	1	1	1	0	0	0.17	3.81	0.0
EXK33587.1	0.105950564	4.946067	5.996067	.	.	.	.	.	0	.	0	.	0	.	0.558	0.267	1	1	0.11	0	0	13258.33	118	1.5	7.2414	2	35	59	43	14	68	19	11	8	0.958333333333333	0.0	0.0	0.0	1	1	1	1	1	1	0	0	0.68	0.71	0.0
EXK47299.1	0.10503662	0.788722000000001	5.734722	.	.	.	reduced_virulence	PHI:4987	0	.	0	.	0	GH20	0.0	0.00900000000000001	1	1	0.12	0	0	65785.52	583	-11.0	5.1982	6	164	292	163	83	323	150	73	77	1.13223140495868	0.0	0.0	0.0	1	1	1	1	1	1	0	0	9.03	9.03	0.0
EXK47298.1	0.10503662	0.829988499999999	5.7759885	.	.	.	reduced_virulence	PHI:4987	0	.	0	.	0	GH20	0.0	0.00900000000000001	1	1	0.1	0	0	68901.0	611	-12.5	5.1353	8	173	308	169	86	336	157	76	81	1.128	0.0	0.0	0.0	1	1	1	1	1	1	0	0	9.03	9.03	0.0
EXK44799.1	0.10427737	4.232321	-0.507679	.	.	.	.	.	0	.	0	.	0	.	0.978	0.812	0	0	0.21	0	0	25463.69	241	2.0	6.9089	3	80	130	86	18	151	60	33	27	0.628571428571429	.	.	.	0	0	0	0	0	0	0	0	1.42	1.44	0.0
EXK47423.1	0.101701975	0.0816745000000001	4.7976745	.	.	.	.	.	0	.	0	.	0	.	0.0	0.214	1	1	0.01	0	0	36536.99	311	-4.5	5.8379	0	54	128	66	32	124	131	66	65	1.82222222222222	1.0	1.0	0.0	1	1	1	1	1	1	0	0	6.95	6.95	0.0
EXK28620.1	0.1011143	-0.84894	4.98906	.	.	.	.	.	0	.	0	.	0	.	0.0	0.027	1	1	0.79	0	0	64707.5	599	-0.5	6.4319	6	207	348	156	76	330	119	62	57	1.06164383561644	0.0	0.0	0.0	1	0	0	1	0	1	0	0	0.02	0.14	0.0
EXK26638.1	0.10101378	2.327778	5.147778	.	.	.	.	.	0	.	0	.	0	.	0.012	0.518	1	1	0.19	0	0	35327.66	325	0.5	6.6102	2	116	179	102	41	186	72	38	34	0.840909090909091	0.0	0.0	0.0	1	1	1	1	1	1	0	0	0.21	0.28	0.0
EXK29672.1	0.099781215	4.325999	-0.504001	.	.	.	increased_virulence_(hypervirulence),reduced_virulence,lethal,unaffected_pathogenicity,loss_of_pathogenicity	PHI:2269,PHI:4077,PHI:6957,PHI:9460,PHI:2022,PHI:2312,PHI:685,PHI:2802,PHI:5271,PHI:7696,PHI:5440,PHI:2837,PHI:2844,PHI:7485,PHI:784,PHI:59,PHI:3866,PHI:6956,PHI:5272,PHI:7511	0	.	0	.	0	.	0.985	0.82	0	0	0.47	0	0	20370.27	192	1.0	7.1666	1	67	114	64	14	109	38	20	18	0.978723404255319	.	.	.	0	0	0	0	0	0	0	0	0.0	0.13	0.0
EXK23844.1	0.09850454	3.5496655	0.2556655	.	.	.	.	.	0	.	0	.	0	.	0.99	0.559	0	0	0.38	0	0	3982.66	37	1.0	7.2005	0	11	20	14	4	24	8	5	3	0.545454545454545	.	.	.	0	0	0	0	0	0	0	0	0.0	0.0	0.0
EXK33566.1	0.09775874	0.001735500000001	5.9417355	.	.	.	.	.	0	.	0	.	0	.	0.0	0.01	1	1	0.81	0	0	39844.47	374	1.0	7.34	9	168	273	102	25	163	55	28	27	1.41509433962264	0.0	0.0	0.0	1	1	1	1	1	1	0	0	2.7	2.71	0.0
EXK28189.1	0.09775567	0.263664000000001	5.999664	.	.	.	.	.	0	.	0	.	0	.	0.0	0.0440000000000001	1	1	0.75	0	0	61063.39	590	-22.5	4.1292	9	267	406	144	49	296	74	27	47	0.69620253164557	0.0	0.0	0.0	1	1	1	1	1	1	0	0	0.04	0.42	0.0
EXK28577.1	0.0971514	0.382144000000001	5.986144	.	.	.	.	.	0	.	0	.	0	.	0.0	0.066	1	1	0.49	0	0	63303.01	580	-19.5	4.5333	10	206	332	153	79	315	114	50	64	0.983870967741936	0.0	0.0	0.0	1	1	1	1	1	1	0	0	1.12	1.2	0.0
EXK30640.1	0.0971514	0.215853500000001	5.9518535	.	.	.	.	.	0	.	0	.	0	.	0.0	0.0440000000000001	1	1	0.7	0	0	46839.09	429	-24.0	4.2087	7	146	258	112	52	234	88	34	54	0.878787878787879	0.0	0.0	0.0	1	1	1	1	1	1	0	0	0.11	0.13	0.0
EXK40955.1	0.0971514	0.795285500000001	5.9552855	.	.	.	.	.	0	.	0	.	0	.	0.0	0.14	1	1	0.37	0	0	49595.21	457	-0.5	6.3852	7	156	258	150	56	275	89	46	43	0.831932773109244	1.0	0.0	0.0	1	1	1	1	1	1	0	0	1.37	1.4	0.0
EXK43565.1	0.09708658	-0.453999499999998	5.4920005	.	.	.	.	.	0	.	0	.	0	GH36	0.0	0.00900000000000001	1	1	0.32	0	0	83038.36	744	-17.0	4.9486	2	213	394	201	95	395	177	84	93	1.20567375886525	0.0	0.0	0.0	1	0	1	1	1	1	0	0	0.2	0.2	0.0
EXK25196.1	0.09685007	0.307785500000002	5.9417855	.	.	.	.	.	0	.	0	.	0	.	0.0	0.0610000000000001	1	1	0.62	0	0	52731.37	490	-3.5	5.9582	11	171	284	142	58	284	98	50	48	0.858267716535433	0.0	0.0	0.0	1	1	1	1	1	1	0	0	0.0	0.05	0.0
EXK33176.1	0.0961113	-0.00133400000000172	4.924666	.	.	.	.	.	0	.	0	.	0	GH16	0.015	0.164	1	1	0.49	0	0	27025.74	245	-12.5	4.4588	1	81	140	64	33	130	59	25	34	0.862068965517241	0.0	0.0	0.0	1	1	0	1	0	1	0	0	0.03	0.03	0.0
EXK33503.1	0.095333755	2.318506	5.762506	.	.	.	.	.	0	.	0	.	0	.	0.0	0.426	1	1	0.25	0	0	41990.21	379	3.0	6.7864	2	116	196	112	54	196	98	55	43	1.23456790123457	0.0	1.0	0.0	1	1	1	1	1	1	0	0	2.18	2.18	0.0
EXK29268.1	0.09400344	0.147420000000001	5.49342	.	.	.	.	.	0	.	0	.	0	.	0.0	0.109	1	1	0.43	0	0	58510.85	522	18.0	9.3244	12	163	269	144	59	273	130	75	55	1.54901960784314	0.0	0.0	0.0	1	1	1	1	0	1	0	0	0.01	0.01	0.0
EXK36604.1	0.09209308	0.0596465000000004	5.9816465	.	.	.	unaffected_pathogenicity	PHI:1613	0	.	0	.	0	.	0.0	0.013	1	1	0.64	0	0	43235.48	389	18.5	9.6354	11	140	217	93	33	185	85	53	32	1.375	0.0	1.0	0.0	1	1	1	1	1	1	0	0	0.01	0.01	0.0
EXK44390.1	0.09154609	0.4647385	5.3847385	.	.	.	.	.	0	.	0	.	0	.	0.0	0.18	1	1	0.22	0	0	48662.28	445	17.5	9.6605	5	147	242	117	50	235	121	71	50	1.14150943396226	1.0	0.0	0.0	1	1	0	1	1	1	0	0	0.02	0.02	0.0
EXK43406.1	0.09047738	0.264681499999999	5.5026815	.	.	.	.	.	0	.	0	.	0	.	0.0	0.127	1	1	0.61	0	0	81377.88	748	-10.0	5.1669	9	261	432	201	88	405	171	83	88	1.01764705882353	0.0	0.0	0.0	1	1	1	1	0	1	0	1	20.74	20.79	0.869565217391304
EXK23333.1	0.090032905	0.85928	5.94728	.	.	.	.	.	0	.	0	.	0	.	0.023	0.129	1	1	0.37	0	0	8638.02	76	9.0	11.8838	1	25	35	24	10	38	16	14	2	0.5	0.0	0.0	0.0	1	1	1	1	1	1	0	0	0.02	0.05	0.0
EXK28166.1	0.08937311	0.539692000000001	5.999692	.	.	.	.	.	0	.	0	.	0	.	0.0	0.09	1	1	0.69	0	0	73821.2	684	-34.5	4.228	35	292	444	150	73	343	132	51	81	0.854166666666667	0.0	0.0	0.0	1	1	1	1	1	1	0	0	0.16	0.17	0.0
EXK40233.1	0.08931032	-0.0238020000000008	5.832198	.	.	.	.	.	0	.	0	.	0	.	0.0	0.024	1	1	0.49	0	0	71748.22	674	-44.0	3.9012	8	273	428	173	69	349	107	33	74	0.810810810810811	0.0	0.0	0.0	1	1	1	1	1	1	0	0	0.26	0.45	0.0
EXK28429.1	0.08931032	0.107435500000001	5.9574355	.	.	.	.	.	0	.	0	.	0	.	0.0	0.025	1	1	0.46	0	0	69425.05	656	-46.0	3.8719	8	268	438	171	50	319	115	35	80	0.850746268656716	1.0	0.0	0.0	1	1	1	1	1	1	0	0	0.02	0.02	0.0
EXK38031.1	0.08483571	0.2607465	-0.5072535	.	.	.	.	.	0	.	0	.	0	.	0.844	0.284	0	0	0.32	0	0	26162.45	251	17.0	10.8107	0	96	152	81	9	129	68	43	25	0.64367816091954	.	.	.	0	0	0	0	0	0	0	0	0.0	0.0	0.0
EXK34248.1	0.084718496	0.960951999999998	4.920952	.	.	.	.	.	0	.	0	.	0	.	0.015	0.325	1	1	0.13	0	0	30974.13	280	-3.5	5.3848	2	89	154	87	33	159	63	31	32	0.939393939393939	0.0	0.0	0.0	1	1	0	1	0	1	0	0	0.04	0.05	0.0
EXK38573.1	0.0846889	-0.0366600000000004	5.92134	.	.	.	.	.	0	.	0	.	0	CBM61	0.0	0.00700000000000001	1	1	0.67	0	0	29135.02	276	-22.0	3.8158	7	132	179	76	25	136	44	12	32	0.758620689655172	0.0	0.0	0.0	1	1	1	1	1	1	0	0	0.0	0.0	0.0
EXK26783.1	0.08420563	-0.2159005	5.6040995	.	.	.	.	.	0	.	0	.	0	.	0.0	0.03	1	1	0.2	0	0	60646.06	538	-31.0	4.3688	3	166	267	130	76	272	142	58	84	1.20909090909091	0.0	0.0	0.0	1	1	1	1	1	1	0	0	8.24	8.26	0.0
EXK38203.1	0.08226368	-6.141249	-0.507249	.	.	.	.	.	0	.	0	.	0	.	0.002	0.0590000000000001	0	0	0.44	0	0	31642.43	293	-12.0	4.4901	2	104	170	102	30	173	68	29	39	0.666666666666667	.	.	.	0	0	0	0	0	0	0	0	0.0	0.02	0.0
EXK27035.1	0.08204427	-0.126063	5.801937	.	.	.	.	.	0	.	0	.	0	.	0.0	0.012	1	1	0.61	0	0	58879.49	541	-1.0	6.3373	10	194	313	157	66	303	102	53	49	1.0	0.0	1.0	0.0	1	1	1	1	1	1	0	0	10.19	10.24	0.0
EXK27530.1	0.081668615	0.735249500000001	5.7812495	.	.	.	unaffected_pathogenicity	PHI:1939	0	.	0	.	0	.	0.0	0.159	1	1	0.1	0	0	44530.71	410	-0.5	6.4386	10	143	215	129	51	232	77	42	35	0.977777777777778	0.0	0.0	0.0	1	1	1	1	1	1	0	0	2.94	7.49	0.0
EXK47354.1	0.08088946	0.7733645	5.7133645	.	.	.	reduced_virulence	PHI:61,PHI:816	0	.	0	.	0	GH17	0.0	0.01	1	1	0.59	0	0	65511.19	610	-8.0	5.3043	23	227	384	152	58	338	133	65	68	0.777777777777778	1.0	0.0	0.0	1	1	1	1	0	1	0	0	2.01	2.02	0.0
EXK28902.1	0.07989609	2.54074	5.82274	.	.	.	.	.	0	.	0	.	0	.	0.278	0.175	1	1	0.36	0	0	17608.14	166	-10.5	4.2605	6	69	106	33	17	81	43	17	26	0.868421052631579	0.0	0.0	0.0	1	1	1	1	1	1	0	0	2.22	2.22	0.0
EXK38333.1	0.07922709	0.0585454999999997	5.9985455	.	.	.	.	.	0	.	0	.	0	.	0.0	0.01	1	1	0.58	0	0	68486.38	650	-43.5	3.9182	10	319	453	148	56	291	109	34	75	0.827067669172932	0.0	0.0	0.0	1	1	1	1	1	1	0	0	0.02	0.04	0.0
EXK36264.1	0.07762092	8.554633	3.790633	.	.	.	.	.	0	.	0	.	0	.	1.0	0.794	1	1	0.77	0	0	7885.09	74	-3.0	4.3503	7	28	46	22	7	49	10	4	6	0.695652173913043	.	.	.	0	0	0	0	0	0	0	0	0.0	0.01	0.0
EXK36129.1	0.07709509	0.497849499999999	5.8738495	.	.	.	.	.	0	.	0	.	0	.	0.0	0.104	1	1	0.77	0	0	37056.57	380	30.5	10.72	9	256	306	81	8	137	64	48	16	0.495145631067961	1.0	1.0	1.0	1	1	1	1	1	1	0	0	1.11	1.11	0.0
EXK42978.1	0.07563087	0.622159000000001	5.878159	.	.	.	.	.	0	.	0	.	0	.	0.0	0.124	1	1	0.16	0	0	40118.75	347	20.0	7.1638	9	77	144	76	80	143	164	107	57	1.49056603773585	1.0	0.0	0.0	1	1	1	1	1	1	0	0	1.72	1.72	0.0
EXK34787.1	0.07226363	-0.455468999999999	5.478531	.	.	.	.	.	0	.	0	.	0	.	0.0	0.011	1	1	0.01	0	0	64293.68	567	-2.5	6.2473	6	150	283	151	65	297	169	87	82	0.973913043478261	1.0	0.0	0.0	1	1	1	1	1	1	0	0	0.99	1.13	0.0
EXK23983.1	0.07143265	6.232153	3.976153	.	.	.	.	.	0	.	0	.	0	.	0.848	0.528	1	1	0.24	0	0	30029.34	283	7.5	8.3494	5	107	149	113	23	162	64	38	26	0.693333333333333	.	.	.	1	1	1	0	0	1	0	0	0.02	0.02	0.0
EXK32774.1	0.06815836	1.81664	5.48264	.	.	.	.	.	0	.	0	.	0	.	0.003	0.386	1	1	0.18	0	0	30804.04	263	-5.5	5.3354	2	60	113	67	51	155	71	35	36	1.2962962962963	0.0	0.0	0.0	1	1	1	1	1	1	0	0	12.5	13.07	0.0
EXK47093.1	0.06765491	-1.5801005	3.0158995	.	.	.	.	.	0	.	0	.	0	.	0.019	0.215	1	1	0.79	1	0	23873.32	234	-16.0	3.6643	16	115	166	71	20	143	30	7	23	0.585714285714286	0.0	0.0	0.0	1	1	1	1	1	1	1	0	1.33	5.09	0.0
EXK32836.1	0.0658389	-0.296933	5.433067	.	.	.	.	.	0	.	0	.	0	.	0.0	0.045	1	1	0.08	0	0	67610.2	594	-2.5	6.3133	7	177	290	151	84	305	160	84	76	1.14678899082569	0.0	0.0	0.0	1	1	1	1	1	1	0	0	0.38	1.73	0.0
EXK47605.1	0.0658389	-0.484831000000001	5.329169	.	.	.	.	.	0	.	0	.	0	.	0.0	0.031	1	1	0.02	0	0	81084.91	710	3.0	6.793	4	176	352	157	88	331	242	127	115	1.41538461538462	1.0	0.0	0.0	1	1	1	1	1	1	0	0	0.17	0.17	0.0
EXK44971.1	0.0658389	1.0864705	5.7144705	.	.	.	reduced_virulence	PHI:5236	0	.	0	.	0	.	0.0	0.0620000000000001	1	1	0.02	0	0	56991.7	521	15.0	8.9553	6	162	255	157	51	270	153	88	65	0.923076923076923	1.0	0.0	0.0	1	1	1	1	1	1	0	0	4.08	4.08	0.0
EXK35696.1	0.0658389	-0.0617035000000006	5.5362965	.	.	.	.	.	0	.	0	.	0	.	0.0	0.067	1	1	0.18	0	0	59001.26	514	20.0	9.7738	3	131	242	128	73	266	135	81	54	1.59139784946237	1.0	1.0	0.0	1	1	1	1	1	1	0	0	3.43	3.44	0.0
EXK47606.1	0.0658389	-0.484831000000001	5.329169	.	.	.	.	.	0	.	0	.	0	.	0.0	0.031	1	1	0.02	0	0	81084.91	710	3.0	6.793	4	176	352	157	88	331	242	127	115	1.41538461538462	1.0	0.0	0.0	1	1	1	1	1	1	0	0	0.17	0.17	0.0
EXK28774.1	0.061552912	-0.187214499999999	5.7527855	.	.	.	.	.	0	.	0	.	0	.	0.0	0.01	1	1	0.38	0	0	58492.12	538	-10.5	4.9435	5	182	299	165	62	299	118	56	62	1.0495867768595	0.0	0.0	0.0	1	1	1	1	1	1	0	0	0.0	0.07	0.0
EXK46216.1	0.058453083	-1.085305	4.854695	.	.	.	.	.	0	.	0	.	0	.	0.0	0.01	1	1	0.57	0	0	68218.08	630	0.0	6.5059	4	211	367	186	72	361	121	63	58	0.86624203821656	0.0	1.0	0.0	1	0	0	1	0	1	0	0	0.05	0.06	0.0
EXK49346.1	0.05730322	0.286686	5.980686	.	.	.	.	.	0	.	0	.	0	.	0.0	0.0510000000000001	1	1	0.72	0	0	72103.35	699	-19.5	4.6668	10	311	471	198	58	370	142	64	78	0.643564356435644	0.0	0.0	0.0	1	1	1	1	1	1	0	0	0.04	0.04	0.0
EXK43419.1	0.056078315	0.994635999999999	5.862636	.	.	.	reduced_virulence,unaffected_pathogenicity	PHI:2032,PHI:6121,PHI:541	0	.	0	.	0	CE10	0.0	0.022	1	1	0.68	0	0	60399.41	558	1.5	6.7113	8	186	318	172	70	326	105	56	49	1.02290076335878	0.0	0.0	0.0	1	1	1	1	1	1	0	0	1.02	1.04	0.0
EXK45267.1	0.0512608	-5.2158425	-0.5058425	.	.	.	.	.	0	.	0	.	0	.	0.145	0.07	0	0	0.31	0	0	15502.2	144	-12.5	4.1816	0	45	81	43	14	79	43	16	27	0.604651162790698	.	.	.	0	0	0	0	0	0	0	0	0.04	0.04	0.0
EXK36496.1	0.05007261	-1.515155	-0.483155	.	.	.	.	.	0	.	0	.	0	.	0.448	0.38	0	0	0.46	0	0	25680.98	240	-8.5	4.7806	1	84	132	78	25	133	56	26	30	0.789473684210526	.	.	.	0	0	0	0	0	0	0	0	0.07	0.08	0.0
EXK45200.1	0.04686731	0.0605799999999999	5.99458	.	.	.	.	.	0	.	0	.	0	.	0.0	0.011	1	1	0.56	0	0	99772.38	965	-61.0	4.0239	7	372	676	208	30	454	179	60	119	0.412337662337662	0.0	0.0	0.0	1	1	1	1	1	1	0	0	3.8	3.81	0.0
EXK44880.1	0.046377957	-0.186000499999998	5.7479995	.	.	.	.	.	0	.	0	.	0	.	0.0	0.011	1	1	0.67	0	0	131141.76	1312	-87.5	3.6125	12	624	981	284	84	698	158	37	121	0.454773869346734	0.0	0.0	0.0	1	0	1	1	1	1	0	0	0.34	0.34	0.0
EXK39666.1	0.04597026	-1.051618	-0.309618	.	.	.	reduced_virulence,loss_of_pathogenicity	PHI:311,PHI:2310,PHI:1015,PHI:65,PHI:4182,PHI:300,PHI:334,PHI:2826	0	.	0	.	0	.	0.0	0.043	0	0	0.55	0	0	61233.02	585	-1.5	6.2926	3	233	370	178	59	324	122	63	59	0.775641025641026	.	.	.	0	0	0	0	0	0	0	0	0.0	0.03	0.0
EXK37922.1	0.044297606	0.451930000000001	5.27193	.	.	.	reduced_virulence,unaffected_pathogenicity	PHI:9074,PHI:9058,PHI:2921,PHI:9075,PHI:552,PHI:397,PHI:3919,PHI:1011,PHI:2920,PHI:2700	0	.	0	.	0	AA1_2,AA1_1,AA1_3	0.0	0.03	1	1	0.27	0	0	78285.06	687	-4.5	6.2256	11	178	352	154	111	367	173	91	82	1.28676470588235	1.0	0.0	0.0	1	0	1	1	0	1	0	0	0.27	0.29	0.0
EXK36003.1	0.043872952	2.091987	5.163987	.	.	.	.	.	0	.	0	.	0	.	0.002	0.486	1	1	0.36	0	0	38353.72	345	-4.5	5.1883	1	108	191	97	44	184	70	34	36	1.13513513513514	0.0	1.0	0.0	1	0	0	1	1	1	0	0	2.5	2.64	0.0
EXK40975.1	0.04183647	0.158386500000002	5.9723865	.	.	.	.	.	0	.	0	.	0	.	0.0	0.031	1	1	0.59	0	0	68757.25	619	4.0	7.1705	10	201	342	149	86	329	133	71	62	1.28125	1.0	0.0	0.0	1	1	1	1	1	1	0	0	0.05	0.05	0.0
EXK25688.1	0.04181218	-2.1443195	-0.4463195	.	.	.	.	.	0	.	0	.	0	.	0.246	0.471	0	0	0.35	0	0	24098.87	215	-10.0	4.6294	1	62	114	63	29	111	58	26	32	1.225	.	.	.	0	0	0	0	0	0	0	0	0.06	0.07	0.0
EXK33737.1	0.040988088	5.08935	4.63935	.	.	.	.	.	0	.	0	.	0	.	0.783	0.292	1	1	0.6	0	0	19564.3	186	-9.5	4.3001	8	74	120	66	9	102	40	16	24	0.761904761904762	0.0	0.0	0.0	1	1	1	1	1	1	0	0	0.33	1.49	0.0
EXK33551.1	0.04054314	0.0594145000000004	5.9994145	.	.	.	.	.	0	.	0	.	0	.	0.0	0.01	1	1	0.76	0	0	81920.46	787	-20.5	4.4622	34	368	536	184	59	404	121	52	69	0.603092783505155	0.0	0.0	0.0	1	1	1	1	1	1	0	0	0.37	1.03	0.0
EXK29602.1	0.040150613	3.8746215	-0.5893785	.	.	.	.	.	0	.	0	.	0	.	0.866	0.878	0	0	0.68	0	0	25478.8	235	5.0	9.2839	0	83	132	72	31	132	51	29	22	1.03174603174603	.	.	.	0	0	0	0	0	0	0	0	0.03	0.07	0.0
EXK33496.1	0.039983034	0.0542995000000013	5.9942995	.	.	.	.	.	0	.	0	.	0	.	0.0	0.01	1	1	0.71	0	0	34639.72	335	-24.5	3.7195	5	170	228	86	27	162	46	11	35	0.82051282051282	0.0	0.0	0.0	1	1	1	1	1	1	0	0	0.83	0.85	0.0
EXK47902.1	0.039983034	0.0531390000000007	5.999139	.	.	.	.	.	0	.	0	.	0	.	0.0	0.00900000000000001	1	1	0.62	0	0	35996.56	349	-18.0	4.2467	1	145	246	84	16	171	65	25	40	0.41747572815534	0.0	0.0	0.0	1	1	1	1	1	1	0	0	0.29	0.29	0.0
EXK36178.1	0.039938867	1.1383455	5.9223455	.	.	.	reduced_virulence,unaffected_pathogenicity	PHI:2032,PHI:9144,PHI:6121,PHI:541	0	.	0	.	0	CE10,CE1	0.0	0.036	1	1	0.48	0	0	58479.2	539	-9.0	5.1386	10	178	326	143	71	304	101	49	52	0.956204379562044	0.0	0.0	0.0	1	1	1	1	1	1	0	0	1.15	1.17	0.0
EXK38380.1	0.03911364	0.5905885	5.7145885	.	.	.	.	.	0	.	0	.	0	.	0.038	0.108	1	1	0.24	0	0	25019.18	230	-9.5	4.4553	4	78	130	68	17	113	50	21	29	1.18918918918919	0.0	0.0	0.0	1	1	1	1	1	1	0	0	0.25	0.25	0.0
EXK47126.1	0.038884193	5.658934	5.544934	.	.	.	.	.	0	.	0	.	0	.	0.965	0.0540000000000001	1	1	0.11	0	0	3840.42	33	1.5	7.3175	0	8	14	12	7	19	9	6	3	1.0	0.0	0.0	0.0	1	1	1	1	1	1	0	0	6.47	6.47	0.0
EXK35017.1	0.0374766	1.1325155	5.7725155	.	.	.	reduced_virulence,unaffected_pathogenicity	PHI:7932,PHI:7929,PHI:6787,PHI:7935,PHI:6794,PHI:6809,PHI:6808,PHI:6793,PHI:697,PHI:6815,PHI:126,PHI:127,PHI:7933,PHI:6788,PHI:6816	0	.	0	.	0	.	0.0	0.0600000000000001	1	1	0.48	0	0	49433.11	454	-0.5	6.4218	7	163	262	134	64	270	85	45	40	0.912280701754386	0.0	1.0	1.0	1	1	1	1	1	1	0	1	19.87	20.13	0.608695652173913
EXK45638.1	0.03703615	8.562134	2.976134	.	.	.	unaffected_pathogenicity,reduced_virulence,lethal,increased_virulence_(hypervirulence),loss_of_pathogenicity	PHI:2269,PHI:4077,PHI:6957,PHI:9460,PHI:2022,PHI:2312,PHI:685,PHI:2802,PHI:7696,PHI:5271,PHI:5440,PHI:2837,PHI:2844,PHI:7485,PHI:784,PHI:8929,PHI:59,PHI:6956,PHI:7511,PHI:2836	0	.	0	.	0	.	0.98	0.951	1	1	0.5	0	0	22759.72	210	0.5	6.633	4	71	122	64	21	113	51	27	24	1.18181818181818	.	.	.	0	1	0	0	0	1	0	0	5.21	5.21	0.0
EXK28480.1	0.03514889	2.500263	-0.529737	.	.	.	increased_virulence_(hypervirulence),reduced_virulence,lethal,unaffected_pathogenicity,loss_of_pathogenicity	PHI:59,PHI:2269,PHI:4077,PHI:3866,PHI:2022,PHI:2312,PHI:685,PHI:7511,PHI:2802,PHI:5271,PHI:7696,PHI:5440,PHI:2836,PHI:2844	0	.	0	.	0	.	0.916	0.589	0	0	0.41	0	0	26090.48	248	-3.0	5.2953	1	95	150	95	22	147	49	24	25	0.779411764705882	.	.	.	0	0	0	0	0	0	0	0	4.58	5.59	0.0
EXK42249.1	0.034285963	-0.0892604999999986	5.8507395	.	.	.	.	.	0	.	0	.	0	.	0.0	0.01	1	1	0.13	0	0	70679.44	635	-7.0	6.0297	16	203	341	175	88	343	148	77	71	1.03076923076923	1.0	0.0	0.0	1	1	1	1	1	1	0	0	0.77	0.77	0.0
EXK27558.1	0.027777731	-0.224282000000001	5.727718	.	.	.	.	.	0	.	0	.	0	.	0.0	0.00800000000000001	1	1	0.6	0	0	32065.74	306	-24.0	3.7509	6	146	200	80	28	148	47	12	35	0.803030303030303	0.0	0.0	0.0	1	1	1	1	0	1	0	0	0.1	0.1	0.0
EXK29003.1	0.027777731	-0.217894999999999	5.740105	.	.	.	.	.	0	.	0	.	0	.	0.0	0.00700000000000001	1	1	0.56	0	0	28981.93	273	-20.0	3.9071	8	121	175	72	26	135	46	14	32	0.830188679245283	0.0	0.0	0.0	1	1	1	1	1	1	0	0	2.51	2.63	0.0
EXK36115.1	0.027777731	0.237446000000001	5.955446	.	.	.	.	.	0	.	0	.	0	.	0.0	0.047	1	1	0.46	0	0	22014.01	208	-20.0	3.5843	7	99	139	54	17	100	34	7	27	0.844444444444444	0.0	0.0	0.0	1	1	1	1	1	1	0	0	0.15	0.15	0.0
EXK43578.1	0.027777731	0.0209075000000016	5.9669075	.	.	.	.	.	0	.	0	.	0	CBM16,CBM61	0.0	0.00900000000000001	1	1	0.47	0	0	33946.88	325	-29.5	3.6628	8	157	219	80	24	149	53	12	41	0.888888888888889	0.0	0.0	0.0	1	1	1	1	1	1	0	0	1.01	1.01	0.0
EXK44813.1	0.023946494	0.0500860000000003	5.996086	.	.	.	.	.	0	.	0	.	0	.	0.0	0.00900000000000001	1	1	0.73	0	0	67259.16	641	-21.0	4.3671	22	258	427	169	49	343	100	41	59	0.701863354037267	0.0	0.0	0.0	1	1	1	1	1	1	0	0	8.72	9.5	0.0
EXK28588.1	0.022389889	0.210393	5.976393	.	.	.	.	.	0	.	0	.	0	CE10,CE1	0.0	0.039	1	1	0.61	0	0	53395.11	494	4.0	7.2885	0	176	276	143	72	288	83	46	37	0.916030534351145	0.0	1.0	0.0	1	1	1	1	1	1	0	0	0.17	0.26	0.0
EXK26179.1	0.022389889	0.032696500000001	5.9666965	.	.	.	.	.	0	.	0	.	0	.	0.0	0.011	1	1	0.45	0	0	63364.13	579	0.5	6.6192	3	192	319	169	59	321	116	60	56	0.96875	0.0	0.0	0.0	1	1	1	1	1	1	0	0	0.01	0.09	0.0
EXK32259.1	0.020685762	2.243739	3.743739	.	.	.	.	.	0	.	0	.	0	.	0.301	0.449	1	1	0.4	1	0	11194.97	100	4.0	7.7778	4	32	51	27	14	56	19	13	6	0.777777777777778	0.0	0.0	0.0	1	1	1	1	1	0	1	1	18.1	18.1	0.826086956521739
EXK32258.1	0.020685762	2.243739	3.743739	.	.	.	.	.	0	.	0	.	0	.	0.301	0.449	1	1	0.4	1	0	11194.97	100	4.0	7.7778	4	32	51	27	14	56	19	13	6	0.777777777777778	0.0	0.0	0.0	1	1	1	1	1	0	1	1	18.1	18.1	0.826086956521739
EXK42851.1	0.02018699	-9.37517	-4.23317	.	.	.	.	.	0	.	0	.	0	.	0.0	0.143	0	1	0.03	0	1	45097.14	412	13.0	9.9471	0	131	218	120	35	218	127	71	56	0.817391304347826	1.0	0.0	0.0	1	1	1	1	1	1	1	2	12.91	35.49	0.888888888888889
EXK29594.1	0.019818634	-2.2906	2.5094	.	.	.	.	.	0	.	0	.	0	.	0.0	0.2	1	1	0.85	1	0	35465.19	341	-11.5	4.3097	18	156	226	87	26	177	57	23	34	1.01315789473684	0.0	0.0	0.0	1	1	1	1	1	1	1	0	0.22	6.86	0.0
EXK25264.1	0.017665744	5.200621	5.996621	.	.	.	unaffected_pathogenicity,effector_(plant_avirulence_determinant)	PHI:7665,PHI:6831,PHI:8935,PHI:8934,PHI:7381,PHI:7376,PHI:6832,PHI:7378,PHI:6833,PHI:7379,PHI:7380	0	.	0	.	0	.	0.0	0.034	1	1	0.78	0	0	57309.69	521	2.5	6.8691	24	196	318	111	65	277	97	52	45	1.10091743119266	0.0	0.0	0.0	1	1	1	1	1	1	0	0	0.14	0.29	0.0
EXK32570.1	0.01692167	0.487983	5.941983	.	.	.	.	.	0	.	0	.	0	.	0.0	0.091	1	1	0.32	0	0	54573.91	491	-0.5	6.424	11	151	259	129	64	280	105	55	50	1.02702702702703	0.0	0.0	0.0	1	1	1	1	1	1	0	0	1.84	1.88	0.0
EXK32518.1	0.015157163	-1.299153	4.538847	.	.	.	.	.	0	.	0	.	0	.	0.0	0.027	1	1	0.74	0	0	19721.26	194	-11.5	4.1426	6	95	131	63	10	109	34	12	22	0.388888888888889	0.0	0.0	0.0	1	1	1	1	1	1	0	0	1.33	4.78	0.0
EXK33647.1	0.0150561035	-4.199554	-0.497554	.	.	.	.	.	0	.	0	.	0	.	0.015	0.368	0	0	0.38	0	0	37020.51	344	-3.0	5.9829	9	115	199	109	31	203	74	38	36	0.6625	.	.	.	0	0	0	0	0	0	0	0	0.59	0.66	0.0
EXK42666.1	0.0150561035	-4.6657245	-0.5077245	.	.	.	.	.	0	.	0	.	0	.	0.005	0.302	0	0	0.19	0	0	34722.52	325	-6.5	4.9698	6	114	184	102	21	184	78	37	41	0.65	.	.	.	0	0	0	0	0	0	0	0	0.07	0.23	0.0
EXK44588.1	0.014750153	0.978484	5.210484	.	.	.	reduced_virulence	PHI:6471	0	.	0	.	0	.	0.0	0.128	1	1	0.0500000000000001	0	0	44081.99	398	-6.5	5.1625	3	122	207	119	36	212	97	47	50	1.01282051282051	0.0	0.0	1.0	1	1	1	1	1	1	0	0	0.1	0.1	0.0
EXK45231.1	0.0137397945	5.476942	-0.157058	.	.	.	.	.	0	.	0	.	0	.	1.0	0.939	0	0	0.42	0	0	13219.82	118	1.5	6.9119	8	44	65	22	17	58	28	16	12	1.22727272727273	.	.	.	0	0	0	0	0	0	0	0	0.0	0.0	0.0
EXK31192.1	0.012984723	-0.846183499999997	4.9678165	.	.	.	.	.	0	.	0	.	0	.	0.002	0.029	1	1	0.42	0	0	5205.99	49	1.0	7.9876	1	22	28	15	4	29	9	5	4	0.666666666666667	.	.	.	1	1	0	0	1	1	0	0	0.55	0.55	0.0
EXK46217.1	0.00909695	0.854904499999999	5.5849045	.	.	.	reduced_virulence	PHI:2171	0	.	0	.	0	.	0.0	0.045	1	1	0.55	0	0	85940.16	773	-20.5	4.904	5	236	424	201	107	408	184	87	97	1.26923076923077	0.0	0.0	0.0	1	0	1	1	1	1	0	0	1.14	1.15	0.0
EXK26299.1	0.008436829	4.721776	5.705776	.	.	.	.	.	0	.	0	.	0	.	0.659	0.177	1	1	0.35	0	0	18528.03	168	-9.0	4.2757	1	50	94	61	14	93	40	16	24	0.764705882352941	0.0	0.0	0.0	1	1	1	1	1	1	0	1	21.07	21.08	0.91304347826087
EXK24923.1	0.007963508	2.44258	0.46258	.	.	.	.	.	0	.	0	.	0	.	0.56	0.77	0	0	0.83	0	0	6349.15	59	-1.0	4.4986	4	24	38	11	4	33	7	3	4	0.857142857142857	.	.	.	0	0	0	0	0	0	0	0	0.0	0.0	0.0
EXK27416.1	0.0046417415	0.924545000000001	5.852545	.	.	.	reduced_virulence,unaffected_pathogenicity	PHI:541,PHI:9144,PHI:6121,PHI:2032	0	.	0	.	0	CE10	0.0	0.012	1	1	0.45	0	0	62357.52	575	0.0	6.5002	6	190	321	172	70	331	108	58	50	0.868613138686131	0.0	0.0	0.0	1	1	1	1	1	1	0	0	1.76	2.02	0.0
EXK27375.1	0.0046417415	0.0579244999999999	5.8779245	.	.	.	.	.	0	.	0	.	0	GH5_16,GH5_1,GH5_24,GH5,GH5_51,GH5_11,GH5_20	0.0	0.03	1	1	0.73	0	0	47524.4	424	-4.5	5.5944	4	135	230	118	64	233	82	41	41	1.20238095238095	0.0	0.0	0.0	1	1	1	1	1	1	0	0	0.05	0.2	0.0
EXK28591.1	0.0046417415	4.4479365	5.3939365	.	.	.	unaffected_pathogenicity,loss_of_pathogenicity	PHI:191,PHI:24	0	.	0	.	0	GH3	0.0	0.00900000000000001	1	1	0.29	0	0	83991.39	767	-27.0	4.5864	10	243	427	223	88	429	172	76	96	0.948275862068966	0.0	0.0	0.0	1	0	1	1	1	1	0	0	0.18	0.18	0.0
EXK26099.1	0.0046417415	0.170166500000001	5.9901665	.	.	.	.	.	0	.	0	.	0	.	0.0	0.03	1	1	0.27	0	0	74367.25	676	-25.5	4.4226	8	207	377	166	76	361	143	60	83	1.18055555555556	0.0	0.0	0.0	1	1	1	1	1	1	0	0	0.02	0.1	0.0
EXK28592.1	0.0046417415	4.4591865	5.4051865	.	.	.	unaffected_pathogenicity,loss_of_pathogenicity	PHI:191,PHI:24	0	.	0	.	0	GH3	0.0	0.00900000000000001	1	1	0.28	0	0	83865.28	765	-26.0	4.614	10	242	425	223	88	427	173	77	96	0.959302325581395	0.0	0.0	0.0	1	0	1	1	1	1	0	0	0.27	0.28	0.0
EXK36914.1	0.0046417415	-0.289192999999998	4.644807	.	.	.	reduced_virulence,unaffected_pathogenicity	PHI:6121,PHI:541,PHI:9144,PHI:2032	0	.	0	.	0	CE10	0.0	0.011	1	1	0.33	0	0	57198.78	521	-10.0	4.7966	6	168	290	154	62	302	97	45	52	0.917355371900826	.	.	.	1	0	1	0	0	1	0	0	0.02	0.02	0.0
EXK47074.1	0.0019112527	8.1540075	2.7480075	.	.	.	increased_virulence_(hypervirulence),reduced_virulence,lethal,unaffected_pathogenicity,loss_of_pathogenicity	PHI:4077,PHI:2022,PHI:6956,PHI:2312,PHI:685,PHI:7511,PHI:5272,PHI:2802,PHI:5271,PHI:7696,PHI:5440,PHI:2844	0	.	0	.	0	.	0.993	0.908	1	1	0.46	0	0	20183.87	188	1.0	6.6927	2	61	101	64	18	103	45	25	20	0.977272727272727	.	.	.	1	1	0	0	0	0	0	0	0.57	0.58	0.0
EXK27502.1	0.0014226139	0.135086500000001	4.6770865	.	.	.	.	.	0	.	0	.	0	.	0.0	0.243	1	1	0.28	0	0	40969.44	372	-9.0	4.8952	6	127	213	86	50	199	87	41	46	0.963414634146341	0.0	0.0	0.0	1	1	1	1	1	1	0	0	1.84	1.89	0.0
EXK29487.1	-0.0006109476	-0.872031	-0.502031	.	.	.	reduced_virulence,unaffected_pathogenicity,loss_of_pathogenicity	PHI:9180,PHI:3914,PHI:2145,PHI:7787,PHI:7520,PHI:7788	0	.	0	.	0	.	0.0	0.105	0	0	0.24	0	0	49059.85	453	-4.0	5.5353	5	150	251	145	39	250	107	53	54	0.97029702970297	.	.	.	0	0	0	0	0	0	0	0	0.0	0.03	0.0
EXK26685.1	-0.0006109476	-6.407347	-0.491347	.	.	.	.	.	0	.	0	.	0	CE10	0.0	0.014	0	0	0.37	0	0	58244.84	534	-7.0	5.6884	5	173	284	167	66	305	119	60	59	0.930232558139535	.	.	.	0	0	0	0	0	0	0	0	0.01	0.13	0.0
EXK31817.1	-0.0006109476	-6.128181	-0.506181	.	.	.	.	.	0	.	0	.	0	.	0.0	0.0629999999999999	0	0	0.03	0	0	47898.41	443	-6.0	5.4791	4	146	239	146	41	248	111	55	56	0.778846153846154	.	.	.	0	0	0	0	0	0	0	0	0.77	0.95	0.0
EXK29451.1	-0.00061130524	3.941525	-0.504475	.	.	.	.	.	0	.	0	.	0	.	0.999	0.742	0	0	0.21	0	0	20164.43	186	1.5	7.2778	1	52	102	69	16	110	43	23	20	0.974358974358974	.	.	.	0	0	0	0	0	0	0	0	0.02	0.04	0.0
EXK48761.1	-0.0009791851	-6.4378845	-0.4918845	.	.	.	.	.	0	.	0	.	0	.	0.0	0.00900000000000001	0	0	0.15	0	0	117872.89	1077	-13.5	5.8128	11	362	573	337	126	586	264	134	130	0.936363636363636	.	.	.	0	0	0	0	0	0	0	0	0.01	0.78	0.0
EXK29651.1	-0.0009791851	-1.446151	-0.506151	.	.	.	unaffected_pathogenicity,loss_of_pathogenicity	PHI:191,PHI:24	0	.	0	.	0	GH3	0.0	0.01	0	0	0.11	0	0	89342.06	820	-18.5	4.9027	11	269	444	243	72	438	194	91	103	1.0	.	.	.	0	0	0	0	0	0	0	0	0.0	0.01	0.0
EXK37725.1	-0.001101613	-0.824376	2.649624	.	.	.	.	.	0	.	0	.	0	GH16	0.015	0.406	1	1	0.27	1	0	33026.95	298	-5.5	5.331	5	90	161	78	40	153	71	35	36	1.36538461538462	0.0	0.0	0.0	1	1	1	1	1	1	1	1	0.02	19.21	0.0
EXK47391.1	-0.0026583076	6.5271355	5.9931355	.	.	.	.	.	0	.	0	.	0	.	0.707	0.382	1	1	0.3	0	0	8393.78	77	2.5	9.1058	1	27	42	31	10	49	11	7	4	1.15789473684211	0.0	0.0	0.0	1	1	1	1	1	1	0	1	18.29	18.31	1.0
EXK47390.1	-0.0026583076	6.5271355	5.9931355	.	.	.	.	.	0	.	0	.	0	.	0.707	0.382	1	1	0.3	0	0	8393.78	77	2.5	9.1058	1	27	42	31	10	49	11	7	4	1.15789473684211	0.0	0.0	0.0	1	1	1	1	1	1	0	1	18.29	18.31	1.0
EXK26918.1	-0.0052396655	4.729672	4.581672	.	.	.	reduced_virulence	PHI:7979	0	.	0	.	0	.	0.328	0.53	1	1	0.27	0	0	31938.89	294	2.5	7.4194	1	87	153	102	27	177	65	35	30	0.835616438356164	.	.	.	1	1	1	0	0	1	0	0	0.22	0.24	0.0
EXK48892.1	-0.005566895	-3.1655825	2.5704175	.	.	.	.	.	0	.	0	.	0	.	0.0	0.0440000000000001	1	1	0.11	1	0	93563.63	841	-4.0	6.2174	3	254	424	246	111	463	207	107	100	0.92964824120603	1.0	0.0	0.0	1	1	1	1	1	1	1	1	0.37	15.37	0.0
EXK48893.1	-0.005566895	-3.1726825	2.5633175	.	.	.	.	.	0	.	0	.	0	.	0.0	0.0440000000000001	1	1	0.11	1	0	91490.26	823	-4.0	6.2164	3	250	415	242	109	454	203	105	98	0.918367346938775	1.0	0.0	0.0	1	1	1	1	1	1	1	1	0.37	15.37	0.0
EXK38929.1	-0.0074645877	0.979737500000002	5.7077375	.	.	.	.	.	0	.	0	.	0	.	0.032	0.18	1	1	0.03	0	0	15029.57	135	-9.0	4.3912	0	39	72	36	13	63	41	17	24	0.821428571428571	0.0	0.0	0.0	0	1	1	1	1	1	0	0	0.03	0.03	0.0
EXK29786.1	-0.0078754425	4.8650795	2.5350795	.	.	.	.	.	0	.	1	PF07249	0	.	0.155	0.4	1	1	0.56	1	0	27552.06	254	-8.0	4.6779	9	89	153	76	26	143	55	25	30	0.924528301886792	0.0	0.0	0.0	1	1	1	1	1	1	1	0	0.0	10.79	0.0
EXK46192.1	-0.011357784	4.580118	5.424118	.	.	.	reduced_virulence,unaffected_pathogenicity,loss_of_pathogenicity	PHI:9180,PHI:3914,PHI:2145,PHI:7787,PHI:7520,PHI:7788	0	.	0	.	0	.	0.0	0.026	1	1	0.18	0	0	57377.68	533	0.0	6.4968	10	185	298	172	49	304	112	58	54	1.0327868852459	1.0	0.0	0.0	1	0	1	1	0	1	0	0	0.28	0.32	0.0
EXK33290.1	-0.0130198	-0.5339295	5.0820705	.	.	.	.	.	0	.	0	.	0	.	0.0	0.064	1	1	0.12	0	0	155259.21	1310	71.0	9.3412	3	221	485	249	197	465	646	384	262	2.40361445783133	1.0	0.0	0.0	1	0	1	1	1	1	0	0	2.35	2.35	0.0
EXK33289.1	-0.0130198	-0.661629499999999	5.0743705	.	.	.	.	.	0	.	0	.	0	.	0.0	0.0440000000000001	1	1	0.1	0	0	161916.57	1367	68.0	9.2102	4	234	510	256	200	481	677	398	279	2.40697674418605	1.0	0.0	0.0	1	0	1	1	1	1	0	0	2.35	2.35	0.0
EXK45928.1	-0.013946533	0.484546499999999	5.9985465	.	.	.	.	.	0	.	0	.	0	.	0.0	0.081	1	1	0.5	0	0	10258.83	89	-6.5	4.0632	2	19	46	23	13	62	20	7	13	0.5	0.0	0.0	0.0	1	1	1	1	1	1	0	0	1.26	1.26	0.0
EXK33825.1	-0.014671445	0.561564499999999	5.0215645	.	.	.	reduced_virulence,unaffected_pathogenicity	PHI:541,PHI:9144,PHI:6121	0	.	0	.	0	CE10	0.0	0.09	1	1	0.57	0	0	54676.7	500	10.0	8.4272	6	160	281	128	69	287	106	61	45	0.954545454545455	1.0	0.0	0.0	1	1	0	1	0	1	0	0	1.98	2.26	0.0
EXK49846.1	-0.014797509	2.8359945	-0.5060055	.	.	.	.	.	0	.	0	.	0	.	0.917	0.64	0	0	0.16	0	0	29008.12	269	0.5	6.6107	1	87	145	91	22	154	62	33	29	0.929577464788732	.	.	.	0	0	0	0	0	0	0	0	0.19	0.23	0.0
EXK24902.1	-0.015283048	0.0334944999999998	5.9794945	.	.	.	.	.	0	.	0	.	0	.	0.0	0.00900000000000001	1	1	0.21	0	0	55363.11	490	-11.5	5.0154	14	157	266	130	66	258	117	56	61	0.914893617021277	0.0	0.0	0.0	1	1	1	1	1	1	0	0	0.22	0.22	0.0
EXK27303.1	-0.01809889	0.599097	5.993097	.	.	.	.	.	0	.	0	.	0	.	0.0	0.101	1	1	0.59	0	0	29608.18	279	-0.5	6.2327	8	130	188	82	16	129	49	25	24	0.833333333333333	0.0	0.0	1.0	1	1	1	1	1	1	0	0	0.01	0.04	0.0
EXK23541.1	-0.018874705	5.7965825	0.2765825	.	.	.	.	.	0	.	0	.	0	.	1.0	0.92	0	0	0.66	0	0	4011.58	37	1.0	7.6796	3	13	24	8	2	21	7	4	3	0.7	.	.	.	0	0	0	0	0	0	0	0	0.0	0.0	0.0
EXK44761.1	-0.01919216	-3.3440025	2.5179975	.	.	.	.	.	0	.	0	.	0	.	0.0	0.023	1	1	0.0500000000000001	1	0	54457.21	478	10.5	8.2345	6	131	226	136	63	246	124	71	53	1.46153846153846	0.0	1.0	1.0	1	1	1	1	0	1	1	1	26.59	26.77	0.0
EXK29713.1	-0.020257115	-0.188244000000001	5.421756	.	.	.	.	.	0	.	0	.	0	GH79	0.0	0.065	1	1	0.74	0	0	52401.91	493	-0.5	6.3566	2	184	295	156	54	286	82	42	40	0.900763358778626	1.0	0.0	0.0	1	1	0	1	1	1	0	0	0.19	0.24	0.0
EXK45708.1	-0.020576835	0.540049499999999	3.8400495	.	.	.	.	.	0	.	0	.	0	.	0.00700000000000001	0.443	1	1	0.73	0	0	36171.47	340	-7.5	4.9071	3	114	210	99	33	193	68	32	36	0.877777777777778	.	.	.	0	0	0	0	0	0	0	0	1.2	1.21	0.0
EXK26779.1	-0.020576835	-6.334765	-0.484765	.	.	.	.	.	0	.	0	.	0	.	0.001	0.024	0	0	0.16	0	0	28023.25	258	-17.5	4.138	3	90	147	73	27	141	58	21	37	0.842105263157895	.	.	.	0	0	0	0	0	0	0	0	0.01	0.02	0.0
EXK34851.1	-0.020583272	0.725841	5.999841	.	.	.	.	.	0	.	0	.	0	.	0.0	0.121	1	1	0.79	0	0	88539.77	850	-26.5	4.3508	42	398	581	212	66	448	139	57	82	0.684684684684685	0.0	0.0	0.0	1	1	1	1	1	1	0	0	0.1	0.11	0.0
EXK36495.1	-0.020908475	0.0219000000000005	5.9679	.	.	.	unaffected_pathogenicity	PHI:716	0	.	0	.	0	AA7	0.0	0.00900000000000001	1	1	0.2	0	0	61273.92	561	-13.0	4.9633	10	188	312	164	75	324	122	58	64	0.890510948905109	0.0	0.0	0.0	1	1	1	1	1	1	0	0	0.0	0.11	0.0
EXK45418.1	-0.020988822	4.28785	5.10185	.	.	.	.	.	0	.	1	PF05730	0	.	0.0	0.031	1	1	0.74	0	0	30877.65	314	-23.0	3.6714	8	184	231	99	10	157	43	10	33	0.432098765432099	0.0	0.0	0.0	1	1	1	1	1	1	0	0	0.01	3.7	0.0
EXK45417.1	-0.020988822	4.28785	5.10185	.	.	.	.	.	0	.	1	PF05730	0	.	0.0	0.031	1	1	0.74	0	0	30877.65	314	-23.0	3.6714	8	184	231	99	10	157	43	10	33	0.432098765432099	0.0	0.0	0.0	1	1	1	1	1	1	0	0	0.01	3.7	0.0
EXK33555.1	-0.02163291	1.5426595	-0.5053405	.	.	.	increased_virulence_(hypervirulence),reduced_virulence,unaffected_pathogenicity	PHI:9524,PHI:2256,PHI:881,PHI:7708,PHI:5034,PHI:3277,PHI:9519,PHI:2255,PHI:6517	0	.	0	.	0	.	0.081	0.427	0	0	0.19	0	0	37112.8	351	-0.5	6.3488	7	115	200	122	20	209	78	40	38	0.813953488372093	.	.	.	0	0	0	0	0	0	0	0	0.0	0.09	0.0
EXK27707.1	-0.02193445	-0.395711	-0.503711	.	.	.	unaffected_pathogenicity,reduced_virulence,lethal,increased_virulence_(hypervirulence),loss_of_pathogenicity	PHI:59,PHI:4077,PHI:9460,PHI:2022,PHI:6956,PHI:2312,PHI:685,PHI:5272,PHI:7485,PHI:2802,PHI:7696,PHI:5271,PHI:5440,PHI:2837,PHI:2844,PHI:784,PHI:8929	0	.	0	.	0	.	0.542	0.476	0	0	0.49	0	0	29020.23	276	-0.5	6.253	1	99	164	104	19	163	53	27	26	0.81578947368421	.	.	.	0	0	0	0	0	0	0	0	0.02	0.03	0.0
EXK26910.1	-0.02266252	0.267521500000001	5.9075215	.	.	.	.	.	0	.	0	.	0	.	0.0	0.0600000000000001	1	1	0.25	0	0	59364.59	538	-13.0	4.864	1	164	294	167	61	290	120	56	64	0.959349593495935	0.0	0.0	0.0	1	1	1	1	1	1	0	0	0.04	0.04	0.0
EXK25317.1	-0.02266252	1.343314	5.881314	.	.	.	reduced_virulence	PHI:6538,PHI:144,PHI:8753,PHI:8806	0	.	0	.	0	GH18	0.0	0.077	1	1	0.55	0	0	47694.54	435	-8.0	5.1111	2	148	230	132	61	250	93	45	48	0.952380952380952	0.0	0.0	0.0	1	1	1	1	1	1	0	0	0.11	0.45	0.0
EXK25318.1	-0.02266252	1.343314	5.881314	.	.	.	reduced_virulence	PHI:6538,PHI:144,PHI:8753,PHI:8806	0	.	0	.	0	GH18	0.0	0.077	1	1	0.55	0	0	47694.54	435	-8.0	5.1111	2	148	230	132	61	250	93	45	48	0.952380952380952	0.0	0.0	0.0	1	1	1	1	1	1	0	0	0.11	0.45	0.0
EXK23481.1	-0.022932887	1.6069945	5.4169945	.	.	.	.	.	0	.	0	.	0	.	0.139	0.226	1	1	0.1	0	0	27532.67	249	-12.5	4.6119	8	76	135	66	27	126	72	32	40	1.08163265306122	0.0	0.0	0.0	1	1	1	1	1	1	0	0	0.62	4.84	0.0
EXK29178.1	-0.023228765	0.7239425	5.4999425	.	.	.	.	.	0	.	0	.	0	.	0.0	0.204	1	1	0.4	0	0	76534.01	727	-2.0	6.1695	69	296	496	122	49	399	161	82	79	0.675257731958763	0.0	0.0	0.0	1	0	1	1	0	1	0	0	0.02	0.02	0.0
EXK35198.1	-0.025158167	0.154688499999999	5.9986885	.	.	.	.	.	0	.	0	.	0	.	0.0	0.026	1	1	0.7	0	0	49882.87	464	-17.5	4.5162	8	171	310	107	36	215	104	45	59	1.10752688172043	0.0	0.0	0.0	1	1	1	1	1	1	0	0	0.01	0.01	0.0
EXK43732.1	-0.027066588	-1.255727	2.856273	.	.	.	reduced_virulence	PHI:4231	0	.	0	.	0	.	0.0	0.148	1	1	0.8	1	0	39063.92	377	-5.5	4.923	0	148	244	143	24	205	53	25	28	0.943820224719101	0.0	0.0	0.0	1	1	0	1	0	1	1	0	0.0	10.66	0.0
EXK24790.1	-0.02795291	-3.1682005	-0.5042005	.	.	.	.	.	0	.	0	.	0	.	0.123	0.433	0	0	0.16	0	0	34472.56	324	-3.5	5.4239	3	106	183	121	21	187	73	36	37	0.860759493670886	.	.	.	0	0	0	0	0	0	0	0	0.0	0.18	0.0
EXK30744.1	-0.02795291	-2.886702	-0.504702	.	.	.	increased_virulence_(hypervirulence),reduced_virulence,lethal,unaffected_pathogenicity,loss_of_pathogenicity	PHI:2269,PHI:4077,PHI:6957,PHI:9460,PHI:2022,PHI:2312,PHI:685,PHI:2802,PHI:2247,PHI:5271,PHI:7696,PHI:8927,PHI:5440,PHI:2837,PHI:2844,PHI:2835,PHI:784,PHI:7485,PHI:8929,PHI:59,PHI:6956,PHI:5272,PHI:3301,PHI:7511	0	.	0	.	0	.	0.106	0.497	0	0	0.46	0	0	33327.05	311	1.5	6.7692	2	102	175	103	28	181	66	36	30	0.740740740740741	.	.	.	0	0	0	0	0	0	0	0	0.02	0.13	0.0
EXK28054.1	-0.02795291	6.3336955	-0.5083045	.	.	.	reduced_virulence,loss_of_pathogenicity	PHI:9517,PHI:509,PHI:2322,PHI:2832	0	.	0	.	0	.	0.7	0.607	0	0	0.23	0	0	30179.4	281	1.5	6.9433	5	95	159	90	25	162	62	33	29	0.861111111111111	.	.	.	0	0	0	0	0	0	0	0	0.0	0.88	0.0
EXK46709.1	-0.0284729	-2.271052	2.648948	.	.	.	unaffected_pathogenicity	PHI:2088	0	.	0	.	0	.	0.0	0.18	1	1	0.24	1	0	37827.38	340	-5.5	5.4711	6	107	178	82	39	167	111	55	56	1.2089552238806	0.0	0.0	0.0	1	1	1	1	1	1	1	1	0.55	23.12	0.0
EXK36732.1	-0.0294348	-0.0350625	5.9049375	.	.	.	.	.	0	.	0	.	0	CBM61	0.0	0.01	1	1	0.72	0	0	34559.83	331	-22.5	3.998	8	159	218	89	26	153	56	18	38	0.901639344262295	0.0	0.0	0.0	1	1	1	1	1	1	0	0	0.22	0.22	0.0
EXK48668.1	-0.029736578	-5.272692	-0.502692	.	.	.	.	.	0	.	0	.	0	.	0.075	0.13	0	0	0.03	0	0	26578.84	242	-11.0	4.5922	2	69	130	71	19	129	75	33	42	0.711864406779661	.	.	.	0	0	0	0	0	0	0	0	0.0	0.0	0.0
EXK23269.1	-0.030736327	2.658999	5.964999	.	.	.	.	.	0	.	0	.	0	.	0.279	0.17	1	1	0.28	0	0	8610.02	76	3.0	10.1319	1	23	39	25	11	44	12	8	4	1.15384615384615	0.0	0.0	0.0	1	1	1	1	1	1	0	0	14.01	14.2	0.0
EXK36476.1	-0.032059252	0.0579724999999991	5.9919725	.	.	.	.	.	0	.	0	.	0	.	0.0	0.011	1	1	0.37	0	0	59065.61	555	-42.0	3.9545	15	271	377	109	51	247	108	34	74	0.675	0.0	0.0	0.0	1	1	1	1	1	1	0	0	0.15	0.15	0.0
EXK36474.1	-0.03312987	6.761924	5.627924	.	.	.	.	.	0	.	0	.	0	.	0.975	0.214	1	1	0.11	0	0	11685.66	104	-2.5	4.8358	1	24	53	39	8	60	28	13	15	1.0952380952381	0.0	0.0	0.0	1	1	1	1	1	1	0	1	21.93	21.93	1.0
EXK36473.1	-0.03312987	6.761924	5.627924	.	.	.	.	.	0	.	0	.	0	.	0.975	0.214	1	1	0.11	0	0	11685.66	104	-2.5	4.8358	1	24	53	39	8	60	28	13	15	1.0952380952381	0.0	0.0	0.0	1	1	1	1	1	1	0	1	21.93	21.93	1.0
EXK27517.1	-0.035333216	-0.2698585	4.9981415	.	.	.	.	.	0	.	0	.	0	.	0.0	0.122	1	1	0.56	0	0	51613.81	469	5.5	8.8123	1	152	255	147	63	268	100	54	46	1.10185185185185	0.0	0.0	0.0	1	1	0	1	1	1	0	0	0.06	0.16	0.0
EXK42861.1	-0.036626875	5.4644125	0.3524125	.	.	.	.	.	0	.	0	.	0	.	1.0	0.852	0	0	0.6	0	0	4012.56	37	2.5	8.2819	3	14	22	5	4	19	7	5	2	0.909090909090909	.	.	.	0	0	0	0	0	0	0	0	0.0	0.0	0.0
EXK31259.1	-0.040257633	-5.546555	-0.500555	.	.	.	.	.	0	.	0	.	0	.	0.001	0.158	0	0	0.12	0	0	38817.36	350	-4.0	5.7957	3	94	194	128	42	203	87	44	43	1.02631578947368	.	.	.	0	0	0	0	0	0	0	0	0.33	0.39	0.0
EXK40951.1	-0.042478323	0.3679305	5.8939305	.	.	.	.	.	0	.	0	.	0	.	0.0	0.079	1	1	0.61	0	0	25098.64	237	-14.5	4.1685	4	103	161	72	17	109	46	17	29	0.777777777777778	0.0	0.0	0.0	1	1	1	1	1	1	0	0	0.64	0.74	0.0
EXK43621.1	-0.042478323	0.428753000000001	5.978753	.	.	.	.	.	0	.	0	.	0	.	0.0	0.075	1	1	0.66	0	0	33576.71	328	-25.0	3.7035	17	173	235	88	16	156	49	12	37	0.695652173913043	0.0	0.0	0.0	1	1	1	1	1	1	0	0	0.08	0.08	0.0
EXK45609.1	-0.04539591	-0.596903999999999	-0.502904	.	.	.	reduced_virulence,unaffected_pathogenicity,loss_of_pathogenicity	PHI:9319,PHI:8862,PHI:9354,PHI:9353,PHI:415,PHI:504,PHI:8963	0	.	0	.	0	.	0.001	0.15	0	0	0.21	0	0	38526.32	365	-8.0	4.9204	6	128	206	134	24	220	87	41	46	0.747368421052632	.	.	.	0	0	0	0	0	0	0	0	0.0	0.14	0.0
EXK39166.1	-0.047959685	4.517849	-0.496151	.	.	.	reduced_virulence,unaffected_pathogenicity	PHI:3277,PHI:668,PHI:4616,PHI:9519,PHI:4903	0	.	0	.	0	.	0.974	0.695	0	0	0.57	0	0	27730.7	260	0.5	6.6177	9	94	151	78	23	150	63	33	30	0.904761904761905	.	.	.	0	0	0	0	0	0	0	0	2.3	3.83	0.0
EXK39167.1	-0.047959685	4.517849	-0.496151	.	.	.	reduced_virulence,unaffected_pathogenicity	PHI:3277,PHI:668,PHI:4616,PHI:9519,PHI:4903	0	.	0	.	0	.	0.974	0.695	0	0	0.57	0	0	27730.7	260	0.5	6.6177	9	94	151	78	23	150	63	33	30	0.904761904761905	.	.	.	0	0	0	0	0	0	0	0	2.3	3.83	0.0
EXK39169.1	-0.047959685	4.517849	-0.496151	.	.	.	reduced_virulence,unaffected_pathogenicity	PHI:3277,PHI:668,PHI:4616,PHI:9519,PHI:4903	0	.	0	.	0	.	0.974	0.695	0	0	0.57	0	0	27730.7	260	0.5	6.6177	9	94	151	78	23	150	63	33	30	0.904761904761905	.	.	.	0	0	0	0	0	0	0	0	2.3	3.83	0.0
EXK39168.1	-0.047959685	4.517849	-0.496151	.	.	.	reduced_virulence,unaffected_pathogenicity	PHI:3277,PHI:668,PHI:4616,PHI:9519,PHI:4903	0	.	0	.	0	.	0.974	0.695	0	0	0.57	0	0	27730.7	260	0.5	6.6177	9	94	151	78	23	150	63	33	30	0.904761904761905	.	.	.	0	0	0	0	0	0	0	0	2.3	3.83	0.0
EXK39165.1	-0.047959685	4.517849	-0.496151	.	.	.	reduced_virulence,unaffected_pathogenicity	PHI:3277,PHI:668,PHI:4616,PHI:9519,PHI:4903	0	.	0	.	0	.	0.974	0.695	0	0	0.57	0	0	27730.7	260	0.5	6.6177	9	94	151	78	23	150	63	33	30	0.904761904761905	.	.	.	0	0	0	0	0	0	0	0	2.3	3.83	0.0
EXK36235.1	-0.049191654	-3.2678025	-0.5058025	.	.	.	reduced_virulence	PHI:1047	0	.	0	.	0	.	0.005	0.368	0	0	0.28	0	0	37900.34	353	-0.5	6.4123	3	114	195	126	35	209	78	41	37	0.827956989247312	.	.	.	0	0	0	0	0	0	0	0	1.28	1.3	0.0
EXK25257.1	-0.049353898	1.473756	5.735756	.	.	.	reduced_virulence	PHI:6120	0	.	0	.	0	.	0.0	0.123	1	1	0.58	0	0	48634.11	449	4.0	7.873	2	158	251	147	52	261	79	43	36	0.928571428571429	0.0	0.0	0.0	1	1	1	1	1	1	0	0	7.09	7.23	0.0
EXK36678.1	-0.05016601	5.011546	5.735546	.	.	.	reduced_virulence,loss_of_pathogenicity	PHI:5393,PHI:352	0	.	0	.	0	AA5_2,AA5_1,AA5	0.0	0.046	1	1	0.33	0	0	97128.59	902	-37.0	4.4007	29	332	548	224	102	521	184	77	107	0.742489270386266	0.0	0.0	0.0	1	0	1	1	1	1	0	0	0.38	0.38	0.0
EXK29289.1	-0.0503636	-0.0180020000000001	5.927998	.	.	.	.	.	0	.	0	.	0	.	0.0	0.00900000000000001	1	1	0.49	0	0	43864.61	415	-21.5	4.0913	10	186	271	113	35	210	63	22	41	0.714285714285714	0.0	0.0	0.0	1	1	1	1	1	1	0	0	0.15	0.16	0.0
EXK29716.1	-0.051805854	-0.621915	5.324085	.	.	.	.	.	0	.	0	.	0	GH43_19,GH32	0.0	0.00900000000000001	1	1	0.73	0	0	58806.69	535	-14.0	4.6137	2	179	311	145	75	304	105	47	58	1.09016393442623	0.0	0.0	0.0	1	1	1	1	0	1	0	1	19.44	19.46	0.739130434782609
EXK27233.1	-0.051805854	1.0258365	5.7258365	.	.	.	reduced_virulence	PHI:9126	0	.	0	.	0	AA8,AA3,AA3_1,AA3_2	0.0	0.0500000000000001	1	1	0.38	0	0	68924.67	640	-29.0	4.4398	6	223	380	196	77	366	148	63	85	0.805882352941176	0.0	0.0	0.0	1	1	1	1	1	1	0	0	15.75	15.76	0.0
EXK27668.1	-0.05224204	1.150991	5.830991	.	.	.	.	.	0	.	0	.	0	.	0.0	0.22	1	1	0.18	0	0	41785.82	367	17.0	9.4569	8	107	177	100	53	199	97	59	38	1.37313432835821	0.0	0.0	0.0	1	1	1	1	1	1	0	0	0.04	5.39	0.0
EXK44791.1	-0.054109454	3.1580015	2.3060015	.	.	.	.	.	0	.	0	.	0	GH12	0.582	0.56	1	1	0.71	1	0	26749.22	246	-3.5	5.3004	2	78	139	67	26	135	53	26	27	1.01587301587302	0.0	0.0	0.0	1	1	0	1	0	0	1	1	21.8	21.82	0.739130434782609
EXK45761.1	-0.055281162	-0.389714499999999	2.5982855	.	.	.	.	.	0	.	0	.	0	.	0.043	0.459	1	1	0.42	1	0	26419.15	240	-3.0	5.541	4	80	129	74	34	146	40	20	20	0.868852459016393	0.0	0.0	0.0	1	1	1	1	0	1	1	1	0.01	22.69	0.0
EXK32785.1	-0.055368543	-0.4729405	5.4610595	.	.	.	.	.	0	.	0	.	0	.	0.0	0.011	1	1	0.29	0	0	58090.3	521	-12.5	4.8567	3	151	279	140	69	297	122	57	65	0.952	0.0	0.0	0.0	1	1	1	1	1	1	0	0	12.89	12.96	0.0
EXK36241.1	-0.05544287	1.114941	5.850941	.	.	.	reduced_virulence,unaffected_pathogenicity	PHI:9074,PHI:9058,PHI:2921,PHI:9075,PHI:552,PHI:397,PHI:1011,PHI:3919,PHI:2920,PHI:2700	0	.	0	.	0	AA1_2,AA1_1,AA1_3	0.0	0.0440000000000001	1	1	0.67	0	0	62399.47	566	-45.0	3.9838	9	199	342	148	76	292	113	38	75	1.05714285714286	0.0	0.0	0.0	1	1	1	1	1	1	0	0	0.01	0.01	0.0
EXK27301.1	-0.058653235	0.299669500000001	5.9996695	.	.	.	.	.	0	.	0	.	0	.	0.0	0.0500000000000001	1	1	0.77	0	0	100457.83	939	-33.5	4.408	45	392	607	213	83	459	166	70	96	0.904040404040404	0.0	0.0	0.0	1	1	1	1	1	1	0	0	1.88	5.89	0.0
EXK30382.1	-0.05938536	1.53245	2.50245	.	.	.	.	.	0	.	1	PF05730	0	.	0.0	0.005	1	1	0.87	1	0	24031.17	244	-6.0	3.9423	10	131	182	88	7	137	16	5	11	0.484375	0.0	0.0	0.0	1	1	1	1	1	1	1	1	0.65	21.07	0.0
EXK34580.1	-0.060764134	0.297348000000001	5.595348	.	.	.	.	.	0	.	0	.	0	.	0.0	0.117	1	1	0.73	0	0	7843.97	80	3.5	9.263	1	49	54	29	4	42	13	9	4	0.5	0.0	0.0	0.0	1	1	1	1	1	1	0	0	11.1	25.15	0.0
EXK46475.1	-0.06319225	-0.197849999999999	5.70015	.	.	.	.	.	0	.	0	.	0	.	0.0	0.017	1	1	0.21	0	0	46450.18	409	-10.5	4.887	12	112	196	114	56	236	100	47	53	1.26582278481013	0.0	0.0	0.0	1	1	1	1	1	1	0	0	1.27	1.28	0.0
EXK30420.1	-0.063397825	0.00692650000000006	2.7089265	.	.	.	reduced_virulence,unaffected_pathogenicity	PHI:3972,PHI:8589	0	.	0	.	0	CE4	0.00600000000000001	0.377	1	1	0.48	1	0	31278.34	286	-9.0	4.5177	4	90	157	88	34	167	46	20	26	1.08064516129032	0.0	0.0	0.0	1	1	1	1	0	0	1	0	18.39	25.68	0.0
EXK44673.1	-0.06340718	0.0418874999999996	5.9758875	.	.	.	.	.	0	.	0	.	0	CBM61	0.0	0.011	1	1	0.7	0	0	50452.29	483	-36.0	3.8234	9	224	327	135	37	239	81	23	58	0.780952380952381	0.0	0.0	0.0	1	1	1	1	1	1	0	0	0.09	0.1	0.0
EXK28308.1	-0.06346738	-0.980006	2.499994	.	.	.	.	.	0	.	0	.	0	.	0.004	0.416	1	1	0.64	1	0	39113.49	365	-3.0	5.4474	15	139	235	82	32	195	79	39	40	0.75	0.0	0.0	0.0	1	1	1	1	1	1	1	1	0.32	22.8	0.0
EXK29441.1	-0.06674546	0.534716500000001	5.9647165	.	.	.	.	.	0	.	0	.	0	.	0.0	0.095	1	1	0.44	0	0	52858.91	485	-4.0	6.0197	2	172	267	141	64	260	107	55	52	1.0	1.0	0.0	0.0	1	1	1	1	1	1	0	0	14.39	14.44	0.0
EXK34522.1	-0.069116056	1.422439	-0.503561	.	.	.	.	.	0	.	0	.	0	.	0.839	0.482	0	0	0.28	0	0	21388.17	199	-4.5	4.7758	0	69	110	61	22	117	46	21	25	0.677966101694915	.	.	.	0	0	0	0	0	0	0	0	0.0	0.01	0.0
EXK46218.1	-0.070741	0.44	5.75	.	.	.	.	.	0	.	0	.	0	.	0.0	0.115	1	1	0.38	0	0	122574.64	1134	-24.0	4.9154	147	455	752	157	51	509	372	176	196	1.17241379310345	1.0	0.0	0.0	1	0	1	1	1	1	0	0	0.04	0.04	0.0
EXK41385.1	-0.076339245	-6.0579	-0.5079	.	.	.	.	.	0	.	0	.	0	.	0.0	0.075	0	0	0.17	0	0	44487.16	420	-23.0	4.3411	2	148	264	129	23	211	112	45	67	0.587301587301587	.	.	.	0	0	0	0	0	0	0	0	0.0	0.0	0.0
EXK26108.1	-0.07776368	-0.4923335	5.3276665	.	.	.	.	.	0	.	0	.	0	.	0.0	0.03	1	1	0.03	0	0	60816.65	540	-9.0	5.2042	0	146	267	163	57	281	136	66	70	1.24038461538462	0.0	0.0	0.0	1	1	1	1	0	1	0	0	0.27	0.27	0.0
EXK47124.1	-0.07835233	0.603315500000001	5.9973155	.	.	.	.	.	0	.	0	.	0	GH132	0.0	0.101	1	1	0.6	0	0	46344.56	439	-5.5	5.2761	12	180	274	117	45	242	90	44	46	0.781512605042017	0.0	0.0	0.0	1	1	1	1	1	1	0	0	0.13	0.18	0.0
EXK38800.1	-0.07835233	5.022731	5.962731	.	.	.	reduced_virulence,increased_virulence_(hypervirulence),unaffected_pathogenicity	PHI:6978,PHI:2364,PHI:2043,PHI:569,PHI:2206,PHI:7911,PHI:2209,PHI:4246,PHI:2208,PHI:7912,PHI:2207,PHI:568,PHI:2204	1	CfTom1	1	PF00331,PF00734	1	CBM1,GH10	0.0	0.01	1	1	0.5	0	0	59222.5	549	-35.0	4.2377	11	199	337	156	59	293	132	51	81	0.760869565217391	0.0	0.0	0.0	1	1	1	1	1	1	0	0	0.04	0.04	0.0
EXK32907.1	-0.08137894	1.178124	5.270124	.	.	.	.	.	0	.	0	.	0	.	0.0	0.318	1	1	0.0600000000000001	0	0	44140.62	393	7.0	7.8892	8	107	190	127	35	211	100	56	44	1.20512820512821	0.0	0.0	0.0	1	1	1	1	1	1	0	0	0.16	0.16	0.0
EXK23395.1	-0.08162922	4.734917	-0.089083	.	.	.	.	.	0	.	0	.	0	.	0.995	0.809	0	0	0.78	0	0	7559.65	72	4.5	9.2309	3	28	46	22	6	43	13	9	4	0.863636363636364	.	.	.	0	0	0	0	0	0	0	0	4.23	4.23	0.0
EXK28483.1	-0.08221483	-1.6774465	3.1545535	.	.	.	reduced_virulence,unaffected_pathogenicity	PHI:7259,PHI:3600,PHI:2843,PHI:7565,PHI:3601,PHI:7231,PHI:228,PHI:9057,PHI:105	0	.	0	.	0	.	0.0	0.028	1	1	0.86	1	0	68609.82	635	-21.5	4.3329	10	223	376	186	66	360	106	43	63	1.01342281879195	0.0	0.0	0.0	1	1	1	1	1	1	1	1	2.49	20.6	0.0
EXK35680.1	-0.0823707	0.197465500000002	5.9994655	.	.	.	.	.	0	.	0	.	0	.	0.0	0.033	1	1	0.65	0	0	81076.47	767	-30.0	4.3544	36	349	508	165	66	373	139	57	82	0.874213836477987	0.0	0.0	0.0	1	1	1	1	1	1	0	0	0.06	0.07	0.0
EXK36372.1	-0.0823707	5.3626505	5.9906505	.	.	.	reduced_virulence,increased_virulence_(hypervirulence)	PHI:6855,PHI:4617,PHI:4618,PHI:3226,PHI:4619,PHI:222,PHI:2476,PHI:6854	0	.	1	PF00734	0	PL1_13,PL1_11,CBM1,PL1_8,PL1_9,PL1_12,PL1,PL1_5,PL1_10,PL1_7,PL1_1,PL1_2,PL1_4	0.0	0.0620000000000001	1	1	0.48	0	0	56528.62	548	-34.5	4.1572	13	234	367	143	40	285	119	44	75	0.713333333333333	1.0	0.0	0.0	1	1	1	1	1	1	0	0	0.19	0.19	0.0
EXK23688.1	-0.088968456	1.576916	0.274916	.	.	.	.	.	0	.	0	.	0	.	0.544	0.673	0	0	0.61	0	0	6518.37	59	3.0	10.0412	0	20	34	16	8	34	11	7	4	1.05555555555556	.	.	.	0	0	0	0	0	0	0	0	0.19	0.19	0.0
EXK38173.1	-0.090890765	4.8230205	0.0170205	.	.	.	.	.	0	.	0	.	0	.	0.999	0.802	0	0	0.59	0	0	11353.51	103	10.5	10.0922	7	38	55	32	7	62	17	14	3	0.958333333333333	.	.	.	0	0	0	0	0	0	0	0	0.04	0.05	0.0
EXK45420.1	-0.092624485	-0.0844579999999999	4.091542	.	.	.	.	.	0	.	0	.	0	.	0.001	0.303	1	1	0.0500000000000001	0	0	40193.66	362	-2.0	6.2696	1	100	182	109	47	200	97	51	46	0.963414634146341	.	.	.	1	1	1	0	0	1	0	0	15.25	15.25	0.0
EXK23976.1	-0.094688356	-0.240257499999999	5.7057425	.	.	.	.	.	0	.	0	.	0	.	0.0	0.00900000000000001	1	1	0.0	0	0	101647.48	914	-13.0	5.3401	17	264	471	300	92	501	228	112	116	0.92972972972973	1.0	1.0	0.0	1	1	1	1	1	1	0	0	0.16	0.19	0.0
EXK34418.1	-0.09507269	2.4638495	-0.5061505	.	.	.	.	.	0	.	0	.	0	.	0.873	0.622	0	0	0.0600000000000001	0	0	25283.48	235	-4.5	5.3317	6	79	137	74	18	129	63	31	32	0.67741935483871	.	.	.	0	0	0	0	0	0	0	0	0.01	0.03	0.0
EXK27172.1	-0.09846437	-0.119365999999999	5.778634	.	.	.	.	.	0	.	0	.	0	.	0.0	0.017	1	1	0.62	0	0	57676.29	513	11.5	8.5854	4	158	266	140	77	283	115	67	48	1.15044247787611	0.0	0.0	0.0	1	1	1	1	1	1	0	0	0.35	0.35	0.0
EXK35872.1	-0.10013372	-2.3929885	2.5330115	.	.	.	.	.	0	.	0	.	0	GH16	0.0	0.179	1	1	0.2	1	0	45161.6	394	-4.0	5.5096	5	114	201	95	53	203	101	50	51	1.22972972972973	1.0	0.0	0.0	1	1	1	1	1	1	1	0	0.0	12.5	0.0
EXK44318.1	-0.100271106	3.588853	4.902853	.	.	.	.	.	0	.	0	.	0	.	0.248	0.533	1	1	0.6	0	0	33791.56	313	0.5	6.6539	0	96	175	104	34	182	65	34	31	1.2	0.0	0.0	0.0	1	1	0	1	1	1	0	0	10.43	10.48	0.0
EXK34803.1	-0.101305425	-0.642211499999999	5.1777885	.	.	.	.	.	0	.	0	.	0	.	0.0	0.03	1	1	0.02	0	0	57595.77	517	-22.0	4.6472	8	138	250	137	41	257	164	73	91	0.982758620689655	1.0	0.0	0.0	1	1	1	1	1	1	0	0	0.02	0.02	0.0
EXK41996.1	-0.10136962	0.327143500000001	5.2671435	.	.	.	reduced_virulence	PHI:7257	0	.	0	.	0	.	0.0	0.01	1	1	0.36	0	0	60137.47	539	-12.0	4.9839	11	151	285	142	75	297	128	61	67	1.29090909090909	0.0	0.0	0.0	1	1	1	1	0	1	0	0	0.01	0.03	0.0
EXK24982.1	-0.10265553	2.600342	4.880342	.	.	.	.	.	0	.	0	.	0	.	0.496	0.124	1	1	0.39	0	0	16829.77	163	-5.5	4.7762	0	68	100	59	11	84	39	18	21	0.725	0.0	0.0	0.0	1	1	1	1	1	1	0	0	0.16	11.71	0.0
EXK44760.1	-0.10265553	-1.0432	4.7528	.	.	.	.	.	0	.	0	.	0	.	0.001	0.033	1	1	0.45	0	0	23291.87	228	-20.0	4.4948	8	111	156	62	29	115	65	28	37	0.146666666666667	0.0	0.0	0.0	1	1	1	1	1	1	0	0	0.94	1.78	0.0
EXK37056.1	-0.10293335	6.0366245	0.3486245	.	.	.	.	.	0	.	0	.	0	.	1.0	0.948	0	0	0.72	0	0	7042.05	64	8.5	9.4251	7	27	39	8	3	24	19	14	5	2.57142857142857	.	.	.	0	0	0	0	0	0	0	0	0.0	0.0	0.0
EXK36916.1	-0.104809344	6.7662005	-0.5017995	.	.	.	loss_of_pathogenicity	PHI:8693	0	.	0	.	0	.	0.785	0.593	0	0	0.17	0	0	24431.89	226	-6.5	4.8754	1	65	120	72	24	132	60	28	32	0.949152542372881	.	.	.	0	0	0	0	0	0	0	0	0.0	0.0	0.0
EXK33668.1	-0.104809344	-4.193587	-0.503587	.	.	.	.	.	0	.	0	.	0	.	0.00700000000000001	0.378	0	0	0.3	0	0	37137.65	340	-3.5	5.445	0	97	186	115	31	194	81	40	41	1.13698630136986	.	.	.	0	0	0	0	0	0	0	0	0.05	0.16	0.0
EXK39164.1	-0.10517222	-1.465986	-0.449986	.	.	.	reduced_virulence,unaffected_pathogenicity	PHI:9524,PHI:2256,PHI:4903,PHI:3277,PHI:668,PHI:4616,PHI:9519,PHI:2255,PHI:6517	0	.	0	.	0	.	0.108	0.556	0	0	0.56	0	0	36625.67	348	-1.5	6.2243	14	135	210	105	31	201	81	42	39	0.831460674157303	.	.	.	0	0	0	0	0	0	0	0	0.0	1.08	0.0
EXK28731.1	-0.10517222	2.189151	-0.480849	.	.	.	increased_virulence_(hypervirulence),reduced_virulence,lethal,unaffected_pathogenicity,loss_of_pathogenicity	PHI:2269,PHI:4077,PHI:6957,PHI:9460,PHI:2022,PHI:2312,PHI:685,PHI:2802,PHI:2247,PHI:5271,PHI:7696,PHI:5440,PHI:2837,PHI:2844,PHI:7485,PHI:784,PHI:8929,PHI:59,PHI:6956,PHI:7511,PHI:2836	0	.	0	.	0	.	0.877	0.568	0	0	0.33	0	0	27894.0	261	-1.0	5.8565	7	88	154	89	16	151	60	30	30	0.967213114754098	.	.	.	0	0	0	0	0	0	0	0	0.06	0.07	0.0
EXK39163.1	-0.10517222	-2.161236	-0.497236	.	.	.	reduced_virulence,unaffected_pathogenicity	PHI:9524,PHI:2256,PHI:4903,PHI:3277,PHI:668,PHI:4616,PHI:9519,PHI:2255,PHI:6517	0	.	0	.	0	.	0.012	0.544	0	0	0.45	0	0	40763.69	384	2.0	6.8528	15	141	224	115	33	223	94	50	44	0.895833333333333	.	.	.	0	0	0	0	0	0	0	0	0.0	0.97	0.0
EXK36702.1	-0.10615665	4.2798535	4.1818535	.	.	.	effector_(plant_avirulence_determinant),unaffected_pathogenicity,reduced_virulence,increased_virulence_(hypervirulence)	PHI:3167,PHI:5540,PHI:695,PHI:3221,PHI:9428,PHI:3209,PHI:5103,PHI:2118,PHI:6417,PHI:3164,PHI:3127	1	MoMSP1	1	PF07249	0	.	0.00900000000000001	0.174	1	1	0.58	0	0	17706.58	164	-10.0	3.9961	4	69	99	44	19	90	28	9	19	0.909090909090909	.	.	.	1	1	0	0	0	0	0	0	0.58	0.59	0.0
EXK26342.1	-0.10631049	-0.906854	4.829146	.	.	.	.	.	0	.	0	.	0	.	0.0	0.0440000000000001	1	1	0.34	0	0	60308.45	539	-15.5	4.8402	3	172	283	138	82	298	124	58	66	1.01724137931034	0.0	0.0	0.0	0	1	0	1	0	1	0	0	0.27	0.29	0.0
EXK40168.1	-0.106719375	0.1370635	2.7490635	.	.	.	reduced_virulence	PHI:6382	0	.	0	.	0	GH109	0.003	0.395	1	1	0.13	0	0	38780.35	354	-0.5	6.4382	4	101	187	111	39	197	88	47	41	1.02564102564103	.	.	.	0	0	0	0	0	1	0	0	0.06	0.13	0.0
EXK33951.1	-0.106719375	-3.6901315	-0.4841315	.	.	.	reduced_virulence	PHI:6731,PHI:5344	0	.	0	.	0	.	0.013	0.286	0	0	0.0600000000000001	0	0	36798.27	332	-5.0	5.5937	4	82	174	105	36	187	86	43	43	1.41935483870968	.	.	.	0	0	0	0	0	0	0	0	0.16	0.16	0.0
EXK30566.1	-0.106719375	-4.011025	-0.435025	.	.	.	.	.	0	.	0	.	0	.	0.013	0.391	0	0	0.2	0	0	33773.52	311	-4.5	5.5721	4	98	173	95	28	172	76	38	38	0.984848484848485	.	.	.	0	0	0	0	0	0	0	0	0.01	0.04	0.0
EXK33950.1	-0.106719375	-3.6901315	-0.4841315	.	.	.	reduced_virulence	PHI:6731,PHI:5344	0	.	0	.	0	.	0.013	0.286	0	0	0.0600000000000001	0	0	36798.27	332	-5.0	5.5937	4	82	174	105	36	187	86	43	43	1.41935483870968	.	.	.	0	0	0	0	0	0	0	0	0.16	0.16	0.0
EXK43305.1	-0.107218444	-0.5453635	-0.4313635	.	.	.	.	.	0	.	0	.	0	.	0.417	0.564	0	0	0.31	0	0	30455.54	280	-1.0	6.2389	3	87	156	82	33	168	68	35	33	0.857142857142857	.	.	.	0	0	0	0	0	0	0	0	0.0	0.01	0.0
EXK26283.1	-0.10746038	0.764308	5.176308	.	.	.	reduced_virulence,unaffected_pathogenicity	PHI:6123,PHI:7719,PHI:5715,PHI:6126,PHI:5716,PHI:5751,PHI:3236,PHI:6125	0	.	0	.	0	.	0.0	0.098	1	1	0.23	0	0	53441.7	485	9.0	8.3624	9	156	262	127	58	266	109	61	48	1.00925925925926	0.0	0.0	0.0	1	1	0	1	0	1	0	0	0.03	0.06	0.0
EXK31795.1	-0.108838856	-4.285538	0.160462	.	.	.	.	.	0	.	0	.	0	GH76	0.0	0.259	0	0	0.74	0	0	44147.54	403	-2.0	5.9847	6	147	224	116	47	213	89	45	44	1.27058823529412	.	.	.	0	0	0	0	0	0	0	0	0.0	0.01	0.0
EXK35312.1	-0.108884215	0.129136	4.781136	.	.	.	reduced_virulence	PHI:61,PHI:2896	0	.	0	.	0	GH17	0.0	0.0580000000000001	1	1	0.95	0	0	42326.37	403	-8.0	4.6406	5	162	255	119	39	231	67	30	37	0.831858407079646	0.0	1.0	0.0	1	1	1	1	0	1	0	0	0.81	1.1	0.0
EXK35311.1	-0.108884215	0.129136	4.781136	.	.	.	reduced_virulence	PHI:61,PHI:2896	0	.	0	.	0	GH17	0.0	0.0580000000000001	1	1	0.95	0	0	42326.37	403	-8.0	4.6406	5	162	255	119	39	231	67	30	37	0.831858407079646	0.0	1.0	0.0	1	1	1	1	0	1	0	0	0.81	1.1	0.0
EXK27879.1	-0.10984081	0.6530055	5.4670055	.	.	.	reduced_virulence	PHI:8606	0	.	0	.	0	CE3	0.0	0.031	1	1	0.66	0	0	155091.11	1459	-67.5	4.3573	27	526	916	364	123	801	354	147	207	0.845549738219895	0.0	0.0	0.0	1	0	1	1	0	1	0	1	20.18	20.23	0.956521739130435
EXK46563.1	-0.11065221	0.820018500000001	5.6460185	.	.	.	reduced_virulence	PHI:6501	0	.	0	.	0	GH1	0.0	0.029	1	1	0.46	0	0	70084.23	621	-16.5	4.8416	5	187	338	153	107	338	137	64	73	1.3	0.0	0.0	0.0	1	0	1	1	1	1	0	0	0.21	0.21	0.0
EXK30474.1	-0.11096221	-0.824934999999997	4.113065	.	.	.	.	.	0	.	0	.	0	.	0.0	0.177	1	1	0.21	0	0	45506.88	408	6.0	7.5508	4	133	207	116	55	225	90	51	39	1.11827956989247	.	.	.	1	0	0	0	0	1	0	0	0.0	0.01	0.0
EXK39632.1	-0.11310434	-6.422219	-0.488219	.	.	.	.	.	0	.	0	.	0	.	0.0	0.011	0	0	0.2	0	0	46943.76	428	-12.5	4.8868	6	135	241	137	45	241	110	52	58	0.626168224299065	.	.	.	0	0	0	0	0	0	0	0	0.0	0.0	0.0
EXK43474.1	-0.11310434	-6.4436425	-0.5036425	.	.	.	.	.	0	.	0	.	0	.	0.0	0.01	0	0	0.45	0	0	77889.54	713	-6.0	5.8625	8	221	407	224	64	396	158	80	78	0.851851851851852	.	.	.	0	0	0	0	0	0	0	0	0.02	0.14	0.0
EXK25910.1	-0.115263045	-0.205052999999999	5.734947	.	.	.	.	.	0	.	0	.	0	.	0.0	0.01	1	1	0.56	0	0	127833.47	1214	-52.0	4.3221	20	499	805	306	83	594	236	96	140	0.758007117437722	1.0	0.0	0.0	1	0	1	1	1	1	0	0	0.21	13.05	0.0
EXK32429.1	-0.115596175	-1.974951	-0.508951	.	.	.	reduced_virulence	PHI:7075	0	.	0	.	0	.	0.271	0.318	0	0	0.16	0	0	32640.46	311	-4.0	5.2824	6	115	176	113	14	183	82	40	42	0.6	.	.	.	0	0	0	0	0	0	0	0	0.0	0.19	0.0
EXK40994.1	-0.120619655	0.3935985	5.9975985	.	.	.	.	.	0	.	0	.	0	AA15,AA16	0.0	0.066	1	1	0.43	0	0	42773.84	417	-45.5	3.7275	11	172	303	112	28	215	92	24	68	0.656	0.0	0.0	0.0	1	1	1	1	1	1	0	0	0.19	0.19	0.0
EXK43438.1	-0.12276667	8.1930185	4.2570185	.	.	.	.	.	0	.	0	.	0	.	1.0	0.656	1	1	0.49	0	0	7486.92	67	8.5	11.3704	3	17	36	23	3	40	19	14	5	0.846153846153846	.	.	.	1	1	0	0	0	1	0	1	18.45	18.45	0.782608695652174
EXK31247.1	-0.122811675	5.7859755	3.7819755	.	.	.	.	.	0	.	0	.	0	.	0.531	0.803	1	1	0.41	0	0	7042.04	63	-1.0	4.9006	2	21	32	15	7	36	15	7	8	1.0	.	.	.	0	0	0	0	0	0	0	0	0.0	0.0	0.0
EXK47817.1	-0.1232481	-6.119808	-0.467808	.	.	.	.	.	0	.	0	.	0	.	0.003	0.0550000000000001	0	0	0.31	0	0	33935.73	316	-11.5	4.7145	1	103	171	110	30	190	75	34	41	0.597826086956522	.	.	.	0	0	0	0	0	0	0	0	0.0	0.15	0.0
EXK47816.1	-0.1232481	-6.119808	-0.467808	.	.	.	.	.	0	.	0	.	0	.	0.003	0.0550000000000001	0	0	0.31	0	0	33935.73	316	-11.5	4.7145	1	103	171	110	30	190	75	34	41	0.597826086956522	.	.	.	0	0	0	0	0	0	0	0	0.0	0.15	0.0
EXK38151.1	-0.12328869	-1.328121	-0.508121	.	.	.	unaffected_pathogenicity,loss_of_pathogenicity	PHI:8876	0	.	0	.	0	.	0.0	0.03	0	0	0.01	0	0	132678.97	1210	-14.5	5.5669	11	399	669	350	96	582	285	142	143	0.940909090909091	.	.	.	0	0	0	0	0	0	0	0	0.0	0.0	0.0
EXK38152.1	-0.12328869	-1.328121	-0.508121	.	.	.	unaffected_pathogenicity,loss_of_pathogenicity	PHI:8876	0	.	0	.	0	.	0.0	0.03	0	0	0.01	0	0	132678.97	1210	-14.5	5.5669	11	399	669	350	96	582	285	142	143	0.940909090909091	.	.	.	0	0	0	0	0	0	0	0	0.0	0.0	0.0
EXK38153.1	-0.12328869	-1.328121	-0.508121	.	.	.	unaffected_pathogenicity,loss_of_pathogenicity	PHI:8876	0	.	0	.	0	.	0.0	0.03	0	0	0.01	0	0	132678.97	1210	-14.5	5.5669	11	399	669	350	96	582	285	142	143	0.940909090909091	.	.	.	0	0	0	0	0	0	0	0	0.0	0.0	0.0
EXK40461.1	-0.12477732	-5.4603215	-0.5203215	.	.	.	reduced_virulence	PHI:3942,PHI:7446,PHI:744	0	.	0	.	0	.	0.0	0.01	0	0	0.24	0	0	84664.39	797	-14.0	4.9805	13	277	459	260	64	469	187	89	98	0.783018867924528	.	.	.	0	0	0	0	0	0	0	0	0.0	0.01	0.0
EXK40880.1	-0.12618828	-0.206307499999999	5.7336925	.	.	.	.	.	0	.	0	.	0	.	0.0	0.01	1	1	0.65	0	0	65970.69	647	-45.5	3.6187	11	337	461	158	41	296	79	17	62	0.709923664122137	0.0	1.0	0.0	1	1	1	1	0	1	0	0	1.81	1.83	0.0
EXK33537.1	-0.12618828	4.7933385	5.6373385	.	.	.	reduced_virulence,unaffected_pathogenicity	PHI:9245,PHI:458	0	.	1	PF06766	0	.	0.0	0.026	1	1	0.73	0	0	55128.71	566	-31.5	3.6209	9	296	467	144	17	286	56	13	43	0.355029585798817	0.0	0.0	0.0	1	1	1	1	0	1	0	0	0.01	0.03	0.0
EXK33538.1	-0.12618828	4.792937	5.636937	.	.	.	reduced_virulence,unaffected_pathogenicity	PHI:9245,PHI:458	0	.	1	PF06766	0	.	0.0	0.026	1	1	0.73	0	0	55041.64	565	-31.5	3.6209	9	295	466	144	17	286	56	13	43	0.355029585798817	0.0	0.0	0.0	1	1	1	1	0	1	0	0	0.01	0.03	0.0
EXK23504.1	-0.12908202	-0.389867999999999	5.478132	.	.	.	.	.	0	.	0	.	0	.	0.0	0.022	1	1	0.47	0	0	6928.31	63	9.0	12.7272	1	25	34	20	3	34	11	10	1	0.8	.	.	.	1	1	1	0	1	1	0	1	18.83	18.83	0.826086956521739
EXK41251.1	-0.1292119	5.2387485	-0.0892515	.	.	.	.	.	0	.	0	.	0	.	1.0	0.888	0	0	0.62	0	0	11746.62	104	14.5	9.9856	8	38	58	19	16	53	26	22	4	1.05263157894737	.	.	.	0	0	0	0	0	0	0	0	0.0	0.04	0.0
EXK40119.1	-0.13126314	-5.031664	-0.505664	.	.	.	reduced_virulence,unaffected_pathogenicity	PHI:2638,PHI:6698,PHI:2639	0	.	0	.	0	.	0.0	0.079	0	0	0.17	0	0	64469.46	600	0.0	6.5053	8	200	334	176	47	342	147	77	70	0.792452830188679	.	.	.	0	0	0	0	0	0	0	0	0.01	3.69	0.0
EXK40116.1	-0.13126314	-5.031664	-0.505664	.	.	.	reduced_virulence,unaffected_pathogenicity	PHI:2638,PHI:6698,PHI:2639	0	.	0	.	0	.	0.0	0.079	0	0	0.17	0	0	64469.46	600	0.0	6.5053	8	200	334	176	47	342	147	77	70	0.792452830188679	.	.	.	0	0	0	0	0	0	0	0	0.01	3.69	0.0
EXK40118.1	-0.13126314	-5.031664	-0.505664	.	.	.	reduced_virulence,unaffected_pathogenicity	PHI:2638,PHI:6698,PHI:2639	0	.	0	.	0	.	0.0	0.079	0	0	0.17	0	0	64469.46	600	0.0	6.5053	8	200	334	176	47	342	147	77	70	0.792452830188679	.	.	.	0	0	0	0	0	0	0	0	0.01	3.69	0.0
EXK40117.1	-0.13126314	-5.031664	-0.505664	.	.	.	reduced_virulence,unaffected_pathogenicity	PHI:2638,PHI:6698,PHI:2639	0	.	0	.	0	.	0.0	0.079	0	0	0.17	0	0	64469.46	600	0.0	6.5053	8	200	334	176	47	342	147	77	70	0.792452830188679	.	.	.	0	0	0	0	0	0	0	0	0.01	3.69	0.0
EXK32708.1	-0.1316315	-5.4443855	-0.5043855	.	.	.	reduced_virulence	PHI:7717,PHI:7718	0	.	0	.	0	.	0.0	0.01	0	0	0.09	0	0	140634.25	1306	-22.0	5.2606	16	443	720	388	120	725	311	152	159	0.855305466237942	.	.	.	0	0	0	0	0	0	0	0	0.0	0.04	0.0
EXK45760.1	-0.13499439	-0.3313145	2.6026855	.	.	.	.	.	0	.	0	.	0	.	0.031	0.48	1	1	0.32	1	0	28384.33	259	0.0	6.4835	4	88	140	79	34	156	43	23	20	0.782608695652174	0.0	0.0	0.0	1	1	1	1	0	1	1	1	0.01	22.69	0.0
EXK30833.1	-0.13563716	-0.436255000000001	5.263745	.	.	.	.	.	0	.	0	.	0	.	0.0	0.0500000000000001	1	1	0.16	0	0	33851.99	304	-13.0	4.7262	4	91	154	96	45	168	83	38	45	1.0	0.0	0.0	0.0	1	1	1	1	1	1	0	0	8.42	8.42	0.0
EXK30834.1	-0.13563716	-0.436255000000001	5.263745	.	.	.	.	.	0	.	0	.	0	.	0.0	0.0500000000000001	1	1	0.16	0	0	33851.99	304	-13.0	4.7262	4	91	154	96	45	168	83	38	45	1.0	0.0	0.0	0.0	1	1	1	1	1	1	0	0	8.42	8.42	0.0
EXK29364.1	-0.13681662	-5.45868	-0.50268	.	.	.	.	.	0	.	0	.	0	.	0.01	0.164	0	0	0.13	0	0	35487.92	333	-8.5	4.8847	5	121	187	106	27	191	83	39	44	0.576086956521739	.	.	.	0	0	0	0	0	0	0	0	0.01	0.01	0.0
EXK39208.1	-0.13751602	-7.6727605	-4.4687605	.	.	.	.	.	0	.	0	.	0	.	0.001	0.465	0	1	0.42	0	1	38467.83	347	8.5	8.3854	2	111	179	98	58	203	77	46	31	1.13157894736842	0.0	0.0	1.0	1	1	1	1	1	1	4	4	0.02	77.19	0.0
EXK32430.1	-0.14003617	8.097892	3.785892	.	.	.	reduced_virulence	PHI:7076	0	.	0	.	0	.	0.865	0.687	1	1	0.01	0	0	25999.74	238	-1.0	6.2383	3	68	122	74	20	129	64	33	31	0.98	.	.	.	1	1	0	0	0	1	0	0	0.01	0.02	0.0
EXK32431.1	-0.14003617	8.097892	3.785892	.	.	.	reduced_virulence	PHI:7076	0	.	0	.	0	.	0.865	0.687	1	1	0.01	0	0	25999.74	238	-1.0	6.2383	3	68	122	74	20	129	64	33	31	0.98	.	.	.	1	1	0	0	0	1	0	0	0.01	0.02	0.0
EXK32432.1	-0.14003617	8.097892	3.785892	.	.	.	reduced_virulence	PHI:7076	0	.	0	.	0	.	0.865	0.687	1	1	0.01	0	0	25999.74	238	-1.0	6.2383	3	68	122	74	20	129	64	33	31	0.98	.	.	.	1	1	0	0	0	1	0	0	0.01	0.02	0.0
EXK31575.1	-0.14014727	5.5205885	-0.0774115	.	.	.	.	.	0	.	0	.	0	.	1.0	0.933	0	0	0.63	0	0	8853.54	82	8.0	9.6162	6	31	48	24	7	48	17	13	4	0.842105263157895	.	.	.	0	0	0	0	0	0	0	0	0.56	0.64	0.0
EXK35949.1	-0.14035273	0.2598335	4.9658335	.	.	.	reduced_virulence,unaffected_pathogenicity	PHI:9074,PHI:3991,PHI:712,PHI:48,PHI:9058,PHI:2921,PHI:9075,PHI:552,PHI:397,PHI:1011,PHI:3919,PHI:2920,PHI:2700	0	.	0	.	0	AA1_2,AA1_1,AA1,AA1_3	0.0	0.0490000000000001	1	1	0.67	0	0	74778.06	658	2.5	6.6652	10	176	361	159	111	359	147	81	66	1.34848484848485	0.0	0.0	0.0	1	0	0	1	1	0	0	0	0.14	0.18	0.0
EXK30657.1	-0.14046848	0.0596185000000005	5.9996185	.	.	.	.	.	0	.	0	.	0	.	0.0	0.01	1	1	0.62	0	0	86807.01	813	-27.5	4.3401	34	332	539	184	67	418	128	52	76	0.612565445026178	0.0	1.0	0.0	1	1	1	1	1	1	0	0	0.19	1.51	0.0
EXK36309.1	-0.14046848	-0.185451499999999	5.7485485	.	.	.	.	.	0	.	0	.	0	.	0.0	0.011	1	1	0.59	0	0	109075.49	1025	-46.5	4.2018	39	418	668	232	91	538	186	71	115	0.765182186234818	0.0	0.0	0.0	1	0	1	1	1	1	0	0	0.53	1.09	0.0
EXK33042.1	-0.14116544	-0.006050000000001	5.92795	.	.	.	.	.	0	.	0	.	0	.	0.0	0.011	1	1	0.7	0	0	65422.77	642	-20.5	4.4658	21	419	498	73	35	180	95	40	55	0.698795180722892	0.0	0.0	0.0	1	1	1	1	1	1	0	0	0.15	0.15	0.0
EXK33685.1	-0.14118421	5.818146	0.238146	.	.	.	.	.	0	.	0	.	0	.	1.0	0.93	0	0	0.76	0	0	11241.57	111	2.0	7.5125	16	63	85	23	2	58	22	12	10	0.515151515151515	.	.	.	0	0	0	0	0	0	0	0	0.0	0.0	0.0
EXK44685.1	-0.14135253	-1.375616	4.162384	.	.	.	.	.	0	.	0	.	0	.	0.0	0.077	1	1	0.78	0	0	40883.8	435	-31.0	3.6795	0	214	347	115	3	233	63	16	47	0.46031746031746	.	.	.	0	0	0	0	0	1	0	0	2.52	2.52	0.0
EXK44509.1	-0.14222628	1.3647385	5.6207385	.	.	.	reduced_virulence,unaffected_pathogenicity	PHI:6123,PHI:6126,PHI:5715,PHI:7719,PHI:5716,PHI:5751,PHI:3236,PHI:6125	0	.	0	.	0	.	0.0	0.124	1	1	0.0600000000000001	0	0	52609.44	466	-0.5	6.4555	8	132	227	120	75	254	132	70	62	1.1747572815534	0.0	0.0	0.0	1	1	1	1	1	1	0	0	4.75	4.8	0.0
EXK25086.1	-0.14309824	-4.684324	-0.496324	.	.	.	.	.	0	.	0	.	0	.	0.07	0.232	0	0	0.4	0	0	30536.91	279	-9.5	4.7839	3	80	150	85	30	157	67	31	36	1.0	.	.	.	0	0	0	0	0	0	0	0	0.01	0.01	0.0
EXK32654.1	-0.14309824	0.817835000000001	-0.502165	.	.	.	.	.	0	.	0	.	0	.	0.786	0.434	0	0	0.15	0	0	27125.66	250	-7.0	5.0023	3	79	139	79	30	144	65	31	34	0.758064516129032	.	.	.	0	0	0	0	0	0	0	0	0.0	2.2	0.0
EXK49202.1	-0.1450674	4.6370645	-0.0969355	.	.	.	.	.	0	.	0	.	0	.	0.962	0.827	0	0	0.62	0	0	7266.04	64	0.0	6.1465	2	24	37	15	11	37	14	7	7	0.842105263157895	.	.	.	0	0	0	0	0	0	0	0	0.59	0.59	0.0
EXK32203.1	-0.14539367	-2.006853	2.687147	.	.	.	reduced_virulence	PHI:9285,PHI:2644,PHI:7258	0	.	0	.	0	.	0.0	0.0510000000000001	1	1	0.02	1	0	85617.04	757	-6.5	5.6617	9	208	390	191	88	384	219	109	110	1.32214765100671	0.0	0.0	0.0	1	1	1	1	1	1	1	1	0.0	22.08	0.0
EXK37373.1	-0.14618099	1.410693	3.774693	.	.	.	.	.	0	.	0	.	0	.	0.112	0.494	1	1	0.72	0	0	3907.62	37	3.0	10.1124	1	15	22	11	1	21	7	5	2	0.8	.	.	.	0	0	0	0	0	0	0	0	0.01	0.01	0.0
EXK33646.1	-0.14649367	-1.402406	4.495594	.	.	.	.	.	0	.	0	.	0	.	0.0	0.017	1	1	0.38	0	0	56881.14	510	-1.0	6.392	2	147	278	149	66	274	124	65	59	1.17821782178218	.	.	.	1	1	1	0	0	1	0	0	9.11	9.28	0.0
EXK30286.1	-0.14654249	0.0887339999999997	4.522734	.	.	.	.	.	0	.	0	.	0	.	0.019	0.242	1	1	0.41	0	0	30392.45	283	-5.5	4.9593	8	104	172	82	18	147	61	29	32	0.6875	0.0	0.0	0.0	1	1	1	1	1	1	0	0	0.25	5.72	0.0
EXK29453.1	-0.14654249	1.185227	4.533227	.	.	.	.	.	0	.	0	.	0	.	0.075	0.367	1	1	0.57	0	0	17884.28	169	-5.5	4.4986	2	70	98	52	16	95	37	16	21	0.857142857142857	0.0	0.0	0.0	1	1	1	1	1	1	0	0	0.1	4.65	0.0
EXK34815.1	-0.14654249	-1.8068625	-4.0088625	.	.	.	.	.	0	.	0	.	0	.	1.0	0.367	0	1	0.58	0	1	24049.34	234	2.5	8.5932	0	80	140	109	9	143	40	22	18	0.925925925925926	0.0	0.0	0.0	1	1	1	1	1	1	3	2	3.0	55.22	0.0
EXK37603.1	-0.14657104	-0.373750499999999	5.6262495	.	.	.	.	.	0	.	0	.	0	.	0.0	0.0	1	1	0.47	0	0	19062.62	196	-19.0	3.6102	0	114	141	73	3	98	33	7	26	0.403508771929825	0.0	0.0	0.0	1	1	1	1	1	1	0	0	0.11	13.7	0.0
EXK37604.1	-0.14657104	-0.373750499999999	5.6262495	.	.	.	.	.	0	.	0	.	0	.	0.0	0.0	1	1	0.47	0	0	19062.62	196	-19.0	3.6102	0	114	141	73	3	98	33	7	26	0.403508771929825	0.0	0.0	0.0	1	1	1	1	1	1	0	0	0.11	13.7	0.0
EXK37602.1	-0.14657104	-0.373750499999999	5.6262495	.	.	.	.	.	0	.	0	.	0	.	0.0	0.0	1	1	0.47	0	0	19062.62	196	-19.0	3.6102	0	114	141	73	3	98	33	7	26	0.403508771929825	0.0	0.0	0.0	1	1	1	1	1	1	0	0	0.11	13.7	0.0
EXK33369.1	-0.14867496	-0.931887000000001	5.008113	.	.	.	.	.	0	.	0	.	0	.	0.0	0.01	1	1	0.14	0	0	72576.91	663	-22.5	4.6785	2	188	341	204	48	336	193	87	106	1.26470588235294	1.0	0.0	0.0	1	1	1	1	1	1	0	1	21.26	21.29	1.0
EXK47292.1	-0.14960194	-2.1948425	2.5391575	.	.	.	.	.	0	.	0	.	0	.	0.0	0.211	1	1	0.2	1	0	13455.73	123	-6.0	4.3176	3	36	65	43	8	73	25	10	15	1.0	0.0	0.0	0.0	1	1	1	1	1	1	1	1	8.62	30.2	0.0
EXK33639.1	-0.14969897	0.0375184999999991	5.9715185	.	.	.	.	.	0	.	0	.	0	.	0.0	0.011	1	1	0.74	0	0	64030.8	628	-48.5	3.7537	3	357	456	159	40	256	93	24	69	0.73728813559322	0.0	0.0	0.0	1	1	1	1	1	1	0	0	0.19	0.31	0.0
EXK46702.1	-0.15026242	-4.699017	-0.505017	.	.	.	.	.	0	.	0	.	0	.	0.001	0.3	0	0	0.4	0	0	36926.73	345	2.5	6.8901	1	126	202	110	35	183	74	41	33	0.91025641025641	.	.	.	0	0	0	0	0	0	0	0	0.19	0.21	0.0
EXK37305.1	-0.15110046	-1.44798	-0.50798	.	.	.	reduced_virulence,loss_of_pathogenicity	PHI:4644,PHI:593,PHI:2033,PHI:226,PHI:2715	0	.	0	.	0	.	0.0	0.01	0	0	0.0	0	0	149199.29	1382	-19.5	5.3614	10	462	770	414	107	728	364	179	185	0.75748502994012	.	.	.	0	0	0	0	0	0	0	0	0.0	0.0	0.0
EXK37304.1	-0.15110046	-1.4477825	-0.5077825	.	.	.	reduced_virulence,loss_of_pathogenicity	PHI:4644,PHI:593,PHI:2033,PHI:226,PHI:2715	0	.	0	.	0	.	0.0	0.01	0	0	0.0	0	0	149802.97	1387	-19.5	5.3614	10	463	771	416	108	731	364	179	185	0.75820895522388	.	.	.	0	0	0	0	0	0	0	0	0.0	0.0	0.0
EXK45528.1	-0.15181392	-3.149767	-0.503767	.	.	.	.	.	0	.	0	.	0	.	0.0629999999999999	0.496	0	0	0.25	0	0	32443.7	297	-2.5	5.7155	1	99	159	83	36	167	70	35	35	0.956521739130435	.	.	.	0	0	0	0	0	0	0	0	0.0	0.01	0.0
EXK37253.1	-0.15289187	3.670698	-0.511302	.	.	.	.	.	0	.	0	.	0	.	0.84	0.857	0	0	0.43	0	0	24859.03	229	-2.5	5.6304	4	81	128	68	25	130	56	28	28	0.944444444444444	.	.	.	0	0	0	0	0	0	0	0	0.02	0.03	0.0
EXK43465.1	-0.153512	-0.1917	5.7483	.	.	.	.	.	0	.	0	.	0	.	0.0	0.01	1	1	0.5	0	0	123686.37	1179	-94.0	3.8648	21	494	802	291	71	575	222	66	156	0.631034482758621	0.0	0.0	0.0	1	0	1	1	1	1	0	0	0.02	0.05	0.0
EXK38280.1	-0.153512	-0.372699999999999	5.5613	.	.	.	.	.	0	.	0	.	0	.	0.0	0.011	1	1	0.64	0	0	147642.49	1450	-56.0	4.0918	27	726	1049	328	108	722	175	62	113	0.556473829201102	1.0	0.0	0.0	1	0	1	1	1	1	0	0	0.01	0.02	0.0
EXK46334.1	-0.15495503	4.2395445	-0.6384555	.	.	.	.	.	0	.	0	.	0	.	0.991	0.822	0	0	0.58	0	0	17342.81	163	3.5	7.8121	3	58	88	53	19	101	32	19	13	0.836734693877551	.	.	.	0	0	0	0	0	0	0	0	0.0	0.09	0.0
EXK24749.1	-0.1557926	5.3757185	3.8637185	.	.	.	.	.	0	.	0	.	0	.	0.849	0.403	1	1	0.15	0	0	11946.52	113	4.0	8.305	3	45	65	36	9	57	28	17	11	0.758620689655172	.	.	.	1	1	0	0	0	1	0	0	0.0	0.0	0.0
EXK32877.1	-0.16069084	0.84039	5.34239	.	.	.	reduced_virulence	PHI:2644,PHI:7258	0	.	0	.	0	.	0.0	0.083	1	1	0.16	0	0	54458.69	505	-7.5	5.2643	6	166	273	155	33	254	148	72	76	1.03225806451613	1.0	0.0	0.0	1	1	1	1	1	1	0	0	0.98	0.98	0.0
EXK25077.1	-0.16069388	0.146299499999999	-2.5477005	.	.	.	.	.	0	.	0	.	0	.	0.823	0.626	0	0	0.37	1	0	26874.59	246	4.0	7.4212	5	82	129	74	32	144	56	32	24	0.983870967741936	.	.	.	0	0	0	0	0	0	1	0	12.12	12.14	0.0
EXK24026.1	-0.16146636	0.169815	-0.276185	.	.	.	.	.	1	Mg1LysM	1	PF01476	1	CBM50	0.0	0.241	0	0	0.22	0	0	46729.04	430	2.0	6.8899	7	143	244	91	50	233	108	57	51	0.843478260869565	.	.	.	0	0	0	0	0	0	0	0	0.0	0.0	0.0
EXK30493.1	-0.16146636	-1.321339	-0.501339	.	.	.	reduced_virulence,unaffected_pathogenicity,loss_of_pathogenicity	PHI:9180,PHI:3914,PHI:2145,PHI:7787,PHI:7520,PHI:7788	0	.	0	.	0	.	0.0	0.03	0	0	0.31	0	0	53782.83	499	-9.0	5.0324	5	167	282	163	50	286	115	55	60	0.975806451612903	.	.	.	0	0	0	0	0	0	0	0	0.0	0.01	0.0
EXK24035.1	-0.16185707	5.6878325	0.3718325	.	.	.	.	.	0	.	0	.	0	.	1.0	0.886	0	0	0.49	0	0	9395.8	82	4.5	7.9358	11	31	44	14	13	47	24	15	9	1.0	.	.	.	0	0	0	0	0	0	0	0	0.04	0.04	0.0
EXK46337.1	-0.16290224	0.188237000000001	5.972237	.	.	.	.	.	0	.	0	.	0	.	0.0	0.036	1	1	0.74	0	0	59185.11	532	19.0	8.8122	17	172	289	129	71	295	112	68	44	1.20833333333333	0.0	0.0	1.0	1	1	1	1	1	1	0	1	16.53	16.53	0.739130434782609
EXK28831.1	-0.16353703	-0.308508999999998	5.511491	.	.	.	.	.	0	.	0	.	0	.	0.0	0.03	1	1	0.14	0	0	58843.74	519	-15.0	4.8096	3	154	249	124	72	262	132	61	71	1.33	0.0	0.0	0.0	1	1	1	1	1	1	0	0	2.27	2.28	0.0
EXK30285.1	-0.16671288	4.730794	5.232794	.	.	.	reduced_virulence,increased_virulence_(hypervirulence)	PHI:2403	0	.	0	.	0	GH75	0.0	0.083	1	1	0.5	0	0	30233.4	284	-25.5	3.9879	8	99	177	74	30	159	73	25	48	0.909090909090909	0.0	0.0	0.0	1	1	1	1	1	1	0	0	0.0	0.71	0.0
EXK25922.1	-0.16742265	-0.4495705	5.0464295	.	.	.	.	.	0	.	0	.	0	.	0.002	0.082	1	1	0.5	0	0	25337.84	238	-14.0	4.102	6	98	151	51	17	118	45	16	29	0.67741935483871	0.0	0.0	0.0	1	1	0	1	1	0	0	0	0.01	0.06	0.0
EXK45793.1	-0.16795802	-0.9230005	4.9149995	.	.	.	.	.	0	.	0	.	0	.	0.0	0.027	1	1	0.79	0	0	27785.41	281	-12.0	4.0866	4	137	206	70	17	158	39	14	25	0.528735632183908	0.0	0.0	0.0	1	1	1	1	1	1	0	0	0.24	0.46	0.0
EXK41005.1	-0.16859448	1.411421	-0.706579	.	.	.	increased_virulence_(hypervirulence),reduced_virulence,lethal,unaffected_pathogenicity,loss_of_pathogenicity	PHI:2269,PHI:4077,PHI:6957,PHI:9460,PHI:2022,PHI:2312,PHI:685,PHI:2802,PHI:5271,PHI:7696,PHI:5440,PHI:2837,PHI:2844,PHI:7915,PHI:7485,PHI:784,PHI:59,PHI:8929,PHI:3866,PHI:5272,PHI:3301,PHI:7511,PHI:2836	0	.	0	.	0	.	0.746	0.607	0	0	0.5	0	0	28066.23	266	2.5	7.5872	6	106	152	93	18	156	54	29	25	0.797101449275362	.	.	.	0	0	0	0	0	0	0	0	1.12	1.28	0.0
EXK45611.1	-0.16972822	1.336746	-0.501254	.	.	.	reduced_virulence,unaffected_pathogenicity,loss_of_pathogenicity	PHI:9319,PHI:8862,PHI:9354,PHI:9353,PHI:415,PHI:504,PHI:8963	0	.	0	.	0	.	0.137	0.336	0	0	0.3	0	0	31968.76	301	-6.5	4.9374	6	102	169	108	21	181	72	34	38	0.776315789473684	.	.	.	0	0	0	0	0	0	0	0	0.0	0.0	0.0
EXK34172.1	-0.17090994	-3.5290715	-0.4990715	.	.	.	.	.	0	.	0	.	0	.	0.167	0.328	0	0	0.28	0	0	27282.85	251	-9.0	4.7687	2	77	136	75	28	139	63	29	34	1.01724137931034	.	.	.	0	0	0	0	0	0	0	0	0.0	0.03	0.0
EXK34173.1	-0.17090994	-3.5290715	-0.4990715	.	.	.	.	.	0	.	0	.	0	.	0.167	0.328	0	0	0.28	0	0	27282.85	251	-9.0	4.7687	2	77	136	75	28	139	63	29	34	1.01724137931034	.	.	.	0	0	0	0	0	0	0	0	0.0	0.03	0.0
EXK34171.1	-0.17090994	-3.5290715	-0.4990715	.	.	.	.	.	0	.	0	.	0	.	0.167	0.328	0	0	0.28	0	0	27282.85	251	-9.0	4.7687	2	77	136	75	28	139	63	29	34	1.01724137931034	.	.	.	0	0	0	0	0	0	0	0	0.0	0.03	0.0
EXK40011.1	-0.17162848	6.2948485	4.6668485	.	.	.	unaffected_pathogenicity,effector_(plant_avirulence_determinant)	PHI:7649,PHI:5498	0	.	1	PF00188	0	.	0.111	0.327	1	1	0.46	0	0	22439.03	202	-11.5	4.3693	4	66	107	52	28	109	52	21	31	1.16666666666667	0.0	0.0	0.0	1	1	1	1	1	1	0	0	1.77	9.3	0.0
EXK36622.1	-0.17247558	0.133830000000001	5.98983	.	.	.	.	.	0	.	0	.	0	.	0.0	0.024	1	1	0.33	0	0	77598.05	717	-70.5	3.9854	20	203	473	135	52	367	201	67	134	0.649038461538462	0.0	0.0	0.0	1	1	1	1	1	1	0	0	1.1	1.11	0.0
EXK33629.1	-0.17339814	-1.5829465	4.3630535	.	.	.	.	.	0	.	0	.	0	.	0.0	0.00900000000000001	1	1	0.5	0	0	63114.23	580	-22.0	4.4447	4	185	330	173	60	320	129	55	74	1.03846153846154	.	.	.	1	0	0	0	0	1	0	0	0.15	0.16	0.0
EXK44755.1	-0.17388183	-3.1798005	2.5261995	.	.	.	.	.	0	.	0	.	0	.	0.0	0.0490000000000001	1	1	0.45	1	0	30683.55	292	-14.0	4.2488	6	126	195	71	23	151	59	23	36	0.541176470588235	1.0	0.0	0.0	1	1	1	1	1	1	1	1	0.36	22.82	0.0
EXK40840.1	-0.17447984	-0.0258505000000007	5.9261495	.	.	.	.	.	0	.	0	.	0	.	0.0	0.00800000000000001	1	1	0.55	0	0	32196.37	302	-18.0	4.0957	4	136	186	79	25	136	54	19	35	0.948275862068966	0.0	0.0	0.0	1	1	1	1	1	1	0	0	0.12	0.12	0.0
EXK43064.1	-0.17611504	5.0333115	-0.5046885	.	.	.	.	.	0	.	0	.	0	.	0.999	0.924	0	0	0.28	0	0	17723.54	162	3.0	7.9351	6	49	86	56	13	93	36	20	16	1.33333333333333	.	.	.	0	0	0	0	0	0	0	0	0.0	0.18	0.0
EXK48617.1	-0.17917985	-6.124	-0.508	.	.	.	.	.	0	.	0	.	0	.	0.0	0.064	0	0	0.28	0	0	90096.27	843	-15.0	5.162	0	284	514	220	70	426	181	88	93	0.565040650406504	.	.	.	0	0	0	0	0	0	0	0	0.0	0.0	0.0
EXK48616.1	-0.17917985	-6.12395	-0.50795	.	.	.	.	.	0	.	0	.	0	.	0.0	0.064	0	0	0.26	0	0	91811.13	861	-12.5	5.395	0	296	527	225	72	435	184	91	93	0.565217391304348	.	.	.	0	0	0	0	0	0	0	0	0.0	0.0	0.0
EXK48712.1	-0.18161309	5.983995	0.385995	.	.	.	.	.	0	.	0	.	0	.	1.0	0.933	0	0	0.69	0	0	4658.43	43	-0.5	5.561	5	17	26	9	5	29	8	4	4	0.727272727272727	.	.	.	0	0	0	0	0	0	0	0	0.0	0.0	0.0
EXK39872.1	-0.18203837	-8.32984	-4.48384	.	.	.	.	.	0	.	0	.	0	.	0.027	0.332	0	1	0.08	0	1	31537.61	286	12.5	9.8942	4	91	148	94	37	173	56	36	20	0.840579710144927	0.0	0.0	0.0	1	1	1	1	1	1	2	2	0.29	43.65	0.0
EXK30290.1	-0.18223917	-1.172841	2.553159	.	.	.	.	.	0	.	0	.	0	.	0.0	0.379	1	1	0.37	1	0	35297.69	332	-4.5	4.9237	4	120	196	116	24	200	55	26	29	0.740740740740741	0.0	0.0	0.0	1	1	1	1	1	1	1	1	2.83	26.42	0.0
EXK35741.1	-0.18223917	0.969600000000002	5.1336	.	.	.	.	.	0	.	0	.	0	GH30,GH128	0.0	0.306	1	1	0.49	0	0	37447.61	341	-3.0	5.5959	4	109	195	98	51	204	58	29	29	1.2	0.0	0.0	0.0	1	1	1	1	1	1	0	0	4.22	5.46	0.0
EXK24253.1	-0.18627542	0.0809050000000009	5.780905	.	.	.	.	.	0	.	0	.	0	.	0.00800000000000001	0.042	1	1	0.45	0	0	6922.34	63	9.0	12.7272	1	24	34	22	3	35	11	10	1	0.8	0.0	0.0	0.0	1	1	1	1	1	1	0	1	20.1	20.1	0.85
EXK33545.1	-0.18957174	5.101543	-0.370457	.	.	.	.	.	0	.	0	.	0	.	0.99	0.922	0	0	0.47	0	0	12094.54	111	-3.0	4.8184	6	43	65	27	11	59	30	14	16	0.92	.	.	.	0	0	0	0	0	0	0	0	0.0	0.0	0.0
EXK43748.1	-0.19084096	-1.1227065	4.8172935	.	.	.	.	.	0	.	0	.	0	.	0.0	0.01	1	1	0.0500000000000001	0	0	57890.9	511	14.5	8.8784	5	130	238	154	69	288	131	77	54	1.2156862745098	1.0	0.0	0.0	1	1	1	1	1	1	0	1	13.85	19.35	0.861111111111111
EXK45811.1	-0.19118178	-9.7792505	-3.8032505	.	.	.	.	.	0	.	0	.	0	.	0.0	0.004	0	1	0.64	0	1	7067.9	82	1.5	9.1715	0	54	70	36	2	60	2	2	0	0.111111111111111	0.0	0.0	0.0	1	1	1	1	1	1	0	2	22.31	40.6	0.434782608695652
EXK46513.1	-0.19139564	0.338994000000001	4.976994	.	.	.	.	.	0	.	0	.	0	.	0.001	0.226	1	1	0.0600000000000001	0	0	10807.15	99	-11.5	3.8488	0	29	48	29	7	57	25	7	18	0.5	.	.	.	1	1	1	0	1	1	0	1	20.05	20.05	0.75
EXK49616.1	-0.19169903	-9.948089	-4.374089	.	.	.	.	.	0	.	0	.	0	.	0.0	0.071	0	1	0.31	0	1	50970.13	458	1.0	6.6083	1	127	242	143	63	255	109	59	50	1.16129032258065	0.0	0.0	0.0	1	1	1	1	1	1	1	2	20.59	42.86	0.521739130434783
EXK39471.1	-0.19413221	5.659766	0.073766	.	.	.	.	.	0	.	0	.	0	.	1.0	0.931	0	0	0.38	0	0	8142.44	75	1.5	7.4781	7	29	39	17	2	41	18	10	8	0.75	.	.	.	0	0	0	0	0	0	0	0	0.0	0.0	0.0
EXK32968.1	-0.19541144	0.450683000000001	5.826683	.	.	.	.	.	0	.	0	.	0	.	0.003	0.101	1	1	0.35	0	0	26556.33	247	-18.0	4.2072	5	86	150	79	25	132	60	23	37	0.690909090909091	0.0	0.0	0.0	1	1	1	1	1	1	0	0	0.13	0.13	0.0
EXK26610.1	-0.1958726	5.025118	-0.476882	.	.	.	.	.	0	.	0	.	0	.	0.999	0.918	0	0	0.46	0	0	14434.74	136	2.5	7.5534	7	49	83	35	11	80	30	17	13	0.735294117647059	.	.	.	0	0	0	0	0	0	0	0	0.0	0.0	0.0
EXK25805.1	-0.19628966	-0.8889895	3.9550105	.	.	.	reduced_virulence,unaffected_pathogenicity	PHI:3347,PHI:1046	0	.	0	.	0	AA7	0.0	0.026	1	1	0.35	0	0	55614.85	504	-5.5	5.6363	4	154	261	149	66	282	122	61	61	1.19090909090909	.	.	.	1	0	0	0	0	1	0	0	0.05	0.1	0.0
EXK39631.1	-0.19638258	-2.66885	3.27715	.	.	.	.	.	0	.	0	.	0	.	0.0	0.00900000000000001	1	1	0.27	1	0	65243.33	595	-20.5	4.7086	8	190	334	191	67	340	146	67	79	0.650684931506849	0.0	0.0	0.0	1	1	1	1	1	0	1	1	19.24	19.24	0.947368421052632
EXK38783.1	-0.19734812	3.303042	5.133042	.	.	.	.	.	0	.	0	.	0	.	0.232	0.463	1	1	0.57	0	0	17241.45	158	1.0	6.8698	1	52	88	48	17	89	27	15	12	0.6	0.0	0.0	1.0	1	1	0	1	0	1	0	0	0.22	0.43	0.0
EXK36712.1	-0.19911963	-0.375639999999999	5.57036	.	.	.	.	.	0	.	0	.	0	.	0.0	0.00900000000000001	1	1	0.48	0	0	68746.32	632	-13.0	4.9455	3	205	363	193	82	368	126	60	66	0.932885906040268	0.0	0.0	0.0	1	0	1	1	1	1	0	0	1.35	3.28	0.0
EXK43687.1	-0.20029712	-1.0277925	4.7982075	.	.	.	.	.	0	.	0	.	0	.	0.0	0.029	1	1	0.45	0	0	31031.04	299	-22.0	4.0623	2	115	193	84	26	173	68	24	44	0.463917525773196	.	.	.	1	1	1	0	0	1	0	0	0.08	0.22	0.0
EXK32814.1	-0.20043051	-0.267140999999999	5.672859	.	.	.	.	.	0	.	0	.	0	.	0.0	0.01	1	1	0.43	0	0	60783.17	551	-16.0	4.6335	10	181	303	146	58	291	123	55	68	1.11711711711712	0.0	0.0	0.0	1	1	1	1	0	1	0	0	0.0	0.14	0.0
EXK23806.1	-0.20054972	5.187368	0.087368	.	.	.	.	.	0	.	0	.	0	.	0.989	0.861	0	0	0.72	0	0	11727.31	108	5.5	8.8958	5	43	67	19	14	58	18	12	6	1.26923076923077	.	.	.	0	0	0	0	0	0	0	0	0.01	0.01	0.0
EXK28059.1	-0.2008006	2.7427875	-0.5032125	.	.	.	.	.	0	.	0	.	0	.	0.973	0.568	0	0	0.24	0	0	21907.71	204	-6.0	4.7764	2	70	112	69	17	112	48	22	26	0.840909090909091	.	.	.	0	0	0	0	0	0	0	0	0.0	0.01	0.0
EXK30250.1	-0.20418584	5.120482	-0.543518	.	.	.	.	.	0	.	0	.	0	.	1.0	0.944	0	0	0.79	0	0	14599.5	137	0.0	6.4539	8	55	81	38	16	78	32	17	15	1.09090909090909	.	.	.	0	0	0	0	0	0	0	0	0.0	0.0	0.0
EXK46710.1	-0.20507342	0.587048	5.429048	.	.	.	unaffected_pathogenicity	PHI:2088	0	.	0	.	0	.	0.002	0.191	1	1	0.3	0	0	30630.16	276	-9.0	4.946	6	86	146	61	28	127	99	47	52	1.20754716981132	0.0	0.0	0.0	1	1	1	1	1	1	0	0	0.44	0.44	0.0
EXK29082.1	-0.20702899	-1.4428455	3.5851545	.	.	.	.	.	0	.	0	.	0	.	0.0	0.162	1	1	0.21	0	0	42107.32	391	-6.0	5.0751	3	140	218	110	38	220	100	48	52	0.784313725490196	.	.	.	1	1	0	0	0	1	0	0	0.37	0.37	0.0
EXK26778.1	-0.2080701	-0.6433	5.0507	.	.	.	.	.	0	.	0	.	0	.	0.0	0.0510000000000001	1	1	0.76	0	0	28218.98	277	-15.0	3.8208	14	141	204	74	18	153	35	10	25	0.481927710843373	0.0	1.0	0.0	1	1	1	1	1	1	0	0	1.16	1.23	0.0
EXK26046.1	-0.21121418	10.1745635	2.7685635	.	.	.	reduced_virulence	PHI:257	0	.	1	PF11327	0	.	0.843	0.558	1	1	0.57	0	0	29257.28	284	2.5	7.3534	3	109	175	94	19	166	61	33	28	0.632911392405063	.	.	.	1	0	0	0	0	0	0	0	0.0	0.03	0.0
EXK24084.1	-0.21205282	-0.975573999999998	4.250426	.	.	.	.	.	0	.	0	.	0	.	0.031	0.098	1	1	0.67	0	0	5074.89	48	3.5	10.3108	2	24	29	17	4	28	8	6	2	0.466666666666667	.	.	.	0	1	0	0	0	1	0	0	0.05	0.05	0.0
EXK32293.1	-0.21270114	-5.9043055	-0.4983055	.	.	.	.	.	0	.	0	.	0	.	0.012	0.087	0	0	0.18	0	0	28649.27	261	-14.0	4.5813	0	66	137	83	25	137	79	35	44	1.09803921568627	.	.	.	0	0	0	0	0	0	0	0	0.07	0.07	0.0
EXK45637.1	-0.21602774	12.320331	3.006331	.	.	.	unaffected_pathogenicity,reduced_virulence,increased_virulence_(hypervirulence),loss_of_pathogenicity	PHI:59,PHI:2269,PHI:2835,PHI:4077,PHI:6957,PHI:9460,PHI:2022,PHI:6956,PHI:2312,PHI:685,PHI:7511,PHI:7485,PHI:2802,PHI:5440,PHI:2844,PHI:784,PHI:8929	0	.	0	.	0	.	0.826	0.893	1	1	0.6	0	0	23433.35	217	0.0	6.4852	4	78	129	63	22	113	51	27	24	1.09090909090909	.	.	.	0	1	0	0	0	1	0	0	5.2	5.2	0.0
EXK41645.1	-0.21872914	5.5389835	-0.2870165	.	.	.	.	.	0	.	0	.	0	.	1.0	0.971	0	0	0.36	0	0	12447.3	110	5.0	8.0623	12	37	60	21	11	57	32	19	13	1.64705882352941	.	.	.	0	0	0	0	0	0	0	0	0.0	0.0	0.0
EXK26200.1	-0.21898234	-0.771832999999999	4.670167	.	.	.	.	.	0	.	0	.	0	.	0.0	0.093	1	1	0.68	0	0	3893.41	36	3.0	9.1102	1	17	22	10	7	22	4	4	0	0.545454545454545	.	.	.	1	1	1	0	0	0	0	0	1.94	1.94	0.0
EXK30853.1	-0.21963751	0.949271999999999	-2.068728	.	.	.	.	.	0	.	0	.	0	.	0.911	0.592	0	0	0.68	1	0	11912.87	109	7.5	8.8303	7	39	64	29	12	64	15	12	3	1.13636363636364	.	.	.	0	0	0	0	0	0	1	1	11.02	11.09	0.0
EXK45639.1	-0.22288746	3.87666	2.96866	.	.	.	reduced_virulence,lethal,unaffected_pathogenicity	PHI:2269,PHI:4077,PHI:5271,PHI:5440,PHI:7511,PHI:784	0	.	0	.	0	.	0.958	0.86	1	1	0.24	0	0	21322.94	194	-1.5	6.0016	2	63	107	55	22	102	49	25	24	1.20512820512821	.	.	.	0	1	0	0	0	1	0	0	5.33	5.33	0.0
EXK45641.1	-0.22288746	3.87666	2.96866	.	.	.	reduced_virulence,lethal,unaffected_pathogenicity	PHI:2269,PHI:4077,PHI:5271,PHI:5440,PHI:7511,PHI:784	0	.	0	.	0	.	0.958	0.86	1	1	0.24	0	0	21322.94	194	-1.5	6.0016	2	63	107	55	22	102	49	25	24	1.20512820512821	.	.	.	0	1	0	0	0	1	0	0	5.33	5.33	0.0
EXK45640.1	-0.22288746	3.87666	2.96866	.	.	.	reduced_virulence,lethal,unaffected_pathogenicity	PHI:2269,PHI:4077,PHI:5271,PHI:5440,PHI:7511,PHI:784	0	.	0	.	0	.	0.958	0.86	1	1	0.24	0	0	21322.94	194	-1.5	6.0016	2	63	107	55	22	102	49	25	24	1.20512820512821	.	.	.	0	1	0	0	0	1	0	0	5.33	5.33	0.0
EXK45642.1	-0.22288746	3.87666	2.96866	.	.	.	reduced_virulence,lethal,unaffected_pathogenicity	PHI:2269,PHI:4077,PHI:5271,PHI:5440,PHI:7511,PHI:784	0	.	0	.	0	.	0.958	0.86	1	1	0.24	0	0	21322.94	194	-1.5	6.0016	2	63	107	55	22	102	49	25	24	1.20512820512821	.	.	.	0	1	0	0	0	1	0	0	5.33	5.33	0.0
EXK39909.1	-0.22391593	-0.445722999999999	5.344277	.	.	.	.	.	0	.	0	.	0	.	0.0	0.035	1	1	0.22	0	0	60386.63	548	1.5	6.7829	1	199	304	159	62	262	140	73	67	0.90625	0.0	0.0	0.0	1	1	1	1	1	1	0	0	3.31	3.31	0.0
EXK34483.1	-0.22436088	-1.43517	-0.50717	.	.	.	reduced_virulence,loss_of_pathogenicity	PHI:791,PHI:2141,PHI:773	0	.	0	.	0	.	0.0	0.012	0	0	0.02	0	0	135108.62	1246	41.0	9.8	7	441	725	268	94	580	300	179	121	0.530120481927711	.	.	.	0	0	0	0	0	0	0	0	0.0	0.0	0.0
EXK35170.1	-0.22544521	-1.3784	-0.4064	.	.	.	.	.	0	.	0	.	0	.	0.408	0.43	0	0	0.1	0	0	29420.52	274	-4.0	5.3434	2	88	157	95	20	147	63	31	32	1.08928571428571	.	.	.	0	0	0	0	0	0	0	0	0.0	0.0	0.0
EXK32523.1	-0.2293132	2.983631	3.617631	.	.	.	reduced_virulence,unaffected_pathogenicity,effector_(plant_avirulence_determinant)	PHI:7378,PHI:8753,PHI:8806,PHI:7379,PHI:7320	0	.	1	PF01476	0	CBM18,GH18	0.0	0.0610000000000001	1	1	0.31	1	0	147367.11	1336	-12.0	5.4117	38	424	750	340	143	700	331	163	168	1.30970149253731	0.0	0.0	0.0	1	0	1	1	1	1	1	1	16.38	18.25	0.782608695652174
EXK24249.1	-0.2295481	-0.588031	-0.506031	.	.	.	reduced_virulence,lethal,unaffected_pathogenicity	PHI:7485,PHI:5271	0	.	0	.	0	.	0.968	0.685	0	0	0.23	0	0	23117.31	215	-5.5	4.9098	1	68	117	78	18	121	51	24	27	1.0	.	.	.	0	0	0	0	0	0	0	0	2.39	2.4	0.0
EXK49552.1	-0.23324192	1.673991	-0.450009	.	.	.	.	.	0	.	0	.	0	.	0.678	0.676	0	0	0.47	0	0	20950.6	188	-5.0	4.9847	1	56	99	51	24	98	44	21	23	1.41176470588235	.	.	.	0	0	0	0	0	0	0	0	0.0	0.03	0.0
[truncated: 25,004 more rows]
[truncated: 18 more columns]
