# Supplementary material for: An automated and combinative method for the predictive ranking of candidate effector proteins of fungal plant pathogens
Source: Sci Rep. 2021 Oct 5;11:19731. doi: 10.1038/s41598-021-99363-0 (PMC8492765; doi:10.1038/s41598-021-99363-0)
Supplement: Supplementary file 2 — Supplementary Information 2. [file 41598_2021_99363_MOESM2_ESM.zip › Supp Data S2 - Raw Predector results tables for all the whole proteomes used for evaluation (listed in Supplementary Table S2)/kom_pha_GS115.tsv]

name	effector_score	manual_effector_score	manual_secretion_score	phibase_effector	phibase_virulence	phibase_lethal	phibase_phenotypes	phibase_matches	effector_match	effector_matches	pfam_match	pfam_matches	dbcan_match	dbcan_matches	effectorp1	effectorp2	is_secreted	any_signal_peptide	apoplastp	single_transmembrane	multiple_transmembrane	molecular_weight	residue_number	charge	isoelectric_point	aa_c_number	aa_tiny_number	aa_small_number	aa_aliphatic_number	aa_aromatic_number	aa_nonpolar_number	aa_charged_number	aa_basic_number	aa_acidic_number	fykin_gap	localizer_nuclear	localizer_chloro	localizer_mito	signalp3_nn	signalp3_hmm	signalp4	signalp5	deepsig	phobius_sp	phobius_tmcount	tmhmm_tmcount	tmhmm_first_60	tmhmm_exp_aa	tmhmm_first_tm_sp_coverage
CAY69276	2.2917476	7.2548965	2.6348965	.	.	.	.	.	0	.	0	.	0	.	0.965	0.805	1	1	0.3	1	0	22594.62	197	3	7.399	3	49	101	53	28	94	50	28	22	2.85	0	0	0	1	1	1	1	1	1	1	0	4.01	14.19	0
CAY71213	2.1671522	15.539264	5.907264	.	.	.	reduced_virulence,unaffected_pathogenicity,increased_virulence_(hypervirulence)	PHI:548,PHI:2305	0	.	0	.	0	.	0.979	0.793	1	1	0.21	0	0	16659.01	152	-0.5	5.8954	3	46	77	43	12	84	36	18	18	1.0625	0	0	0	1	1	1	1	1	1	0	0	0.51	0.6	0
CAY71137	2.1658323	9.145045	3.661045	.	.	.	.	.	0	.	0	.	0	.	1	0.914	1	1	0.28	1	0	13001.94	116	6	8.2984	8	38	57	24	15	59	36	22	14	1.590909091	0	0	0	1	1	1	1	1	0	1	0	8.86	8.86	0
CAY70382	1.7811539	6.06917	2.94917	.	.	.	.	.	0	.	0	.	0	.	0.923	0.597	1	1	0.08	1	0	20427.63	177	1	7.135	2	36	72	57	19	90	46	24	22	2.608695652	1	0	0	1	1	1	1	1	1	1	0	14.68	24.75	0
CAY69769	1.7370366	11.29674	5.93274	.	.	.	.	.	0	.	0	.	0	.	0.999	0.895	1	1	0.6	0	0	13598.53	120	0	6.1338	9	29	66	28	13	67	22	11	11	1.347826087	0	0	0	1	1	1	1	1	1	0	0	14.68	14.68	0
CAY70734	1.7282906	-0.3984625	-4.4424625	.	.	.	.	.	0	.	0	.	0	.	0.859	0.815	0	1	0.24	0	1	23937.09	210	-0.5	5.9538	4	55	102	55	30	110	46	23	23	2.129032258	0	0	0	1	1	1	1	1	1	1	2	21.68	44.46	0.695652174
CAY69221	1.5010551	7.3032715	3.9552715	.	.	.	.	.	0	.	0	.	0	.	0.829	0.729	1	1	0.11	0	0	25818.58	235	1	6.7575	2	63	120	69	14	112	64	34	30	1.487804878	0	0	0	1	1	0	1	0	1	0	1	19.28	19.29	1
CAY71687	1.5000782	10.8398485	5.9918485	.	.	.	.	.	0	.	0	.	0	.	0.982	0.826	1	1	0.47	0	0	13753.99	118	6	8.3097	8	34	58	30	17	64	26	17	9	1.764705882	0	0	0	1	1	1	1	1	1	0	0	0.54	0.54	0
CAY70654	1.4213907	6.970435	4.708435	.	.	.	.	.	0	.	0	.	0	.	0.69	0.687	1	1	0.1	0	0	24026.24	214	1	6.884	0	60	110	63	23	108	47	25	22	1.486486486	1	0	0	1	1	1	1	1	1	0	0	0.02	15.1	0
CAY68464	1.3821222	8.88465	4.58865	.	.	.	.	.	0	.	0	.	0	.	0.973	0.743	1	1	0.49	0	0	25898.56	237	7	8.3273	10	77	136	63	19	111	61	35	26	1.878787879	0	0	0	1	1	1	1	1	1	0	0	0.06	0.21	0
CAY71544	1.1588326	5.0447495	5.9727495	.	.	.	increased_virulence_(hypervirulence)	PHI:5043	0	.	0	.	0	.	0	0.012	1	1	0.88	0	0	33565.57	323	-13	4.2874	4	133	204	114	26	180	45	18	27	0.62195122	0	0	0	1	1	1	1	1	1	0	0	4.94	5.08	0
CAY69946	1.1100836	-0.126802	5.729198	.	.	.	.	.	0	.	0	.	0	.	0	0.024	1	1	0.81	0	0	41099.8	379	-30.5	3.6491	4	162	244	99	45	195	54	13	41	0.819444444	0	0	0	1	1	1	1	0	1	0	0	13.08	13.32	0
CAY67638	1.0761127	6.7962885	5.1802885	.	.	.	reduced_virulence,unaffected_pathogenicity	PHI:7735,PHI:7734,PHI:6199,PHI:277,PHI:7633,PHI:249,PHI:2477,PHI:6206,PHI:7181,PHI:7143,PHI:213	0	.	1	PF00160	0	.	0.147	0.289	1	1	0.28	0	0	24692.96	222	-10.5	4.5033	1	56	113	62	28	118	67	29	38	1.833333333	0	0	0	1	1	1	1	1	1	0	0	6.95	6.96	0
CAY68443	0.9280213	0.03975	5.34975	.	.	.	.	.	0	.	0	.	0	.	0	0.115	1	1	0.87	0	0	13844.64	135	2	7.0353	3	71	97	43	14	71	17	11	6	0.657142857	0	0	0	1	1	1	1	1	1	0	0	10.38	15.24	0
CAY68416	0.89957607	3.768006	5.778006	.	.	.	.	.	0	.	0	.	0	.	0.424	0.241	1	1	0.26	0	0	11829.88	103	2	7.4028	0	17	39	37	11	57	28	16	12	1.8125	0	0	0	1	1	1	1	1	1	0	0	8.16	8.16	0
CAY70008	0.8963424	5.4858	5.9998	.	.	.	reduced_virulence,unaffected_pathogenicity	PHI:7649,PHI:7650,PHI:7651	0	.	1	PF00188	0	.	0	0.081	1	1	0.82	0	0	31886.34	313	-5.5	5.2324	4	171	224	69	32	147	51	25	26	0.604938272	0	0	0	1	1	1	1	1	1	0	0	10.7	10.7	0
CAY67185	0.87484646	4.03885	5.53485	.	.	.	reduced_virulence	PHI:2644,PHI:9285,PHI:7258	0	.	0	.	0	.	0.025	0.559	1	1	0.25	0	0	33515.36	298	16	9.913	4	81	147	82	35	145	83	51	32	1.979591837	1	0	0	1	1	1	1	1	1	0	0	0.02	0.02	0
CAY70164	0.86450195	6.2391105	5.7831105	.	.	.	unaffected_pathogenicity	PHI:1438	0	.	0	.	0	.	0.523	0.553	1	1	0.26	0	0	32546.14	291	6.5	7.4214	12	89	152	76	35	149	73	43	30	1.413043478	0	0	0	1	1	1	1	1	1	0	0	11.13	11.19	0
CAY71274	0.85804826	0.265146	5.965146	.	.	.	.	.	0	.	0	.	0	GH132	0	0.05	1	1	0.88	0	0	35735.38	346	-7	4.6649	11	158	235	93	33	188	51	23	28	0.8	0	1	0	1	1	1	1	1	1	0	0	0.02	0.58	0
CAY68653	0.8459178	0.9337985	5.8797985	.	.	.	reduced_virulence	PHI:61	0	.	0	.	0	GH17,GH158	0	0.009	1	1	0.89	0	0	49018.58	464	-17.5	4.1973	5	184	307	135	38	236	66	25	41	1.21978022	0	0	0	1	1	1	1	1	1	0	0	7.9	7.91	0
CAY69958	0.81478226	0.1560635	5.9400635	.	.	.	.	.	0	.	0	.	0	.	0	0.036	1	1	0.28	0	0	60617.77	539	-7	6.033	0	161	280	131	94	264	146	76	70	1.388349515	1	0	0	1	1	1	1	1	1	0	0	0.03	0.03	0
CAY69049	0.79519635	3.8261235	2.5061235	.	.	.	.	.	0	.	0	.	0	.	0.593	0.627	1	1	0.36	1	0	24758.47	223	-3.5	4.9115	1	59	111	66	22	118	49	23	26	1.722222222	1	0	0	1	1	1	1	1	1	1	1	0.09	22.81	0
CAY69620	0.7779174	-0.0126545	5.9693455	.	.	.	.	.	0	.	0	.	0	.	0	0.003	1	1	0.8	0	0	21338.84	221	-10	3.8069	1	137	175	51	15	107	19	5	14	0.454545455	0	0	0	1	1	1	1	1	1	0	0	1.57	1.78	0
CAY72016	0.775849	-1.9607725	-0.5027725	.	.	.	loss_of_pathogenicity,unaffected_pathogenicity,reduced_virulence,lethal,increased_virulence_(hypervirulence)	PHI:3866,PHI:2802,PHI:5271,PHI:2269,PHI:6957,PHI:7511,PHI:7696,PHI:8929,PHI:784,PHI:4077,PHI:7485,PHI:2837,PHI:685,PHI:59,PHI:2836,PHI:5440,PHI:3301,PHI:9460,PHI:2022,PHI:2247,PHI:6956,PHI:5272,PHI:2312,PHI:2844,PHI:2835	0	.	0	.	0	.	0.204	0.553	0	0	0.41	0	0	30836.94	285	-2.5	5.6782	3	99	160	98	36	166	62	31	31	1.014705882	.	.	.	0	0	0	0	0	0	0	0	0.07	0.09	0
CAY71902	0.7660278	5.2058	5.9958	.	.	.	.	.	0	.	1	PF00734	0	GH45,CBM1	0	0.035	1	1	0.85	0	0	63899.39	614	-35	3.7133	34	319	417	124	62	311	65	16	49	0.766917293	0	1	0	1	1	1	1	1	1	0	0	0.01	0.01	0
CAY67525	0.67434	1.64295	5.07095	.	.	.	reduced_virulence	PHI:2644,PHI:9285	0	.	0	.	0	.	0	0.262	1	1	0.15	0	0	41982.1	369	-1.5	6.1915	4	85	169	108	41	180	114	58	56	2.408163265	0	0	0	1	1	1	1	1	1	0	0	0.35	0.35	0
CAY67595	0.6566292	0.9886285	5.6766285	.	.	.	reduced_virulence,unaffected_pathogenicity	PHI:6569,PHI:2117,PHI:4615	0	.	0	.	0	.	0	0.052	1	1	0.49	0	0	59122.91	559	-2	6.3664	4	206	327	164	65	295	134	72	62	0.955882353	1	0	0	1	0	1	1	1	1	0	0	7.04	7.07	0
CAY71021	0.61828214	0.17745	5.97945	.	.	.	.	.	0	.	0	.	0	.	0	0.033	1	1	0.66	0	0	28493.61	264	-4	4.5641	2	113	163	66	34	145	32	14	18	0.870967742	0	0	0	1	1	1	1	1	1	0	0	0.09	0.11	0
CAY72201	0.59791565	0.770321	5.816321	.	.	.	.	.	0	.	0	.	0	.	0	0.159	1	1	0.66	0	0	48156.17	424	8	7.5944	5	115	216	96	80	245	98	57	41	1.268817204	0	0	0	1	1	1	1	1	1	0	0	0.05	1.38	0
CAY71266	0.5903091	4.756145	5.372145	.	.	.	loss_of_pathogenicity	PHI:3936	0	.	0	.	0	.	0	0.064	1	1	0.19	0	0	25659.36	225	-19.5	4.525	0	48	104	56	36	107	85	37	48	1.428571429	0	0	0	1	1	1	1	1	1	0	0	0.04	0.04	0
CAY69216	0.5210627	0.0262225	5.6002225	.	.	.	.	.	0	.	0	.	0	.	0	0.071	1	1	0.15	0	0	48754.94	432	-4.5	5.5448	2	117	201	128	52	231	121	60	61	1.653333333	0	0	0	1	1	1	1	1	1	0	0	3.78	3.78	0
CAY67818	0.51787126	1.79133	5.80533	.	.	.	.	.	0	.	0	.	0	.	0	0.331	1	1	0.12	0	0	40537.52	359	9	7.4829	4	97	177	87	56	174	101	60	41	1.610169492	0	0	0	1	1	1	1	1	1	0	0	0.02	0.03	0
CAY68404	0.51032573	1.0238975	5.8138975	.	.	.	reduced_virulence,unaffected_pathogenicity	PHI:6569,PHI:2117,PHI:4615	0	.	0	.	0	.	0	0.035	1	1	0.55	0	0	51680.08	477	-6	5.7036	2	160	273	147	59	259	101	51	50	1.181818182	1	0	0	1	1	1	1	1	1	0	0	1.2	1.49	0
CAY68276	0.50359863	0.7570075	5.7030075	.	.	.	reduced_virulence	PHI:2896,PHI:61	0	.	0	.	0	GH17	0	0.009	1	1	0.47	0	0	33946.47	311	-28.5	3.8596	4	104	179	95	37	170	70	21	49	1.107692308	0	0	0	1	1	1	1	1	1	0	0	3.9	3.9	0
CAY69666	0.44377846	0.6570455	5.8050455	.	.	.	.	.	0	.	0	.	0	.	0	0.142	1	1	0.39	0	0	38240.96	357	-11	4.5165	1	126	204	110	35	198	65	28	37	1.077922078	0	0	0	1	1	1	1	1	1	0	0	0.13	0.15	0
CAY67564	0.43225867	0.167784	5.903784	.	.	.	.	.	0	.	0	.	0	.	0	0.044	1	1	0.46	0	0	59981.54	537	-15	5.1257	0	164	274	139	87	270	132	64	68	1.402061856	1	0	0	1	1	1	1	1	1	0	0	0.02	0.02	0
CAY70328	0.41944784	5.131449	5.999449	.	.	.	.	.	0	.	1	PF17056	0	.	0	0.022	1	1	0.68	0	0	9806.11	95	-1	4.5869	0	48	58	33	6	50	7	3	4	0.947368421	0	0	0	1	1	1	1	1	1	0	0	12.56	14.84	0
CAY69405	0.41757524	1.1471985	5.8691985	.	.	.	.	.	0	.	0	.	0	.	0.036	0.177	1	1	0.03	0	0	27112.25	236	-3	5.3199	0	66	101	61	16	98	78	38	40	1.263157895	0	0	0	1	1	1	1	1	1	0	0	2.39	2.4	0
CAY70682	0.3889764	0.6522705	5.3882705	.	.	.	reduced_virulence	PHI:7257	0	.	0	.	0	.	0	0.044	1	1	0.38	0	0	61072.9	534	-18	4.6411	11	135	262	137	81	284	127	57	70	1.795180723	0	0	0	1	1	1	1	1	1	0	0	2.66	2.69	0
CAY67710	0.36759296	5.7151875	0.1411875	.	.	.	.	.	0	.	0	.	0	.	1	0.929	0	0	0.61	0	0	7029.99	63	4	8.2487	6	27	36	11	6	32	11	8	3	0.785714286	.	.	.	0	0	0	0	0	0	0	0	0	0	0
CAY67290	0.36131716	1.4023945	5.9343945	.	.	.	reduced_virulence	PHI:61	0	.	0	.	0	GH17	0	0.078	1	1	0.71	0	0	35887.84	348	-8.5	4.7472	6	147	226	119	35	198	61	28	33	0.744680851	0	0	0	1	1	1	1	1	1	0	0	0.04	0.15	0
CAY70162	0.34718356	5.2346455	5.0526455	.	.	.	loss_of_pathogenicity,reduced_virulence,unaffected_pathogenicity	PHI:434,PHI:6713,PHI:522,PHI:6715,PHI:33,PHI:6714,PHI:6711,PHI:6712,PHI:2808,PHI:6530	0	.	0	.	0	GH2,GH72,GH158	0	0.197	1	1	0.3	0	0	55841.31	492	8.5	7.9793	6	122	240	126	66	247	123	69	54	1.948051948	1	0	0	1	1	1	1	1	1	0	1	21.47	21.48	0.695652174
CAY70375	0.3337489	0.1155245	5.7375245	.	.	.	.	.	0	.	0	.	0	.	0	0.063	1	1	0.57	0	0	31663.74	289	-20	4.2559	6	88	172	66	36	148	87	35	52	1.392857143	0	0	0	1	1	1	1	1	1	0	0	2.14	2.15	0
CAY69935	0.31631863	-3.0052005	2.8507995	.	.	.	.	.	0	.	0	.	0	.	0	0.024	1	1	0.83	1	0	62709.92	595	-46	3.6923	7	275	412	156	60	295	87	22	65	0.814159292	0	0	1	1	1	1	1	1	1	1	0	9.79	14.73	0
CAY67488	0.306554	-0.536106	5.295894	.	.	.	.	.	0	.	0	.	0	.	0	0.028	1	1	0.39	0	0	42282.09	388	-14	4.7315	2	119	205	132	48	222	94	43	51	1.184210526	0	0	0	1	1	1	1	1	1	0	0	13.6	13.61	0
CAY68470	0.28245324	-0.0339065	5.8160935	.	.	.	.	.	0	.	0	.	0	.	0	0.025	1	1	0.47	0	0	55041.12	509	-8.5	5.1752	4	163	289	158	63	294	107	52	55	1.032520325	0	0	0	1	1	1	1	1	1	0	0	1.38	1.38	0
CAY68433	0.27332294	1.712267	5.162267	.	.	.	.	.	0	.	0	.	0	.	0.001	0.424	1	1	0.37	0	0	39091.68	349	1	6.6595	3	91	175	93	51	190	80	43	37	1.619047619	0	0	0	1	1	1	1	1	1	0	1	17.66	17.73	0.52173913
CAY67579	0.27117497	-2.6307605	2.5832395	.	.	.	.	.	0	.	0	.	0	.	0	0.131	1	1	0.83	1	0	39219.1	368	0.5	6.721	2	139	236	105	36	202	64	33	31	0.97826087	0	0	0	1	1	1	1	1	1	1	1	4.75	27.52	0
CAY68441	0.2646041	0.0772995	5.8132995	.	.	.	.	.	0	.	0	.	0	.	0	0.044	1	1	0.85	0	0	51235.87	471	-24	4.1141	10	191	292	121	55	233	75	27	48	1.2625	0	0	0	1	1	1	1	1	1	0	1	15.27	16.99	1
CAY69671	0.26355484	-8.5231175	-0.5151175	.	.	.	reduced_virulence,unaffected_pathogenicity,lethal	PHI:9056,PHI:8883,PHI:8723,PHI:6470,PHI:6674,PHI:2846,PHI:2537	0	.	0	.	0	.	0.021	0.311	0	0	0.26	0	0	34382.21	319	-6	4.9866	4	112	170	103	27	178	78	37	41	0.960526316	.	.	.	0	0	0	0	0	0	0	0	0.42	0.43	0
CAY71542	0.26322466	0.2277165	5.7057165	.	.	.	.	.	0	.	0	.	0	.	0.002	0.085	1	1	0.26	0	0	30233.93	271	-16	4.3319	1	68	141	86	20	128	74	30	44	1.7	0	0	0	1	1	1	1	1	1	0	0	0.03	0.04	0
CAY67237	0.2571597	6.4285	5.2025	.	.	.	loss_of_pathogenicity,reduced_virulence	PHI:6986,PHI:6746,PHI:5394	0	.	0	.	0	.	0	0.371	1	1	0.14	0	0	40097.22	354	7.5	7.5216	8	91	159	79	47	176	113	64	49	1.373134328	0	0	0	1	1	1	1	1	1	0	0	1.77	1.77	0
CAY68818	0.25052342	-0.505101	4.834899	.	.	.	.	.	0	.	0	.	0	.	0	0.11	1	1	0.81	0	0	13938.28	148	-5	3.7599	0	92	118	36	5	81	9	2	7	0.38	0	0	0	1	1	1	1	1	1	0	0	0.05	6.54	0
CAY70566	0.23870635	5.3743715	5.9183715	.	.	.	reduced_virulence,effector_(plant_avirulence_determinant)	PHI:2897,PHI:9472	1	BghBEC1019	0	.	0	.	0	0.076	1	1	0.47	0	0	31376.29	286	-21	4.2054	9	111	167	76	39	142	66	25	41	1.037735849	0	1	0	1	1	1	1	1	1	0	0	0	0.04	0
CAY71805	0.23854588	7.4673495	2.5033495	.	.	.	reduced_virulence,unaffected_pathogenicity	PHI:6199,PHI:7734,PHI:277,PHI:7735,PHI:7633,PHI:249,PHI:2477,PHI:6206,PHI:7181,PHI:213	0	.	1	PF00160	0	.	0.433	0.561	1	1	0.46	1	0	28992.89	263	1	6.7027	0	80	137	70	36	138	65	35	30	1.5	0	0	0	1	1	1	1	1	1	1	1	3.25	24.31	0
CAY68596	0.21454075	9.930081	5.434081	.	.	.	.	.	1	ZtNIP2	1	PF02221	0	.	0.597	0.319	1	1	0.5	0	0	19134.98	175	-9	4.2517	4	49	93	58	17	102	36	14	22	1.166666667	0	0	0	1	1	1	1	1	1	0	1	15.41	15.43	0.782608696
CAY68800	0.18433085	-0.615566	4.862434	.	.	.	.	.	0	.	0	.	0	.	0	0.087	1	1	0.07	0	0	66400.71	572	15	9.5304	0	143	264	144	79	249	169	94	75	2.983870968	1	0	0	1	0	1	1	1	1	0	0	0.02	0.76	0
CAY67523	0.16780207	-0.344001	4.965999	.	.	.	.	.	0	.	0	.	0	.	0	0.115	1	1	0.82	0	0	20815.68	203	5.5	8.7048	3	100	146	64	12	101	28	18	10	0.64	0	1	0	1	1	1	1	1	1	0	0	2.41	10.19	0
CAY70013	0.15297186	-5.499885	-0.507885	.	.	.	.	.	0	.	0	.	0	.	0	0.168	0	0	0.27	0	0	46527.74	436	-5.5	5.3381	0	144	242	156	39	248	108	53	55	0.99122807	.	.	.	0	0	0	0	0	0	0	0	0	0.01	0
CAY71272	0.14213902	-0.052933	5.767067	.	.	.	.	.	0	.	0	.	0	PL4,PL4_1,PL4_4,PL4_5,PL4_2	0	0.03	1	1	0.6	0	0	69402.17	613	-20	4.6753	2	179	324	143	99	314	150	68	82	1.554455446	0	0	0	1	1	1	1	1	1	0	0	0.1	0.16	0
CAY67065	0.14076738	9.680815	-0.503185	.	.	.	.	.	1	Vdlsc1	0	.	0	.	0.995	0.869	0	0	0.19	0	0	21308.25	198	-1.5	6.0015	1	59	110	69	15	106	47	24	23	1.119047619	.	.	.	0	0	0	0	0	0	0	0	0	0.05	0
CAY70247	0.13350283	-6.1994175	-0.5054175	.	.	.	.	.	0	.	0	.	0	.	0	0.051	0	0	0.19	0	0	70767.32	657	-16.5	4.8343	3	215	359	189	50	333	187	87	100	1.090909091	.	.	.	0	0	0	0	0	0	0	0	0	0.01	0
CAY69172	0.13210532	-1.3788015	4.5971985	.	.	.	.	.	0	.	0	.	0	.	0	0.004	1	1	0.86	0	0	23657.2	233	0.5	6.5781	2	110	163	72	23	127	33	19	14	0.523809524	0	0	0	1	1	1	1	1	1	0	0	0.02	2.55	0
CAY69434	0.11127557	4.7921555	5.6181555	.	.	.	loss_of_pathogenicity,reduced_virulence	PHI:6739,PHI:1071,PHI:526	0	.	0	.	0	GH31	0	0.029	1	1	0.15	0	0	103748.01	901	-14	5.5803	8	230	428	225	146	462	232	116	116	1.923664122	0	0	0	1	0	1	1	1	1	0	0	0.01	0.03	0
CAY67312	0.064169824	-4.147679	-4.435679	.	.	.	unaffected_pathogenicity	PHI:4890	0	.	0	.	0	.	0.557	0.491	0	1	0.15	0	1	27218.71	250	4	8.9146	2	78	121	89	24	143	49	27	22	1.511111111	0	0	0	1	1	1	1	1	1	3	2	2.21	53.87	0
CAY67471	0.058638204	7.1137975	4.8737975	.	.	.	loss_of_pathogenicity,reduced_virulence	PHI:8749,PHI:6412,PHI:383	0	.	0	.	0	.	0.029	0.511	1	1	0.49	0	0	33398.05	307	-2	6.0911	5	106	183	77	37	146	80	41	39	1.568965517	0	0	0	1	1	1	1	1	1	0	0	0.01	2.42	0
CAY69102	0.048567355	1.457982	-0.506018	.	.	.	reduced_virulence,unaffected_pathogenicity,increased_virulence_(hypervirulence)	PHI:5034,PHI:9524,PHI:668,PHI:4903,PHI:587,PHI:4616,PHI:7708,PHI:881,PHI:6517,PHI:2255,PHI:9519,PHI:3277	0	.	0	.	0	.	0.027	0.467	0	0	0.4	0	0	36999.31	350	-1.5	6.1591	6	120	201	124	33	213	76	39	37	0.89010989	.	.	.	0	0	0	0	0	0	0	0	0	1.79	0
CAY72176	0.03838992	7.049411	2.975411	.	.	.	unaffected_pathogenicity	PHI:1567	0	.	0	.	0	.	0.97	0.709	1	1	0.5	0	0	18785.69	171	-1.5	5.2151	1	45	93	54	19	103	35	17	18	1.470588235	.	.	.	1	0	0	0	0	0	0	0	0.01	0.07	0
CAY70798	0.034501757	4.785758	-0.434242	.	.	.	.	.	0	.	0	.	0	.	0.98	0.89	0	0	0.74	0	0	23263.34	216	0.5	6.6273	5	79	122	67	24	121	47	25	22	1.270833333	.	.	.	0	0	0	0	0	0	0	0	0.04	0.18	0
CAY67194	0.034109686	-2.0752665	2.5627335	.	.	.	.	.	0	.	0	.	0	.	0	0.227	1	1	0.03	1	0	35045.5	299	24	10.2592	3	62	122	78	41	141	98	63	35	2.333333333	1	0	0	1	1	1	1	1	1	1	1	7.83	29.31	0
CAY71812	0.030662313	-6.3464655	-0.5024655	.	.	.	.	.	0	.	0	.	0	.	0	0.026	0	0	0.23	0	0	69635.13	645	-22	4.6178	3	209	354	195	45	326	180	80	100	1.093959732	.	.	.	0	0	0	0	0	0	0	0	0	0	0
CAY67995	0.0274764	4.921848	5.789848	.	.	.	reduced_virulence,unaffected_pathogenicity	PHI:7649,PHI:7650,PHI:7651	0	.	1	PF00188	0	.	0	0.022	1	1	0.47	0	0	31451.78	295	-21	3.986	6	141	194	68	38	137	50	16	34	1.055555556	0	0	0	1	1	1	1	1	1	0	0	0	0	0
CAY70769	0.017515007	6.1765465	4.5865465	.	.	.	.	.	0	.	0	.	0	.	0.765	0.5	1	1	0.08	0	0	23181.26	200	-4	5.0886	2	41	86	49	21	89	54	26	28	2.619047619	.	.	.	1	1	1	0	0	1	0	0	0	0	0
CAY71824	0.017078865	-0.774558	-0.496558	.	.	.	reduced_virulence	PHI:804	0	.	0	.	0	.	0.307	0.48	0	0	0.24	0	0	32246.33	301	-5	4.9568	5	100	171	89	18	158	72	34	38	1.121212121	.	.	.	0	0	0	0	0	0	0	0	0	0.04	0
CAY71091	0.015056115	-2.5148205	-0.4908205	.	.	.	reduced_virulence,unaffected_pathogenicity	PHI:9524,PHI:668,PHI:4903,PHI:587,PHI:4616,PHI:881,PHI:6517,PHI:2256,PHI:9519,PHI:3277	0	.	0	.	0	.	0.012	0.484	0	0	0.3	0	0	40559.35	379	0	6.4852	15	136	216	113	38	217	95	50	45	1.058823529	.	.	.	0	0	0	0	0	0	0	0	0	0.58	0
CAY71154	0.004641712	4.4332955	5.3672955	.	.	.	loss_of_pathogenicity,reduced_virulence,unaffected_pathogenicity	PHI:6813,PHI:6791,PHI:6792,PHI:697,PHI:6794,PHI:9400,PHI:9402,PHI:6814,PHI:6788,PHI:6787,PHI:7930,PHI:7928,PHI:6783,PHI:6784,PHI:72,PHI:6786,PHI:7933,PHI:6811,PHI:6815,PHI:6789,PHI:7932,PHI:6785,PHI:125,PHI:68,PHI:6809,PHI:7931,PHI:6808,PHI:9401,PHI:126,PHI:7926,PHI:127,PHI:7929,PHI:7935,PHI:6812,PHI:6807,PHI:6816,PHI:6790,PHI:17,PHI:7934,PHI:73,PHI:6793	0	.	0	.	0	.	0	0.011	1	1	0.49	0	0	44323.81	410	-18.5	4.3986	4	143	223	120	54	233	91	38	53	1.129032258	0	0	0	1	0	1	1	1	1	0	0	0.25	0.25	0
CAY70567	-0.009177003	-1.232973	4.491027	.	.	.	.	.	0	.	0	.	0	.	0	0.046	1	1	0.02	0	0	107033.3	955	-9	5.6586	4	268	475	232	76	389	267	133	134	2.146341463	1	0	0	1	0	1	1	1	1	0	1	13.8	13.81	0.652173913
CAY71881	-0.014827251	-0.022271	5.467729	.	.	.	.	.	0	.	0	.	0	.	0	0.085	1	1	0.42	0	0	89650.98	786	-49.5	4.2896	6	213	417	192	119	394	202	80	122	1.6640625	0	0	0	1	1	1	1	1	1	0	0	0.74	0.75	0
CAY68953	-0.01898187	1.7084485	5.6384485	.	.	.	.	.	0	.	0	.	0	.	0.024	0.321	1	1	0.12	0	0	33380.85	294	-17	4.5534	19	80	157	60	28	124	96	42	54	1.891891892	0	0	0	1	1	1	1	1	1	0	0	0.06	0.06	0
CAY70894	-0.023092482	-6.0723365	-0.4923365	.	.	.	.	.	0	.	0	.	0	.	0	0.07	0	0	0.3	0	0	60335.43	560	-7	5.5023	5	181	318	186	50	310	133	66	67	1.078740157	.	.	.	0	0	0	0	0	0	0	0	0	0.18	0
CAY69943	-0.02321994	-3.2814	2.6646	.	.	.	.	.	0	.	0	.	0	.	0	0.009	1	1	0.81	1	0	78442.21	724	-37	4.0455	14	293	464	167	76	361	107	36	71	1.166666667	0	0	0	1	1	1	1	1	1	1	0	0.03	8.81	0
CAY71606	-0.02321994	-1.42905	4.51695	.	.	.	.	.	0	.	0	.	0	.	0	0.009	1	1	0.8	0	0	65633.26	611	-33	4.1731	26	267	416	140	51	302	107	39	68	0.808695652	0	0	0	1	1	1	1	1	1	0	0	0.04	1.54	0
CAY68747	-0.023694847	-0.912493	5.027507	.	.	.	.	.	0	.	0	.	0	.	0	0.01	1	1	0.2	0	0	74213.72	678	-30	4.5175	1	194	357	212	51	348	203	88	115	1.211678832	1	0	0	1	1	1	1	1	1	0	1	18.3	18.4	1
CAY67345	-0.029434815	5.056402	5.816402	.	.	.	.	.	0	.	1	PF03330	0	.	0	0.04	1	1	0.59	0	0	20301.16	192	-9	4.2057	5	87	127	48	18	88	32	12	20	1.151515152	0	0	0	1	1	1	1	1	1	0	0	1.83	1.83	0
CAY69763	-0.04025762	-4.029381	-0.495381	.	.	.	.	.	0	.	0	.	0	.	0.003	0.408	0	0	0.34	0	0	37913.2	348	-5	5.4153	3	95	185	119	41	203	85	42	43	1.152941176	.	.	.	0	0	0	0	0	0	0	0	0	0.07	0
CAY69419	-0.052121494	0.000556	5.424556	.	.	.	.	.	0	.	0	.	0	.	0	0.096	1	1	0.04	0	0	42904.32	373	5	7.1528	6	89	164	114	44	178	98	55	43	2.6	1	0	0	1	1	1	1	1	1	0	0	0.35	0.35	0
CAY70648	-0.08614504	0.424565	5.218565	.	.	.	.	.	0	.	0	.	0	.	0	0.201	1	1	0.03	0	0	38654.21	337	-2.5	5.7593	7	81	157	93	38	164	90	45	45	2.384615385	0	0	0	1	1	1	1	1	1	0	0	0.83	0.84	0
CAY68007	-0.0876967	3.228712	-0.503288	.	.	.	.	.	0	.	0	.	0	.	0.994	0.628	0	0	0.47	0	0	17888.61	170	-3.5	4.7278	2	58	107	64	16	108	35	16	19	0.872340426	.	.	.	0	0	0	0	0	0	0	0	1.47	2.05	0
CAY70513	-0.09241304	-0.10715	4.59085	.	.	.	.	.	0	.	0	.	0	.	0	0.217	1	1	0.02	0	0	42640.73	370	3	7.9781	1	91	157	111	35	163	113	59	54	2.641025641	1	0	0	1	1	1	1	0	1	0	0	2.57	3.56	0
CAY70790	-0.09369272	-3.1056005	2.7683995	.	.	.	.	.	0	.	0	.	0	.	0	0.021	1	1	0.2	1	0	52227.78	463	-5	5.3583	0	121	226	145	64	256	106	52	54	1.893333333	0	0	0	1	1	1	1	1	1	1	1	0.9	19.38	0
CAY71499	-0.10127649	0.556592	4.402592	.	.	.	.	.	0	.	0	.	0	.	0.021	0.338	1	1	0.59	0	0	6151.18	56	1.5	7.7232	3	23	30	18	6	33	8	5	3	0.75	.	.	.	0	1	0	0	0	1	0	0	0.01	0.01	0
CAY71153	-0.10592191	-1.530604	4.193396	.	.	.	.	.	0	.	0	.	0	GH63	0	0.046	1	1	0.11	0	0	124536.99	1072	-32	4.8576	9	262	496	245	170	536	310	145	165	1.668604651	.	.	.	1	0	1	0	1	1	0	0	0.01	0.01	0
CAY69081	-0.11576079	1.0635905	5.7995905	.	.	.	reduced_virulence	PHI:3859,PHI:3813	0	.	0	.	0	GH5_33,GH5_50,GH5_23,GH5_25,GH5_38,GH5_15,GH5_39,GH5_8,GH5_1,GH5_46,GH5_44,GH5_52,GH5_14,GH5_49,GH5,GH5_9,GH5_22,GH5_32,GH5_37,GH5_47,GH5_45,GH5_36,GH5_54	0	0.044	1	1	0.31	0	0	47837.28	414	-26	4.3019	8	100	199	108	71	229	109	44	65	1.424657534	0	0	0	1	1	1	1	1	1	0	0	0.49	0.5	0
CAY68922	-0.11766784	0.0327635	5.5227635	.	.	.	.	.	0	.	0	.	0	.	0	0.085	1	1	0.34	0	0	90057.38	786	-55.5	4.158	6	206	418	191	119	392	194	72	122	1.883333333	0	0	0	1	0	1	1	1	1	0	0	0.33	0.34	0
CAY69869	-0.12061967	0.3714	5.9994	.	.	.	.	.	0	.	0	.	0	GH132	0	0.062	1	1	0.68	0	0	44995.91	431	-20	4.1367	12	200	297	99	44	220	68	25	43	0.846938776	0	0	0	1	1	1	1	1	1	0	0	0.92	0.93	0
CAY68705	-0.12502053	0.4981155	5.4441155	.	.	.	reduced_virulence,unaffected_pathogenicity	PHI:6125,PHI:6123,PHI:5751,PHI:5716,PHI:6126,PHI:7719,PHI:5715,PHI:3236	0	.	0	.	0	.	0	0.009	1	1	0.27	0	0	52690.76	468	-31.5	4.1617	8	134	240	130	65	254	108	40	68	1.321428571	0	0	0	1	1	1	1	1	1	0	0	0.94	0.99	0
CAY67542	-0.13715261	-0.501622	5.168378	.	.	.	.	.	0	.	0	.	0	.	0	0.055	1	1	0.17	0	0	47722.54	407	17	9.4048	7	93	184	107	60	197	110	66	44	2.688888889	0	0	0	1	1	1	1	1	1	0	1	20.74	20.75	0.652173913
CAY69046	-0.137734	-10.3588125	-4.4128125	.	.	.	.	.	0	.	0	.	0	.	0	0.009	0	1	0.42	0	1	48895.92	431	-25	4.2802	1	108	213	130	65	229	97	38	59	2.047619048	0	0	0	1	1	1	1	1	1	1	2	17.04	40.02	0.608695652
CAY69095	-0.14557417	7.240189	3.352189	.	.	.	.	.	0	.	0	.	0	.	0.897	0.751	1	1	0.36	0	0	7872.94	73	1	7.2001	0	25	40	24	11	45	18	10	8	0.95	.	.	.	1	1	0	0	0	0	0	0	3.67	3.68	0
CAY68960	-0.14654255	-1.2611625	2.7228375	.	.	.	.	.	0	.	0	.	0	.	0.015	0.321	1	1	0.62	1	0	34472.19	319	-8	4.7085	8	104	181	110	28	173	70	32	38	1.440677966	0	0	0	1	1	1	1	1	1	1	1	1.04	23.34	0
CAY67465	-0.15830886	1.3521495	5.5001495	.	.	.	reduced_virulence	PHI:8589	0	.	0	.	0	CE4	0.001	0.141	1	1	0.32	0	0	34673.14	305	-7.5	4.9972	6	86	153	75	47	165	69	33	36	1.254237288	0	0	0	1	1	1	1	1	1	0	0	3.53	3.65	0
CAY68085	-0.16828226	0.7422425	5.4662425	.	.	.	reduced_virulence,unaffected_pathogenicity	PHI:6569,PHI:2117,PHI:4615	0	.	0	.	0	.	0	0.046	1	1	0.21	0	0	47928.7	444	-23.5	4.4096	3	137	242	142	40	240	122	51	71	1.141414141	0	0	0	1	1	1	1	1	1	0	0	3.78	3.97	0
CAY67499	-0.18074644	-3.213901	2.684099	.	.	.	.	.	0	.	0	.	0	.	0	0.017	1	1	0.77	1	0	26168.8	266	-10	4.0063	10	151	197	79	23	156	25	8	17	0.447058824	0	0	0	1	1	1	1	1	1	1	0	1.11	14.18	0
CAY69817	-0.18641578	-1.091052	2.400948	.	.	.	.	.	0	.	0	.	0	.	0.026	0.392	1	1	0.16	1	0	30125.85	270	-6.5	4.8272	5	76	146	76	30	138	75	35	40	1.733333333	0	0	0	1	0	1	1	1	1	1	1	0.32	22.95	0
CAY70176	-0.19359715	-0.106353	5.779647	.	.	.	.	.	0	.	0	.	0	.	0	0.019	1	1	0.77	0	0	21194.21	200	-10	3.9117	1	93	140	53	14	85	26	8	18	1.133333333	0	0	0	1	1	1	1	1	1	0	0	3.97	3.97	0
CAY67847	-0.21337909	0.306207	5.252207	.	.	.	reduced_virulence	PHI:7257	0	.	0	.	0	.	0	0.009	1	1	0.35	0	0	59447.84	523	-20	4.5171	11	139	261	139	85	294	113	49	64	1.572916667	0	0	0	1	0	1	1	1	1	0	0	12.3	12.33	0
CAY71037	-0.21689236	4.5394	5.5034	.	.	.	.	.	0	.	1	PF17056	0	.	0	0.006	1	1	0.76	0	0	24383.08	248	-9	3.8074	1	147	193	73	9	132	19	5	14	0.282051282	0	0	0	1	1	1	1	1	1	0	0	0.01	0.16	0
CAY70335	-0.22019877	5.562645	-0.281355	.	.	.	.	.	0	.	0	.	0	.	1	0.974	0	0	0.38	0	0	15643.11	139	-1	6.2689	12	42	72	33	23	83	33	18	15	1.24	.	.	.	0	0	0	0	0	0	0	0	0.14	0.58	0
CAY67720	-0.23138967	1.04295	5.99895	.	.	.	.	.	0	.	0	.	0	.	0	0.174	1	1	0.32	0	0	7303.66	65	2	7.8617	2	20	30	18	14	45	7	5	2	1.384615385	0	0	0	1	1	1	1	1	1	0	1	33.3	33.36	0.739130435
CAY67606	-0.23169714	-0.6605195	5.2674805	.	.	.	.	.	0	.	0	.	0	.	0	0.012	1	1	0.12	0	0	41578.39	372	-15.5	4.6661	6	95	171	115	33	185	107	48	59	1.722222222	0	0	0	1	1	1	1	1	1	0	0	0	0.01	0
CAY70155	-0.2325155	-0.5174325	5.4225675	.	.	.	.	.	0	.	0	.	0	.	0	0.01	1	1	0.05	0	0	57629.78	510	-24.5	4.5114	16	124	252	141	48	251	160	69	91	1.7125	0	0	0	1	1	1	1	1	1	0	0	0.11	0.11	0
CAY67196	-0.23360313	-1.0785215	4.5614785	.	.	.	.	.	0	.	0	.	0	.	0	0.06	1	1	0.04	0	0	90874.63	775	-107.5	3.9979	2	156	341	203	88	313	291	95	196	2.924242424	0	0	0	1	0	1	1	1	1	0	0	1.57	1.57	0
CAY69389	-0.24677336	2.5558895	3.4958895	.	.	.	loss_of_pathogenicity,reduced_virulence,unaffected_pathogenicity,increased_virulence_(hypervirulence)	PHI:242,PHI:130,PHI:6972,PHI:1064,PHI:2265,PHI:7121,PHI:2172,PHI:6973,PHI:322,PHI:4144,PHI:4627,PHI:7226,PHI:650	0	.	0	.	0	GT20	0	0.01	1	1	0.06	0	0	116495.56	1029	-9.5	5.8657	13	273	517	286	123	496	257	130	127	2.136363636	.	.	.	1	0	1	0	1	0	0	0	0	0	0
CAY68344	-0.250226	-1.70696	3.98104	.	.	.	.	.	0	.	0	.	0	.	0	0.052	1	1	0.27	0	0	12232.31	118	-21	3.6427	0	43	65	42	4	63	37	8	29	0.558823529	0	0	0	0	1	0	1	1	1	0	0	0.22	0.22	0
CAY68290	-0.255979	-3.0275005	2.7024995	.	.	.	.	.	0	.	0	.	0	.	0	0.045	1	1	0.02	1	0	75285.86	660	-31.5	4.548	11	169	319	163	68	285	198	86	112	2.358024691	1	0	0	1	1	1	1	1	1	1	1	0	18.02	0
CAY71953	-0.25709283	0.827603	5.683603	.	.	.	reduced_virulence	PHI:3859,PHI:3813	0	.	0	.	0	GH5_33,GH5_50,GH5_23,GH5_2,GH5_5,GH5_25,GH5_38,GH5_15,GH5_4,GH5_39,GH5_8,GH5_1,GH5_46,GH5_44,GH5_52,GH5_14,GH5_49,GH5,GH5_19,GH5_9,GH5_22,GH5_32,GH5_37,GH5_47,GH5_45,GH5_36,GH5_54	0	0.024	1	1	0.14	0	0	47856.22	420	-5	5.7755	6	114	195	117	63	228	109	55	54	1.513513514	0	0	0	1	1	1	1	1	1	0	1	16.79	16.92	0.944444444
CAY71948	-0.25833088	-2.9553525	2.7866475	.	.	.	.	.	0	.	0	.	0	.	0	0.043	1	1	0.43	0	0	10573.48	107	-17	3.5392	0	51	66	45	7	67	27	5	22	0.441860465	.	.	.	0	0	0	0	0	1	0	0	0.35	1.61	0
CAY67496	-0.25839213	-3.853089	-0.505089	.	.	.	.	.	0	.	0	.	0	.	0.087	0.355	0	0	0.22	0	0	32815.32	307	-5.5	5.6788	2	99	170	105	32	181	69	35	34	0.705128205	.	.	.	0	0	0	0	0	0	0	0	0.41	0.44	0
CAY69922	-0.27080077	-0.090867	5.525133	.	.	.	.	.	0	.	0	.	0	.	0	0.064	1	1	0.06	0	0	73039.07	625	21.5	9.2751	7	125	246	158	83	280	192	111	81	2.847222222	0	0	0	1	1	1	1	1	1	0	0	0.37	0.37	0
CAY67174	-0.272588	0.1813775	5.1273775	.	.	.	reduced_virulence	PHI:6227	0	.	0	.	0	GT8,GT24	0	0.009	1	1	0.07	0	0	165262.61	1444	-39.5	4.8089	11	340	683	429	194	754	379	176	203	1.966666667	0	0	0	1	0	1	1	1	1	0	0	0	0	0
CAY68607	-0.27311093	6.132473	-0.303527	.	.	.	reduced_virulence,unaffected_pathogenicity	PHI:4582	0	.	0	.	0	.	0.995	0.911	0	0	0.42	0	0	14679.27	133	-3	5.1728	6	50	72	24	17	67	33	16	17	1	.	.	.	0	0	0	0	0	0	0	0	0	0	0
CAY69425	-0.28632742	4.670371	5.322371	.	.	.	increased_virulence_(hypervirulence)	PHI:5043	0	.	0	.	0	.	0	0.058	1	1	0.7	0	0	30502.7	291	-19	3.9494	5	121	175	88	15	143	53	17	36	0.870967742	0	0	0	1	1	0	1	1	1	0	0	0.44	0.44	0
CAY69332	-0.2905918	-0.5729275	5.3610725	.	.	.	.	.	0	.	0	.	0	.	0	0.011	1	1	0.16	0	0	44205.42	394	-15	4.7232	6	100	207	107	45	189	100	46	54	1.649122807	0	0	0	1	1	1	1	1	1	0	0	3.22	3.23	0
CAY70201	-0.2907228	-0.8203145	4.8076855	.	.	.	unaffected_pathogenicity	PHI:2603,PHI:2582	0	.	0	.	0	.	0	0.062	1	1	0.01	0	0	94703	835	-4.5	6.1018	2	210	383	232	88	385	224	114	110	1.983193277	0	0	0	1	0	1	1	1	1	0	0	0.63	0.64	0
CAY70118	-0.30356684	7.9388635	3.7388635	.	.	.	.	.	0	.	0	.	0	.	0.995	0.705	1	1	0.42	0	0	7229.32	67	1.5	7.3162	0	22	31	22	7	37	17	10	7	0.9	.	.	.	1	1	0	0	0	1	0	0	3.63	3.63	0
CAY71632	-0.31277844	-1.29965	4.64035	.	.	.	.	.	0	.	0	.	0	.	0	0.01	1	1	0.81	0	0	41908.36	400	-4.5	5.2001	11	189	276	106	22	179	62	30	32	1.166666667	0	0	0	1	1	1	1	1	1	0	0	1.7	6.25	0
CAY67498	-0.3283566	-2.4934535	2.5045465	.	.	.	.	.	0	.	0	.	0	.	0	0.167	1	1	0.05	1	0	51246.85	449	10	8.3334	7	111	216	106	58	231	130	73	57	1.543209877	1	0	0	1	1	1	1	1	1	1	1	0	22.79	0
CAY69932	-0.33824244	2.5310395	3.0050395	.	.	.	.	.	0	.	0	.	0	.	0.796	0.125	1	1	0.45	0	0	11151.88	101	12.5	12.26	1	36	56	27	9	54	23	18	5	0.695652174	.	.	.	0	1	1	0	0	1	0	0	10.37	10.37	0
CAY72039	-0.34890327	-0.73555	5.03045	.	.	.	.	.	0	.	0	.	0	.	0	0.039	1	1	0.19	0	0	33531.63	291	-16	4.3773	3	75	135	76	45	148	78	32	46	1.975	0	0	0	1	1	1	1	1	1	0	0	2.33	2.34	0
CAY67669	-0.35308743	-3.0363	2.5617	.	.	.	.	.	0	.	0	.	0	GH16,CBM18	0	0.067	1	1	0.5	1	0	48768.57	448	-48.5	3.722	10	170	287	102	52	210	99	26	73	1.394366197	0	0	0	1	1	1	1	1	1	1	0	0	4.76	0
CAY72153	-0.35713148	1.1487755	3.2547755	.	.	.	.	.	0	.	0	.	0	.	0.518	0.131	1	1	0.68	1	0	6318.19	65	2	9.1867	0	31	46	28	3	40	5	4	1	0.523809524	0	0	0	1	1	1	1	0	1	1	1	16.88	19.89	0
CAY68274	-0.36103022	-6.342551	-0.504551	.	.	.	.	.	0	.	0	.	0	.	0	0.027	0	0	0.12	0	0	109311.46	993	-5.5	5.7999	8	307	552	242	84	453	234	117	117	1.539877301	.	.	.	0	0	0	0	0	0	0	0	0	0.01	0
CAY68615	-0.36123267	1.742095	-0.475905	.	.	.	reduced_virulence	PHI:7867,PHI:4992	0	.	0	.	0	.	0.546	0.657	0	0	0.49	0	0	24939.21	228	-6	4.9124	3	67	126	67	28	127	53	25	28	1.18	.	.	.	0	0	0	0	0	0	0	0	0	0.03	0
CAY68604	-0.372764	0.087635	2.499635	.	.	.	.	.	0	.	0	.	0	.	0.083	0.515	1	1	0.23	1	0	28995.66	259	-1.5	5.7388	2	82	134	72	36	142	48	24	24	1.3125	0	0	0	1	1	1	1	1	1	1	0	6.42	6.83	0
CAY71955	-0.37303725	-6.1227505	-0.5067505	.	.	.	.	.	0	.	0	.	0	.	0	0.064	0	0	0.04	0	0	105390.92	954	4.5	6.8181	5	293	532	226	91	440	237	127	110	1.215469613	.	.	.	0	0	0	0	0	0	0	0	0	0	0
CAY71495	-0.3770851	1.9062485	2.5162485	.	.	.	loss_of_pathogenicity	PHI:6827	0	.	0	.	0	.	0	0.065	1	1	0.06	1	0	43797.2	381	-9.5	4.9545	4	96	185	101	52	184	101	48	53	2.29787234	0	0	0	1	1	1	1	1	1	1	0	0.03	1.84	0
CAY71870	-0.38586694	-9.2807555	-4.4267555	.	.	.	.	.	0	.	0	.	0	.	0.008	0.183	0	1	0.43	0	1	36999.18	327	5.5	7.9395	2	83	139	119	50	195	62	36	26	2.094339623	0	0	0	1	1	1	1	1	1	4	5	8.51	92.86	0.833333333
CAY67114	-0.3950462	-5.748897	-4.422897	.	.	.	.	.	0	.	0	.	0	.	0.6	0.179	0	1	0.29	0	1	10500.33	95	1	8.4599	0	29	48	38	11	60	11	6	5	1.611111111	0	0	0	1	1	1	1	0	0	2	2	18.46	34.63	0.888888889
CAY71661	-0.41264752	-5.7802	-0.4762	.	.	.	.	.	0	.	0	.	0	.	0.001	0.115	0	0	0.36	0	0	11015.05	106	-16	3.7297	0	43	61	40	7	56	32	8	24	0.8	.	.	.	0	0	0	0	0	0	0	0	0.07	0.35	0
CAY71546	-0.4384157	-2.7078505	2.5661495	.	.	.	.	.	0	.	0	.	0	GH132	0	0.121	1	1	0.73	1	0	38826.09	369	-9.5	4.5937	13	149	244	91	35	199	59	26	33	0.898876404	0	0	0	1	1	1	1	1	1	1	0	4.07	11.75	0
CAY70746	-0.4384157	-1.060801	4.807199	.	.	.	.	.	0	.	0	.	0	.	0	0.022	1	1	0.68	0	0	23336.84	234	-16	3.7784	10	127	161	82	13	135	31	8	23	0.347222222	0	0	0	1	1	1	1	1	1	0	0	0.03	0.78	0
CAY68734	-0.44132665	5.1271735	0.1531735	.	.	.	.	.	0	.	0	.	0	.	0.957	0.872	0	0	0.48	0	0	9244.54	82	7	9.8597	2	23	45	18	12	42	21	15	6	1.375	.	.	.	0	0	0	0	0	0	0	0	0	0	0
CAY72113	-0.46718997	0.1270325	5.0670325	.	.	.	reduced_virulence	PHI:2644,PHI:9285,PHI:7258	0	.	0	.	0	.	0	0.01	1	1	0.14	0	0	52656.07	471	-37.5	4.3009	6	117	229	148	52	241	147	58	89	1.333333333	0	0	0	1	1	1	1	1	1	0	0	0.01	0.01	0
CAY69606	-0.47146404	6.2043375	-0.2736625	.	.	.	reduced_virulence,unaffected_pathogenicity	PHI:1663,PHI:1670,PHI:2189	0	.	0	.	0	.	1	0.913	0	0	0.6	0	0	18233.33	171	8	7.822	21	78	107	27	19	86	40	26	14	0.880952381	.	.	.	0	0	0	0	0	0	0	0	0	0	0
CAY71843	-0.47742975	3.6403415	4.5743415	.	.	.	loss_of_pathogenicity,reduced_virulence,unaffected_pathogenicity	PHI:6813,PHI:6791,PHI:6792,PHI:6794,PHI:9400,PHI:6814,PHI:6788,PHI:6787,PHI:9402,PHI:7930,PHI:7928,PHI:480,PHI:6783,PHI:6784,PHI:72,PHI:6786,PHI:7933,PHI:6811,PHI:6815,PHI:6789,PHI:7932,PHI:6785,PHI:125,PHI:68,PHI:6809,PHI:6808,PHI:126,PHI:9401,PHI:7926,PHI:127,PHI:7929,PHI:7925,PHI:7935,PHI:6812,PHI:6807,PHI:6816,PHI:6790,PHI:17,PHI:7934,PHI:73,PHI:6793	0	.	0	.	0	.	0	0.011	1	1	0.59	0	0	62956.17	599	-26	4.2304	6	256	381	172	56	302	105	41	64	1.00877193	0	0	0	1	1	1	1	1	1	0	0	8.54	10.13	0
CAY71170	-0.48495927	-3.1258245	2.3881755	.	.	.	loss_of_pathogenicity,unaffected_pathogenicity,reduced_virulence,lethal,increased_virulence_(hypervirulence)	PHI:215,PHI:9481,PHI:161,PHI:2120,PHI:245,PHI:2691,PHI:113,PHI:5536,PHI:483,PHI:4679,PHI:1225,PHI:690,PHI:5428,PHI:1242,PHI:2559,PHI:8002,PHI:7280,PHI:153,PHI:1189,PHI:7724,PHI:266,PHI:4941,PHI:263,PHI:5045,PHI:2429,PHI:9454,PHI:5427,PHI:342,PHI:3517,PHI:2827,PHI:56,PHI:1032,PHI:2438,PHI:1268,PHI:8736,PHI:1223,PHI:1042,PHI:246,PHI:7240,PHI:1196,PHI:2330,PHI:7568,PHI:3889,PHI:8001,PHI:4245,PHI:542…	0	.	0	.	0	.	0	0.081	1	1	0.05	1	0	132055.86	1162	-12	5.7306	14	293	579	304	137	565	301	151	150	1.901162791	1	0	0	1	0	1	1	1	1	1	0	1.35	3.88	0
CAY70989	-0.49138397	-0.2456535	4.6103465	.	.	.	reduced_virulence	PHI:6227	0	.	0	.	0	GT8,GT24	0	0.024	1	1	0.19	0	0	166024.67	1450	-45.5	4.7342	10	330	669	438	182	741	382	175	207	2.235602094	0	0	0	1	0	1	1	0	1	0	0	2.59	2.59	0
CAY67585	-0.49138397	-1.2471675	4.6988325	.	.	.	.	.	0	.	0	.	0	GH63,GH142,GH37	0	0.009	1	1	0.06	0	0	91778.73	804	-31.5	4.7044	6	183	374	224	111	422	224	102	122	1.595419847	0	0	0	1	0	1	1	1	1	0	0	2.01	2.01	0
CAY69902	-0.49188492	-2.0105005	-0.5045005	.	.	.	.	.	0	.	0	.	0	.	0.27	0.479	0	0	0.04	0	0	32277.01	297	-1.5	6.0415	3	93	157	99	29	169	73	37	36	0.96969697	.	.	.	0	0	0	0	0	0	0	0	0.27	0.61	0
CAY67645	-0.4924946	4.801381	-0.502619	.	.	.	.	.	0	.	0	.	0	.	0.984	0.9	0	0	0.1	0	0	25078.76	232	2	7.6067	5	73	132	71	15	124	55	29	26	1.162790698	.	.	.	0	0	0	0	0	0	0	0	0	0	0
CAY68292	-0.4959352	-0.972445	3.847555	.	.	.	reduced_virulence	PHI:2171	0	.	0	.	0	.	0	0.03	1	1	0.19	0	0	80549.79	712	-6.5	6.0955	12	190	362	180	105	372	185	96	89	1.480620155	.	.	.	1	0	1	0	0	1	0	0	0.01	0.01	0
CAY67115	-0.4966124	-0.8038925	4.8301075	.	.	.	.	.	0	.	0	.	0	.	0	0.061	1	1	0.02	0	0	99524	894	-29	4.7887	6	254	448	261	73	403	254	117	137	1.831932773	0	0	0	1	1	1	1	1	1	0	1	18.82	18.83	0.722222222
CAY69822	-0.51038516	-0.410855	4.235145	.	.	.	reduced_virulence,unaffected_pathogenicity	PHI:392,PHI:3097,PHI:3095,PHI:104,PHI:3453,PHI:3096	0	.	0	.	0	GT15	0	0.059	1	1	0.22	0	0	47365.74	396	-3	6.012	10	83	162	88	79	210	102	52	50	2.653061224	.	.	.	1	0	1	0	1	1	0	0	6.6	6.62	0
CAY68135	-0.5187624	5.258098	-0.509902	.	.	.	effector_(plant_avirulence_determinant)	PHI:2216	0	.	0	.	0	.	0.803	0.325	0	0	0.21	0	0	29720.81	279	13	10.4807	0	100	163	69	10	125	97	55	42	0.76744186	.	.	.	0	0	0	0	0	0	0	0	0	0	0
CAY70822	-0.5229262	-5.450822	-0.504822	.	.	.	reduced_virulence	PHI:3942,PHI:744,PHI:7446	0	.	0	.	0	.	0	0.009	0	0	0.31	0	0	84389.54	786	-13	5.0788	5	236	437	254	66	456	185	89	96	1.047619048	.	.	.	0	0	0	0	0	0	0	0	0	0.08	0
CAY68545	-0.5266505	-6.2465275	-0.5045275	.	.	.	.	.	0	.	0	.	0	.	0	0.043	0	0	0.22	0	0	84188.17	767	5.5	7.2665	10	252	427	215	55	348	172	92	80	1.418803419	.	.	.	0	0	0	0	0	0	0	0	0	0	0
CAY71604	-0.5277056	-1.090934	4.735066	.	.	.	.	.	0	.	0	.	0	.	0	0.029	1	1	0.58	0	0	36225.29	365	-58.5	3.1856	3	162	267	75	21	204	75	9	66	0.35483871	0	0	0	1	1	1	1	1	1	0	0	6.95	7.9	0
CAY67560	-0.5366038	-0.5652165	5.3447835	.	.	.	.	.	0	.	0	.	0	.	0	0.015	1	1	0.35	0	0	46057	410	-13	5.0174	3	109	197	122	62	218	98	47	51	1.661538462	0	0	0	1	1	1	1	1	1	0	0	1.03	1.03	0
CAY70383	-0.5366038	-0.403106	5.110894	.	.	.	.	.	0	.	0	.	0	.	0	0.081	1	1	0.38	0	0	42578.7	368	-5	5.2573	4	73	166	109	46	187	86	42	44	3.146341463	0	0	0	1	1	1	1	1	1	0	0	0.09	0.1	0
CAY71002	-0.5437689	5.814607	0.240607	.	.	.	unaffected_pathogenicity	PHI:1627	0	.	0	.	0	.	1	0.929	0	0	0.57	0	0	12546.35	111	-1.5	5.0463	9	34	60	22	12	62	25	12	13	1.181818182	.	.	.	0	0	0	0	0	0	0	0	0.02	0.02	0
CAY71683	-0.5551849	-3.2638965	2.5081035	.	.	.	.	.	0	.	0	.	0	.	0	0.038	1	1	0.13	1	0	53658.57	479	-0.5	6.4092	2	122	230	148	41	236	121	62	59	2	0	0	0	1	1	1	1	1	1	1	1	0	19.62	0
CAY69175	-0.574956	0.74949	-0.59451	.	.	.	loss_of_pathogenicity,unaffected_pathogenicity,reduced_virulence,lethal,increased_virulence_(hypervirulence)	PHI:2837,PHI:685,PHI:59,PHI:2802,PHI:5271,PHI:2022,PHI:2269,PHI:2247,PHI:8929,PHI:2312,PHI:7511,PHI:7696,PHI:2844	0	.	0	.	0	.	0.685	0.539	0	0	0.34	0	0	27282.21	252	-1.5	5.779	1	76	139	88	22	139	62	31	31	1.277777778	.	.	.	0	0	0	0	0	0	0	0	0.01	0.1	0
CAY71603	-0.58433294	-1.1403505	4.5536495	.	.	.	.	.	0	.	0	.	0	.	0	0.051	1	1	0.62	0	0	21724.52	211	-19	3.8111	2	92	147	60	12	104	42	12	30	0.541666667	0	0	0	1	1	1	1	1	1	0	0	0	0.18	0
CAY69088	-0.58984095	5.9133035	3.9753035	.	.	.	.	.	0	.	0	.	0	.	0.654	0.669	1	1	0.07	0	0	27956.8	254	7	9.8713	0	80	134	81	24	129	60	34	26	1.4375	0	0	0	1	1	0	1	1	1	0	0	17.88	42.21	0
CAY67201	-0.6173385	8.59146	3.37746	.	.	.	.	.	0	.	0	.	0	.	1	0.869	1	1	0.23	0	0	14182.76	122	5	9.8439	1	24	61	28	12	53	32	19	13	2.277777778	0	0	0	0	0	0	1	0	1	0	0	0	0	0
CAY70920	-0.62179804	3.6102495	4.5562495	.	.	.	loss_of_pathogenicity,reduced_virulence,unaffected_pathogenicity	PHI:6813,PHI:6791,PHI:6809,PHI:6792,PHI:6794,PHI:6793,PHI:697,PHI:9400,PHI:6814,PHI:6788,PHI:6808,PHI:6789,PHI:126,PHI:7930,PHI:68,PHI:127,PHI:6787,PHI:7928,PHI:9401,PHI:7929,PHI:6783,PHI:6812,PHI:6807,PHI:6816,PHI:6784,PHI:6790,PHI:72,PHI:6786,PHI:7933,PHI:6811,PHI:6815,PHI:17,PHI:7934,PHI:7932,PHI:73,PHI:6785,PHI:125	0	.	0	.	0	.	0	0.009	1	1	0.77	0	0	66470.96	612	-17	4.64	7	227	361	163	75	300	113	51	62	1.649484536	0	0	0	1	1	1	1	1	1	0	1	15.21	15.22	0.75
CAY67893	-0.6287297	-0.6098675	-0.4858675	.	.	.	loss_of_pathogenicity,reduced_virulence	PHI:311,PHI:4677,PHI:4182,PHI:3514,PHI:2310,PHI:4606,PHI:316,PHI:6111,PHI:65,PHI:334,PHI:1015,PHI:2826,PHI:300	0	.	0	.	0	.	0.001	0.145	0	0	0.37	0	0	34691.39	316	1.5	6.7611	5	108	178	98	34	160	80	43	37	1.25	.	.	.	0	0	0	0	0	0	0	0	0.03	0.03	0
CAY71078	-0.6304497	-6.452791	-0.506791	.	.	.	.	.	0	.	0	.	0	.	0	0.009	0	0	0.3	0	0	66626.62	601	9	8.3072	5	171	318	164	58	292	141	78	63	1.608247423	.	.	.	0	0	0	0	0	0	0	0	0	0	0
CAY71215	-0.6319371	-0.2557155	4.3362845	.	.	.	reduced_virulence	PHI:6079	0	.	0	.	0	.	0	0.068	1	1	0.15	0	0	48976.9	443	-4	5.6916	5	127	224	134	39	221	102	51	51	2.064516129	0	0	0	1	0	1	1	1	1	0	0	9.19	11.68	0
CAY68755	-0.63451463	4.405428	0.061428	.	.	.	.	.	0	.	0	.	0	.	0.891	0.833	0	0	0.8	0	0	6086.91	56	1.5	7.8242	2	21	30	13	7	31	10	6	4	1.333333333	.	.	.	0	0	0	0	0	0	0	0	0.05	0.05	0
CAY71605	-0.64971995	-1.417244	4.402756	.	.	.	.	.	0	.	0	.	0	.	0	0.03	1	1	0.68	0	0	33573.37	354	-30.5	3.6197	4	194	269	68	19	197	53	12	41	0.377952756	0	0	0	1	1	1	1	0	1	0	0	0	0.92	0
CAY69778	-0.6558055	-2.280859	2.539141	.	.	.	reduced_virulence	PHI:6079	0	.	0	.	0	.	0	0.03	1	1	0.77	1	0	43248.46	418	-37	3.6564	4	185	271	140	34	211	67	16	51	1.038961039	0	0	0	1	1	1	1	1	1	1	0	1.3	3.94	0
CAY70992	-0.6717361	-0.6486485	2.7533515	.	.	.	.	.	0	.	0	.	0	.	0.001	0.432	1	1	0.11	0	0	40309.97	365	3.5	7.072	2	98	188	123	40	203	103	56	47	1.172839506	.	.	.	0	0	0	0	0	1	0	0	0	0	0
CAY68421	-0.67453796	-1.2307515	4.5352485	.	.	.	.	.	0	.	0	.	0	.	0	0.039	1	1	0.11	0	0	31460.55	294	-20	4.1847	2	99	171	80	20	141	76	29	47	0.953125	1	0	0	1	1	1	1	1	1	0	0	0.19	4.35	0
CAY71652	-0.67482865	-8.010407	-4.494407	.	.	.	.	.	0	.	0	.	0	.	0.072	0.342	0	1	0.19	0	1	23205.06	198	9.5	10.0983	0	40	79	62	27	104	42	26	16	2.782608696	0	0	0	1	1	1	1	1	1	2	3	17.55	57.54	0.8
CAY67876	-0.68013096	-5.2726895	-0.4966895	.	.	.	.	.	0	.	0	.	0	.	0.001	0.203	0	0	0.19	0	0	40545.18	379	0	6.4998	6	134	214	122	20	200	93	48	45	0.797468354	.	.	.	0	0	0	0	0	0	0	0	0	0.02	0
CAY67789	-0.68363065	-2.086925	2.515075	.	.	.	.	.	0	.	0	.	0	.	0.002	0.231	1	1	0.03	1	0	32043.77	281	3	7.6579	5	80	128	77	33	140	61	33	28	2.028571429	0	0	0	1	1	1	1	1	1	1	1	6.39	29.23	0
CAY70657	-0.6841322	2.2166965	2.5046965	.	.	.	.	.	0	.	0	.	0	.	0.613	0.339	1	1	0.32	1	0	25917.11	228	-1.5	5.9966	4	53	106	81	30	136	45	23	22	1.736842105	0	0	0	1	1	1	1	1	1	1	1	3.21	25.88	0
CAY67364	-0.68612367	-1.1369455	4.8030545	.	.	.	.	.	0	.	0	.	0	.	0	0.01	1	1	0.24	0	0	60206.92	527	-17.5	4.7275	12	120	250	146	64	260	142	65	77	2.323529412	0	0	0	1	0	1	1	1	1	0	0	1.7	1.76	0
CAY70700	-0.68641084	-3.281053	2.322947	.	.	.	.	.	0	.	0	.	0	GH74	0	0.066	1	1	0.39	1	0	167051.7	1502	-46.5	4.7509	30	449	827	370	191	750	378	174	204	1.555984556	1	0	0	1	0	1	1	1	1	1	1	4.74	37.46	0
CAY68970	-0.69450694	7.897687	2.827687	.	.	.	.	.	0	.	0	.	0	.	0.998	0.847	1	1	0.45	0	0	12614.27	114	-1.5	5.0891	5	34	68	33	10	65	27	13	14	0.826086957	.	.	.	0	0	0	0	0	1	0	0	0.02	0.02	0
CAY69111	-0.7112887	2.3355195	-0.5024805	.	.	.	.	.	0	.	0	.	0	.	0.998	0.475	0	0	0.44	0	0	15208.32	144	13	11.5136	1	58	88	42	7	74	40	27	13	0.55	.	.	.	0	0	0	0	0	0	0	0	0.02	0.02	0
CAY68648	-0.71272576	-5.2589785	-4.3129785	.	.	.	loss_of_pathogenicity,reduced_virulence,unaffected_pathogenicity,increased_virulence_(hypervirulence)	PHI:3934,PHI:3444,PHI:1023,PHI:2913,PHI:2932,PHI:2912,PHI:6640,PHI:7741,PHI:3415,PHI:2448,PHI:3443,PHI:2933,PHI:4211,PHI:1035	0	.	0	.	0	.	0	0.009	0	1	0.31	0	1	85371.86	747	11	7.7144	16	196	354	229	120	430	148	84	64	2.074074074	0	0	0	1	1	1	1	1	1	6	6	16.42	147.64	0
CAY68100	-0.7136598	-3.17965	2.55635	.	.	.	.	.	0	.	0	.	0	.	0	0.044	1	1	0.49	1	0	27246.3	251	-9.5	4.6411	1	96	151	65	27	116	47	21	26	0.928571429	0	0	0	1	1	1	1	1	1	1	0	0.03	3.22	0
CAY67531	-0.72698206	4.9858155	-0.3421845	.	.	.	.	.	0	.	0	.	0	.	0.999	0.889	0	0	0.65	0	0	7957.15	73	9.5	10.0826	4	30	43	18	10	40	19	15	4	1	.	.	.	0	0	0	0	0	0	0	0	0.05	0.05	0
CAY71768	-0.73329026	-6.2297765	-0.5237765	.	.	.	.	.	0	.	0	.	0	.	0	0.049	0	0	0.11	0	0	58273.66	537	-2	6.1393	6	162	287	184	30	277	140	71	69	1.13	.	.	.	0	0	0	0	0	0	0	0	0.03	0.03	0
CAY68717	-0.73329026	-6.4281205	-0.5001205	.	.	.	.	.	0	.	0	.	0	.	0	0.012	0	0	0.08	0	0	60449.31	556	-4	5.8811	6	167	295	194	32	283	149	75	74	1.431578947	.	.	.	0	0	0	0	0	0	0	0	0	0.01	0
CAY67546	-0.7336586	-1.4481755	-0.5081755	.	.	.	loss_of_pathogenicity,reduced_virulence	PHI:311,PHI:2310,PHI:4182,PHI:3514,PHI:65,PHI:334,PHI:1015,PHI:2826,PHI:300	0	.	0	.	0	.	0	0.01	0	0	0.26	0	0	100680.93	903	-44	4.4721	5	249	486	289	111	468	241	103	138	1.477124183	.	.	.	0	0	0	0	0	0	0	0	0	0.01	0
CAY68614	-0.7374478	-3.6449555	0.1830445	.	.	.	.	.	0	.	0	.	0	.	0.027	0.335	0	0	0.73	0	0	4781.48	45	2	9.4151	1	19	28	13	3	24	8	5	3	0.75	.	.	.	0	0	0	0	0	0	0	0	0.02	0.02	0
CAY70577	-0.74479	-6.31218	-0.47418	.	.	.	loss_of_pathogenicity,reduced_virulence,lethal	PHI:2239,PHI:2519,PHI:384	0	.	0	.	0	.	0	0.027	0	0	0.31	0	0	48707.87	444	-9.5	4.8698	6	133	230	148	43	250	107	50	57	1.206521739	.	.	.	0	0	0	0	0	0	0	0	0.01	0.03	0
CAY71649	-0.7490277	-9.3740585	-4.4280585	.	.	.	reduced_virulence,enhanced_antagonism	PHI:3444,PHI:1023,PHI:576,PHI:7741,PHI:3415,PHI:3416,PHI:3443,PHI:1035	0	.	0	.	0	.	0	0.009	0	1	0.33	0	1	80469.73	708	34.5	9.3916	16	207	347	219	114	390	152	99	53	1.851851852	0	0	0	1	1	1	1	1	1	7	7	19.25	155.93	0.75
CAY70590	-0.75222224	-1.669109	-4.753109	.	.	.	.	.	0	.	0	.	0	.	0.973	0.541	0	1	0.13	0	1	14780.01	133	-4	4.8992	2	36	61	50	15	76	32	15	17	1.695652174	0	0	0	1	1	0	1	0	1	1	2	36.05	39.25	0.8
CAY71838	-0.75537544	4.356519	5.302519	.	.	.	loss_of_pathogenicity,unaffected_pathogenicity	PHI:2138	0	.	0	.	0	GH15	0	0.009	1	1	0.44	0	0	64986.34	570	-13.5	4.8712	4	137	271	168	76	307	136	64	72	1.706521739	0	0	0	1	0	1	1	1	1	0	0	1.83	1.84	0
CAY67652	-0.7569329	-2.822866	-0.498866	.	.	.	reduced_virulence,unaffected_pathogenicity	PHI:587,PHI:4903,PHI:4616,PHI:881,PHI:2256,PHI:6517,PHI:2255,PHI:9519,PHI:3277	0	.	0	.	0	.	0.026	0.42	0	0	0.36	0	0	37453.08	348	-5	5.594	12	108	196	119	36	210	86	43	43	1.0875	.	.	.	0	0	0	0	0	0	0	0	0	4.31	0
CAY71045	-0.7596224	-9.3791505	-4.4331505	.	.	.	reduced_virulence	PHI:7741	0	.	0	.	0	.	0	0.009	0	1	0.3	0	1	76803.99	663	11	7.6851	11	163	292	203	129	402	137	79	58	1.876190476	0	1	0	1	1	1	1	1	1	7	7	18.68	177.93	0.608695652
CAY68073	-0.76093245	4.167703	-1.094297	.	.	.	.	.	0	.	0	.	0	.	0.996	0.881	0	0	0.63	0	0	15899.27	149	4.5	9.0274	2	50	89	50	14	84	28	17	11	1.171428571	.	.	.	0	0	0	0	0	0	0	0	0.01	0.01	0
CAY69602	-0.7614038	-6.3686105	-0.5126105	.	.	.	.	.	0	.	0	.	0	.	0	0.024	0	0	0.04	0	0	81517.22	749	-8.5	5.5522	16	252	411	208	71	399	179	89	90	0.975460123	.	.	.	0	0	0	0	0	0	0	0	0.02	0.25	0
CAY67555	-0.7648875	4.6650905	-0.5069095	.	.	.	.	.	0	.	0	.	0	.	0.998	0.864	0	0	0.06	0	0	17771.61	165	7	10.1739	1	46	86	56	7	88	48	28	20	1.146341463	.	.	.	0	0	0	0	0	0	0	0	0.98	1.02	0
CAY69742	-0.7735566	-10.1503065	-4.7323065	.	.	.	.	.	0	.	0	.	0	.	0	0.097	0	1	0.01	0	1	50881.14	445	13.5	9.4727	4	111	198	125	52	219	123	70	53	2.25	1	0	0	1	1	1	1	0	1	1	2	22.14	44.82	0.695652174
CAY67494	-0.7753684	-0.6099235	5.3360765	.	.	.	.	.	0	.	0	.	0	GH81	0	0.009	1	1	0.71	0	0	109630.41	1017	-34.5	4.393	0	396	610	281	118	510	164	68	96	1.276243094	0	0	0	1	1	1	1	0	1	0	1	21.58	25.91	0.739130435
CAY70366	-0.7766596	0.8383115	4.4563115	.	.	.	.	.	0	.	0	.	0	.	0.037	0.36	1	1	0.46	0	0	7046.08	65	2.5	9.351	1	24	38	18	5	31	11	7	4	1.25	.	.	.	1	1	1	0	1	1	0	1	19.1	19.1	0.739130435
CAY69643	-0.7785445	-0.997097	4.828903	.	.	.	.	.	0	.	0	.	0	.	0	0.029	1	1	0.41	0	0	44517.93	404	-36	3.8761	8	150	225	101	50	203	80	23	57	1.298507463	0	0	0	1	1	1	1	1	1	0	0	0.03	2.97	0
CAY69917	-0.7813699	-1.3745085	-0.5045085	.	.	.	loss_of_pathogenicity,unaffected_pathogenicity,reduced_virulence,lethal,increased_virulence_(hypervirulence)	PHI:2802,PHI:5271,PHI:2269,PHI:6957,PHI:7511,PHI:7696,PHI:8929,PHI:4077,PHI:7485,PHI:2837,PHI:685,PHI:59,PHI:5440,PHI:9460,PHI:2022,PHI:2247,PHI:5272,PHI:2312,PHI:2844	0	.	0	.	0	.	0.358	0.497	0	0	0.36	0	0	30100.21	279	-0.5	6.3785	5	93	159	93	28	160	55	29	26	0.983606557	.	.	.	0	0	0	0	0	0	0	0	0.15	0.16	0
CAY71622	-0.7833522	2.916045	-0.503955	.	.	.	.	.	0	.	0	.	0	.	0.786	0.784	0	0	0.3	0	0	24451.88	223	-4.5	5.1286	2	67	118	67	23	120	58	28	30	1.386363636	.	.	.	0	0	0	0	0	0	0	0	0	0.54	0
CAY69635	-0.7872738	-3.3388345	2.0551655	.	.	.	.	.	0	.	0	.	0	.	0	0.101	1	1	0.01	1	0	46353.75	413	10	8.6019	10	109	195	129	33	216	111	62	49	1.575757576	.	.	.	1	1	1	0	1	1	1	0	6.7	20.09	0
CAY71378	-0.78915524	-0.086261	4.649739	.	.	.	reduced_virulence,unaffected_pathogenicity	PHI:9057,PHI:2843,PHI:7231,PHI:3600,PHI:228,PHI:7565,PHI:3601,PHI:7259,PHI:105	0	.	0	.	0	.	0	0.044	1	1	0.49	0	0	69670.81	633	-51	3.8733	8	211	362	163	79	333	120	36	84	1.25210084	0	0	0	1	1	1	1	1	1	0	0	1.32	1.48	0
CAY71079	-0.7907815	-3.655608	2.284392	.	.	.	.	.	0	.	0	.	0	.	0	0.01	1	1	0.28	1	0	77031.99	680	-7	5.7318	9	182	317	218	96	387	147	74	73	1.440944882	1	0	0	1	0	1	1	1	1	1	1	0.05	21.05	0
CAY71584	-0.7962332	-0.722757	-0.500757	.	.	.	.	.	0	.	0	.	0	.	0.416	0.547	0	0	0.7	0	0	32936.63	308	-1	6.3357	1	93	171	108	34	182	64	34	30	1.171052632	.	.	.	0	0	0	0	0	0	0	0	0.01	0.05	0
CAY71012	-0.80214673	3.0941445	-0.5058555	.	.	.	.	.	0	.	0	.	0	.	0.98	0.62	0	0	0.22	0	0	27108.87	248	-1.5	5.7986	1	68	135	86	21	133	64	32	32	1.36	.	.	.	0	0	0	0	0	0	0	0	0	0.01	0
CAY67469	-0.80441284	-5.4788155	-0.5048155	.	.	.	.	.	0	.	0	.	0	.	0	0.171	0	0	0.33	0	0	49306.83	457	-4	5.3877	5	151	244	137	47	260	104	51	53	1.110091743	.	.	.	0	0	0	0	0	0	0	0	0	0.01	0
CAY70100	-0.8137788	-6.44295	-0.50295	.	.	.	loss_of_pathogenicity,reduced_virulence,lethal,unaffected_pathogenicity	PHI:146,PHI:9481,PHI:341,PHI:1249,PHI:6971,PHI:1187,PHI:7810,PHI:1044,PHI:1240,PHI:1204,PHI:1178,PHI:158,PHI:1258,PHI:1241,PHI:7811,PHI:1265,PHI:427,PHI:227,PHI:9201,PHI:2407,PHI:3088,PHI:393,PHI:100,PHI:2370,PHI:371,PHI:428,PHI:7724,PHI:1218,PHI:4941,PHI:1248,PHI:2317,PHI:1212	0	.	0	.	0	.	0	0.01	0	0	0	0	0	178849.6	1616	-5.5	6.3011	12	494	865	409	147	733	415	215	200	1.505747126	.	.	.	0	0	0	0	0	0	0	0	0	0	0
CAY71216	-0.8137788	-6.34645	-0.50245	.	.	.	loss_of_pathogenicity,unaffected_pathogenicity,effector_(plant_avirulence_determinant),reduced_virulence,lethal,increased_virulence_(hypervirulence)	PHI:9481,PHI:1269,PHI:1249,PHI:1230,PHI:245,PHI:2272,PHI:2366,PHI:2127,PHI:1072,PHI:5536,PHI:6837,PHI:8854,PHI:230,PHI:142,PHI:1244,PHI:1265,PHI:4680,PHI:2233,PHI:153,PHI:1083,PHI:9220,PHI:406,PHI:6716,PHI:7724,PHI:1189,PHI:4941,PHI:2827,PHI:545,PHI:56,PHI:342,PHI:736,PHI:5009,PHI:382,PHI:165,PHI:7240,PHI:7568,PHI:5426,PHI:9261,PHI:4028,PHI:1194,PHI:2327,PHI:2365,PHI:149,PHI:170,PHI:2303,PHI:309,…	0	.	0	.	0	.	0	0.026	0	0	0.02	0	0	97823.9	887	9.5	7.4564	7	258	474	212	72	400	214	117	97	1.410596026	.	.	.	0	0	0	0	0	0	0	0	0	0	0
CAY67338	-0.825571	1.980792	4.598792	.	.	.	reduced_virulence,unaffected_pathogenicity	PHI:6556	0	.	0	.	0	.	0	0.397	1	1	0.04	0	0	42193.16	387	5	7.3851	10	127	206	118	37	209	100	55	45	1.168831169	1	0	0	1	1	0	1	1	1	0	1	10.45	10.56	0.777777778
CAY71572	-0.82568985	-4.622882	-0.498882	.	.	.	reduced_virulence,unaffected_pathogenicity	PHI:3385,PHI:8570,PHI:443,PHI:7938,PHI:9314	0	.	0	.	0	.	0	0.146	0	0	0.19	0	0	48195.2	442	-6	5.9079	0	139	229	139	66	253	109	56	53	1.018018018	.	.	.	0	0	0	0	0	0	0	0	0	0.05	0
CAY70198	-0.82922566	-1.4367505	4.5392495	.	.	.	.	.	0	.	0	.	0	.	0	0.004	1	1	0.73	0	0	21200.02	216	-5	4.3496	0	133	158	79	9	97	18	7	11	0.568627451	0	0	0	1	1	1	1	1	1	0	0	0.1	1.98	0
CAY68580	-0.8293964	-0.7066095	2.5093905	.	.	.	.	.	0	.	0	.	0	.	0.039	0.425	1	1	0.48	1	0	28421.89	253	-9	4.489	2	76	131	74	37	142	49	21	28	1.196078431	0	0	0	1	1	1	1	1	1	1	1	0.07	19.47	0
CAY69965	-0.8317643	-1.261857	-0.501857	.	.	.	loss_of_pathogenicity,reduced_virulence,unaffected_pathogenicity	PHI:9354,PHI:415,PHI:504,PHI:8862,PHI:9353,PHI:8963,PHI:9319	0	.	0	.	0	.	0	0.04	0	0	0.29	0	0	39823.63	375	-11.5	4.5895	2	120	210	131	20	213	86	38	48	0.844444444	.	.	.	0	0	0	0	0	0	0	0	0	0.01	0
CAY71585	-0.8352969	0.7789015	5.5149015	.	.	.	reduced_virulence	PHI:5349,PHI:3076	0	.	0	.	0	GH65,GH95	0	0.044	1	1	0.4	0	0	113988.93	1016	-36	4.5546	8	305	550	264	145	515	218	96	122	1.769230769	0	0	0	1	1	1	1	1	1	0	1	21.06	21.34	0.739130435
CAY69445	-0.83836466	-1.813789	3.018211	.	.	.	reduced_virulence,unaffected_pathogenicity	PHI:3919,PHI:9075,PHI:1011,PHI:2921,PHI:48,PHI:397,PHI:552,PHI:2920,PHI:9058,PHI:9074	0	.	0	.	0	AA1_1,AA1_2,AA1_3,AA1	0	0.028	1	1	0.55	1	0	70910.79	629	-57.5	3.9838	6	153	345	173	92	342	145	48	97	1.441441441	0	0	0	1	1	1	1	1	1	1	1	0.29	23.22	0
CAY69622	-0.84179306	-4.7183235	-0.5003235	.	.	.	.	.	0	.	0	.	0	.	0.005	0.292	0	0	0.15	0	0	35456.46	327	-7.5	5.0786	3	100	176	109	35	191	81	39	42	0.9875	.	.	.	0	0	0	0	0	0	0	0	0	0.04	0
CAY71944	-0.84179306	-4.7173505	-0.4993505	.	.	.	.	.	0	.	0	.	0	.	0.016	0.281	0	0	0.09	0	0	35160.12	326	-5.5	5.4158	4	105	178	108	31	189	87	43	44	0.797619048	.	.	.	0	0	0	0	0	0	0	0	0	0.01	0
CAY68283	-0.8462512	-0.344562	-0.298562	.	.	.	loss_of_pathogenicity,reduced_virulence,unaffected_pathogenicity	PHI:797,PHI:772,PHI:2155,PHI:2716	0	.	0	.	0	.	0	0.159	0	0	0.28	0	0	42421.8	376	0	6.491	8	110	214	90	53	198	83	44	39	1.272727273	.	.	.	0	0	0	0	0	0	0	0	0.07	0.08	0
CAY71578	-0.8475437	-3.4515565	-0.5095565	.	.	.	reduced_virulence	PHI:1047	0	.	0	.	0	.	0	0.343	0	0	0.07	0	0	39569.7	355	-4.5	5.4657	0	97	181	107	42	180	91	45	46	1.447761194	.	.	.	0	0	0	0	0	0	0	0	0.03	0.03	0
CAY70053	-0.8481427	-9.3202155	-4.4882155	.	.	.	reduced_virulence	PHI:2824	0	.	0	.	0	.	0	0.028	0	1	0.04	0	1	43003.56	372	-9.5	4.9119	4	70	159	110	41	188	104	49	55	2.4	0	0	0	1	1	1	1	1	1	1	2	17.35	40.28	0.652173913
CAY68043	-0.84989345	7.2338005	2.3978005	.	.	.	.	.	0	.	0	.	0	.	0.923	0.883	1	1	0.13	0	0	23833.43	220	3.5	9.2793	1	72	118	67	19	122	54	29	25	1.08	.	.	.	0	0	0	0	0	1	0	0	2.54	3.91	0
CAY70010	-0.8540266	-3.806771	-0.542771	.	.	.	.	.	0	.	0	.	0	.	0.003	0.453	0	0	0.46	0	0	34671.95	314	-2	6.1648	3	104	172	81	47	169	69	36	33	1.253968254	.	.	.	0	0	0	0	0	0	0	0	0.01	0.03	0
CAY72093	-0.86032265	-6.2371245	-0.5011245	.	.	.	.	.	0	.	0	.	0	.	0	0.044	0	0	0.38	0	0	48857.5	442	-6.5	5.1695	4	131	236	131	51	235	97	47	50	1.456790123	.	.	.	0	0	0	0	0	0	0	0	0.16	0.18	0
CAY69660	-0.8630631	7.646925	2.816925	.	.	.	unaffected_pathogenicity	PHI:1653	0	.	0	.	0	.	0.961	0.844	1	1	0.17	0	0	19199.76	170	-0.5	6.2392	2	45	81	50	21	89	43	22	21	1.666666667	.	.	.	1	0	0	0	0	0	0	0	0.03	0.03	0
CAY68400	-0.86394256	-5.136934	-0.498934	.	.	.	.	.	0	.	0	.	0	.	0	0.227	0	0	0.61	0	0	45459.59	411	-3	5.4939	6	119	223	132	38	216	93	46	47	1.638888889	.	.	.	0	0	0	0	0	0	0	0	0.02	0.09	0
CAY69065	-0.86668664	1.3644545	2.6204545	.	.	.	reduced_virulence	PHI:6904	0	.	0	.	0	.	0.093	0.531	1	1	0.47	0	0	35603.53	333	0.5	6.6497	2	114	198	111	30	184	77	40	37	1.178082192	.	.	.	1	0	0	0	0	0	0	0	0.01	0.02	0
CAY68530	-0.8724733	3.3391225	3.5131225	.	.	.	.	.	0	.	0	.	0	.	0.581	0.39	1	1	0.42	0	0	10675.05	99	0.5	6.712	1	32	61	26	12	57	20	11	9	0.714285714	.	.	.	0	0	0	0	0	0	0	0	0.79	0.8	0
CAY69199	-0.8815816	2.4939585	4.2519585	.	.	.	.	.	0	.	0	.	0	.	0.362	0.345	1	1	0.13	0	0	27307.33	233	7	8.6444	3	49	100	66	34	111	71	41	30	2.56	1	0	0	1	1	1	1	0	1	0	1	18.3	35.59	0.736842105
CAY68463	-0.8820478	4.7667755	2.6827755	.	.	.	unaffected_pathogenicity,increased_virulence_(hypervirulence)	PHI:6157,PHI:5307,PHI:5267	0	.	0	.	0	.	0.011	0.503	1	1	0.47	0	0	38024.43	349	4	7.5455	1	105	194	119	41	200	80	44	36	1.061728395	.	.	.	0	0	0	0	0	1	0	0	0.71	0.9	0
CAY71601	-0.8868862	-3.319702	2.512298	.	.	.	.	.	0	.	0	.	0	.	0	0.028	1	1	0.5	1	0	34681.75	327	-60	3.0494	12	116	228	75	21	173	71	6	65	0.456790123	0	0	0	1	1	1	1	1	1	1	0	3.31	15	0
CAY70340	-0.8872068	4.205479	4.827479	.	.	.	loss_of_pathogenicity,reduced_virulence,unaffected_pathogenicity	PHI:6813,PHI:6791,PHI:6792,PHI:6794,PHI:697,PHI:6814,PHI:6788,PHI:9400,PHI:6787,PHI:7930,PHI:7928,PHI:480,PHI:6783,PHI:6784,PHI:72,PHI:6786,PHI:6815,PHI:6811,PHI:6789,PHI:7932,PHI:6785,PHI:125,PHI:68,PHI:6809,PHI:6808,PHI:126,PHI:9401,PHI:7926,PHI:127,PHI:7929,PHI:7925,PHI:7935,PHI:6812,PHI:6807,PHI:6816,PHI:6790,PHI:17,PHI:7934,PHI:73,PHI:6793	0	.	0	.	0	.	0	0.063	1	1	0.58	0	0	58574.51	527	-34	4.1197	2	166	291	135	73	263	113	41	72	1.8	1	0	0	1	1	1	1	1	1	0	0	0.45	0.55	0
CAY71469	-0.89046586	-5.2763515	-4.3303515	.	.	.	loss_of_pathogenicity,reduced_virulence,unaffected_pathogenicity,enhanced_antagonism,increased_virulence_(hypervirulence)	PHI:3934,PHI:576,PHI:859,PHI:2913,PHI:858,PHI:1024,PHI:7741,PHI:3416,PHI:577,PHI:2933	0	.	0	.	0	.	0	0.009	0	1	0.35	0	1	81309.43	706	10	7.5061	13	172	322	224	128	423	154	87	67	2.037037037	1	0	0	1	1	1	1	1	1	7	6	2.67	135.29	0
CAY71571	-0.9017497	-3.932271	-0.482271	.	.	.	.	.	0	.	0	.	0	.	0.048	0.377	0	0	0.58	0	0	27553.65	244	5.5	7.6486	8	80	132	39	30	100	56	33	23	1.333333333	.	.	.	0	0	0	0	0	0	0	0	0	0	0
CAY69516	-0.90238357	-0.174443	-0.522443	.	.	.	.	.	0	.	0	.	0	.	0.489	0.569	0	0	0.71	0	0	29619.64	283	7	9.522	0	109	176	101	28	157	63	36	27	1.028169014	.	.	.	0	0	0	0	0	0	0	0	0.01	0.01	0
CAY70785	-0.90433955	-3.538106	-0.334106	.	.	.	.	.	0	.	0	.	0	.	0.08	0.386	0	0	0.48	0	0	11507.19	103	6.5	9.5887	3	34	54	27	18	59	16	12	4	1.380952381	.	.	.	0	0	0	0	0	0	0	0	0	0.04	0
CAY69959	-0.9129279	-0.860251	5.085749	.	.	.	.	.	0	.	0	.	0	.	0	0.009	1	1	0.69	0	0	62904.99	587	-44	4.0034	7	227	373	173	66	308	118	39	79	1.034482759	0	0	0	1	1	1	1	1	1	0	1	14.18	14.35	0.565217391
CAY71247	-0.91583717	-0.553757	4.392243	.	.	.	reduced_virulence,unaffected_pathogenicity	PHI:3459,PHI:3460	0	.	0	.	0	.	0	0.009	1	1	0.27	0	0	59974.01	550	-11.5	5.0081	11	177	298	146	61	297	128	61	67	1.146788991	0	0	0	1	1	1	1	0	1	0	1	20.03	20.04	1
CAY69645	-0.919691	-5.239486	-0.503486	.	.	.	reduced_virulence	PHI:6780	0	.	0	.	0	.	0	0.044	0	0	0.34	0	0	83902.58	764	18	8.163	11	243	438	197	85	376	164	98	66	1.313432836	.	.	.	0	0	0	0	0	0	0	0	0	0.01	0
CAY70535	-0.92289525	-1.342475	4.597525	.	.	.	.	.	0	.	0	.	0	.	0	0.01	1	1	0.49	0	0	49574.34	468	-74	3.6214	14	211	303	99	31	204	116	24	92	0.46728972	0	0	0	1	1	1	1	1	1	0	0	8.03	8.19	0
CAY70468	-0.9246519	-1.2193245	4.7266755	.	.	.	.	.	0	.	0	.	0	.	0	0.009	1	1	0.13	0	0	62369.49	534	-11.5	5.2885	8	122	222	144	87	272	149	73	76	2.279411765	0	0	0	1	0	1	1	1	1	0	0	14.06	15.24	0
CAY68362	-0.938839	3.6823995	4.5863995	.	.	.	.	.	0	.	1	PF05730	0	.	0	0.016	1	1	0.69	0	0	22730.44	233	-17.5	3.6516	8	140	180	69	6	97	28	6	22	0.5	0	0	0	1	1	1	1	1	1	0	0	1.06	1.22	0
CAY67394	-0.94410264	-6.4510905	-0.5110905	.	.	.	.	.	0	.	0	.	0	.	0	0.01	0	0	0.08	0	0	57916.28	531	-23	4.5541	2	158	278	177	43	271	147	64	83	1.291262136	.	.	.	0	0	0	0	0	0	0	0	0	0	0
CAY69108	-0.94725925	4.6879925	-0.5020075	.	.	.	.	.	0	.	0	.	0	.	0.998	0.867	0	0	0.16	0	0	16697.93	155	0	6.484	0	50	82	51	10	82	43	22	21	0.944444444	.	.	.	0	0	0	0	0	0	0	0	0.03	0.06	0
CAY69991	-0.94979876	-1.463971	-0.497971	.	.	.	unaffected_pathogenicity	PHI:4732	0	.	0	.	0	.	0.415	0.424	0	0	0.43	0	0	34871.26	320	0	6.4928	6	95	173	121	19	174	83	43	40	1.393442623	.	.	.	0	0	0	0	0	0	0	0	0.01	0.05	0
CAY67071	-0.95865357	-10.0748705	-4.4828705	.	.	.	.	.	0	.	0	.	0	.	0	0.068	0	1	0.42	0	1	44620.49	387	-5	5.1327	4	88	166	122	48	203	85	41	44	3.105263158	0	0	0	1	1	1	1	1	1	2	0	4.23	41.03	0
CAY68535	-0.9680615	3.977922	-0.528078	.	.	.	.	.	0	.	0	.	0	.	0.998	0.753	0	0	0.34	0	0	8436.71	77	-1	5.6026	2	21	41	28	5	42	18	9	9	1.384615385	.	.	.	0	0	0	0	0	0	0	0	0.01	0.01	0
CAY71574	-0.9710395	-1.266001	4.589999	.	.	.	.	.	0	.	0	.	0	.	0	0.024	1	1	0.57	0	0	53570.02	486	-40.5	3.7092	4	169	306	132	43	237	75	18	57	1.173333333	0	0	0	1	1	1	1	1	1	0	0	0.1	0.12	0
CAY67362	-0.97567254	-10.928117	-4.982117	.	.	.	.	.	0	.	0	.	0	.	0	0.009	0	1	0.04	0	1	164798.18	1476	8.5	6.9696	9	422	745	438	165	752	353	189	164	1.617021277	0	0	0	1	0	1	1	0	1	2	3	18.98	64.54	0.652173913
CAY68118	-0.97745013	-4.7285375	-0.5045375	.	.	.	unaffected_pathogenicity	PHI:1652	0	.	0	.	0	.	0	0.296	0	0	0.56	0	0	21149.98	198	47.5	11.7921	0	78	117	52	7	81	62	55	7	1.413043478	.	.	.	0	0	0	0	0	0	0	0	0	0	0
CAY72052	-0.98258233	9.2380335	-0.6099665	.	.	.	loss_of_pathogenicity,reduced_virulence,unaffected_pathogenicity	PHI:422,PHI:318,PHI:271,PHI:2314,PHI:2813,PHI:6198,PHI:769,PHI:2806,PHI:330,PHI:7230,PHI:5588	0	.	0	.	0	.	0.994	0.814	0	0	0.78	0	0	15677.3	154	-0.5	6.3715	2	64	103	42	13	82	37	20	17	0.688888889	.	.	.	0	0	0	0	0	0	0	0	0	0	0
CAY69169	-0.9847321	-1.201056	-5.587056	.	.	.	.	.	0	.	0	.	0	.	0.946	0.785	0	1	0.47	0	1	15623.85	142	-2.5	5.0607	7	44	80	41	18	90	25	12	13	0.885714286	.	.	.	1	0	0	0	0	1	1	2	38.78	38.79	1
CAY69618	-0.9861026	4.694009	-0.909991	.	.	.	unaffected_pathogenicity	PHI:1564	0	.	0	.	0	.	0.996	0.938	0	0	0.76	0	0	9882.21	92	-0.5	5.7425	4	31	54	25	7	49	20	10	10	1.333333333	.	.	.	0	0	0	0	0	0	0	0	0	0	0
CAY71787	-0.9908013	-3.7494705	-0.5074705	.	.	.	reduced_virulence	PHI:6261	0	.	0	.	0	.	0	0.293	0	0	0.34	0	0	42440.34	385	5.5	7.6362	1	108	201	127	43	210	97	54	43	1.083333333	.	.	.	0	0	0	0	0	0	0	0	0	0.04	0
CAY69812	-0.9938654	-9.421045	-4.481045	.	.	.	reduced_virulence	PHI:8754,PHI:4248	0	.	0	.	0	.	0	0.01	0	1	0.4	0	1	44228.56	376	22.5	9.6007	13	91	157	108	67	220	82	54	28	2.166666667	0	0	0	1	1	1	1	1	1	6	8	15.38	153.84	0.777777778
CAY68107	-0.9996006	-6.142627	-0.508627	.	.	.	loss_of_pathogenicity,reduced_virulence,lethal,unaffected_pathogenicity,increased_virulence_(hypervirulence)	PHI:9481,PHI:1249,PHI:1230,PHI:245,PHI:2272,PHI:7810,PHI:151,PHI:1213,PHI:497,PHI:5536,PHI:8854,PHI:1244,PHI:1265,PHI:8395,PHI:227,PHI:1264,PHI:153,PHI:7280,PHI:1083,PHI:2158,PHI:2370,PHI:371,PHI:1043,PHI:406,PHI:4941,PHI:5427,PHI:1239,PHI:2317,PHI:4625,PHI:8735,PHI:342,PHI:5009,PHI:8736,PHI:1223,PHI:1031,PHI:1044,PHI:7568,PHI:2230,PHI:2327,PHI:1178,PHI:2271,PHI:1258,PHI:149,PHI:7811,PHI:2365,PHI…	0	.	0	.	0	.	0	0.061	0	0	0.01	0	0	83600.63	754	37.5	10.1246	4	233	398	196	67	349	201	125	76	1.2	.	.	.	0	0	0	0	0	0	0	0	0.36	0.85	0
CAY68952	-1.0008938	1.5249945	-0.5110055	.	.	.	reduced_virulence,unaffected_pathogenicity,increased_virulence_(hypervirulence)	PHI:5034,PHI:9524,PHI:587,PHI:7708,PHI:881,PHI:2839,PHI:6517,PHI:2256,PHI:2255	0	.	0	.	0	.	0.016	0.49	0	0	0.39	0	0	36315.65	336	2.5	8.8282	0	111	177	112	34	187	75	39	36	1.283783784	.	.	.	0	0	0	0	0	0	0	0	0	0.87	0
CAY70591	-1.0101821	-10.287058	-4.395058	.	.	.	.	.	0	.	0	.	0	.	0	0.018	0	1	0.56	0	1	47742.31	437	-13.5	4.6734	3	135	223	137	55	240	82	37	45	1.519480519	0	0	0	1	1	1	1	1	1	6	6	5.23	125.44	0
CAY67327	-1.01067	9.664352	-0.507648	.	.	.	reduced_virulence,unaffected_pathogenicity	PHI:6199,PHI:7735,PHI:277,PHI:7734,PHI:7633,PHI:249,PHI:2477,PHI:6206,PHI:7181,PHI:7143,PHI:213	0	.	1	PF00160	0	.	0.972	0.89	0	0	0.6	0	0	18038.47	165	0	6.4802	2	52	88	39	20	88	38	20	18	1.382352941	.	.	.	0	0	0	0	0	0	0	0	0	0	0
CAY67993	-1.01067	4.189436	-1.072564	.	.	.	.	.	0	.	0	.	0	.	0.999	0.878	0	0	0.47	0	0	11153.87	104	2.5	9.5951	0	30	56	37	5	56	23	13	10	1.25	.	.	.	0	0	0	0	0	0	0	0	0	0	0
CAY67287	-1.0122485	3.7830995	4.5070995	.	.	.	loss_of_pathogenicity,reduced_virulence,unaffected_pathogenicity	PHI:434,PHI:6713,PHI:522,PHI:6715,PHI:33,PHI:6714,PHI:6711,PHI:6712,PHI:2808,PHI:6530	0	.	0	.	0	CBM43,GH72,GH158,GH5	0	0.046	1	1	0.57	0	0	57290.98	538	-44.5	3.8028	16	221	341	141	56	282	102	29	73	1.171428571	0	0	0	1	1	1	1	1	1	0	0	0.96	3.63	0
CAY71202	-1.0127478	-2.209479	3.736521	.	.	.	.	.	0	.	0	.	0	.	0	0.009	1	1	0.06	0	0	163900.48	1451	-38	4.8551	23	367	719	394	156	715	368	172	196	2.014634146	.	.	.	1	0	1	0	1	1	0	0	0	0.02	0
CAY68145	-1.0233676	-8.8180245	-0.5160245	.	.	.	reduced_virulence,unaffected_pathogenicity,lethal	PHI:2529,PHI:3688,PHI:598,PHI:5082,PHI:5083,PHI:3689	0	.	0	.	0	.	0	0.283	0	0	0.48	0	0	41730.65	402	0	6.4993	5	145	238	153	29	240	88	46	42	0.834782609	.	.	.	0	0	0	0	0	0	0	0	0.07	0.8	0
CAY70991	-1.0315452	-5.2615	-0.5075	.	.	.	reduced_virulence	PHI:2084	0	.	0	.	0	.	0	0.041	0	0	0.02	0	0	59909.79	543	-11	5.0906	6	170	299	141	46	243	137	66	71	1.55	.	.	.	0	0	0	0	0	0	0	0	0.09	1.22	0
CAY67644	-1.0367804	7.7757645	3.7077645	.	.	.	.	.	0	.	0	.	0	.	0.959	0.719	1	1	0.25	0	0	19124.14	170	7	9.7085	0	38	86	52	21	95	46	28	18	1.533333333	.	.	.	1	1	0	0	1	0	0	0	1.26	1.28	0
CAY68108	-1.039854	6.2361695	2.1741695	.	.	.	.	.	0	.	0	.	0	.	0.99	0.687	1	1	0.05	1	0	17418.66	150	8	10.0948	1	39	70	32	17	72	47	28	19	1.4	1	0	0	1	1	0	1	0	0	1	1	21.73	21.73	0.652173913
CAY70996	-1.0484638	-5.425803	-4.479803	.	.	.	loss_of_pathogenicity,reduced_virulence,unaffected_pathogenicity	PHI:9216,PHI:8050,PHI:351,PHI:6324,PHI:6579,PHI:7820,PHI:3412,PHI:7909,PHI:7603,PHI:7821,PHI:6319,PHI:6894,PHI:8623	0	.	0	.	0	.	0	0.009	0	1	0.19	0	1	109586.45	987	-24.5	4.9257	36	288	494	296	120	552	224	106	118	1.607594937	0	0	0	1	1	1	1	1	1	7	7	0.12	158.31	0
CAY71927	-1.0493376	-2.0273025	-0.4193025	.	.	.	.	.	0	.	0	.	0	.	0.138	0.594	0	0	0.44	0	0	31102.9	281	-3	5.8389	5	94	152	75	40	152	67	34	33	1.186440678	.	.	.	0	0	0	0	0	0	0	0	0	0.11	0
CAY71059	-1.0546169	-1.5404325	-0.0824325	.	.	.	.	.	0	.	0	.	0	.	0.131	0.626	1	1	0.11	1	0	31931.08	288	1	6.695	3	90	154	82	38	162	73	39	34	0.853333333	.	.	.	0	0	0	0	0	1	1	0	9.88	16.33	0
CAY67347	-1.0557007	-3.669645	-0.525645	.	.	.	.	.	0	.	0	.	0	.	0.003	0.473	0	0	0.39	0	0	37625.41	343	-2	6.1791	1	111	182	97	45	179	89	46	43	1.328571429	.	.	.	0	0	0	0	0	0	0	0	0	0	0
CAY68053	-1.0599275	0.7266445	-0.5053555	.	.	.	loss_of_pathogenicity,unaffected_pathogenicity	PHI:8884,PHI:8885	0	.	0	.	0	.	0.003	0.369	0	0	0.04	0	0	38911.44	360	-1.5	6.1752	4	113	197	122	25	194	96	49	47	0.987341772	.	.	.	0	0	0	0	0	0	0	0	0	0	0
CAY70392	-1.0629737	-9.6350145	-4.6890145	.	.	.	reduced_virulence	PHI:7741,PHI:3415	0	.	0	.	0	.	0	0.009	0	1	0.2	0	1	88266.63	768	23	8.7016	19	198	350	238	115	442	166	99	67	1.887931034	0	0	0	1	0	1	1	1	1	6	6	0.06	156.11	0
CAY69039	-1.0811082	-3.6805705	2.2594295	.	.	.	.	.	0	.	0	.	0	.	0	0.01	1	1	0.2	1	0	69315.89	606	-7.5	5.4152	9	151	304	161	79	313	146	72	74	1.885057471	1	0	0	1	0	1	1	1	1	1	1	0.09	22.34	0
CAY69783	-1.0824814	-5.416502	-0.506502	.	.	.	reduced_virulence	PHI:7346,PHI:3941,PHI:9328,PHI:6594,PHI:8577	0	.	0	.	0	.	0	0.015	0	0	0.05	0	0	245028.29	2215	-17.5	5.8154	26	648	1150	703	230	1193	525	264	261	1.321867322	.	.	.	0	0	0	0	0	0	0	0	0	0.17	0
CAY67161	-1.0867064	-2.750486	-0.500486	.	.	.	.	.	0	.	0	.	0	.	0.33	0.295	0	0	0.32	0	0	26343.7	245	-13	4.27	4	79	140	87	16	134	49	19	30	0.893617021	.	.	.	0	0	0	0	0	0	0	0	0.43	0.45	0
CAY70921	-1.0872502	-2.8205475	-0.3545475	.	.	.	.	.	0	.	0	.	0	CE1	0.074	0.515	0	0	0.61	0	0	33281.34	299	1.5	6.768	2	92	157	71	52	160	66	36	30	1.559322034	.	.	.	0	0	0	0	0	0	0	0	0.01	0.03	0
CAY69277	-1.0873749	5.421944	-0.212056	.	.	.	.	.	0	.	0	.	0	.	1	0.939	0	0	0.67	0	0	8943.44	82	5.5	8.5158	6	31	47	22	8	44	19	13	6	0.882352941	.	.	.	0	0	0	0	0	0	0	0	0	0.01	0
CAY70406	-1.0974157	9.280296	-0.555704	.	.	.	loss_of_pathogenicity,unaffected_pathogenicity	PHI:2079,PHI:3670	0	.	0	.	0	.	0.982	0.824	0	0	0.5	0	0	15697.78	142	0.5	6.7193	1	37	75	41	15	72	34	18	16	1.92	.	.	.	0	0	0	0	0	0	0	0	0	0	0
CAY71096	-1.1000055	1.3878395	5.3478395	.	.	.	.	.	0	.	0	.	0	.	0	0.34	1	1	0.17	0	0	42289.44	375	-3.5	5.9658	5	104	191	91	59	200	96	49	47	1.226666667	0	0	0	1	1	1	1	1	1	0	0	2.08	4.68	0
CAY67983	-1.1024255	-1.44173	-0.50173	.	.	.	loss_of_pathogenicity,reduced_virulence,unaffected_pathogenicity,increased_virulence_(hypervirulence)	PHI:6938,PHI:6989,PHI:6416,PHI:3291,PHI:2049,PHI:3019,PHI:9092,PHI:5585,PHI:508,PHI:8561,PHI:133,PHI:2894,PHI:7334,PHI:2259,PHI:9043,PHI:5563,PHI:7323	0	.	0	.	0	.	0	0.01	0	0	0.08	0	0	155973.29	1400	-15.5	5.5187	7	375	713	430	144	737	363	180	183	1.321705426	.	.	.	0	0	0	0	0	0	0	0	0.03	0.41	0
CAY71250	-1.1039672	-3.8322345	-0.4422345	.	.	.	.	.	0	.	0	.	0	.	0.076	0.359	0	0	0.04	0	0	33307.73	297	-5	5.5785	4	76	149	93	36	152	80	40	40	1.818181818	.	.	.	0	0	0	0	0	0	0	0	0.08	0.08	0
CAY69064	-1.1039672	-6.1258575	-0.5098575	.	.	.	.	.	0	.	0	.	0	.	0	0.064	0	0	0.13	0	0	70642.43	628	-2	6.3051	9	170	318	160	74	301	146	76	70	1.787878788	.	.	.	0	0	0	0	0	0	0	0	0.02	0.03	0
CAY70316	-1.1078638	-6.207787	-0.501787	.	.	.	.	.	0	.	0	.	0	.	0	0.049	0	0	0.06	0	0	53980.56	492	-2	6.2428	5	146	246	162	57	286	126	65	61	1.109243697	.	.	.	0	0	0	0	0	0	0	0	0.2	0.24	0
CAY69305	-1.1092141	-6.1879765	-0.5059765	.	.	.	.	.	0	.	0	.	0	.	0	0.053	0	0	0.07	0	0	63304.95	575	4.5	7.1433	3	170	297	186	59	301	155	83	72	1.254237288	.	.	.	0	0	0	0	0	0	0	0	0	0	0
CAY69428	-1.1124549	-10.3459515	-4.3999515	.	.	.	.	.	0	.	0	.	0	.	0	0.009	0	1	0.19	0	1	70443.51	620	14.5	8.6006	9	165	293	198	111	388	104	63	41	1.989583333	0	0	0	1	1	1	1	1	1	9	9	0.14	204.55	0
CAY70281	-1.1162982	-6.1987535	-0.4567535	.	.	.	.	.	0	.	0	.	0	.	0	0.043	0	0	0.25	0	0	43200.55	393	-8.5	5.0013	7	129	222	118	42	206	94	45	49	1.083333333	.	.	.	0	0	0	0	0	0	0	0	0	0.01	0
CAY69282	-1.1178291	-3.4332505	2.5067495	.	.	.	.	.	0	.	0	.	0	.	0	0.01	1	1	0.31	1	0	63033.84	565	-20	4.5147	0	166	301	151	53	260	127	55	72	2.294117647	1	0	0	1	1	1	1	1	1	1	1	2.29	25.46	0
CAY67978	-1.1218024	3.348845	3.672845	.	.	.	.	.	0	.	0	.	0	.	0.376	0.57	1	1	0.18	0	0	12133.8	102	3	9.5451	0	23	39	27	14	49	31	17	14	2.384615385	.	.	.	1	1	0	0	1	1	0	0	8.11	8.11	0
CAY70035	-1.1228306	4.3208255	-0.4671745	.	.	.	.	.	0	.	0	.	0	.	0.987	0.811	0	0	0.33	0	0	13809.65	126	-2.5	5.12	0	40	62	45	14	71	29	14	15	1.166666667	.	.	.	0	0	0	0	0	0	0	0	0	0.01	0
CAY69042	-1.1239101	1.663196	-2.908804	.	.	.	.	.	0	.	0	.	0	.	0.999	0.763	0	0	0.64	1	0	13841.27	125	10	8.897	11	49	71	32	13	71	21	16	5	1.470588235	.	.	.	0	0	0	0	0	0	0	1	19.06	19.07	0
CAY68919	-1.1239759	-2.353584	2.256416	.	.	.	reduced_virulence	PHI:9474,PHI:306,PHI:6569,PHI:4603	0	.	0	.	0	.	0	0.065	1	1	0.07	1	0	87086.84	777	-33.5	4.6655	9	232	401	200	98	377	224	101	123	1.362962963	1	0	0	1	0	1	1	1	1	1	1	0	21.57	0
CAY72017	-1.131547	-0.8105295	-0.4265295	.	.	.	loss_of_pathogenicity,unaffected_pathogenicity,reduced_virulence,lethal,increased_virulence_(hypervirulence)	PHI:3866,PHI:2802,PHI:5271,PHI:2269,PHI:6957,PHI:7511,PHI:7696,PHI:8929,PHI:784,PHI:8927,PHI:4077,PHI:7485,PHI:2837,PHI:685,PHI:59,PHI:5440,PHI:9460,PHI:3301,PHI:2022,PHI:2247,PHI:5272,PHI:2312,PHI:2844,PHI:2835	0	.	0	.	0	.	0.323	0.613	0	0	0.72	0	0	31562.61	292	-2.5	5.3602	6	100	173	95	30	164	55	27	28	1.301587302	.	.	.	0	0	0	0	0	0	0	0	0.01	0.23	0
CAY70721	-1.139823	-3.3162505	2.5037495	.	.	.	.	.	0	.	0	.	0	.	0	0.03	1	1	0.42	1	0	33402.21	318	-13.5	4.2961	8	149	214	75	29	147	60	24	36	0.918032787	0	0	0	1	1	1	1	1	1	1	1	0.1	22.89	0
CAY67872	-1.1407721	-2.598806	2.347194	.	.	.	reduced_virulence,unaffected_pathogenicity	PHI:3919,PHI:9075,PHI:1011,PHI:2921,PHI:48,PHI:397,PHI:552,PHI:2920,PHI:9058,PHI:9074	0	.	0	.	0	AA1_1,AA1_2,AA1_3,AA1	0	0.009	1	1	0.39	1	0	70471.72	624	-26.5	4.6225	5	151	314	183	89	349	141	63	78	1.324324324	0	0	0	1	0	1	1	1	1	1	1	2.57	20.68	0
CAY71040	-1.1431497	2.9075465	-0.5364535	.	.	.	.	.	0	.	0	.	0	.	0.878	0.696	0	0	0.41	0	0	25307.25	232	-1	5.8414	4	65	123	72	25	140	52	26	26	1.094339623	.	.	.	0	0	0	0	0	0	0	0	0.01	0.03	0
CAY68525	-1.1444626	1.865091	-0.514909	.	.	.	reduced_virulence	PHI:3526	0	.	0	.	0	.	0.678	0.552	0	0	0.26	0	0	27128.92	246	-6	4.8609	6	67	135	74	27	139	62	29	33	1.4	.	.	.	0	0	0	0	0	0	0	0	0	0.07	0
CAY68781	-1.1454414	-2.442851	2.503149	.	.	.	reduced_virulence	PHI:7257	0	.	0	.	0	.	0	0.009	1	1	0.34	1	0	70017.93	623	-30.5	4.4088	10	160	318	171	82	334	152	64	88	1.62745098	1	0	0	1	1	1	1	1	1	1	1	0.06	21.88	0
CAY70927	-1.1457882	-6.350833	-0.506833	.	.	.	.	.	0	.	0	.	0	.	0	0.026	0	0	0.14	0	0	134283.45	1221	-75	4.3022	6	399	679	269	108	492	322	128	194	1.666666667	.	.	.	0	0	0	0	0	0	0	0	0.04	0.04	0
CAY72180	-1.147992	4.459334	-0.502666	.	.	.	.	.	0	.	0	.	0	.	0.994	0.833	0	0	0.29	0	0	16086.68	146	3	7.1714	2	36	73	52	17	83	41	24	17	1.2	.	.	.	0	0	0	0	0	0	0	0	0.01	0.01	0
CAY67990	-1.1571203	-6.440078	-0.500078	.	.	.	.	.	0	.	0	.	0	.	0	0.01	0	0	0.05	0	0	92084.03	843	-18.5	4.9315	14	257	448	281	69	456	214	101	113	1.029069767	.	.	.	0	0	0	0	0	0	0	0	0	0.14	0
CAY69960	-1.1651506	-3.6837005	2.2562995	.	.	.	.	.	0	.	0	.	0	.	0	0.01	1	1	0.37	1	0	160216.87	1474	-223.5	3.5146	28	549	918	332	128	685	348	65	283	0.868512111	0	0	0	1	0	1	1	1	1	1	0	6.12	7.87	0
CAY68502	-1.1655296	-6.2212155	-0.5032155	.	.	.	.	.	0	.	0	.	0	.	0	0.047	0	0	0.43	0	0	62319.96	571	-3.5	5.9955	1	173	336	176	55	286	142	72	70	1.541666667	.	.	.	0	0	0	0	0	0	0	0	0	0.02	0
CAY70421	-1.1746167	-3.2566605	-0.5066605	.	.	.	reduced_virulence	PHI:7917	0	.	0	.	0	.	0	0.375	0	0	0.12	0	0	45221.04	409	1	6.7753	0	121	215	130	44	218	106	55	51	1.147727273	.	.	.	0	0	0	0	0	0	0	0	0	0.01	0
CAY70565	-1.1763244	-5.667844	-4.721844	.	.	.	loss_of_pathogenicity,reduced_virulence,unaffected_pathogenicity	PHI:3908,PHI:3909,PHI:2107,PHI:6240,PHI:3907,PHI:6241	0	.	0	.	0	.	0	0.009	0	1	0.59	0	1	56108.28	525	-31.5	4.3136	10	201	298	176	68	308	105	42	63	0.916666667	0	0	0	1	0	1	1	1	1	7	7	5.99	166.83	0
CAY69680	-1.1790295	2.9454195	-0.5405805	.	.	.	.	.	0	.	0	.	0	.	0.908	0.673	0	0	0.3	0	0	19086.65	171	-4.5	4.6791	2	48	93	48	20	96	42	19	23	1.352941176	.	.	.	0	0	0	0	0	0	0	0	0.01	0.03	0
CAY70636	-1.1800194	6.7895335	3.3575335	.	.	.	.	.	0	.	0	.	0	.	0.938	0.634	1	1	0.36	0	0	20975.86	187	-1	6.0957	1	51	90	59	22	91	41	21	20	2.818181818	.	.	.	1	1	0	0	0	1	0	1	18.55	18.83	0.695652174
CAY69863	-1.183463	-0.7814515	-0.5714515	.	.	.	.	.	0	.	0	.	0	.	0.494	0.471	0	0	0.21	0	0	32119.89	297	4	7.3294	10	102	162	103	25	178	72	40	32	0.53164557	.	.	.	0	0	0	0	0	0	0	0	0	0.05	0
CAY68726	-1.1843033	0.0780045	-0.5399955	.	.	.	.	.	0	.	0	.	0	.	0.548	0.555	0	0	0.29	0	0	28440.42	265	0	6.4935	4	96	145	84	26	147	62	33	29	0.918032787	.	.	.	0	0	0	0	0	0	0	0	0.02	0.34	0
CAY67568	-1.1883032	0.363835	-0.496165	.	.	.	loss_of_pathogenicity,reduced_virulence	PHI:797,PHI:311,PHI:2310,PHI:4182,PHI:4677,PHI:4606,PHI:3514,PHI:316,PHI:65,PHI:6111,PHI:334,PHI:4475,PHI:2155,PHI:1015,PHI:2826,PHI:772,PHI:300	0	.	0	.	0	.	0	0.31	0	0	0.64	0	0	40779.84	370	0	6.4896	7	117	208	105	46	198	75	40	35	1.15942029	.	.	.	0	0	0	0	0	0	0	0	0	0	0
CAY71965	-1.193441	-6.295505	-0.493505	.	.	.	.	.	0	.	0	.	0	.	0	0.033	0	0	0.12	0	0	61334.34	561	-8	5.2141	7	176	303	163	62	307	144	70	74	1.181818182	.	.	.	0	0	0	0	0	0	0	0	0.01	0.02	0
CAY68098	-1.193441	-6.434394	-0.506394	.	.	.	.	.	0	.	0	.	0	.	0	0.012	0	0	0.23	0	0	61514.86	565	-4.5	5.7133	5	180	303	166	66	314	134	67	67	1.25203252	.	.	.	0	0	0	0	0	0	0	0	0	0.14	0
CAY67916	-1.193441	-5.3647995	-0.5047995	.	.	.	.	.	0	.	0	.	0	.	0	0.19	0	0	0.26	0	0	45492.18	412	2	7.2225	6	117	217	129	34	224	106	55	51	1.243589744	.	.	.	0	0	0	0	0	0	0	0	0	0.7	0
CAY71242	-1.1938094	-1.311762	-0.491762	.	.	.	loss_of_pathogenicity,unaffected_pathogenicity	PHI:191,PHI:24	0	.	0	.	0	GH3	0	0.03	0	0	0.2	0	0	92439.19	839	-20.5	4.8472	10	252	451	237	95	451	210	98	112	1.212643678	.	.	.	0	0	0	0	0	0	0	0	0.01	0.03	0
CAY71398	-1.1938094	-5.44901	-0.50301	.	.	.	reduced_virulence	PHI:5068	0	.	0	.	0	.	0	0.009	0	0	0.12	0	0	201150.47	1832	-20.5	5.4731	23	530	974	560	193	1031	453	224	229	1.095717884	.	.	.	0	0	0	0	0	0	0	0	0	0.25	0
CAY70230	-1.1942875	-10.115801	-4.169801	.	.	.	.	.	0	.	0	.	0	.	0	0.009	0	1	0.23	0	1	78125.36	702	-20.5	4.5251	9	198	353	249	88	411	122	53	69	1.919191919	0	0	0	1	1	1	1	1	1	14	11	0.35	253.44	0
CAY70399	-1.195997	-5.91838	-4.99038	.	.	.	loss_of_pathogenicity,reduced_virulence,unaffected_pathogenicity,increased_virulence_(hypervirulence)	PHI:1002,PHI:9254,PHI:693,PHI:3458,PHI:4493	0	.	0	.	0	GT21,GT2_Glyco_tranf_2_3	0	0.012	0	1	0.16	0	1	57164.18	509	12	8.7429	8	142	250	162	69	303	105	61	44	1.343137255	0	0	0	1	0	1	1	0	1	3	3	19.58	71.45	0
CAY69148	-1.2002007	-10.3994135	-4.4534135	.	.	.	.	.	0	.	0	.	0	.	0	0.009	0	1	0.1	0	1	100080.31	889	8	8.0004	9	251	435	282	121	497	181	97	84	1.817518248	1	0	0	1	1	1	1	1	1	11	12	13.87	247.29	0.5
CAY67426	-1.200526	-6.3559005	-0.5059005	.	.	.	.	.	0	.	0	.	0	.	0	0.025	0	0	0.01	0	0	58709.6	530	-8.5	5.2654	5	143	275	170	50	273	137	67	70	1.422222222	.	.	.	0	0	0	0	0	0	0	0	0.01	0.03	0
CAY72085	-1.2017726	4.32814	-0.50186	.	.	.	.	.	0	.	0	.	0	.	0.999	0.806	0	0	0.46	0	0	15671.23	142	11	10.3301	0	41	76	50	10	71	41	26	15	1.714285714	.	.	.	0	0	0	0	0	0	0	0	0	0	0
CAY70346	-1.2098897	1.5408905	2.2708905	.	.	.	loss_of_pathogenicity,reduced_virulence,unaffected_pathogenicity	PHI:434,PHI:6713,PHI:522,PHI:6715,PHI:33,PHI:6714,PHI:6711,PHI:6712,PHI:2808,PHI:6530	0	.	0	.	0	CBM43,GH72,GH158,GH5	0	0.045	1	1	0.19	1	0	67625.8	596	-7.5	5.2228	17	167	307	156	78	320	146	71	75	1.765306122	1	1	0	1	0	1	1	1	1	1	0	0.18	2.11	0
CAY69989	-1.2100433	-10.614608	-4.668608	.	.	.	.	.	0	.	0	.	0	.	0	0.009	0	1	0.12	0	1	88067.33	771	-17.5	5.1039	12	188	364	212	106	407	172	83	89	1.91509434	0	0	0	1	0	1	1	1	1	7	8	18.83	167.09	1
CAY67910	-1.2146467	-1.5504225	4.2635775	.	.	.	.	.	0	.	0	.	0	.	0	0.031	1	1	0.05	0	0	63364.89	555	12	8.0232	10	148	272	135	71	274	147	84	63	1.593023256	.	.	.	1	0	1	0	1	1	0	0	0.38	0.48	0
CAY68167	-1.2179024	-4.8153095	-0.5073095	.	.	.	.	.	0	.	0	.	0	.	0	0.282	0	0	0.14	0	0	41002.04	377	3	6.9298	3	112	201	121	33	204	89	49	40	1.144578313	.	.	.	0	0	0	0	0	0	0	0	0	0	0
CAY71602	-1.2185357	-2.9409525	2.6570475	.	.	.	.	.	0	.	0	.	0	.	0	0.067	1	1	0.63	1	0	46753.51	454	-87.5	3.1793	2	195	351	106	20	185	116	15	101	0.673913043	0	0	0	1	1	1	1	1	1	1	0	0.15	5.06	0
CAY68223	-1.2185357	-1.3431	4.3509	.	.	.	.	.	0	.	0	.	0	.	0	0.051	1	1	0.47	0	0	73961.89	710	-52.5	4.0667	11	377	497	96	26	209	149	50	99	1.065934066	0	0	0	1	0	1	1	1	1	0	0	0.21	0.3	0
CAY70373	-1.2191713	3.555251	-0.500749	.	.	.	.	.	0	.	0	.	0	.	0.995	0.681	0	0	0.57	0	0	10064.83	92	18.5	10.9604	5	41	48	25	7	46	27	23	4	1.045454545	.	.	.	0	0	0	0	0	0	0	0	0.01	0.77	0
CAY68669	-1.220286	-0.3095585	4.5164415	.	.	.	reduced_virulence,unaffected_pathogenicity	PHI:2093,PHI:9406,PHI:3901,PHI:3205,PHI:2350	0	.	0	.	0	.	0	0.029	1	1	0.39	0	0	67164.68	589	-42.5	4.0341	19	171	305	149	83	298	122	42	80	2.082191781	0	0	0	1	1	1	1	1	1	0	0	1.73	1.78	0
CAY67533	-1.2213397	-9.56665	-4.62065	.	.	.	reduced_virulence	PHI:1167	0	.	0	.	0	.	0	0.009	0	1	0.2	0	1	143896.79	1284	-36	4.5275	39	378	656	384	170	721	237	103	134	1.913978495	0	0	0	1	0	1	1	1	1	13	12	0.66	290.84	0
CAY67109	-1.2232542	-0.1981345	-0.5181345	.	.	.	loss_of_pathogenicity,reduced_virulence,unaffected_pathogenicity	PHI:797,PHI:311,PHI:4677,PHI:2310,PHI:3514,PHI:6111,PHI:65,PHI:2155,PHI:1015,PHI:2826,PHI:772,PHI:300,PHI:2716	0	.	0	.	0	.	0.002	0.218	0	0	0.21	0	0	32105.08	289	-3.5	5.8169	5	89	157	87	37	154	77	39	38	1.137931034	.	.	.	0	0	0	0	0	0	0	0	0	0.01	0
CAY69477	-1.2243073	-6.4801605	-0.5341605	.	.	.	.	.	0	.	0	.	0	.	0	0.009	0	0	0.02	0	0	67739.86	609	14.5	9.4549	3	197	320	147	54	264	162	92	70	1.415730337	.	.	.	0	0	0	0	0	0	0	0	0.01	0.58	0
CAY71376	-1.2243657	-1.424952	4.515048	.	.	.	.	.	0	.	0	.	0	.	0	0.01	1	1	0.41	0	0	43486.22	409	-67.5	3.4863	6	154	275	80	23	193	105	19	86	0.582524272	0	0	0	1	1	1	1	1	1	0	0	0.4	3.65	0
CAY70634	-1.225032	-0.257203	-0.503203	.	.	.	.	.	0	.	0	.	0	.	0.895	0.146	0	0	0.09	0	0	15596.68	144	-11	4.2707	5	44	77	55	6	75	44	17	27	0.92	.	.	.	0	0	0	0	0	0	0	0	0	0	0
CAY68928	-1.2318847	-3.1093235	-0.5213235	.	.	.	reduced_virulence,unaffected_pathogenicity	PHI:5034,PHI:9524,PHI:668,PHI:4903,PHI:587,PHI:4616,PHI:881,PHI:2256,PHI:6517,PHI:2255,PHI:9519,PHI:3277	0	.	0	.	0	.	0.011	0.391	0	0	0.41	0	0	38623.44	360	-2.5	6.0432	8	115	208	125	31	203	88	45	43	1.173333333	.	.	.	0	0	0	0	0	0	0	0	0	0.13	0
CAY67657	-1.2366039	5.4526295	-0.1753705	.	.	.	.	.	0	.	0	.	0	.	1	0.938	0	0	0.63	0	0	8960.47	82	5	8.5214	6	30	48	22	7	44	18	12	6	0.9375	.	.	.	0	0	0	0	0	0	0	0	0.01	0.01	0
CAY67999	-1.24106	1.1971395	-0.4888605	.	.	.	.	.	0	.	0	.	0	.	0.655	0.626	0	0	0.1	0	0	21738.63	186	6	7.6254	2	45	78	46	34	90	56	34	22	1.961538462	.	.	.	0	0	0	0	0	0	0	0	0.02	0.04	0
CAY68077	-1.2410856	-3.4437245	2.5022755	.	.	.	.	.	0	.	0	.	0	GH76	0	0.009	1	1	0.64	1	0	49628.75	448	-27	3.9808	8	156	244	133	66	274	70	23	47	0.820754717	0	0	0	1	1	1	1	1	1	1	1	0.15	24.92	0
CAY71629	-1.241716	-4.3872735	-6.0252735	.	.	.	.	.	0	.	0	.	0	.	0.591	0.682	0	1	0.27	0	1	22862.4	199	8	9.7048	1	50	89	57	31	109	44	27	17	2	.	.	.	1	0	0	0	0	1	1	2	1.84	44.1	0
CAY70740	-1.2464564	8.071398	-0.492602	.	.	.	loss_of_pathogenicity	PHI:8693	0	.	0	.	0	.	0.858	0.736	0	0	0.36	0	0	25409.2	229	-0.5	6.3429	2	61	111	68	24	122	56	29	27	1.675	.	.	.	0	0	0	0	0	0	0	0	0.02	0.03	0
CAY72076	-1.2473322	-0.4950475	4.2349525	.	.	.	reduced_virulence	PHI:8574	0	.	0	.	0	.	0	0.045	1	1	0.17	0	0	77506.93	683	-20.5	4.8852	6	183	337	174	96	337	179	84	95	1.771428571	0	0	0	1	0	0	1	1	1	0	0	4.93	5.29	0
CAY67706	-1.247382	1.0457445	-2.9982555	.	.	.	.	.	0	.	0	.	0	.	0.976	0.698	0	0	0.39	1	0	8887.31	83	4	10.6733	0	28	46	27	9	52	16	10	6	0.80952381	.	.	.	0	0	0	0	0	0	1	1	23.04	23.74	0
CAY68944	-1.2499187	-10.6761535	-4.7301535	.	.	.	.	.	0	.	0	.	0	.	0	0.009	0	1	0.36	0	1	92884.38	831	-30.5	4.5518	6	217	420	269	86	414	194	85	109	2.5	0	0	0	1	0	1	1	1	1	2	1	2.65	30.45	0
CAY68794	-1.2506536	-6.393637	-0.501637	.	.	.	loss_of_pathogenicity,reduced_virulence,chemistry_target:_resistance_to_chemical,lethal	PHI:7022,PHI:823,PHI:2530,PHI:820,PHI:821	0	.	0	.	0	.	0	0.018	0	0	0.2	0	0	49811.15	448	-14	4.7675	11	134	240	126	53	244	111	51	60	1.088888889	.	.	.	0	0	0	0	0	0	0	0	0.01	0.37	0
CAY69014	-1.2509156	-6.188193	-0.506193	.	.	.	.	.	0	.	0	.	0	.	0	0.053	0	0	0.26	0	0	11079.27	97	-13.5	4.061	0	20	42	28	12	46	35	12	23	1.666666667	.	.	.	0	0	0	0	0	0	0	0	0	0	0
CAY68133	-1.2560083	-1.3572125	-0.5012125	.	.	.	loss_of_pathogenicity,reduced_virulence,unaffected_pathogenicity	PHI:96,PHI:4196,PHI:724,PHI:718,PHI:8801,PHI:730	0	.	0	.	0	.	0	0.024	0	0	0.04	0	0	206146.18	1879	-33.5	5.0721	15	581	965	568	177	991	482	231	251	1.136708861	.	.	.	0	0	0	0	0	0	0	0	0.02	0.09	0
CAY69809	-1.2566252	-1.24795	4.51205	.	.	.	.	.	0	.	0	.	0	.	0	0.04	1	1	0.74	0	0	26295.21	261	-5.5	4.5455	1	145	189	62	21	111	23	10	13	0.897959184	0	0	0	1	1	1	1	1	1	0	0	0.02	0.07	0
CAY67254	-1.2595366	-1.432106	-0.492106	.	.	.	loss_of_pathogenicity,reduced_virulence	PHI:6871,PHI:3941	0	.	0	.	0	.	0	0.01	0	0	0.14	0	0	57008.34	513	-10.5	5.1817	4	132	259	163	57	283	136	66	70	1.387755102	.	.	.	0	0	0	0	0	0	0	0	0.02	0.04	0
CAY71835	-1.2625822	-2.4619375	-0.4559375	.	.	.	reduced_virulence,unaffected_pathogenicity	PHI:881,PHI:5034,PHI:6517,PHI:9524,PHI:587,PHI:668,PHI:9519,PHI:3277	0	.	0	.	0	.	0.002	0.497	0	0	0.35	0	0	39376.84	358	0.5	6.5519	12	116	192	94	50	206	97	52	45	1.084337349	.	.	.	0	0	0	0	0	0	0	0	0	1.31	0
CAY71475	-1.2646725	-2.4278215	3.5181785	.	.	.	.	.	0	.	0	.	0	.	0	0.009	1	1	0.24	0	0	86842.64	750	-14	5.4621	3	168	354	199	114	369	195	97	98	2.409090909	.	.	.	1	0	0	0	1	1	0	0	1.71	1.72	0
CAY69023	-1.2650121	-5.4381085	-0.5041085	.	.	.	reduced_virulence	PHI:9309	0	.	0	.	0	.	0	0.011	0	0	0.02	0	0	108817.08	989	-8.5	5.7869	15	316	520	296	101	519	255	128	127	1.248677249	.	.	.	0	0	0	0	0	0	0	0	0	0.56	0
CAY70761	-1.2651832	5.1908135	-0.5431865	.	.	.	reduced_virulence	PHI:8743,PHI:8048,PHI:8041,PHI:6927	0	.	0	.	0	.	0.953	0.836	0	0	0.5	0	0	16337.71	147	1	6.8509	3	42	79	41	19	83	35	19	16	1.264705882	.	.	.	0	0	0	0	0	0	0	0	0.04	0.05	0
CAY69852	-1.2651832	3.755141	-0.510859	.	.	.	.	.	0	.	0	.	0	.	0.942	0.769	0	0	0.11	0	0	26377.19	242	2	7.3516	1	66	132	79	22	137	56	30	26	1.053571429	.	.	.	0	0	0	0	0	0	0	0	0	0	0
CAY67076	-1.265528	-1.2047235	-0.6307235	.	.	.	loss_of_pathogenicity,reduced_virulence,unaffected_pathogenicity	PHI:7788,PHI:2145,PHI:7787,PHI:9180,PHI:7520,PHI:3914	0	.	0	.	0	.	0	0.071	0	0	0.38	0	0	54240.05	504	0.5	6.5706	8	171	279	160	50	280	116	61	55	1.186915888	.	.	.	0	0	0	0	0	0	0	0	0	0.1	0
CAY69575	-1.2760146	-3.10945	2.50055	.	.	.	.	.	0	.	0	.	0	.	0	0.065	1	1	0.47	1	0	33184.37	312	-21	3.9974	1	142	220	56	28	119	55	18	37	1.183673469	0	0	0	1	1	1	1	1	1	1	1	13.04	35.91	0
CAY67980	-1.2763677	-3.4516305	-2.5116305	.	.	.	loss_of_pathogenicity	PHI:8028	0	.	0	.	0	.	0	0.01	0	0	0.23	1	0	73891.6	679	-4	6.1437	2	214	361	210	82	385	155	80	75	0.958083832	.	.	.	0	0	0	0	0	0	0	1	1.89	15.24	0
CAY71252	-1.2842681	-3.234603	2.501397	.	.	.	.	.	0	.	0	.	0	.	0	0.044	1	1	0.58	1	0	57058.27	512	-32	4.067	5	158	275	131	69	265	99	35	64	1.609195402	0	0	0	1	1	1	1	1	1	1	1	0.08	22.65	0
CAY71104	-1.2847315	4.358383	-0.507617	.	.	.	.	.	0	.	0	.	0	.	0.997	0.814	0	0	0.31	0	0	13714.95	126	1.5	7.8251	2	36	66	48	6	69	26	14	12	1.230769231	.	.	.	0	0	0	0	0	0	0	0	0	0	0
CAY69253	-1.2860277	-1.053078	4.772922	.	.	.	.	.	0	.	0	.	0	.	0	0.029	1	1	0	0	0	75987.2	658	14.5	8.8685	9	152	282	178	62	304	196	108	88	2.36	0	0	0	1	0	1	1	1	1	0	0	1.51	1.51	0
CAY69266	-1.2884624	-10.474108	-4.750108	.	.	.	.	.	0	.	0	.	0	GH74	0	0.046	0	1	0.16	0	1	173835.03	1542	-57.5	4.6032	33	432	802	410	193	764	424	189	235	2.009174312	1	0	0	1	0	1	1	1	1	3	2	4.03	47.03	0
CAY69871	-1.2904214	-9.999428	-4.305428	.	.	.	.	.	0	.	0	.	0	.	0.001	0.05	0	1	0.24	0	1	34510.04	319	-14	4.3991	2	104	161	120	36	197	61	25	36	1.107692308	0	0	0	1	1	1	1	1	1	5	6	17.76	119.47	0.8
CAY67757	-1.2954929	1.5604785	2.5064785	.	.	.	loss_of_pathogenicity,reduced_virulence,unaffected_pathogenicity	PHI:6813,PHI:6791,PHI:6792,PHI:6794,PHI:697,PHI:6814,PHI:6788,PHI:9400,PHI:6787,PHI:9402,PHI:7930,PHI:7928,PHI:6783,PHI:6784,PHI:72,PHI:6786,PHI:6815,PHI:7933,PHI:6811,PHI:6789,PHI:7932,PHI:6785,PHI:68,PHI:125,PHI:6809,PHI:7931,PHI:6808,PHI:126,PHI:9401,PHI:7926,PHI:127,PHI:7929,PHI:7935,PHI:6812,PHI:6807,PHI:6816,PHI:6790,PHI:17,PHI:7934,PHI:73,PHI:6793	0	.	0	.	0	.	0	0.009	1	1	0.47	1	0	65308.61	593	-24.5	4.3789	5	203	333	163	71	292	120	50	70	1.637362637	1	0	0	1	1	1	1	1	1	1	0	0.41	7.07	0
CAY69944	-1.3011589	-4.7241285	-0.6001285	.	.	.	reduced_virulence	PHI:1047	0	.	0	.	0	.	0	0.146	0	0	0.25	0	0	38939.43	353	-8	4.8955	2	99	186	120	34	191	85	40	45	1.296875	.	.	.	0	0	0	0	0	0	0	0	1.26	1.27	0
CAY67144	-1.3033018	4.371095	-0.422905	.	.	.	.	.	0	.	0	.	0	.	1	0.799	0	0	0.65	0	0	8000.08	74	1	7.1306	2	22	46	22	5	35	18	10	8	2.222222222	.	.	.	0	0	0	0	0	0	0	0	0	0	0
CAY69494	-1.3058257	-1.3591	-0.5031	.	.	.	loss_of_pathogenicity,reduced_virulence,increased_virulence_(hypervirulence)	PHI:862,PHI:9183	0	.	0	.	0	.	0	0.024	0	0	0	0	0	133550.92	1189	16	7.3897	12	325	610	313	122	536	331	183	148	1.619047619	.	.	.	0	0	0	0	0	0	0	0	0	0.01	0
CAY70847	-1.3095921	-3.9616045	1.9723955	.	.	.	.	.	0	.	0	.	0	.	0	0.011	1	1	0.06	1	0	61310.95	534	-4.5	5.8488	4	122	249	147	71	270	141	71	70	2.232876712	0	0	0	1	0	1	1	0	0	1	1	0.01	40.31	0
CAY69699	-1.3105997	1.1562205	1.1382205	.	.	.	.	.	0	.	0	.	0	.	0.548	0.455	1	1	0.25	1	0	23886.09	220	-7	4.6932	6	74	116	68	18	117	53	24	29	1.068181818	.	.	.	1	1	0	0	1	0	1	1	22.27	22.39	0.782608696
CAY71573	-1.313639	-10.2341945	-4.5221945	.	.	.	.	.	0	.	0	.	0	.	0	0.048	0	1	0.36	0	1	42411.8	384	-6.5	5.1645	2	124	202	121	44	188	74	36	38	1.914893617	0	1	0	1	1	1	1	0	1	1	3	19.31	66.68	1
CAY71307	-1.3163236	2.889598	-0.494402	.	.	.	.	.	0	.	0	.	0	.	0.979	0.585	0	0	0.65	0	0	25447.2	235	-6.5	4.8218	2	66	128	81	17	124	56	26	30	1.783783784	.	.	.	0	0	0	0	0	0	0	0	0	0	0
CAY70344	-1.3171227	1.346293	2.292293	.	.	.	loss_of_pathogenicity,reduced_virulence,unaffected_pathogenicity	PHI:6813,PHI:6791,PHI:6809,PHI:6792,PHI:697,PHI:6794,PHI:9400,PHI:9402,PHI:9401,PHI:6808,PHI:126,PHI:7926,PHI:7930,PHI:6787,PHI:6814,PHI:6788,PHI:7928,PHI:127,PHI:7929,PHI:7925,PHI:125,PHI:7935,PHI:6812,PHI:6807,PHI:6816,PHI:6784,PHI:6790,PHI:72,PHI:6786,PHI:7933,PHI:6815,PHI:17,PHI:7934,PHI:7932,PHI:73,PHI:6785,PHI:6793	0	.	0	.	0	.	0	0.009	1	1	0.4	1	0	51973.52	473	-44	3.9425	4	154	255	125	57	238	111	35	76	1.512820513	0	0	0	1	0	1	1	1	1	1	0	0	5.22	0
CAY68733	-1.3204142	-11.2611745	-6.1911745	.	.	.	.	.	0	.	0	.	0	.	0.018	0.137	0	1	0.31	0	1	28165.34	251	-4	4.8296	2	65	124	81	31	143	41	19	22	1.717948718	.	.	.	1	1	0	0	0	1	2	3	41.46	59.9	0.944444444
CAY67288	-1.3241589	1.555132	2.501132	.	.	.	loss_of_pathogenicity,reduced_virulence,unaffected_pathogenicity	PHI:434,PHI:6713,PHI:522,PHI:6715,PHI:33,PHI:6714,PHI:6711,PHI:6712,PHI:2808,PHI:6530	0	.	0	.	0	CBM43,GH72,GH158,GH5	0	0.009	1	1	0.39	1	0	58305.91	535	-52	3.7718	15	198	323	141	65	283	110	30	80	1.163461538	0	0	0	1	1	1	1	1	1	1	0	0.04	8.9	0
CAY70716	-1.3244617	-6.4462515	-0.5002515	.	.	.	.	.	0	.	0	.	0	.	0	0.009	0	0	0.33	0	0	110691.4	1017	-24	4.8995	14	295	541	322	86	550	242	114	128	1.456989247	.	.	.	0	0	0	0	0	0	0	0	0	0.06	0
CAY69486	-1.3244617	-5.4451895	-0.5051895	.	.	.	reduced_virulence	PHI:7717,PHI:7718	0	.	0	.	0	.	0	0.01	0	0	0.07	0	0	146647.31	1339	0.5	6.5408	20	399	702	398	123	722	330	172	158	1.279069767	.	.	.	0	0	0	0	0	0	0	0	0	0.01	0
CAY67402	-1.3296148	3.5871025	4.0891025	.	.	.	loss_of_pathogenicity	PHI:6825	0	.	0	.	0	CE14	0.001	0.082	1	1	0.19	0	0	38406.17	333	-1.5	6.2798	3	76	145	105	48	175	84	44	40	2.384615385	0	0	0	1	1	0	1	1	1	0	1	18.24	19.33	0.894736842
CAY71211	-1.3316469	-9.624752	-4.398752	.	.	.	.	.	0	.	0	.	0	.	0	0.129	0	1	0.31	0	1	38866.05	342	-0.5	6.3284	8	90	154	107	54	206	56	29	27	2.076923077	1	0	0	1	1	1	1	1	1	4	4	0.32	85.11	0
CAY69661	-1.3472805	-1.7006855	4.2393145	.	.	.	.	.	0	.	0	.	0	.	0	0.01	1	1	0.37	0	0	91098.66	839	-113.5	3.7358	21	329	537	161	59	354	215	53	162	0.774834437	0	0	0	1	0	1	1	0	1	0	0	0.01	0.16	0
CAY72086	-1.3476663	-3.005556	-0.525556	.	.	.	reduced_virulence	PHI:2959	0	.	0	.	0	.	0.036	0.384	0	0	0.41	0	0	36447.78	342	-5	5.0864	2	107	194	124	28	196	79	38	41	1.17721519	.	.	.	0	0	0	0	0	0	0	0	0.17	0.39	0
CAY68599	-1.3485672	1.6060455	2.5400455	.	.	.	.	.	0	.	1	PF00734	0	CBM1	0	0.011	1	1	0.35	1	0	150781.47	1416	-278	3.3509	26	670	908	288	82	488	373	52	321	0.795918367	0	0	0	1	0	1	1	1	1	1	0	0.13	3.11	0
CAY70926	-1.3499918	0.211354	-0.726646	.	.	.	loss_of_pathogenicity,reduced_virulence	PHI:6731,PHI:6144,PHI:7634,PHI:5344,PHI:3112,PHI:8042	0	.	0	.	0	.	0.005	0.318	0	0	0.25	0	0	39871.24	364	-1	6.2548	5	94	195	124	32	212	90	46	44	1.351351351	.	.	.	0	0	0	0	0	0	0	0	0	0.02	0
CAY68874	-1.3511536	-10.519134	-4.579134	.	.	.	.	.	0	.	0	.	0	.	0	0.01	0	1	0.36	0	1	73196.96	651	-3	6.2716	12	191	332	195	108	376	118	63	55	1.660194175	0	0	0	1	0	1	1	1	1	10	8	14.73	232.61	0
CAY70144	-1.3584805	-4.948116	-0.508116	.	.	.	.	.	0	.	0	.	0	.	0	0.26	0	0	0.05	0	0	40469.05	367	-2.5	5.7988	4	108	188	109	32	181	100	50	50	1.606557377	.	.	.	0	0	0	0	0	0	0	0	0	0.02	0
CAY71443	-1.3584805	-6.2295475	-0.5055475	.	.	.	.	.	0	.	0	.	0	.	0	0.046	0	0	0.06	0	0	69467.45	612	0.5	6.5806	6	165	310	143	64	281	156	81	75	1.88372093	.	.	.	0	0	0	0	0	0	0	0	0	0	0
CAY71762	-1.3584805	0.2521695	-0.5038305	.	.	.	.	.	0	.	0	.	0	.	0.591	0.535	0	0	0.08	0	0	27966.36	252	-5.5	4.9995	3	77	128	73	25	125	63	30	33	1.590909091	.	.	.	0	0	0	0	0	0	0	0	0.46	2.19	0
CAY67238	-1.3584805	-6.183825	-0.459825	.	.	.	.	.	0	.	0	.	0	.	0	0.046	0	0	0.28	0	0	50860.78	447	-18.5	4.5806	3	106	223	109	57	214	122	54	68	2.084745763	.	.	.	0	0	0	0	0	0	0	0	0	0	0
CAY71883	-1.3585454	-6.3524845	-0.5024845	.	.	.	loss_of_pathogenicity,reduced_virulence,chemistry_target:_resistance_to_chemical,lethal	PHI:7022,PHI:823,PHI:2530,PHI:820,PHI:821	0	.	0	.	0	.	0	0.025	0	0	0.16	0	0	49759.96	446	-16	4.6861	11	130	237	121	54	235	115	52	63	1.222222222	.	.	.	0	0	0	0	0	0	0	0	0	0.92	0
CAY68879	-1.3588488	-1.4493025	-0.5033025	.	.	.	loss_of_pathogenicity,reduced_virulence	PHI:3514,PHI:6111,PHI:4677,PHI:4182	0	.	0	.	0	.	0	0.009	0	0	0.15	0	0	98862.61	877	-15	5.2687	9	245	439	257	116	454	231	113	118	1.594202899	.	.	.	0	0	0	0	0	0	0	0	0.01	0.02	0
CAY72112	-1.3590539	6.5424025	-0.2895975	.	.	.	reduced_virulence,unaffected_pathogenicity	PHI:4582	0	.	0	.	0	.	0.999	0.973	0	0	0.25	0	0	14237.03	127	2.5	7.5888	6	43	65	24	17	66	32	18	14	1.230769231	.	.	.	0	0	0	0	0	0	0	0	0	0	0
CAY71833	-1.3623772	-6.1533545	-0.5073545	.	.	.	.	.	0	.	0	.	0	.	0	0.059	0	0	0.09	0	0	50848.37	458	-4.5	5.6933	6	130	232	141	49	260	118	59	59	1.2	.	.	.	0	0	0	0	0	0	0	0	0	0.1	0
CAY70217	-1.3623772	-1.0249245	-0.4989245	.	.	.	loss_of_pathogenicity,reduced_virulence	PHI:5232,PHI:9316	0	.	0	.	0	.	0	0.079	0	0	0.09	0	0	46426.81	415	-9.5	4.9171	5	114	207	125	47	228	115	54	61	1.255813953	.	.	.	0	0	0	0	0	0	0	0	2.17	2.18	0
CAY67904	-1.3623772	-5.6696645	-0.5036645	.	.	.	.	.	0	.	0	.	0	.	0	0.139	0	0	0.09	0	0	46104.7	414	-3	6.0103	5	113	210	112	56	240	102	52	50	1.131868132	.	.	.	0	0	0	0	0	0	0	0	0	0.78	0
CAY71810	-1.3623772	-3.3338205	-0.5058205	.	.	.	reduced_virulence	PHI:3947	0	.	0	.	0	.	0.009	0.353	0	0	0.05	0	0	36138.33	328	-3.5	5.5045	3	89	166	108	28	177	89	44	45	1.4	.	.	.	0	0	0	0	0	0	0	0	0	0	0
CAY69230	-1.3623772	-3.5713275	-0.5333275	.	.	.	reduced_virulence	PHI:9307,PHI:3098	0	.	0	.	0	.	0.001	0.326	0	0	0.3	0	0	40086.14	360	1.5	6.6881	4	93	180	111	44	193	90	49	41	1.47761194	.	.	.	0	0	0	0	0	0	0	0	0.1	0.11	0
CAY67361	-1.3627454	-1.2133635	-0.5013635	.	.	.	reduced_virulence	PHI:97,PHI:4602	0	.	1	PF16073	0	.	0	0.048	0	0	0.04	0	0	229741.62	2069	2.5	6.6186	14	587	1032	617	233	1107	499	261	238	1.395833333	.	.	.	0	0	0	0	0	0	0	0	0.18	0.44	0
CAY67341	-1.3655915	-3.4387	2.5013	.	.	.	.	.	0	.	0	.	0	.	0	0.01	1	1	0.48	1	0	88611.26	857	-76.5	3.567	1	379	608	209	47	389	127	26	101	0.714285714	0	0	0	1	1	1	1	1	1	1	1	0.5	22.84	0
CAY71375	-1.3656374	-6.4071775	-0.5091775	.	.	.	unaffected_pathogenicity	PHI:3389	0	.	0	.	0	.	0	0.017	0	0	0.12	0	0	57070.58	519	-1	6.3938	6	153	271	178	45	274	136	71	65	1.433333333	.	.	.	0	0	0	0	0	0	0	0	0	0.24	0
CAY67649	-1.3656374	-2.53218	-0.50218	.	.	.	reduced_virulence	PHI:221,PHI:206	0	.	0	.	0	.	0.087	0.408	0	0	0.07	0	0	32284.1	289	1	6.7567	3	74	150	89	29	151	86	45	41	1.433962264	.	.	.	0	0	0	0	0	0	0	0	0	0.03	0
CAY68554	-1.3671644	-3.865108	-0.523108	.	.	.	.	.	0	.	0	.	0	.	0.002	0.441	0	0	0.28	0	0	37934.18	345	-3	5.8776	2	104	171	108	40	186	83	42	41	1.492537313	.	.	.	0	0	0	0	0	0	0	0	0.06	0.08	0
CAY70323	-1.3813059	-6.4508045	-0.5048045	.	.	.	.	.	0	.	0	.	0	.	0	0.009	0	0	0.16	0	0	62205.7	559	-15	4.7275	13	155	300	163	56	305	136	62	74	1.336538462	.	.	.	0	0	0	0	0	0	0	0	0	0.03	0
CAY70629	-1.3837577	5.4903665	-0.3356335	.	.	.	.	.	0	.	0	.	0	.	1	0.971	0	0	0.23	0	0	12209.85	108	1.5	7.3135	12	39	59	19	10	52	32	17	15	1.866666667	.	.	.	0	0	0	0	0	0	0	0	0	0	0
CAY70103	-1.3846834	3.5859665	-0.8660335	.	.	.	loss_of_pathogenicity,reduced_virulence,lethal,unaffected_pathogenicity,increased_virulence_(hypervirulence)	PHI:339,PHI:3835,PHI:1036,PHI:1061,PHI:317,PHI:8752,PHI:3280,PHI:861,PHI:3834,PHI:471,PHI:269,PHI:449,PHI:2052,PHI:780,PHI:7134,PHI:7133,PHI:3831,PHI:270,PHI:6703,PHI:8036,PHI:507,PHI:8035,PHI:62,PHI:6950,PHI:808,PHI:4736,PHI:787,PHI:182,PHI:1119,PHI:2054,PHI:3623,PHI:3279,PHI:3833,PHI:3478,PHI:3832	0	.	0	.	0	.	0.994	0.748	0	0	0.07	0	0	22030.44	199	-2.5	5.1136	7	52	108	66	15	114	52	25	27	1.12195122	.	.	.	0	0	0	0	0	0	0	0	1	1.03	0
CAY68716	-1.3846834	3.017529	-0.936471	.	.	.	loss_of_pathogenicity,reduced_virulence,lethal,unaffected_pathogenicity,increased_virulence_(hypervirulence)	PHI:339,PHI:3835,PHI:1036,PHI:1061,PHI:317,PHI:8752,PHI:3280,PHI:861,PHI:3834,PHI:471,PHI:269,PHI:449,PHI:2052,PHI:780,PHI:7133,PHI:3831,PHI:270,PHI:6703,PHI:8035,PHI:62,PHI:6950,PHI:808,PHI:4736,PHI:787,PHI:182,PHI:1119,PHI:2054,PHI:3623,PHI:3279,PHI:3478,PHI:3833,PHI:3832	0	.	0	.	0	.	0.992	0.667	0	0	0.22	0	0	21324.76	191	0	6.4419	8	49	102	56	19	109	47	24	23	1.361111111	.	.	.	0	0	0	0	0	0	0	0	0.11	0.12	0
CAY68265	-1.3901932	-3.44576	2.50024	.	.	.	.	.	0	.	0	.	0	.	0	0.009	1	1	0.45	1	0	41184.04	381	-26.5	3.9106	11	157	230	96	36	172	63	19	44	1.431372549	1	0	0	1	1	1	1	1	1	1	1	0.88	23.76	0
CAY70672	-1.3923259	-3.1095	2.5005	.	.	.	.	.	0	.	0	.	0	.	0	0.065	1	1	0.6	1	0	41484.58	399	-12	4.3402	8	204	283	84	29	160	56	23	33	1.049180328	0	0	0	1	1	1	1	1	1	1	1	1.35	24	0
CAY67203	-1.404589	4.273804	-0.598196	.	.	.	.	.	0	.	0	.	0	.	0.976	0.836	0	0	0.58	0	0	14458	137	12	10.9477	2	46	81	46	7	85	30	21	9	0.871794872	.	.	.	0	0	0	0	0	0	0	0	0.37	0.37	0
CAY68725	-1.4057611	3.833525	-0.502475	.	.	.	reduced_virulence,unaffected_pathogenicity	PHI:8652	0	.	0	.	0	.	0.875	0.681	0	0	0.06	0	0	23513.18	211	3	7.4738	1	49	88	73	15	110	62	34	28	1.58974359	.	.	.	0	0	0	0	0	0	0	0	0	0.01	0
CAY69292	-1.407412	1.338477	-0.527523	.	.	.	.	.	0	.	0	.	0	.	0.997	0.314	0	0	0.42	0	0	20788.59	201	22.5	11.663	2	79	113	36	19	126	51	37	14	0.569620253	.	.	.	0	0	0	0	0	0	0	0	0	0	0
CAY72188	-1.4135691	-3.0696005	-0.5016005	.	.	.	.	.	0	.	0	.	0	.	0.271	0.301	0	0	0.49	0	0	18105.22	169	20.5	11.4058	1	61	100	32	9	68	38	30	8	1.073170732	.	.	.	0	0	0	0	0	0	0	0	0	0	0
CAY71438	-1.4136921	4.050248	-0.503752	.	.	.	.	.	0	.	0	.	0	.	0.989	0.77	0	0	0.15	0	0	23569.99	217	-0.5	6.0385	0	60	116	78	19	122	60	30	30	1.326086957	.	.	.	0	0	0	0	0	0	0	0	0.01	0.01	0
CAY67526	-1.4144589	-3.572515	2.259485	.	.	.	.	.	0	.	0	.	0	.	0	0.028	1	1	0.65	1	0	137104.17	1248	-89	3.8887	10	396	709	348	146	623	211	64	147	1.966666667	0	0	0	1	0	1	1	1	1	1	1	3.71	26.77	0
CAY68197	-1.423682	-5.9442045	-0.5082045	.	.	.	.	.	0	.	0	.	0	.	0	0.094	0	0	0.08	0	0	51284.08	462	-11	4.8206	1	133	243	71	42	213	118	55	63	0.752136752	.	.	.	0	0	0	0	0	0	0	0	0	0.01	0
CAY68162	-1.4273348	-6.1181445	-0.5321445	.	.	.	.	.	0	.	0	.	0	.	0	0.069	0	0	0.27	0	0	49840.56	458	7.5	8.7454	4	156	272	98	41	209	91	51	40	1.325581395	.	.	.	0	0	0	0	0	0	0	0	0	0	0
CAY71366	-1.4319853	-5.7252615	-0.5052615	.	.	.	reduced_virulence,lethal,unaffected_pathogenicity,increased_virulence_(hypervirulence)	PHI:423,PHI:7617,PHI:7618,PHI:2549,PHI:1458,PHI:7620,PHI:8011,PHI:6510,PHI:7619	0	.	0	.	0	.	0	0.13	0	0	0.06	0	0	66438.62	606	6	7.5269	5	191	327	151	60	318	152	82	70	0.920863309	.	.	.	0	0	0	0	0	0	0	0	0	0.01	0
CAY70459	-1.4320213	-0.6485055	-0.5005055	.	.	.	loss_of_pathogenicity,reduced_virulence,unaffected_pathogenicity	PHI:5028,PHI:5059,PHI:9305,PHI:5029,PHI:3126,PHI:8863,PHI:3950	0	.	0	.	0	.	0	0.142	0	0	0.1	0	0	47144.96	434	-2	6.2977	7	128	226	148	45	251	110	58	52	1	.	.	.	0	0	0	0	0	0	0	0	0	0.03	0
CAY70683	-1.4320213	-9.9008165	-0.5008165	.	.	.	reduced_virulence,lethal	PHI:9321,PHI:2517	0	.	0	.	0	.	0	0.1	0	0	0.13	0	0	44956.93	413	-9.5	5.1855	7	129	214	120	47	234	109	53	56	1.03960396	.	.	.	0	0	0	0	0	0	0	0	0	0.1	0
CAY68325	-1.4358557	-1.378579	-0.504579	.	.	.	loss_of_pathogenicity,reduced_virulence	PHI:6111,PHI:2310,PHI:1015,PHI:2826,PHI:4677,PHI:346,PHI:4182,PHI:300	0	.	0	.	0	.	0	0.021	0	0	0.48	0	0	55746.46	504	7.5	7.5456	15	162	287	140	59	266	102	58	44	1.333333333	.	.	.	0	0	0	0	0	0	0	0	0	1.14	0
CAY71308	-1.4397047	-6.454703	-0.508703	.	.	.	.	.	0	.	0	.	0	.	0	0.009	0	0	0.26	0	0	46589.64	426	-41.5	3.9681	3	131	236	126	44	220	105	34	71	1.202531646	.	.	.	0	0	0	0	0	0	0	0	0	0.05	0
CAY67511	-1.445432	-3.43065	2.51535	.	.	.	.	.	0	.	0	.	0	GH76	0	0.009	1	1	0.65	1	0	49061.76	442	-31	3.8725	11	156	244	120	60	252	73	22	51	1.244186047	0	0	0	1	1	1	1	1	1	1	1	0.05	21.28	0
CAY68933	-1.4468356	-0.9366745	4.0973255	.	.	.	.	.	0	.	0	.	0	.	0	0.161	1	1	0.36	0	0	43406.96	379	8.5	8.3614	9	90	189	100	51	202	96	54	42	2.098039216	.	.	.	1	1	0	0	0	1	0	0	15.54	15.57	0
CAY68864	-1.4500215	-5.0933015	-0.5093015	.	.	.	unaffected_pathogenicity	PHI:1438	0	.	0	.	0	.	0	0.236	0	0	0.19	0	0	38450.44	339	7.5	8.0082	6	87	179	56	37	146	75	44	31	1.080645161	.	.	.	0	0	0	0	0	0	0	0	0	0	0
CAY69719	-1.4519523	-1.4835745	3.3364255	.	.	.	reduced_virulence,unaffected_pathogenicity	PHI:3097,PHI:392,PHI:3095,PHI:104,PHI:3453,PHI:3096	0	.	0	.	0	GT15	0	0.03	1	1	0.1	0	0	62093.74	537	13.5	8.4919	11	137	247	122	86	275	144	82	62	2.08974359	.	.	.	1	1	0	0	0	1	0	1	20.74	20.79	0.85
CAY70795	-1.452729	5.3963585	-0.1956415	.	.	.	.	.	0	.	0	.	0	.	1	0.932	0	0	0.24	0	0	6639.62	60	0	6.1381	6	18	32	10	3	30	18	9	9	1.230769231	.	.	.	0	0	0	0	0	0	0	0	0	0	0
CAY69026	-1.4541708	-3.772682	1.801318	.	.	.	.	.	0	.	0	.	0	.	0.001	0.07	1	1	0.22	1	0	37420.62	320	-7.5	4.8573	4	67	134	95	41	159	75	35	40	3.096774194	.	.	.	1	0	1	0	1	1	1	0	0.61	3.05	0
CAY68330	-1.4615322	-1.5350035	-0.5030035	.	.	.	.	.	0	.	0	.	0	.	0.463	0.365	0	0	0.22	0	0	25055.18	229	-8	5.1085	0	64	118	80	25	115	68	33	35	1.14893617	.	.	.	0	0	0	0	0	0	0	0	0	0.01	0
CAY68564	-1.4640269	3.915738	-0.506262	.	.	.	.	.	0	.	0	.	0	.	0.938	0.799	0	0	0.1	0	0	24957.63	227	2	7.3208	2	67	114	78	20	123	62	33	29	1.291666667	.	.	.	0	0	0	0	0	0	0	0	0.01	0.01	0
CAY68312	-1.4641984	-4.919321	-0.503321	.	.	.	.	.	0	.	0	.	0	.	0.027	0.237	0	0	0.04	0	0	28526.17	252	-7	4.7881	0	66	120	75	26	121	69	32	37	1.96969697	.	.	.	0	0	0	0	0	0	0	0	0	0.04	0
CAY68858	-1.4641984	-5.7858065	-0.4998065	.	.	.	.	.	0	.	0	.	0	.	0	0.119	0	0	0.14	0	0	44148.2	386	-6.5	5.201	0	85	181	126	44	191	107	52	55	2.244897959	.	.	.	0	0	0	0	0	0	0	0	0	0.01	0
CAY69420	-1.464267	-5.320478	-4.374478	.	.	.	loss_of_pathogenicity	PHI:7692,PHI:7693,PHI:7694	0	.	0	.	0	.	0	0.009	0	1	0.32	0	1	81197.84	732	10.5	8.3887	8	225	382	262	97	433	114	65	49	1.74789916	0	0	0	1	1	1	1	1	1	9	10	21.27	226.12	0.695652174
CAY68632	-1.468095	-1.576565	-0.500565	.	.	.	reduced_virulence	PHI:3941	0	.	0	.	0	.	0.189	0.465	0	0	0.17	0	0	28532.54	252	-5.5	4.9992	1	62	110	75	32	135	65	31	34	1.951219512	.	.	.	0	0	0	0	0	0	0	0	0	1.71	0
CAY69212	-1.470005	-6.137255	-0.497255	.	.	.	.	.	0	.	0	.	0	.	0	0.06	0	0	0.06	0	0	33876.75	299	-13.5	4.5477	4	76	133	90	35	163	85	37	48	1.403846154	.	.	.	0	0	0	0	0	0	0	0	0	0.02	0
CAY68289	-1.4709133	-6.2246005	-0.5066005	.	.	.	.	.	0	.	0	.	0	.	0	0.047	0	0	0.1	0	0	91673.58	830	-9.5	5.2725	17	262	452	221	59	368	205	100	105	2	.	.	.	0	0	0	0	0	0	0	0	0.06	0.07	0
CAY67166	-1.4759563	-6.3320175	-0.5060175	.	.	.	loss_of_pathogenicity,reduced_virulence,lethal,unaffected_pathogenicity	PHI:9481,PHI:1269,PHI:1230,PHI:2366,PHI:7568,PHI:5536,PHI:142,PHI:2327,PHI:1178,PHI:1258,PHI:2365,PHI:170,PHI:6317,PHI:4057,PHI:7280,PHI:153,PHI:1043,PHI:7724,PHI:4941,PHI:5427,PHI:4942,PHI:1266,PHI:4779,PHI:342,PHI:1239,PHI:2398,PHI:1248,PHI:6622,PHI:1005,PHI:2438,PHI:5009	0	.	0	.	0	.	0	0.029	0	0	0.08	0	0	77868.36	712	20	8.6731	12	241	392	164	70	336	167	99	68	1.286764706	.	.	.	0	0	0	0	0	0	0	0	0	0.03	0
CAY68264	-1.4779267	-3.3183515	2.5016485	.	.	.	.	.	0	.	0	.	0	.	0	0.03	1	1	0.47	1	0	38626.08	372	-25	3.9427	8	183	271	81	25	150	68	22	46	0.966666667	1	0	0	1	1	1	1	1	1	1	1	1.9	24.67	0
CAY68779	-1.4803617	-2.568209	2.281791	.	.	.	reduced_virulence	PHI:8858	0	.	0	.	0	.	0	0.025	1	1	0.45	1	0	181902.74	1667	-171	3.7769	17	578	991	437	179	841	354	95	259	1.094043887	0	0	0	1	0	1	1	1	1	1	0	0	0.9	0
CAY69051	-1.4862151	-1.1881035	-0.5041035	.	.	.	.	.	0	.	0	.	0	.	0.556	0.33	0	0	0.26	0	0	14407.53	132	16	10.7787	0	50	68	35	9	56	39	28	11	1.392857143	.	.	.	0	0	0	0	0	0	0	0	0	0	0
CAY70651	-1.4887578	-5.0558135	-0.4998135	.	.	.	reduced_virulence	PHI:612	0	.	0	.	0	.	0	0.074	0	0	0.16	0	0	37344.22	341	-14	4.5121	6	101	180	109	28	177	77	33	44	1.526315789	.	.	.	0	0	0	0	0	0	0	0	0.06	0.06	0
CAY69839	-1.4891977	-5.9936	-0.5036	.	.	.	.	.	0	.	0	.	0	.	0	0.085	0	0	0.25	0	0	79238.11	720	9	7.0428	14	205	386	172	70	349	164	94	70	1.231343284	.	.	.	0	0	0	0	0	0	0	0	0	0	0
CAY68938	-1.492677	1.157214	1.791214	.	.	.	loss_of_pathogenicity,reduced_virulence,unaffected_pathogenicity	PHI:2114,PHI:4926,PHI:2306	0	.	0	.	0	.	0	0.061	1	1	0.3	1	0	63026.53	565	-42	4.2257	4	145	297	147	62	295	161	61	100	1.204724409	0	0	0	1	1	0	1	0	1	1	1	0.01	22.91	0
CAY70696	-1.4941595	-3.836154	-0.950154	.	.	.	.	.	0	.	0	.	0	.	0.013	0.506	0	0	0.19	0	0	37072.51	345	0.5	6.6039	5	115	195	117	31	199	78	41	37	0.891566265	.	.	.	0	0	0	0	0	0	0	0	0	3.04	0
CAY69791	-1.4976985	1.086732	-0.503268	.	.	.	.	.	0	.	0	.	0	.	0.689	0.576	0	0	0.26	0	0	27001.84	245	-4	4.9481	2	63	125	80	17	130	53	25	28	1.285714286	.	.	.	0	0	0	0	0	0	0	0	0	0	0
CAY69326	-1.4998552	-10.478454	-0.538454	.	.	.	reduced_virulence,lethal	PHI:9321,PHI:2517	0	.	0	.	0	.	0	0.01	0	0	0.15	0	0	75963.1	705	-6.5	5.7736	8	238	385	224	69	395	165	83	82	0.941520468	.	.	.	0	0	0	0	0	0	0	0	3.36	4.07	0
CAY67150	-1.5024872	-5.5184645	-0.5024645	.	.	.	.	.	0	.	0	.	0	.	0.018	0.146	0	0	0.01	0	0	23097.33	202	-14	4.2707	2	49	86	54	19	104	59	23	36	1.515151515	.	.	.	0	0	0	0	0	0	0	0	0	0	0
CAY71023	-1.5063839	-5.24831	-0.50031	.	.	.	reduced_virulence	PHI:7346,PHI:7251,PHI:3941	0	.	0	.	0	.	0	0.042	0	0	0.04	0	0	53791.77	486	-3	6.1056	4	134	234	158	47	262	125	64	61	1.433333333	.	.	.	0	0	0	0	0	0	0	0	0	0.92	0
CAY70422	-1.5107878	-3.066004	-0.502004	.	.	.	reduced_virulence	PHI:7917	0	.	0	.	0	.	0	0.406	0	0	0.14	0	0	45452.21	409	0	6.5183	0	116	213	127	45	217	107	55	52	1.255813953	.	.	.	0	0	0	0	0	0	0	0	0	0.01	0
CAY69788	-1.5107878	-4.6807125	-0.5087125	.	.	.	reduced_virulence,unaffected_pathogenicity	PHI:6556	0	.	0	.	0	.	0	0.138	0	0	0.17	0	0	54920.71	501	2.5	7.1342	1	144	259	159	40	253	130	68	62	1.626373626	.	.	.	0	0	0	0	0	0	0	0	0	0.03	0
CAY68110	-1.5114541	7.4227535	2.6287535	.	.	.	.	.	0	.	0	.	0	.	0.978	0.821	1	1	0.17	0	0	22784.15	204	0	6.4857	1	49	99	66	16	107	49	25	24	1.84375	.	.	.	0	0	0	0	0	1	0	0	2.51	2.52	0
CAY71302	-1.5239602	-6.233756	-0.503756	.	.	.	loss_of_pathogenicity,unaffected_pathogenicity,reduced_virulence,lethal	PHI:1269,PHI:1230,PHI:245,PHI:2272,PHI:2366,PHI:7810,PHI:1213,PHI:113,PHI:5536,PHI:230,PHI:142,PHI:4679,PHI:1244,PHI:8002,PHI:153,PHI:1083,PHI:1189,PHI:7724,PHI:2827,PHI:4625,PHI:5045,PHI:56,PHI:342,PHI:2429,PHI:1248,PHI:736,PHI:246,PHI:7240,PHI:1196,PHI:5426,PHI:4028,PHI:2327,PHI:1235,PHI:149,PHI:7811,PHI:2303,PHI:170,PHI:427,PHI:309,PHI:4626,PHI:2346,PHI:100,PHI:5479,PHI:9480,PHI:215,PHI:161,PH…	0	.	0	.	0	.	0	0.045	0	0	0	0	0	136734.64	1216	4	6.6856	12	331	609	338	122	572	339	181	158	1.612903226	.	.	.	0	0	0	0	0	0	0	0	0	0	0
CAY71554	-1.5239602	-6.257657	-0.503657	.	.	.	loss_of_pathogenicity,effector_(plant_avirulence_determinant),reduced_virulence,lethal,unaffected_pathogenicity	PHI:9481,PHI:1269,PHI:6803,PHI:1249,PHI:676,PHI:1230,PHI:2272,PHI:245,PHI:2366,PHI:7810,PHI:2127,PHI:1072,PHI:308,PHI:5536,PHI:6837,PHI:230,PHI:142,PHI:1244,PHI:1265,PHI:4680,PHI:85,PHI:2233,PHI:153,PHI:1200,PHI:1083,PHI:406,PHI:1189,PHI:6716,PHI:4941,PHI:2827,PHI:56,PHI:342,PHI:7117,PHI:6474,PHI:736,PHI:382,PHI:165,PHI:7240,PHI:7568,PHI:5426,PHI:528,PHI:9261,PHI:4028,PHI:1194,PHI:2327,PHI:519,PH…	0	.	0	.	0	.	0	0.041	0	0	0.03	0	0	84862.32	753	23	9.3082	7	193	386	186	80	364	193	113	80	1.423357664	.	.	.	0	0	0	0	0	0	0	0	0	0	0
CAY68194	-1.5251117	-4.7155095	-0.5035095	.	.	.	.	.	0	.	0	.	0	.	0.038	0.26	0	0	0.23	0	0	20599	186	26.5	11.5062	1	59	89	60	15	91	57	43	14	1.12195122	.	.	.	0	0	0	0	0	0	0	0	0	0.03	0
CAY69677	-1.5262753	-2.121402	-0.501402	.	.	.	.	.	0	.	0	.	0	.	0.322	0.408	0	0	0.35	0	0	31765.66	280	28	9.8603	16	87	156	38	31	128	85	59	26	1.181818182	.	.	.	0	0	0	0	0	0	0	0	0	0	0
CAY68587	-1.5341455	0.903141	-0.548859	.	.	.	.	.	0	.	0	.	0	.	0.606	0.636	0	0	0.44	0	0	16765.77	147	-3	5.4607	2	33	79	36	22	73	34	17	17	2	.	.	.	0	0	0	0	0	0	0	0	0	0	0
CAY69053	-1.5354325	0.785115	-0.506885	.	.	.	loss_of_pathogenicity,reduced_virulence	PHI:311,PHI:211,PHI:4182,PHI:4677,PHI:3514,PHI:2310,PHI:6111,PHI:65,PHI:6806,PHI:334,PHI:1015,PHI:2826,PHI:300	0	.	0	.	0	.	0.01	0.372	0	0	0.41	0	0	35045.91	317	0	6.4874	8	97	169	95	38	168	76	40	36	1.782608696	.	.	.	0	0	0	0	0	0	0	0	0.01	0.01	0
CAY69281	-1.5572025	-2.998529	-0.566529	.	.	.	reduced_virulence	PHI:7654	0	.	0	.	0	.	0.002	0.426	0	0	0.15	0	0	40529.69	374	1	6.7493	5	119	211	103	29	195	90	47	43	0.976744186	.	.	.	0	0	0	0	0	0	0	0	0	0.1	0
CAY71611	-1.5588863	-6.9427175	-6.9927175	.	.	.	loss_of_pathogenicity,reduced_virulence,unaffected_pathogenicity,increased_virulence_(hypervirulence)	PHI:59,PHI:5440,PHI:2269,PHI:6957,PHI:8927,PHI:7511,PHI:7696,PHI:784,PHI:4077,PHI:7485	0	.	0	.	0	.	0.002	0.173	0	0	0.39	0	1	36432.22	336	13.5	10.1448	0	115	181	123	32	187	64	40	24	1.1875	.	.	.	0	0	0	0	0	0	1	3	23.82	60.65	0
CAY71760	-1.55955	-8.961193	-5.497193	.	.	.	reduced_virulence	PHI:4003	0	.	0	.	0	.	0.01	0.246	0	1	0.44	0	1	18264.03	171	3.5	9.1141	2	69	102	64	27	110	14	9	5	1.128205128	0	0	0	1	1	1	1	0	0	4	4	41.01	88.76	0.869565217
CAY69348	-1.5638955	-3.0980025	2.4999975	.	.	.	.	.	0	.	0	.	0	.	0	0.067	1	1	0.45	1	0	82512.16	763	-54	4.0112	5	278	462	190	69	352	159	54	105	1.335877863	1	0	0	1	1	1	1	1	1	1	1	0.11	22.89	0
CAY70441	-1.5638955	1.788375	2.500375	.	.	.	loss_of_pathogenicity,reduced_virulence,unaffected_pathogenicity	PHI:6813,PHI:6791,PHI:6792,PHI:697,PHI:6814,PHI:9400,PHI:9401,PHI:9402,PHI:6789,PHI:68,PHI:7930,PHI:7928,PHI:7929,PHI:6783,PHI:7935,PHI:6812,PHI:6807,PHI:6784,PHI:6790,PHI:72,PHI:6786,PHI:6811,PHI:17,PHI:7932,PHI:73,PHI:6785,PHI:125	0	.	0	.	0	.	0	0.048	1	1	0.57	1	0	62866.81	582	-28.5	4.1063	7	211	359	168	64	302	89	32	57	1.330097087	0	0	0	1	1	1	1	1	1	1	0	0.67	3.61	0
CAY69880	-1.564758	-4.800019	-0.486019	.	.	.	.	.	0	.	0	.	0	.	0.038	0.243	0	0	0.11	0	0	28695.29	251	-7	4.8451	2	65	116	61	33	121	75	35	40	2.028571429	.	.	.	0	0	0	0	0	0	0	0	0	0.01	0
CAY69166	-1.564758	-1.809505	-0.501505	.	.	.	.	.	0	.	0	.	0	.	0.279	0.503	0	0	0.22	0	0	30065.64	265	3	7.4269	2	66	124	79	31	136	68	37	31	2.102564103	.	.	.	0	0	0	0	0	0	0	0	0.01	0.02	0
CAY68584	-1.565181	-0.409732	-0.501732	.	.	.	increased_virulence_(hypervirulence)	PHI:1139	0	.	0	.	0	.	0	0.182	0	0	0.14	0	0	50131.85	459	17.5	9.5338	7	135	243	137	41	247	135	79	56	1.254901961	.	.	.	0	0	0	0	0	0	0	0	0.03	0.06	0
CAY69786	-1.5689934	4.8170695	-0.4809305	.	.	.	.	.	0	.	0	.	0	.	0.98	0.903	0	0	0.24	0	0	11734.39	103	1	7.5232	5	30	48	19	11	49	23	12	11	2.066666667	.	.	.	0	0	0	0	0	0	0	0	0	0	0
CAY69501	-1.5784531	-2.1266265	-0.5226265	.	.	.	reduced_virulence	PHI:9318	0	.	0	.	0	.	0.092	0.474	0	0	0.2	0	0	35337.37	325	-3.5	5.9327	13	106	178	105	36	186	70	36	34	1.153846154	.	.	.	0	0	0	0	0	0	0	0	0	0.24	0
CAY69936	-1.5803448	-1.137372	4.700628	.	.	.	.	.	0	.	0	.	0	.	0	0.027	1	1	0	0	0	60351.55	537	-7	5.5257	12	167	278	131	56	242	141	70	71	1.576923077	1	0	0	1	0	1	1	0	1	0	0	0.02	0.03	0
CAY69748	-1.5806538	-5.9532045	-0.4692045	.	.	.	unaffected_pathogenicity	PHI:4732	0	.	0	.	0	.	0	0.086	0	0	0.68	0	0	45590.51	421	-1	6.3028	4	139	249	130	34	212	87	45	42	1.342105263	.	.	.	0	0	0	0	0	0	0	0	0	0.03	0
CAY71592	-1.5808045	-1.8358665	-0.5158665	.	.	.	unaffected_pathogenicity	PHI:1604	0	.	0	.	0	.	0.248	0.532	0	0	0.34	0	0	15937.72	145	24	11.5495	2	41	73	42	11	76	45	35	10	1.303030303	.	.	.	0	0	0	0	0	0	0	0	0	0.04	0
CAY71090	-1.5817033	-6.241715	-0.511715	.	.	.	.	.	0	.	0	.	0	.	0	0.045	0	0	0.3	0	0	70699.68	641	12.5	7.8105	13	217	362	152	74	298	133	78	55	1.263157895	.	.	.	0	0	0	0	0	0	0	0	0	0.02	0
CAY71626	-1.5821531	-10.3408595	-4.5208595	.	.	.	.	.	0	.	0	.	0	.	0	0.03	0	1	0.1	0	1	48908.73	437	0.5	6.5447	11	138	211	147	71	271	82	45	37	1.118421053	0	0	0	1	1	1	1	0	1	11	8	29.59	202.29	0.944444444
CAY69950	-1.5821531	-10.356262	-4.710262	.	.	.	.	.	0	.	0	.	0	.	0.002	0.057	0	1	0.36	0	1	35621.08	319	9	8.6945	9	98	151	118	44	204	41	26	15	2.020833333	0	0	0	1	1	1	1	0	1	8	9	41.07	193.43	0.631578947
CAY68975	-1.5869849	-5.459105	-0.519105	.	.	.	reduced_virulence	PHI:3507	0	.	0	.	0	.	0	0.01	0	0	0.22	0	0	58661.75	527	-8.5	5.4315	6	153	283	133	54	240	127	63	64	1.887323944	.	.	.	0	0	0	0	0	0	0	0	0	0	0
CAY70194	-1.588937	-6.0594015	-0.5094015	.	.	.	.	.	0	.	0	.	0	.	0	0.075	0	0	0.21	0	0	33879.05	293	-20.5	4.218	0	59	129	76	29	126	83	32	51	3.652173913	.	.	.	0	0	0	0	0	0	0	0	0	0	0
CAY71784	-1.5896783	-3.644004	2.259996	.	.	.	.	.	0	.	0	.	0	.	0	0.016	1	1	0.35	1	0	20604.87	194	-35.5	3.1917	0	88	117	54	18	88	43	4	39	0.743589744	0	0	0	1	1	1	1	0	1	1	0	0.66	11.17	0
CAY70548	-1.5900592	4.589691	-0.690309	.	.	.	.	.	0	.	0	.	0	.	0.992	0.888	0	0	0.57	0	0	15287.56	136	4.5	9.3754	1	33	70	40	17	74	31	18	13	2.272727273	.	.	.	0	0	0	0	0	0	0	0	0	0	0
CAY69133	-1.5933439	3.279749	-1.004251	.	.	.	.	.	0	.	0	.	0	.	0.934	0.78	0	0	0.47	0	0	19209.91	176	3.5	8.8776	1	52	105	53	18	90	43	24	19	1.483870968	.	.	.	0	0	0	0	0	0	0	0	0	0.01	0
CAY68372	-1.5962558	-6.3689835	-0.4769835	.	.	.	.	.	0	.	0	.	0	.	0	0.018	0	0	0.03	0	0	50291.9	461	-11	5.0552	10	140	234	153	36	262	123	59	64	0.979166667	.	.	.	0	0	0	0	0	0	0	0	0	0	0
CAY69927	-1.5980192	6.7671195	3.0231195	.	.	.	.	.	0	.	0	.	0	.	0.996	0.628	1	1	0.37	0	0	7425.72	66	5.5	9.6879	2	18	33	23	10	40	15	11	4	1.230769231	.	.	.	0	1	0	0	0	0	0	0	9.2	9.2	0
CAY70856	-1.5989919	-5.4449355	-0.5109355	.	.	.	reduced_virulence	PHI:7178	0	.	0	.	0	.	0	0.011	0	0	0.26	0	0	60294.93	552	-8	5.4795	1	168	298	165	60	288	137	68	69	1.209090909	.	.	.	0	0	0	0	0	0	0	0	0	0.14	0
CAY69865	-1.5989919	1.8452875	2.7492875	.	.	.	loss_of_pathogenicity,reduced_virulence,unaffected_pathogenicity	PHI:7111,PHI:210,PHI:9064,PHI:324	0	.	0	.	0	.	0	0.016	1	1	0.01	0	0	56841.93	519	-9.5	4.9646	2	153	283	147	42	256	133	63	70	1.150943396	.	.	.	1	0	0	0	0	0	0	0	0	0	0
CAY67714	-1.6006744	1.6115035	-0.4464965	.	.	.	.	.	0	.	0	.	0	.	0.901	0.442	0	0	0.48	0	0	9662.16	84	22.5	12.0079	4	33	41	8	10	33	26	25	1	1.666666667	.	.	.	0	0	0	0	0	0	0	0	0	0	0
CAY67807	-1.6045564	-5.2812595	-0.5032595	.	.	.	reduced_virulence	PHI:9317,PHI:8573,PHI:502	0	.	0	.	0	.	0	0.037	0	0	0.03	0	0	59906.32	543	3	6.9723	12	160	285	166	52	303	138	73	65	1.097345133	.	.	.	0	0	0	0	0	0	0	0	0	0.05	0
CAY68236	-1.6053298	2.0444605	-0.4975395	.	.	.	reduced_virulence	PHI:7076	0	.	0	.	0	.	0.7	0.557	0	0	0.06	0	0	24756.58	225	-4	5.0767	3	65	106	76	19	125	50	24	26	1.095238095	.	.	.	0	0	0	0	0	0	0	0	0.03	0.08	0
CAY69707	-1.6059526	1.5890735	-3.0669265	.	.	.	.	.	0	.	0	.	0	.	0.997	0.779	0	0	0.45	1	0	8964.49	86	5.5	10.7089	0	32	48	33	4	50	18	12	6	0.782608696	.	.	.	0	0	0	0	0	0	1	1	3.67	21.39	0
CAY70614	-1.6108902	-4.379319	-0.509319	.	.	.	.	.	0	.	0	.	0	.	0	0.355	0	0	0.26	0	0	42342.27	390	-0.5	6.4198	1	119	207	133	41	216	90	47	43	1.256097561	.	.	.	0	0	0	0	0	0	0	0	0.09	2.67	0
CAY72116	-1.613131	-6.334369	-0.508369	.	.	.	.	.	0	.	0	.	0	GT8	0	0.029	0	0	0.19	0	0	47454.28	409	-35	4.2155	1	76	187	117	63	217	119	45	74	1.619047619	.	.	.	0	0	0	0	0	0	0	0	0.76	0.78	0
CAY69188	-1.6175696	5.1104795	-0.5355205	.	.	.	.	.	0	.	0	.	0	.	1	0.941	0	0	0.24	0	0	13580.45	123	1.5	7.4348	8	44	70	29	10	59	32	17	15	1.578947368	.	.	.	0	0	0	0	0	0	0	0	0	0	0
CAY69187	-1.617781	-4.5406755	-0.5066755	.	.	.	reduced_virulence,unaffected_pathogenicity	PHI:6259	0	.	0	.	0	.	0	0.161	0	0	0.04	0	0	35251.78	316	-20.5	4.3665	2	84	152	109	27	162	96	39	57	1.220338983	.	.	.	0	0	0	0	0	0	0	0	0	0.01	0
CAY70586	-1.617781	-6.1762015	-0.5062015	.	.	.	.	.	0	.	0	.	0	.	0	0.055	0	0	0.1	0	0	70151.36	606	-8	5.7214	5	125	250	191	80	299	161	81	80	3.06557377	.	.	.	0	0	0	0	0	0	0	0	0	0.01	0
CAY70990	-1.6197282	-6.045144	-0.513144	.	.	.	.	.	0	.	0	.	0	.	0	0.078	0	0	0.13	0	0	97304.74	893	17.5	9.2502	4	302	511	230	68	398	211	119	92	1.318471338	.	.	.	0	0	0	0	0	0	0	0	1.11	1.15	0
CAY69384	-1.6272119	-6.127168	-0.517168	.	.	.	.	.	0	.	0	.	0	.	0	0.065	0	0	0.19	0	0	38422.43	345	-12.5	4.6631	7	94	186	102	37	179	84	38	46	1.690909091	.	.	.	0	0	0	0	0	0	0	0	0	0.02	0
CAY67958	-1.6293098	-1.1188255	-0.5088255	.	.	.	reduced_virulence,increased_virulence_(hypervirulence)	PHI:6472,PHI:463,PHI:6272	0	.	0	.	0	.	0	0.065	0	0	0	0	0	80900.72	706	-37.5	4.5337	0	157	301	200	61	314	251	108	143	2.284090909	.	.	.	0	0	0	0	0	0	0	0	0.01	0.48	0
CAY71218	-1.6293098	-2.911146	-0.503146	.	.	.	reduced_virulence	PHI:6627	0	.	0	.	0	.	0.036	0.396	0	0	0.16	0	0	31797.62	273	-4	5.6284	0	57	123	66	42	126	80	40	40	3.033333333	.	.	.	0	0	0	0	0	0	0	0	0	0	0
CAY70615	-1.6293098	0.0545085	-0.5054915	.	.	.	reduced_virulence,unaffected_pathogenicity	PHI:6199,PHI:7735,PHI:7734,PHI:277,PHI:7633,PHI:249,PHI:2477,PHI:6206,PHI:7181,PHI:7143,PHI:213	0	.	1	PF00160	0	.	0	0.26	0	0	0.22	0	0	40077.95	361	-8	5.0295	1	105	176	94	40	173	111	53	58	1.637681159	.	.	.	0	0	0	0	0	0	0	0	0	0	0
CAY67766	-1.6293098	-5.412459	-0.502459	.	.	.	reduced_virulence	PHI:2632,PHI:3944,PHI:200,PHI:4922	0	.	0	.	0	.	0	0.015	0	0	0.01	0	0	52330.39	465	-10	5.0997	2	132	214	135	49	236	135	65	70	1.35443038	.	.	.	0	0	0	0	0	0	0	0	0	0.09	0
CAY67147	-1.6293098	-3.2010215	-0.5070215	.	.	.	.	.	0	.	0	.	0	.	0.14	0.411	0	0	0.04	0	0	23458.7	203	-6	4.8247	1	43	95	59	24	104	60	28	32	1.774193548	.	.	.	0	0	0	0	0	0	0	0	0.03	0.03	0
CAY68301	-1.6293098	-4.141154	-0.505154	.	.	.	.	.	0	.	0	.	0	.	0.014	0.38	0	0	0.16	0	0	34066.89	304	-6	5.0356	1	77	143	101	31	158	88	42	46	1.79245283	.	.	.	0	0	0	0	0	0	0	0	0.01	0.03	0
CAY68538	-1.6303651	-6.249801	-0.513801	.	.	.	.	.	0	.	0	.	0	.	0	0.044	0	0	0.43	0	0	49619.41	461	6	7.1377	2	154	260	130	40	224	89	52	37	0.754901961	.	.	.	0	0	0	0	0	0	0	0	0	0	0
CAY67167	-1.6305975	3.545468	-0.792532	.	.	.	.	.	0	.	0	.	0	.	0.997	0.726	0	0	0.48	0	0	15188.98	145	14.5	10.7502	1	48	80	51	10	89	34	25	9	0.891304348	.	.	.	0	0	0	0	0	0	0	0	0.13	0.13	0
CAY68627	-1.6320211	-1.862094	3.465906	.	.	.	.	.	0	.	0	.	0	.	0	0.112	1	1	0.03	0	0	50991.49	449	-14	4.7962	2	106	205	136	42	203	123	57	66	2.358490566	.	.	.	1	0	1	0	0	0	0	0	0.07	0.11	0
CAY71684	-1.6332064	-3.035887	-0.507887	.	.	.	reduced_virulence,unaffected_pathogenicity	PHI:9444,PHI:3947,PHI:419	0	.	0	.	0	.	0.019	0.393	0	0	0.16	0	0	33711.63	299	-3	5.5133	1	79	132	96	35	160	83	41	42	1.545454545	.	.	.	0	0	0	0	0	0	0	0	0	0	0
CAY71039	-1.6341448	2.965155	-0.562845	.	.	.	loss_of_pathogenicity,reduced_virulence,lethal,unaffected_pathogenicity,increased_virulence_(hypervirulence)	PHI:3866,PHI:2802,PHI:5271,PHI:2269,PHI:6957,PHI:7511,PHI:7696,PHI:8929,PHI:8927,PHI:4077,PHI:7915,PHI:7485,PHI:685,PHI:2837,PHI:59,PHI:2836,PHI:5440,PHI:3301,PHI:9460,PHI:2022,PHI:6956,PHI:2247,PHI:2312,PHI:2844,PHI:2835	0	.	0	.	0	.	0.944	0.644	0	0	0.56	0	0	29775.33	278	6	8.3804	7	89	158	98	25	165	62	35	27	1.074626866	.	.	.	0	0	0	0	0	0	0	0	0.02	0.1	0
CAY70088	-1.6404939	-1.3278015	4.5281985	.	.	.	.	.	0	.	0	.	0	.	0	0.024	1	1	0.66	0	0	24348.76	229	-14.5	3.796	0	105	153	49	12	78	30	8	22	0.939393939	0	0	0	1	1	1	1	1	1	0	0	1.85	2.14	0
CAY69463	-1.641975	-2.9698565	-0.4858565	.	.	.	.	.	0	.	0	.	0	.	0.211	0.375	0	0	0.18	0	0	26873.6	235	-6	4.8837	2	52	112	72	31	119	66	31	35	2.821428571	.	.	.	0	0	0	0	0	0	0	0	1.56	1.57	0
CAY70561	-1.6424893	-5.3819025	-0.5619025	.	.	.	reduced_virulence	PHI:8741,PHI:9047	0	.	0	.	0	.	0	0.03	0	0	0.04	0	0	86816.7	775	-67	4.1701	3	203	410	186	73	346	245	92	153	1.606837607	.	.	.	0	0	0	0	0	0	0	0	0.01	0.01	0
CAY71196	-1.6457949	-6.06887	-0.50687	.	.	.	.	.	0	.	0	.	0	.	0.006	0.067	0	0	0.08	0	0	27990.41	255	-14.5	4.4308	3	83	123	75	22	127	72	30	42	1.065217391	.	.	.	0	0	0	0	0	0	0	0	0.04	0.04	0
CAY70958	-1.6473846	-2.7177035	1.8662965	.	.	.	.	.	0	.	0	.	0	.	0.021	0.215	1	1	0.07	1	0	29988.93	261	-3	5.6992	3	72	112	68	41	136	78	39	39	1.568181818	.	.	.	1	1	1	0	1	0	1	0	8.2	8.21	0
CAY72061	-1.6491342	-5.601253	-0.997253	.	.	.	reduced_virulence	PHI:9082	0	.	0	.	0	.	0	0.066	0	0	0.41	0	0	32685.68	297	16.5	10.3977	3	109	160	86	32	158	52	35	17	1.411764706	.	.	.	0	0	0	0	0	0	0	0	8.39	16.3	0
CAY69157	-1.6501558	-4.7353515	-0.5053515	.	.	.	.	.	0	.	0	.	0	.	0.06	0.235	0	0	0.3	0	0	18548.75	167	-14	4.1521	1	46	87	47	20	92	49	18	31	1.363636364	.	.	.	0	0	0	0	0	0	0	0	0	0	0
CAY71936	-1.6501558	-0.676306	-0.504306	.	.	.	loss_of_pathogenicity,reduced_virulence,unaffected_pathogenicity	PHI:5028,PHI:2143,PHI:5059,PHI:9305,PHI:5029,PHI:3126,PHI:8863	0	.	0	.	0	.	0	0.138	0	0	0.06	0	0	51968.88	471	-2	6.1949	4	144	245	140	59	260	119	61	58	1.181818182	.	.	.	0	0	0	0	0	0	0	0	0	0.02	0
CAY68709	-1.6536164	-4.5120115	-0.5100115	.	.	.	.	.	0	.	0	.	0	.	0.001	0.332	0	0	0.04	0	0	38675.85	347	-5.5	5.2933	5	102	185	99	41	187	94	46	48	1.261538462	.	.	.	0	0	0	0	0	0	0	0	1.48	2.1	0
CAY70403	-1.6675986	-2.414757	-0.500757	.	.	.	.	.	0	.	0	.	0	.	0.224	0.457	0	0	0.23	0	0	24613.73	219	-6	5.1267	2	57	108	63	29	111	62	30	32	1.487179487	.	.	.	0	0	0	0	0	0	0	0	0	0.04	0
CAY67491	-1.6675986	-6.3131275	-0.4991275	.	.	.	.	.	0	.	0	.	0	.	0	0.031	0	0	0.11	0	0	34711.69	300	-12	4.69	4	56	130	81	38	155	97	44	53	2.289473684	.	.	.	0	0	0	0	0	0	0	0	0	0	0
CAY69896	-1.667967	-6.3291305	-0.5031305	.	.	.	.	.	0	.	0	.	0	.	0	0.029	0	0	0.02	0	0	96803.16	848	9	7.093	12	231	415	212	112	402	219	121	98	1.677419355	.	.	.	0	0	0	0	0	0	0	0	0	0.05	0
CAY70214	-1.66988	-0.395669	3.896331	.	.	.	reduced_virulence,unaffected_pathogenicity	PHI:392,PHI:3097,PHI:3095,PHI:104,PHI:3453,PHI:3096	0	.	0	.	0	GT15	0	0.118	1	1	0.16	0	0	46765.45	403	-2	6.2377	7	115	195	85	76	204	118	61	57	1.765625	0	0	0	1	1	0	1	0	1	0	1	21	21.01	0.956521739
CAY70947	-1.6706792	-6.08896	-0.50296	.	.	.	.	.	0	.	0	.	0	.	0	0.069	0	0	0.01	0	0	48679.9	445	-7.5	5.4323	10	133	231	151	48	256	111	55	56	1.186813187	.	.	.	0	0	0	0	0	0	0	0	0.13	0.33	0
CAY70659	-1.6716995	-5.964651	-0.498651	.	.	.	.	.	0	.	0	.	0	.	0	0.089	0	0	0.17	0	0	27704.27	246	-19	4.1664	4	60	123	73	25	126	72	27	45	2.085714286	.	.	.	0	0	0	0	0	0	0	0	0	0.02	0
CAY69427	-1.6717564	-4.1140305	1.7839695	.	.	.	.	.	0	.	0	.	0	GT62,GT2_Glycos_transf_2	0	0.017	1	1	0.07	1	0	52136.44	457	-4.5	5.9913	3	113	213	126	71	249	119	61	58	1.532467532	.	.	.	1	1	1	0	0	1	1	1	20.21	20.64	0
CAY68578	-1.6721652	-2.4743185	2.6376815	.	.	.	.	.	0	.	0	.	0	.	0	0.148	1	1	0.01	0	0	44157.99	376	8.5	9.162	2	100	176	70	43	143	116	64	52	1.931818182	.	.	.	1	0	0	0	0	0	0	0	0	0	0
CAY67466	-1.6755962	2.614482	-0.499518	.	.	.	.	.	0	.	0	.	0	.	0.824	0.695	0	0	0.27	0	0	24868.2	226	-7	4.8555	4	70	113	64	27	126	58	27	31	1.413043478	.	.	.	0	0	0	0	0	0	0	0	1.78	2.13	0
CAY68680	-1.6755962	-6.332883	-0.500883	.	.	.	.	.	0	.	0	.	0	.	0	0.028	0	0	0.18	0	0	58828.43	546	-7.5	5.1263	9	173	279	191	31	298	135	65	70	1.186440678	.	.	.	0	0	0	0	0	0	0	0	0	0	0
CAY71981	-1.6788938	4.394462	-0.505538	.	.	.	reduced_virulence	PHI:1533,PHI:4107,PHI:6675	0	.	0	.	0	.	0.997	0.653	0	0	0.23	0	0	16488.93	151	13	10.771	0	41	81	43	4	71	51	32	19	1.257142857	.	.	.	0	0	0	0	0	0	0	0	0	0	0
CAY71440	-1.6847537	9.394366	-0.543634	.	.	.	loss_of_pathogenicity,reduced_virulence,unaffected_pathogenicity,increased_virulence_(hypervirulence)	PHI:1061,PHI:1036,PHI:7012,PHI:8752,PHI:269,PHI:471,PHI:449,PHI:2052,PHI:780,PHI:7010,PHI:7011,PHI:7134,PHI:3831,PHI:6703,PHI:7009,PHI:6950,PHI:808,PHI:787,PHI:1119,PHI:2054,PHI:3623,PHI:3833,PHI:3478,PHI:3832	0	.	0	.	0	.	0.977	0.846	0	0	0.63	0	0	17919.78	162	2.5	7.8703	2	49	81	57	14	89	36	20	16	1.482758621	.	.	.	0	0	0	0	0	0	0	0	0	0.22	0
CAY69785	-1.6847537	4.4324565	-0.3615435	.	.	.	.	.	0	.	0	.	0	.	0.929	0.87	0	0	0.43	0	0	23317.61	208	3	7.3023	7	60	103	56	31	117	46	26	20	1.58974359	.	.	.	0	0	0	0	0	0	0	0	0	0.02	0
CAY67541	-1.6893575	-5.344735	-4.404735	.	.	.	loss_of_pathogenicity	PHI:7692,PHI:7693,PHI:7694	0	.	0	.	0	.	0	0.01	0	1	0.23	0	1	90447.05	816	-2	6.1993	11	253	428	271	110	487	149	76	73	1.358490566	0	0	0	1	1	1	1	1	1	9	9	0.85	200.8	0
CAY69762	-1.689438	-0.88434	2.45166	.	.	.	.	.	0	.	0	.	0	.	0.012	0.432	1	1	0.25	0	0	37934.79	343	-1	6.2487	5	94	180	115	33	196	84	43	41	1.462686567	.	.	.	0	0	0	0	0	1	0	1	11.83	11.86	0.722222222
CAY71333	-1.6924406	-10.2253375	-0.6173375	.	.	.	lethal,unaffected_pathogenicity	PHI:1584,PHI:1569	0	.	0	.	0	.	0.002	0.23	0	0	0.43	0	0	27209.31	254	32	11.716	0	86	134	77	19	137	70	53	17	0.915492958	.	.	.	0	0	0	0	0	0	0	0	0	0.04	0
CAY67589	-1.6924406	-10.2253375	-0.6173375	.	.	.	lethal,unaffected_pathogenicity	PHI:1584,PHI:1569	0	.	0	.	0	.	0.002	0.23	0	0	0.43	0	0	27209.31	254	32	11.716	0	86	134	77	19	137	70	53	17	0.915492958	.	.	.	0	0	0	0	0	0	0	0	0	0.04	0
CAY70151	-1.6933845	-4.42508	-0.99308	.	.	.	unaffected_pathogenicity	PHI:4672,PHI:2038	0	.	0	.	0	.	0.063	0.365	0	0	0.28	0	0	30906.21	293	16.5	10.4491	2	107	165	105	25	182	55	36	19	0.884615385	.	.	.	0	0	0	0	0	0	0	0	13.37	53.4	0
CAY71819	-1.6984377	-1.2881475	4.5258525	.	.	.	.	.	0	.	0	.	0	GH16	0	0.031	1	1	0.49	0	0	49508.23	469	-29.5	4.0687	2	216	307	113	46	203	83	29	54	0.976190476	0	0	0	1	1	1	1	1	1	0	0	0.15	2.82	0
CAY68646	-1.6999725	-3.488048	-6.986048	.	.	.	.	.	0	.	0	.	0	.	0.988	0.595	0	0	0.44	0	1	11756.71	108	4.5	10.225	0	30	64	36	10	66	19	12	7	0.785714286	.	.	.	0	0	0	0	0	0	2	0	9.05	23.65	0
CAY69346	-1.7014769	-3.671387	-0.903387	.	.	.	reduced_virulence	PHI:616,PHI:609	0	.	0	.	0	.	0.005	0.367	0	0	0.25	0	0	34375.03	311	0.5	6.647	2	96	163	84	38	164	71	37	34	1.372881356	.	.	.	0	0	0	0	0	0	0	0	0	0.11	0
CAY68355	-1.7014769	-7.374379	-2.536379	.	.	.	reduced_virulence	PHI:4182	0	.	0	.	0	.	0	0.027	0	0	0.28	1	0	39897.68	361	-12.5	4.7742	5	115	191	102	45	183	93	43	50	1.50877193	.	.	.	0	0	0	0	0	0	1	0	0	6.11	0
CAY71837	-1.7014769	0.594336	-0.589664	.	.	.	unaffected_pathogenicity,increased_virulence_(hypervirulence)	PHI:674	0	.	0	.	0	.	0.045	0.319	0	0	0.1	0	0	32965.32	301	-9	4.8603	8	83	167	87	22	154	77	36	41	1.218181818	.	.	.	0	0	0	0	0	0	0	0	0	0	0
CAY71161	-1.704874	-10.5214665	-4.5754665	.	.	.	.	.	0	.	0	.	0	.	0	0.009	0	1	0.4	0	1	64904.49	574	-13	4.6816	7	149	280	183	81	324	117	53	64	2.256097561	0	0	0	1	0	1	1	1	1	7	7	2.64	160.02	0
CAY67164	-1.7049526	-6.1155525	-0.5115525	.	.	.	.	.	0	.	0	.	0	.	0	0.066	0	0	0.12	0	0	73023.19	657	-1.5	6.3365	3	206	379	152	73	296	165	85	80	1.421875	.	.	.	0	0	0	0	0	0	0	0	0	0.01	0
CAY70831	-1.7049893	4.6722325	-0.4337675	.	.	.	.	.	0	.	0	.	0	.	0.978	0.873	0	0	0.56	0	0	7975.25	71	3.5	7.8219	3	24	36	20	14	44	16	11	5	1.058823529	.	.	.	0	0	0	0	0	0	0	0	0.67	0.75	0
CAY69168	-1.7087569	-6.1067045	-0.5027045	.	.	.	.	.	0	.	0	.	0	.	0	0.066	0	0	0.08	0	0	84380.02	759	5	6.9026	5	216	384	184	90	372	178	97	81	1.482517483	.	.	.	0	0	0	0	0	0	0	0	0	0	0
CAY70017	-1.7102942	-0.4919045	-0.5159045	.	.	.	loss_of_pathogenicity,reduced_virulence,lethal,unaffected_pathogenicity,increased_virulence_(hypervirulence)	PHI:3866,PHI:2802,PHI:5271,PHI:2269,PHI:6957,PHI:7511,PHI:7696,PHI:784,PHI:8927,PHI:4077,PHI:7485,PHI:2837,PHI:685,PHI:7915,PHI:59,PHI:5440,PHI:3301,PHI:9460,PHI:2022,PHI:6956,PHI:2247,PHI:5272,PHI:2312,PHI:2844	0	.	0	.	0	.	0.449	0.555	0	0	0.36	0	0	28344.37	264	-2.5	5.3834	1	91	145	89	24	146	57	28	29	1.263157895	.	.	.	0	0	0	0	0	0	0	0	0.69	0.73	0
CAY67200	-1.7165272	-10.5901595	-4.6441595	.	.	.	.	.	0	.	0	.	0	.	0	0.009	0	1	0.15	0	1	74948.08	660	12.5	8.3044	12	185	317	210	113	398	115	67	48	2.106382979	1	0	0	1	0	1	1	1	1	9	9	9.29	216.75	0
CAY69076	-1.7185999	3.158584	-0.507416	.	.	.	loss_of_pathogenicity,reduced_virulence,lethal,unaffected_pathogenicity,increased_virulence_(hypervirulence)	PHI:339,PHI:1036,PHI:1061,PHI:317,PHI:3280,PHI:8752,PHI:861,PHI:3834,PHI:269,PHI:471,PHI:449,PHI:2052,PHI:780,PHI:7134,PHI:3831,PHI:8036,PHI:270,PHI:507,PHI:6703,PHI:8035,PHI:6950,PHI:808,PHI:4736,PHI:787,PHI:182,PHI:1119,PHI:2054,PHI:3623,PHI:3279,PHI:3478,PHI:3833,PHI:3832	0	.	0	.	0	.	0.811	0.8	0	0	0.17	0	0	24100.56	213	1.5	6.9519	4	53	106	59	27	114	62	33	29	1.512195122	.	.	.	0	0	0	0	0	0	0	0	0	0.01	0
CAY67733	-1.718875	-2.199063	-0.499063	.	.	.	reduced_virulence,unaffected_pathogenicity	PHI:881,PHI:5034,PHI:6517,PHI:9524,PHI:668,PHI:587,PHI:2256,PHI:3277	0	.	0	.	0	.	0.002	0.548	0	0	0.3	0	0	39404.72	357	-2	5.9928	9	109	187	92	45	200	93	47	46	1.397435897	.	.	.	0	0	0	0	0	0	0	0	0	0.17	0
CAY67143	-1.7206217	-6.426247	-0.498247	.	.	.	.	.	0	.	0	.	0	.	0	0.012	0	0	0.35	0	0	59055.84	516	-2.5	6.2602	5	126	237	137	71	253	118	62	56	2.409090909	.	.	.	0	0	0	0	0	0	0	0	0	0.01	0
CAY68661	-1.7206217	0.9705435	-0.5074565	.	.	.	loss_of_pathogenicity	PHI:8615	0	.	0	.	0	.	0.042	0.371	0	0	0.11	0	0	26279.59	232	-9	4.6559	2	59	111	57	28	111	58	26	32	1.638888889	.	.	.	0	0	0	0	0	0	0	0	0	0	0
CAY67136	-1.7206217	1.6801925	-0.5038075	.	.	.	.	.	0	.	0	.	0	.	0.824	0.54	0	0	0.2	0	0	21629.79	190	-6	4.6233	2	39	89	57	18	98	54	24	30	2.461538462	.	.	.	0	0	0	0	0	0	0	0	0.04	0.12	0
CAY67322	-1.7206217	-6.4433095	-0.5033095	.	.	.	.	.	0	.	0	.	0	.	0	0.01	0	0	0.08	0	0	44123.29	396	-17	4.5039	5	85	190	123	24	202	100	43	57	1.357142857	.	.	.	0	0	0	0	0	0	0	0	0	0	0
CAY67294	-1.7206217	-6.425684	-0.503684	.	.	.	loss_of_pathogenicity,reduced_virulence,lethal,unaffected_pathogenicity,increased_virulence_(hypervirulence)	PHI:9481,PHI:1230,PHI:245,PHI:2366,PHI:308,PHI:2272,PHI:1213,PHI:113,PHI:5536,PHI:8854,PHI:6837,PHI:230,PHI:142,PHI:4679,PHI:6717,PHI:1244,PHI:1265,PHI:6085,PHI:8002,PHI:153,PHI:1200,PHI:1083,PHI:406,PHI:1189,PHI:7724,PHI:4941,PHI:2827,PHI:4625,PHI:5045,PHI:56,PHI:342,PHI:2429,PHI:7117,PHI:736,PHI:1032,PHI:246,PHI:7240,PHI:1196,PHI:7568,PHI:8793,PHI:5426,PHI:4028,PHI:2327,PHI:4587,PHI:2365,PHI:14…	0	.	0	.	0	.	0	0.013	0	0	0.05	0	0	40349.33	348	-10.5	4.9641	5	76	147	103	46	184	99	47	52	1.705882353	.	.	.	0	0	0	0	0	0	0	0	0	0.02	0
CAY71654	-1.7206217	-6.0228755	-0.5088755	.	.	.	.	.	0	.	0	.	0	.	0	0.081	0	0	0.04	0	0	38785.02	344	-13.5	4.6243	5	86	159	89	34	169	90	40	50	1.895833333	.	.	.	0	0	0	0	0	0	0	0	0.01	0.01	0
CAY67813	-1.720943	-3.168444	-0.504444	.	.	.	unaffected_pathogenicity	PHI:4732	0	.	0	.	0	.	0.137	0.419	0	0	0.19	0	0	35722.03	327	3.5	7.3464	7	103	174	120	21	173	83	45	38	1.316666667	.	.	.	0	0	0	0	0	0	0	0	0	1.15	0
CAY69832	-1.7209901	-2.9737275	2.7442725	.	.	.	.	.	0	.	0	.	0	.	0	0.047	1	1	0	0	0	223297.01	1978	-9	6.1917	21	541	965	548	215	939	509	261	248	2.033457249	.	.	.	0	0	0	0	0	1	0	0	0.05	0.18	0
CAY68386	-1.7209901	-1.274664	-0.514664	.	.	.	loss_of_pathogenicity	PHI:283	0	.	0	.	0	.	0	0.04	0	0	0	0	0	94391.03	838	9	7.8969	8	250	412	228	84	385	206	111	95	2	.	.	.	0	0	0	0	0	0	0	0	0	0	0
CAY70858	-1.7209901	-6.436383	-0.496383	.	.	.	.	.	0	.	0	.	0	.	0	0.01	0	0	0.24	0	0	107777.5	942	2.5	6.6565	13	225	437	285	138	496	224	120	104	2.609090909	.	.	.	0	0	0	0	0	0	0	0	0	0.28	0
CAY68843	-1.7227353	-6.1077505	-0.5097505	.	.	.	.	.	0	.	0	.	0	.	0.002	0.065	0	0	0.07	0	0	31708.59	293	-14.5	4.6413	0	91	166	70	18	133	97	43	54	0.693333333	.	.	.	0	0	0	0	0	0	0	0	0	0	0
CAY69207	-1.7230747	4.040201	-0.507799	.	.	.	.	.	0	.	0	.	0	.	0.994	0.764	0	0	0.45	0	0	19451.96	176	-2.5	5.8518	0	46	95	57	18	84	43	22	21	1.96	.	.	.	0	0	0	0	0	0	0	0	0	0	0
CAY71258	-1.7245184	-4.5108545	-0.5028545	.	.	.	.	.	0	.	0	.	0	.	0.033	0.299	0	0	0.01	0	0	34104.43	303	-2	6.0987	4	83	142	99	35	165	80	41	39	1.612244898	.	.	.	0	0	0	0	0	0	0	0	0.01	0.07	0
CAY69569	-1.7245184	-4.9303085	-0.5023085	.	.	.	.	.	0	.	0	.	0	.	0.009	0.253	0	0	0.07	0	0	35517.72	324	-7.5	4.7949	4	100	159	116	27	176	89	41	48	1.384615385	.	.	.	0	0	0	0	0	0	0	0	0	0.13	0
CAY70482	-1.7325187	-5.455538	-0.509538	.	.	.	reduced_virulence	PHI:3330,PHI:1671	0	.	0	.	0	.	0	0.009	0	0	0.01	0	0	165036.58	1451	5.5	6.8192	7	346	674	397	169	720	401	211	190	1.748917749	.	.	.	0	0	0	0	0	0	0	0	0	0.06	0
CAY67972	-1.7328087	-3.968295	-0.500295	.	.	.	.	.	0	.	0	.	0	.	0.014	0.408	0	0	0.32	0	0	35558.81	317	-4.5	5.2141	7	84	161	94	39	178	76	37	39	1.711538462	.	.	.	0	0	0	0	0	0	0	0	0.01	0.06	0
CAY68237	-1.7328087	-1.029861	-0.499861	.	.	.	reduced_virulence	PHI:7075	0	.	0	.	0	.	0.26	0.485	0	0	0.07	0	0	31997.09	296	-4.5	5.272	7	91	152	104	23	174	82	40	42	1	.	.	.	0	0	0	0	0	0	0	0	0.01	0.04	0
CAY68997	-1.7352779	-6.2710005	-0.5050005	.	.	.	.	.	0	.	0	.	0	.	0	0.039	0	0	0.17	0	0	23283.88	211	-23.5	4.0062	0	57	111	70	21	108	66	22	44	1.066666667	.	.	.	0	0	0	0	0	0	0	0	0	0.02	0
CAY67113	-1.7364373	-7.2326515	-2.5026515	.	.	.	reduced_virulence,unaffected_pathogenicity	PHI:3595	0	.	0	.	0	.	0	0.045	0	0	0.02	1	0	90371.81	802	1.5	6.6002	15	230	413	207	95	376	206	110	96	1.787610619	.	.	.	0	0	0	0	0	0	1	0	0	2.58	0
CAY68750	-1.7400241	5.185275	-1.094725	.	.	.	reduced_virulence	PHI:6892	0	.	0	.	0	.	0.991	0.889	0	0	0.24	0	0	19457.4	180	10	10.0362	3	58	99	60	12	94	44	28	16	1.1	.	.	.	0	0	0	0	0	0	0	0	0	0	0
CAY70882	-1.7404804	-2.069968	-1.091968	.	.	.	.	.	0	.	0	.	0	.	0.311	0.526	0	0	0.61	0	0	33357.51	320	8	9.098	4	112	181	111	21	191	59	35	24	0.942528736	.	.	.	0	0	0	0	0	0	0	0	0	0.05	0
CAY70126	-1.7480009	1.3048915	2.2508915	.	.	.	loss_of_pathogenicity,reduced_virulence,unaffected_pathogenicity	PHI:6813,PHI:6791,PHI:6792,PHI:6794,PHI:697,PHI:6814,PHI:6788,PHI:9400,PHI:6787,PHI:9402,PHI:7930,PHI:7928,PHI:480,PHI:6783,PHI:6784,PHI:72,PHI:6786,PHI:6815,PHI:7933,PHI:6811,PHI:6789,PHI:7932,PHI:6785,PHI:68,PHI:125,PHI:6809,PHI:7931,PHI:6808,PHI:126,PHI:9401,PHI:7926,PHI:127,PHI:7929,PHI:7925,PHI:7935,PHI:6812,PHI:6807,PHI:6816,PHI:6790,PHI:17,PHI:7934,PHI:73,PHI:6793	0	.	0	.	0	.	0	0.009	1	1	0.3	1	0	60511.58	562	-43	3.9527	3	208	328	165	58	286	114	37	77	1.140186916	0	0	0	1	0	1	1	1	1	1	0	0.02	0.68	0
CAY71446	-1.7514952	-0.7056345	-0.6036345	.	.	.	loss_of_pathogenicity,unaffected_pathogenicity,reduced_virulence,lethal,increased_virulence_(hypervirulence)	PHI:339,PHI:1036,PHI:317,PHI:1061,PHI:3280,PHI:8752,PHI:861,PHI:3834,PHI:269,PHI:471,PHI:449,PHI:2052,PHI:780,PHI:7134,PHI:7133,PHI:3831,PHI:270,PHI:8036,PHI:507,PHI:6703,PHI:8035,PHI:62,PHI:6950,PHI:7009,PHI:4736,PHI:808,PHI:787,PHI:182,PHI:1119,PHI:3279,PHI:3623,PHI:2054,PHI:3833,PHI:3478,PHI:3832	0	.	0	.	0	.	0.425	0.558	0	0	0.07	0	0	24212.95	218	-7.5	4.6782	4	69	116	61	19	98	60	27	33	1.617647059	.	.	.	0	0	0	0	0	0	0	0	0.32	0.32	0
CAY67165	-1.7542262	-5.0929255	-0.5129255	.	.	.	reduced_virulence	PHI:8000	0	.	0	.	0	.	0	0.07	0	0	0.21	0	0	62449.32	572	17	9.6827	3	192	309	136	50	275	124	73	51	1.277777778	.	.	.	0	0	0	0	0	0	0	0	0	0.3	0
CAY67826	-1.7562296	2.9731225	-0.5388775	.	.	.	loss_of_pathogenicity,reduced_virulence,unaffected_pathogenicity,increased_virulence_(hypervirulence)	PHI:5051,PHI:6455,PHI:4917,PHI:9134	0	.	0	.	0	AA6	0.274	0.478	0	0	0.65	0	0	20932.84	201	1	6.8782	0	81	122	63	24	125	29	16	13	0.783333333	.	.	.	0	0	0	0	0	0	0	0	2.53	3.08	0
CAY69799	-1.7580158	0.7376285	2.5876285	.	.	.	reduced_virulence	PHI:854,PHI:5187	0	.	0	.	0	AA2	0.001	0.524	1	1	0.22	0	0	42004.87	376	3	7.0348	1	112	193	86	54	191	104	56	48	1.2	.	.	.	1	1	0	0	0	1	0	0	2.26	2.77	0
CAY69550	-1.7594011	-6.094339	-6.992339	.	.	.	reduced_virulence,unaffected_pathogenicity	PHI:4672,PHI:2038,PHI:9082	0	.	0	.	0	.	0.384	0.599	0	0	0.45	0	1	30108.04	283	10.5	9.9918	2	102	160	95	31	178	55	33	22	0.921052632	.	.	.	0	0	0	0	0	0	1	3	18.12	78.24	0
CAY68158	-1.7602654	0.715734	-0.508266	.	.	.	.	.	0	.	0	.	0	.	0.839	0.365	0	0	0.28	0	0	21267.1	190	-9	4.4292	1	44	98	62	18	96	50	21	29	2.076923077	.	.	.	0	0	0	0	0	0	0	0	0	0.26	0
CAY69929	-1.7618563	4.7985535	4.7445535	.	.	.	.	.	0	.	0	.	0	.	0.737	0.272	1	1	0.39	0	0	8974.52	79	2.5	7.8874	2	19	35	27	11	46	14	9	5	1.909090909	.	.	.	1	1	0	0	1	1	0	0	10.3	10.3	0
CAY68326	-1.7679303	-3.5152705	2.2507295	.	.	.	.	.	0	.	0	.	0	.	0	0.039	1	1	0.26	1	0	59673.29	528	-20	4.389	10	148	280	161	57	274	101	42	59	1.708333333	0	0	0	1	0	1	1	1	1	1	1	1.4	23.43	0
CAY67080	-1.7685686	-9.0958665	-0.5018665	.	.	.	lethal	PHI:2540	0	.	0	.	0	.	0.035	0.366	0	0	0.08	0	0	32052.28	286	-6	5.106	4	74	147	77	31	147	81	39	42	1.362068966	.	.	.	0	0	0	0	0	0	0	0	0	0	0
CAY69813	-1.7685686	-6.2540645	-0.5000645	.	.	.	.	.	0	.	0	.	0	.	0	0.041	0	0	0.33	0	0	58433.07	525	-11	4.9994	5	140	272	155	54	271	130	62	68	1.633333333	.	.	.	0	0	0	0	0	0	0	0	0	1.36	0
CAY70374	-1.7690791	-2.185902	-0.499902	.	.	.	.	.	0	.	0	.	0	.	0.158	0.561	0	0	0.46	0	0	27742.74	246	-3	5.3603	0	76	137	55	31	114	61	30	31	1.707317073	.	.	.	0	0	0	0	0	0	0	0	0	0.02	0
CAY67552	-1.7828925	-6.4489155	-0.5089155	.	.	.	.	.	0	.	0	.	0	.	0	0.01	0	0	0	0	0	75350.76	667	-6	5.9205	4	165	319	178	63	305	218	110	108	1.456896552	.	.	.	0	0	0	0	0	0	0	0	0	0	0
CAY69949	-1.7828925	-5.9892845	-0.5052845	.	.	.	.	.	0	.	0	.	0	.	0	0.086	0	0	0.09	0	0	51284.19	450	-1	6.3572	3	113	217	133	58	237	122	63	59	1.5625	.	.	.	0	0	0	0	0	0	0	0	0.03	0.08	0
CAY70631	-1.7851155	6.696346	3.276346	.	.	.	.	.	0	.	0	.	0	.	0.87	0.7	1	1	0.07	0	0	19395.24	170	5	9.5243	0	41	73	53	17	81	46	26	20	2.166666667	.	.	.	1	1	0	0	0	1	0	1	19.62	20.9	0.85
CAY69990	-1.7867892	-0.2855635	-0.5015635	.	.	.	.	.	0	.	0	.	0	.	0.571	0.465	0	0	0.01	0	0	27282.43	245	-1	6.3015	2	66	114	74	28	134	71	37	34	1.196078431	.	.	.	0	0	0	0	0	0	0	0	0	0.01	0
CAY67068	-1.7876136	2.216965	-0.537035	.	.	.	loss_of_pathogenicity,unaffected_pathogenicity,reduced_virulence,lethal,increased_virulence_(hypervirulence)	PHI:3866,PHI:2802,PHI:5271,PHI:2269,PHI:6957,PHI:8929,PHI:7696,PHI:784,PHI:4077,PHI:7485,PHI:2837,PHI:685,PHI:7915,PHI:59,PHI:5440,PHI:9460,PHI:3301,PHI:2022,PHI:2247,PHI:6956,PHI:5272,PHI:2312,PHI:2844,PHI:2835	0	.	0	.	0	.	0.878	0.581	0	0	0.31	0	0	26804.66	255	-1.5	5.4133	0	90	140	92	16	145	53	26	27	0.951612903	.	.	.	0	0	0	0	0	0	0	0	0.01	0.05	0
CAY69338	-1.7890121	3.2072825	2.5592825	.	.	.	.	.	0	.	0	.	0	.	0.512	0.596	1	1	0.31	0	0	15030.85	133	12	10.4619	1	33	54	42	15	77	30	22	8	1.444444444	.	.	.	1	1	0	0	0	1	0	1	17.87	17.93	1
CAY71587	-1.7890921	-4.888854	-0.502854	.	.	.	.	.	0	.	0	.	0	.	0.002	0.267	0	0	0.05	0	0	34176.35	304	-11	4.7249	7	86	157	80	33	153	88	40	48	1.381818182	.	.	.	0	0	0	0	0	0	0	0	0	0	0
CAY69404	-1.7909973	-1.888234	3.835766	.	.	.	unaffected_pathogenicity	PHI:2488,PHI:2510	0	.	0	.	0	GH47	0	0.046	1	1	0.22	0	0	61913.28	534	4.5	6.9203	3	128	249	139	92	278	142	78	64	1.974025974	.	.	.	1	1	0	0	0	1	0	1	19.97	20.03	0.695652174
CAY68700	-1.7953762	1.770051	4.332051	.	.	.	.	.	0	.	0	.	0	.	0.344	0.229	1	1	0.41	0	0	12950.2	113	8.5	10.2403	1	25	47	39	15	64	20	15	5	2	.	.	.	1	1	1	0	1	0	0	0	3.11	4.06	0
CAY71260	-1.8025861	1.730099	-0.501901	.	.	.	unaffected_pathogenicity	PHI:1649	0	.	0	.	0	.	0.898	0.474	0	0	0.67	0	0	27843.24	251	-14.5	4.2156	1	67	145	58	27	112	52	20	32	2.222222222	.	.	.	0	0	0	0	0	0	0	0	0	0.03	0
CAY70797	-1.804398	-5.8424065	-0.5204065	.	.	.	.	.	0	.	0	.	0	.	0	0.113	0	0	0.24	0	0	61315.41	551	2.5	7.1336	1	153	301	139	51	251	142	74	68	1.612244898	.	.	.	0	0	0	0	0	0	0	0	0	0	0
CAY68923	-1.8070865	-6.140715	-0.488715	.	.	.	.	.	0	.	0	.	0	.	0	0.058	0	0	0.1	0	0	57688.79	504	0	6.5151	3	111	228	140	67	264	154	80	74	1.747126437	.	.	.	0	0	0	0	0	0	0	0	1.34	1.37	0
CAY71788	-1.8086157	-1.803281	4.088719	.	.	.	.	.	0	.	0	.	0	.	0.004	0.014	1	1	0.49	0	0	6267.42	58	2.5	8.535	2	23	36	25	7	39	5	4	1	0.866666667	.	.	.	1	1	0	0	0	1	0	1	21.02	21.02	0.956521739
CAY67587	-1.8131818	-5.7565565	-0.6625565	.	.	.	.	.	0	.	0	.	0	.	0	0.151	0	0	0.16	0	0	19466.57	169	-44.5	3.729	6	34	75	37	15	66	84	21	63	1.206896552	.	.	.	0	0	0	0	0	0	0	0	0	0	0
CAY71439	-1.8149426	1.76398	-0.91802	.	.	.	.	.	0	.	0	.	0	.	0.834	0.613	0	0	0.09	0	0	27251.18	252	2	7.289	3	83	134	82	23	138	60	32	28	1.2	.	.	.	0	0	0	0	0	0	0	0	0.01	0.82	0
CAY71832	-1.8152672	-3.489711	-0.499711	.	.	.	reduced_virulence	PHI:1047	0	.	0	.	0	.	0.003	0.332	0	0	0.02	0	0	37536.82	337	-2	6.1061	4	87	176	104	38	184	90	46	44	1.188405797	.	.	.	0	0	0	0	0	0	0	0	0	0	0
CAY68973	-1.8163475	3.4723345	-0.5536655	.	.	.	.	.	0	.	0	.	0	.	1	0.671	0	0	0.44	0	0	14415.09	127	1	6.734	5	34	68	34	15	55	30	17	13	3.416666667	.	.	.	0	0	0	0	0	0	0	0	0	0.02	0
CAY69907	-1.8165165	-3.540138	-0.504138	.	.	.	.	.	0	.	0	.	0	.	0.261	0.233	0	0	0.08	0	0	16937.16	151	-9	4.2772	0	36	73	48	12	79	43	17	26	1.185185185	.	.	.	0	0	0	0	0	0	0	0	0	0	0
CAY72034	-1.8165165	-4.9332555	-0.5092555	.	.	.	reduced_virulence	PHI:6875	0	.	0	.	0	.	0	0.096	0	0	0.26	0	0	52036.04	456	-7	5.2457	1	91	207	167	44	227	121	59	62	2.913043478	.	.	.	0	0	0	0	0	0	0	0	0	0.01	0
CAY67545	-1.8180816	3.293682	-0.584318	.	.	.	loss_of_pathogenicity,reduced_virulence,unaffected_pathogenicity	PHI:7011,PHI:1061,PHI:7010,PHI:3833,PHI:8752,PHI:6703,PHI:3834,PHI:7009	0	.	0	.	0	.	0.552	0.261	0	0	0.02	0	0	21725.96	190	-2.5	5.6416	1	45	84	61	23	103	52	26	26	1.3	.	.	.	0	0	0	0	0	0	0	0	0.03	0.03	0
CAY70780	-1.8187305	-6.4499185	-0.5099185	.	.	.	.	.	0	.	0	.	0	.	0	0.01	0	0	0.09	0	0	66506.26	613	-14.5	4.8323	3	193	331	200	43	308	172	80	92	1.209677419	.	.	.	0	0	0	0	0	0	0	0	0.01	0.05	0
CAY71867	-1.8236701	-5.5206805	-6.7266805	.	.	.	.	.	0	.	0	.	0	.	0.934	0.267	0	1	0.28	0	1	9035.68	84	2	7.8594	2	28	46	33	13	59	11	7	4	1.045454545	.	.	.	1	0	0	0	0	0	2	2	27.43	43.62	0.85
CAY68130	-1.823781	-3.9227445	-0.5027445	.	.	.	.	.	0	.	0	.	0	.	0	0.43	0	0	0.24	0	0	44102.75	416	4	8.3473	0	127	231	152	32	239	107	57	50	1.028846154	.	.	.	0	0	0	0	0	0	0	0	0	0.05	0
CAY68790	-1.8309958	0.254863	-0.499137	.	.	.	reduced_virulence	PHI:8908	0	.	0	.	0	.	0.393	0.566	0	0	0.38	0	0	28402.9	255	-7	4.7514	1	75	123	76	28	128	57	26	31	1.780487805	.	.	.	0	0	0	0	0	0	0	0	0.01	0.02	0
CAY71268	-1.8338537	2.4113535	-0.5046465	.	.	.	.	.	0	.	0	.	0	.	0.839	0.647	0	0	0.14	0	0	15059.98	129	-1	5.7915	0	30	54	31	19	60	40	20	20	2.823529412	.	.	.	0	0	0	0	0	0	0	0	0	0	0
CAY69657	-1.8338537	2.5052705	-0.5067295	.	.	.	.	.	0	.	0	.	0	.	0.845	0.657	0	0	0.34	0	0	13486.63	118	10	10.7618	0	28	54	33	6	50	35	23	12	2.125	.	.	.	0	0	0	0	0	0	0	0	0	0	0
CAY67120	-1.8339427	-6.176966	-0.524966	.	.	.	.	.	0	.	0	.	0	.	0.001	0.057	0	0	0.14	0	0	33723.13	312	-17	4.342	0	95	170	106	28	175	77	31	46	1.02739726	.	.	.	0	0	0	0	0	0	0	0	0	0.09	0
CAY69109	-1.8342221	-5.9020325	-0.5080325	.	.	.	.	.	0	.	0	.	0	.	0	0.101	0	0	0.05	0	0	87508.66	783	23.5	9.5752	2	225	402	193	82	345	204	119	85	1.822033898	.	.	.	0	0	0	0	0	0	0	0	0	0	0
CAY69361	-1.835602	4.8169545	3.3409545	.	.	.	.	.	0	.	0	.	0	.	0.825	0.421	1	1	0.04	0	0	11021.49	99	-3	4.6952	0	23	52	28	6	50	31	14	17	1.142857143	.	.	.	0	1	0	0	0	1	0	0	9.18	9.18	0
CAY68087	-1.8377504	-1.4293115	-0.5013115	.	.	.	loss_of_pathogenicity,reduced_virulence,unaffected_pathogenicity	PHI:8724,PHI:265,PHI:8722	0	.	0	.	0	.	0	0.012	0	0	0	0	0	61191.7	547	2.5	6.7911	1	138	274	175	59	294	156	83	73	1.135135135	.	.	.	0	0	0	0	0	0	0	0	0	0.01	0
CAY69900	-1.8377987	-11.61684	-5.85084	.	.	.	.	.	0	.	0	.	0	GT22	0	0.039	0	1	0.1	0	1	70670.74	613	16	8.8501	7	142	267	212	113	382	112	68	44	2.043478261	.	.	.	1	0	1	0	0	1	8	9	19.24	196.74	0.888888889
CAY71804	-1.8377987	-11.875894	-5.929894	.	.	.	.	.	0	.	0	.	0	GT22	0	0.009	0	1	0.26	0	1	60186.45	527	10.5	8.8058	4	124	233	186	88	324	96	56	40	2.24	.	.	.	1	0	1	0	1	0	10	9	16.24	177.93	0.888888889
CAY69859	-1.8433383	3.3420655	-0.5039345	.	.	.	.	.	0	.	0	.	0	.	0.905	0.736	0	0	0.59	0	0	22503.51	205	-4.5	4.6971	5	65	112	60	23	115	44	20	24	1.43902439	.	.	.	0	0	0	0	0	0	0	0	5.51	7.62	0
CAY70705	-1.8458111	-6.2792735	-0.5372735	.	.	.	.	.	0	.	0	.	0	.	0	0.043	0	0	0.22	0	0	44350.82	402	-5.5	5.6143	6	133	231	86	29	157	102	51	51	1.491803279	.	.	.	0	0	0	0	0	0	0	0	0	0	0
CAY70326	-1.8458111	-5.9372115	-0.5252115	.	.	.	.	.	0	.	0	.	0	CBM21	0	0.098	0	0	0.36	0	0	56423.29	508	-0.5	6.3649	5	169	298	110	56	214	110	56	54	2.387096774	.	.	.	0	0	0	0	0	0	0	0	0	0	0
CAY72157	-1.8458111	-6.251603	-0.515603	.	.	.	.	.	0	.	0	.	0	.	0	0.044	0	0	0.12	0	0	66523.53	604	0	6.5117	3	202	345	125	66	266	136	71	65	1.46	.	.	.	0	0	0	0	0	0	0	0	0	0	0
CAY70376	-1.8508778	7.6216095	3.4936095	.	.	.	.	.	0	.	0	.	0	.	0.913	0.775	1	1	0.14	0	0	23391.47	205	-4.5	5.0563	6	51	97	53	25	103	48	23	25	1.705882353	.	.	.	1	1	0	0	0	1	0	1	19.89	19.9	1
CAY70650	-1.8521093	-5.161156	-0.517156	.	.	.	.	.	0	.	0	.	0	.	0	0.226	0	0	0.06	0	0	40596.7	368	-3.5	5.5285	4	115	194	100	32	176	99	49	50	1.571428571	.	.	.	0	0	0	0	0	0	0	0	0	0.01	0
CAY68688	-1.8521609	4.7350285	-0.5089715	.	.	.	.	.	0	.	0	.	0	.	0.995	0.879	0	0	0.67	0	0	11575.49	107	8	10.3063	1	36	55	35	8	58	22	15	7	1.714285714	.	.	.	0	0	0	0	0	0	0	0	0.01	0.03	0
CAY70793	-1.8527262	-1.5731505	-0.5231505	.	.	.	.	.	0	.	0	.	0	.	0.211	0.614	0	0	0.06	0	0	32164.54	294	-1.5	6.1611	3	88	154	96	32	161	74	38	36	1.333333333	.	.	.	0	0	0	0	0	0	0	0	0	0.12	0
CAY67914	-1.8598397	-6.0231625	-0.4971625	.	.	.	.	.	0	.	0	.	0	.	0	0.079	0	0	0.36	0	0	45666.61	404	-11	4.7332	3	106	191	110	49	203	90	41	49	2.4	.	.	.	0	0	0	0	0	0	0	0	0	0.01	0
CAY69756	-1.8599606	0.2677	-1.0063	.	.	.	loss_of_pathogenicity,reduced_virulence,unaffected_pathogenicity	PHI:9354,PHI:415,PHI:504,PHI:8862,PHI:9353,PHI:8963,PHI:9319	0	.	0	.	0	.	0.002	0.377	0	0	0.07	0	0	40050.91	370	-1	6.174	2	111	196	126	27	206	97	49	48	1.119047619	.	.	.	0	0	0	0	0	0	0	0	0	0.02	0
CAY68208	-1.8603128	-5.338652	-0.518652	.	.	.	reduced_virulence	PHI:4042	0	.	0	.	0	.	0	0.03	0	0	0.09	0	0	57022.5	517	-8.5	5.4421	6	167	295	128	55	244	127	63	64	1.284090909	.	.	.	0	0	0	0	0	0	0	0	0	1.34	0
CAY67940	-1.8633937	3.0507045	-0.4592955	.	.	.	.	.	0	.	0	.	0	.	0.995	0.59	0	0	0.26	0	0	7105.2	63	-0.5	5.7557	3	14	35	21	6	37	20	10	10	1.076923077	.	.	.	0	0	0	0	0	0	0	0	0.04	0.04	0
CAY67790	-1.8663154	2.0841305	2.7741305	.	.	.	.	.	0	.	0	.	0	.	0.232	0.653	1	1	0.39	0	0	30501.71	271	7.5	9.3568	1	73	138	84	33	137	57	34	23	1.9	.	.	.	1	1	0	0	0	1	0	1	24.26	24.26	1
CAY70639	-1.8691103	-4.668121	-0.510121	.	.	.	.	.	0	.	0	.	0	.	0	0.307	0	0	0.2	0	0	40989.84	376	-3.5	5.6562	8	124	199	110	37	205	80	40	40	1.328571429	.	.	.	0	0	0	0	0	0	0	0	0	0.01	0
CAY69814	-1.8699596	-6.4472575	-0.5072575	.	.	.	.	.	0	.	0	.	0	.	0	0.01	0	0	0.08	0	0	155793.34	1409	-4	6.2744	25	425	742	381	158	760	343	176	167	1.252669039	.	.	.	0	0	0	0	0	0	0	0	0.04	0.47	0
CAY71391	-1.8699871	-0.8016885	-0.5736885	.	.	.	loss_of_pathogenicity,reduced_virulence,lethal,unaffected_pathogenicity,increased_virulence_(hypervirulence)	PHI:339,PHI:3835,PHI:1036,PHI:1061,PHI:317,PHI:3280,PHI:8752,PHI:861,PHI:3834,PHI:269,PHI:471,PHI:449,PHI:2052,PHI:780,PHI:7134,PHI:7133,PHI:3831,PHI:270,PHI:8036,PHI:6703,PHI:507,PHI:8035,PHI:62,PHI:6950,PHI:7009,PHI:4736,PHI:808,PHI:787,PHI:182,PHI:1119,PHI:3279,PHI:3623,PHI:2054,PHI:3833,PHI:3478,PHI:3832	0	.	0	.	0	.	0.469	0.493	0	0	0.23	0	0	22813.74	203	-5.5	4.7139	4	56	107	58	18	97	59	27	32	1.964285714	.	.	.	0	0	0	0	0	0	0	0	0.01	0.01	0
CAY70178	-1.8735	-2.7433615	-0.4993615	.	.	.	.	.	0	.	0	.	0	.	0.025	0.601	0	0	0.47	0	0	12125.38	106	27	11.214	5	32	43	23	12	47	37	33	4	1.736842105	.	.	.	0	0	0	0	0	0	0	0	0	0.01	0
CAY70496	-1.8779063	-4.111072	-0.559072	.	.	.	.	.	0	.	0	.	0	.	0.005	0.403	0	0	0.15	0	0	39243.63	354	-0.5	6.4031	0	91	189	117	35	178	97	50	47	1.590163934	.	.	.	0	0	0	0	0	0	0	0	0.02	0.02	0
CAY69578	-1.8779063	-4.7295565	-0.5115565	.	.	.	.	.	0	.	0	.	0	.	0	0.297	0	0	0.4	0	0	39854.05	363	6	7.505	6	113	210	101	45	187	90	51	39	1.304347826	.	.	.	0	0	0	0	0	0	0	0	0	0	0
CAY70689	-1.8788368	-3.2684645	-0.9764645	.	.	.	.	.	0	.	0	.	0	.	0.137	0.481	0	0	0.46	0	0	29758.03	266	3	8.033	1	67	140	71	29	135	65	35	30	1.666666667	.	.	.	0	0	0	0	0	0	0	0	0.01	0.03	0
CAY68299	-1.8827317	7.64249	3.01649	.	.	.	.	.	0	.	0	.	0	GT28	0.983	0.788	1	1	0.34	0	0	21564.88	193	3	8.7772	1	47	91	64	16	96	50	27	23	2.32	.	.	.	0	0	0	0	1	1	0	0	11.21	11.21	0
CAY70027	-1.8827317	5.3298195	0.2538195	.	.	.	.	.	0	.	0	.	0	.	0.991	0.855	1	1	0.4	1	0	12321.02	109	8	10.4737	0	35	52	21	18	54	29	19	10	1.545454545	.	.	.	0	1	0	0	0	0	1	1	18.04	18.04	0.842105263
CAY69482	-1.883714	-10.7499235	-4.9959235	.	.	.	.	.	0	.	0	.	0	.	0	0.041	0	1	0.21	0	1	45185.66	387	6.5	8.2795	5	93	157	145	76	249	50	30	20	3.023255814	0	0	0	1	1	1	1	1	1	10	8	5.25	185.85	0
CAY67632	-1.8857331	1.8958965	-0.5041035	.	.	.	.	.	0	.	0	.	0	.	0.986	0.414	0	0	0.11	0	0	17717.56	156	7	10.2808	1	38	73	33	8	63	54	31	23	1.166666667	.	.	.	0	0	0	0	0	0	0	0	0	0	0
CAY67631	-1.8857331	-4.7952405	-0.5052405	.	.	.	.	.	0	.	0	.	0	.	0.018	0.267	0	0	0.03	0	0	27724.75	240	-9	4.8089	2	58	113	53	29	108	80	37	43	1.777777778	.	.	.	0	0	0	0	0	0	0	0	0	0.01	0
CAY71235	-1.8857331	-5.181532	-0.501532	.	.	.	.	.	0	.	0	.	0	.	0	0.22	0	0	0.08	0	0	42457.84	364	-1	6.3519	2	74	167	87	63	186	112	58	54	1.928571429	.	.	.	0	0	0	0	0	0	0	0	0	0.04	0
CAY70742	-1.8857331	-4.190656	-0.500656	.	.	.	.	.	0	.	0	.	0	.	0.087	0.298	0	0	0.06	0	0	28953.9	250	1.5	6.8392	3	57	109	72	31	130	75	40	35	1.43902439	.	.	.	0	0	0	0	0	0	0	0	0	0	0
CAY68797	-1.8857331	-4.7429715	-0.5069715	.	.	.	.	.	0	.	0	.	0	.	0.011	0.283	0	0	0.21	0	0	30576.83	260	-4	5.3996	2	59	116	70	48	137	77	38	39	2.371428571	.	.	.	0	0	0	0	0	0	0	0	0	0.02	0
CAY71949	-1.8857331	-6.35411	-0.50411	.	.	.	.	.	0	.	0	.	0	.	0	0.025	0	0	0.05	0	0	70786.72	616	-6	5.8002	6	146	281	178	82	311	169	85	84	1.930232558	.	.	.	0	0	0	0	0	0	0	0	0	0.46	0
CAY68862	-1.8857331	-6.2815125	-0.5095125	.	.	.	.	.	0	.	0	.	0	.	0	0.038	0	0	0.19	0	0	56766.55	495	-0.5	6.4603	3	109	223	132	63	239	138	73	65	2.590163934	.	.	.	0	0	0	0	0	0	0	0	0	0	0
CAY67199	-1.8857331	-3.5439765	-0.5119765	.	.	.	reduced_virulence	PHI:9145	0	.	0	.	0	.	0.131	0.197	0	0	0.05	0	0	18041	152	0.5	6.7182	2	25	51	51	18	77	50	26	24	3.692307692	.	.	.	0	0	0	0	0	0	0	0	0	0.01	0
CAY69577	-1.8857331	-7.4250155	-2.5090155	.	.	.	reduced_virulence	PHI:7186,PHI:7345	0	.	0	.	0	.	0	0.014	0	0	0	1	0	54307.11	481	-5	5.9081	5	133	223	155	51	247	142	72	70	1.304878049	.	.	.	0	0	0	0	0	0	1	0	0	5.11	0
CAY70505	-1.8857331	-5.6606605	-0.5066605	.	.	.	.	.	0	.	0	.	0	.	0	0.141	0	0	0.14	0	0	45391.71	401	-8.5	5.0291	4	98	180	127	46	207	115	55	60	1.968253968	.	.	.	0	0	0	0	0	0	0	0	0	0.12	0
CAY70576	-1.8857331	-6.434427	-0.494427	.	.	.	.	.	0	.	0	.	0	.	0	0.01	0	0	0.11	0	0	64999.63	561	-15	5.1721	4	111	253	152	86	288	175	85	90	1.83908046	.	.	.	0	0	0	0	0	0	0	0	0	0.12	0
CAY70410	-1.8857331	-6.1049145	-0.5009145	.	.	.	.	.	0	.	0	.	0	.	0	0.066	0	0	0.02	0	0	44295.37	385	-7.5	5.2213	4	79	174	106	47	197	113	55	58	1.6	.	.	.	0	0	0	0	0	0	0	0	0	0	0
CAY70325	-1.8861015	-6.333361	-0.507361	.	.	.	.	.	0	.	0	.	0	.	0	0.029	0	0	0	0	0	91837.5	805	5.5	7.0116	10	199	380	203	88	387	253	134	119	1.65625	.	.	.	0	0	0	0	0	0	0	0	0	0.02	0
CAY68447	-1.887638	-2.1256375	-0.5116375	.	.	.	.	.	0	.	0	.	0	.	0.383	0.348	0	0	0.29	0	0	28225.47	263	18	10.598	1	93	139	82	20	147	64	42	22	0.802816901	.	.	.	0	0	0	0	0	0	0	0	0	0.46	0
CAY70336	-1.889834	-6.145091	-0.505091	.	.	.	.	.	0	.	0	.	0	.	0	0.06	0	0	0.2	0	0	50266.31	451	-8.5	5.1518	7	112	226	146	34	234	122	59	63	1.506493506	.	.	.	0	0	0	0	0	0	0	0	0.28	0.35	0
CAY71923	-1.8912073	-5.904982	-0.492982	.	.	.	.	.	0	.	0	.	0	.	0	0.098	0	0	0.23	0	0	49160.16	448	-6.5	5.3658	8	124	235	155	33	229	126	62	64	1.702702703	.	.	.	0	0	0	0	0	0	0	0	0	0.27	0
CAY69937	-1.891498	1.4409475	-0.5770525	.	.	.	reduced_virulence,unaffected_pathogenicity,increased_virulence_(hypervirulence)	PHI:881,PHI:5034,PHI:6517,PHI:9524,PHI:2256,PHI:2255,PHI:7708	0	.	0	.	0	.	0.015	0.488	0	0	0.34	0	0	38171.71	354	5.5	7.7839	10	117	200	115	29	204	89	49	40	0.913580247	.	.	.	0	0	0	0	0	0	0	0	0	0.08	0
CAY68517	-1.892291	-4.895711	-0.509711	.	.	.	.	.	0	.	0	.	0	.	0.011	0.258	0	0	0.04	0	0	25254.51	221	-11.5	4.5261	1	49	98	55	24	105	65	28	37	1.848484848	.	.	.	0	0	0	0	0	0	0	0	0.01	0.02	0
CAY67134	-1.8937308	-5.441621	-0.507621	.	.	.	reduced_virulence,unaffected_pathogenicity	PHI:8590	0	.	0	.	0	.	0	0.011	0	0	0.01	0	0	59508.17	542	-7	5.2921	9	152	276	188	38	292	135	66	69	1.04	.	.	.	0	0	0	0	0	0	0	0	0	0.18	0
CAY71164	-1.8937308	3.925951	-0.388049	.	.	.	.	.	0	.	0	.	0	.	0.963	0.756	0	0	0.59	0	0	24421.18	221	2	7.2001	7	66	112	60	28	126	48	26	22	1.651162791	.	.	.	0	0	0	0	0	0	0	0	0.16	0.17	0
CAY69189	-1.8937308	-6.4454135	-0.5054135	.	.	.	.	.	0	.	0	.	0	.	0	0.01	0	0	0.05	0	0	60750.78	560	-14	4.8998	9	163	286	198	30	304	153	72	81	0.991452991	.	.	.	0	0	0	0	0	0	0	0	0	0.01	0
CAY69479	-1.8946614	-5.8198565	-1.0438565	.	.	.	.	.	0	.	0	.	0	.	0.001	0.203	0	0	0.4	0	0	37417.48	352	5.5	8.9334	0	129	206	132	31	190	71	40	31	0.98630137	.	.	.	0	0	0	0	0	0	0	0	0.13	0.25	0
CAY69035	-1.8986641	2.0904985	-0.5075015	.	.	.	.	.	0	.	0	.	0	.	0.971	0.462	0	0	0.04	0	0	23144.56	209	2	8.0212	1	64	110	39	15	93	63	33	30	0.844444444	.	.	.	0	0	0	0	0	0	0	0	0	0	0
CAY68403	-1.9038266	4.5046975	-0.5473025	.	.	.	.	.	0	.	0	.	0	.	0.987	0.855	0	0	0.46	0	0	18395.2	170	7	10.1657	1	53	93	55	18	96	41	25	16	1.073170732	.	.	.	0	0	0	0	0	0	0	0	0.02	0.09	0
CAY69825	-1.9079105	-3.70031	-6.99431	.	.	.	.	.	0	.	0	.	0	.	0.862	0.687	0	0	0.39	0	1	16729.41	159	7.5	10.1279	4	62	93	49	19	109	29	19	10	0.642857143	.	.	.	0	0	0	0	0	0	2	3	25.14	68.47	0
CAY68791	-1.9118577	4.614041	-0.561959	.	.	.	reduced_virulence	PHI:3963	0	.	0	.	0	CE1	0.868	0.828	0	0	0.59	0	0	24306.76	223	1	6.7568	1	71	114	61	32	132	46	25	21	1.12962963	.	.	.	0	0	0	0	0	0	0	0	0.05	0.29	0
CAY68671	-1.9118577	3.9979085	-0.5200915	.	.	.	.	.	0	.	0	.	0	.	0.929	0.824	0	0	0.59	0	0	19969.08	181	2.5	7.6321	5	51	92	55	22	104	36	20	16	1.90625	.	.	.	0	0	0	0	0	0	0	0	5.97	6.22	0
CAY71531	-1.9122064	-5.6181335	-0.5841335	.	.	.	.	.	0	.	0	.	0	.	0	0.161	0	0	0.49	0	0	38596.25	364	-6	4.9727	3	129	212	130	32	216	63	30	33	0.788888889	.	.	.	0	0	0	0	0	0	0	0	0.07	0.66	0
CAY67408	-1.9139323	-6.83442	-1.08042	.	.	.	unaffected_pathogenicity	PHI:7353	0	.	0	.	0	.	0	0.041	0	0	0.12	0	0	50576.71	473	1	6.8926	1	159	263	157	30	253	117	60	57	0.941666667	.	.	.	0	0	0	0	0	0	0	0	0.01	0.03	0
CAY67609	-1.9139714	4.0369145	-0.6850855	.	.	.	.	.	0	.	0	.	0	.	1	0.787	0	0	0.49	0	0	22714.64	202	-6	4.3872	2	42	109	60	23	110	34	14	20	2.111111111	.	.	.	0	0	0	0	0	0	0	0	3.02	3.02	0
CAY68374	-1.9139851	-1.3229335	-0.5029335	.	.	.	loss_of_pathogenicity	PHI:2182,PHI:2072	0	.	0	.	0	.	0	0.03	0	0	0.13	0	0	59575.45	531	-17	4.8459	12	151	287	129	70	261	149	70	79	1.534883721	.	.	.	0	0	0	0	0	0	0	0	0	0	0
CAY68962	-1.9139851	-6.363708	-0.501708	.	.	.	.	.	0	.	0	.	0	.	0	0.023	0	0	0.32	0	0	55444.34	497	-8.5	5.5541	9	143	264	133	71	261	130	65	65	1.555555556	.	.	.	0	0	0	0	0	0	0	0	0	0.25	0
CAY68129	-1.9171942	0.7453525	-0.5266475	.	.	.	.	.	0	.	0	.	0	.	0.864	0.348	0	0	0.3	0	0	6379.61	58	4.5	9.8818	2	17	31	22	4	36	9	7	2	1.153846154	.	.	.	0	0	0	0	0	0	0	0	7.2	7.2	0
CAY71982	-1.9182198	-6.2291015	-0.5051015	.	.	.	.	.	0	.	0	.	0	.	0	0.046	0	0	0.17	0	0	62407.2	564	3	7.0233	3	154	289	167	44	267	130	69	61	2.050632911	.	.	.	0	0	0	0	0	0	0	0	0	0.04	0
CAY69196	-1.9219632	-2.86107	-1.03507	.	.	.	reduced_virulence,unaffected_pathogenicity	PHI:6556	0	.	0	.	0	.	0.001	0.528	0	0	0.61	0	0	40417.92	371	3.5	7.7931	3	112	202	118	33	204	86	46	40	1.152941176	.	.	.	0	0	0	0	0	0	0	0	0	0.06	0
CAY71424	-1.9224046	0.3868145	0.8368145	.	.	.	.	.	0	.	0	.	0	.	0.432	0.493	1	1	0.41	1	0	23286.6	205	-4.5	5.1921	0	58	93	61	39	124	41	20	21	1.418604651	.	.	.	1	0	0	0	0	0	1	0	16.77	35.38	0
CAY67666	-1.9242402	9.723841	-0.502159	.	.	.	.	.	0	.	1	PF01363	0	.	1	0.871	0	0	0.3	0	0	25769.49	223	9.5	7.7677	19	60	115	48	29	103	64	40	24	2.947368421	.	.	.	0	0	0	0	0	0	0	0	0	0	0
CAY72109	-1.9245796	7.0623475	3.0063475	.	.	.	.	.	0	.	0	.	0	.	0.992	0.684	1	1	0.36	0	0	14551	131	3	8.4757	2	35	63	45	12	71	28	16	12	1.842105263	.	.	.	1	1	0	0	0	1	0	0	14.55	14.55	0
CAY68762	-1.9259498	-11.721832	-5.775832	.	.	.	.	.	0	.	0	.	0	.	0	0.009	0	1	0.16	0	1	68220	613	-18	4.5638	7	170	300	214	77	367	107	47	60	1.607843137	.	.	.	1	0	1	0	0	1	13	10	14.81	225.58	0
CAY69174	-1.9265231	-6.33425	-0.50825	.	.	.	.	.	0	.	0	.	0	.	0	0.029	0	0	0.06	0	0	69352.98	614	-6.5	5.9139	7	157	310	165	75	291	157	80	77	2	.	.	.	0	0	0	0	0	0	0	0	0	0.02	0
CAY71803	-1.9265231	-6.4514515	-0.5054515	.	.	.	.	.	0	.	0	.	0	.	0	0.009	0	0	0.03	0	0	41528.87	377	-24.5	4.3285	6	103	193	123	32	193	106	43	63	1.677966102	.	.	.	0	0	0	0	0	0	0	0	0	0	0
CAY70725	-1.9265231	-5.4228785	-0.5028785	.	.	.	.	.	0	.	0	.	0	.	0	0.18	0	0	0.06	0	0	45519.6	411	-3.5	5.5739	5	118	205	112	40	203	111	55	56	1.61971831	.	.	.	0	0	0	0	0	0	0	0	0	0.02	0
CAY69016	-1.9265231	-6.349323	-0.505323	.	.	.	.	.	0	.	0	.	0	.	0	0.026	0	0	0.07	0	0	51791.87	461	-8	5.133	6	110	233	140	44	236	122	59	63	1.805555556	.	.	.	0	0	0	0	0	0	0	0	0	3.04	0
CAY67654	-1.9265231	-6.442281	-0.502281	.	.	.	.	.	0	.	0	.	0	.	0	0.01	0	0	0.06	0	0	69258.97	617	-14	5.0026	9	173	308	165	72	306	170	81	89	1.636363636	.	.	.	0	0	0	0	0	0	0	0	0	0.07	0
CAY69297	-1.9268914	-6.4444055	-0.4984055	.	.	.	.	.	0	.	0	.	0	.	0	0.009	0	0	0.33	0	0	99778.65	885	-18.5	4.9095	8	238	448	277	106	457	210	99	111	1.951219512	.	.	.	0	0	0	0	0	0	0	0	0	0.03	0
CAY69086	-1.9268914	-8.4482155	-2.5082155	.	.	.	.	.	0	.	0	.	0	.	0	0.01	0	0	0.19	1	0	158385.97	1397	2	6.5971	20	376	694	374	162	696	330	175	155	1.639810427	.	.	.	0	0	0	0	0	0	1	0	0	1.13	0
CAY71151	-1.9268914	-6.4408045	-0.5008045	.	.	.	unaffected_pathogenicity	PHI:9323,PHI:6555	0	.	0	.	0	.	0	0.01	0	0	0.03	0	0	157284.12	1414	-26.5	5.1556	9	390	715	435	154	742	361	175	186	1.320158103	.	.	.	0	0	0	0	0	0	0	0	0	0.25	0
CAY70371	-1.9293958	-6.14035	-0.52435	.	.	.	.	.	0	.	0	.	0	.	0	0.064	0	0	0.1	0	0	34675.99	314	-21	4.2168	1	89	184	47	18	149	93	36	57	0.595238095	.	.	.	0	0	0	0	0	0	0	0	0	0.02	0
CAY69973	-1.929946	-2.92506	2.66694	.	.	.	.	.	0	.	0	.	0	.	0	0.068	1	1	0.01	0	0	61879.06	545	-7.5	5.4897	3	135	241	138	29	207	176	87	89	2.979166667	.	.	.	0	0	0	0	1	0	0	0	0	0	0
CAY70252	-1.9304198	-5.534805	-0.506805	.	.	.	.	.	0	.	0	.	0	.	0	0.162	0	0	0.03	0	0	41691.5	376	-8	5.1367	4	112	189	106	42	206	93	45	48	1.108108108	.	.	.	0	0	0	0	0	0	0	0	0	3.34	0
CAY71522	-1.9304198	-5.935094	-0.505094	.	.	.	.	.	0	.	0	.	0	.	0.002	0.093	0	0	0.07	0	0	34129.98	313	-13	4.5615	3	90	157	109	22	168	87	38	49	1.262295082	.	.	.	0	0	0	0	0	0	0	0	0	0.05	0
CAY68980	-1.9304198	-4.7348535	-0.5048535	.	.	.	.	.	0	.	0	.	0	.	0	0.295	0	0	0.02	0	0	40278.98	365	1.5	6.7666	4	105	183	117	39	196	90	48	42	1.328125	.	.	.	0	0	0	0	0	0	0	0	0	0.09	0
CAY68307	-1.9304198	2.5197485	-0.4982515	.	.	.	unaffected_pathogenicity	PHI:1589	0	.	0	.	0	.	0.759	0.744	0	0	0.21	0	0	25985.88	232	-2.5	5.1924	4	62	112	71	23	124	60	29	31	1.923076923	.	.	.	0	0	0	0	0	0	0	0	0	0.11	0
CAY68242	-1.9304358	-8.447641	-6.935641	.	.	.	.	.	0	.	0	.	0	.	0.095	0.653	0	0	0.46	0	1	19576.29	184	-2.5	4.8721	4	70	105	50	19	114	32	15	17	0.811320755	.	.	.	0	0	0	0	0	0	2	1	15.5	34.86	0
CAY70972	-1.9323056	-6.262553	-0.502553	.	.	.	.	.	0	.	0	.	0	.	0	0.04	0	0	0.03	0	0	147120.31	1306	-9.5	5.944	16	346	620	398	114	612	324	164	160	2.292517007	.	.	.	0	0	0	0	0	0	0	0	0.01	0.09	0
CAY69400	-1.93368	-4.1390645	-0.4970645	.	.	.	.	.	0	.	0	.	0	.	0.003	0.39	0	0	0.13	0	0	37888.57	337	-1	6.3884	2	90	175	92	46	170	102	54	48	1.317460317	.	.	.	0	0	0	0	0	0	0	0	0	0.15	0
CAY72065	-1.93368	2.6296415	-0.5083585	.	.	.	.	.	0	.	0	.	0	.	0.93	0.593	0	0	0.16	0	0	16820.62	154	12	10.2579	2	42	80	45	8	73	55	34	21	1.533333333	.	.	.	0	0	0	0	0	0	0	0	0	0.01	0
CAY68049	-1.9340484	-6.3442305	-0.5062305	.	.	.	.	.	0	.	0	.	0	.	0	0.027	0	0	0.06	0	0	85724.34	766	15.5	7.9849	8	232	396	189	92	350	195	112	83	1.56779661	.	.	.	0	0	0	0	0	0	0	0	0	0.04	0
CAY68865	-1.9374983	-2.77987	-0.52387	.	.	.	.	.	0	.	0	.	0	.	0.311	0.313	0	0	0.28	0	0	24606.38	227	1.5	6.9511	4	76	136	53	14	103	52	28	24	0.866666667	.	.	.	0	0	0	0	0	0	0	0	0	0	0
CAY70224	-1.9379976	-6.12105	-0.50505	.	.	.	loss_of_pathogenicity,effector_(plant_avirulence_determinant),reduced_virulence,lethal,unaffected_pathogenicity,increased_virulence_(hypervirulence)	PHI:9481,PHI:1269,PHI:1230,PHI:245,PHI:2272,PHI:2366,PHI:5536,PHI:8854,PHI:230,PHI:142,PHI:1244,PHI:1265,PHI:1200,PHI:153,PHI:1083,PHI:406,PHI:1189,PHI:371,PHI:6716,PHI:4941,PHI:2827,PHI:7117,PHI:56,PHI:736,PHI:5009,PHI:165,PHI:7240,PHI:1044,PHI:5426,PHI:4028,PHI:1194,PHI:2327,PHI:4587,PHI:149,PHI:7811,PHI:2303,PHI:2365,PHI:170,PHI:4626,PHI:309,PHI:2346,PHI:5479,PHI:9480,PHI:215,PHI:161,PHI:2120,…	0	.	0	.	0	.	0	0.064	0	0	0.04	0	0	153901.8	1374	24.5	8.8087	7	419	742	298	141	575	391	216	175	1.699507389	.	.	.	0	0	0	0	0	0	0	0	0	0.06	0
CAY70775	-1.939267	4.225611	-0.514389	.	.	.	.	.	0	.	0	.	0	.	0.983	0.807	0	0	0.19	0	0	17332.92	156	-1.5	5.6673	5	46	78	45	16	84	36	18	18	1.344827586	.	.	.	0	0	0	0	0	0	0	0	0	0	0
CAY70916	-1.940271	0.196999	-1.095001	.	.	.	reduced_virulence,lethal	PHI:2737,PHI:1588	0	.	0	.	0	.	0.999	0.883	0	0	0.42	0	0	14226.31	127	5.5	9.8312	0	35	65	35	15	64	30	18	12	2.136363636	.	.	.	0	0	0	0	0	0	0	0	0.03	0.03	0
CAY67817	-1.9408009	2.577831	-0.440169	.	.	.	.	.	0	.	0	.	0	.	1	0.503	0	0	0.61	0	0	11851.65	113	2	6.835	0	42	65	13	20	54	31	19	12	0.657142857	.	.	.	0	0	0	0	0	0	0	0	0	0	0
CAY67752	-1.9428885	7.2814935	2.8414935	.	.	.	.	.	0	.	0	.	0	.	0.979	0.761	1	1	0.42	0	0	9978.7	91	10	10.4212	4	29	48	23	5	48	21	16	5	0.904761905	.	.	.	0	1	0	0	0	0	0	0	0.01	0.01	0
CAY71943	-1.9440374	-2.2448175	3.2931825	.	.	.	.	.	0	.	0	.	0	.	0	0.077	1	1	0.2	0	0	13590.2	113	-9.5	4.2936	2	20	50	28	24	64	35	14	21	1.882352941	.	.	.	1	0	0	0	0	0	0	0	0.07	0.07	0
CAY67189	-1.944714	-0.397603	-0.543603	.	.	.	reduced_virulence,unaffected_pathogenicity	PHI:7735,PHI:7734,PHI:7633,PHI:249,PHI:2477,PHI:6206,PHI:7181,PHI:213,PHI:6207	0	.	1	PF00160	0	.	0.003	0.188	0	0	0.04	0	0	34585.92	308	-8.5	4.7929	5	82	164	87	30	146	82	38	44	2.289473684	.	.	.	0	0	0	0	0	0	0	0	0	0	0
CAY70768	-1.944714	0.409693	-0.532307	.	.	.	.	.	0	.	0	.	0	.	0.723	0.434	0	0	0.31	0	0	28388.2	254	-3	5.6463	5	73	141	74	26	124	68	34	34	1.78125	.	.	.	0	0	0	0	0	0	0	0	0	0.05	0
CAY70812	-1.9457115	4.0530975	-0.5069025	.	.	.	.	.	0	.	0	.	0	.	0.985	0.775	0	0	0.01	0	0	24618.29	221	7.5	9.7905	2	61	109	80	14	111	63	36	27	1.4	.	.	.	0	0	0	0	0	0	0	0	0	0.01	0
CAY69124	-1.9470465	-4.818229	-0.508229	.	.	.	reduced_virulence	PHI:4925	0	.	0	.	0	.	0	0.115	0	0	0.05	0	0	21402.81	188	-22	4.03	7	44	94	51	14	87	62	21	41	1.952380952	.	.	.	0	0	0	0	0	0	0	0	0	0	0
CAY68069	-1.9509432	-2.538076	-0.508076	.	.	.	reduced_virulence	PHI:5109	0	.	0	.	0	.	0.161	0.334	0	0	0.07	0	0	32526.64	297	-5.5	4.9896	7	81	148	100	18	164	80	38	42	1.157894737	.	.	.	0	0	0	0	0	0	0	0	1.4	1.84	0
CAY71992	-1.9509432	0.2895285	-0.4864715	.	.	.	loss_of_pathogenicity	PHI:3915	0	.	0	.	0	.	0.068	0.228	0	0	0.34	0	0	26248.6	234	-13.5	4.4405	5	60	120	63	33	129	62	26	36	1.534883721	.	.	.	0	0	0	0	0	0	0	0	0	0.19	0
CAY67476	-1.9509432	-5.467591	-0.493591	.	.	.	.	.	0	.	0	.	0	.	0	0.171	0	0	0.09	0	0	40991.99	368	-5.5	5.3074	8	99	186	117	40	199	102	50	52	1.824561404	.	.	.	0	0	0	0	0	0	0	0	0	2.1	0
CAY70974	-1.9509432	-2.6436095	-0.5016095	.	.	.	.	.	0	.	0	.	0	.	0.122	0.521	0	0	0.26	0	0	32963.69	300	-2	5.7676	6	93	152	93	30	165	74	37	37	1.543859649	.	.	.	0	0	0	0	0	0	0	0	0	0	0
CAY68381	-1.952506	0.2782965	-0.7357035	.	.	.	loss_of_pathogenicity,unaffected_pathogenicity,reduced_virulence,lethal,increased_virulence_(hypervirulence)	PHI:339,PHI:3835,PHI:1036,PHI:317,PHI:1061,PHI:3280,PHI:8752,PHI:861,PHI:3834,PHI:269,PHI:471,PHI:449,PHI:2052,PHI:780,PHI:7134,PHI:7133,PHI:3831,PHI:8036,PHI:270,PHI:507,PHI:6703,PHI:8035,PHI:62,PHI:6950,PHI:7009,PHI:4736,PHI:808,PHI:4990,PHI:787,PHI:182,PHI:1119,PHI:3279,PHI:3623,PHI:2054,PHI:3478,PHI:3833,PHI:3832	0	.	0	.	0	.	0.54	0.629	0	0	0.17	0	0	24484.33	220	-5.5	4.8517	2	70	116	63	24	106	60	28	32	1.648648649	.	.	.	0	0	0	0	0	0	0	0	0.04	0.11	0
CAY71337	-1.9542035	-3.2270045	-0.5070045	.	.	.	reduced_virulence	PHI:469	0	.	0	.	0	.	0	0.38	0	0	0.02	0	0	41358.95	372	0.5	6.5595	7	109	193	105	40	190	99	53	46	1.25	.	.	.	0	0	0	0	0	0	0	0	0.01	0.03	0
CAY70735	-1.9591529	5.344794	-0.533206	.	.	.	reduced_virulence,unaffected_pathogenicity	PHI:7748	0	.	0	.	0	.	0.992	0.821	0	0	0.3	0	0	15911.27	147	1.5	7.1669	5	51	82	44	7	69	39	21	18	1.9	.	.	.	0	0	0	0	0	0	0	0	0.01	0.01	0
CAY69198	-1.9614017	-1.6058095	3.5361905	.	.	.	.	.	0	.	0	.	0	.	0	0.143	1	1	0.15	0	0	50005.22	446	-3.5	5.5475	14	121	220	118	44	242	103	51	52	1.666666667	.	.	.	1	0	0	0	0	1	0	0	0	9.34	0
CAY72108	-1.9675786	-2.6797795	-3.0097795	.	.	.	.	.	0	.	0	.	0	.	0.22	0.835	0	0	0.29	1	0	8079.22	71	2.5	9.5067	0	22	33	21	9	39	15	9	6	1.176470588	.	.	.	0	0	0	0	0	0	1	1	21.24	21.24	0
CAY71914	-1.9757658	-11.622242	-5.676242	.	.	.	.	.	0	.	0	.	0	.	0	0.009	0	1	0.47	0	1	71557.13	665	27.5	9.6065	11	239	374	209	77	375	101	68	33	1.2890625	1	0	0	1	1	0	1	0	1	11	12	38.62	257.03	0.608695652
CAY71392	-1.9764633	-6.2267015	-0.5147015	.	.	.	.	.	0	.	0	.	0	.	0	0.048	0	0	0.24	0	0	48863.81	447	23.5	10.1476	5	148	265	72	44	186	83	58	25	1.021505376	.	.	.	0	0	0	0	0	0	0	0	0.01	0.01	0
CAY68848	-1.9769068	-3.1563555	-1.1683555	.	.	.	reduced_virulence	PHI:2959	0	.	0	.	0	.	0.063	0.439	0	0	0.62	0	0	34907.81	334	1	6.7681	0	118	202	116	23	187	72	38	34	0.823529412	.	.	.	0	0	0	0	0	0	0	0	1.86	1.87	0
CAY68778	-1.9785149	-5.3425005	-0.5065005	.	.	.	.	.	0	.	0	.	0	.	0.011	0.183	0	0	0.25	0	0	17472.18	162	-22.5	3.7852	0	43	90	59	8	80	45	12	33	1.1875	.	.	.	0	0	0	0	0	0	0	0	0.01	0.02	0
CAY71464	-1.9807264	-6.395061	-0.455061	.	.	.	.	.	0	.	0	.	0	.	0	0.01	0	0	0.03	0	0	80489.81	712	-7.5	5.7482	16	199	349	206	84	382	177	89	88	1.378151261	.	.	.	0	0	0	0	0	0	0	0	0	0.04	0
CAY69621	-1.981628	-5.7256525	-0.5056525	.	.	.	.	.	0	.	0	.	0	.	0.001	0.129	0	0	0.1	0	0	28292.58	256	-14.5	4.5331	1	68	123	77	24	121	83	36	47	1.425531915	.	.	.	0	0	0	0	0	0	0	0	0	0	0
CAY71971	-1.9829705	-3.6915225	-0.5475225	.	.	.	.	.	0	.	0	.	0	.	0.001	0.475	0	0	0.27	0	0	39056.87	355	6.5	8.1373	4	115	202	96	42	187	81	46	35	0.864197531	.	.	.	0	0	0	0	0	0	0	0	0	0.02	0
CAY70415	-1.9855245	-4.2538525	-0.5038525	.	.	.	.	.	0	.	0	.	0	.	0	0.375	0	0	0.13	0	0	43283.78	383	-5.5	5.4924	2	110	188	99	56	206	109	54	55	1.2	.	.	.	0	0	0	0	0	0	0	0	0	0.02	0
CAY68586	-1.987425	-5.9426975	-0.5126975	.	.	.	.	.	0	.	0	.	0	.	0	0.095	0	0	0.23	0	0	48165.21	432	-6	5.8116	7	139	237	106	59	206	102	52	50	1.465753425	.	.	.	0	0	0	0	0	0	0	0	0	0	0
CAY67896	-1.987425	-6.445158	-0.517158	.	.	.	.	.	0	.	0	.	0	.	0	0.012	0	0	0.27	0	0	59289.34	540	6	7.3207	7	167	293	157	55	282	123	68	55	1.303030303	.	.	.	0	0	0	0	0	0	0	0	0	0.53	0
CAY68638	-1.9888369	-3.1058735	-5.7458735	.	.	.	.	.	0	.	0	.	0	.	0.889	0.551	0	1	0.16	0	1	21897.74	193	4	8.6492	3	46	84	67	21	107	47	26	21	2.296296296	.	.	.	1	1	0	0	0	1	2	3	38.85	62.06	0.956521739
CAY69977	-1.992886	4.1741955	-0.2238045	.	.	.	.	.	0	.	0	.	0	.	0.907	0.826	0	0	0.6	0	0	5923.09	50	8	11.0286	3	13	21	11	7	27	15	12	3	2.666666667	.	.	.	0	0	0	0	0	0	0	0	0.62	0.62	0
CAY70449	-1.995653	-4.735614	-0.529614	.	.	.	.	.	0	.	0	.	0	.	0	0.299	0	0	0.67	0	0	38738.7	344	5	7.9589	6	109	181	93	41	161	76	42	34	2.43902439	.	.	.	0	0	0	0	0	0	0	0	0	0.13	0
CAY68685	-1.9995149	0.1269585	-0.6890415	.	.	.	.	.	0	.	0	.	0	.	0.342	0.794	0	0	0.07	0	0	24659.04	217	0.5	6.5941	6	62	100	59	27	106	48	26	22	1.964285714	.	.	.	0	0	0	0	0	0	0	0	0	0.07	0
CAY67565	-2.0003164	-6.565382	-0.625382	.	.	.	.	.	0	.	0	.	0	.	0	0.01	0	0	0.39	0	0	78187.84	698	-7	5.5632	13	178	367	215	69	353	171	85	86	1.967741935	.	.	.	0	0	0	0	0	0	0	0	0.01	0.02	0
CAY68109	-2.0008698	4.0234135	-0.5065865	.	.	.	.	.	0	.	0	.	0	.	0.985	0.77	0	0	0.27	0	0	12059	107	13.5	10.9448	0	30	52	29	13	55	29	22	7	1.842105263	.	.	.	0	0	0	0	0	0	0	0	0	0.01	0
CAY68376	-2.0010238	-6.376576	-0.496576	.	.	.	.	.	0	.	0	.	0	.	0	0.02	0	0	0.21	0	0	53341.33	476	-8.5	5.5524	9	137	235	133	62	240	122	61	61	1.72972973	.	.	.	0	0	0	0	0	0	0	0	0.56	0.64	0
CAY67220	-2.0035133	-6.2213505	-0.5093505	.	.	.	.	.	0	.	0	.	0	.	0	0.048	0	0	0.05	0	0	98428.56	882	5	6.8773	19	259	473	214	71	371	232	124	108	1.96460177	.	.	.	0	0	0	0	0	0	0	0	0	0.13	0
CAY70466	-2.0057645	-1.2631275	-0.5031275	.	.	.	loss_of_pathogenicity,reduced_virulence	PHI:177,PHI:2228	0	.	0	.	0	.	0	0.04	0	0	0.2	0	0	51647.56	466	-8	5.098	14	150	250	136	53	245	110	53	57	1.525	.	.	.	0	0	0	0	0	0	0	0	0	0.18	0
CAY68559	-2.0118146	-2.724918	-6.954918	.	.	.	.	.	0	.	0	.	0	.	0.788	0.917	0	0	0.43	0	1	14313.44	128	6	9.546	2	38	64	34	19	75	25	16	9	1.285714286	.	.	.	0	0	0	0	0	0	1	2	17.31	31.81	0
CAY68776	-2.0118146	3.5067925	-2.9712075	.	.	.	reduced_virulence	PHI:5047,PHI:6635	0	.	0	.	0	.	0.992	0.921	0	0	0.13	1	0	17672.24	157	0.5	6.9536	2	38	72	53	13	84	39	20	19	1.566666667	.	.	.	0	0	0	0	0	0	1	1	0	22.24	0
CAY69658	-2.0170298	-6.3746785	-0.4886785	.	.	.	.	.	0	.	0	.	0	.	0	0.019	0	0	0.38	0	0	49202.98	438	-8	5.0037	2	118	212	128	47	226	107	51	56	1.787878788	.	.	.	0	0	0	0	0	0	0	0	0	0	0
CAY67260	-2.0170298	-6.442812	-0.502812	.	.	.	unaffected_pathogenicity	PHI:1618	0	.	0	.	0	.	0	0.01	0	0	0.07	0	0	44141.01	382	-20.5	4.3842	2	80	165	105	41	188	107	44	63	2.458333333	.	.	.	0	0	0	0	0	0	0	0	0	0.01	0
CAY70584	-2.0190146	9.343901	-0.576099	.	.	.	loss_of_pathogenicity,reduced_virulence,unaffected_pathogenicity	PHI:7662,PHI:5480,PHI:8576,PHI:159,PHI:687	0	.	0	.	0	.	0.955	0.865	0	0	0.18	0	0	24074.49	221	1.5	7.2725	1	72	111	70	23	123	53	28	25	1.24	.	.	.	0	0	0	0	0	0	0	0	0.01	0.15	0
CAY68621	-2.0190377	1.039456	2.653456	.	.	.	.	.	0	.	0	.	0	.	0.291	0.44	1	1	0.11	0	0	27884.45	244	14	9.996	2	55	103	80	29	137	66	41	25	1.717391304	.	.	.	1	0	0	0	0	0	0	0	0.05	0.1	0
CAY70081	-2.0195074	-1.5885875	4.2794125	.	.	.	.	.	0	.	0	.	0	.	0.001	0.021	1	1	0.2	0	0	5281.26	45	1.5	8.0159	1	13	20	16	7	30	8	5	3	0.4	.	.	.	1	1	0	0	0	1	0	1	21.55	21.55	0.826086957
CAY68407	-2.022306	-5.482797	-0.542797	.	.	.	reduced_virulence	PHI:9320,PHI:8580	0	.	0	.	0	.	0	0.01	0	0	0.16	0	0	147367.48	1348	-37.5	4.7299	15	412	719	404	125	725	315	144	171	1.098901099	.	.	.	0	0	0	0	0	0	0	0	0	0.05	0
CAY69580	-2.0228586	2.5054325	-0.5065675	.	.	.	.	.	0	.	0	.	0	.	0.957	0.545	0	0	0.27	0	0	12022.16	108	15	10.8933	0	30	50	36	7	54	34	25	9	1.260869565	.	.	.	0	0	0	0	0	0	0	0	0	0.01	0
CAY67235	-2.02715	4.7391475	-0.3248525	.	.	.	.	.	0	.	0	.	0	.	0.995	0.849	0	0	0.27	0	0	17740.92	156	-7	4.4634	8	45	77	31	17	77	40	17	23	2.3	.	.	.	0	0	0	0	0	0	0	0	0	0.03	0
CAY72169	-2.02715	3.9778505	-0.5641495	.	.	.	loss_of_pathogenicity,unaffected_pathogenicity,reduced_virulence,lethal,increased_virulence_(hypervirulence)	PHI:339,PHI:3835,PHI:1036,PHI:317,PHI:3280,PHI:8752,PHI:861,PHI:3834,PHI:269,PHI:471,PHI:449,PHI:2052,PHI:780,PHI:7134,PHI:7133,PHI:3831,PHI:270,PHI:8036,PHI:507,PHI:6703,PHI:8035,PHI:62,PHI:6950,PHI:7009,PHI:4736,PHI:808,PHI:4990,PHI:787,PHI:182,PHI:1119,PHI:3279,PHI:3623,PHI:2054,PHI:3833,PHI:3478,PHI:3832	0	.	0	.	0	.	0.947	0.81	0	0	0.3	0	0	22981.94	205	-4.5	4.7548	5	54	105	60	20	101	50	23	27	2.2	.	.	.	0	0	0	0	0	0	0	0	0.16	0.16	0
CAY69312	-2.0313988	-4.362	-2.748	.	.	.	.	.	0	.	0	.	0	.	0.162	0.569	0	0	0.59	1	0	21802.01	199	-3.5	4.6579	0	57	113	22	25	115	31	14	17	0.617647059	.	.	.	0	0	0	0	0	0	0	1	0	21.28	0
CAY68012	-2.0359282	-0.2752605	-2.8732605	.	.	.	.	.	0	.	0	.	0	.	0.785	0.648	0	0	0.56	1	0	23769.12	215	1	6.8689	1	74	132	43	30	113	39	21	18	0.827586207	.	.	.	0	0	0	0	0	0	1	1	20.31	20.31	0
CAY67878	-2.0402963	-5.4432465	-0.5032465	.	.	.	reduced_virulence	PHI:9309	0	.	0	.	0	.	0	0.01	0	0	0.06	0	0	101443.23	918	2	6.6795	17	285	473	271	91	486	223	117	106	1.264367816	.	.	.	0	0	0	0	0	0	0	0	5.86	6.04	0
CAY68066	-2.0406835	-6.1333785	-0.5113785	.	.	.	loss_of_pathogenicity,lethal	PHI:2527	0	.	0	.	0	.	0	0.063	0	0	0.43	0	0	143301.23	1331	5	6.9567	2	463	791	363	118	653	243	129	114	0.976973684	.	.	.	0	0	0	0	0	0	0	0	0.12	0.13	0
CAY70341	-2.0425851	-6.47909	-0.53309	.	.	.	.	.	0	.	0	.	0	.	0	0.009	0	0	0.13	0	0	60633.44	562	-13.5	4.8128	5	166	302	200	31	301	136	63	73	1.137614679	.	.	.	0	0	0	0	0	0	0	0	0	0.03	0
CAY68799	-2.0425851	-4.3316925	-0.5096925	.	.	.	.	.	0	.	0	.	0	.	0	0.363	0	0	0.61	0	0	48937.47	448	0.5	6.6472	4	141	247	139	49	248	101	52	49	1.308510638	.	.	.	0	0	0	0	0	0	0	0	0	0.43	0
CAY67075	-2.0425851	-6.455355	-0.515355	.	.	.	.	.	0	.	0	.	0	.	0	0.01	0	0	0.05	0	0	72015.79	661	-9	5.7612	10	210	360	211	69	359	164	83	81	0.993055556	.	.	.	0	0	0	0	0	0	0	0	0.01	1.22	0
CAY68870	-2.0426745	5.191713	2.449713	.	.	.	.	.	0	.	0	.	0	.	0.769	0.688	1	1	0.38	0	0	22125.91	199	2	7.2899	3	63	105	53	23	94	50	27	23	1.65625	.	.	.	1	0	0	0	0	1	0	0	0.01	0.01	0
CAY70849	-2.047521	-5.202184	-0.606184	.	.	.	.	.	0	.	0	.	0	.	0	0.234	0	0	0.29	0	0	44420.05	411	4.5	8.5542	3	147	249	102	38	202	104	55	49	1.086956522	.	.	.	0	0	0	0	0	0	0	0	0.2	0.38	0
CAY67407	-2.0502863	-3.525762	-0.525762	.	.	.	.	.	0	.	0	.	0	.	0.02	0.48	0	0	0.07	0	0	35045.7	314	-1.5	6.16	11	95	172	78	32	158	82	42	40	1.277777778	.	.	.	0	0	0	0	0	0	0	0	0	0	0
CAY72183	-2.051277	-4.799126	0.960874	.	.	.	.	.	0	.	0	.	0	.	0	0.04	1	1	0.02	1	0	60172.95	532	-2	6.3009	9	151	256	169	63	279	132	69	63	1.688311688	.	.	.	1	0	0	0	0	0	1	1	18.33	18.34	1
CAY68214	-2.0523665	-1.2815035	-0.5075035	.	.	.	.	.	0	.	0	.	0	.	0.437	0.434	0	0	0.29	0	0	9837.95	86	-4	4.5498	0	20	40	20	10	39	30	13	17	1.8125	.	.	.	0	0	0	0	0	0	0	0	0	0	0
CAY69055	-2.0542436	-6.135656	-0.531656	.	.	.	.	.	0	.	0	.	0	.	0	0.066	0	0	0.05	0	0	83065.92	756	-1.5	6.1632	1	243	411	199	51	344	171	86	85	0.928571429	.	.	.	0	0	0	0	0	0	0	0	0	0	0
CAY67832	-2.0549455	1.9416465	-0.1943535	.	.	.	.	.	0	.	0	.	0	.	0.769	0.587	0	0	0.12	0	0	18816.39	163	3.5	7.2062	3	42	70	46	26	82	52	30	22	1.884615385	.	.	.	0	0	0	0	0	0	0	0	0.05	0.05	0
CAY69584	-2.0549455	0.8839025	-0.5080975	.	.	.	.	.	0	.	0	.	0	.	0.629	0.603	0	0	0.13	0	0	24594.92	214	7	7.597	4	50	93	56	31	99	66	40	26	2.357142857	.	.	.	0	0	0	0	0	0	0	0	0	0.01	0
CAY71581	-2.0569224	0.531282	-0.560718	.	.	.	loss_of_pathogenicity,reduced_virulence,lethal,unaffected_pathogenicity,increased_virulence_(hypervirulence)	PHI:3866,PHI:2802,PHI:5271,PHI:2269,PHI:6957,PHI:7511,PHI:7696,PHI:8929,PHI:784,PHI:8927,PHI:4077,PHI:7485,PHI:2837,PHI:685,PHI:59,PHI:2836,PHI:5440,PHI:9460,PHI:3301,PHI:2022,PHI:6956,PHI:2247,PHI:5272,PHI:2312,PHI:2844,PHI:2835	0	.	0	.	0	.	0.672	0.51	0	0	0.35	0	0	27052.97	257	-6	4.7227	2	88	140	88	18	153	53	24	29	0.84057971	.	.	.	0	0	0	0	0	0	0	0	0.17	3.56	0
CAY68271	-2.0574024	-2.846487	-0.506487	.	.	.	.	.	0	.	0	.	0	.	0.328	0.282	0	0	0.08	0	0	22187.47	193	15	10.5326	0	48	77	54	18	90	71	44	27	1.371428571	.	.	.	0	0	0	0	0	0	0	0	0	0	0
CAY67810	-2.057693	5.223631	-0.502369	.	.	.	loss_of_pathogenicity,reduced_virulence	PHI:386,PHI:3523,PHI:3243,PHI:5190	0	.	0	.	0	.	0.501	0.62	0	0	0.38	0	0	25135.61	226	-1.5	6.0177	1	62	123	65	24	117	61	31	30	1.25	.	.	.	0	0	0	0	0	0	0	0	0	0	0
CAY71107	-2.0577707	-5.440495	-0.506495	.	.	.	reduced_virulence,unaffected_pathogenicity	PHI:9216,PHI:8050,PHI:7541,PHI:6324,PHI:9164,PHI:7603,PHI:7909,PHI:7821,PHI:6319,PHI:9450,PHI:6579,PHI:8010	0	.	0	.	0	.	0	0.011	0	0	0	0	0	84266.21	750	3	6.7634	4	192	338	234	74	373	227	120	107	1.573770492	.	.	.	0	0	0	0	0	0	0	0	0	0	0
CAY67633	-2.0588422	2.470515	-0.511485	.	.	.	.	.	0	.	0	.	0	.	0.781	0.716	0	0	0.08	0	0	24418.36	216	2.5	8.0879	4	52	98	63	21	122	57	30	27	1.578947368	.	.	.	0	0	0	0	0	0	0	0	0	1.14	0
CAY69710	-2.0612066	-0.41915	-2.97115	.	.	.	loss_of_pathogenicity	PHI:9100	0	.	0	.	0	.	0	0.592	0	0	0.43	1	0	40691.25	380	5	8.8986	1	142	197	85	38	216	65	36	29	0.947916667	.	.	.	0	0	0	0	0	0	1	0	8.03	89.11	0
CAY71020	-2.0617542	4.180872	-0.631128	.	.	.	.	.	0	.	0	.	0	.	1	0.802	0	0	0.59	0	0	14558.14	132	13	10.7459	4	36	74	45	4	66	37	25	12	1.952380952	.	.	.	0	0	0	0	0	0	0	0	0	0	0
CAY69267	-2.0621786	-6.358404	-0.514404	.	.	.	.	.	0	.	0	.	0	.	0	0.026	0	0	0.07	0	0	58617.98	532	-38.5	4.283	4	140	297	142	34	241	167	67	100	1.263157895	.	.	.	0	0	0	0	0	0	0	0	0	0.24	0
CAY69413	-2.0642562	-5.473157	-0.499157	.	.	.	unaffected_pathogenicity	PHI:9153	0	.	0	.	0	.	0.005	0.166	0	0	0.1	0	0	33342.37	293	-7	5.2209	5	69	133	86	41	162	82	40	42	1.653061224	.	.	.	0	0	0	0	0	0	0	0	0	0.02	0
CAY67557	-2.0677564	3.0838765	-1.0861235	.	.	.	.	.	0	.	0	.	0	.	0.988	0.707	0	0	0.74	0	0	21739.88	205	3.5	9.7103	0	70	122	75	10	104	40	22	18	1.305555556	.	.	.	0	0	0	0	0	0	0	0	0.04	0.04	0
CAY68391	-2.0678008	-3.2240715	-0.5360715	.	.	.	.	.	0	.	0	.	0	.	0.201	0.351	0	0	0.08	0	0	30259.54	279	-3	5.6455	3	86	153	93	20	146	64	32	32	1.08	.	.	.	0	0	0	0	0	0	0	0	0	0.01	0
CAY70922	-2.0678155	2.1588955	-2.9351045	.	.	.	.	.	0	.	0	.	0	.	0.988	0.861	0	0	0.41	1	0	19204.6	171	0.5	6.6364	2	45	94	47	15	75	37	20	17	2.130434783	.	.	.	0	0	0	0	0	0	1	1	0	18.14	0
CAY70487	-2.0678399	-6.213549	-0.507549	.	.	.	.	.	0	.	0	.	0	.	0	0.049	0	0	0.4	0	0	65683.17	588	13.5	8.3922	11	158	303	159	62	281	97	59	38	1.965517241	.	.	.	0	0	0	0	0	0	0	0	0.01	0.01	0
CAY68139	-2.0690422	-8.3957935	-3.4557935	.	.	.	reduced_virulence,unaffected_pathogenicity	PHI:8939,PHI:3629	0	.	0	.	0	.	0	0.01	0	0	0.14	1	0	62728.95	569	11.5	9.2393	3	175	301	182	56	311	134	75	59	1.076271186	.	.	.	0	0	0	0	0	0	1	0	0.4	2.92	0
CAY68872	-2.0712693	-6.3655695	-0.5275695	.	.	.	.	.	0	.	0	.	0	.	0	0.027	0	0	0.16	0	0	122466.88	1123	31	9.7159	5	335	618	238	92	521	202	123	79	0.752542373	.	.	.	0	0	0	0	0	0	0	0	0.02	0.02	0
CAY69402	-2.071945	2.12321	-3.09079	.	.	.	.	.	0	.	0	.	0	.	0.978	0.891	0	0	0.66	1	0	7260.41	64	3.5	9.8998	0	16	33	20	10	40	14	9	5	1.411764706	.	.	.	0	0	0	0	0	0	1	1	21.61	21.61	0
CAY68861	-2.0758526	2.717216	-0.618784	.	.	.	loss_of_pathogenicity,unaffected_pathogenicity,reduced_virulence,lethal,increased_virulence_(hypervirulence)	PHI:2802,PHI:5271,PHI:2269,PHI:6957,PHI:7511,PHI:8929,PHI:7696,PHI:784,PHI:4077,PHI:7485,PHI:2837,PHI:685,PHI:59,PHI:5440,PHI:3301,PHI:9460,PHI:2022,PHI:2247,PHI:6956,PHI:2312,PHI:2844,PHI:2835	0	.	0	.	0	.	0.914	0.642	0	0	0.47	0	0	28956.21	270	5	8.853	2	85	151	92	22	155	59	33	26	1	.	.	.	0	0	0	0	0	0	0	0	0.83	10.39	0
CAY68563	-2.0821946	4.7943985	-0.4676015	.	.	.	.	.	0	.	0	.	0	.	1	0.877	0	0	0.12	0	0	8854.14	77	2	7.7939	8	22	37	16	5	35	24	13	11	2	.	.	.	0	0	0	0	0	0	0	0	0	0	0
CAY71663	-2.083331	2.221166	-0.502834	.	.	.	.	.	0	.	0	.	0	.	0.799	0.655	0	0	0.33	0	0	16373.06	147	18.5	11.0186	0	42	66	46	14	74	42	31	11	1.482758621	.	.	.	0	0	0	0	0	0	0	0	0	0.01	0
CAY69151	-2.083331	-6.021724	-0.507724	.	.	.	.	.	0	.	0	.	0	.	0	0.081	0	0	0.01	0	0	63492.1	572	-13.5	4.9035	3	167	291	166	48	279	179	84	95	1.080291971	.	.	.	0	0	0	0	0	0	0	0	0	0	0
CAY67470	-2.083331	3.223481	-0.502519	.	.	.	.	.	0	.	0	.	0	.	0.992	0.629	0	0	0.16	0	0	14112.56	128	12	10.7924	0	39	57	40	5	58	42	27	15	1.625	.	.	.	0	0	0	0	0	0	0	0	0	0	0
CAY71538	-2.083331	-6.212252	-0.506252	.	.	.	loss_of_pathogenicity,reduced_virulence,lethal	PHI:860,PHI:4644,PHI:1566,PHI:2553	0	.	0	.	0	.	0	0.049	0	0	0.01	0	0	46805.33	423	-11.5	4.7749	2	108	210	140	23	212	128	59	69	1.222222222	.	.	.	0	0	0	0	0	0	0	0	0	0	0
CAY67316	-2.083331	-6.443603	-0.509603	.	.	.	.	.	0	.	0	.	0	.	0	0.011	0	0	0.01	0	0	63949.7	567	-1.5	6.3825	3	154	287	157	66	267	162	85	77	1.489361702	.	.	.	0	0	0	0	0	0	0	0	0.09	0.14	0
CAY70608	-2.0836995	-6.334612	-0.508612	.	.	.	.	.	0	.	0	.	0	.	0	0.029	0	0	0.03	0	0	151151.98	1338	19.5	8.7691	4	335	676	290	139	627	364	198	166	1.36328125	.	.	.	0	0	0	0	0	0	0	0	0	0.01	0
CAY69571	-2.0849004	-2.476359	-2.974359	.	.	.	.	.	0	.	0	.	0	.	0.825	0.258	0	0	0.17	1	0	7757.02	71	3.5	10.6083	0	22	40	27	6	43	14	9	5	0.571428571	.	.	.	0	0	0	0	0	0	1	1	18.32	18.35	0
CAY71853	-2.0872278	-4.328963	-0.500963	.	.	.	.	.	0	.	0	.	0	.	0.004	0.358	0	0	0.11	0	0	38204.65	346	-0.5	6.4369	0	91	176	116	33	186	103	54	49	1.166666667	.	.	.	0	0	0	0	0	0	0	0	0	0.01	0
CAY67116	-2.0916345	-6.2278035	-0.5038035	.	.	.	.	.	0	.	0	.	0	.	0	0.046	0	0	0.04	0	0	71600.12	627	-1	6.3765	6	162	316	134	65	267	192	98	94	1.642857143	.	.	.	0	0	0	0	0	0	0	0	0	0	0
CAY67518	-2.0916345	3.4827495	-0.5072505	.	.	.	.	.	0	.	0	.	0	.	0.939	0.726	0	0	0.33	0	0	31826.33	281	6	8.3446	2	86	142	36	40	122	70	40	30	1.280701754	.	.	.	0	0	0	0	0	0	0	0	0	0.7	0
CAY68014	-2.0916345	-5.4477	-0.5097	.	.	.	.	.	0	.	0	.	0	.	0	0.177	0	0	0.01	0	0	46641.96	414	7	7.2475	7	100	208	108	46	206	116	66	50	1.444444444	.	.	.	0	0	0	0	0	0	0	0	0	0.45	0
CAY67759	-2.0916345	3.570894	-0.503106	.	.	.	.	.	0	.	0	.	0	.	0.995	0.684	0	0	0.27	0	0	21681.97	191	8.5	9.6668	2	43	90	60	18	93	59	35	24	2.541666667	.	.	.	0	0	0	0	0	0	0	0	0	0.03	0
CAY67605	-2.0916345	3.534554	-0.503446	.	.	.	.	.	0	.	0	.	0	.	0.994	0.679	0	0	0.28	0	0	21690.98	191	9	9.6669	2	43	90	60	19	93	60	36	24	2.458333333	.	.	.	0	0	0	0	0	0	0	0	0	0.03	0
CAY70370	-2.0916345	-5.1327945	-0.5067945	.	.	.	.	.	0	.	0	.	0	.	0	0.229	0	0	0.12	0	0	41796.44	376	-1.5	6.358	6	106	190	100	47	195	105	56	49	1.076923077	.	.	.	0	0	0	0	0	0	0	0	0	0	0
CAY72167	-2.0916345	3.6112925	-0.4987075	.	.	.	.	.	0	.	0	.	0	.	0.931	0.754	0	0	0.16	0	0	20709.82	187	3.5	7.0634	3	54	91	59	22	97	49	29	20	1.34375	.	.	.	0	0	0	0	0	0	0	0	0	0.02	0
CAY70997	-2.0916345	0.43282	-0.50518	.	.	.	loss_of_pathogenicity,unaffected_pathogenicity	PHI:8884,PHI:8885	0	.	0	.	0	.	0.001	0.322	0	0	0.13	0	0	40445.03	367	1	6.6337	6	103	186	110	31	191	109	58	51	1.133333333	.	.	.	0	0	0	0	0	0	0	0	0	0	0
CAY68144	-2.0916345	3.603105	-0.498895	.	.	.	reduced_virulence	PHI:6701	0	.	0	.	0	.	0.884	0.633	0	0	0.05	0	0	21545.72	189	1.5	6.8308	4	47	86	50	22	93	57	31	26	2.192307692	.	.	.	0	0	0	0	0	0	0	0	0.04	0.04	0
CAY70860	-2.0916975	-1.5054255	2.4485745	.	.	.	.	.	0	.	0	.	0	.	0.135	0.206	1	1	0.49	0	0	15703.35	149	4	8.1458	4	61	90	45	12	82	24	15	9	0.339622642	.	.	.	0	1	0	0	0	0	0	0	1.47	6.44	0
CAY69229	-2.0920029	-6.451458	-0.505458	.	.	.	.	.	0	.	0	.	0	.	0	0.009	0	0	0.01	0	0	241437.65	2146	46	9.0223	30	565	1070	602	203	1060	545	303	242	1.716510903	.	.	.	0	0	0	0	0	0	0	0	0.01	0.2	0
CAY71878	-2.0920029	-6.1273685	-0.5053685	.	.	.	.	.	0	.	0	.	0	.	0	0.063	0	0	0.06	0	0	139924.85	1249	36.5	9.5759	9	349	621	355	128	628	301	174	127	1.441176471	.	.	.	0	0	0	0	0	0	0	0	0	0.51	0
CAY67722	-2.0920029	-6.4528505	-0.5068505	.	.	.	.	.	0	.	0	.	0	.	0	0.009	0	0	0.01	0	0	128256.27	1160	6.5	7.0588	11	345	585	324	82	519	315	166	149	1.548022599	.	.	.	0	0	0	0	0	0	0	0	0	0.01	0
CAY70737	-2.092222	-1.394952	-0.538952	.	.	.	loss_of_pathogenicity,reduced_virulence,unaffected_pathogenicity	PHI:7877,PHI:2071,PHI:9485	0	.	0	.	0	.	0	0.024	0	0	0.09	0	0	35762.01	316	-20.5	4.4254	1	92	173	72	41	138	97	41	56	1.320754717	.	.	.	0	0	0	0	0	0	0	0	0	0.06	0
CAY68137	-2.0955312	-5.482286	-0.502286	.	.	.	.	.	0	.	0	.	0	.	0	0.17	0	0	0.09	0	0	49927.3	450	2.5	6.8181	6	124	227	128	51	254	121	65	56	1.138613861	.	.	.	0	0	0	0	0	0	0	0	0	0.08	0
CAY71416	-2.0955312	-1.4459875	-0.5059875	.	.	.	loss_of_pathogenicity,reduced_virulence	PHI:4021,PHI:365,PHI:2267	0	.	0	.	0	.	0	0.01	0	0	0.02	0	0	65631.35	581	1	6.6072	6	142	290	176	66	314	157	83	74	1.351851852	.	.	.	0	0	0	0	0	0	0	0	0	0.02	0
CAY71285	-2.0955312	3.9881645	-0.5038355	.	.	.	reduced_virulence	PHI:174	0	.	0	.	0	.	0.863	0.719	0	0	0.06	0	0	17741.64	156	1	6.8551	3	32	67	45	17	88	43	23	20	1.888888889	.	.	.	0	0	0	0	0	0	0	0	0.01	0.17	0
CAY71664	-2.0955312	-0.3875565	-0.5035565	.	.	.	reduced_virulence,increased_virulence_(hypervirulence)	PHI:2962,PHI:4491,PHI:7584	0	.	0	.	0	.	0	0.186	0	0	0.03	0	0	52081.33	470	5	7.0705	4	135	235	141	53	252	127	70	57	1.212121212	.	.	.	0	0	0	0	0	0	0	0	0.01	1.9	0
CAY70933	-2.0955312	-3.59366	-0.50166	.	.	.	reduced_virulence	PHI:877	0	.	0	.	0	.	0	0.318	0	0	0.15	0	0	42375.29	384	0	6.5011	5	117	195	119	46	206	105	56	49	1.197368421	.	.	.	0	0	0	0	0	0	0	0	0	0.01	0
CAY68729	-2.0958996	-6.437359	-0.503359	.	.	.	.	.	0	.	0	.	0	.	0	0.011	0	0	0.05	0	0	93469.45	842	1.5	6.674	8	223	427	266	76	456	229	119	110	1.220858896	.	.	.	0	0	0	0	0	0	0	0	0	0.02	0
CAY69220	-2.0970485	-3.1828495	-0.5008495	.	.	.	unaffected_pathogenicity	PHI:1563	0	.	0	.	0	.	0.082	0.471	0	0	0.3	0	0	17625.65	155	26	11.1853	2	42	75	40	20	76	47	38	9	1.857142857	.	.	.	0	0	0	0	0	0	0	0	0	0.02	0
CAY71119	-2.0970485	-4.202314	-0.500314	.	.	.	.	.	0	.	0	.	0	.	0.027	0.356	0	0	0.23	0	0	15233.63	132	23.5	11.3343	1	34	57	35	16	59	47	37	10	1.652173913	.	.	.	0	0	0	0	0	0	0	0	0	0	0
CAY69222	-2.0974169	-5.359009	-0.503009	.	.	.	reduced_virulence	PHI:1647	0	.	0	.	0	.	0	0.024	0	0	0.01	0	0	138441.97	1207	10	7.3094	13	277	564	325	147	593	322	172	150	2.068322981	.	.	.	0	0	0	0	0	0	0	0	0	0.08	0
CAY69776	-2.1036289	2.735432	-0.416568	.	.	.	loss_of_pathogenicity,reduced_virulence,unaffected_pathogenicity	PHI:797,PHI:311,PHI:4677,PHI:4182,PHI:3514,PHI:2310,PHI:4606,PHI:316,PHI:6111,PHI:65,PHI:334,PHI:2155,PHI:1015,PHI:2826,PHI:772,PHI:300,PHI:2716	0	.	0	.	0	.	0.198	0.494	0	0	0.47	0	0	33925	303	2.5	6.7661	9	95	177	86	40	147	74	42	32	1.4	.	.	.	0	0	0	0	0	0	0	0	0	0	0
CAY72072	-2.104084	-11.2144525	-5.2744525	.	.	.	.	.	0	.	0	.	0	.	0	0.01	0	1	0.06	0	1	68456.37	618	-2	6.2922	12	175	296	230	75	374	106	56	50	1.802197802	1	0	0	1	0	1	1	0	1	12	11	5.05	239.62	0
CAY71646	-2.1056094	3.7679745	1.0739745	.	.	.	.	.	0	.	0	.	0	.	0.827	0.622	1	1	0.28	1	0	17413.65	156	-7	4.4508	0	39	81	48	20	87	38	16	22	1.548387097	.	.	.	1	0	0	0	0	0	1	1	21.76	21.76	0.869565217
CAY70602	-2.1064012	3.8587665	-0.5992335	.	.	.	.	.	0	.	0	.	0	.	0.95	0.793	0	0	0.18	0	0	20188.16	182	10	10.2264	0	48	96	48	16	95	45	28	17	1.179487179	.	.	.	0	0	0	0	0	0	0	0	0	0	0
CAY68459	-2.1064012	4.3270425	-0.5449575	.	.	.	.	.	0	.	0	.	0	.	0.948	0.864	0	0	0.57	0	0	12361.17	112	8	10.6919	0	33	62	28	11	57	25	17	8	1.208333333	.	.	.	0	0	0	0	0	0	0	0	0.01	0.01	0
CAY69521	-2.1112933	-6.234851	-0.510851	.	.	.	.	.	0	.	0	.	0	.	0	0.046	0	0	0.32	0	0	34138.84	321	-17	4.2998	8	102	187	93	22	182	75	30	45	0.945945946	.	.	.	0	0	0	0	0	0	0	0	0	0.01	0
CAY68982	-2.1121578	1.042831	-0.503169	.	.	.	reduced_virulence	PHI:9250	0	.	0	.	0	.	0.779	0.312	0	0	0.29	0	0	13717.08	119	23.5	11.5547	5	31	59	36	9	58	43	34	9	1.291666667	.	.	.	0	0	0	0	0	0	0	0	0	0	0
CAY70508	-2.1121578	-6.2570825	-0.5090825	.	.	.	loss_of_pathogenicity,reduced_virulence,lethal,unaffected_pathogenicity	PHI:9481,PHI:1269,PHI:245,PHI:2366,PHI:2272,PHI:7810,PHI:1213,PHI:5536,PHI:6837,PHI:230,PHI:142,PHI:4679,PHI:1244,PHI:153,PHI:1200,PHI:1083,PHI:406,PHI:1189,PHI:4941,PHI:2827,PHI:6068,PHI:56,PHI:342,PHI:7117,PHI:736,PHI:5009,PHI:7240,PHI:7568,PHI:5426,PHI:4028,PHI:2327,PHI:4587,PHI:2365,PHI:170,PHI:2303,PHI:1270,PHI:309,PHI:427,PHI:4057,PHI:2346,PHI:5479,PHI:4942,PHI:1266,PHI:7447,PHI:4779,PHI:94…	0	.	0	.	0	.	0	0.042	0	0	0	0	0	64722.58	574	15	8.7808	12	151	287	146	48	269	148	84	64	1.647727273	.	.	.	0	0	0	0	0	0	0	0	0	0	0
CAY69604	-2.1125333	-5.896309	-1.184309	.	.	.	reduced_virulence	PHI:7028	0	.	0	.	0	.	0	0.048	0	0	0.22	0	0	50996.1	463	-3	6.0138	2	140	244	141	48	252	102	52	50	1.043478261	.	.	.	0	0	0	0	0	0	0	0	8.87	8.93	0
CAY71786	-2.1133826	-5.632656	-0.508656	.	.	.	.	.	0	.	0	.	0	.	0.004	0.142	0	0	0.08	0	0	37545.42	323	-3	5.71	6	60	128	104	36	163	86	43	43	3.34375	.	.	.	0	0	0	0	0	0	0	0	0.01	0.12	0
CAY68710	-2.1133826	-1.0400155	-0.4960155	.	.	.	loss_of_pathogenicity,reduced_virulence,unaffected_pathogenicity	PHI:5028,PHI:2143,PHI:9305,PHI:5029,PHI:3126,PHI:8863	0	.	0	.	0	.	0	0.076	0	0	0.12	0	0	50601.51	446	-2.5	6.1431	8	120	211	119	64	237	117	60	57	1.487804878	.	.	.	0	0	0	0	0	0	0	0	0	0	0
CAY69780	-2.1133826	-1.238924	-0.502924	.	.	.	loss_of_pathogenicity,reduced_virulence,unaffected_pathogenicity	PHI:2734,PHI:3824,PHI:3823,PHI:9325	0	.	0	.	0	.	0	0.044	0	0	0.05	0	0	69069.31	603	-10	5.2142	13	150	297	157	76	305	156	76	80	1.872093023	.	.	.	0	0	0	0	0	0	0	0	0	0.75	0
CAY69856	-2.1133826	-5.4411035	-0.4951035	.	.	.	reduced_virulence	PHI:7346,PHI:3941,PHI:178	0	.	0	.	0	.	0	0.009	0	0	0.15	0	0	81344.24	712	-18.5	4.9849	15	174	335	189	97	363	185	88	97	2.166666667	.	.	.	0	0	0	0	0	0	0	0	0.01	1.22	0
CAY71017	-2.1133826	-6.1680735	-0.5040735	.	.	.	.	.	0	.	0	.	0	.	0.001	0.055	0	0	0.04	0	0	33411.25	298	-13.5	4.603	5	71	139	92	21	151	86	38	48	1.666666667	.	.	.	0	0	0	0	0	0	0	0	0	0.06	0
CAY68231	-2.1136932	-2.422777	3.193223	.	.	.	.	.	0	.	0	.	0	.	0	0.064	1	1	0	0	0	88353.37	777	7	6.9921	6	196	381	206	87	353	236	128	108	2.217391304	1	0	0	0	0	0	1	1	0	0	0	0.15	0.18	0
CAY71054	-2.113751	-6.453844	-0.507844	.	.	.	.	.	0	.	0	.	0	.	0	0.009	0	0	0.08	0	0	132309.74	1179	-18.5	5.3778	21	323	559	344	130	588	288	142	146	2.180555556	.	.	.	0	0	0	0	0	0	0	0	0	0.01	0
CAY69142	-2.1169083	5.377922	0.859922	.	.	.	.	.	0	.	0	.	0	.	0.953	0.8	1	1	0.59	1	0	20609.42	180	11	9.5789	3	48	92	48	31	99	41	28	13	1.515151515	.	.	.	1	1	0	0	0	0	1	1	20.87	21.28	0.739130435
CAY70887	-2.1170049	-6.1984085	-0.5704085	.	.	.	unaffected_pathogenicity	PHI:5633	0	.	0	.	0	.	0	0.062	0	0	0.43	0	0	98198.58	888	12.5	7.8502	16	291	488	200	97	397	190	106	84	1.934306569	.	.	.	0	0	0	0	0	0	0	0	0	0.01	0
CAY70970	-2.1170514	1.3304905	-2.8215095	.	.	.	.	.	0	.	0	.	0	.	0.917	0.775	0	0	0.48	1	0	8323.52	74	6.5	9.8097	2	23	38	16	12	40	16	12	4	1.352941176	.	.	.	0	0	0	0	0	0	1	0	15.24	15.24	0
CAY70962	-2.1175866	3.093798	-0.626202	.	.	.	.	.	0	.	0	.	0	.	0.921	0.699	0	0	0.45	0	0	15452.63	138	-1	5.7443	2	38	70	38	11	68	34	17	17	1.631578947	.	.	.	0	0	0	0	0	0	0	0	0.03	0.03	0
CAY70574	-2.118997	1.8186705	0.3726705	.	.	.	.	.	0	.	0	.	0	.	0.608	0.633	1	1	0.18	1	0	9038.43	78	5	10.0964	0	20	34	23	13	47	19	12	7	1.375	.	.	.	1	1	0	0	0	1	1	1	23.45	23.45	0
CAY70390	-2.1197186	5.8890095	2.6070095	.	.	.	loss_of_pathogenicity,unaffected_pathogenicity,reduced_virulence,lethal,increased_virulence_(hypervirulence)	PHI:2802,PHI:5271,PHI:2269,PHI:6957,PHI:7511,PHI:7696,PHI:8929,PHI:784,PHI:8927,PHI:4077,PHI:7485,PHI:685,PHI:59,PHI:5440,PHI:9460,PHI:2022,PHI:6956,PHI:2247,PHI:2312,PHI:2844	0	.	0	.	0	.	0.903	0.644	1	1	0.08	0	0	29010.42	269	3	8.6793	1	87	135	101	19	154	66	35	31	1.078125	.	.	.	0	1	0	0	0	0	0	0	0.37	0.57	0
CAY72011	-2.1205235	-10.030517	-5.926517	.	.	.	.	.	0	.	0	.	0	.	0.147	0.169	0	1	0.09	0	1	30228.56	277	1	6.7548	1	89	127	106	34	175	38	21	17	1.489361702	0	0	0	1	1	0	1	0	0	7	7	44.13	149.67	0.739130435
CAY68906	-2.121981	3.7295425	-0.4524575	.	.	.	.	.	0	.	0	.	0	.	0.868	0.829	0	0	0.4	0	0	16589.8	149	2.5	7.1045	3	47	79	39	17	73	40	23	17	1.185185185	.	.	.	0	0	0	0	0	0	0	0	0.03	0.04	0
CAY71022	-2.121981	4.0232455	-0.7527545	.	.	.	.	.	0	.	0	.	0	.	0.996	0.8	0	0	0.19	0	0	11497.88	103	0	6.4825	0	28	54	31	12	49	30	16	14	1.4375	.	.	.	0	0	0	0	0	0	0	0	0	0	0
CAY69248	-2.1228697	-4.9392605	-6.6332605	.	.	.	reduced_virulence,unaffected_pathogenicity,increased_virulence_(hypervirulence)	PHI:5034,PHI:7708,PHI:9524	0	.	0	.	0	.	0	0.449	0	0	0.35	0	1	41054.41	377	-1	6.3883	0	116	200	121	54	210	92	49	43	1.2	.	.	.	0	0	0	0	0	0	2	0	0.01	34.5	0
CAY71277	-2.1229873	-2.109183	-0.997183	.	.	.	reduced_virulence,unaffected_pathogenicity	PHI:4672,PHI:2038,PHI:9082	0	.	0	.	0	.	0.095	0.553	0	0	0.31	0	0	31250.25	288	12.5	10.0407	3	95	153	91	34	180	56	35	21	0.921052632	.	.	.	0	0	0	0	0	0	0	0	0.26	57.57	0
CAY68542	-2.123678	1.8960975	-2.9819025	.	.	.	.	.	0	.	0	.	0	.	0.938	0.875	0	0	0.5	1	0	12323.47	110	4.5	10.0519	1	26	53	39	7	63	25	15	10	1.409090909	.	.	.	0	0	0	0	0	0	1	1	0	21.09	0
CAY71722	-2.1241262	-1.24999	-0.51999	.	.	.	loss_of_pathogenicity,reduced_virulence,unaffected_pathogenicity	PHI:7788,PHI:2145,PHI:7787,PHI:9180,PHI:7520,PHI:3914	0	.	0	.	0	.	0	0.045	0	0	0.33	0	0	56350.63	519	3	7.1195	7	160	285	164	49	289	113	60	53	1.182608696	.	.	.	0	0	0	0	0	0	0	0	0	1.27	0
CAY69421	-2.1241262	-5.45208	-0.51208	.	.	.	reduced_virulence,unaffected_pathogenicity	PHI:6416,PHI:3291,PHI:9092,PHI:5585,PHI:9227,PHI:5563	0	.	0	.	0	.	0	0.01	0	0	0.13	0	0	73918.9	668	-5	5.9976	4	193	357	205	82	376	173	88	85	1.095890411	.	.	.	0	0	0	0	0	0	0	0	0	0.62	0
CAY70918	-2.1262834	-4.568422	1.143578	.	.	.	.	.	0	.	0	.	0	.	0	0.048	1	1	0.24	1	0	65814.72	564	19.5	8.9047	11	128	238	141	83	283	138	83	55	2.727272727	.	.	.	1	1	0	0	0	0	1	1	21.38	21.53	0.782608696
CAY71849	-2.1275578	1.8567735	-1.1612265	.	.	.	.	.	0	.	0	.	0	.	0.674	0.829	0	0	0.5	0	0	12607.35	112	8	10.2376	1	32	58	33	14	58	25	17	8	1.318181818	.	.	.	0	0	0	0	0	0	0	0	0.02	0.02	0
CAY72047	-2.1303415	2.799188	-0.602812	.	.	.	.	.	0	.	0	.	0	.	1	0.567	0	0	0.56	0	0	12857.27	115	13	11.8632	0	22	60	38	3	59	29	21	8	2.055555556	.	.	.	0	0	0	0	0	0	0	0	0.24	0.24	0
CAY71077	-2.136339	-4.94541	-0.52141	.	.	.	reduced_virulence	PHI:2084	0	.	0	.	0	.	0	0.096	0	0	0.31	0	0	44912.78	406	2.5	6.8496	12	138	216	109	45	195	88	48	40	1.854545455	.	.	.	0	0	0	0	0	0	0	0	0.02	0.1	0
CAY68176	-2.1397247	-10.9706475	-5.2346475	.	.	.	.	.	0	.	0	.	0	.	0	0.044	0	1	0.38	0	1	46084.85	399	6	7.1141	6	92	180	111	69	217	97	56	41	1.95	0	0	0	1	1	0	1	0	1	2	3	19.83	58.21	0.956521739
CAY67171	-2.1405437	1.464917	-0.503083	.	.	.	.	.	0	.	0	.	0	.	0.972	0.356	0	0	0.09	0	0	14694.69	129	12	10.7364	0	32	66	17	8	52	50	31	19	1.4	.	.	.	0	0	0	0	0	0	0	0	0	0	0
CAY69262	-2.1412501	3.636921	-0.917079	.	.	.	.	.	0	.	0	.	0	.	0.991	0.768	0	0	0.64	0	0	9523.5	86	-0.5	5.3713	7	28	45	17	13	55	4	2	2	0.6	.	.	.	0	0	0	0	0	0	0	0	0.09	7.63	0
CAY70264	-2.1417685	-6.0648505	-0.5088505	.	.	.	.	.	0	.	0	.	0	.	0	0.074	0	0	0.05	0	0	33702.3	293	-16.5	4.413	0	59	128	93	30	141	84	35	49	2.4375	.	.	.	0	0	0	0	0	0	0	0	0	0.01	0
CAY68189	-2.1417685	-6.439587	-0.499587	.	.	.	.	.	0	.	0	.	0	.	0	0.01	0	0	0.09	0	0	77731.44	691	-16.5	5.0325	2	190	339	200	89	347	184	88	96	1.718181818	.	.	.	0	0	0	0	0	0	0	0	0	0	0
CAY69411	-2.1417685	-1.053163	-0.503163	.	.	.	loss_of_pathogenicity,reduced_virulence	PHI:2339,PHI:2640,PHI:2109,PHI:2560,PHI:474,PHI:2108	0	.	0	.	0	.	0	0.075	0	0	0.17	0	0	16848.72	149	-17.5	4.0614	0	36	68	36	10	62	55	19	36	2.166666667	.	.	.	0	0	0	0	0	0	0	0	0	0	0
CAY72049	-2.1426592	-6.3326155	-0.5126155	.	.	.	.	.	0	.	0	.	0	.	0	0.03	0	0	0.11	0	0	68195.95	621	-12	5.0719	11	208	335	187	64	328	156	75	81	1.104	.	.	.	0	0	0	0	0	0	0	0	0.02	0.03	0
CAY68467	-2.1456652	-5.422728	-0.506728	.	.	.	reduced_virulence	PHI:3028	0	.	0	.	0	.	0	0.014	0	0	0.04	0	0	54083.88	482	-8	5.1719	2	126	226	135	64	270	126	61	65	1.230769231	.	.	.	0	0	0	0	0	0	0	0	0.02	0.07	0
CAY68832	-2.1458466	-6.4408025	-0.5008025	.	.	.	.	.	0	.	0	.	0	.	0	0.01	0	0	0.25	0	0	85439.64	763	0.5	6.5624	2	200	398	238	84	387	189	99	90	1.910891089	.	.	.	0	0	0	0	0	0	0	0	0	0.02	0
CAY70539	-2.1466925	-11.6315115	-5.8895115	.	.	.	.	.	0	.	0	.	0	.	0	0.043	0	1	0.2	0	1	103895.73	894	4.5	6.8094	10	204	404	241	133	434	227	122	105	3.392857143	.	.	.	1	0	0	0	0	0	4	0	0.02	44.37	0
CAY71989	-2.1500716	-6.2424635	-0.5064635	.	.	.	.	.	0	.	0	.	0	.	0	0.044	0	0	0.2	0	0	48800.41	438	-12.5	4.7695	4	117	212	130	43	226	122	56	66	1.666666667	.	.	.	0	0	0	0	0	0	0	0	0	0	0
CAY67540	-2.1500716	-3.9373965	-0.4993965	.	.	.	.	.	0	.	0	.	0	.	0.164	0.263	0	0	0.05	0	0	27890.83	247	-7	4.9299	2	54	111	84	25	130	70	33	37	1.658536585	.	.	.	0	0	0	0	0	0	0	0	0	0	0
CAY67438	-2.1500716	-6.361004	-0.505004	.	.	.	.	.	0	.	0	.	0	.	0	0.024	0	0	0.14	0	0	48423.16	417	-24	4.3608	5	91	171	125	48	200	118	48	70	3.823529412	.	.	.	0	0	0	0	0	0	0	0	0	0	0
CAY71906	-2.1500716	-5.8011555	-0.5031555	.	.	.	unaffected_pathogenicity	PHI:9153	0	.	0	.	0	.	0.002	0.115	0	0	0.02	0	0	33579.46	297	-8.5	4.8891	4	75	137	87	35	157	79	37	42	1.777777778	.	.	.	0	0	0	0	0	0	0	0	0	0	0
CAY70642	-2.1500716	-6.4265005	-0.5045005	.	.	.	reduced_virulence,lethal,unaffected_pathogenicity,increased_virulence_(hypervirulence)	PHI:423,PHI:7617,PHI:7618,PHI:2549,PHI:7620,PHI:1458,PHI:8011,PHI:6510,PHI:7619	0	.	0	.	0	.	0	0.013	0	0	0.04	0	0	45040.71	403	-12	4.6809	4	109	190	135	32	209	100	45	55	1.661016949	.	.	.	0	0	0	0	0	0	0	0	0.01	0.14	0
CAY71577	-2.1500716	-5.245608	-0.503608	.	.	.	reduced_virulence	PHI:3948	0	.	0	.	0	.	0	0.043	0	0	0.07	0	0	49083.84	435	-5.5	5.7564	5	106	209	126	58	228	109	55	54	1.791044776	.	.	.	0	0	0	0	0	0	0	0	0	0.01	0
CAY68332	-2.1500716	-6.4446225	-0.5046225	.	.	.	.	.	0	.	0	.	0	.	0	0.01	0	0	0.04	0	0	53063.82	472	-22.5	4.5484	13	131	228	114	41	220	136	59	77	1.493150685	.	.	.	0	0	0	0	0	0	0	0	0	0.04	0
CAY67413	-2.1500716	-6.4517545	-0.5057545	.	.	.	.	.	0	.	0	.	0	.	0	0.009	0	0	0.19	0	0	76655.97	677	-13.5	5.3838	28	187	328	186	71	321	172	85	87	2.202531646	.	.	.	0	0	0	0	0	0	0	0	0	0.01	0
CAY68699	-2.1500716	-11.2314025	-0.5074025	.	.	.	lethal	PHI:2544	0	.	0	.	0	.	0	0.046	0	0	0.03	0	0	70078.33	626	-14.5	4.9225	4	163	304	157	59	306	164	77	87	1.2	.	.	.	0	0	0	0	0	0	0	0	0	0	0
CAY71834	-2.1500716	-6.453451	-0.507451	.	.	.	.	.	0	.	0	.	0	.	0	0.009	0	0	0.07	0	0	76338.71	673	-30.5	4.6269	23	180	311	181	77	320	193	86	107	2.535211268	.	.	.	0	0	0	0	0	0	0	0	0	0.02	0
CAY70095	-2.1500716	-6.436616	-0.496616	.	.	.	.	.	0	.	0	.	0	.	0	0.01	0	0	0.02	0	0	66135.77	589	-7	5.3314	9	153	288	180	56	310	149	73	76	1.514285714	.	.	.	0	0	0	0	0	0	0	0	0	0.07	0
CAY70417	-2.1500716	-6.237774	-0.507774	.	.	.	.	.	0	.	0	.	0	.	0	0.045	0	0	0.05	0	0	71834.38	629	-10	5.1937	14	159	295	169	65	287	173	84	89	2.888888889	.	.	.	0	0	0	0	0	0	0	0	0	0.09	0
CAY69231	-2.1500716	-6.445851	-0.505851	.	.	.	.	.	0	.	0	.	0	.	0	0.01	0	0	0.05	0	0	62389.43	551	-24	4.5644	12	139	268	159	62	280	159	70	89	1.821428571	.	.	.	0	0	0	0	0	0	0	0	0	0.95	0
CAY69048	-2.1500716	-6.2734035	-0.5074035	.	.	.	.	.	0	.	0	.	0	.	0	0.039	0	0	0.04	0	0	58806.84	509	-23.5	4.5993	12	115	225	159	65	259	140	62	78	2.357142857	.	.	.	0	0	0	0	0	0	0	0	0.03	0.03	0
CAY69165	-2.15044	-6.453555	-0.507555	.	.	.	.	.	0	.	0	.	0	.	0	0.009	0	0	0.14	0	0	139809.47	1203	-26.5	5.0297	18	273	521	332	155	569	339	162	177	3.420560748	.	.	.	0	0	0	0	0	0	0	0	0	0	0
CAY70808	-2.15044	-6.2352005	-0.5052005	.	.	.	.	.	0	.	0	.	0	.	0	0.045	0	0	0.01	0	0	147900.62	1302	-10.5	5.8841	16	329	620	354	120	582	343	173	170	2.48630137	.	.	.	0	0	0	0	0	0	0	0	0	0.19	0
CAY68780	-2.15044	-1.448921	-0.502921	.	.	.	loss_of_pathogenicity,reduced_virulence,unaffected_pathogenicity	PHI:2062,PHI:3815	0	.	0	.	0	GT35	0	0.009	0	0	0.09	0	0	97685.86	855	-10.5	5.5794	5	201	396	256	113	443	225	112	113	1.938931298	.	.	.	0	0	0	0	0	0	0	0	0	0.02	0
CAY68402	-2.15044	-6.453205	-0.507205	.	.	.	.	.	0	.	0	.	0	.	0	0.009	0	0	0.09	0	0	187261.33	1656	-50	4.7418	18	393	768	549	184	876	422	193	229	1.812977099	.	.	.	0	0	0	0	0	0	0	0	0	0	0
CAY71345	-2.15044	-5.5117525	-2.5037525	.	.	.	reduced_virulence	PHI:6970	0	.	0	.	0	.	0.144	0.188	0	0	0.07	1	0	292292.34	2587	-3	6.4323	35	688	1245	758	290	1284	612	319	293	1.988571429	.	.	.	0	0	0	0	0	0	1	0	0	0.19	0
CAY70707	-2.15044	-6.043401	-0.505401	.	.	.	.	.	0	.	0	.	0	.	0	0.077	0	0	0.02	0	0	179423.36	1589	1.5	6.6087	14	442	786	413	162	719	405	210	195	2.231155779	.	.	.	0	0	0	0	0	0	0	0	0	0.01	0
CAY67157	-2.15044	-5.1500515	-0.5100515	.	.	.	reduced_virulence	PHI:2987,PHI:1293,PHI:2988,PHI:1296,PHI:3853	0	.	0	.	0	.	0	0.06	0	0	0.02	0	0	98980.23	867	1.5	6.5935	7	204	402	220	88	382	216	116	100	1.881355932	.	.	.	0	0	0	0	0	0	0	0	0.01	0.01	0
CAY70935	-2.1510284	-1.641908	3.082092	.	.	.	reduced_virulence	PHI:9212	0	.	0	.	0	.	0	0.046	1	1	0.48	0	0	44016.47	390	-16.5	4.6264	1	104	202	99	57	200	101	45	56	1.676923077	.	.	.	0	0	0	0	0	0	0	0	0	0.03	0
CAY67096	-2.1523921	-6.465772	-0.531772	.	.	.	.	.	0	.	0	.	0	.	0	0.011	0	0	0	0	0	61120.33	555	-43	4.2855	1	180	299	126	39	222	178	70	108	1.083333333	.	.	.	0	0	0	0	0	0	0	0	0	0	0
CAY68686	-2.1527436	-4.1056845	-0.4996845	.	.	.	.	.	0	.	0	.	0	.	0.001	0.398	0	0	0.47	0	0	41201.61	371	7	7.8945	8	101	187	118	34	206	92	52	40	1.362318841	.	.	.	0	0	0	0	0	0	0	0	0	0.05	0
CAY72051	-2.1527436	-3.4602635	-0.4962635	.	.	.	.	.	0	.	0	.	0	.	0	0.506	0	0	0.05	0	0	41419.59	371	0.5	6.5693	7	113	190	94	48	202	100	53	47	1.082352941	.	.	.	0	0	0	0	0	0	0	0	0	0.04	0
CAY72015	-2.153108	-10.15021	-6.95221	.	.	.	.	.	0	.	0	.	0	.	0.07	0.397	0	0	0.43	0	1	25495.77	233	6.5	8.7915	4	79	138	63	23	117	45	27	18	1.162790698	.	.	.	0	0	0	0	0	0	2	1	0	30.41	0
CAY71086	-2.153112	-5.987258	-0.503258	.	.	.	.	.	0	.	0	.	0	.	0	0.086	0	0	0.04	0	0	236864.62	2138	-4	6.3836	41	621	1079	610	212	1151	570	295	275	1.183673469	.	.	.	0	0	0	0	0	0	0	0	0	15.99	0
CAY68417	-2.1539683	-5.3932335	-0.5072335	.	.	.	reduced_virulence,unaffected_pathogenicity	PHI:4658,PHI:4659,PHI:217,PHI:208,PHI:8971,PHI:8972,PHI:8970	0	.	0	.	0	.	0	0.019	0	0	0.01	0	0	55358.44	496	-6.5	5.408	6	130	231	151	52	274	132	65	67	1.264705882	.	.	.	0	0	0	0	0	0	0	0	0	0.02	0
CAY68637	-2.1539683	-3.557106	-0.503106	.	.	.	unaffected_pathogenicity	PHI:143	0	.	0	.	0	.	0.046	0.445	0	0	0.09	0	0	33833.75	306	-1.5	5.8569	4	91	150	87	33	176	78	39	39	1.043478261	.	.	.	0	0	0	0	0	0	0	0	0.03	0.18	0
CAY71749	-2.1539683	-5.183166	-0.507166	.	.	.	reduced_virulence	PHI:6074	0	.	0	.	0	.	0	0.054	0	0	0.05	0	0	71889.74	634	-31.5	4.4869	5	127	282	232	59	343	171	73	98	1.866666667	.	.	.	0	0	0	0	0	0	0	0	0	0.1	0
CAY68758	-2.1542156	-6.34655	-0.52055	.	.	.	.	.	0	.	0	.	0	.	0	0.029	0	0	0.63	0	0	69977.41	696	34	11.1823	0	254	510	175	22	411	101	70	31	0.325581395	.	.	.	0	0	0	0	0	0	0	0	0	0	0
CAY70645	-2.154575	0.1483455	-0.8836545	.	.	.	loss_of_pathogenicity,reduced_virulence,lethal,unaffected_pathogenicity,increased_virulence_(hypervirulence)	PHI:339,PHI:3835,PHI:1036,PHI:1061,PHI:317,PHI:8752,PHI:3280,PHI:861,PHI:3834,PHI:471,PHI:269,PHI:449,PHI:2052,PHI:780,PHI:7134,PHI:3831,PHI:270,PHI:6703,PHI:507,PHI:8036,PHI:8035,PHI:62,PHI:6950,PHI:808,PHI:4736,PHI:787,PHI:182,PHI:1119,PHI:2054,PHI:3623,PHI:3279,PHI:3478,PHI:3833,PHI:3832	0	.	0	.	0	.	0.577	0.595	0	0	0.21	0	0	30477.61	274	4	7.8928	7	80	154	78	23	137	68	37	31	1.434782609	.	.	.	0	0	0	0	0	0	0	0	0.03	0.19	0
CAY67889	-2.1565826	-6.132885	-0.510885	.	.	.	.	.	0	.	0	.	0	.	0	0.063	0	0	0.22	0	0	65831.2	596	12	9.5468	2	175	332	136	54	280	120	68	52	1.120967742	.	.	.	0	0	0	0	0	0	0	0	0	0	0
CAY68296	-2.1569836	0.7876175	-1.0543825	.	.	.	.	.	0	.	0	.	0	.	0.983	0.324	0	0	0.13	0	0	16991.3	161	-6	4.5895	0	55	89	66	8	87	39	17	22	0.921052632	.	.	.	0	0	0	0	0	0	0	0	0.01	0.01	0
CAY71701	-2.1580813	-1.8271695	-0.6091695	.	.	.	.	.	0	.	0	.	0	.	0.401	0.396	0	0	0.64	0	0	11811.48	101	0	6.4583	0	21	43	25	16	50	23	12	11	3.777777778	.	.	.	0	0	0	0	0	0	0	0	0	0	0
CAY69703	-2.1606956	-6.132112	-0.534112	.	.	.	.	.	0	.	0	.	0	.	0	0.067	0	0	0.15	0	0	39767.97	360	8	9.4818	2	130	201	72	30	145	81	46	35	1.389830508	.	.	.	0	0	0	0	0	0	0	0	0	0	0
CAY68293	-2.161064	-1.461251	-0.515251	.	.	.	loss_of_pathogenicity	PHI:3514	0	.	0	.	0	.	0	0.009	0	0	0.1	0	0	118297.02	1063	10.5	7.3347	12	350	588	237	110	454	265	144	121	1.604938272	.	.	.	0	0	0	0	0	0	0	0	0	0.11	0
CAY70674	-2.1627846	0.2807975	-0.5052025	.	.	.	.	.	0	.	0	.	0	.	0.792	0.339	0	0	0.09	0	0	16449.89	149	3.5	7.4162	4	50	86	19	12	50	53	30	23	1.375	.	.	.	0	0	0	0	0	0	0	0	0	0	0
CAY70925	-2.1627846	1.2179975	-0.5040025	.	.	.	.	.	0	.	0	.	0	.	0.894	0.393	0	0	0.5	0	0	15458.09	140	18	11.3537	0	51	85	29	11	47	38	29	9	1.625	.	.	.	0	0	0	0	0	0	0	0	0	0	0
CAY70237	-2.1647146	-5.387402	-0.555402	.	.	.	reduced_virulence	PHI:8507	0	.	0	.	0	.	0	0.028	0	0	0.22	0	0	52757.98	490	-5.5	5.7548	4	152	258	165	44	267	113	57	56	1.161616162	.	.	.	0	0	0	0	0	0	0	0	0.38	0.39	0
CAY67434	-2.167928	4.831247	-0.706753	.	.	.	unaffected_pathogenicity	PHI:1564	0	.	0	.	0	.	0.994	0.929	0	0	0.17	0	0	12832.66	114	-1.5	5.6471	5	33	55	32	11	58	32	16	16	1.631578947	.	.	.	0	0	0	0	0	0	0	0	0	0	0
CAY71986	-2.167928	5.375631	-0.868369	.	.	.	reduced_virulence	PHI:2644,PHI:9285,PHI:7258	0	.	0	.	0	.	0.981	0.893	0	0	0.32	0	0	14023.1	124	2.5	8.4641	2	30	63	34	15	64	31	17	14	2.315789474	.	.	.	0	0	0	0	0	0	0	0	0	0.03	0
CAY71671	-2.170095	4.0954875	-0.6265125	.	.	.	.	.	0	.	0	.	0	.	0.96	0.827	0	0	0.21	0	0	9452.69	80	0	6.4386	4	19	36	15	14	40	23	12	11	2.083333333	.	.	.	0	0	0	0	0	0	0	0	0	0	0
CAY71383	-2.1717129	-1.964026	-1.024026	.	.	.	increased_virulence_(hypervirulence)	PHI:3085	0	.	0	.	0	.	0	0.01	0	0	0.12	0	0	60193.63	571	-14	4.7671	6	193	315	195	24	316	155	71	84	0.86013986	.	.	.	0	0	0	0	0	0	0	0	0	0	0
CAY68310	-2.1717129	-5.664586	-0.748586	.	.	.	reduced_virulence,unaffected_pathogenicity	PHI:6698,PHI:2638,PHI:2639	0	.	0	.	0	.	0	0.014	0	0	0.17	0	0	65925.54	608	4	7.0455	13	200	321	170	54	336	148	79	69	1.110294118	.	.	.	0	0	0	0	0	0	0	0	0	3.49	0
CAY68708	-2.1732376	-6.439901	-0.511901	.	.	.	.	.	0	.	0	.	0	.	0	0.012	0	0	0.07	0	0	59350.13	545	1	6.6876	9	167	291	181	38	291	123	64	59	1.240384615	.	.	.	0	0	0	0	0	0	0	0	0	0	0
CAY70395	-2.1739917	9.60322	-0.55078	.	.	.	loss_of_pathogenicity	PHI:8522	0	.	0	.	0	.	0.998	0.861	0	0	0.45	0	0	13344.56	118	7.5	9.0082	6	32	55	34	13	64	29	19	10	2	.	.	.	0	0	0	0	0	0	0	0	0.01	0.01	0
CAY69397	-2.1741347	1.4800955	-3.0379045	.	.	.	.	.	0	.	0	.	0	.	0.958	0.795	0	0	0.47	1	0	7050.3	62	6.5	10.0747	1	19	27	18	11	38	13	10	3	1.6	.	.	.	0	0	0	0	0	0	1	1	21.51	21.51	0
CAY67250	-2.1768873	-11.0499275	-0.5239275	.	.	.	lethal	PHI:2542	0	.	0	.	0	.	0	0.079	0	0	0.08	0	0	45413.93	413	-3	6.0139	4	135	210	131	45	225	98	50	48	1.072289157	.	.	.	0	0	0	0	0	0	0	0	0.17	8.69	0
CAY72020	-2.1794684	1.128991	-0.511009	.	.	.	reduced_virulence,unaffected_pathogenicity,increased_virulence_(hypervirulence)	PHI:881,PHI:7708,PHI:9524	0	.	0	.	0	.	0	0.44	0	0	0.21	0	0	41222.44	378	-2.5	6.1858	0	117	195	123	50	214	90	47	43	1.043478261	.	.	.	0	0	0	0	0	0	0	0	0.01	1.16	0
CAY70495	-2.18207	-3.595803	-0.539803	.	.	.	reduced_virulence	PHI:1047	0	.	0	.	0	.	0.004	0.32	0	0	0.14	0	0	39268.82	354	-2	5.9991	1	89	192	118	33	183	97	49	48	1.390625	.	.	.	0	0	0	0	0	0	0	0	0.03	0.04	0
CAY70493	-2.18207	-3.8464115	-0.5884115	.	.	.	.	.	0	.	0	.	0	.	0.007	0.45	0	0	0.16	0	0	39112.7	354	-0.5	6.401	1	91	190	122	32	182	97	50	47	1.484375	.	.	.	0	0	0	0	0	0	0	0	0.01	0.02	0
CAY72081	-2.1873882	-10.8553005	-5.2873005	.	.	.	.	.	0	.	0	.	0	.	0	0.072	0	1	0.17	0	1	43445.67	392	-1	5.8765	7	117	202	139	52	244	62	31	31	1.555555556	0	0	0	1	0	1	1	0	1	9	9	24.16	192.87	1
CAY70212	-2.1885195	0.2010515	3.9530515	.	.	.	reduced_virulence,unaffected_pathogenicity	PHI:392,PHI:3097,PHI:3095,PHI:104,PHI:3453,PHI:3096	0	.	0	.	0	GT15	0	0.208	1	1	0.22	0	0	45487.18	380	0	6.4988	8	84	167	77	80	193	110	58	52	2.717391304	0	0	0	1	1	0	1	0	1	0	1	19.36	19.36	0.944444444
CAY69099	-2.18918	2.4968895	-1.1571105	.	.	.	.	.	0	.	0	.	0	.	0.807	0.802	0	0	0.1	0	0	23448.71	214	1.5	6.9511	4	68	117	63	22	117	56	30	26	1.021276596	.	.	.	0	0	0	0	0	0	0	0	1.09	3.05	0
CAY71723	-2.1896496	-2.394982	3.545018	.	.	.	.	.	0	.	0	.	0	GT91	0	0.01	1	1	0.2	0	0	54884.61	488	-7	5.3334	8	131	258	133	59	258	124	61	63	1.64	.	.	.	1	1	0	0	0	1	0	1	19.47	22.97	1
CAY67259	-2.1899428	-5.3487955	-0.5247955	.	.	.	.	.	0	.	0	.	0	.	0.002	0.194	0	0	0.09	0	0	37696.93	335	-11	4.7215	1	73	165	109	26	162	90	41	49	2.195652174	.	.	.	0	0	0	0	0	0	0	0	0.29	0.35	0
CAY68904	-2.1901495	-5.8927195	-0.5107195	.	.	.	.	.	0	.	0	.	0	.	0.006	0.097	0	0	0.09	0	0	30203.52	277	-14.5	4.4055	0	85	152	88	22	139	74	31	43	0.881355932	.	.	.	0	0	0	0	0	0	0	0	0.01	0.02	0
CAY67577	-2.190828	-1.982756	3.297244	.	.	.	.	.	0	.	0	.	0	.	0	0.12	1	1	0.5	0	0	6131.08	56	2	9.5078	1	21	34	17	7	33	6	4	2	0.833333333	.	.	.	0	0	0	0	0	0	0	0	0.05	0.05	0
CAY71239	-2.1916287	0.6240485	2.2260485	.	.	.	.	.	0	.	0	.	0	.	0.297	0.436	1	1	0.4	0	0	15211.13	133	15.5	10.5976	3	36	53	36	17	73	29	23	6	2.238095238	.	.	.	0	0	0	0	1	0	0	0	1.37	6.05	0
CAY69034	-2.192029	-4.196697	1.749303	.	.	.	.	.	0	.	0	.	0	.	0	0.009	1	1	0.24	1	0	93747.76	838	-49.5	4.3139	12	210	430	255	96	429	199	80	119	2.081081081	.	.	.	1	0	1	0	1	1	1	1	0.24	23.49	0
CAY69692	-2.1931512	4.218473	-0.389527	.	.	.	.	.	0	.	0	.	0	.	0.993	0.775	0	0	0.46	0	0	16612.91	147	2.5	7.871	2	39	72	40	19	74	36	20	16	2.55	.	.	.	0	0	0	0	0	0	0	0	0	0.01	0
CAY69595	-2.1970477	4.1043925	-0.4916075	.	.	.	.	.	0	.	0	.	0	.	0.978	0.788	0	0	0.11	0	0	19533.17	170	-3	5.5681	7	37	84	38	23	91	46	23	23	1.655172414	.	.	.	0	0	0	0	0	0	0	0	0	0	0
CAY69646	-2.2031085	-8.768937	-0.574937	.	.	.	reduced_virulence,lethal,unaffected_pathogenicity	PHI:2529,PHI:3689,PHI:598,PHI:5082,PHI:5083,PHI:3688	0	.	0	.	0	.	0	0.301	0	0	0.25	0	0	44692.22	422	-2.5	5.7928	7	134	242	140	22	241	102	51	51	0.872727273	.	.	.	0	0	0	0	0	0	0	0	0	4.03	0
CAY68333	-2.2036676	-5.628998	-0.810998	.	.	.	.	.	0	.	0	.	0	.	0.018	0.179	0	0	0.22	0	0	10339.31	92	-0.5	5.8149	0	32	54	13	9	36	24	12	12	1.133333333	.	.	.	0	0	0	0	0	0	0	0	0	0	0
CAY70022	-2.2048378	-6.3753505	-0.5373505	.	.	.	.	.	0	.	0	.	0	.	0	0.027	0	0	0.05	0	0	68589.53	617	-5	5.7142	3	166	331	166	54	301	146	73	73	1.5	.	.	.	0	0	0	0	0	0	0	0	0	0	0
CAY68003	-2.2087884	7.0177	2.4697	.	.	.	.	.	0	.	0	.	0	.	0.993	0.765	1	1	0.59	0	0	21867.49	195	5	9.5221	0	42	89	62	16	104	45	26	19	2.1	.	.	.	1	0	0	0	0	1	0	0	0.01	0.04	0
CAY67686	-2.2101192	-1.42564	-0.48564	.	.	.	loss_of_pathogenicity,reduced_virulence,unaffected_pathogenicity,increased_virulence_(hypervirulence)	PHI:7902,PHI:4613,PHI:9184,PHI:6706,PHI:624,PHI:8301,PHI:645,PHI:3321,PHI:3411	0	.	0	.	0	.	0	0.01	0	0	0.18	0	0	63194.66	577	-12	4.9408	7	185	302	168	60	317	142	67	75	1.089430894	.	.	.	0	0	0	0	0	0	0	0	0	0.01	0
CAY71505	-2.2106817	-6.1472015	-0.5432015	.	.	.	.	.	0	.	0	.	0	.	0	0.066	0	0	0.14	0	0	48646.44	442	13	9.5555	4	124	236	101	33	216	93	56	37	0.699115044	.	.	.	0	0	0	0	0	0	0	0	0	0.01	0
CAY71028	-2.2129474	-11.742642	-6.282642	.	.	.	.	.	0	.	0	.	0	.	0	0.09	0	1	0.48	0	1	44541.05	399	1	6.5631	9	122	193	119	67	221	73	43	30	1.75862069	.	.	.	1	1	0	0	0	0	7	7	32.68	149.51	0.869565217
CAY71827	-2.2163308	-3.172154	-0.562154	.	.	.	.	.	0	.	0	.	0	.	0.06	0.505	0	0	0.28	0	0	32935.02	301	14	9.5439	9	97	159	96	23	160	66	41	25	1.345454545	.	.	.	0	0	0	0	0	0	0	0	0	0	0
CAY68446	-2.2166915	-2.1827655	-6.9767655	.	.	.	.	.	0	.	0	.	0	.	1	0.799	0	0	0.36	0	1	19020.67	180	2.5	8.0246	1	59	108	63	13	97	48	26	22	0.913043478	.	.	.	0	0	0	0	0	0	2	1	0	32.98	0
CAY68343	-2.2166996	-3.9848735	-0.5748735	.	.	.	reduced_virulence,unaffected_pathogenicity	PHI:443,PHI:8570,PHI:3385,PHI:7938,PHI:9314	0	.	0	.	0	.	0	0.265	0	0	0.16	0	0	42702.11	394	-2	6.2691	1	132	211	127	46	210	91	48	43	1.095238095	.	.	.	0	0	0	0	0	0	0	0	0.01	0.18	0
CAY69383	-2.217491	4.517559	-0.500441	.	.	.	loss_of_pathogenicity,reduced_virulence	PHI:2339,PHI:2560,PHI:2108,PHI:2640	0	.	0	.	0	.	0.487	0.516	0	0	0.34	0	0	16101.05	145	-9	4.2312	0	36	74	41	13	73	39	15	24	1.666666667	.	.	.	0	0	0	0	0	0	0	0	0	0.01	0
CAY70892	-2.2224474	-6.453649	-0.513649	.	.	.	.	.	0	.	0	.	0	.	0	0.01	0	0	0.21	0	0	65312.12	608	-11	5.2458	2	198	317	206	53	320	168	82	86	1.1953125	.	.	.	0	0	0	0	0	0	0	0	0	0.41	0
CAY68280	-2.2227478	0.605632	-0.548368	.	.	.	reduced_virulence,increased_virulence_(hypervirulence)	PHI:6795,PHI:2490	0	.	0	.	0	.	0	0.359	0	0	0.48	0	0	45090.39	406	6	7.7199	6	120	226	88	48	204	79	45	34	1.2	.	.	.	0	0	0	0	0	0	0	0	0	0.08	0
CAY70823	-2.2228742	-5.2676015	-0.5396015	.	.	.	.	.	0	.	0	.	0	.	0	0.212	0	0	0.04	0	0	41189.3	371	-5.5	5.1749	0	103	198	91	20	150	95	46	49	1.230769231	.	.	.	0	0	0	0	0	0	0	0	0	0	0
CAY68026	-2.2228742	-6.016355	-0.514355	.	.	.	.	.	0	.	0	.	0	.	0	0.083	0	0	0.03	0	0	62584.95	561	-37.5	4.3599	2	149	301	137	42	228	168	69	99	1.743589744	.	.	.	0	0	0	0	0	0	0	0	0	0	0
CAY70919	-2.2232425	-6.153536	-0.513536	.	.	.	.	.	0	.	0	.	0	.	0	0.06	0	0	0.08	0	0	92742.25	843	8.5	7.4666	4	266	459	217	75	372	202	110	92	1.389261745	.	.	.	0	0	0	0	0	0	0	0	0	0.04	0
CAY68583	-2.2269135	-2.124438	3.671562	.	.	.	.	.	0	.	0	.	0	.	0	0.034	1	1	0.06	0	0	49073.22	440	1	6.6354	6	135	223	105	39	187	119	63	56	1.745762712	0	0	0	0	0	0	1	0	0	0	0	6.86	6.86	0
CAY69829	-2.2286224	1.9407795	-2.9192205	.	.	.	.	.	0	.	0	.	0	.	1	0.81	0	0	0.36	1	0	7308.68	66	5.5	9.5159	4	21	31	25	3	39	16	11	5	0.846153846	.	.	.	0	0	0	0	0	0	1	1	18.95	18.95	0
CAY67072	-2.229691	2.367089	-0.236911	.	.	.	.	.	0	.	0	.	0	.	0.915	0.519	0	0	0.44	0	0	11297.98	102	-4	4.5006	3	29	51	34	13	60	21	9	12	1.705882353	.	.	.	0	0	0	0	0	0	0	0	1	1.01	0
CAY67768	-2.2300615	-1.883449	4.050551	.	.	.	.	.	0	.	0	.	0	.	0	0.011	1	1	0.01	0	0	76282.33	677	-1	6.3691	12	177	335	198	70	352	194	99	95	1.450819672	.	.	.	1	0	1	0	0	1	0	0	0	0.01	0
CAY67573	-2.2310834	0.9726065	-2.9093935	.	.	.	.	.	0	.	0	.	0	.	0.958	0.689	0	0	0.39	1	0	13310.14	116	6.5	10.3326	0	32	53	33	13	54	29	18	11	2.642857143	.	.	.	0	0	0	0	0	0	1	0	15.18	16.59	0
CAY72070	-2.231706	3.8005605	-0.7834395	.	.	.	.	.	0	.	0	.	0	.	0.936	0.828	0	0	0.05	0	0	20069.97	179	-1.5	6.0047	2	45	87	51	23	100	49	25	24	1.368421053	.	.	.	0	0	0	0	0	0	0	0	0	0.03	0
CAY69759	-2.232402	-1.973289	-1.051289	.	.	.	reduced_virulence,unaffected_pathogenicity,increased_virulence_(hypervirulence)	PHI:7902,PHI:4613,PHI:9184,PHI:6706,PHI:624,PHI:9332,PHI:6995,PHI:8301,PHI:645,PHI:3411	0	.	0	.	0	.	0	0.013	0	0	0.21	0	0	54025.43	503	-10	4.9063	1	159	275	178	35	285	117	55	62	0.754098361	.	.	.	0	0	0	0	0	0	0	0	0.05	0.12	0
CAY68546	-2.2332294	-5.8780535	-2.9720535	.	.	.	reduced_virulence	PHI:254	0	.	0	.	0	.	0.004	0.345	0	0	0.31	1	0	33502.82	309	17.5	10.4208	4	105	159	95	32	183	59	39	20	1.081081081	.	.	.	0	0	0	0	0	0	0	1	6.67	40.64	0
CAY68477	-2.2339585	-1.445903	-0.505903	.	.	.	loss_of_pathogenicity,reduced_virulence	PHI:797,PHI:4677,PHI:4182,PHI:3514,PHI:4606,PHI:316,PHI:6111,PHI:2179,PHI:2155,PHI:772	0	.	0	.	0	.	0	0.01	0	0	0.47	0	0	78424.45	710	-18	4.7377	8	210	379	217	67	361	166	76	90	1.553719008	.	.	.	0	0	0	0	0	0	0	0	0	0.01	0
CAY71146	-2.234198	-1.077239	-3.069239	.	.	.	.	.	0	.	0	.	0	.	0.583	0.749	0	0	0.32	1	0	14122.33	126	7	10.402	0	39	62	40	16	70	24	16	8	1.375	.	.	.	0	0	0	0	0	0	1	0	1.99	19.28	0
CAY67176	-2.234198	-4.2147465	-6.7467465	.	.	.	.	.	0	.	0	.	0	.	0.744	0.678	0	1	0.2	0	1	25178.93	227	-1	6.1212	2	72	106	73	30	127	57	29	28	1.348837209	.	.	.	0	1	0	0	0	0	4	4	22.39	88.74	0.956521739
CAY67177	-2.2349799	0.242403	-2.889597	.	.	.	.	.	0	.	0	.	0	.	0.864	0.658	0	0	0.4	1	0	9168.53	79	4	9.2268	0	18	39	22	16	50	20	13	7	0.909090909	.	.	.	0	0	0	0	0	0	1	1	19.74	19.74	0
CAY67566	-2.2394438	0.791858	-0.534142	.	.	.	.	.	0	.	0	.	0	.	0.585	0.636	0	0	0.2	0	0	24999.76	222	0.5	6.5783	4	53	108	67	29	126	49	27	22	1.325	.	.	.	0	0	0	0	0	0	0	0	0	0.18	0
CAY71103	-2.2412555	-5.025434	-6.471434	.	.	.	.	.	0	.	0	.	0	.	0.936	0.305	0	1	0.59	0	1	16305.47	160	2	7.9163	6	65	91	73	13	121	12	7	5	0.765957447	.	.	.	0	1	0	0	0	0	4	4	28.78	91.04	0.956521739
CAY71251	-2.2451284	2.713935	-0.538065	.	.	.	.	.	0	.	0	.	0	.	0.959	0.583	0	0	0.08	0	0	10592.66	94	-4	4.4091	0	25	53	22	8	40	24	10	14	1.857142857	.	.	.	0	0	0	0	0	0	0	0	0.01	0.01	0
CAY70570	-2.2460628	-6.037907	-0.535907	.	.	.	.	.	0	.	0	.	0	.	0	0.083	0	0	0.02	0	0	39174.97	356	0.5	6.596	9	119	193	89	29	170	86	45	41	0.985294118	.	.	.	0	0	0	0	0	0	0	0	0.03	0.04	0
CAY67880	-2.24771	-5.0248985	-0.6688985	.	.	.	.	.	0	.	0	.	0	.	0	0.274	0	0	0.59	0	0	38922.11	362	-6	4.9593	0	112	202	121	35	198	78	37	41	1.355263158	.	.	.	0	0	0	0	0	0	0	0	9.62	9.98	0
CAY67099	-2.2497678	2.1207285	-0.6572715	.	.	.	.	.	0	.	0	.	0	.	0.89	0.573	0	0	0.05	0	0	16965.31	154	2	7.3986	0	51	72	51	13	74	36	20	16	1.416666667	.	.	.	0	0	0	0	0	0	0	0	0	0.02	0
CAY70054	-2.2532988	-1.839819	-0.537819	.	.	.	.	.	0	.	0	.	0	.	0.079	0.704	0	0	0.22	0	0	11058.33	97	-7	4.1671	1	29	50	25	16	53	22	8	14	1.529411765	.	.	.	0	0	0	0	0	0	0	0	0.37	0.37	0
CAY71271	-2.2547786	-1.1249535	-0.5149535	.	.	.	loss_of_pathogenicity,reduced_virulence,unaffected_pathogenicity	PHI:7788,PHI:2145,PHI:7787,PHI:9180,PHI:7520,PHI:3914	0	.	0	.	0	.	0	0.065	0	0	0.38	0	0	54339.97	501	-5	5.5258	4	151	272	167	51	291	115	57	58	1.2	.	.	.	0	0	0	0	0	0	0	0	0	0.07	0
CAY70452	-2.2547786	-5.451123	-0.511123	.	.	.	reduced_virulence,unaffected_pathogenicity	PHI:3291,PHI:9227,PHI:5563,PHI:5585	0	.	0	.	0	.	0	0.01	0	0	0.07	0	0	74063.89	672	-9.5	5.5354	7	204	358	206	81	380	181	90	91	0.967320261	.	.	.	0	0	0	0	0	0	0	0	0	2.28	0
CAY69701	-2.2551532	-1.585908	-0.645908	.	.	.	loss_of_pathogenicity	PHI:4471	0	.	0	.	0	.	0	0.01	0	0	0.05	0	0	47887.97	435	-34.5	4.2079	6	128	235	125	39	215	130	50	80	1.209876543	.	.	.	0	0	0	0	0	0	0	0	0	0	0
CAY70821	-2.2604675	-5.5372845	-0.9952845	.	.	.	.	.	0	.	0	.	0	.	0	0.243	0	0	0.49	0	0	36030.75	326	14	10.2101	3	110	174	90	33	172	55	35	20	1.666666667	.	.	.	0	0	0	0	0	0	0	0	11.83	23.34	0
CAY68527	-2.261921	-6.01625	-0.51425	.	.	.	.	.	0	.	0	.	0	.	0.04	0.043	0	0	0.41	0	0	32196.32	300	-5.5	5.0559	0	86	200	63	21	155	50	24	26	0.474747475	.	.	.	0	0	0	0	0	0	0	0	0	0.01	0
CAY71793	-2.2639964	-6.4602905	-0.5142905	.	.	.	chemistry_target:_resistance_to_chemical,reduced_virulence,loss_of_pathogenicity,lethal	PHI:7022,PHI:823,PHI:820,PHI:2530,PHI:821	0	.	0	.	0	.	0	0.009	0	0	0.16	0	0	48773.63	437	-26	4.2736	5	122	235	121	50	236	107	42	65	1.096385542	.	.	.	0	0	0	0	0	0	0	0	0	0.07	0
CAY71364	-2.2658422	-4.335505	-0.853505	.	.	.	reduced_virulence	PHI:7346,PHI:3941,PHI:9328,PHI:6594,PHI:8577	0	.	0	.	0	.	0	0.253	0	0	0.29	0	0	46425.6	420	3.5	6.9538	7	124	225	124	51	224	98	54	44	1.2875	.	.	.	0	0	0	0	0	0	0	0	0	0.18	0
CAY70076	-2.2658422	-6.941267	-1.001267	.	.	.	.	.	0	.	0	.	0	.	0	0.01	0	0	0.19	0	0	81611.33	750	-0.5	6.4621	11	225	411	242	71	408	165	87	78	1.356643357	.	.	.	0	0	0	0	0	0	0	0	0	5.06	0
CAY72064	-2.2658422	-6.7924345	-1.0744345	.	.	.	loss_of_pathogenicity,reduced_virulence,lethal	PHI:9357,PHI:2520,PHI:8965,PHI:362,PHI:8734,PHI:9355,PHI:8964,PHI:6480,PHI:9329	0	.	0	.	0	.	0	0.047	0	0	0.19	0	0	75072.23	692	-5.5	5.6312	6	219	374	212	58	373	171	85	86	1.198675497	.	.	.	0	0	0	0	0	0	0	0	0	0.01	0
CAY70706	-2.2662103	-6.873722	-1.113722	.	.	.	loss_of_pathogenicity,reduced_virulence,lethal	PHI:6480,PHI:9357,PHI:2520,PHI:362,PHI:9329,PHI:8964	0	.	0	.	0	.	0	0.04	0	0	0.28	0	0	86171.99	793	-3.5	6.0967	10	255	423	227	71	432	183	93	90	1.070652174	.	.	.	0	0	0	0	0	0	0	0	0	0.03	0
CAY71122	-2.2669725	3.8059265	-0.5800735	.	.	.	.	.	0	.	0	.	0	.	0.998	0.733	0	0	0.37	0	0	19229.8	167	-5.5	4.8287	0	41	90	28	24	64	47	22	25	2.857142857	.	.	.	0	0	0	0	0	0	0	0	0	0	0
CAY67073	-2.266983	-4.5877295	-0.0757295	.	.	.	.	.	0	.	0	.	0	.	0.005	0.243	0	0	0.49	0	0	7962.02	71	0	6.1266	1	25	42	19	8	37	12	6	6	1.307692308	.	.	.	0	0	0	0	0	0	0	0	0.05	0.05	0
CAY67173	-2.2671597	-0.5884615	-0.9844615	.	.	.	loss_of_pathogenicity,reduced_virulence,lethal,unaffected_pathogenicity,increased_virulence_(hypervirulence)	PHI:339,PHI:3835,PHI:1036,PHI:1061,PHI:317,PHI:8752,PHI:3280,PHI:861,PHI:3834,PHI:471,PHI:269,PHI:449,PHI:2052,PHI:780,PHI:7134,PHI:7133,PHI:3831,PHI:270,PHI:6703,PHI:507,PHI:8036,PHI:8035,PHI:62,PHI:6950,PHI:808,PHI:4736,PHI:787,PHI:1119,PHI:2054,PHI:3623,PHI:3279,PHI:3478,PHI:3833,PHI:3832	0	.	0	.	0	.	0.487	0.579	0	0	0.26	0	0	27906.59	253	-0.5	6.3339	6	76	144	68	23	125	58	30	28	1.454545455	.	.	.	0	0	0	0	0	0	0	0	0.25	0.25	0
CAY67551	-2.268768	0.8344495	-0.5035505	.	.	.	.	.	0	.	0	.	0	.	0.814	0.409	0	0	0.44	0	0	18138.67	164	-1.5	5.1928	6	62	100	29	11	60	35	17	18	1.952380952	.	.	.	0	0	0	0	0	0	0	0	0	0.02	0
CAY68678	-2.2695892	-3.4121945	-0.5621945	.	.	.	.	.	0	.	0	.	0	.	0.013	0.512	0	0	0.37	0	0	35814.7	324	6	7.4126	11	105	169	92	40	168	76	44	32	1.807692308	.	.	.	0	0	0	0	0	0	0	0	0	0.03	0
CAY68000	-2.272448	-11.574205	-6.450205	.	.	.	.	.	0	.	0	.	0	.	0.001	0.145	0	1	0.22	0	1	33587.79	306	-10.5	4.2128	10	100	164	109	37	190	44	17	27	1.58490566	.	.	.	1	1	0	0	0	0	4	4	23.92	92.09	0.739130435
CAY71474	-2.2759333	-3.9841535	-6.9841535	.	.	.	.	.	0	.	0	.	0	.	0.736	0.764	0	0	0.31	0	1	23482.68	216	5.5	9.8448	0	76	108	59	27	121	43	25	18	1.019230769	.	.	.	0	0	0	0	0	0	4	1	3.48	52.5	0
CAY67942	-2.2766087	-5.7272465	-0.5492465	.	.	.	.	.	0	.	0	.	0	.	0	0.137	0	0	0.36	0	0	36689.68	351	-13	4.4957	1	133	202	96	18	174	84	36	48	0.865168539	.	.	.	0	0	0	0	0	0	0	0	0	0.05	0
CAY71325	-2.2771323	-5.381452	-0.545452	.	.	.	.	.	0	.	0	.	0	.	0	0.194	0	0	0.03	0	0	44902.71	404	-4.5	5.5381	2	108	214	88	31	183	111	55	56	0.957894737	.	.	.	0	0	0	0	0	0	0	0	0.01	0.01	0
CAY69729	-2.278494	-6.2134645	-0.4834645	.	.	.	.	.	0	.	0	.	0	.	0	0.045	0	0	0.32	0	0	57338.57	489	1.5	6.6164	9	89	216	126	80	246	124	68	56	3.717391304	.	.	.	0	0	0	0	0	0	0	0	0	0.01	0
CAY70770	-2.278494	0.02165	-0.50635	.	.	.	.	.	0	.	0	.	0	.	0.556	0.532	0	0	0.43	0	0	17185	150	17	10.3868	4	38	64	35	12	64	55	37	18	2.578947368	.	.	.	0	0	0	0	0	0	0	0	0	0	0
CAY71109	-2.278494	-4.933947	-0.509947	.	.	.	reduced_virulence	PHI:9145	0	.	0	.	0	.	0.013	0.083	0	0	0.11	0	0	17398.19	145	-1	6.0962	3	22	53	44	23	77	45	23	22	4.5	.	.	.	0	0	0	0	0	0	0	0	0	0.03	0
CAY67256	-2.278494	-2.80111	-0.50711	.	.	.	reduced_virulence	PHI:6223	0	.	0	.	0	.	0.006	0.445	0	0	0	0	0	37201.37	327	4	7.3263	10	84	156	88	36	160	100	54	46	1.862745098	.	.	.	0	0	0	0	0	0	0	0	0.01	0.1	0
CAY68230	-2.278494	-6.4163005	-0.5063005	.	.	.	loss_of_pathogenicity,unaffected_pathogenicity,reduced_virulence,lethal	PHI:215,PHI:161,PHI:245,PHI:2366,PHI:497,PHI:230,PHI:142,PHI:1265,PHI:690,PHI:1233,PHI:448,PHI:1189,PHI:1043,PHI:2827,PHI:1248,PHI:56,PHI:3517,PHI:2398,PHI:6622,PHI:736,PHI:2438,PHI:8736,PHI:1223,PHI:1031,PHI:7240,PHI:2330,PHI:3889,PHI:8001,PHI:5426,PHI:4245,PHI:4028,PHI:2268,PHI:1258,PHI:149,PHI:170,PHI:2303,PHI:6315,PHI:309,PHI:2285,PHI:2346,PHI:5479,PHI:6730,PHI:9480,PHI:6084,PHI:545,PHI:1180,…	0	.	0	.	0	.	0	0.015	0	0	0.01	0	0	60269.32	542	14.5	8.4646	10	161	268	137	49	256	155	89	66	1.340425532	.	.	.	0	0	0	0	0	0	0	0	0	0	0
CAY70429	-2.278494	-5.346073	-0.510073	.	.	.	.	.	0	.	0	.	0	.	0.002	0.192	0	0	0.01	0	0	33913.46	299	-9	4.8142	7	76	132	83	19	133	93	43	50	1.717948718	.	.	.	0	0	0	0	0	0	0	0	0.05	0.05	0
CAY69603	-2.278494	-4.6332835	-0.5052835	.	.	.	.	.	0	.	0	.	0	.	0.099	0.213	0	0	0.04	0	0	11546.99	102	-5	4.6456	2	26	46	29	7	46	36	16	20	1.117647059	.	.	.	0	0	0	0	0	0	0	0	0.02	0.02	0
CAY67319	-2.278494	-1.744083	-0.508083	.	.	.	.	.	0	.	0	.	0	.	0.376	0.418	0	0	0.01	0	0	24395.81	214	-4	5.5842	6	50	96	58	24	107	66	33	33	1.903225806	.	.	.	0	0	0	0	0	0	0	0	0	0	0
CAY72182	-2.2791643	-5.4349505	-0.5689505	.	.	.	.	.	0	.	0	.	0	.	0.005	0.184	0	0	0.4	0	0	30468.88	275	8.5	8.4829	4	93	145	85	29	132	58	36	22	1.714285714	.	.	.	0	0	0	0	0	0	0	0	0.13	0.21	0
CAY71384	-2.280861	-2.426995	3.513005	.	.	.	.	.	0	.	0	.	0	.	0	0.01	1	1	0.05	0	0	65930.83	579	0	6.5016	9	145	275	153	81	293	138	74	64	1.764705882	0	0	0	1	0	0	1	0	0	0	0	0.21	0.26	0
CAY71966	-2.2823906	0.599481	-0.506519	.	.	.	loss_of_pathogenicity,reduced_virulence,unaffected_pathogenicity	PHI:2497,PHI:768,PHI:596,PHI:2139,PHI:8034,PHI:7729,PHI:7588,PHI:2061,PHI:3669,PHI:9137,PHI:2076	0	.	0	.	0	.	0.12	0.231	0	0	0.13	0	0	14661.98	125	-2	5.3371	2	21	50	35	16	67	47	23	24	2.1	.	.	.	0	0	0	0	0	0	0	0	0	0.06	0
CAY70830	-2.2854354	-6.396402	-0.612402	.	.	.	.	.	0	.	0	.	0	.	0	0.036	0	0	0.02	0	0	57660.91	517	-7	5.8036	10	157	283	118	56	232	132	67	65	1.348314607	.	.	.	0	0	0	0	0	0	0	0	0	0	0
CAY70589	-2.288847	-2.4854005	3.4605995	.	.	.	.	.	0	.	0	.	0	.	0	0.009	1	1	0.02	0	0	113752.53	988	-13.5	5.5279	16	248	434	287	118	459	278	138	140	2.847826087	.	.	.	1	0	1	0	1	1	0	0	0.1	0.1	0
CAY67271	-2.2888722	-6.462663	-0.522663	.	.	.	.	.	0	.	0	.	0	.	0	0.01	0	0	0.33	0	0	39279.5	347	-23.5	4.4712	4	99	179	95	48	162	105	45	60	1.666666667	.	.	.	0	0	0	0	0	0	0	0	0	0	0
CAY68739	-2.2888722	-6.1817255	-0.5117255	.	.	.	.	.	0	.	0	.	0	.	0	0.055	0	0	0.13	0	0	27873.9	244	-17.5	4.2662	3	61	126	59	30	118	74	29	45	1.609756098	.	.	.	0	0	0	0	0	0	0	0	0	0	0
CAY67212	-2.289455	-7.39225	-2.83825	.	.	.	.	.	0	.	0	.	0	CBM20	0.009	0.232	0	0	0.14	1	0	31634.42	277	-14.5	4.6123	2	68	149	51	39	109	81	36	45	2.515151515	.	.	.	0	0	0	0	0	0	1	0	0	8.16	0
CAY69215	-2.2910578	4.648304	2.450304	.	.	.	loss_of_pathogenicity	PHI:3976	0	.	0	.	0	.	0.124	0.409	1	1	0.01	0	0	32657.46	297	0	6.4971	3	86	156	100	21	158	69	36	33	0.915254237	.	.	.	1	0	0	0	0	1	0	0	0	0.01	0
CAY67315	-2.2924292	-7.5146645	-2.8446645	.	.	.	reduced_virulence	PHI:4096,PHI:6075	0	.	0	.	0	GT32	0	0.055	0	0	0.09	1	0	46234.38	404	-3	6.1474	2	101	190	108	64	224	104	54	50	1.185185185	.	.	.	0	0	0	0	0	0	1	1	20.17	20.23	0
CAY67430	-2.2924292	-5.2289985	0.5790015	.	.	.	unaffected_pathogenicity	PHI:2027	0	.	0	.	0	.	0	0.032	1	1	0.42	1	0	51146.1	442	13	9.2035	1	88	194	134	69	246	95	58	37	2.089552239	.	.	.	1	0	0	0	1	0	1	0	3.34	3.53	0
CAY67725	-2.2965145	-1.5690985	2.6489015	.	.	.	.	.	0	.	0	.	0	.	0.001	0.296	1	1	0.01	0	0	35025.69	306	18	9.9035	5	74	128	86	36	147	95	59	36	2.268292683	.	.	.	1	0	0	0	0	0	0	0	0.19	0.24	0
CAY69186	-2.2965286	-6.0945845	-0.5205845	.	.	.	.	.	0	.	0	.	0	.	0.006	0.065	0	0	0.25	0	0	32423.02	292	-9.5	4.5745	1	72	151	95	30	158	57	25	32	1.510638298	.	.	.	0	0	0	0	0	0	0	0	1.1	1.14	0
CAY67711	-2.3009298	1.9668605	-0.5531395	.	.	.	.	.	0	.	0	.	0	.	0.831	0.589	0	0	0.06	0	0	30606.34	267	0	6.5016	0	63	140	70	34	126	69	37	32	1.944444444	.	.	.	0	0	0	0	0	0	0	0	0.01	0.01	0
CAY70420	-2.302688	-6.4427765	-0.5027765	.	.	.	.	.	0	.	0	.	0	.	0	0.01	0	0	0	0	0	74175.64	653	-15	5.068	10	164	295	181	69	330	217	104	113	1.576576577	.	.	.	0	0	0	0	0	0	0	0	0.6	0.62	0
CAY70667	-2.3043294	-2.9971125	0.7608875	.	.	.	reduced_virulence	PHI:4096,PHI:6075	0	.	0	.	0	GT32	0	0.207	1	1	0.22	1	0	42981.15	376	-1	6.2639	0	85	171	113	47	195	96	49	47	2.105263158	.	.	.	1	0	0	0	0	0	1	1	19.03	19.69	1
CAY70711	-2.3066478	3.6382245	-0.5917755	.	.	.	.	.	0	.	0	.	0	.	0.944	0.761	0	0	0.2	0	0	16697.18	152	9.5	10.2561	0	49	76	42	12	71	40	25	15	1.666666667	.	.	.	0	0	0	0	0	0	0	0	0	0	0
CAY67927	-2.3066478	3.729892	-0.584108	.	.	.	.	.	0	.	0	.	0	.	0.911	0.808	0	0	0.44	0	0	11707.63	105	9.5	10.3413	2	34	50	30	11	50	27	19	8	2.333333333	.	.	.	0	0	0	0	0	0	0	0	0.02	0.02	0
CAY67435	-2.3066478	4.4947775	-0.5632225	.	.	.	.	.	0	.	0	.	0	.	0.992	0.851	0	0	0.33	0	0	14599.96	130	9	10.4151	1	34	61	41	14	69	35	23	12	1.818181818	.	.	.	0	0	0	0	0	0	0	0	0.03	0.09	0
CAY69663	-2.3066478	4.4673615	-0.5186385	.	.	.	.	.	0	.	0	.	0	.	1	0.831	0	0	0.11	0	0	13957.72	123	3	8.13	4	35	61	31	9	52	36	20	16	2.666666667	.	.	.	0	0	0	0	0	0	0	0	0.01	0.01	0
CAY67930	-2.3067002	-4.910373	-0.510373	.	.	.	reduced_virulence	PHI:6796	0	.	0	.	0	.	0	0.1	0	0	0.17	0	0	52557.82	470	0.5	6.6167	4	109	241	142	40	230	122	63	59	2.015151515	.	.	.	0	0	0	0	0	0	0	0	0	0.01	0
CAY69303	-2.3068798	-5.8390695	-0.5230695	.	.	.	.	.	0	.	0	.	0	.	0	0.114	0	0	0.32	0	0	24249.11	204	43.5	11.8656	1	48	86	44	29	91	69	58	11	2.1	.	.	.	0	0	0	0	0	0	0	0	0	0	0
CAY71635	-2.3068798	-6.285772	-0.507772	.	.	.	loss_of_pathogenicity,reduced_virulence,lethal	PHI:4644,PHI:860,PHI:1566,PHI:2553	0	.	0	.	0	.	0	0.037	0	0	0.06	0	0	46853.82	416	-6	5.219	2	100	183	128	31	218	132	64	68	1.2375	.	.	.	0	0	0	0	0	0	0	0	0	0.15	0
CAY67682	-2.3068798	0.2401955	-0.5038045	.	.	.	.	.	0	.	0	.	0	.	0.711	0.413	0	0	0.12	0	0	22368.85	199	-3	5.1819	1	47	92	59	18	102	62	30	32	1.838709677	.	.	.	0	0	0	0	0	0	0	0	0	0	0
CAY69096	-2.3068798	-6.238856	-0.508856	.	.	.	loss_of_pathogenicity,reduced_virulence,lethal,unaffected_pathogenicity,increased_virulence_(hypervirulence)	PHI:9481,PHI:1269,PHI:1230,PHI:245,PHI:2366,PHI:308,PHI:7810,PHI:113,PHI:5536,PHI:6837,PHI:8854,PHI:4679,PHI:230,PHI:142,PHI:6717,PHI:1175,PHI:6085,PHI:8002,PHI:153,PHI:406,PHI:1189,PHI:545,PHI:4941,PHI:2827,PHI:5045,PHI:2429,PHI:56,PHI:342,PHI:4625,PHI:736,PHI:1032,PHI:246,PHI:7240,PHI:1196,PHI:7568,PHI:8793,PHI:5426,PHI:6148,PHI:4028,PHI:2327,PHI:2365,PHI:170,PHI:2303,PHI:9141,PHI:149,PHI:4626,…	0	.	0	.	0	.	0	0.045	0	0	0.05	0	0	75470.18	645	31	10.0808	3	150	291	115	72	274	234	136	98	1.432432432	.	.	.	0	0	0	0	0	0	0	0	0	0.01	0
CAY68613	-2.3068798	-5.533808	-0.505808	.	.	.	.	.	0	.	0	.	0	.	0	0.162	0	0	0.02	0	0	47047	417	-0.5	6.4504	1	107	201	108	57	214	128	67	61	1.157303371	.	.	.	0	0	0	0	0	0	0	0	0	0	0
CAY67350	-2.3068798	-5.9041065	-0.5101065	.	.	.	.	.	0	.	0	.	0	.	0	0.101	0	0	0.16	0	0	47609.94	410	-10	5.1286	2	75	166	116	40	175	141	68	73	3.823529412	.	.	.	0	0	0	0	0	0	0	0	0	0	0
CAY71510	-2.3068798	-6.3031555	-0.5011555	.	.	.	.	.	0	.	0	.	0	.	0	0.033	0	0	0.02	0	0	56704.7	496	-1	6.3861	0	113	220	137	61	252	145	75	70	1.535714286	.	.	.	0	0	0	0	0	0	0	0	0	0	0
CAY68959	-2.3068798	-4.616861	-0.506861	.	.	.	.	.	0	.	0	.	0	.	0.017	0.298	0	0	0.33	0	0	10972.05	98	24	12.3162	0	26	41	32	2	41	35	30	5	1.333333333	.	.	.	0	0	0	0	0	0	0	0	0	0	0
CAY71662	-2.3068798	-4.3694455	-0.5174455	.	.	.	.	.	0	.	0	.	0	.	0.12	0.238	0	0	0.01	0	0	22165.62	197	25	11.3776	1	52	94	66	14	96	67	47	20	1.02173913	.	.	.	0	0	0	0	0	0	0	0	0	0	0
CAY69797	-2.3068798	-4.7372705	-0.5072705	.	.	.	.	.	0	.	0	.	0	.	0	0.295	0	0	0.04	0	0	29574.62	261	32.5	10.8585	1	64	114	68	21	121	92	64	28	1.645833333	.	.	.	0	0	0	0	0	0	0	0	0	0.06	0
CAY67104	-2.3068798	-5.2111555	-0.5071555	.	.	.	.	.	0	.	0	.	0	.	0	0.216	0	0	0.11	0	0	48707.07	427	-8	5.116	2	99	176	115	27	171	131	63	68	2.88372093	.	.	.	0	0	0	0	0	0	0	0	0	0.02	0
CAY69258	-2.3068798	-6.4077015	-0.5097015	.	.	.	.	.	0	.	0	.	0	.	0	0.017	0	0	0.08	0	0	61728.4	549	-2	6.3951	0	111	270	95	53	239	139	76	63	0.893442623	.	.	.	0	0	0	0	0	0	0	0	0	0	0
CAY67233	-2.3068798	-5.9391615	-0.5091615	.	.	.	.	.	0	.	0	.	0	.	0	0.095	0	0	0.04	0	0	27332.9	234	-13	4.4667	1	38	95	68	21	105	75	32	43	2.461538462	.	.	.	0	0	0	0	0	0	0	0	0	0	0
CAY71471	-2.3068798	-5.104905	-0.508905	.	.	.	.	.	0	.	0	.	0	.	0	0.234	0	0	0.02	0	0	47707.36	417	-3	5.9744	1	91	181	107	33	179	153	77	76	2.125	.	.	.	0	0	0	0	0	0	0	0	0	0.03	0
CAY68806	-2.3068798	-5.376509	-0.504509	.	.	.	.	.	0	.	0	.	0	.	0	0.188	0	0	0.01	0	0	44776.75	396	2	6.7822	2	99	194	108	51	203	114	61	53	1.168831169	.	.	.	0	0	0	0	0	0	0	0	0	0	0
CAY71638	-2.307248	-6.1414345	-0.5074345	.	.	.	.	.	0	.	0	.	0	.	0	0.061	0	0	0	0	0	102214.79	886	-41.5	4.5742	4	182	354	263	70	375	277	121	156	3.394366197	.	.	.	0	0	0	0	0	0	0	0	0	0	0
CAY71428	-2.3080294	-5.7430005	-0.5110005	.	.	.	unaffected_pathogenicity	PHI:1433,PHI:1438	0	.	0	.	0	.	0	0.128	0	0	0.4	0	0	87173.95	781	24.5	9.2831	8	223	412	134	83	334	168	102	66	1.261146497	.	.	.	0	0	0	0	0	0	0	0	0	0	0
CAY71226	-2.3099153	3.2189115	-0.5130885	.	.	.	.	.	0	.	0	.	0	.	0.859	0.763	0	0	0.28	0	0	11280.11	99	6.5	10.2614	1	25	48	27	10	48	28	18	10	2	.	.	.	0	0	0	0	0	0	0	0	0	0	0
CAY70712	-2.3105445	-1.1941905	-0.6361905	.	.	.	.	.	0	.	0	.	0	.	0.107	0.8	0	0	0.16	0	0	16938.48	146	-2	5.9026	3	32	68	35	22	78	39	20	19	2.277777778	.	.	.	0	0	0	0	0	0	0	0	0	0	0
CAY69112	-2.3105445	4.393902	-0.574098	.	.	.	.	.	0	.	0	.	0	.	0.995	0.833	0	0	0.4	0	0	14594.99	130	9	10.5242	1	33	61	42	14	70	35	23	12	1.782608696	.	.	.	0	0	0	0	0	0	0	0	0.04	0.17	0
CAY71618	-2.3109193	2.818522	-0.499478	.	.	.	.	.	0	.	0	.	0	.	0.999	0.554	0	0	0.48	0	0	6863.92	59	16.5	12.3055	0	14	27	13	7	21	22	20	2	2.6	.	.	.	0	0	0	0	0	0	0	0	0	0	0
CAY71372	-2.3114345	-5.236699	-0.506699	.	.	.	reduced_virulence	PHI:3028	0	.	0	.	0	.	0	0.045	0	0	0.07	0	0	51721.85	462	-4	5.6915	5	125	233	132	59	250	110	55	55	1.511627907	.	.	.	0	0	0	0	0	0	0	0	0	0.03	0
CAY71050	-2.311991	-1.221684	-0.515684	.	.	.	loss_of_pathogenicity,reduced_virulence,unaffected_pathogenicity	PHI:7788,PHI:2145,PHI:7787,PHI:9180,PHI:7520,PHI:3914	0	.	0	.	0	.	0	0.049	0	0	0.32	0	0	53986.69	497	-6	5.3776	9	156	265	161	55	290	118	58	60	1.161016949	.	.	.	0	0	0	0	0	0	0	0	0	0.35	0
CAY67742	-2.315183	-5.8052045	-0.5072045	.	.	.	loss_of_pathogenicity,effector_(plant_avirulence_determinant),reduced_virulence,lethal,unaffected_pathogenicity,increased_virulence_(hypervirulence)	PHI:9481,PHI:1269,PHI:1249,PHI:2120,PHI:1230,PHI:2272,PHI:7810,PHI:1072,PHI:1213,PHI:5536,PHI:1244,PHI:1265,PHI:4680,PHI:1233,PHI:9201,PHI:7280,PHI:153,PHI:1083,PHI:9220,PHI:2158,PHI:6716,PHI:1218,PHI:3917,PHI:4941,PHI:8735,PHI:1239,PHI:342,PHI:1223,PHI:7760,PHI:165,PHI:417,PHI:5430,PHI:2124,PHI:7568,PHI:1194,PHI:1178,PHI:2271,PHI:1258,PHI:2365,PHI:427,PHI:1183,PHI:1082,PHI:4626,PHI:7392,PHI:100,…	0	.	0	.	0	.	0	0.117	0	0	0	0	0	48536.15	428	7	8.3612	9	112	201	122	37	219	111	60	51	1.841269841	.	.	.	0	0	0	0	0	0	0	0	0	0.01	0
CAY70507	-2.315183	-6.053811	-0.503811	.	.	.	.	.	0	.	0	.	0	.	0	0.075	0	0	0	0	0	44039.45	387	-3	5.9182	5	92	184	109	41	205	113	57	56	1.328125	.	.	.	0	0	0	0	0	0	0	0	0	0.58	0
CAY71125	-2.315183	-6.0931035	-0.5071035	.	.	.	.	.	0	.	0	.	0	.	0	0.069	0	0	0.04	0	0	55445.72	476	-2	6.1965	10	102	218	116	63	228	133	68	65	2.440677966	.	.	.	0	0	0	0	0	0	0	0	0	0.09	0
CAY70312	-2.315183	-5.004576	-0.498576	.	.	.	.	.	0	.	0	.	0	.	0.007	0.242	0	0	0.11	0	0	35557.54	308	1	6.6165	3	61	138	92	42	157	86	47	39	2.166666667	.	.	.	0	0	0	0	0	0	0	0	0	0	0
CAY68940	-2.315183	-6.239457	-0.509457	.	.	.	.	.	0	.	0	.	0	.	0	0.045	0	0	0.01	0	0	56735.81	497	-27	4.5287	3	110	219	138	36	210	164	71	93	2.111111111	.	.	.	0	0	0	0	0	0	0	0	0	0	0
CAY69721	-2.315183	-1.17976	-0.50776	.	.	.	.	.	0	.	0	.	0	.	0.634	0.254	0	0	0.19	0	0	15414.03	137	22	11.8679	1	43	59	44	9	65	45	34	11	1.033333333	.	.	.	0	0	0	0	0	0	0	0	0	0	0
CAY69638	-2.315183	-5.9358525	-0.5058525	.	.	.	.	.	0	.	0	.	0	.	0	0.095	0	0	0.01	0	0	52483.18	470	17	9.5884	5	131	220	132	36	215	127	75	52	1.898550725	.	.	.	0	0	0	0	0	0	0	0	0	0.01	0
CAY69655	-2.315183	-6.362105	-0.506105	.	.	.	.	.	0	.	0	.	0	.	0	0.024	0	0	0.03	0	0	69881.46	612	12.5	8.651	5	169	283	138	63	258	168	94	74	1.875	.	.	.	0	0	0	0	0	0	0	0	0	0	0
CAY71010	-2.315183	-5.231903	-0.507903	.	.	.	reduced_virulence,unaffected_pathogenicity	PHI:1578,PHI:9409,PHI:1594,PHI:1565	0	.	0	.	0	.	0	0.046	0	0	0.01	0	0	67524.87	588	-8	5.5921	7	138	257	150	66	295	193	96	97	1.357798165	.	.	.	0	0	0	0	0	0	0	0	0	0	0
CAY70952	-2.315183	-6.4429025	-0.5029025	.	.	.	loss_of_pathogenicity,reduced_virulence,lethal,unaffected_pathogenicity,increased_virulence_(hypervirulence)	PHI:9481,PHI:245,PHI:2366,PHI:308,PHI:2272,PHI:1213,PHI:113,PHI:5536,PHI:6837,PHI:8854,PHI:4679,PHI:230,PHI:142,PHI:6717,PHI:1244,PHI:1265,PHI:6085,PHI:8002,PHI:153,PHI:1083,PHI:406,PHI:1189,PHI:9220,PHI:7724,PHI:545,PHI:4941,PHI:2827,PHI:5045,PHI:2429,PHI:56,PHI:342,PHI:4625,PHI:736,PHI:1032,PHI:246,PHI:7240,PHI:1196,PHI:7568,PHI:8793,PHI:5426,PHI:4028,PHI:2327,PHI:9141,PHI:170,PHI:2303,PHI:149,…	0	.	0	.	0	.	0	0.01	0	0	0.04	0	0	49241.97	426	-12.5	5.0492	7	90	184	121	59	221	127	61	66	1.761904762	.	.	.	0	0	0	0	0	0	0	0	0	0.03	0
CAY68950	-2.315183	-5.9116545	-0.5056545	.	.	.	.	.	0	.	0	.	0	.	0	0.099	0	0	0.05	0	0	60006.58	519	11	9.0619	4	107	222	143	43	221	162	89	73	3.204081633	.	.	.	0	0	0	0	0	0	0	0	0	0.01	0
CAY69784	-2.315183	-6.262825	-0.508825	.	.	.	.	.	0	.	0	.	0	.	0	0.041	0	0	0.01	0	0	62202.46	548	1	6.5775	8	152	259	129	66	248	150	81	69	1.477272727	.	.	.	0	0	0	0	0	0	0	0	0	0.04	0
CAY71998	-2.315183	-10.000399	-0.504399	.	.	.	reduced_virulence,lethal	PHI:1566,PHI:860	0	.	0	.	0	.	0	0.084	0	0	0	0	0	49474.72	441	-3.5	5.369	7	115	212	121	28	227	137	67	70	1.206896552	.	.	.	0	0	0	0	0	0	0	0	0	0	0
CAY70582	-2.315183	-5.0939525	-0.5099525	.	.	.	.	.	0	.	0	.	0	.	0.001	0.235	0	0	0	0	0	35870.93	309	8	8.8568	2	67	129	82	33	143	103	58	45	1.574468085	.	.	.	0	0	0	0	0	0	0	0	0	0	0
CAY71957	-2.315183	0.817339	-0.508661	.	.	.	.	.	0	.	0	.	0	.	0.968	0.253	0	0	0.29	0	0	16205.91	143	-3.5	5.255	1	26	57	55	10	71	43	21	22	2.933333333	.	.	.	0	0	0	0	0	0	0	0	0	0	0
CAY70977	-2.315183	-5.4426775	-0.5086775	.	.	.	reduced_virulence,unaffected_pathogenicity	PHI:9216,PHI:7541,PHI:6324,PHI:6579,PHI:9164,PHI:7820,PHI:7909,PHI:8623,PHI:8010	0	.	0	.	0	.	0	0.011	0	0	0	0	0	67387.1	601	0	6.517	4	158	282	186	56	306	172	89	83	1.37254902	.	.	.	0	0	0	0	0	0	0	0	0	0.04	0
CAY69462	-2.315183	-5.152814	-0.508814	.	.	.	.	.	0	.	0	.	0	.	0.033	0.193	0	0	0.08	0	0	21108.49	184	-11	4.5153	4	49	86	44	24	87	60	26	34	1.592592593	.	.	.	0	0	0	0	0	0	0	0	0	0	0
CAY67572	-2.315183	-2.9046035	-0.4986035	.	.	.	.	.	0	.	0	.	0	.	0.16	0.439	0	0	0.19	0	0	31957.51	270	4	7.2545	2	66	133	38	50	122	105	57	48	1.157894737	.	.	.	0	0	0	0	0	0	0	0	0	0	0
CAY70930	-2.315183	-6.2277015	-0.5037015	.	.	.	loss_of_pathogenicity,reduced_virulence,lethal,unaffected_pathogenicity	PHI:9481,PHI:1271,PHI:1230,PHI:245,PHI:2366,PHI:2272,PHI:113,PHI:5536,PHI:6837,PHI:230,PHI:142,PHI:4679,PHI:6085,PHI:8002,PHI:153,PHI:1083,PHI:406,PHI:1189,PHI:7724,PHI:4941,PHI:2827,PHI:5045,PHI:2429,PHI:56,PHI:342,PHI:736,PHI:1032,PHI:5009,PHI:246,PHI:7240,PHI:1196,PHI:7568,PHI:5426,PHI:4028,PHI:2327,PHI:149,PHI:2365,PHI:170,PHI:2303,PHI:1270,PHI:309,PHI:4626,PHI:4057,PHI:2346,PHI:5479,PHI:7279…	0	.	0	.	0	.	0	0.046	0	0	0.18	0	0	76814.94	667	46.5	10.1876	11	164	310	166	79	306	189	123	66	2.32183908	.	.	.	0	0	0	0	0	0	0	0	0	0.01	0
CAY67190	-2.315183	-5.8833035	-0.5073035	.	.	.	.	.	0	.	0	.	0	.	0.002	0.102	0	0	0.01	0	0	33149.08	286	-4	5.8015	5	55	123	87	37	148	91	46	45	2.277777778	.	.	.	0	0	0	0	0	0	0	0	0	0.01	0
CAY68764	-2.315183	-1.419261	-0.503261	.	.	.	loss_of_pathogenicity,reduced_virulence,unaffected_pathogenicity	PHI:7487,PHI:7653,PHI:6988,PHI:5057	0	.	0	.	0	.	0	0.014	0	0	0	0	0	60814.76	538	-5	5.916	3	137	265	147	61	267	152	77	75	1.561797753	.	.	.	0	0	0	0	0	0	0	0	0	0	0
CAY68185	-2.315183	-6.002802	-0.506802	.	.	.	.	.	0	.	0	.	0	.	0	0.084	0	0	0.02	0	0	29253.6	254	-22	4.3315	2	52	111	67	23	108	95	38	57	2.09375	.	.	.	0	0	0	0	0	0	0	0	0	0.06	0
CAY69992	-2.315183	-6.149673	-0.509673	.	.	.	.	.	0	.	0	.	0	.	0	0.06	0	0	0.02	0	0	65495.66	568	4.5	7.0643	16	143	250	145	57	256	177	94	83	2.409090909	.	.	.	0	0	0	0	0	0	0	0	0	0.09	0
CAY68610	-2.315183	-5.438886	-0.504886	.	.	.	reduced_virulence,unaffected_pathogenicity	PHI:8050,PHI:7541,PHI:8623,PHI:6324,PHI:6894,PHI:6579,PHI:9164,PHI:8010	0	.	0	.	0	.	0	0.011	0	0	0	0	0	74590.08	666	-1	6.4234	8	176	311	195	68	327	192	100	92	1.865979381	.	.	.	0	0	0	0	0	0	0	0	0	0.04	0
CAY72111	-2.315183	-3.3879895	-0.4879895	.	.	.	reduced_virulence,unaffected_pathogenicity	PHI:414,PHI:6509	0	.	0	.	0	.	0.001	0.349	0	0	0.24	0	0	36669.25	320	-4	5.8167	4	75	145	78	48	159	95	48	47	1.830188679	.	.	.	0	0	0	0	0	0	0	0	0	0	0
CAY69162	-2.315183	-4.7967505	-0.5067505	.	.	.	.	.	0	.	0	.	0	.	0.017	0.268	0	0	0.02	0	0	20905.81	177	7.5	9.9069	1	32	75	44	15	73	71	40	31	2.631578947	.	.	.	0	0	0	0	0	0	0	0	0	0	0
CAY69219	-2.315183	-6.30585	-0.50985	.	.	.	.	.	0	.	0	.	0	.	0	0.034	0	0	0.02	0	0	64021.01	559	-6	6.0515	7	147	261	137	58	234	189	97	92	1.448275862	.	.	.	0	0	0	0	0	0	0	0	0	0	0
CAY67206	-2.315183	-5.4897515	-0.5037515	.	.	.	.	.	0	.	0	.	0	.	0	0.169	0	0	0.28	0	0	44979.21	396	9.5	8.4369	4	103	196	104	52	188	102	59	43	2.192307692	.	.	.	0	0	0	0	0	0	0	0	0	0.57	0
CAY67208	-2.315183	-6.449908	-0.503908	.	.	.	.	.	0	.	0	.	0	.	0	0.009	0	0	0.03	0	0	79122.32	693	7	7.2183	11	171	316	194	86	349	184	100	84	1.819047619	.	.	.	0	0	0	0	0	0	0	0	0.01	0.26	0
CAY71332	-2.315183	-1.6907045	-0.5087045	.	.	.	.	.	0	.	0	.	0	.	0.403	0.4	0	0	0.12	0	0	16926.02	149	-1.5	5.7684	2	39	72	34	10	58	52	26	26	1.85	.	.	.	0	0	0	0	0	0	0	0	0	0.03	0
CAY70041	-2.315183	-10.285609	-0.509609	.	.	.	lethal	PHI:1228	0	.	0	.	0	.	0	0.204	0	0	0.02	0	0	52694.36	448	2	6.8406	3	90	186	97	49	173	173	90	83	3.390243902	.	.	.	0	0	0	0	0	0	0	0	0	0	0
CAY72120	-2.315183	-6.360768	-0.504768	.	.	.	.	.	0	.	0	.	0	.	0	0.024	0	0	0.15	0	0	52226.77	454	10.5	9.2584	4	92	199	138	48	239	119	66	53	2.457627119	.	.	.	0	0	0	0	0	0	0	0	0.02	0.25	0
CAY71249	-2.3155513	-5.2394045	-0.5094045	.	.	.	reduced_virulence	PHI:6188	0	.	0	.	0	.	0	0.045	0	0	0.08	0	0	140851.67	1208	-45	4.7739	7	240	540	319	176	584	360	166	194	2.460992908	.	.	.	0	0	0	0	0	0	0	0	0	0	0
CAY69858	-2.3155513	-6.1269005	-0.5049005	.	.	.	.	.	0	.	0	.	0	.	0	0.063	0	0	0.03	0	0	86742.32	758	10	7.775	7	207	360	188	90	328	195	107	88	2.554216867	.	.	.	0	0	0	0	0	0	0	0	0	0.02	0
CAY67358	-2.3155513	-6.33565	-0.50965	.	.	.	.	.	0	.	0	.	0	.	0	0.029	0	0	0	0	0	120394.61	1066	13.5	7.645	16	272	521	292	110	519	322	174	148	1.704402516	.	.	.	0	0	0	0	0	0	0	0	0	0.01	0
CAY71396	-2.3155513	-6.2422415	-0.5062415	.	.	.	.	.	0	.	0	.	0	.	0	0.044	0	0	0.2	0	0	118183.95	1041	29	8.9352	17	287	507	270	136	510	247	144	103	2.383458647	.	.	.	0	0	0	0	0	0	0	0	0	4.53	0
CAY71735	-2.3155513	-1.3339065	-0.5079065	.	.	.	loss_of_pathogenicity,reduced_virulence	PHI:195,PHI:3287	0	.	0	.	0	.	0	0.029	0	0	0.03	0	0	112472.85	967	-1.5	6.405	11	187	411	264	117	462	267	138	129	3.382978723	.	.	.	0	0	0	0	0	0	0	0	0	0.02	0
CAY69285	-2.3155513	-6.1361515	-0.5081515	.	.	.	loss_of_pathogenicity,unaffected_pathogenicity,reduced_virulence,lethal,increased_virulence_(hypervirulence)	PHI:9481,PHI:1269,PHI:1176,PHI:1249,PHI:1230,PHI:245,PHI:7810,PHI:113,PHI:6159,PHI:497,PHI:5536,PHI:2498,PHI:4679,PHI:5428,PHI:6085,PHI:8002,PHI:9201,PHI:153,PHI:7280,PHI:1218,PHI:1043,PHI:7724,PHI:266,PHI:4941,PHI:8735,PHI:1239,PHI:5427,PHI:263,PHI:342,PHI:5045,PHI:2429,PHI:9454,PHI:1032,PHI:1223,PHI:1042,PHI:246,PHI:1031,PHI:1196,PHI:7568,PHI:2069,PHI:2327,PHI:1178,PHI:1258,PHI:149,PHI:7811,PHI…	0	.	0	.	0	.	0	0.062	0	0	0	0	0	90050.46	796	-7	5.6685	5	195	372	232	65	375	221	110	111	1.805084746	.	.	.	0	0	0	0	0	0	0	0	0	0.04	0
CAY67898	-2.3155513	-6.0423025	-0.5043025	.	.	.	loss_of_pathogenicity,effector_(plant_avirulence_determinant),reduced_virulence,lethal,unaffected_pathogenicity	PHI:1249,PHI:1230,PHI:245,PHI:2272,PHI:2366,PHI:7810,PHI:1213,PHI:230,PHI:1204,PHI:142,PHI:1244,PHI:1241,PHI:1265,PHI:6085,PHI:153,PHI:1083,PHI:406,PHI:2370,PHI:371,PHI:7724,PHI:1189,PHI:2827,PHI:56,PHI:342,PHI:736,PHI:7240,PHI:1044,PHI:7568,PHI:5426,PHI:4028,PHI:2327,PHI:1194,PHI:158,PHI:1235,PHI:2365,PHI:7811,PHI:170,PHI:2303,PHI:427,PHI:2554,PHI:4626,PHI:309,PHI:2346,PHI:100,PHI:5479,PHI:4779,…	0	.	0	.	0	.	0	0.077	0	0	0.14	0	0	90557.07	805	39	10.0813	6	214	399	207	80	372	197	121	76	2.090163934	.	.	.	0	0	0	0	0	0	0	0	0	0.09	0
CAY67624	-2.3155513	-6.44295	-0.50895	.	.	.	.	.	0	.	0	.	0	.	0	0.011	0	0	0.01	0	0	115511.9	1040	-4.5	5.9659	7	283	480	324	54	489	354	177	177	1.17961165	.	.	.	0	0	0	0	0	0	0	0	0	0.05	0
CAY71518	-2.3155513	-6.3604295	-0.5044295	.	.	.	.	.	0	.	0	.	0	.	0	0.024	0	0	0.01	0	0	87002.49	772	10	8.6664	7	200	375	229	47	351	234	124	110	1.452173913	.	.	.	0	0	0	0	0	0	0	0	0	0.01	0
CAY70750	-2.3155513	-6.1068515	-0.5028515	.	.	.	.	.	0	.	0	.	0	.	0	0.066	0	0	0.03	0	0	82136.31	715	-7	5.8866	5	168	327	185	101	360	228	115	113	1.685950413	.	.	.	0	0	0	0	0	0	0	0	0	0	0
CAY69808	-2.3155513	-6.350953	-0.506953	.	.	.	.	.	0	.	0	.	0	.	0	0.026	0	0	0.04	0	0	99823.86	885	3.5	6.7381	12	257	431	229	94	387	232	124	108	2.046728972	.	.	.	0	0	0	0	0	0	0	0	0	0	0
CAY68363	-2.3155513	-6.244403	-0.508403	.	.	.	.	.	0	.	0	.	0	.	0	0.044	0	0	0.14	0	0	122479.05	1055	-18	5.3467	6	227	467	291	147	515	297	146	151	2.407692308	.	.	.	0	0	0	0	0	0	0	0	0	0	0
CAY71886	-2.3180544	-5.3928045	-0.6808045	.	.	.	reduced_virulence	PHI:3292	0	.	0	.	0	.	0	0.048	0	0	0.26	0	0	67187.59	615	16.5	9.5557	4	205	354	113	50	260	140	82	58	1.327433628	.	.	.	0	0	0	0	0	0	0	0	0	0	0
CAY69885	-2.3189104	-2.6264815	-0.5664815	.	.	.	reduced_virulence,unaffected_pathogenicity	PHI:5572,PHI:8898	0	.	0	.	0	.	0.007	0.483	0	0	0.08	0	0	36049.61	325	-4	5.4462	8	98	169	83	34	167	81	40	41	1.121212121	.	.	.	0	0	0	0	0	0	0	0	3.07	3.15	0
CAY67767	-2.3190796	-6.4292515	-0.5072515	.	.	.	unaffected_pathogenicity	PHI:1594,PHI:1578,PHI:1595,PHI:1605	0	.	0	.	0	.	0	0.013	0	0	0.01	0	0	61422.26	551	-2.5	6.1022	9	165	260	170	57	297	156	79	77	1.088495575	.	.	.	0	0	0	0	0	0	0	0	0	0.01	0
CAY71049	-2.3190796	-3.977817	-0.503817	.	.	.	.	.	0	.	0	.	0	.	0.01	0.411	0	0	0.12	0	0	35728.97	314	-1	6.3408	4	77	141	91	49	176	84	44	40	1.767857143	.	.	.	0	0	0	0	0	0	0	0	0	0.25	0
CAY71873	-2.3190796	-0.383251	-0.505251	.	.	.	loss_of_pathogenicity,reduced_virulence	PHI:7344,PHI:9416,PHI:2625	0	.	0	.	0	.	0	0.187	0	0	0.1	0	0	47767.66	428	0.5	6.5735	8	118	209	118	49	228	126	66	60	1.526315789	.	.	.	0	0	0	0	0	0	0	0	0	0.1	0
CAY71582	-2.3190796	-5.479686	-0.493686	.	.	.	.	.	0	.	0	.	0	.	0	0.169	0	0	0.1	0	0	37353.72	322	-3.5	5.6848	7	73	145	86	51	177	90	45	45	1.836734694	.	.	.	0	0	0	0	0	0	0	0	0	0	0
CAY69515	-2.3190796	-2.602371	-0.502371	.	.	.	.	.	0	.	0	.	0	.	0.121	0.529	0	0	0.11	0	0	24152.56	207	-3.5	5.342	3	40	84	52	32	113	59	29	30	2.03125	.	.	.	0	0	0	0	0	0	0	0	0	0.04	0
CAY71667	-2.3190796	-3.646995	-0.502995	.	.	.	.	.	0	.	0	.	0	.	0.007	0.469	0	0	0.12	0	0	37741.23	341	0.5	6.5653	8	98	168	107	43	201	88	47	41	1.088607595	.	.	.	0	0	0	0	0	0	0	0	0	0.5	0
CAY67979	-2.3194194	-10.0064085	-6.4844085	.	.	.	loss_of_pathogenicity,unaffected_pathogenicity,reduced_virulence,lethal,increased_virulence_(hypervirulence)	PHI:3866,PHI:2802,PHI:5271,PHI:2269,PHI:6957,PHI:7511,PHI:7696,PHI:784,PHI:4077,PHI:7485,PHI:685,PHI:59,PHI:5440,PHI:9460,PHI:3301,PHI:2022,PHI:6956,PHI:5272,PHI:2312,PHI:2844	0	.	0	.	0	.	0.002	0.411	0	1	0.13	0	1	38229.04	346	1.5	6.9187	8	109	170	106	41	192	74	39	35	1.842105263	.	.	.	0	0	0	0	0	0	2	2	10.71	55.84	0
CAY71553	-2.319461	1.766541	-0.525459	.	.	.	.	.	0	.	0	.	0	.	0.723	0.659	0	0	0.19	0	0	23354.97	208	12.5	10.2533	2	51	98	64	19	102	62	39	23	2.032258065	.	.	.	0	0	0	0	0	0	0	0	0	0	0
CAY70447	-2.3239186	-6.429876	-0.489876	.	.	.	.	.	0	.	0	.	0	.	0	0.01	0	0	0.07	0	0	54440.65	489	-13.5	4.9524	12	143	252	139	52	248	124	59	65	1.382716049	.	.	.	0	0	0	0	0	0	0	0	0	0	0
CAY67085	-2.3310738	-5.0143545	-0.4943545	.	.	.	reduced_virulence,unaffected_pathogenicity	PHI:2353,PHI:2352,PHI:2354,PHI:6952,PHI:2351	0	.	0	.	0	.	0	0.08	0	0	0.13	0	0	39062.22	343	-10.5	5.0359	1	87	164	98	54	181	100	48	52	1.781818182	.	.	.	0	0	0	0	0	0	0	0	0.2	2.28	0
CAY67308	-2.3312666	2.947633	0.109633	.	.	.	.	.	0	.	0	.	0	.	0.918	0.555	0	0	0.4	0	0	11556.5	101	5.5	9.4576	4	26	46	31	13	57	20	13	7	2.285714286	.	.	.	0	0	0	0	0	0	0	0	11.78	11.97	0
CAY70949	-2.3319664	-6.2273105	-0.5273105	.	.	.	loss_of_pathogenicity,effector_(plant_avirulence_determinant),reduced_virulence,lethal,unaffected_pathogenicity	PHI:1269,PHI:341,PHI:1230,PHI:2272,PHI:6971,PHI:7810,PHI:1204,PHI:1199,PHI:2557,PHI:1244,PHI:1241,PHI:227,PHI:9201,PHI:1264,PHI:1083,PHI:2158,PHI:2370,PHI:6670,PHI:371,PHI:7724,PHI:3917,PHI:1218,PHI:1239,PHI:2317,PHI:342,PHI:370,PHI:3132,PHI:146,PHI:1223,PHI:7760,PHI:376,PHI:1208,PHI:1044,PHI:1187,PHI:1240,PHI:1194,PHI:7670,PHI:158,PHI:1258,PHI:36,PHI:7811,PHI:1177,PHI:427,PHI:7725,PHI:1183,PHI:4…	0	.	0	.	0	.	0	0.05	0	0	0.11	0	0	76337	683	-9	5.6271	9	194	358	171	84	338	182	91	91	1.579831933	.	.	.	0	0	0	0	0	0	0	0	0	0.49	0
CAY68616	-2.3319664	-6.2075015	-0.5135015	.	.	.	.	.	0	.	0	.	0	.	0	0.051	0	0	0.28	0	0	52250.38	469	21.5	9.82	4	132	255	88	46	215	83	56	27	1.121212121	.	.	.	0	0	0	0	0	0	0	0	0	0	0
CAY70845	-2.3319664	-6.260337	-0.512337	.	.	.	loss_of_pathogenicity,effector_(plant_avirulence_determinant),reduced_virulence,lethal,unaffected_pathogenicity	PHI:9481,PHI:1230,PHI:2272,PHI:7810,PHI:1072,PHI:113,PHI:1213,PHI:6837,PHI:4679,PHI:1244,PHI:1265,PHI:6085,PHI:8002,PHI:153,PHI:1083,PHI:9220,PHI:7724,PHI:4941,PHI:5045,PHI:6068,PHI:2429,PHI:342,PHI:56,PHI:7117,PHI:1032,PHI:246,PHI:1196,PHI:1194,PHI:2327,PHI:149,PHI:2365,PHI:9141,PHI:170,PHI:427,PHI:4626,PHI:4057,PHI:7279,PHI:4942,PHI:7447,PHI:4779,PHI:1266,PHI:7663,PHI:9453,PHI:2120,PHI:690,PHI:…	0	.	0	.	0	.	0	0.042	0	0	0.08	0	0	78147.47	709	-4	5.8069	5	215	379	182	46	339	166	83	83	1.160583942	.	.	.	0	0	0	0	0	0	0	0	0	0.03	0
CAY69021	-2.3319664	-6.329342	-0.521342	.	.	.	.	.	0	.	0	.	0	.	0	0.032	0	0	0.08	0	0	53529.92	483	-3	6.0194	6	136	256	135	51	256	114	58	56	1.409090909	.	.	.	0	0	0	0	0	0	0	0	0	0	0
CAY71410	-2.3319664	-5.156703	-0.534703	.	.	.	reduced_virulence	PHI:186	0	.	0	.	0	.	0	0.063	0	0	0.22	0	0	68269.98	617	5	7.2894	5	173	336	168	51	286	147	79	68	1.76344086	.	.	.	0	0	0	0	0	0	0	0	0	0	0
CAY67357	-2.3323348	-6.4706455	-0.5246455	.	.	.	.	.	0	.	0	.	0	.	0	0.009	0	0	0.18	0	0	104143.29	937	13	7.638	9	279	496	264	109	468	228	127	101	1.709459459	.	.	.	0	0	0	0	0	0	0	0	0.1	0.24	0
CAY70193	-2.3323348	-6.246972	-0.522972	.	.	.	.	.	0	.	0	.	0	.	0	0.046	0	0	0.09	0	0	92959.69	832	-45.5	4.3505	10	230	444	232	86	401	224	92	132	1.762295082	.	.	.	0	0	0	0	0	0	0	0	0	0.01	0
CAY69328	-2.3349705	-1.9888845	-0.5008845	.	.	.	.	.	0	.	0	.	0	.	0.306	0.446	0	0	0.03	0	0	23292.58	205	-4	5.3662	1	46	88	63	25	110	65	32	33	1.58974359	.	.	.	0	0	0	0	0	0	0	0	0.31	0.31	0
CAY68745	-2.3378677	0.7170935	-0.5669065	.	.	.	.	.	0	.	0	.	0	.	0.704	0.51	0	0	0.37	0	0	10169.9	88	4	10.4778	0	17	36	26	6	42	18	11	7	3.75	.	.	.	0	0	0	0	0	0	0	0	0.01	0.02	0
CAY69078	-2.3378954	-3.5468825	-0.5768825	.	.	.	.	.	0	.	0	.	0	.	0.306	0.199	0	0	0.29	0	0	13326.74	121	-7	4.4974	0	42	66	33	14	56	33	14	19	0.769230769	.	.	.	0	0	0	0	0	0	0	0	0.76	0.76	0
CAY67623	-2.339377	-4.468839	-0.508839	.	.	.	.	.	0	.	0	.	0	.	0.001	0.339	0	0	0.06	0	0	40713.17	367	7	8.4351	4	94	175	119	30	194	107	59	48	1.584615385	.	.	.	0	0	0	0	0	0	0	0	0.16	0.47	0
CAY71108	-2.340002	-6.38988	-0.54588	.	.	.	loss_of_pathogenicity,reduced_virulence,lethal,unaffected_pathogenicity	PHI:1566,PHI:2177,PHI:9222,PHI:4644	0	.	0	.	0	.	0	0.026	0	0	0.08	0	0	122767.91	1121	-12.5	5.4648	17	350	592	342	81	549	269	133	136	1.379679144	.	.	.	0	0	0	0	0	0	0	0	0.26	0.27	0
CAY67501	-2.3417645	1.561545	-0.520455	.	.	.	.	.	0	.	0	.	0	.	0.965	0.382	0	0	0.32	0	0	12084.81	106	-1.5	5.9574	0	22	51	35	16	57	27	14	13	2.142857143	.	.	.	0	0	0	0	0	0	0	0	0.01	0.14	0
CAY68592	-2.3420587	-5.4142545	-0.5102545	.	.	.	reduced_virulence	PHI:424	0	.	0	.	0	.	0	0.016	0	0	0.08	0	0	62073.72	557	-1	6.3752	10	169	287	150	65	297	137	71	66	1.357798165	.	.	.	0	0	0	0	0	0	0	0	0	0.01	0
CAY67445	-2.3442774	-10.935844	-6.453844	.	.	.	.	.	0	.	0	.	0	.	0.013	0.24	0	1	0.3	0	1	23650.21	219	0.5	6.7051	2	81	129	80	34	144	24	13	11	0.962264151	.	.	.	1	1	0	0	0	0	4	4	38.8	90.12	0.934782609
CAY71931	-2.3447082	1.331893	-3.246107	.	.	.	.	.	0	.	0	.	0	.	0.955	0.808	0	0	0.46	1	0	8309.66	73	6	10.4783	2	22	36	20	7	36	20	13	7	1.714285714	.	.	.	0	0	0	0	0	0	1	1	22.24	22.24	0
CAY69452	-2.3450317	-4.236863	-0.582863	.	.	.	unaffected_pathogenicity	PHI:2029	0	.	0	.	0	.	0.002	0.389	0	0	0.15	0	0	37808.48	338	2.5	7.2969	5	96	167	103	40	187	83	44	39	1.508196721	.	.	.	0	0	0	0	0	0	0	0	0	0.01	0
CAY69334	-2.3453197	-9.2254745	-6.4594745	.	.	.	.	.	0	.	0	.	0	.	0.298	0.241	0	1	0.29	0	1	16151.3	158	0	6.4272	4	61	87	66	17	122	15	8	7	0.816326531	.	.	.	0	1	0	0	0	0	4	4	30.59	92.07	0.826086957
CAY67517	-2.346837	-6.1918	-0.5098	.	.	.	reduced_virulence,lethal,unaffected_pathogenicity,increased_virulence_(hypervirulence)	PHI:378,PHI:6753,PHI:9226,PHI:2361,PHI:2382,PHI:8588,PHI:8769,PHI:4878	0	.	0	.	0	.	0	0.053	0	0	0.17	0	0	54265.34	493	1	6.6221	13	155	269	130	51	244	115	61	54	1.55952381	.	.	.	0	0	0	0	0	0	0	0	0	0.02	0
CAY70738	-2.3500028	-6.2930955	-0.5390955	.	.	.	.	.	0	.	0	.	0	.	0	0.041	0	0	0.04	0	0	52454.59	462	-35	4.2589	5	116	243	99	49	205	138	54	84	1.552631579	.	.	.	0	0	0	0	0	0	0	0	0	0	0
CAY70767	-2.3500028	-6.3471465	-0.5211465	.	.	.	.	.	0	.	0	.	0	.	0	0.029	0	0	0.03	0	0	61012.66	541	-22.5	4.6924	8	147	284	129	59	236	154	70	84	2.028985507	.	.	.	0	0	0	0	0	0	0	0	0	0.15	0
CAY71822	-2.3518736	-5.4559205	-0.5779205	.	.	.	.	.	0	.	0	.	0	.	0	0.187	0	0	0.39	0	0	40499.69	371	13	9.9933	3	133	216	93	33	172	76	46	30	1.451612903	.	.	.	0	0	0	0	0	0	0	0	0	3.22	0
CAY67529	-2.3533826	2.6632495	-0.5407505	.	.	.	unaffected_pathogenicity	PHI:9188	0	.	0	.	0	.	0.82	0.714	0	0	0.25	0	0	25798.76	234	-2	5.9442	1	55	121	73	25	131	59	30	29	1.361702128	.	.	.	0	0	0	0	0	0	0	0	0	0.03	0
CAY68839	-2.3536353	-0.671655	-0.535655	.	.	.	.	.	0	.	1	PF01363	0	.	0	0.144	0	0	0.19	0	0	49237.26	441	3.5	7.0168	11	139	256	85	43	176	107	58	49	1.85	.	.	.	0	0	0	0	0	0	0	0	0	0	0
CAY69507	-2.3538303	-8.383217	-2.443217	.	.	.	.	.	0	.	0	.	0	.	0	0.01	0	0	0.01	1	0	62083.58	563	-3.5	6.0096	10	161	281	198	38	306	150	76	74	1.074766355	.	.	.	0	0	0	0	0	0	1	0	1.86	1.92	0
CAY67842	-2.3538303	-5.5340095	-0.5480095	.	.	.	.	.	0	.	0	.	0	.	0	0.169	0	0	0.16	0	0	46120.26	416	3.5	7.5987	7	120	209	141	39	229	94	50	44	1.432432432	.	.	.	0	0	0	0	0	0	0	0	0	0.16	0
CAY68154	-2.356414	-3.1135785	-3.0235785	.	.	.	.	.	0	.	0	.	0	.	0.289	0.696	0	0	0.33	1	0	10625.18	93	5.5	10.037	0	27	46	27	15	57	18	12	6	1.173913043	.	.	.	0	0	0	0	0	0	1	1	6.52	16.12	0
CAY69775	-2.358113	3.0724515	-0.5295485	.	.	.	loss_of_pathogenicity,reduced_virulence	PHI:6746,PHI:5394	0	.	0	.	0	.	0.236	0.531	0	0	0.13	0	0	37021.68	346	5.5	8.7571	2	120	181	72	37	192	88	48	40	0.95959596	.	.	.	0	0	0	0	0	0	0	0	0	0.39	0
CAY67386	-2.3590055	0.013488	0.833488	.	.	.	loss_of_pathogenicity,reduced_virulence	PHI:2081,PHI:1166	0	.	1	PF01764	0	.	0	0.03	1	1	0.11	1	0	59891.99	529	-14	5.155	17	153	288	126	73	271	148	72	76	1.303370787	.	.	.	1	0	0	0	0	0	1	1	22	22.06	1
CAY72040	-2.3608837	-9.167091	-6.753091	.	.	.	reduced_virulence,unaffected_pathogenicity	PHI:7113,PHI:7112	0	.	0	.	0	.	0.351	0.08	0	1	0.19	0	1	24788.37	211	9.5	9.7904	0	45	81	81	43	136	35	23	12	3.375	.	.	.	1	0	0	0	0	0	7	5	20.52	111.94	0
CAY69901	-2.365844	-2.1704415	-2.9864415	.	.	.	.	.	0	.	0	.	0	.	0.547	0.589	0	0	0.1	1	0	17322.85	147	7.5	9.929	1	33	62	35	22	78	43	26	17	1.344827586	.	.	.	0	0	0	0	0	0	1	1	20.31	20.31	0
CAY72162	-2.365844	6.7393255	2.2573255	.	.	.	.	.	0	.	0	.	0	.	0.999	0.748	1	1	0.33	0	0	10674.99	94	0.5	7.0092	0	22	46	30	9	43	25	13	12	2.142857143	.	.	.	1	0	0	0	0	0	0	0	4.36	4.36	0
CAY69834	-2.3659585	-3.04473	-0.67473	.	.	.	.	.	0	.	0	.	0	.	0.162	0.443	0	0	0.34	0	0	31779.59	280	6.5	8.9523	0	61	126	85	39	153	63	37	26	1.826086957	.	.	.	0	0	0	0	0	0	0	0	2.66	2.67	0
CAY68519	-2.3669631	2.4813445	-0.5726555	.	.	.	.	.	0	.	0	.	0	.	0.873	0.636	0	0	0.19	0	0	12381.69	110	-8.5	4.2342	6	29	60	26	9	49	36	14	22	2	.	.	.	0	0	0	0	0	0	0	0	0	0	0
CAY71816	-2.3669631	0.7279905	-0.5980095	.	.	.	.	.	0	.	0	.	0	.	0.611	0.61	0	0	0.36	0	0	32886.64	290	1	6.6498	6	73	156	49	37	140	66	36	30	1.4	.	.	.	0	0	0	0	0	0	0	0	0	0	0
CAY69862	-2.3681693	5.582995	2.432995	.	.	.	.	.	0	.	0	.	0	.	0.765	0.76	1	1	0.49	0	0	19500.44	175	6.5	9.7616	1	47	84	50	18	87	41	25	16	1.53125	.	.	.	0	0	0	0	0	1	0	0	0	0	0
CAY69970	-2.3682501	-4.6531035	-0.5111035	.	.	.	reduced_virulence	PHI:6093	0	.	0	.	0	.	0.002	0.141	0	0	0.37	0	0	29003.63	263	-15.5	4.3309	5	68	141	72	20	128	76	31	45	1.543478261	.	.	.	0	0	0	0	0	0	0	0	0	0.01	0
CAY70156	-2.368854	-2.10717	3.82683	.	.	.	.	.	0	.	0	.	0	.	0	0.011	1	1	0.04	0	0	57936.72	514	0	6.4995	7	138	243	173	66	291	106	57	49	1.32183908	0	0	1	0	0	0	1	0	1	0	0	0	1.04	0
CAY71779	-2.3691936	1.7358435	-2.5361565	.	.	.	loss_of_pathogenicity,reduced_virulence,lethal,unaffected_pathogenicity,increased_virulence_(hypervirulence)	PHI:339,PHI:3835,PHI:1036,PHI:8752,PHI:3280,PHI:861,PHI:471,PHI:269,PHI:449,PHI:2052,PHI:780,PHI:7134,PHI:7133,PHI:3831,PHI:270,PHI:8036,PHI:6703,PHI:507,PHI:8035,PHI:62,PHI:6950,PHI:808,PHI:4736,PHI:4990,PHI:787,PHI:182,PHI:1119,PHI:2054,PHI:3623,PHI:3279,PHI:3478,PHI:3833,PHI:3832	0	.	0	.	0	.	0.861	0.851	0	0	0.13	1	0	24961.69	219	4	8.7566	1	55	99	65	23	109	52	29	23	2.3	.	.	.	0	0	0	0	0	0	1	0	0	1.7	0
CAY71589	-2.3691936	4.081494	-0.520506	.	.	.	.	.	0	.	0	.	0	.	0.944	0.823	0	0	0.42	0	0	23010.96	199	-0.5	6.3382	1	45	102	49	31	101	52	27	25	2.111111111	.	.	.	0	0	0	0	0	0	0	0	0.02	0.02	0
CAY71839	-2.3704593	3.812555	2.172555	.	.	.	loss_of_pathogenicity,reduced_virulence,unaffected_pathogenicity	PHI:9354,PHI:415,PHI:504,PHI:8862,PHI:9353,PHI:8963,PHI:9319	0	.	0	.	0	.	0.002	0.438	1	1	0.11	0	0	39596.55	365	4.5	7.5844	1	109	195	122	31	198	95	52	43	1.24	.	.	.	1	0	0	0	0	0	0	0	0	0.42	0
CAY69652	-2.371406	4.1567205	-0.0792795	.	.	.	.	.	0	.	0	.	0	.	0.974	0.732	0	0	0.48	0	0	10752.7	91	6.5	9.0219	5	19	38	18	17	53	26	17	9	2.357142857	.	.	.	0	0	0	0	0	0	0	0	1.45	1.53	0
CAY71814	-2.3720999	0.28238	-0.54562	.	.	.	.	.	0	.	0	.	0	.	0.397	0.741	0	0	0.29	0	0	16361.49	144	0	6.4658	1	38	70	42	19	75	35	18	17	1.636363636	.	.	.	0	0	0	0	0	0	0	0	0	0	0
CAY67179	-2.3720999	6.262506	-0.645494	.	.	.	loss_of_pathogenicity	PHI:8522	0	.	0	.	0	.	0.728	0.59	0	0	0.06	0	0	21470.23	189	-2.5	5.3319	6	54	97	47	20	89	51	25	26	2	.	.	.	0	0	0	0	0	0	0	0	0	0	0
CAY69406	-2.3720999	3.104254	-0.537746	.	.	.	.	.	0	.	0	.	0	.	0.938	0.669	0	0	0.16	0	0	17335.83	157	-3	5.2511	2	37	78	48	8	74	41	20	21	1.681818182	.	.	.	0	0	0	0	0	0	0	0	0.01	0.01	0
CAY69059	-2.3720999	-1.584039	-0.834039	.	.	.	loss_of_pathogenicity,reduced_virulence,lethal,unaffected_pathogenicity,increased_virulence_(hypervirulence)	PHI:339,PHI:3835,PHI:1061,PHI:1036,PHI:317,PHI:8752,PHI:3280,PHI:3834,PHI:471,PHI:269,PHI:449,PHI:2052,PHI:780,PHI:7133,PHI:3831,PHI:270,PHI:6703,PHI:8036,PHI:6950,PHI:808,PHI:4736,PHI:787,PHI:182,PHI:1119,PHI:2054,PHI:3623,PHI:3833,PHI:3478,PHI:3832	0	.	0	.	0	.	0.294	0.581	0	0	0.01	0	0	26370.56	235	-6	4.8429	8	70	117	59	22	110	60	28	32	1.65625	.	.	.	0	0	0	0	0	0	0	0	0.04	0.04	0
CAY69204	-2.3720999	3.0141535	-0.5558465	.	.	.	.	.	0	.	0	.	0	.	0.903	0.692	0	0	0.09	0	0	15778.1	139	-0.5	5.9235	3	35	64	32	14	71	36	18	18	1.739130435	.	.	.	0	0	0	0	0	0	0	0	0	0	0
CAY67323	-2.3720999	3.0486065	-0.6533935	.	.	.	.	.	0	.	0	.	0	.	0.992	0.625	0	0	0.4	0	0	21433.78	187	5.5	8.4551	4	44	87	56	24	99	40	24	16	2.76	.	.	.	0	0	0	0	0	0	0	0	0.01	0.18	0
CAY71703	-2.3725946	-4.395902	1.112098	.	.	.	.	.	0	.	0	.	0	GT91	0	0.082	1	1	0	1	0	74561.01	644	3	6.9143	10	135	280	166	68	299	229	119	110	2.195402299	.	.	.	1	1	0	0	0	0	1	1	22.32	22.32	0.760869565
CAY68480	-2.3725946	-2.346633	3.347367	.	.	.	.	.	0	.	0	.	0	GT91	0	0.051	1	1	0	0	0	68422.8	594	-2.5	6.2577	9	137	267	150	74	287	197	101	96	1.850574713	.	.	.	1	1	0	0	0	1	0	1	20.42	20.42	1
CAY70286	-2.3728023	-6.2607625	-0.5847625	.	.	.	.	.	0	.	0	.	0	.	0	0.054	0	0	0.38	0	0	42214.51	385	17.5	10.0189	1	132	218	86	39	183	78	50	28	1.053333333	.	.	.	0	0	0	0	0	0	0	0	0.01	0.03	0
CAY70966	-2.3748417	0.3610535	0.5230535	.	.	.	.	.	0	.	0	.	0	.	0.394	0.579	1	1	0.3	1	0	9852.35	86	4.5	10.462	0	21	37	25	17	52	18	12	6	1.19047619	.	.	.	1	1	0	0	0	0	1	1	22.07	22.07	0.608695652
CAY69213	-2.3748417	3.5862925	0.2562925	.	.	.	.	.	0	.	0	.	0	.	0.968	0.587	1	1	0.18	1	0	22535.36	199	8	10.0448	0	47	94	67	22	107	51	30	21	2.346153846	.	.	.	1	0	0	0	0	0	1	1	22.58	24.06	0.391304348
CAY69841	-2.3759966	2.6265815	-0.8714185	.	.	.	loss_of_pathogenicity,unaffected_pathogenicity,reduced_virulence,lethal,increased_virulence_(hypervirulence)	PHI:1061,PHI:1036,PHI:317,PHI:7012,PHI:8752,PHI:3280,PHI:3834,PHI:471,PHI:269,PHI:449,PHI:2052,PHI:780,PHI:861,PHI:7011,PHI:7010,PHI:3831,PHI:8036,PHI:8035,PHI:7009,PHI:6950,PHI:4736,PHI:808,PHI:787,PHI:182,PHI:1119,PHI:2054,PHI:3623,PHI:3279,PHI:3833,PHI:3478,PHI:3832	0	.	0	.	0	.	0.937	0.646	0	0	0.17	0	0	20599.57	181	-1	6.1037	1	43	84	59	21	97	47	24	23	1.620689655	.	.	.	0	0	0	0	0	0	0	0	0.01	0.02	0
CAY71414	-2.3768103	-3.1059495	-0.6219495	.	.	.	.	.	0	.	0	.	0	.	0.006	0.58	0	0	0.42	0	0	36213.12	317	-1.5	6.2994	2	84	172	64	58	167	45	25	20	1.571428571	.	.	.	0	0	0	0	0	0	0	0	0	0.22	0
CAY68491	-2.3779054	-2.0746675	-0.5386675	.	.	.	.	.	0	.	0	.	0	.	0.141	0.603	0	0	0.6	0	0	23444.82	207	23	10.82	4	59	110	51	22	87	57	42	15	2.37037037	.	.	.	0	0	0	0	0	0	0	0	0	0	0
CAY68846	-2.3781912	5.185989	-0.590011	.	.	.	reduced_virulence	PHI:3825	0	.	0	.	0	.	0.976	0.82	0	0	0.05	0	0	14754	133	1.5	7.1875	4	38	68	39	11	71	31	17	14	1.2	.	.	.	0	0	0	0	0	0	0	0	0	0	0
CAY68957	-2.3781912	1.6200415	-2.9259585	.	.	.	reduced_virulence	PHI:888	0	.	0	.	0	.	0.763	0.828	0	0	0.37	1	0	22082.21	196	5	8.5986	1	58	99	60	33	115	44	26	18	1.23255814	.	.	.	0	0	0	0	0	0	0	1	0.52	22.66	0
CAY67836	-2.380482	-5.8390625	-0.5290625	.	.	.	.	.	0	.	0	.	0	.	0	0.115	0	0	0.32	0	0	41973.58	382	-6.5	4.9827	5	120	210	114	34	196	82	39	43	1.333333333	.	.	.	0	0	0	0	0	0	0	0	0	0.26	0
CAY67131	-2.3823464	-4.2639745	-2.9079745	.	.	.	.	.	0	.	0	.	0	.	0.171	0.603	0	0	0.46	1	0	6152.13	55	-1	4.7719	0	13	24	17	7	32	11	5	6	1.5	.	.	.	0	0	0	0	0	0	1	1	18.91	18.91	0
CAY72129	-2.382354	1.405207	-2.992793	.	.	.	.	.	0	.	0	.	0	.	0.902	0.831	0	0	0.29	1	0	20440.45	180	7	9.3392	2	43	84	53	22	95	36	23	13	1.666666667	.	.	.	0	0	0	0	0	0	1	1	0	22.18	0
CAY68128	-2.3834822	-6.5222	-0.6782	.	.	.	.	.	0	.	0	.	0	.	0	0.026	0	0	0.46	0	0	39873.57	371	14	9.0232	9	133	235	72	39	187	63	41	22	0.824175824	.	.	.	0	0	0	0	0	0	0	0	0	0	0
CAY70915	-2.3844073	-12.2950445	-6.4210445	.	.	.	.	.	0	.	0	.	0	.	0	0.021	0	1	0.12	0	1	42745.52	376	4.5	7.5744	9	100	178	133	59	241	68	38	30	1.882352941	.	.	.	1	1	0	0	0	0	7	7	44.6	157.49	0.652173913
CAY70943	-2.388603	4.0980815	-0.5219185	.	.	.	.	.	0	.	0	.	0	.	0.998	0.772	0	0	0.19	0	0	17202.85	150	4	9.15	0	42	83	31	19	59	44	25	19	2.2	.	.	.	0	0	0	0	0	0	0	0	0	0	0
CAY70494	-2.3891737	-3.4551465	-0.6391465	.	.	.	reduced_virulence	PHI:1047	0	.	0	.	0	.	0.001	0.363	0	0	0.11	0	0	39531.14	354	-2	6.0057	0	86	184	119	35	181	99	50	49	1.573770492	.	.	.	0	0	0	0	0	0	0	0	0.05	0.05	0
CAY68134	-2.3893921	-6.1203	-0.5103	.	.	.	.	.	0	.	0	.	0	.	0	0.065	0	0	0.08	0	0	48265.11	439	5.5	7.3837	1	149	247	104	36	178	116	64	52	1.128205128	.	.	.	0	0	0	0	0	0	0	0	0	0	0
CAY70638	-2.3900204	-5.855395	-0.563395	.	.	.	.	.	0	.	0	.	0	.	0.002	0.116	0	0	0.33	0	0	26716.42	244	15.5	10.9316	1	78	143	63	14	116	45	31	14	0.843137255	.	.	.	0	0	0	0	0	0	0	0	0	0	0
CAY71519	-2.391352	-2.9918935	-6.9938935	.	.	.	.	.	0	.	0	.	0	.	0.844	0.823	0	0	0.2	0	1	22212.11	192	2	8.1835	0	49	91	44	32	103	47	25	22	1.594594595	.	.	.	0	0	0	0	0	0	2	2	19.06	36.38	0
CAY67756	-2.391625	-11.31405	-6.92205	.	.	.	.	.	0	.	0	.	0	.	0.008	0.26	0	0	0.36	0	1	27963.14	258	-1.5	5.9625	5	96	142	83	43	167	31	16	15	1.06557377	.	.	.	0	0	0	0	0	0	6	6	6.16	128.5	0
CAY71640	-2.3992367	-9.70198	-0.56198	.	.	.	lethal	PHI:2525	0	.	0	.	0	.	0	0.31	0	0	0.46	0	0	42774.31	389	-3	5.6463	1	115	205	110	46	212	64	32	32	1.231707317	.	.	.	0	0	0	0	0	0	0	0	0	0.01	0
CAY68410	-2.4010088	3.364622	0.022622	.	.	.	.	.	0	.	0	.	0	.	0.961	0.596	0	0	0.32	0	0	11248.2	99	5	9.3461	3	27	46	31	12	54	22	14	8	1.733333333	.	.	.	0	0	0	0	0	0	0	0	0.03	0.04	0
CAY68602	-2.401152	0.575905	-0.120095	.	.	.	.	.	0	.	0	.	0	.	0.4	0.716	0	0	0.49	0	0	6112.17	53	4.5	9.3366	3	16	24	13	5	28	13	9	4	1.428571429	.	.	.	0	0	0	0	0	0	0	0	0	0	0
CAY69366	-2.402226	-7.3608975	-3.0468975	.	.	.	.	.	0	.	0	.	0	.	0.071	0.21	0	0	0.47	1	0	8922.47	78	2.5	9.6276	0	19	37	21	15	49	15	9	6	1.611111111	.	.	.	0	0	0	0	0	0	1	1	21.47	21.47	0
CAY71244	-2.4025865	4.152022	-0.497978	.	.	.	.	.	0	.	0	.	0	.	0.997	0.778	0	0	0.22	0	0	12124.91	110	10.5	10.1422	2	37	55	23	13	57	34	23	11	1.103448276	.	.	.	0	0	0	0	0	0	0	0	0	0	0
CAY69036	-2.403259	-1.2466935	-0.5166935	.	.	.	loss_of_pathogenicity,reduced_virulence	PHI:9359,PHI:8578,PHI:9356,PHI:8962	0	.	0	.	0	.	0	0.045	0	0	0.03	0	0	63647.11	571	-5.5	5.69	10	158	297	169	61	299	148	74	74	1.324074074	.	.	.	0	0	0	0	0	0	0	0	0	0.01	0
CAY71648	-2.403264	-1.000171	-0.646171	.	.	.	.	.	0	.	0	.	0	.	0.398	0.543	0	0	0.21	0	0	28984.69	274	0.5	6.6751	9	106	146	92	17	164	56	29	27	0.823529412	.	.	.	0	0	0	0	0	0	0	0	16.44	17.89	0
CAY69966	-2.4035366	-8.941771	-6.995771	.	.	.	reduced_virulence,unaffected_pathogenicity	PHI:254,PHI:4672,PHI:2038,PHI:9082	0	.	0	.	0	.	0.058	0.451	0	0	0.24	0	1	32161.55	294	11.5	10.0611	2	90	155	97	32	178	54	33	21	1.177419355	.	.	.	0	0	0	0	0	0	2	0	15.2	36.33	0
CAY71267	-2.406134	-1.5013725	-0.6133725	.	.	.	.	.	0	.	0	.	0	.	0.656	0.196	0	0	0.1	0	0	13443.33	121	-8	4.2178	2	37	65	45	12	66	29	11	18	1.473684211	.	.	.	0	0	0	0	0	0	0	0	0	0.27	0
CAY67215	-2.4071558	-6.0611545	-0.5171545	.	.	.	.	.	0	.	0	.	0	.	0	0.076	0	0	0.22	0	0	59900.76	541	1	6.6137	9	147	283	159	63	288	128	68	60	1.594339623	.	.	.	0	0	0	0	0	0	0	0	0	5.29	0
CAY68867	-2.410949	-6.3995495	-0.5675495	.	.	.	.	.	0	.	0	.	0	.	0	0.028	0	0	0.11	0	0	79626.44	732	-2.5	6.3151	7	232	419	204	60	358	168	88	80	1.064285714	.	.	.	0	0	0	0	0	0	0	0	0	0.01	0
CAY68812	-2.411043	-3.546651	-0.220651	.	.	.	reduced_virulence	PHI:811	0	.	0	.	0	.	0	0.279	0	0	0.42	0	0	47077.29	414	-0.5	6.4373	14	112	207	92	67	221	93	50	43	1.547945205	.	.	.	0	0	0	0	0	0	0	0	0	0.01	0
CAY69487	-2.4131572	-5.945178	-0.533178	.	.	.	.	.	0	.	0	.	0	.	0	0.098	0	0	0.47	0	0	26652.36	249	13	10.922	1	105	153	61	13	92	53	35	18	1.128205128	.	.	.	0	0	0	0	0	0	0	0	0	0.01	0
CAY68127	-2.415106	-6.1381695	-0.7021695	.	.	.	.	.	0	.	0	.	0	.	0	0.094	0	0	0.34	0	0	34985.39	319	-9.5	4.8206	2	91	175	99	33	156	75	35	40	1.8	.	.	.	0	0	0	0	0	0	0	0	0.01	0.01	0
CAY70562	-2.415862	-5.054739	-0.494739	.	.	.	.	.	0	.	0	.	0	.	0.01	0.23	0	0	0.24	0	0	33752.77	289	0.5	6.6098	2	51	121	87	35	137	74	39	35	5.705882353	.	.	.	0	0	0	0	0	0	0	0	0	0	0
CAY68884	-2.415862	-5.0825565	-0.5225565	.	.	.	.	.	0	.	0	.	0	.	0.003	0.237	0	0	0.16	0	0	11369.71	96	-8.5	4.2254	1	22	38	20	15	46	32	12	20	2.230769231	.	.	.	0	0	0	0	0	0	0	0	0	0	0
CAY70929	-2.415862	-0.700617	-0.532617	.	.	.	.	.	0	.	0	.	0	.	0.576	0.396	0	0	0.12	0	0	15507.61	135	-7	4.5785	2	26	52	44	11	64	39	17	22	2.4375	.	.	.	0	0	0	0	0	0	0	0	0.04	0.04	0
CAY72144	-2.4174528	2.178132	0.480132	.	.	.	.	.	0	.	0	.	0	.	0.727	0.556	1	1	0.47	1	0	20483.55	181	3.5	9.1987	1	49	92	56	24	98	34	19	15	2.2	.	.	.	1	0	0	0	0	0	1	1	22.61	22.61	0.782608696
CAY68724	-2.4217098	0.259774	-1.068226	.	.	.	loss_of_pathogenicity,reduced_virulence,unaffected_pathogenicity	PHI:9354,PHI:415,PHI:504,PHI:8862,PHI:9353,PHI:8963,PHI:9319	0	.	0	.	0	.	0	0.388	0	0	0.12	0	0	40005.81	366	5	8.0256	5	116	195	110	32	192	82	45	37	1.439393939	.	.	.	0	0	0	0	0	0	0	0	0	0.02	0
CAY72168	-2.4217098	-3.007251	-0.565251	.	.	.	.	.	0	.	0	.	0	.	0.183	0.41	0	0	0.21	0	0	29079.28	260	4.5	7.4292	6	77	137	81	30	135	57	33	24	1.771428571	.	.	.	0	0	0	0	0	0	0	0	0.01	4.66	0
CAY67508	-2.4278755	2.283024	-0.800976	.	.	.	.	.	0	.	0	.	0	.	0.754	0.76	0	0	0.77	0	0	9292.04	80	18	11.4846	4	22	37	15	11	42	19	19	0	2.153846154	.	.	.	0	0	0	0	0	0	0	0	0.01	0.01	0
CAY67251	-2.4280949	-1.266358	-0.542358	.	.	.	loss_of_pathogenicity,reduced_virulence	PHI:3514,PHI:6111,PHI:4677	0	.	0	.	0	.	0	0.046	0	0	0	0	0	49572.54	450	-4.5	5.9127	2	140	242	131	44	213	116	59	57	1.44	.	.	.	0	0	0	0	0	0	0	0	0	0	0
CAY71520	-2.4295707	3.9204915	-0.5535085	.	.	.	reduced_virulence	PHI:2644,PHI:9285,PHI:7258	0	.	0	.	0	.	0.995	0.584	0	0	0.47	0	0	11277.09	102	-3	4.5701	2	30	53	36	12	60	23	10	13	1.55	.	.	.	0	0	0	0	0	0	0	0	2.74	2.78	0
CAY67249	-2.4315898	-11.721558	-6.957558	.	.	.	.	.	0	.	0	.	0	.	0.002	0.204	0	0	0.49	0	1	35166.21	327	17.5	10.5573	4	104	181	116	24	190	56	38	18	1.173913043	.	.	.	0	0	0	0	0	0	3	4	0	94.44	0
CAY67610	-2.4319153	-1.6638615	-0.6258615	.	.	.	.	.	0	.	0	.	0	.	0.041	0.786	0	0	0.37	0	0	7386.59	64	5	10.555	1	17	30	14	6	33	17	11	6	1.076923077	.	.	.	0	0	0	0	0	0	0	0	0	0	0
CAY70135	-2.432416	-2.209197	-0.487197	.	.	.	.	.	0	.	0	.	0	.	0.484	0.229	0	0	0.37	0	0	17115.17	149	-8	4.5805	3	32	77	43	17	66	43	19	24	2.571428571	.	.	.	0	0	0	0	0	0	0	0	0	0	0
CAY68788	-2.433209	-4.107303	-0.531303	.	.	.	.	.	0	.	0	.	0	.	0.214	0.19	0	0	0.02	0	0	25621.29	225	-5.5	4.983	5	51	114	65	25	122	61	29	32	1.256410256	.	.	.	0	0	0	0	0	0	0	0	0.05	0.08	0
CAY68765	-2.4333866	-5.491613	-0.517613	.	.	.	.	.	0	.	0	.	0	.	0	0.171	0	0	0.04	0	0	36700.33	334	-15.5	4.5419	0	91	179	85	27	155	99	43	56	1.040540541	.	.	.	0	0	0	0	0	0	0	0	0	0	0
CAY69408	-2.4333866	-3.40745	-0.51545	.	.	.	.	.	0	.	0	.	0	.	0.297	0.221	0	0	0.12	0	0	21676.92	202	-13.5	4.2969	0	65	113	67	7	93	61	24	37	1	.	.	.	0	0	0	0	0	0	0	0	0	0.01	0
CAY70256	-2.437864	-5.964062	-0.504062	.	.	.	.	.	0	.	0	.	0	.	0.004	0.086	0	0	0.3	0	0	28370.35	258	-14.5	4.2969	5	72	134	82	18	130	72	29	43	2.138888889	.	.	.	0	0	0	0	0	0	0	0	0	0	0
CAY68617	-2.4388814	2.095677	2.317677	.	.	.	.	.	0	.	0	.	0	.	0.671	0.292	1	1	0.14	0	0	6781.89	61	1.5	8.6849	0	21	27	21	7	32	14	8	6	1.5	.	.	.	0	0	0	0	0	1	0	0	0.02	0.02	0
CAY71005	-2.439452	2.886215	1.326215	.	.	.	.	.	0	.	0	.	0	.	0.973	0.287	1	1	0.25	1	0	23939.43	215	9.5	9.5519	5	56	103	82	20	131	41	26	15	1.548387097	.	.	.	1	1	0	0	0	1	1	1	25.36	44.7	1
CAY67808	-2.4400103	-2.677064	-6.973064	.	.	.	.	.	0	.	0	.	0	.	0.965	0.751	0	0	0.09	0	1	22463.11	203	6.5	9.3041	4	64	99	70	15	114	43	25	18	1.264705882	.	.	.	0	0	0	0	0	0	3	3	19.44	75.64	0
CAY69820	-2.440056	-5.148965	-0.382965	.	.	.	reduced_virulence	PHI:4988,PHI:4989	0	.	0	.	0	.	0	0.039	0	0	0.12	0	0	34929.45	302	-13	4.6016	3	66	134	84	44	152	81	36	45	2.416666667	.	.	.	0	0	0	0	0	0	0	0	0.13	0.13	0
CAY70301	-2.44169	-6.2612505	-0.5132505	.	.	.	.	.	0	.	0	.	0	.	0	0.042	0	0	0.03	0	0	29978.42	269	-20.5	4.2576	2	73	141	81	24	128	77	30	47	1.425	.	.	.	0	0	0	0	0	0	0	0	0	0.06	0
CAY71688	-2.4468267	-4.0313915	-0.5333915	.	.	.	.	.	0	.	0	.	0	.	0.02	0.397	0	0	0.24	0	0	34133.37	299	-7	5.0578	5	80	150	78	45	147	77	37	40	2.113636364	.	.	.	0	0	0	0	0	0	0	0	0	0	0
CAY69073	-2.4468267	-4.602289	-0.468289	.	.	.	.	.	0	.	0	.	0	.	0.04	0.271	0	0	0.4	0	0	27909.35	246	-10	4.5197	3	55	124	55	30	128	67	29	38	1.608695652	.	.	.	0	0	0	0	0	0	0	0	0	0	0
CAY70601	-2.4474764	-10.555296	-6.391296	.	.	.	.	.	0	.	0	.	0	GT27,GT81,GT2_Glyco_tranf_2_3,GT2_Glycos_transf_2	0.007	0.299	0	1	0.11	0	1	36880.92	330	2	6.9152	2	82	160	114	37	188	82	44	38	1.754716981	.	.	.	1	1	0	0	0	0	2	1	22.8	48.11	1
CAY68786	-2.448561	-6.120561	-0.510561	.	.	.	.	.	0	.	0	.	0	.	0	0.065	0	0	0.06	0	0	120291.67	1069	12	7.5923	10	303	564	268	127	513	272	148	124	1.725146199	.	.	.	0	0	0	0	0	0	0	0	0.01	0.02	0
CAY68429	-2.4489415	1.15644	-0.82356	.	.	.	.	.	0	.	0	.	0	.	0.531	0.799	0	0	0.47	0	0	22538.28	201	8	9.3129	4	53	104	57	21	113	48	29	19	1.35	.	.	.	0	0	0	0	0	0	0	0	1.55	1.71	0
CAY68987	-2.4525154	-6.3981555	-0.5721555	.	.	.	.	.	0	.	0	.	0	.	0	0.029	0	0	0.16	0	0	128012.61	1183	4	7.2648	2	389	675	277	94	579	255	132	123	0.892473118	.	.	.	0	0	0	0	0	0	0	0	0	0.03	0
CAY67258	-2.4526703	-13.426724	-7.480724	.	.	.	.	.	0	.	0	.	0	.	0	0.009	0	0	0.3	0	1	47174.92	425	27	10.2708	7	142	224	134	61	259	70	50	20	1.161290323	.	.	.	0	0	0	0	0	0	8	8	0.27	152.91	0
CAY68054	-2.4543152	-5.256552	-0.526552	.	.	.	reduced_virulence	PHI:4842,PHI:4843	0	.	0	.	0	.	0	0.045	0	0	0.27	0	0	56475.02	514	12.5	9.5347	2	151	272	156	37	241	109	64	45	1.597402597	.	.	.	0	0	0	0	0	0	0	0	0	0.03	0
CAY69504	-2.4543152	-6.1194905	-0.5154905	.	.	.	.	.	0	.	0	.	0	.	0	0.066	0	0	0.23	0	0	65625.15	595	18	9.5669	2	189	321	148	64	276	118	72	46	1.243243243	.	.	.	0	0	0	0	0	0	0	0	0	0.02	0
CAY70253	-2.4544942	-4.853108	-0.509108	.	.	.	.	.	0	.	0	.	0	GT8	0.002	0.274	0	0	0.26	0	0	36435.03	318	-6	5.2176	5	81	160	84	44	160	80	39	41	1.647058824	.	.	.	0	0	0	0	0	0	0	0	1.43	1.43	0
CAY68751	-2.455576	2.7572335	-0.6387665	.	.	.	.	.	0	.	0	.	0	.	0.879	0.687	0	0	0.3	0	0	24772.86	215	0	6.4905	0	50	104	50	26	99	44	23	21	2.1	.	.	.	0	0	0	0	0	0	0	0	0	0.26	0
CAY68474	-2.4588802	-4.104228	-0.970228	.	.	.	reduced_virulence,unaffected_pathogenicity	PHI:9082,PHI:2038	0	.	0	.	0	.	0.005	0.306	0	0	0.39	0	0	32895.12	316	8	9.3688	4	129	175	111	34	205	45	27	18	0.860215054	.	.	.	0	0	0	0	0	0	0	0	5.79	19.21	0
CAY70632	-2.4590406	-2.3373475	-1.3233475	.	.	.	.	.	0	.	0	.	0	.	0.05	0.781	0	0	0.45	0	0	23324.95	204	13	9.6652	5	61	107	49	31	117	42	29	13	1.102564103	.	.	.	0	0	0	0	0	0	0	0	0	8.19	0
CAY69131	-2.4626186	-6.3481045	-0.5221045	.	.	.	.	.	0	.	0	.	0	.	0	0.029	0	0	0.33	0	0	71217.46	640	7	7.6279	10	165	336	177	60	327	155	84	71	1.698113208	.	.	.	0	0	0	0	0	0	0	0	0	0.04	0
CAY71894	-2.4626186	-5.245305	-0.515305	.	.	.	reduced_virulence	PHI:3853,PHI:2987,PHI:1293	0	.	0	.	0	.	0	0.045	0	0	0.15	0	0	80921.29	732	-17.5	4.8087	4	200	385	222	55	346	179	83	96	1.734513274	.	.	.	0	0	0	0	0	0	0	0	0	0	0
CAY67132	-2.4627626	-1.5590505	-0.5150505	.	.	.	.	.	0	.	0	.	0	.	0.287	0.539	0	0	0.45	0	0	21237.2	195	11.5	9.3369	7	74	116	51	13	85	47	31	16	1.266666667	.	.	.	0	0	0	0	0	0	0	0	0	0	0
CAY69773	-2.462987	-5.37865	-0.52865	.	.	.	reduced_virulence,unaffected_pathogenicity	PHI:1644,PHI:6393	0	.	0	.	0	.	0	0.025	0	0	0.06	0	0	103349.12	930	-1.5	6.4291	14	273	495	238	101	436	205	110	95	1.375838926	.	.	.	0	0	0	0	0	0	0	0	0	0.16	0
CAY67442	-2.463836	-5.746417	-0.490417	.	.	.	.	.	0	.	0	.	0	.	0.018	0.106	0	0	0.15	0	0	37330.98	329	-3	5.4412	0	84	169	52	41	174	122	60	62	0.696969697	.	.	.	0	0	0	0	0	0	0	0	0	0	0
CAY70249	-2.4638793	1.702523	-0.775477	.	.	.	loss_of_pathogenicity,unaffected_pathogenicity,reduced_virulence,lethal,increased_virulence_(hypervirulence)	PHI:339,PHI:1036,PHI:317,PHI:1061,PHI:3280,PHI:8752,PHI:861,PHI:3834,PHI:269,PHI:471,PHI:449,PHI:2052,PHI:780,PHI:7134,PHI:7010,PHI:3831,PHI:270,PHI:8036,PHI:6703,PHI:507,PHI:8035,PHI:62,PHI:6950,PHI:7009,PHI:4736,PHI:808,PHI:4990,PHI:787,PHI:182,PHI:1119,PHI:3279,PHI:3623,PHI:2054,PHI:3833,PHI:3478,PHI:3832	0	.	0	.	0	.	0.746	0.667	0	0	0.38	0	0	22644.52	203	-4.5	4.7391	3	62	102	58	20	101	48	22	26	1.933333333	.	.	.	0	0	0	0	0	0	0	0	0.12	0.12	0
CAY67133	-2.46408	-4.9454365	-0.9134365	.	.	.	.	.	0	.	0	.	0	.	0	0.328	0	0	0.28	0	0	41864.39	376	3.5	6.9766	2	99	199	110	51	211	98	54	44	1.152941176	.	.	.	0	0	0	0	0	0	0	0	0	0	0
CAY67086	-2.4644165	-5.841514	-0.537514	.	.	.	.	.	0	.	0	.	0	.	0	0.116	0	0	0.38	0	0	36905.75	339	35	11.2715	2	110	180	114	26	180	85	62	23	1.037974684	.	.	.	0	0	0	0	0	0	0	0	0	0.04	0
CAY67509	-2.4650943	-6.4395475	-0.4935475	.	.	.	.	.	0	.	0	.	0	.	0	0.009	0	0	0.21	0	0	113769.35	1021	-11	5.7019	16	304	510	310	117	525	243	122	121	1.90647482	.	.	.	0	0	0	0	0	0	0	0	0	0.59	0
CAY70695	-2.4661376	-6.309508	-1.095508	.	.	.	.	.	0	.	0	.	0	.	0	0.131	0	0	0.26	0	0	52620.8	488	2	6.8343	3	159	262	154	39	256	109	58	51	1.046728972	.	.	.	0	0	0	0	0	0	0	0	0	0.01	0
CAY68060	-2.4665031	0.031344	-0.532656	.	.	.	.	.	0	.	0	.	0	.	0.545	0.549	0	0	0.42	0	0	24342.1	216	0.5	6.7232	1	53	107	72	29	124	48	25	23	1.525	.	.	.	0	0	0	0	0	0	0	0	0.01	0.26	0
CAY68796	-2.4666944	1.2565165	-0.5134835	.	.	.	.	.	0	.	0	.	0	.	0.739	0.556	0	0	0.29	0	0	27344.86	250	-2	5.7286	0	77	130	74	23	130	60	30	30	1.211538462	.	.	.	0	0	0	0	0	0	0	0	0.01	0.01	0
CAY67432	-2.46701	-2.795387	-0.525387	.	.	.	reduced_virulence	PHI:6903	0	.	0	.	0	.	0.002	0.453	0	0	0.09	0	0	39732	361	-0.5	6.4313	3	104	187	109	44	197	95	50	45	1.209876543	.	.	.	0	0	0	0	0	0	0	0	0.03	0.06	0
CAY69568	-2.4677758	-5.705882	-0.521882	.	.	.	.	.	0	.	0	.	0	.	0.001	0.135	0	0	0.19	0	0	38906.44	352	-9.5	4.6601	4	103	180	124	31	190	87	39	48	1.343283582	.	.	.	0	0	0	0	0	0	0	0	0	0.17	0
CAY70633	-2.470286	-6.3931305	-0.5371305	.	.	.	.	.	0	.	0	.	0	.	0	0.024	0	0	0.1	0	0	70889.66	638	-26.5	4.4857	7	188	337	175	71	327	166	71	95	1.367521368	.	.	.	0	0	0	0	0	0	0	0	0.33	2.02	0
CAY68785	-2.4723516	-5.7368025	-0.5348025	.	.	.	.	.	0	.	0	.	0	.	0	0.133	0	0	0.13	0	0	40265.34	365	-13	4.6229	1	109	204	78	25	153	94	42	52	1.225352113	.	.	.	0	0	0	0	0	0	0	0	0	0	0
CAY70552	-2.4723516	-6.368104	-0.536104	.	.	.	.	.	0	.	0	.	0	.	0	0.028	0	0	0.13	0	0	67131.5	605	4	6.8564	0	174	319	119	56	257	132	73	59	1.27184466	.	.	.	0	0	0	0	0	0	0	0	0	0	0
CAY68329	-2.4724011	-4.8615125	-2.9355125	.	.	.	.	.	0	.	0	.	0	.	0.142	0.537	0	0	0.15	1	0	33446.31	303	13.5	10.4584	1	90	153	107	21	156	73	44	29	1.129032258	.	.	.	0	0	0	0	0	0	1	1	22.22	22.3	0
CAY70364	-2.4753318	2.6332535	1.0552535	.	.	.	.	.	0	.	0	.	0	GH74	0.883	0.38	1	1	0.33	1	0	26585.08	237	5	7.9068	7	62	117	85	28	138	50	29	21	2.09375	.	.	.	1	1	0	0	0	1	1	1	22.75	37.85	0.652173913
CAY68287	-2.4762979	-6.046797	-0.682797	.	.	.	.	.	0	.	0	.	0	.	0	0.106	0	0	0.08	0	0	54150.41	486	3.5	6.9838	1	138	243	145	63	264	130	70	60	1.090909091	.	.	.	0	0	0	0	0	0	0	0	1.46	8.66	0
CAY71775	-2.4771326	-0.9846475	-3.0306475	.	.	.	.	.	0	.	0	.	0	.	0.696	0.645	0	0	0.46	1	0	7763.5	69	-4.5	4.3138	0	22	36	17	13	37	20	8	12	1.5	.	.	.	0	0	0	0	0	0	1	1	20.38	20.38	0
CAY71030	-2.4771879	-6.252702	-0.522702	.	.	.	.	.	0	.	0	.	0	.	0	0.045	0	0	0.14	0	0	46502.58	410	-0.5	6.3654	4	99	208	126	43	221	106	54	52	1.580645161	.	.	.	0	0	0	0	0	0	0	0	0.11	0.15	0
CAY69502	-2.4780357	-6.6404755	-1.0544755	.	.	.	.	.	0	.	0	.	0	.	0	0.069	0	0	0.03	0	0	44475.71	412	-9	4.9173	5	126	216	142	33	233	106	50	56	1	.	.	.	0	0	0	0	0	0	0	0	0	0.07	0
CAY67163	-2.4784038	-6.7496285	-1.0316285	.	.	.	loss_of_pathogenicity,reduced_virulence,lethal	PHI:6480,PHI:2520,PHI:362,PHI:9329,PHI:8964	0	.	0	.	0	GT78	0	0.047	0	0	0.24	0	0	84548.76	780	-6	5.8865	9	250	433	235	76	436	184	93	91	0.994736842	.	.	.	0	0	0	0	0	0	0	0	0	0.05	0
CAY68378	-2.480655	-6.0914	-0.5354	.	.	.	.	.	0	.	0	.	0	.	0	0.074	0	0	0.25	0	0	50515.57	454	25.5	10.7299	4	127	243	90	30	189	85	58	27	0.965909091	.	.	.	0	0	0	0	0	0	0	0	0	0	0
CAY68284	-2.480655	-6.239207	-0.521207	.	.	.	.	.	0	.	0	.	0	.	0	0.047	0	0	0.08	0	0	67799.65	616	0.5	6.6105	9	191	341	128	47	272	146	75	71	1.490566038	.	.	.	0	0	0	0	0	0	0	0	0	0.01	0
CAY69850	-2.4807615	0.5582135	2.5582135	.	.	.	reduced_virulence,unaffected_pathogenicity	PHI:8939,PHI:5192	0	.	0	.	0	.	0.008	0.492	1	1	0.15	0	0	38998.99	355	9.5	8.862	6	99	180	123	32	197	83	48	35	1.626865672	.	.	.	1	0	0	0	0	0	0	0	0.2	0.72	0
CAY70453	-2.4848337	1.3544245	-0.5115755	.	.	.	.	.	0	.	0	.	0	.	0.633	0.678	0	0	0.32	0	0	19474.89	179	-9.5	4.3398	6	55	98	57	18	98	35	14	21	1.205882353	.	.	.	0	0	0	0	0	0	0	0	0.01	0.02	0
CAY68323	-2.4848337	-5.653832	-0.517832	.	.	.	.	.	0	.	0	.	0	.	0.001	0.143	0	0	0.1	0	0	29221.69	263	-18	4.2715	2	75	140	87	27	143	70	27	43	0.983870968	.	.	.	0	0	0	0	0	0	0	0	0	0	0
CAY67603	-2.4855967	-0.3692535	-3.4052535	.	.	.	.	.	0	.	0	.	0	.	0.876	0.63	0	0	0.19	1	0	11802.32	101	6	9.8043	0	26	44	19	17	48	26	17	9	1.095238095	.	.	.	0	0	0	0	0	0	1	1	0.06	18	0
CAY69851	-2.4855967	1.718319	-0.657681	.	.	.	loss_of_pathogenicity,reduced_virulence,lethal,unaffected_pathogenicity,increased_virulence_(hypervirulence)	PHI:3835,PHI:1036,PHI:317,PHI:7012,PHI:8752,PHI:3280,PHI:3834,PHI:471,PHI:269,PHI:449,PHI:2052,PHI:780,PHI:7010,PHI:7011,PHI:3831,PHI:270,PHI:6703,PHI:7009,PHI:6950,PHI:808,PHI:787,PHI:182,PHI:1119,PHI:2054,PHI:3623,PHI:3833,PHI:3478,PHI:3832	0	.	0	.	0	.	0.759	0.637	0	0	0.04	0	0	23060.46	203	-0.5	6.2588	1	46	93	63	19	105	55	28	27	1.84375	.	.	.	0	0	0	0	0	0	0	0	0	0	0
CAY67946	-2.4855967	3.0764235	-0.5295765	.	.	.	.	.	0	.	0	.	0	.	0.889	0.712	0	0	0.22	0	0	21973.07	196	3	7.4649	1	54	100	61	23	102	56	31	25	1.441176471	.	.	.	0	0	0	0	0	0	0	0	0	0.06	0
CAY70666	-2.4862192	4.677216	-1.212784	.	.	.	reduced_virulence,unaffected_pathogenicity	PHI:8937	0	.	0	.	0	.	0.996	0.819	0	0	0.11	0	0	24300.9	211	3.5	7.9453	10	63	95	56	24	116	58	31	27	1.255813953	.	.	.	0	0	0	0	0	0	0	0	0.01	0.1	0
CAY68398	-2.488864	3.342185	-0.689815	.	.	.	.	.	0	.	0	.	0	.	0.92	0.752	0	0	0.23	0	0	19493.4	172	3	7.0244	2	39	79	52	24	89	44	26	18	1.814814815	.	.	.	0	0	0	0	0	0	0	0	0.01	0.01	0
CAY68257	-2.4943707	-2.207078	3.312922	.	.	.	.	.	0	.	0	.	0	.	0	0.08	1	1	0.1	0	0	100972.11	860	8.5	7.5943	5	184	353	204	111	378	275	146	129	2.924731183	.	.	.	1	1	0	0	0	1	0	1	21.53	21.54	0.869565217
CAY69024	-2.4953384	4.3444535	-0.3475465	.	.	.	.	.	0	.	0	.	0	.	0.993	0.789	0	0	0.27	0	0	12926.96	114	11	9.3922	8	41	57	28	13	58	29	21	8	1.111111111	.	.	.	0	0	0	0	0	0	0	0	0	0	0
CAY69529	-2.4990149	-5.590164	-0.526164	.	.	.	.	.	0	.	0	.	0	.	0	0.156	0	0	0.12	0	0	27293.72	237	0	6.5332	1	66	128	43	11	74	105	53	52	1.382352941	.	.	.	0	0	0	0	0	0	0	0	0	0	0
CAY69945	-2.499721	-3.7264295	2.2195705	.	.	.	.	.	0	.	0	.	0	.	0	0.009	1	1	0.83	0	0	71923.69	674	-42	3.9063	4	299	444	184	68	320	99	31	68	0.881889764	.	.	.	1	0	0	0	0	0	0	0	0	1.61	0
CAY71032	-2.5003707	-0.4326005	-2.5566005	.	.	.	.	.	0	.	0	.	0	.	0.967	0.387	0	0	0.49	1	0	28483.66	275	-4.5	5.5249	1	98	183	60	19	136	62	31	31	0.619047619	.	.	.	0	0	0	0	0	0	1	0	0	8.16	0
CAY68493	-2.5005417	-6.9313295	-1.1293295	.	.	.	.	.	0	.	0	.	0	.	0	0.033	0	0	0.21	0	0	104657.23	981	15.5	8.3787	11	316	554	345	69	553	231	128	103	0.966244726	.	.	.	0	0	0	0	0	0	0	0	0	0.35	0
CAY68483	-2.5006552	-6.1039165	-0.5839165	.	.	.	.	.	0	.	0	.	0	.	0	0.08	0	0	0.22	0	0	73105.78	683	14.5	9.5918	2	201	426	144	51	371	141	81	60	0.533898305	.	.	.	0	0	0	0	0	0	0	0	0.06	0.07	0
CAY67647	-2.502631	-3.446058	-6.776058	.	.	.	.	.	0	.	0	.	0	.	0.957	0.598	0	1	0.16	0	1	21112.64	184	9	9.9701	2	43	79	59	18	93	44	27	17	2.904761905	.	.	.	1	0	0	0	0	0	3	3	36.51	64.04	1
CAY70219	-2.5030575	-5.0596085	-0.4996085	.	.	.	unaffected_pathogenicity,reduced_virulence,lethal,increased_virulence_(hypervirulence)	PHI:5044,PHI:2361,PHI:8588,PHI:4878,PHI:378,PHI:9226,PHI:3849,PHI:2382,PHI:6753,PHI:8769	0	.	0	.	0	.	0.003	0.237	0	0	0.17	0	0	36112.16	315	-5	5.5765	10	74	150	83	46	172	82	41	41	1.6875	.	.	.	0	0	0	0	0	0	0	0	0	0.05	0
CAY70462	-2.505158	-6.0034005	-0.5314005	.	.	.	.	.	0	.	0	.	0	.	0	0.088	0	0	0.19	0	0	23328.64	210	-28.5	3.8166	1	53	119	65	18	101	63	18	45	1.181818182	.	.	.	0	0	0	0	0	0	0	0	0.02	0.03	0
CAY70981	-2.5077643	4.291318	-0.538682	.	.	.	.	.	0	.	0	.	0	.	1	0.805	0	0	0.22	0	0	33872.98	307	1.5	6.6725	26	105	175	61	23	135	89	48	41	1.680851064	.	.	.	0	0	0	0	0	0	0	0	0	0	0
CAY71374	-2.509779	2.3063775	0.5803775	.	.	.	reduced_virulence	PHI:3172,PHI:4914	0	.	0	.	0	.	0.549	0.572	1	1	0.33	1	0	30678.6	277	3	8.4001	2	70	142	89	24	157	60	32	28	1.518518519	.	.	.	1	1	0	0	0	0	1	1	20.71	23.3	0.7
CAY69376	-2.5100563	-16.9547755	-6.0807755	.	.	.	lethal	PHI:2515	0	.	0	.	0	.	0	0.021	0	1	0.21	0	1	52269.12	467	1.5	6.7504	8	116	209	175	72	314	76	41	35	1.743902439	0	0	0	1	0	0	1	0	0	13	11	37.12	234.35	0.547619048
CAY71831	-2.5100563	-11.6696455	-6.7296455	.	.	.	reduced_virulence,unaffected_pathogenicity	PHI:6381,PHI:4024,PHI:2240,PHI:2968,PHI:9510,PHI:9425,PHI:538,PHI:4586	0	.	0	.	0	.	0	0.01	0	1	0.1	0	1	59290.24	529	13.5	8.6766	15	168	256	170	73	331	92	54	38	1.326732673	.	.	.	1	0	0	0	0	0	10	8	25.35	218.58	0.782608696
CAY68438	-2.511531	-8.716151	-2.980151	.	.	.	.	.	0	.	0	.	0	.	0.002	0.042	0	0	0.34	1	0	15207.19	141	-7.5	3.9649	1	53	86	47	14	77	19	6	13	0.96	.	.	.	0	0	0	0	0	0	1	1	6.51	26.52	0
CAY71458	-2.5176878	-2.166387	-1.226387	.	.	.	loss_of_pathogenicity,reduced_virulence,increased_virulence_(hypervirulence)	PHI:3975,PHI:3604,PHI:358,PHI:8543	0	.	0	.	0	.	0	0.01	0	0	0.13	0	0	73033.71	668	3	6.8283	2	198	353	210	62	372	159	85	74	0.898734177	.	.	.	0	0	0	0	0	0	0	0	0	2.33	0
CAY70067	-2.5180113	-5.303049	-0.681049	.	.	.	reduced_virulence,unaffected_pathogenicity	PHI:6467,PHI:8049	0	.	0	.	0	.	0	0.063	0	0	0.13	0	0	121883.28	1107	-9.5	5.8021	9	330	621	272	92	498	234	118	116	1.248730964	.	.	.	0	0	0	0	0	0	0	0	0.09	0.1	0
CAY69028	-2.5198312	-6.0356	-0.5336	.	.	.	reduced_virulence,lethal,unaffected_pathogenicity,increased_virulence_(hypervirulence)	PHI:378,PHI:9226,PHI:6753,PHI:2361,PHI:2382,PHI:8588,PHI:8769,PHI:4878	0	.	0	.	0	.	0	0.083	0	0	0.21	0	0	60779.59	551	11.5	8.6	10	177	309	129	52	261	120	68	52	1.590909091	.	.	.	0	0	0	0	0	0	0	0	0	0.67	0
CAY72078	-2.5230658	-4.63623	-0.56823	.	.	.	.	.	0	.	0	.	0	.	0.178	0.144	0	0	0.31	0	0	33636.44	321	20.5	10.7636	2	115	180	95	26	200	88	56	32	0.518181818	.	.	.	0	0	0	0	0	0	0	0	0	0	0
CAY70842	-2.52379	3.420323	-0.479677	.	.	.	loss_of_pathogenicity,reduced_virulence,lethal	PHI:2516,PHI:6441,PHI:121,PHI:7790	0	.	0	.	0	.	0.934	0.716	0	0	0.12	0	0	24166.49	224	1	6.6139	3	76	114	74	27	121	64	36	28	0.98	.	.	.	0	0	0	0	0	0	0	0	0.02	0.02	0
CAY71048	-2.525726	-0.593539	2.616461	.	.	.	loss_of_pathogenicity,reduced_virulence,lethal,unaffected_pathogenicity,increased_virulence_(hypervirulence)	PHI:3866,PHI:2802,PHI:5271,PHI:2269,PHI:6957,PHI:7511,PHI:7696,PHI:8929,PHI:784,PHI:4077,PHI:7485,PHI:2837,PHI:685,PHI:59,PHI:2836,PHI:5440,PHI:9460,PHI:3301,PHI:2022,PHI:2247,PHI:6956,PHI:2312,PHI:2844,PHI:2835	0	.	0	.	0	.	0.065	0.4	1	1	0.13	0	0	34529.19	316	7.5	9.4434	2	94	160	115	28	189	65	37	28	1.203125	.	.	.	0	0	0	0	1	0	0	0	0.01	0.52	0
CAY68247	-2.5269814	-8.264144	-2.576144	.	.	.	.	.	0	.	0	.	0	.	0	0.052	0	0	0.07	1	0	50592.72	451	2.5	6.7849	2	120	216	131	53	228	106	58	48	1.955223881	.	.	.	0	0	0	0	0	0	1	0	0	5.35	0
CAY67539	-2.5273497	-1.356904	-0.518904	.	.	.	loss_of_pathogenicity,reduced_virulence,unaffected_pathogenicity,increased_virulence_(hypervirulence)	PHI:3533,PHI:8922,PHI:6583,PHI:7160,PHI:7866,PHI:8808	0	.	0	.	0	.	0	0.027	0	0	0	0	0	119066.17	1066	0	6.5275	5	280	522	315	79	514	282	145	137	1.781456954	.	.	.	0	0	0	0	0	0	0	0	0.03	0.06	0
CAY68113	-2.529067	-5.45367	-0.55767	.	.	.	.	.	0	.	0	.	0	.	0	0.184	0	0	0.05	0	0	47287.12	419	6.5	8.5247	1	123	210	104	50	192	113	62	51	1.769230769	.	.	.	0	0	0	0	0	0	0	0	0.01	0.01	0
CAY69930	-2.529666	2.396316	-0.735684	.	.	.	.	.	0	.	0	.	0	.	0.942	0.58	0	0	0.27	0	0	11264.83	99	0.5	6.8969	4	32	50	28	12	49	19	10	9	2.272727273	.	.	.	0	0	0	0	0	0	0	0	0.04	0.26	0
CAY71067	-2.529957	-6.2254915	-0.5974915	.	.	.	.	.	0	.	0	.	0	.	0	0.062	0	0	0.1	0	0	42725.93	380	-22.5	4.3616	5	106	191	98	39	178	110	45	65	2.018867925	.	.	.	0	0	0	0	0	0	0	0	0.01	1.33	0
CAY71263	-2.529957	-5.428973	-0.542973	.	.	.	reduced_virulence	PHI:7178	0	.	0	.	0	.	0	0.019	0	0	0.07	0	0	55944.35	504	-6	5.7604	6	139	255	143	53	253	131	66	65	1.571428571	.	.	.	0	0	0	0	0	0	0	0	0.01	0.02	0
CAY67845	-2.5302489	-6.4006245	-0.5746245	.	.	.	.	.	0	.	0	.	0	.	0	0.029	0	0	0.14	0	0	54477.71	482	-0.5	6.4607	4	128	233	138	64	242	119	64	55	1.875	.	.	.	0	0	0	0	0	0	0	0	0	0.18	0
CAY68572	-2.5314457	-2.112517	-0.654517	.	.	.	.	.	0	.	0	.	0	.	0.325	0.432	0	0	0.32	0	0	16088.99	147	-7.5	4.2685	4	49	87	32	13	73	33	13	20	1.52	.	.	.	0	0	0	0	0	0	0	0	0	0	0
CAY71757	-2.5325315	-12.412578	-6.862578	.	.	.	.	.	0	.	0	.	0	.	0	0.075	0	0	0.19	0	1	80408.9	707	4	7.8376	2	168	325	239	66	370	159	83	76	2.213483146	.	.	.	0	0	0	0	0	0	2	2	0.01	52.59	0
CAY67559	-2.5338223	-0.3082545	-0.4942545	.	.	.	.	.	0	.	0	.	0	.	0.744	0.287	0	0	0.12	0	0	21084.44	183	-1	5.8243	3	41	86	60	19	95	48	24	24	2.789473684	.	.	.	0	0	0	0	0	0	0	0	0	0.31	0
CAY71917	-2.5338223	-3.1820465	-0.6200465	.	.	.	.	.	0	.	0	.	0	.	0.135	0.438	0	0	0.11	0	0	30739.71	271	-5	5.0401	5	73	133	74	30	125	69	33	36	2.64516129	.	.	.	0	0	0	0	0	0	0	0	0.03	0.03	0
CAY67184	-2.5343049	4.0166395	-0.7773605	.	.	.	.	.	0	.	0	.	0	.	0.987	0.812	0	0	0.18	0	0	10910.59	96	6.5	10.1879	1	24	45	25	10	44	25	16	9	2.692307692	.	.	.	0	0	0	0	0	0	0	0	0	0	0
CAY71615	-2.5343049	4.09386	-0.51414	.	.	.	.	.	0	.	0	.	0	.	0.954	0.814	0	0	0.12	0	0	14291.34	122	8	10.076	1	23	57	28	14	59	35	22	13	1.75	.	.	.	0	0	0	0	0	0	0	0	0	0	0
CAY67683	-2.5343049	4.189737	-0.586263	.	.	.	.	.	0	.	0	.	0	.	0.955	0.841	0	0	0.01	0	0	21883.87	196	1.5	6.9605	3	56	95	57	18	98	50	27	23	1.282051282	.	.	.	0	0	0	0	0	0	0	0	0	0	0
CAY67266	-2.5343049	3.4637465	-0.7722535	.	.	.	.	.	0	.	0	.	0	.	0.903	0.803	0	0	0.05	0	0	15871.37	142	10.5	10.3753	3	45	67	40	14	75	36	24	12	1.071428571	.	.	.	0	0	0	0	0	0	0	0	0	0.01	0
CAY69679	-2.5343049	-3.178614	-6.958614	.	.	.	.	.	0	.	0	.	0	.	0.852	0.778	0	0	0.07	0	1	24425.45	214	2.5	7.9832	1	59	97	49	31	108	62	33	29	1.476190476	.	.	.	0	0	0	0	0	0	2	2	19.06	48.7	0
CAY68195	-2.5343049	4.332918	-0.509082	.	.	.	.	.	0	.	0	.	0	.	0.979	0.828	0	0	0.03	0	0	16715.73	150	5.5	9.69	1	43	76	42	14	74	43	25	18	1	.	.	.	0	0	0	0	0	0	0	0	0	0	0
CAY71726	-2.5343049	3.736659	-0.521341	.	.	.	reduced_virulence	PHI:6146	0	.	0	.	0	.	0.763	0.78	0	0	0.17	0	0	25443.37	227	4.5	9.392	0	50	107	71	22	119	58	32	26	1.923076923	.	.	.	0	0	0	0	0	0	0	0	0	0	0
CAY67900	-2.5343049	5.621638	-1.094362	.	.	.	loss_of_pathogenicity,reduced_virulence,unaffected_pathogenicity,increased_virulence_(hypervirulence)	PHI:9094,PHI:420,PHI:410,PHI:401,PHI:8634	0	.	0	.	0	.	0.489	0.797	0	0	0.1	0	0	25173.34	223	4.5	8.3511	0	61	108	62	31	110	56	32	24	1.615384615	.	.	.	0	0	0	0	0	0	0	0	0	0.01	0
CAY68749	-2.5343049	4.2855745	-0.5384255	.	.	.	.	.	0	.	0	.	0	.	0.956	0.848	0	0	0.18	0	0	17281.62	153	1.5	6.9782	1	43	74	48	18	80	40	22	18	1.088235294	.	.	.	0	0	0	0	0	0	0	0	0.07	0.07	0
CAY68644	-2.5343049	4.211375	-0.612625	.	.	.	.	.	0	.	0	.	0	.	0.997	0.807	0	0	0.38	0	0	16733.02	142	10.5	8.8132	7	37	57	26	23	58	45	30	15	3.461538462	.	.	.	0	0	0	0	0	0	0	0	0	0	0
CAY69681	-2.5343049	4.1259935	-0.9500065	.	.	.	.	.	0	.	0	.	0	.	0.991	0.855	0	0	0.2	0	0	15693.81	139	8	9.8869	3	36	68	40	11	68	39	24	15	1.322580645	.	.	.	0	0	0	0	0	0	0	0	0	0	0
CAY69495	-2.5343049	1.716082	-2.951918	.	.	.	.	.	0	.	0	.	0	.	0.986	0.792	0	0	0.3	1	0	15341.71	137	13.5	10.6633	1	38	65	34	14	67	39	27	12	1.592592593	.	.	.	0	0	0	0	0	0	1	1	21.95	21.95	0
CAY70872	-2.5362167	1.6767995	-1.3352005	.	.	.	.	.	0	.	0	.	0	.	0.727	0.775	0	0	0.35	0	0	15782.11	144	11	10.4605	0	47	73	46	15	75	28	20	8	1.413793103	.	.	.	0	0	0	0	0	0	0	0	0	7.25	0
CAY67204	-2.5378675	-5.5488515	-0.5328515	.	.	.	.	.	0	.	0	.	0	.	0	0.164	0	0	0.04	0	0	21481.59	193	-20	4.1341	7	54	103	45	11	81	64	23	41	1.379310345	.	.	.	0	0	0	0	0	0	0	0	0	0.07	0
CAY70573	-2.5384114	-6.2135695	-0.5975695	.	.	.	.	.	0	.	0	.	0	.	0	0.064	0	0	0.43	0	0	104575.08	966	15.5	9.5424	2	348	587	163	97	384	225	123	102	1.433862434	.	.	.	0	0	0	0	0	0	0	0	0	0	0
CAY67530	-2.541601	-5.5817055	-0.5537055	.	.	.	.	.	0	.	0	.	0	.	0	0.162	0	0	0.25	0	0	45915.76	424	11.5	9.806	3	127	242	99	21	198	84	49	35	0.978494624	.	.	.	0	0	0	0	0	0	0	0	0	0.01	0
CAY69688	-2.5422478	2.2718105	-0.5661895	.	.	.	.	.	0	.	0	.	0	.	0.974	0.499	0	0	0.25	0	0	17399.83	158	-3	5.0863	0	42	83	46	13	74	48	23	25	1.954545455	.	.	.	0	0	0	0	0	0	0	0	4.76	4.76	0
CAY71658	-2.5433025	-2.3327035	-6.9047035	.	.	.	.	.	0	.	0	.	0	.	0.938	0.824	0	0	0.25	0	1	20648.01	184	5.5	8.3454	5	46	87	62	20	108	50	29	21	1.195121951	.	.	.	0	0	0	0	0	0	2	2	0	44.19	0
CAY71368	-2.5433025	0.924578	-3.419422	.	.	.	.	.	0	.	0	.	0	.	0.899	0.825	0	0	0.32	1	0	17922.25	156	2.5	8.288	0	36	75	39	26	84	40	22	18	1.59375	.	.	.	0	0	0	0	0	0	1	1	0.03	22.04	0
CAY68047	-2.5433025	4.311986	-0.518014	.	.	.	.	.	0	.	0	.	0	.	0.95	0.855	0	0	0.07	0	0	20533.57	181	5	9.1228	1	47	85	53	24	99	47	27	20	1.529411765	.	.	.	0	0	0	0	0	0	0	0	0	0.1	0
CAY71100	-2.5433025	4.207119	-0.532881	.	.	.	.	.	0	.	0	.	0	.	0.969	0.821	0	0	0.01	0	0	17734.54	161	1	6.7528	2	44	76	57	16	93	44	24	20	1.055555556	.	.	.	0	0	0	0	0	0	0	0	0	0.04	0
CAY68436	-2.5437467	-5.4090865	-0.5110865	.	.	.	reduced_virulence	PHI:3028	0	.	0	.	0	.	0	0.017	0	0	0.16	0	0	49182.49	439	-10	5.0145	5	126	226	119	53	232	115	55	60	1.265822785	.	.	.	0	0	0	0	0	0	0	0	0	0.2	0
CAY70616	-2.544115	-6.243792	-0.513792	.	.	.	.	.	0	.	0	.	0	.	0	0.045	0	0	0.01	0	0	193897.44	1743	-25	5.3286	20	497	908	448	172	905	430	211	219	1.088825215	.	.	.	0	0	0	0	0	0	0	0	0	0	0
CAY69457	-2.5445333	-7.885874	-2.509874	.	.	.	.	.	0	.	0	.	0	.	0.001	0.103	0	0	0.12	1	0	40028.17	349	-3.5	5.8358	10	83	158	104	46	194	83	42	41	2.078431373	.	.	.	0	0	0	0	0	0	1	0	0.01	11.47	0
CAY68125	-2.5446887	-6.576327	-0.750327	.	.	.	.	.	0	.	0	.	0	.	0	0.029	0	0	0.38	0	0	105795.38	944	24	8.5928	9	273	491	238	112	434	215	128	87	2.007751938	.	.	.	0	0	0	0	0	0	0	0	0	4.47	0
CAY71230	-2.5447507	-1.364086	-0.562086	.	.	.	reduced_virulence,unaffected_pathogenicity,increased_virulence_(hypervirulence)	PHI:7902,PHI:4613,PHI:9184,PHI:6706,PHI:624,PHI:9332,PHI:6995,PHI:8301,PHI:645,PHI:3411	0	.	0	.	0	.	0	0.033	0	0	0.11	0	0	55415.81	497	-10	5.0356	1	134	248	147	46	261	136	65	71	1.316326531	.	.	.	0	0	0	0	0	0	0	0	0.03	0.03	0
CAY67500	-2.5471494	-9.3730205	-6.2230205	.	.	.	.	.	0	.	0	.	0	.	0.109	0.366	0	1	0.2	0	1	28539.35	246	11	9.9213	1	56	102	72	39	132	65	40	25	2.484848485	.	.	.	1	1	0	0	0	1	1	2	29.6	44.3	0.869565217
CAY67969	-2.5475957	-6.432971	-0.498971	.	.	.	.	.	0	.	0	.	0	.	0	0.011	0	0	0.34	0	0	61644.94	557	2	6.761	10	167	285	175	64	307	122	65	57	1.418367347	.	.	.	0	0	0	0	0	0	0	0	0.01	0.04	0
CAY70450	-2.5494628	-5.403272	-3.015272	.	.	.	.	.	0	.	0	.	0	.	0.359	0.243	0	0	0.22	1	0	7153.63	62	9	11.9924	0	13	22	22	6	36	17	13	4	1.461538462	.	.	.	0	0	0	0	0	0	1	1	21.18	21.33	0
CAY67981	-2.549741	9.014261	3.940261	.	.	.	reduced_virulence,unaffected_pathogenicity	PHI:5297,PHI:6709,PHI:5295,PHI:7799	0	.	0	.	0	.	0.929	0.75	1	1	0.22	0	0	17795.07	156	3	7.1469	4	40	77	35	26	77	49	28	21	1.88	.	.	.	1	1	0	0	0	1	0	0	0.06	0.06	0
CAY67619	-2.549741	1.3463335	3.0863335	.	.	.	.	.	0	.	0	.	0	.	0.1	0.61	1	1	0.16	0	0	30295.45	260	7	7.6824	15	53	106	47	32	123	68	40	28	1.558139535	.	.	.	0	0	0	0	0	0	0	0	0	0	0
CAY71766	-2.5524952	-0.3981115	2.7298885	.	.	.	reduced_virulence,unaffected_pathogenicity	PHI:4196,PHI:724,PHI:726,PHI:718,PHI:728,PHI:730,PHI:729	0	.	0	.	0	.	0	0.312	1	1	0.48	0	0	46348.14	438	-2.5	6.0455	6	163	252	133	44	251	88	45	43	0.872881356	.	.	.	0	0	0	0	0	1	0	0	1.7	2.07	0
CAY70503	-2.5529103	-5.438358	-0.516358	.	.	.	reduced_virulence	PHI:9310	0	.	0	.	0	.	0	0.013	0	0	0.37	0	0	61984.87	560	-3.5	6.2032	0	170	287	167	80	293	134	70	64	1.336283186	.	.	.	0	0	0	0	0	0	0	0	0	0.99	0
CAY72171	-2.5535529	-4.8662725	-0.5942725	.	.	.	.	.	0	.	0	.	0	.	0.004	0.284	0	0	0.03	0	0	32220.53	282	5	9.192	1	72	126	68	22	116	107	57	50	2.026315789	.	.	.	0	0	0	0	0	0	0	0	0.12	0.12	0
CAY67834	-2.5537808	6.126162	2.496162	.	.	.	.	.	0	.	0	.	0	.	0.983	0.622	1	1	0.4	0	0	7219.49	64	4	9.6005	1	16	26	20	6	35	19	12	7	1.9	.	.	.	1	0	0	0	0	0	0	0	0.01	0.01	0
CAY67839	-2.5547955	-6.47903	-0.61703	.	.	.	.	.	0	.	0	.	0	.	0	0.023	0	0	0.08	0	0	57981.46	516	-2	6.3284	0	134	256	148	77	274	135	71	64	1.405940594	.	.	.	0	0	0	0	0	0	0	0	0.74	0.74	0
CAY70643	-2.5548854	4.0962655	-0.6077345	.	.	.	.	.	0	.	0	.	0	.	0.998	0.786	0	0	0.18	0	0	9681.76	87	0.5	6.9777	1	26	47	27	6	41	25	13	12	1.294117647	.	.	.	0	0	0	0	0	0	0	0	0	0	0
CAY68445	-2.5552235	-6.4896095	-0.5496095	.	.	.	.	.	0	.	0	.	0	.	0	0.01	0	0	0.06	0	0	56890.5	513	-8	5.4625	7	151	270	137	46	240	121	60	61	1.258823529	.	.	.	0	0	0	0	0	0	0	0	0	0.03	0
CAY70051	-2.556807	-4.877769	-0.507769	.	.	.	reduced_virulence	PHI:9314,PHI:443,PHI:8570,PHI:7938	0	.	0	.	0	.	0	0.105	0	0	0.14	0	0	42545.23	385	-4.5	6.0903	2	106	193	122	49	205	99	52	47	1.169014085	.	.	.	0	0	0	0	0	0	0	0	0	1.29	0
CAY70001	-2.5580897	-6.044406	-0.524406	.	.	.	.	.	0	.	0	.	0	.	0	0.08	0	0	0.28	0	0	64595.16	582	16	9.0215	7	168	313	150	50	259	138	81	57	2	.	.	.	0	0	0	0	0	0	0	0	0	0.25	0
CAY70838	-2.5587106	-1.7629	-0.5089	.	.	.	.	.	0	.	0	.	0	.	0.271	0.52	0	0	0.41	0	0	28451.1	257	-2.5	6.1142	3	77	140	62	33	127	69	36	33	1.446808511	.	.	.	0	0	0	0	0	0	0	0	0	0	0
CAY70478	-2.5587106	3.4753535	-0.6046465	.	.	.	.	.	0	.	0	.	0	.	0.999	0.681	0	0	0.06	0	0	11340.88	99	1.5	7.6349	4	21	53	17	8	48	32	17	15	1.227272727	.	.	.	0	0	0	0	0	0	0	0	0	0	0
CAY68083	-2.5601437	2.5968425	-0.9851575	.	.	.	.	.	0	.	0	.	0	.	0.874	0.723	0	0	0.78	0	0	22707.63	216	-3.5	4.9615	2	80	122	67	19	125	40	19	21	0.839285714	.	.	.	0	0	0	0	0	0	0	0	0	6.64	0
CAY70504	-2.5612135	-1.1566555	-0.4986555	.	.	.	loss_of_pathogenicity,reduced_virulence	PHI:797,PHI:2155,PHI:4182,PHI:4677,PHI:3514,PHI:772,PHI:6111	0	.	0	.	0	.	0	0.057	0	0	0.16	0	0	46365.88	409	-11	4.9874	6	108	206	93	53	193	111	53	58	2.053571429	.	.	.	0	0	0	0	0	0	0	0	0	0	0
CAY71241	-2.5612135	-6.238527	-0.502527	.	.	.	.	.	0	.	0	.	0	GH78	0	0.044	0	0	0.13	0	0	74609.71	662	-11.5	5.4776	11	210	335	172	98	335	167	83	84	1.462962963	.	.	.	0	0	0	0	0	0	0	0	0	0.01	0
CAY69598	-2.5612135	-0.874203	-0.528203	.	.	.	loss_of_pathogenicity,reduced_virulence,unaffected_pathogenicity	PHI:3514,PHI:2716,PHI:6111,PHI:4677	0	.	0	.	0	.	0	0.109	0	0	0.17	0	0	50467.74	447	-2.5	6.1369	4	117	226	113	52	206	111	57	54	2.254545455	.	.	.	0	0	0	0	0	0	0	0	0	0	0
CAY69611	-2.5612202	-5.3517445	0.3662555	.	.	.	.	.	0	.	0	.	0	.	0	0.047	1	1	0.01	1	0	91043.65	804	-3.5	6.1993	4	210	397	198	88	368	233	119	114	1.898305085	.	.	.	1	0	0	0	0	0	1	1	22.48	22.53	0.434782609
CAY70837	-2.5615819	-1.463716	-0.517716	.	.	.	loss_of_pathogenicity,reduced_virulence	PHI:311,PHI:4677,PHI:4182,PHI:3514,PHI:2310,PHI:6111,PHI:65,PHI:1015,PHI:2826,PHI:300	0	.	0	.	0	.	0	0.009	0	0	0.29	0	0	88238.31	793	-10.5	5.5461	11	233	407	251	86	410	203	101	102	1.558139535	.	.	.	0	0	0	0	0	0	0	0	0.03	0.12	0
CAY69017	-2.5621102	-6.5625505	-0.6285505	.	.	.	.	.	0	.	0	.	0	.	0	0.011	0	0	0.1	0	0	62595.21	547	0	6.5056	7	143	260	149	80	285	140	73	67	1.817073171	.	.	.	0	0	0	0	0	0	0	0	7.14	7.28	0
CAY68634	-2.5621102	-2.3975155	2.5104845	.	.	.	.	.	0	.	0	.	0	.	0	0.182	1	1	0.05	0	0	43073.04	383	-1.5	6.2851	3	104	185	103	46	193	92	48	44	1.53125	.	.	.	0	1	0	0	0	1	0	0	0.63	0.65	0
CAY68696	-2.562386	-6.2520505	-0.5400505	.	.	.	.	.	0	.	0	.	0	.	0	0.048	0	0	0.07	0	0	47427.41	428	5	7.3165	3	145	241	89	44	174	109	60	49	1.411764706	.	.	.	0	0	0	0	0	0	0	0	0	0	0
CAY71937	-2.563591	-5.867028	-0.515028	.	.	.	.	.	0	.	0	.	0	.	0.004	0.104	0	0	0	0	0	33166.44	292	-6.5	5.039	3	78	145	80	30	143	92	44	48	1.211538462	.	.	.	0	0	0	0	0	0	0	0	0	0	0
CAY67478	-2.5636435	-7.8467525	-6.9007525	.	.	.	loss_of_pathogenicity,reduced_virulence,unaffected_pathogenicity	PHI:7150,PHI:440,PHI:7573,PHI:7492,PHI:3801,PHI:2096,PHI:7153,PHI:2099,PHI:2095,PHI:2098,PHI:8866,PHI:7151,PHI:7152	0	.	0	.	0	.	0	0.009	0	0	0.05	0	1	133703.57	1221	-10.5	5.7505	14	378	649	420	110	665	289	145	144	1.171945701	.	.	.	0	0	0	0	0	0	10	10	0	222.92	0
CAY70263	-2.5644286	3.573552	-0.608448	.	.	.	.	.	0	.	0	.	0	.	0.898	0.799	0	0	0.22	0	0	20183.98	175	3.5	8.904	2	44	81	45	23	88	44	24	20	2.038461538	.	.	.	0	0	0	0	0	0	0	0	0	0.37	0
CAY69448	-2.5644286	3.9387055	-0.6452945	.	.	.	.	.	0	.	0	.	0	.	0.989	0.775	0	0	0.17	0	0	11461.02	101	0.5	6.7089	2	25	48	26	12	48	26	14	12	2.071428571	.	.	.	0	0	0	0	0	0	0	0	0	0	0
CAY67274	-2.5644286	3.4726435	-0.7573565	.	.	.	.	.	0	.	0	.	0	.	0.916	0.789	0	0	0.17	0	0	16412.53	140	6.5	9.6349	1	33	70	26	23	70	40	24	16	1.461538462	.	.	.	0	0	0	0	0	0	0	0	0	0	0
CAY70240	-2.5651875	-6.168084	-0.690084	.	.	.	.	.	0	.	0	.	0	.	0	0.087	0	0	0.05	0	0	58258.64	513	-13	4.9619	4	129	264	127	59	219	139	66	73	2.783333333	.	.	.	0	0	0	0	0	0	0	0	0.08	0.32	0
CAY71231	-2.5654368	-1.8723385	0.5576615	.	.	.	.	.	0	.	0	.	0	.	0.233	0.362	1	1	0.49	1	0	22520.26	194	13	9.4605	9	50	88	50	31	110	32	23	9	2.625	.	.	.	1	0	0	0	0	0	1	1	21.73	26.13	0.913043478
CAY71134	-2.5675325	-0.3022985	-0.5422985	.	.	.	.	.	0	.	0	.	0	.	0.487	0.553	0	0	0.5	0	0	24343.06	216	1	6.8801	0	54	101	71	31	125	45	24	21	1.536585366	.	.	.	0	0	0	0	0	0	0	0	0.29	2.4	0
CAY68172	-2.568325	3.658697	-0.481303	.	.	.	unaffected_pathogenicity	PHI:2651	0	.	0	.	0	.	0.894	0.796	0	0	0.48	0	0	16200.5	142	1.5	6.9669	2	34	72	37	22	76	38	21	17	1.769230769	.	.	.	0	0	0	0	0	0	0	0	0	0.89	0
CAY68647	-2.5706155	3.2173645	-0.5146355	.	.	.	.	.	0	.	0	.	0	.	0.964	0.658	0	0	0.06	0	0	16275.5	150	-4.5	4.8666	5	50	76	41	12	81	43	20	23	1.060606061	.	.	.	0	0	0	0	0	0	0	0	0.03	0.15	0
CAY70617	-2.5719244	-6.4633415	-0.5173415	.	.	.	.	.	0	.	0	.	0	.	0	0.009	0	0	0.4	0	0	75243.86	675	7	7.3501	8	192	340	194	87	374	153	84	69	1.375	.	.	.	0	0	0	0	0	0	0	0	0.04	0.13	0
CAY71823	-2.573628	-6.4078	-0.5578	.	.	.	.	.	0	.	0	.	0	.	0	0.025	0	0	0.1	0	0	86988.59	786	-28.5	4.7098	7	240	424	189	63	321	222	101	121	1.838095238	.	.	.	0	0	0	0	0	0	0	0	0	0	0
CAY67851	-2.5737634	-5.077245	0.658755	.	.	.	.	.	0	.	0	.	0	.	0	0.044	1	1	0.15	1	0	68602.29	596	-20	4.7574	6	140	292	152	91	313	154	71	83	1.747252747	.	.	.	1	0	0	0	0	0	1	1	20.98	21.04	0.956521739
CAY67693	-2.5758615	-6.441861	-0.591861	.	.	.	.	.	0	.	0	.	0	.	0	0.025	0	0	0.13	0	0	35160.11	320	-15	4.5685	2	106	176	94	33	151	86	38	48	1.285714286	.	.	.	0	0	0	0	0	0	0	0	0	0	0
CAY71665	-2.5766397	-5.8436895	-1.0856895	.	.	.	.	.	0	.	0	.	0	.	0	0.207	0	0	0.12	0	0	45429.11	413	5.5	8.0735	1	123	213	136	44	224	100	55	45	1.268292683	.	.	.	0	0	0	0	0	0	0	0	0	0.05	0
CAY68422	-2.577379	-5.743196	-0.637196	.	.	.	unaffected_pathogenicity	PHI:857	0	.	0	.	0	.	0	0.149	0	0	0.44	0	0	43253.52	381	1	6.5874	7	96	176	107	60	204	86	48	38	2.090909091	.	.	.	0	0	0	0	0	0	0	0	0	0.11	0
CAY72095	-2.5785823	-3.8189755	-0.5069755	.	.	.	.	.	0	.	0	.	0	.	0.016	0.432	0	0	0.1	0	0	37811.92	335	-0.5	6.3907	7	80	177	97	32	166	95	49	46	1.79245283	.	.	.	0	0	0	0	0	0	0	0	0	0	0
CAY67648	-2.5818775	-0.317704	-0.551704	.	.	.	.	.	0	.	0	.	0	.	0.87	0.169	0	0	0.18	0	0	22645.17	212	-7.5	4.6624	0	64	122	43	18	115	49	22	27	0.646153846	.	.	.	0	0	0	0	0	0	0	0	0.03	0.03	0
CAY70024	-2.5821626	-8.4436605	-2.4976605	.	.	.	.	.	0	.	0	.	0	.	0	0.009	0	0	0.32	1	0	67862.16	606	-11.5	5.3208	6	160	302	179	79	328	134	66	68	1.727272727	.	.	.	0	0	0	0	0	0	1	0	0.01	10.64	0
CAY71436	-2.58229	-11.594886	-6.932886	.	.	.	.	.	0	.	0	.	0	.	0.002	0.221	0	0	0.26	0	1	35199.63	320	6.5	9.7167	0	100	175	74	30	153	73	41	32	1.09375	.	.	.	0	0	0	0	0	0	3	2	0	41.06	0
CAY68168	-2.5828826	0.410854	-1.107146	.	.	.	.	.	0	.	0	.	0	.	0.903	0.35	0	0	0.6	0	0	11691.94	107	5.5	10.0563	1	37	65	25	11	43	19	13	6	2.642857143	.	.	.	0	0	0	0	0	0	0	0	0	0	0
CAY67081	-2.585423	1.8819425	-0.5240575	.	.	.	.	.	0	.	0	.	0	.	0.759	0.642	0	0	0.11	0	0	26191.49	237	-3.5	5.392	3	69	123	71	20	121	67	33	34	1.130434783	.	.	.	0	0	0	0	0	0	0	0	0.01	0.01	0
CAY71400	-2.585423	0.8201005	-0.5118995	.	.	.	.	.	0	.	0	.	0	.	0.645	0.577	0	0	0.4	0	0	16766.34	149	13	10.4706	3	38	77	37	16	79	42	29	13	1.03030303	.	.	.	0	0	0	0	0	0	0	0	0	0	0
CAY71034	-2.585423	2.647188	-0.508812	.	.	.	.	.	0	.	0	.	0	.	0.935	0.591	0	0	0.19	0	0	20171.78	177	4	7.3606	8	50	91	42	19	78	56	32	24	1.952380952	.	.	.	0	0	0	0	0	0	0	0	0	0.01	0
CAY69054	-2.585423	2.3526265	-0.5213735	.	.	.	.	.	0	.	0	.	0	.	0.865	0.614	0	0	0.06	0	0	16439.59	147	-3	5.2575	1	39	76	39	12	72	43	21	22	1.206896552	.	.	.	0	0	0	0	0	0	0	0	0	0	0
CAY69633	-2.585423	-3.471705	-0.501705	.	.	.	.	.	0	.	0	.	0	.	0.011	0.494	0	0	0.42	0	0	34709.25	305	4.5	7.5367	2	83	159	79	43	144	85	47	38	2.142857143	.	.	.	0	0	0	0	0	0	0	0	0	0	0
CAY67367	-2.5864086	3.387663	-0.518337	.	.	.	.	.	0	.	0	.	0	.	0.997	0.654	0	0	0.28	0	0	9374.79	84	-1	5.6618	2	20	44	29	5	43	24	12	12	1.666666667	.	.	.	0	0	0	0	0	0	0	0	0	0	0
CAY70813	-2.5873837	-11.4077005	-6.9257005	.	.	.	unaffected_pathogenicity	PHI:7047	0	.	0	.	0	.	0.002	0.251	0	0	0.23	0	1	29914.6	279	1	6.86	2	102	152	103	42	198	33	18	15	0.758241758	.	.	.	0	0	0	0	0	0	6	6	12.69	130.88	0
CAY68188	-2.588931	-6.23316	-0.59916	.	.	.	.	.	0	.	0	.	0	.	0	0.061	0	0	0.09	0	0	79371.92	721	-37.5	4.4082	1	212	403	181	55	299	189	79	110	1.441441441	.	.	.	0	0	0	0	0	0	0	0	0.13	0.24	0
CAY71411	-2.589086	-6.388301	-0.532301	.	.	.	.	.	0	.	0	.	0	.	0	0.024	0	0	0.05	0	0	38815.62	362	-13.5	4.7226	0	144	202	62	25	141	124	56	68	0.87804878	.	.	.	0	0	0	0	0	0	0	0	0	0	0
CAY69686	-2.5891027	-11.146222	-6.200222	.	.	.	reduced_virulence	PHI:1006	0	.	0	.	0	.	0	0.009	0	1	0.16	0	1	107215.26	986	15	8.2067	15	319	527	337	97	565	202	113	89	1.224489796	.	.	.	1	0	0	0	0	0	8	6	19.28	162.72	0.869565217
CAY70956	-2.5891151	-10.142532	-6.434532	.	.	.	.	.	0	.	0	.	0	.	0.122	0.26	0	1	0.3	0	1	20475.05	197	-2	4.5877	3	78	112	83	23	140	16	7	9	1.16	.	.	.	1	0	0	0	0	0	5	5	37.92	112.28	1
CAY67608	-2.5903704	-5.080203	-0.466203	.	.	.	.	.	0	.	0	.	0	.	0	0.231	0	0	0.5	0	0	37403.17	338	-6.5	5.2207	8	98	172	87	38	178	82	40	42	1.482758621	.	.	.	0	0	0	0	0	0	0	0	0	0	0
CAY67574	-2.5903704	-3.874152	-0.568152	.	.	.	.	.	0	.	0	.	0	.	0.003	0.446	0	0	0.67	0	0	36415.3	326	2.5	7.105	3	94	167	85	41	161	76	41	35	1.93877551	.	.	.	0	0	0	0	0	0	0	0	0	0.02	0
CAY69740	-2.590646	2.8718695	-0.5241305	.	.	.	.	.	0	.	0	.	0	.	0.866	0.7	0	0	0.65	0	0	16911.48	151	2.5	8.0128	1	40	71	46	18	81	24	14	10	2.227272727	.	.	.	0	0	0	0	0	0	0	0	0.96	1.07	0
CAY68119	-2.5956485	-3.439701	-0.505701	.	.	.	.	.	0	.	0	.	0	.	0.005	0.506	0	0	0.57	0	0	38651.88	340	1	6.6562	4	82	166	84	54	179	80	43	37	2.122807018	.	.	.	0	0	0	0	0	0	0	0	0	0.12	0
CAY70372	-2.5956485	2.34604	-0.40196	.	.	.	.	.	0	.	0	.	0	.	0.923	0.535	0	0	0.21	0	0	21122.92	182	-4.5	4.8509	6	41	81	51	24	93	45	21	24	2.888888889	.	.	.	0	0	0	0	0	0	0	0	0	0	0
CAY70913	-2.5977666	0.4606365	-6.9873635	.	.	.	increased_virulence_(hypervirulence)	PHI:8896	0	.	0	.	0	.	0.813	0.595	0	0	0.34	0	1	24144.18	212	6.5	9.472	2	57	93	69	34	129	43	25	18	1.769230769	.	.	.	0	0	0	0	0	0	3	4	13.97	75.2	0
CAY70343	-2.5983353	-1.992594	2.657406	.	.	.	.	.	0	.	0	.	0	.	0	0.225	1	1	0.32	0	0	47629.47	443	18.5	9.7275	7	141	242	134	43	259	107	65	42	0.95412844	.	.	.	0	0	0	0	0	1	0	0	2.17	2.18	0
CAY69106	-2.599545	1.089563	-0.542437	.	.	.	.	.	0	.	0	.	0	.	0.85	0.422	0	0	0.39	0	0	15719.13	132	-0.5	5.8652	1	23	52	37	21	72	32	16	16	3.4	.	.	.	0	0	0	0	0	0	0	0	0	0.08	0
CAY67865	-2.599545	-0.8893215	-0.5193215	.	.	.	.	.	0	.	1	PF00293	0	.	0.001	0.104	0	0	0.06	0	0	35953.17	310	-4.5	5.614	5	63	135	86	44	167	82	41	41	2	.	.	.	0	0	0	0	0	0	0	0	0.01	0.45	0
CAY71291	-2.599545	-3.530454	-0.506454	.	.	.	.	.	0	.	0	.	0	.	0.004	0.492	0	0	0.07	0	0	38240.98	340	0.5	6.6295	8	91	162	99	40	193	87	45	42	1.426470588	.	.	.	0	0	0	0	0	0	0	0	0.02	0.23	0
CAY70210	-2.599545	-3.5839675	-0.5059675	.	.	.	loss_of_pathogenicity,unaffected_pathogenicity,effector_(plant_avirulence_determinant),reduced_virulence,lethal,increased_virulence_(hypervirulence)	PHI:9481,PHI:1269,PHI:1230,PHI:245,PHI:2366,PHI:308,PHI:2272,PHI:1213,PHI:113,PHI:5536,PHI:6837,PHI:8854,PHI:4679,PHI:142,PHI:230,PHI:6717,PHI:1244,PHI:1265,PHI:1175,PHI:6085,PHI:8002,PHI:153,PHI:1200,PHI:1083,PHI:406,PHI:1189,PHI:545,PHI:4941,PHI:2827,PHI:5045,PHI:2429,PHI:56,PHI:342,PHI:4625,PHI:7117,PHI:736,PHI:1032,PHI:246,PHI:7240,PHI:1196,PHI:7568,PHI:8793,PHI:5426,PHI:6148,PHI:4028,PHI:232…	0	.	0	.	0	.	0.051	0.436	0	0	0.03	0	0	32793.65	290	0.5	6.5859	3	72	135	81	35	156	73	39	34	1.42	.	.	.	0	0	0	0	0	0	0	0	0	0.01	0
CAY69642	-2.599545	-5.7273275	-0.5133275	.	.	.	.	.	0	.	0	.	0	.	0	0.131	0	0	0.39	0	0	41930.38	366	4	7.0899	5	82	163	110	55	200	86	48	38	2.307692308	.	.	.	0	0	0	0	0	0	0	0	0	0.6	0
CAY67974	-2.599545	-5.599459	-2.599459	.	.	.	.	.	0	.	0	.	0	.	0.003	0.497	0	0	0.24	1	0	37173.02	328	-2	6.1726	3	84	159	82	52	177	81	42	39	1.655172414	.	.	.	0	0	0	0	0	0	1	1	0	18.91	0
CAY68115	-2.599545	-6.237951	-0.513951	.	.	.	unaffected_pathogenicity,reduced_virulence,lethal,increased_virulence_(hypervirulence)	PHI:5044,PHI:2361,PHI:8588,PHI:4878,PHI:378,PHI:9226,PHI:3849,PHI:2382,PHI:6753,PHI:8769	0	.	0	.	0	.	0	0.046	0	0	0.23	0	0	41085.57	357	-15	4.6193	7	78	157	93	54	191	92	41	51	2.244897959	.	.	.	0	0	0	0	0	0	0	0	0	0.04	0
CAY68358	-2.600854	4.2097285	-0.2062715	.	.	.	.	.	0	.	0	.	0	.	0.999	0.737	0	0	0.5	0	0	6669.63	56	10	10.4422	4	16	23	10	11	28	18	15	3	1.6	.	.	.	0	0	0	0	0	0	0	0	0	0	0
CAY70907	-2.6032186	-6.9858355	-1.1658355	.	.	.	.	.	0	.	0	.	0	.	0	0.03	0	0	0.09	0	0	50946.73	463	-4.5	5.7003	1	141	247	144	40	238	124	62	62	1.08988764	.	.	.	0	0	0	0	0	0	0	0	0	0.02	0
CAY69747	-2.6058133	-6.0044635	-0.5024635	.	.	.	.	.	0	.	0	.	0	.	0	0.083	0	0	0.25	0	0	48177.18	424	1.5	6.8324	5	102	208	119	50	212	103	54	49	2.897959184	.	.	.	0	0	0	0	0	0	0	0	0	0	0
CAY69562	-2.6066716	-4.7476355	-6.9976355	.	.	.	.	.	0	.	0	.	0	.	0.558	0.817	0	0	0.1	0	1	17123.73	150	7.5	10.1831	2	38	67	36	17	76	36	22	14	1.586206897	.	.	.	0	0	0	0	0	0	2	0	0	28.33	0
CAY68074	-2.6068244	2.953511	-0.622489	.	.	.	.	.	0	.	0	.	0	.	0.956	0.64	0	0	0.27	0	0	14031.31	124	15.5	10.852	4	35	56	30	11	57	39	28	11	1.857142857	.	.	.	0	0	0	0	0	0	0	0	0	0	0
CAY70479	-2.608535	-7.0565605	-3.0005605	.	.	.	.	.	0	.	0	.	0	.	0.223	0.101	0	0	0.34	1	0	6316.41	55	1.5	8.4738	0	14	27	18	9	34	10	6	4	1.777777778	.	.	.	0	0	0	0	0	0	0	1	17.17	17.17	0
CAY68766	-2.6094	-1.248471	-0.512471	.	.	.	loss_of_pathogenicity,reduced_virulence,unaffected_pathogenicity	PHI:9315,PHI:2733,PHI:442,PHI:4688	0	.	0	.	0	.	0	0.044	0	0	0.03	0	0	85838.81	768	-3	6.1524	2	201	386	247	85	407	215	109	106	1.367346939	.	.	.	0	0	0	0	0	0	0	0	0	0	0
CAY68612	-2.6108642	0.771089	-0.470911	.	.	.	.	.	0	.	0	.	0	.	0.601	0.606	0	0	0.36	0	0	7399.68	63	6.5	9.998	1	17	24	14	12	34	16	12	4	2	.	.	.	0	0	0	0	0	0	0	0	0	0	0
CAY70924	-2.6111636	-3.49041	-0.52641	.	.	.	.	.	0	.	0	.	0	.	0.007	0.499	0	0	0.32	0	0	38336.72	353	0	6.5029	2	111	182	110	33	193	79	41	38	1.309859155	.	.	.	0	0	0	0	0	0	0	0	0.09	0.23	0
CAY69423	-2.6111636	-1.126016	-0.516016	.	.	.	loss_of_pathogenicity,reduced_virulence,unaffected_pathogenicity	PHI:9351,PHI:6684,PHI:3134,PHI:8611	0	.	0	.	0	.	0	0.065	0	0	0.13	0	0	55572.61	505	0	6.5068	5	144	264	164	44	272	126	66	60	1.346938776	.	.	.	0	0	0	0	0	0	0	0	0	0.01	0
CAY69302	-2.6111636	-5.9967735	-0.5307735	.	.	.	.	.	0	.	0	.	0	.	0	0.089	0	0	0.16	0	0	51023.21	469	-2.5	6.1391	3	142	244	161	41	253	105	54	51	1.290322581	.	.	.	0	0	0	0	0	0	0	0	0.02	0.7	0
CAY67967	-2.6111636	-5.15543	-0.51543	.	.	.	reduced_virulence	PHI:7917	0	.	0	.	0	.	0	0.06	0	0	0.05	0	0	44461.44	402	-8.5	5.1721	3	112	207	121	46	217	107	52	55	1.265822785	.	.	.	0	0	0	0	0	0	0	0	0	0.01	0
CAY71741	-2.6115317	-6.3544005	-0.5284005	.	.	.	.	.	0	.	0	.	0	.	0	0.029	0	0	0.18	0	0	98559.67	892	8	7.1735	12	261	465	262	94	476	187	103	84	1.211180124	.	.	.	0	0	0	0	0	0	0	0	0	0.58	0
CAY69431	-2.6115317	-6.440222	-0.518222	.	.	.	loss_of_pathogenicity,reduced_virulence,lethal,unaffected_pathogenicity,increased_virulence_(hypervirulence)	PHI:2802,PHI:5271,PHI:2269,PHI:6957,PHI:8929,PHI:7696,PHI:784,PHI:8927,PHI:4077,PHI:7485,PHI:2837,PHI:685,PHI:59,PHI:5440,PHI:9460,PHI:2022,PHI:6956,PHI:2247,PHI:5272,PHI:2312,PHI:2034,PHI:2844,PHI:2835	0	.	0	.	0	.	0	0.013	0	0	0.24	0	0	98949.66	902	6	7.2163	5	263	471	275	101	492	216	115	101	1.378378378	.	.	.	0	0	0	0	0	0	0	0	0.01	0.07	0
CAY67348	-2.6123312	-12.131358	-6.413358	.	.	.	.	.	0	.	0	.	0	.	0	0.047	0	1	0.02	0	1	63993.27	569	11.5	7.8796	10	165	280	141	58	251	143	82	61	2	.	.	.	1	1	0	0	0	0	4	4	37.81	82.03	0.760869565
CAY70434	-2.6134572	0.453301	-0.592699	.	.	.	effector_(plant_avirulence_determinant)	PHI:9334	0	.	0	.	0	.	0.001	0.34	0	0	0.12	0	0	41157.72	372	-2.5	6.1307	10	109	205	108	38	198	99	51	48	1.168831169	.	.	.	0	0	0	0	0	0	0	0	0	0	0
CAY68547	-2.615828	-2.918601	-0.506601	.	.	.	.	.	0	.	0	.	0	.	0.18	0.418	0	0	0.41	0	0	18324.08	161	-11	4.1701	8	47	85	27	18	67	37	14	23	1.6	.	.	.	0	0	0	0	0	0	0	0	0	0	0
CAY71569	-2.6181245	-6.299652	-0.581652	.	.	.	.	.	0	.	0	.	0	.	0	0.047	0	0	0.34	0	0	51398.16	470	19	9.9234	0	155	265	106	46	209	95	61	34	1.096774194	.	.	.	0	0	0	0	0	0	0	0	0	0	0
CAY71844	-2.6181245	-6.5306	-0.5906	.	.	.	.	.	0	.	0	.	0	.	0	0.01	0	0	0.25	0	0	64666.23	589	-7.5	5.714	7	194	355	135	40	252	149	75	74	0.888888889	.	.	.	0	0	0	0	0	0	0	0	0	0.05	0
CAY71330	-2.6181245	-6.0958025	-0.5518025	.	.	.	.	.	0	.	0	.	0	.	0	0.076	0	0	0.26	0	0	39327.58	368	13.5	9.458	7	153	217	81	30	159	78	48	30	0.986666667	.	.	.	0	0	0	0	0	0	0	0	0	0.04	0
CAY71092	-2.6184258	-6.3998035	-0.4778035	.	.	.	.	.	0	.	0	.	0	.	0	0.013	0	0	0.11	0	0	54252.76	477	-5	5.7747	10	127	239	134	64	252	113	57	56	1.897058824	.	.	.	0	0	0	0	0	0	0	0	0	1.21	0
CAY68473	-2.6203573	3.7188445	-0.5411555	.	.	.	.	.	0	.	0	.	0	.	0.957	0.753	0	0	0.09	0	0	11160.83	100	3	9.8632	0	26	45	30	7	50	26	15	11	1.35	.	.	.	0	0	0	0	0	0	0	0	0	0	0
CAY71945	-2.6204512	-8.912615	-2.966615	.	.	.	.	.	0	.	0	.	0	.	0	0.009	0	0	0.12	1	0	65850.73	591	-17	4.9016	3	161	303	184	77	321	155	73	82	1.292035398	.	.	.	0	0	0	0	0	0	1	1	20.07	20.08	0
CAY71120	-2.6218212	-9.5195765	-6.2235765	.	.	.	reduced_virulence	PHI:2337	0	.	0	.	0	.	0.015	0.269	0	1	0.48	0	1	31670.03	289	-7	4.658	3	93	161	96	36	169	51	23	28	0.966666667	.	.	.	1	1	0	0	0	1	3	4	22.01	89.92	1
CAY68715	-2.6236246	5.500141	2.854141	.	.	.	.	.	0	.	0	.	0	.	0.751	0.69	1	1	0.04	0	0	25313.18	223	5	8.8697	2	50	97	66	20	115	63	35	28	1.710526316	.	.	.	1	0	0	0	0	1	0	0	0	0	0
CAY69284	-2.6246488	1.447575	-0.802425	.	.	.	.	.	0	.	0	.	0	.	0.692	0.683	0	0	0.16	0	0	21745.68	194	1	6.763	0	55	95	60	26	101	44	24	20	1.368421053	.	.	.	0	0	0	0	0	0	0	0	0	0	0
CAY68913	-2.6246488	3.241705	-0.766295	.	.	.	.	.	0	.	0	.	0	.	0.945	0.723	0	0	0.21	0	0	18719.25	164	-2	5.6396	0	29	73	45	20	84	40	20	20	2.269230769	.	.	.	0	0	0	0	0	0	0	0	0	0.01	0
CAY70472	-2.6254916	-12.57561	-6.74361	.	.	.	.	.	0	.	0	.	0	.	0	0.028	0	1	0.5	0	1	52863.37	460	10	7.7829	7	116	219	125	69	240	111	65	46	1.984848485	.	.	.	1	0	0	0	0	0	3	3	18.53	59.46	0.52173913
CAY68072	-2.625647	3.675499	2.799499	.	.	.	.	.	0	.	0	.	0	.	0.828	0.318	1	1	0.07	0	0	10241.71	91	2	9.5649	0	26	35	26	5	42	30	16	14	1.105263158	.	.	.	1	1	0	0	0	1	0	1	19.51	19.51	0.8
CAY71670	-2.626516	-6.487549	-0.547549	.	.	.	.	.	0	.	0	.	0	.	0	0.01	0	0	0.11	0	0	69792.37	627	1	6.5937	7	179	326	176	74	322	142	76	66	1.584158416	.	.	.	0	0	0	0	0	0	0	0	0	0.01	0
CAY71769	-2.626516	-6.520733	-0.580733	.	.	.	.	.	0	.	0	.	0	.	0	0.01	0	0	0.21	0	0	73593.99	659	-1.5	6.328	10	180	345	184	62	327	161	83	78	1.797752809	.	.	.	0	0	0	0	0	0	0	0	0	0.03	0
CAY72181	-2.6265764	-6.2108275	-0.5108275	.	.	.	loss_of_pathogenicity,reduced_virulence,lethal	PHI:860,PHI:2553,PHI:1566,PHI:4644	0	.	0	.	0	.	0	0.05	0	0	0.02	0	0	91128.21	830	-33.5	4.569	5	227	431	259	57	435	243	107	136	1.114942529	.	.	.	0	0	0	0	0	0	0	0	0	0	0
CAY70093	-2.626974	2.7830715	-0.8349285	.	.	.	loss_of_pathogenicity,unaffected_pathogenicity,reduced_virulence,lethal,increased_virulence_(hypervirulence)	PHI:339,PHI:3835,PHI:1061,PHI:3280,PHI:8752,PHI:861,PHI:471,PHI:449,PHI:780,PHI:7133,PHI:270,PHI:6703,PHI:7009,PHI:808,PHI:4990,PHI:787,PHI:182,PHI:3478,PHI:1036,PHI:317,PHI:3834,PHI:269,PHI:2052,PHI:7134,PHI:7011,PHI:3831,PHI:8036,PHI:507,PHI:8035,PHI:62,PHI:6950,PHI:4736,PHI:1119,PHI:3279,PHI:3623,PHI:2054,PHI:3833,PHI:3832	0	.	0	.	0	.	0.846	0.757	0	0	0.03	0	0	22823.64	204	-2	5.3663	4	62	104	53	19	96	53	26	27	1.677419355	.	.	.	0	0	0	0	0	0	0	0	0.24	0.35	0
CAY69634	-2.629355	0.2231825	1.8011825	.	.	.	.	.	0	.	0	.	0	.	0.12	0.617	1	1	0.13	0	0	23997.04	216	20	10.7275	1	67	103	67	26	116	52	37	15	1.428571429	.	.	.	1	0	0	0	0	0	0	0	4.21	13.4	0
CAY69648	-2.6302469	-3.9928915	-3.3988915	.	.	.	.	.	0	.	0	.	0	.	0.404	0.497	0	0	0.27	1	0	7152.3	63	6	10.4587	0	21	28	21	10	36	17	12	5	1.133333333	.	.	.	0	0	0	0	0	0	1	1	19.26	19.26	0
CAY70558	-2.6318057	3.944564	-0.513436	.	.	.	.	.	0	.	0	.	0	.	0.989	0.754	0	0	0.68	0	0	16626.06	151	14	10.7954	0	43	79	33	14	65	42	29	13	2.076923077	.	.	.	0	0	0	0	0	0	0	0	0	0	0
CAY70292	-2.633025	-4.007798	-0.995798	.	.	.	unaffected_pathogenicity	PHI:4672,PHI:2038	0	.	0	.	0	.	0.019	0.479	0	0	0.41	0	0	32748.92	301	16	10.403	2	102	154	92	36	177	59	38	21	1.219178082	.	.	.	0	0	0	0	0	0	0	0	9.77	37.11	0
CAY69385	-2.6336465	0.7870195	-0.9469805	.	.	.	.	.	0	.	0	.	0	.	0.679	0.61	0	0	0.21	0	0	20015.1	177	7	10.0138	0	49	88	55	21	97	39	24	15	1.212121212	.	.	.	0	0	0	0	0	0	0	0	8.15	13.83	0
CAY69226	-2.6336465	-2.9412	-6.9372	.	.	.	.	.	0	.	0	.	0	.	0.99	0.676	0	0	0.38	0	1	19974.98	175	1	7.1936	0	40	77	58	23	96	42	22	20	2.461538462	.	.	.	0	0	0	0	0	0	2	2	19.12	42.02	0
CAY70026	-2.6348004	-2.4899625	-0.5219625	.	.	.	.	.	0	.	0	.	0	.	0.18	0.492	0	0	0.55	0	0	24826.86	229	28	10.8553	0	64	127	66	13	112	67	48	19	1.410714286	.	.	.	0	0	0	0	0	0	0	0	0	0	0
CAY68092	-2.635972	3.7487825	-0.7152175	.	.	.	.	.	0	.	0	.	0	.	0.985	0.759	0	0	0.55	0	0	23297.24	209	9	9.001	7	53	105	68	19	117	39	25	14	1.96875	.	.	.	0	0	0	0	0	0	0	0	0.02	0.36	0
CAY69010	-2.635972	3.4524975	-0.5195025	.	.	.	.	.	0	.	0	.	0	.	0.888	0.774	0	0	0.25	0	0	25002.85	220	0.5	6.6992	5	51	99	65	25	121	56	29	27	1.871794872	.	.	.	0	0	0	0	0	0	0	0	0	0.05	0
CAY71860	-2.6365325	-8.4775365	-2.5375365	.	.	.	.	.	0	.	0	.	0	.	0	0.01	0	0	0.12	1	0	87211.75	782	-7.5	5.556	17	243	418	221	91	410	169	84	85	1.411764706	.	.	.	0	0	0	0	0	0	1	0	0	7.03	0
CAY70455	-2.636914	-5.924492	-2.516492	.	.	.	.	.	0	.	0	.	0	.	0.002	0.43	0	0	0.09	1	0	38343.28	344	-4.5	5.4539	3	103	174	86	46	189	87	43	44	1.222222222	.	.	.	0	0	0	0	0	0	1	0	4.84	4.93	0
CAY69750	-2.6369877	-12.239753	-6.299753	.	.	.	.	.	0	.	0	.	0	.	0	0.01	0	1	0.05	0	1	71939.9	654	-5.5	5.9628	5	189	348	202	62	341	155	79	76	1.407407407	.	.	.	1	0	0	0	0	1	4	3	23.28	97.34	0
CAY69845	-2.6369877	-8.7194185	-2.9054185	.	.	.	.	.	0	.	0	.	0	.	0	0.031	0	0	0.16	1	0	57993.05	525	-11.5	5.2259	3	163	280	155	69	276	137	67	70	1.19047619	.	.	.	0	0	0	0	0	0	1	1	22.16	23.67	0
CAY72160	-2.6381829	-3.7522565	-0.5342565	.	.	.	reduced_virulence	PHI:7067	0	.	0	.	0	.	0.007	0.29	0	0	0.29	0	0	36114.2	331	-3	5.8544	5	108	168	111	27	170	71	36	35	1.557692308	.	.	.	0	0	0	0	0	0	0	0	0.01	0.69	0
CAY67400	-2.6385825	-8.262545	-2.532545	.	.	.	.	.	0	.	0	.	0	.	0	0.045	0	0	0.4	1	0	79670.57	709	-3.5	6.0725	13	210	366	180	92	370	151	77	74	1.777777778	.	.	.	0	0	0	0	0	0	1	0	0	0.55	0
CAY69190	-2.6445773	-5.567343	-0.533343	.	.	.	.	.	0	.	0	.	0	.	0	0.161	0	0	0.11	0	0	47750.69	428	-4	5.5211	4	128	224	113	49	217	101	50	51	1.461538462	.	.	.	0	0	0	0	0	0	0	0	0.03	1.41	0
CAY70158	-2.6448164	-3.7169425	2.2230575	.	.	.	.	.	0	.	0	.	0	.	0	0.01	1	1	0	0	0	69362.6	631	1	6.6186	9	185	335	197	61	351	160	84	76	1.067669173	.	.	.	0	0	0	0	0	1	0	0	0	1.13	0
CAY68540	-2.6453574	-1.9838975	2.1981025	.	.	.	.	.	0	.	0	.	0	.	0.197	0.106	1	1	0.23	0	0	18837.11	175	-13	4.1095	0	55	103	62	15	98	42	15	27	0.785714286	.	.	.	0	0	0	0	0	1	0	0	0	0	0
CAY71634	-2.6479175	-6.288137	-0.624137	.	.	.	.	.	0	.	0	.	0	.	0	0.056	0	0	0	0	0	50282.94	449	-12.5	4.8794	12	129	230	126	44	228	126	59	67	1.486842105	.	.	.	0	0	0	0	0	0	0	0	0	0	0
CAY68880	-2.6482093	-6.296307	-0.530307	.	.	.	.	.	0	.	0	.	0	.	0	0.039	0	0	0.15	0	0	58037.36	508	-10	4.9982	8	120	242	162	54	251	130	62	68	2.703703704	.	.	.	0	0	0	0	0	0	0	0	0	0	0
CAY70979	-2.648518	-12.0455565	-6.3695565	.	.	.	.	.	0	.	0	.	0	.	0	0.054	0	1	0.42	0	1	56390.78	508	-3	5.6975	8	143	287	130	57	273	92	46	46	1.336734694	.	.	.	1	1	0	0	0	0	4	4	23.21	91.87	0.913043478
CAY68845	-2.6514843	-11.558464	-6.618464	.	.	.	reduced_virulence	PHI:3528	0	.	0	.	0	.	0	0.01	0	1	0.19	0	1	63349.36	576	4	7.1695	10	194	305	203	84	367	99	54	45	1.129770992	.	.	.	1	0	0	0	0	0	9	9	34.01	205.92	0.869565217
CAY69235	-2.6524923	3.0248875	-0.5751125	.	.	.	.	.	0	.	0	.	0	.	0.934	0.666	0	0	0.07	0	0	18530.11	172	-2.5	5.2842	2	58	88	51	16	95	41	20	21	0.945945946	.	.	.	0	0	0	0	0	0	0	0	8.45	8.47	0
CAY70814	-2.653677	-4.989531	-0.379531	.	.	.	reduced_virulence,unaffected_pathogenicity	PHI:7457,PHI:9276,PHI:9290	0	.	0	.	0	.	0	0.065	0	0	0.04	0	0	37558.01	333	-11	4.7807	10	90	160	102	46	192	82	38	44	1.357142857	.	.	.	0	0	0	0	0	0	0	0	0.02	0.17	0
CAY68111	-2.6545615	-1.4983715	-0.5763715	.	.	.	loss_of_pathogenicity,reduced_virulence	PHI:334,PHI:4475,PHI:311,PHI:65,PHI:2310,PHI:1015,PHI:2826,PHI:300	0	.	0	.	0	.	0	0.013	0	0	0.42	0	0	56399.23	513	19.5	9.2647	9	171	295	136	56	262	132	80	52	1.084210526	.	.	.	0	0	0	0	0	0	0	0	0	0	0
CAY71085	-2.655109	2.857896	-0.616104	.	.	.	.	.	0	.	0	.	0	.	0.996	0.583	0	0	0.08	0	0	16127.89	148	2.5	8.5227	0	48	73	25	11	67	44	24	20	0.945945946	.	.	.	0	0	0	0	0	0	0	0	0	0	0
CAY71007	-2.65984	-2.1059075	-1.0679075	.	.	.	.	.	0	.	0	.	0	.	0.421	0.406	0	0	0.09	0	0	27345.09	243	3	7.1879	1	67	128	72	28	125	71	39	32	0.960784314	.	.	.	0	0	0	0	0	0	0	0	0	0.01	0
CAY69572	-2.6600053	-3.3428515	-1.0548515	.	.	.	reduced_virulence	PHI:3957,PHI:7212	0	.	0	.	0	.	0.128	0.324	0	0	0.33	0	0	34447.35	330	-5	5.0093	0	114	198	127	20	190	65	31	34	0.780487805	.	.	.	0	0	0	0	0	0	0	0	0.51	0.55	0
CAY67593	-2.6601498	-6.070937	-0.508937	.	.	.	.	.	0	.	0	.	0	.	0	0.073	0	0	0.06	0	0	35663.92	320	-8	5.3444	4	102	167	90	45	163	89	44	45	1.172413793	.	.	.	0	0	0	0	0	0	0	0	0	0	0
CAY69795	-2.6601498	-5.0661065	-0.5161065	.	.	.	reduced_virulence,unaffected_pathogenicity	PHI:106,PHI:7209,PHI:7253	0	.	0	.	0	.	0	0.075	0	0	0.29	0	0	57864.67	510	5.5	7.0239	5	139	267	116	82	257	131	73	58	1.300970874	.	.	.	0	0	0	0	0	0	0	0	0	0	0
CAY71309	-2.6601498	-1.224845	-0.512845	.	.	.	loss_of_pathogenicity,reduced_virulence	PHI:3514,PHI:6111,PHI:4677,PHI:4182	0	.	0	.	0	.	0	0.048	0	0	0.33	0	0	50569.27	452	2	6.7347	6	139	234	126	46	217	121	65	56	1.283783784	.	.	.	0	0	0	0	0	0	0	0	0	0	0
CAY70686	-2.662596	-8.3294755	-2.9714755	.	.	.	.	.	0	.	0	.	0	.	0	0.107	0	0	0.22	1	0	45293.66	417	-23.5	4.3429	8	149	251	98	24	171	115	47	68	1.396825397	.	.	.	0	0	0	0	0	0	1	1	0	26.36	0
CAY69138	-2.6628773	-1.8058595	-1.1298595	.	.	.	loss_of_pathogenicity,reduced_virulence,unaffected_pathogenicity	PHI:7788,PHI:2145,PHI:7787,PHI:9180,PHI:7520,PHI:3914	0	.	0	.	0	.	0	0.054	0	0	0.26	0	0	56789.5	525	-1.5	6.2556	4	168	287	168	53	291	119	61	58	1.168067227	.	.	.	0	0	0	0	0	0	0	0	0.19	0.23	0
CAY70085	-2.6649468	-5.276507	-0.608507	.	.	.	.	.	0	.	0	.	0	.	0	0.222	0	0	0.12	0	0	37666.39	341	-2.5	5.9102	2	105	185	84	32	161	75	38	37	1.517857143	.	.	.	0	0	0	0	0	0	0	0	0	0	0
CAY67468	-2.6655736	-8.544517	-2.604517	.	.	.	.	.	0	.	0	.	0	.	0	0.01	0	0	0.13	1	0	110047.64	972	-0.5	6.4604	24	271	480	267	122	504	219	114	105	2.029850746	.	.	.	0	0	0	0	0	0	1	0	0.03	1.42	0
CAY70833	-2.667469	-5.7672725	-0.5112725	.	.	.	.	.	0	.	0	.	0	.	0	0.124	0	0	0.16	0	0	24535.12	212	-16.5	4.289	0	44	98	54	23	89	66	26	40	2.208333333	.	.	.	0	0	0	0	0	0	0	0	0	0	0
CAY68978	-2.668376	-4.5116105	-0.5136105	.	.	.	reduced_virulence,unaffected_pathogenicity	PHI:443,PHI:8570,PHI:3385,PHI:7938,PHI:9314	0	.	0	.	0	.	0	0.167	0	0	0.08	0	0	43072.46	390	-4.5	5.6179	8	114	203	124	34	210	90	45	45	1.308823529	.	.	.	0	0	0	0	0	0	0	0	0	0.24	0
CAY70909	-2.668411	-4.101123	-0.519123	.	.	.	.	.	0	.	0	.	0	.	0.245	0.158	0	0	0.14	0	0	22342.36	200	-11	4.5399	0	47	97	71	20	104	62	27	35	1.636363636	.	.	.	0	0	0	0	0	0	0	0	0.01	0.01	0
CAY71586	-2.6700835	-4.1775965	-0.5355965	.	.	.	.	.	0	.	0	.	0	.	0.029	0.364	0	0	0.09	0	0	29219.89	263	-6.5	5.0061	5	77	131	77	29	134	67	32	35	1.279069767	.	.	.	0	0	0	0	0	0	0	0	0	0.01	0
CAY68633	-2.6700835	-3.659783	-0.569783	.	.	.	.	.	0	.	0	.	0	.	0.021	0.464	0	0	0.1	0	0	34441.68	304	-2	6.0899	3	80	156	86	38	154	72	37	35	1.470588235	.	.	.	0	0	0	0	0	0	0	0	0	0.02	0
CAY69480	-2.6700835	-0.050594	-0.668594	.	.	.	.	.	0	.	0	.	0	.	0.783	0.32	0	0	0.3	0	0	10241.68	90	-0.5	6.2083	1	22	45	24	11	42	21	11	10	3.111111111	.	.	.	0	0	0	0	0	0	0	0	0	0	0
CAY68328	-2.6700835	-5.2242345	-0.5562345	.	.	.	.	.	0	.	0	.	0	.	0	0.222	0	0	0.14	0	0	39309.43	349	-4	5.6441	3	96	175	93	42	170	90	45	45	1.811320755	.	.	.	0	0	0	0	0	0	0	0	0	0	0
CAY68665	-2.6700835	-1.7762155	-0.5762155	.	.	.	.	.	0	.	0	.	0	.	0.386	0.414	0	0	0.04	0	0	12258.64	106	-1	5.7095	3	32	54	20	13	45	28	14	14	2.076923077	.	.	.	0	0	0	0	0	0	0	0	0.01	0.01	0
CAY67901	-2.6700835	-4.6839025	-0.5439025	.	.	.	.	.	0	.	0	.	0	.	0.001	0.309	0	0	0.2	0	0	37481.14	334	-5	5.2946	2	92	168	91	36	157	88	43	45	1.8	.	.	.	0	0	0	0	0	0	0	0	0	0.01	0
CAY69193	-2.6700835	-5.313527	-0.549527	.	.	.	.	.	0	.	0	.	0	.	0.004	0.202	0	0	0	0	0	35968.8	318	-6	5.2613	6	81	160	93	30	153	88	43	45	1.790697674	.	.	.	0	0	0	0	0	0	0	0	0.01	0.02	0
CAY69286	-2.6703753	-4.8865275	-0.5245275	.	.	.	.	.	0	.	0	.	0	.	0.001	0.272	0	0	0.09	0	0	31250.46	275	-7.5	5.0625	7	71	132	66	28	127	75	36	39	2.285714286	.	.	.	0	0	0	0	0	0	0	0	0	0	0
CAY68206	-2.6703753	-6.046925	-0.520925	.	.	.	loss_of_pathogenicity,effector_(plant_avirulence_determinant),reduced_virulence,lethal,unaffected_pathogenicity	PHI:9481,PHI:7760,PHI:1200,PHI:4941,PHI:4942,PHI:1266,PHI:4587,PHI:7117,PHI:1178,PHI:1192,PHI:1258,PHI:1223	0	.	0	.	0	.	0.002	0.077	0	0	0.02	0	0	34788.67	304	-7.5	5.0981	6	70	144	87	34	157	85	41	44	1.604651163	.	.	.	0	0	0	0	0	0	0	0	0	3.86	0
CAY69667	-2.6703753	-1.677753	-0.517753	.	.	.	reduced_virulence,unaffected_pathogenicity	PHI:9200,PHI:9199	0	.	0	.	0	.	0.189	0.451	0	0	0.14	0	0	25935.42	221	-6.5	4.8524	6	52	97	46	35	113	64	30	34	2.172413793	.	.	.	0	0	0	0	0	0	0	0	0	0.16	0
CAY69450	-2.6703753	-6.4537275	-0.7117275	.	.	.	.	.	0	.	0	.	0	.	0	0.043	0	0	0.12	0	0	41359.25	352	-5.5	5.3027	6	75	142	96	56	181	96	47	49	3.083333333	.	.	.	0	0	0	0	0	0	0	0	0	0.11	0
CAY70368	-2.6703753	-4.315856	-0.493856	.	.	.	.	.	0	.	0	.	0	.	0.015	0.348	0	0	0.27	0	0	31831.67	275	-7	4.9391	4	66	132	67	45	141	74	35	39	1.902439024	.	.	.	0	0	0	0	0	0	0	0	0	0.01	0
CAY72055	-2.6703753	-5.6138605	-0.5138605	.	.	.	.	.	0	.	0	.	0	.	0.002	0.148	0	0	0	0	0	21661.19	189	-12	4.4394	2	44	81	50	12	76	60	25	35	2.2	.	.	.	0	0	0	0	0	0	0	0	0	0	0
CAY68740	-2.6703753	-4.2008365	-0.5108365	.	.	.	.	.	0	.	0	.	0	.	0.133	0.252	0	0	0.26	0	0	14123.11	122	-5	4.5746	1	24	58	30	16	64	34	15	19	1.941176471	.	.	.	0	0	0	0	0	0	0	0	0	0	0
CAY71550	-2.6703753	-5.3255445	-0.5675445	.	.	.	.	.	0	.	0	.	0	.	0.003	0.204	0	0	0.3	0	0	36180.34	314	0	6.4901	9	81	141	85	45	161	74	40	34	2.081081081	.	.	.	0	0	0	0	0	0	0	0	0.01	0.27	0
CAY67370	-2.6703753	-5.422606	-0.616606	.	.	.	.	.	0	.	0	.	0	.	0.013	0.186	0	0	0.02	0	0	27021.25	238	-10.5	4.567	3	59	115	56	22	105	71	31	40	1.96969697	.	.	.	0	0	0	0	0	0	0	0	0	0.07	0
CAY71875	-2.6703753	-5.4645585	-0.4965585	.	.	.	.	.	0	.	0	.	0	.	0.003	0.169	0	0	0.21	0	0	26797.91	237	-15.5	4.3959	6	65	110	56	31	111	75	31	44	2.451612903	.	.	.	0	0	0	0	0	0	0	0	0	0	0
CAY68375	-2.6703753	-8.083434	-0.599434	.	.	.	lethal,unaffected_pathogenicity	PHI:1531,PHI:5700	0	.	0	.	0	.	0.119	0.467	0	0	0	0	0	26509.85	231	-7	4.7763	5	52	109	57	24	111	65	30	35	1.8	.	.	.	0	0	0	0	0	0	0	0	0	0	0
CAY71418	-2.6703753	-5.089838	-0.493838	.	.	.	.	.	0	.	0	.	0	.	0.003	0.231	0	0	0.08	0	0	33742.91	299	-8	4.9943	2	83	146	83	40	154	82	39	43	1.538461538	.	.	.	0	0	0	0	0	0	0	0	0	0.09	0
CAY71311	-2.6703753	-5.058519	-0.528519	.	.	.	.	.	0	.	0	.	0	.	0	0.245	0	0	0.13	0	0	40012.64	350	-2.5	6.1257	6	91	159	90	52	183	91	47	44	1.796296296	.	.	.	0	0	0	0	0	0	0	0	0	0.06	0
CAY70741	-2.6703753	-3.803769	-0.545769	.	.	.	.	.	0	.	0	.	0	.	0.015	0.442	0	0	0.07	0	0	35789.97	313	-1	5.9547	4	78	143	85	32	153	82	41	41	1.959183673	.	.	.	0	0	0	0	0	0	0	0	0	0	0
CAY67698	-2.6703753	-5.9712045	-0.5052045	.	.	.	.	.	0	.	0	.	0	.	0	0.089	0	0	0.12	0	0	38957.49	335	-8	4.9402	4	62	146	85	47	176	89	42	47	2.12	.	.	.	0	0	0	0	0	0	0	0	0	0.05	0
CAY71009	-2.6703753	-4.3312315	-0.5512315	.	.	.	.	.	0	.	0	.	0	.	0.002	0.368	0	0	0.04	0	0	38327.07	338	1.5	6.7235	3	90	156	92	39	157	83	45	38	1.588235294	.	.	.	0	0	0	0	0	0	0	0	0	0	0
CAY71959	-2.6703753	-5.1164045	-0.5444045	.	.	.	unaffected_pathogenicity	PHI:1630	0	.	0	.	0	.	0.002	0.236	0	0	0.12	0	0	35970.77	317	-8.5	5.0141	3	77	142	93	37	155	88	42	46	2.302325581	.	.	.	0	0	0	0	0	0	0	0	0	0.01	0
CAY72060	-2.6703753	-3.365559	-0.543559	.	.	.	reduced_virulence,unaffected_pathogenicity	PHI:9276,PHI:9290,PHI:9278	0	.	0	.	0	.	0.001	0.362	0	0	0.1	0	0	39623.28	349	-2	6.095	11	94	159	90	39	176	88	45	43	2.02173913	.	.	.	0	0	0	0	0	0	0	0	0.04	0.74	0
CAY68461	-2.6703753	-6.1632665	-0.4932665	.	.	.	.	.	0	.	0	.	0	.	0.001	0.054	0	0	0.13	0	0	27654	243	-16.5	4.2792	6	70	118	64	33	124	71	28	43	1.372093023	.	.	.	0	0	0	0	0	0	0	0	0	0	0
CAY71616	-2.6703753	-3.503972	-0.539972	.	.	.	.	.	0	.	0	.	0	.	0.285	0.221	0	0	0.08	0	0	17506.9	152	-5	4.823	1	32	69	38	19	71	41	19	22	2.647058824	.	.	.	0	0	0	0	0	0	0	0	0	0.07	0
CAY69377	-2.6739786	-0.783048	-0.513048	.	.	.	.	.	0	.	0	.	0	.	0.454	0.501	0	0	0.29	0	0	16468.96	149	22	11.648	0	44	74	41	18	79	44	35	9	0.973684211	.	.	.	0	0	0	0	0	0	0	0	0	0	0
CAY69490	-2.6775723	-6.419679	-0.575679	.	.	.	.	.	0	.	0	.	0	.	0	0.026	0	0	0.13	0	0	58301.4	526	-17	4.7507	2	153	279	148	50	258	140	64	76	1.263157895	.	.	.	0	0	0	0	0	0	0	0	0	0.01	0
CAY69586	-2.6775723	-5.496355	-0.556355	.	.	.	reduced_virulence	PHI:8629	0	.	0	.	0	.	0	0.01	0	0	0.09	0	0	60548.18	547	-40.5	4.3036	1	139	293	130	42	259	183	72	111	1	.	.	.	0	0	0	0	0	0	0	0	0	0	0
CAY68243	-2.6815512	-4.8948705	-0.4968705	.	.	.	.	.	0	.	0	.	0	.	0	0.267	0	0	0.02	0	0	40450.68	360	-2	6.267	6	106	183	92	46	181	99	52	47	1.31147541	.	.	.	0	0	0	0	0	0	0	0	0	0	0
CAY67802	-2.68215	-3.092498	-0.668498	.	.	.	.	.	0	.	0	.	0	.	0.176	0.42	0	0	0.63	0	0	31862.49	279	0.5	6.6351	4	71	141	86	34	147	59	31	28	2.135135135	.	.	.	0	0	0	0	0	0	0	0	0	2.65	0
CAY71320	-2.6824543	-5.8828505	-0.5728505	.	.	.	.	.	0	.	0	.	0	.	0	0.115	0	0	0.36	0	0	54044.02	496	6.5	8.1141	1	169	302	83	38	199	110	61	49	1.191489362	.	.	.	0	0	0	0	0	0	0	0	0.04	0.04	0
CAY69673	-2.6840017	-8.587547	-2.965547	.	.	.	.	.	0	.	0	.	0	.	0	0.063	0	0	0.05	1	0	60527.44	541	-16.5	4.8572	2	153	303	112	54	232	141	66	75	1.282828283	.	.	.	0	0	0	0	0	0	1	1	14.45	22.83	0
CAY68270	-2.6858754	-4.7454025	-0.5554025	.	.	.	reduced_virulence	PHI:8578,PHI:3234,PHI:8962	0	.	0	.	0	.	0	0.135	0	0	0.09	0	0	49043.53	445	-4.5	5.9088	9	132	238	137	44	227	118	60	58	1.456790123	.	.	.	0	0	0	0	0	0	0	0	0	0.01	0
CAY71087	-2.6858754	-1.402278	-0.552278	.	.	.	loss_of_pathogenicity,reduced_virulence	PHI:3514,PHI:6111,PHI:4677	0	.	0	.	0	.	0	0.025	0	0	0.02	0	0	64943.66	585	-46	4.2336	7	172	318	149	52	273	178	69	109	1.178217822	.	.	.	0	0	0	0	0	0	0	0	0	0.04	0
CAY71063	-2.6858754	-1.379252	-0.541252	.	.	.	loss_of_pathogenicity,reduced_virulence	PHI:311,PHI:211,PHI:2310,PHI:4677,PHI:3514,PHI:4606,PHI:4182,PHI:316,PHI:65,PHI:6111,PHI:6806,PHI:4475,PHI:334,PHI:1015,PHI:2826,PHI:300	0	.	0	.	0	.	0	0.027	0	0	0.03	0	0	65872.38	595	-1.5	6.349	8	181	321	151	58	277	154	80	74	1.161904762	.	.	.	0	0	0	0	0	0	0	0	0	0	0
CAY68240	-2.6867182	-4.21655	-0.52455	.	.	.	reduced_virulence	PHI:3292	0	.	0	.	0	.	0	0.218	0	0	0.48	0	0	36465.76	337	23.5	9.9776	12	123	215	72	24	148	79	54	25	1.085714286	.	.	.	0	0	0	0	0	0	0	0	0	0	0
CAY68327	-2.6881905	-12.64507	-6.97507	.	.	.	.	.	0	.	0	.	0	GT59	0	0.055	0	0	0.25	0	1	57434.73	494	7	8.3605	4	121	216	164	91	295	85	48	37	2.382352941	.	.	.	0	0	0	0	0	0	8	10	1.82	205.64	0
CAY70684	-2.688643	-6.232063	-0.502063	.	.	.	.	.	0	.	0	.	0	.	0	0.045	0	0	0.13	0	0	83041.96	726	-4.5	6.0267	18	194	353	187	96	345	185	94	91	2.873417722	.	.	.	0	0	0	0	0	0	0	0	0	0	0
CAY69270	-2.6913247	-1.185885	-2.651885	.	.	.	reduced_virulence,unaffected_pathogenicity,increased_virulence_(hypervirulence)	PHI:7707	0	.	0	.	0	.	0.001	0.41	0	0	0.46	1	0	38721.32	343	1	6.8577	3	91	169	109	44	188	73	38	35	1.980392157	.	.	.	0	0	0	0	0	0	1	1	0.04	20.34	0
CAY69468	-2.6913247	-4.999008	-0.397008	.	.	.	.	.	0	.	0	.	0	.	0.001	0.232	0	0	0.55	0	0	37109.95	326	-8.5	4.8245	6	83	161	81	49	175	77	36	41	2.019607843	.	.	.	0	0	0	0	0	0	0	0	0.07	1.57	0
CAY71712	-2.6913247	0.130114	-0.591886	.	.	.	loss_of_pathogenicity	PHI:2091,PHI:2073	0	.	0	.	0	.	0.061	0.226	0	0	0.5	0	0	35106.36	304	0.5	6.5818	3	62	142	86	46	166	61	33	28	2.558139535	.	.	.	0	0	0	0	0	0	0	0	0	1.1	0
CAY70595	-2.6918366	-12.170194	-6.500194	.	.	.	.	.	0	.	0	.	0	.	0	0.055	0	1	0.31	0	1	15877.26	142	4	9.4527	0	53	75	44	28	89	13	9	4	1.2	.	.	.	1	1	0	0	0	0	4	3	21.01	72.36	0.913043478
CAY69913	-2.6930728	-5.452733	-0.512733	.	.	.	reduced_virulence,unaffected_pathogenicity	PHI:8540,PHI:1385	0	.	0	.	0	.	0	0.01	0	0	0	0	0	129252.73	1174	-10.5	5.8658	11	337	605	382	113	655	305	154	151	1.050583658	.	.	.	0	0	0	0	0	0	0	0	0	0.04	0
CAY71346	-2.693398	-5.228953	-0.510953	.	.	.	reduced_virulence	PHI:7223	0	.	0	.	0	.	0	0.047	0	0	0.01	0	0	44106.01	393	-17	4.509	2	112	198	105	34	169	111	48	63	1.648148148	.	.	.	0	0	0	0	0	0	0	0	0	0	0
CAY69161	-2.6945696	0.1482645	-0.8137355	.	.	.	loss_of_pathogenicity,reduced_virulence,unaffected_pathogenicity	PHI:1061,PHI:3834,PHI:62,PHI:7010,PHI:7011,PHI:7134,PHI:8035,PHI:7009,PHI:4736	0	.	0	.	0	.	0.007	0.32	0	0	0.18	0	0	34165.76	301	0.5	6.7273	2	85	147	82	36	147	74	38	36	2.095238095	.	.	.	0	0	0	0	0	0	0	0	0.11	0.11	0
CAY71431	-2.6956086	-1.0547055	-0.5527055	.	.	.	loss_of_pathogenicity	PHI:252	0	.	0	.	0	.	0	0.083	0	0	0.3	0	0	66670.64	595	17.5	9.8072	1	161	314	130	53	264	131	76	55	1.712871287	.	.	.	0	0	0	0	0	0	0	0	0	0	0
CAY68626	-2.6956086	-5.1973515	-0.5453515	.	.	.	reduced_virulence	PHI:2565	0	.	0	.	0	.	0	0.058	0	0	0.01	0	0	59915.54	536	-8	5.4968	0	142	288	118	50	235	143	71	72	1.453608247	.	.	.	0	0	0	0	0	0	0	0	0	0	0
CAY69164	-2.695977	-6.36526	-0.54526	.	.	.	.	.	0	.	0	.	0	.	0	0.03	0	0	0.06	0	0	209161.93	1886	-208.5	4.0966	5	553	1004	400	117	663	618	216	402	1.382352941	.	.	.	0	0	0	0	0	0	0	0	0	0	0
CAY70044	-2.695977	-6.30825	-0.57825	.	.	.	.	.	0	.	0	.	0	.	0	0.045	0	0	0.23	0	0	82887.66	742	7.5	7.3031	3	236	404	134	69	287	151	84	67	1.382113821	.	.	.	0	0	0	0	0	0	0	0	0	0.02	0
CAY69713	-2.696454	-6.159455	-0.825455	.	.	.	.	.	0	.	0	.	0	.	0	0.111	0	0	0.63	0	0	53391.45	478	7.5	8.1375	1	138	243	124	63	238	100	57	43	2	.	.	.	0	0	0	0	0	0	0	0	0	1.09	0
CAY71352	-2.6976347	-0.685473	-2.599473	.	.	.	.	.	0	.	0	.	0	.	0.695	0.624	0	0	0.31	1	0	27230.76	236	-6	4.7628	1	53	108	73	31	123	50	23	27	2.142857143	.	.	.	0	0	0	0	0	0	1	0	4.81	4.82	0
CAY70852	-2.6980333	5.058591	2.454591	.	.	.	.	.	0	.	0	.	0	.	0.861	0.573	1	1	0.05	0	0	27878.71	248	7	9.5702	1	72	132	74	29	137	63	36	27	0.944444444	.	.	.	1	0	0	0	0	0	0	0	0.02	0.02	0
CAY67320	-2.6981308	-6.131604	-0.605604	.	.	.	.	.	0	.	0	.	0	.	0.011	0.068	0	0	0.41	0	0	8696.9	79	-10.5	3.7548	0	21	41	27	5	42	20	5	15	1.545454545	.	.	.	0	0	0	0	0	0	0	0	0	0.01	0
CAY71895	-2.6993756	-5.5074025	-0.5334025	.	.	.	.	.	0	.	0	.	0	.	0	0.171	0	0	0.1	0	0	39890.17	361	-7.5	5.0703	1	100	185	107	31	171	102	49	53	1.420289855	.	.	.	0	0	0	0	0	0	0	0	0	0.01	0
CAY70489	-2.6993976	-0.5395135	-0.5095135	.	.	.	.	.	0	.	0	.	0	.	0.516	0.479	0	0	0.01	0	0	17795.11	157	-5	4.6223	0	39	71	47	12	75	45	20	25	1.52	.	.	.	0	0	0	0	0	0	0	0	0.44	0.44	0
CAY68905	-2.699488	2.191985	-0.568015	.	.	.	.	.	0	.	0	.	0	.	0.73	0.73	0	0	0.77	0	0	22280.26	201	-2	5.9019	6	61	111	54	22	103	39	20	19	1.444444444	.	.	.	0	0	0	0	0	0	0	0	0	0.07	0
CAY68787	-2.699744	-6.263636	-0.539636	.	.	.	.	.	0	.	0	.	0	.	0	0.046	0	0	0.19	0	0	95365.73	854	-29	4.673	4	227	428	244	74	414	239	108	131	1.683823529	.	.	.	0	0	0	0	0	0	0	0	0.06	0.15	0
CAY70939	-2.6998436	-12.1482455	-6.2022455	.	.	.	.	.	0	.	0	.	0	GT22	0	0.009	0	1	0.22	0	1	54592.27	474	5	7.0441	9	109	202	161	85	298	79	46	33	2.092307692	.	.	.	1	0	1	0	0	0	8	3	10.14	129.76	0
CAY67431	-2.7002723	-5.26656	0.28344	.	.	.	.	.	0	.	0	.	0	.	0	0.075	1	1	0.15	1	0	44790.33	384	-6	5.2237	1	89	167	85	62	191	105	51	54	2.016949153	.	.	.	1	0	0	0	0	0	1	1	19.07	19.12	1
CAY70953	-2.7002723	-7.5931	-2.8571	.	.	.	reduced_virulence	PHI:4103	0	.	0	.	0	CE10,CE1	0	0.044	0	0	0.22	1	0	94349.49	816	-16	5.468	1	179	402	210	142	414	217	108	109	2.223214286	.	.	.	0	0	0	0	0	0	1	1	21.94	21.94	0
CAY69590	-2.7005749	5.335632	-0.858368	.	.	.	loss_of_pathogenicity,reduced_virulence,unaffected_pathogenicity,increased_virulence_(hypervirulence)	PHI:1036,PHI:787,PHI:7012,PHI:471,PHI:1119,PHI:780,PHI:2054,PHI:7011,PHI:7010,PHI:7134,PHI:3623,PHI:3831,PHI:3478,PHI:7009,PHI:6950,PHI:808	0	.	0	.	0	.	0.704	0.495	0	0	0.09	0	0	20295.4	183	-4.5	4.746	1	54	86	62	16	102	46	21	25	1.393939394	.	.	.	0	0	0	0	0	0	0	0	0.69	0.7	0
CAY72057	-2.7008717	-3.2430155	2.6969845	.	.	.	.	.	0	.	0	.	0	.	0	0.01	1	1	0	0	0	63737.67	575	-5	6.0867	9	162	286	175	59	305	155	80	75	1.23	.	.	.	0	0	0	0	0	1	0	0	11.73	11.78	0
CAY69499	-2.7013783	-2.0462775	-1.1122775	.	.	.	loss_of_pathogenicity,reduced_virulence,unaffected_pathogenicity	PHI:7788,PHI:2145,PHI:7787,PHI:9180,PHI:7520,PHI:3914	0	.	0	.	0	.	0	0.011	0	0	0.21	0	0	64861.59	586	2	6.8387	2	172	305	176	74	318	129	68	61	1.394957983	.	.	.	0	0	0	0	0	0	0	0	0	1.34	0
CAY71642	-2.7019897	-7.25878	-6.89478	.	.	.	reduced_virulence,unaffected_pathogenicity,increased_virulence_(hypervirulence)	PHI:784,PHI:9460,PHI:2269,PHI:6956	0	.	0	.	0	.	0	0.106	0	0	0.24	0	1	36991.85	320	14.5	9.74	3	80	143	90	55	184	65	42	23	1.716981132	.	.	.	0	0	0	0	0	0	2	0	17.84	61.89	0
CAY69062	-2.703376	-4.729101	-0.559101	.	.	.	.	.	0	.	0	.	0	.	0	0.305	0	0	0.32	0	0	40581.8	383	-13.5	4.3487	0	139	233	92	24	197	62	25	37	0.735849057	.	.	.	0	0	0	0	0	0	0	0	0	0.01	0
CAY67186	-2.7039118	-5.265609	-0.565609	.	.	.	reduced_virulence	PHI:3292	0	.	0	.	0	.	0	0.05	0	0	0.19	0	0	62617.26	566	13	8.8145	6	178	312	101	50	233	130	75	55	1.319587629	.	.	.	0	0	0	0	0	0	0	0	0	0	0
CAY71721	-2.7039118	-6.3321645	-0.6141645	.	.	.	.	.	0	.	0	.	0	.	0	0.047	0	0	0.05	0	0	40552.06	361	-21	4.4487	6	111	200	75	32	136	115	49	66	1.818181818	.	.	.	0	0	0	0	0	0	0	0	0	0	0
CAY69947	-2.7065325	0.714054	-0.545946	.	.	.	.	.	0	.	0	.	0	.	0.772	0.438	0	0	0.04	0	0	27216.75	251	-3.5	5.4324	1	80	131	85	17	131	73	36	37	0.913793103	.	.	.	0	0	0	0	0	0	0	0	0	0	0
CAY70542	-2.7065325	-4.607159	-0.539159	.	.	.	.	.	0	.	0	.	0	.	0.004	0.318	0	0	0.03	0	0	28511.75	255	0.5	6.6547	1	73	132	55	20	100	75	39	36	1.8	.	.	.	0	0	0	0	0	0	0	0	0	0	0
CAY71861	-2.70721	-1.2329665	-0.5569665	.	.	.	loss_of_pathogenicity,reduced_virulence,unaffected_pathogenicity	PHI:412,PHI:4023,PHI:3805,PHI:2811,PHI:3111,PHI:3930,PHI:1331,PHI:3838,PHI:2373,PHI:2374	0	.	0	.	0	.	0	0.054	0	0	0.03	0	0	50850.25	461	-9.5	4.9955	6	141	264	103	30	186	124	59	65	1.52173913	.	.	.	0	0	0	0	0	0	0	0	0	0	0
CAY67437	-2.70721	-6.267779	-0.561779	.	.	.	.	.	0	.	0	.	0	.	0	0.049	0	0	0.08	0	0	74616.21	664	-50.5	4.2985	3	191	379	128	67	246	213	86	127	1.83908046	.	.	.	0	0	0	0	0	0	0	0	0	0	0
CAY69805	-2.70721	-6.1725865	-0.5865865	.	.	.	.	.	0	.	0	.	0	.	0.001	0.068	0	0	0.16	0	0	11473.53	104	-11	4.0724	1	31	60	26	6	43	34	12	22	0.941176471	.	.	.	0	0	0	0	0	0	0	0	0	0	0
CAY71006	-2.70721	-4.9624905	-0.5644905	.	.	.	.	.	0	.	0	.	0	.	0.034	0.233	0	0	0.17	0	0	19963.12	175	-11	4.3268	6	41	100	39	15	77	51	21	30	1.7	.	.	.	0	0	0	0	0	0	0	0	0	0	0
CAY69238	-2.70721	-5.4293	-0.5933	.	.	.	unaffected_pathogenicity	PHI:1817	0	.	0	.	0	.	0	0.194	0	0	0.05	0	0	42550.95	385	-6.5	5.1649	7	115	223	80	31	161	101	49	52	1.74137931	.	.	.	0	0	0	0	0	0	0	0	0	0.04	0
CAY71935	-2.707426	-12.5645215	-6.6185215	.	.	.	.	.	0	.	0	.	0	CE10	0	0.009	0	0	0.18	0	1	55111.7	488	-13.5	4.9101	7	126	241	137	72	269	110	52	58	1.506024096	.	.	.	0	0	0	0	0	0	1	2	22.68	40.28	0
CAY67105	-2.7080908	-3.298256	-0.556256	.	.	.	.	.	0	.	0	.	0	.	0.225	0.318	0	0	0.27	0	0	10644.98	94	-8	4.1228	1	23	50	27	13	51	25	9	16	1.75	.	.	.	0	0	0	0	0	0	0	0	0.01	0.01	0
CAY72041	-2.7082891	1.793744	-0.510256	.	.	.	.	.	0	.	0	.	0	.	0.798	0.586	0	0	0.24	0	0	26978.27	243	-0.5	6.3864	1	71	127	68	34	129	65	34	31	1.428571429	.	.	.	0	0	0	0	0	0	0	0	0	0.02	0
CAY71709	-2.7091453	-0.935205	-0.647205	.	.	.	.	.	0	.	0	.	0	.	0.456	0.496	0	0	0.25	0	0	17127.97	151	19	11.1486	0	40	71	48	16	79	41	31	10	1.413793103	.	.	.	0	0	0	0	0	0	0	0	0	0	0
CAY68967	-2.7091453	-1.7897175	-0.5817175	.	.	.	reduced_virulence	PHI:1201	0	.	0	.	0	.	0.162	0.47	0	0	0.01	0	0	30669.09	270	4.5	8.3694	0	67	119	81	26	133	74	41	33	1.522727273	.	.	.	0	0	0	0	0	0	0	0	0.02	0.02	0
CAY67355	-2.7091453	-2.2917225	-0.6057225	.	.	.	.	.	0	.	0	.	0	.	0.183	0.536	0	0	0	0	0	23457.64	207	1	6.7606	1	55	96	58	19	94	56	30	26	1.571428571	.	.	.	0	0	0	0	0	0	0	0	0	0	0
CAY67997	-2.7091453	3.817922	-0.536078	.	.	.	reduced_virulence	PHI:9097	0	.	0	.	0	.	0.986	0.573	0	0	0.06	0	0	22783.66	206	-0.5	6.0325	0	57	102	62	7	90	58	29	29	1.378378378	.	.	.	0	0	0	0	0	0	0	0	0	0.01	0
CAY69743	-2.7091453	-2.8657105	-0.5677105	.	.	.	.	.	0	.	0	.	0	.	0.047	0.57	0	0	0.17	0	0	33854.4	299	3.5	8.1953	0	71	148	84	41	154	88	47	41	1.941176471	.	.	.	0	0	0	0	0	0	0	0	0.01	0.04	0
CAY68595	-2.7094185	-5.7205245	-0.7525245	.	.	.	.	.	0	.	0	.	0	.	0	0.172	0	0	0.15	0	0	39865.95	356	-2	5.9849	4	114	187	101	39	170	83	42	41	1.537037037	.	.	.	0	0	0	0	0	0	0	0	0	0.05	0
CAY69980	-2.7098346	-5.6048895	-0.5108895	.	.	.	.	.	0	.	0	.	0	.	0.017	0.134	0	0	0.64	0	0	36333.37	320	-9	4.7864	4	69	163	93	44	172	71	33	38	2.431818182	.	.	.	0	0	0	0	0	0	0	0	0	0.01	0
CAY69251	-2.711057	1.4829055	-0.8330945	.	.	.	.	.	0	.	0	.	0	.	0.885	0.501	0	0	0.18	0	0	6757.77	61	6	10.9251	0	21	30	19	4	28	18	12	6	1.636363636	.	.	.	0	0	0	0	0	0	0	0	0	0	0
CAY70506	-2.7136402	-5.4726465	-0.5386465	.	.	.	reduced_virulence,unaffected_pathogenicity	PHI:4658,PHI:4659,PHI:217,PHI:208,PHI:8971,PHI:8972,PHI:8970	0	.	0	.	0	.	0	0.011	0	0	0.01	0	0	54247.71	488	-10.5	4.9852	7	140	249	143	52	266	124	59	65	1.175257732	.	.	.	0	0	0	0	0	0	0	0	0	0.11	0
CAY68805	-2.713932	-5.4340635	-0.5000635	.	.	.	reduced_virulence	PHI:197	0	.	0	.	0	AA7	0	0.011	0	0	0.19	0	0	59296.68	524	4	6.9929	7	147	259	144	71	283	127	69	58	1.384615385	.	.	.	0	0	0	0	0	0	0	0	0	0.02	0
CAY71313	-2.713932	-6.261808	-0.681808	.	.	.	.	.	0	.	0	.	0	.	0	0.07	0	0	0.18	0	0	50389.96	446	-3	6.0914	5	120	220	122	64	246	107	55	52	1.107526882	.	.	.	0	0	0	0	0	0	0	0	0	0.13	0
CAY71716	-2.713932	-6.576063	-0.630063	.	.	.	.	.	0	.	0	.	0	.	0	0.009	0	0	0.08	0	0	52003.18	452	-17	4.7471	4	98	191	130	65	243	127	58	69	1.857142857	.	.	.	0	0	0	0	0	0	0	0	0	1.49	0
CAY68211	-2.713932	-6.159374	-0.549374	.	.	.	loss_of_pathogenicity,reduced_virulence,lethal,unaffected_pathogenicity,increased_virulence_(hypervirulence)	PHI:9481,PHI:1269,PHI:245,PHI:2366,PHI:308,PHI:113,PHI:5536,PHI:6837,PHI:8854,PHI:142,PHI:230,PHI:4679,PHI:6717,PHI:1175,PHI:6085,PHI:8002,PHI:1200,PHI:153,PHI:406,PHI:1189,PHI:545,PHI:4941,PHI:2827,PHI:4625,PHI:5045,PHI:7117,PHI:342,PHI:2429,PHI:56,PHI:736,PHI:1032,PHI:246,PHI:7240,PHI:1196,PHI:7568,PHI:5426,PHI:6148,PHI:4028,PHI:2327,PHI:4587,PHI:2365,PHI:149,PHI:2303,PHI:170,PHI:309,PHI:4626,P…	0	.	0	.	0	.	0	0.065	0	0	0.1	0	0	45371.36	395	0	6.4999	6	82	174	117	46	215	98	51	47	1.9	.	.	.	0	0	0	0	0	0	0	0	0	0	0
CAY69705	-2.713932	-6.2540535	-0.5000535	.	.	.	.	.	0	.	0	.	0	.	0	0.041	0	0	0.16	0	0	50514.24	440	2	6.7629	9	98	198	129	59	236	104	56	48	2.4	.	.	.	0	0	0	0	0	0	0	0	0	0.06	0
CAY70893	-2.713932	-6.4631075	-0.5291075	.	.	.	.	.	0	.	0	.	0	.	0	0.011	0	0	0.13	0	0	61495.19	553	-7.5	5.79	9	158	274	179	71	302	140	71	69	1.519607843	.	.	.	0	0	0	0	0	0	0	0	0.03	7.85	0
CAY67973	-2.7140086	-5.455755	-0.515755	.	.	.	reduced_virulence	PHI:6111,PHI:4677,PHI:4182	0	.	0	.	0	.	0	0.01	0	0	0.14	0	0	97792.06	876	-6.5	5.9426	11	243	447	258	106	468	209	106	103	1.540540541	.	.	.	0	0	0	0	0	0	0	0	0	0.03	0
CAY69738	-2.7178726	-1.4815695	-0.5355695	.	.	.	loss_of_pathogenicity,reduced_virulence,unaffected_pathogenicity	PHI:2734,PHI:3824,PHI:3823,PHI:9325	0	.	0	.	0	.	0	0.009	0	0	0.48	0	0	67293.85	596	-18	4.6955	7	157	297	164	75	311	143	65	78	1.742574257	.	.	.	0	0	0	0	0	0	0	0	1.41	1.78	0
CAY71093	-2.718785	-4.5945545	-0.5265545	.	.	.	.	.	0	.	0	.	0	.	0.001	0.321	0	0	0.11	0	0	36743.4	329	6.5	9.4963	0	102	179	57	25	122	98	54	44	1.272727273	.	.	.	0	0	0	0	0	0	0	0	0	0	0
CAY67512	-2.718785	-4.7839845	-0.5179845	.	.	.	.	.	0	.	0	.	0	.	0.007	0.282	0	0	0.03	0	0	35624.02	320	11.5	10.1939	0	93	168	78	22	139	88	51	37	1.237288136	.	.	.	0	0	0	0	0	0	0	0	0	0	0
CAY70901	-2.7191534	-6.452251	-0.512251	.	.	.	.	.	0	.	0	.	0	.	0	0.01	0	0	0.02	0	0	117801.46	1066	-53	4.5931	1	287	583	250	76	460	332	146	186	0.926086957	.	.	.	0	0	0	0	0	0	0	0	0	0	0
CAY71613	-2.7198076	-5.4941745	-0.5481745	.	.	.	reduced_virulence	PHI:8574	0	.	0	.	0	.	0	0.009	0	0	0.08	0	0	116697.32	1060	-27	4.8177	4	321	548	351	114	584	257	119	138	1.053571429	.	.	.	0	0	0	0	0	0	0	0	0.04	1.61	0
CAY69697	-2.720747	3.4519935	-2.5380065	.	.	.	loss_of_pathogenicity,reduced_virulence	PHI:3523,PHI:3243,PHI:5190,PHI:386	0	.	0	.	0	.	0.695	0.47	0	0	0.22	1	0	21449.58	195	-7	4.5754	2	55	99	66	22	114	48	21	27	1.088888889	.	.	.	0	0	0	0	0	0	1	0	12.69	12.7	0
CAY68070	-2.7214017	1.3330615	-0.4369385	.	.	.	.	.	0	.	0	.	0	.	0.999	0.296	0	0	0.19	0	0	7554.78	67	5	11.0845	1	18	35	20	1	31	23	14	9	1.1	.	.	.	0	0	0	0	0	0	0	0	0	0	0
CAY70321	-2.7214017	1.3330615	-0.4369385	.	.	.	.	.	0	.	0	.	0	.	0.999	0.296	0	0	0.19	0	0	7554.78	67	5	11.0845	1	18	35	20	1	31	23	14	9	1.1	.	.	.	0	0	0	0	0	0	0	0	0	0	0
CAY69767	-2.7216167	-5.939807	-0.503807	.	.	.	.	.	0	.	0	.	0	.	0	0.094	0	0	0.15	0	0	50204.27	448	-11	5.0662	5	111	225	118	42	213	150	72	78	1.602564103	.	.	.	0	0	0	0	0	0	0	0	0	0	0
CAY70756	-2.7220526	-5.9341415	-0.5161415	.	.	.	.	.	0	.	0	.	0	.	0	0.097	0	0	0.26	0	0	94920.57	858	53.5	10.6446	5	258	463	237	56	377	198	129	69	1.674074074	.	.	.	0	0	0	0	0	0	0	0	0.08	0.12	0
CAY71715	-2.7222717	-5.6889055	-0.6069055	.	.	.	.	.	0	.	0	.	0	.	0	0.153	0	0	0.08	0	0	41515.1	370	20	10.3865	0	110	194	66	38	137	113	70	43	1.888888889	.	.	.	0	0	0	0	0	0	0	0	0	0	0
CAY71101	-2.7222717	-5.844971	-0.570971	.	.	.	.	.	0	.	0	.	0	.	0	0.121	0	0	0.06	0	0	41227.08	365	10	9.9471	0	113	192	61	18	109	138	75	63	1.704545455	.	.	.	0	0	0	0	0	0	0	0	0	0	0
CAY70481	-2.7237537	-3.8649005	-0.6729005	.	.	.	.	.	0	.	0	.	0	.	0.007	0.461	0	0	0.75	0	0	50756.66	486	-5.5	5.1634	1	186	311	102	41	220	66	32	34	1.448598131	.	.	.	0	0	0	0	0	0	0	0	0.04	0.04	0
CAY68603	-2.7244751	-0.356663	-0.542663	.	.	.	.	.	0	.	0	.	0	.	0.452	0.579	0	0	0.29	0	0	28197.97	249	1	6.8097	9	69	130	55	24	117	53	28	25	1.666666667	.	.	.	0	0	0	0	0	0	0	0	0	0.26	0
CAY67528	-2.7244751	0.752211	-0.591789	.	.	.	.	.	0	.	0	.	0	.	0.585	0.639	0	0	0.38	0	0	34446.28	308	7.5	7.8585	14	94	159	86	31	156	70	41	29	1.930232558	.	.	.	0	0	0	0	0	0	0	0	0	0.01	0
CAY72066	-2.7252712	-6.504411	-0.558411	.	.	.	.	.	0	.	0	.	0	.	0	0.009	0	0	0.09	0	0	111927.82	1019	-40.5	4.7591	1	311	586	238	82	403	289	133	156	1.301204819	.	.	.	0	0	0	0	0	0	0	0	0.03	0.03	0
CAY69866	-2.7263613	0.4859655	-0.5120345	.	.	.	loss_of_pathogenicity,reduced_virulence	PHI:6986,PHI:6746,PHI:5394	0	.	0	.	0	.	0	0.333	0	0	0.16	0	0	43415.08	402	-2	6.0169	10	123	214	103	30	216	113	57	56	0.959183673	.	.	.	0	0	0	0	0	0	0	0	0	0	0
CAY72154	-2.7268517	-11.460468	-6.492468	.	.	.	.	.	0	.	0	.	0	.	0.026	0.146	0	1	0.23	0	1	9221.76	81	3	8.4732	2	24	36	25	17	56	12	8	4	1.333333333	.	.	.	1	0	0	0	0	0	2	2	41.75	41.75	0.65
CAY68873	-2.7285821	-6.11075	-0.53075	.	.	.	.	.	0	.	0	.	0	.	0	0.07	0	0	0.07	0	0	62913.66	575	15.5	8.5878	6	201	303	157	67	287	140	83	57	1.032258065	.	.	.	0	0	0	0	0	0	0	0	0	0.03	0
CAY69506	-2.7285821	-1.260752	-0.512752	.	.	.	loss_of_pathogenicity,reduced_virulence	PHI:4677,PHI:2310,PHI:4182,PHI:346,PHI:6111,PHI:334,PHI:1015,PHI:2826,PHI:300	0	.	0	.	0	.	0	0.042	0	0	0.16	0	0	59831.76	540	16	9.3342	5	189	299	139	50	249	138	81	57	0.828282828	.	.	.	0	0	0	0	0	0	0	0	0	0	0
CAY70327	-2.7300792	-9.4660505	-6.4340505	.	.	.	reduced_virulence	PHI:2337	0	.	0	.	0	.	0.021	0.307	0	1	0.49	0	1	31656.24	279	-0.5	6.2473	3	80	139	77	49	166	53	27	26	1.481481481	.	.	.	1	1	0	0	0	0	4	4	22.06	87.54	0.97826087
CAY67311	-2.730182	-1.07103	-0.73503	.	.	.	.	.	0	.	0	.	0	.	0.369	0.575	0	0	0.3	0	0	21569.58	191	5.5	8.4906	2	58	98	49	25	97	51	30	21	1.3125	.	.	.	0	0	0	0	0	0	0	0	0.07	0.07	0
CAY67576	-2.733339	1.9269125	-0.7970875	.	.	.	.	.	0	.	0	.	0	.	0.879	0.575	0	0	0.14	0	0	19689.48	175	1	7.2069	0	48	83	54	14	79	52	27	25	1.62962963	.	.	.	0	0	0	0	0	0	0	0	1.74	1.74	0
CAY71811	-2.7345648	-12.5456515	-6.9956515	.	.	.	.	.	0	.	0	.	0	.	0	0.075	0	0	0.38	0	1	31154.28	283	17.5	10.6072	0	95	148	101	42	164	42	31	11	1.647058824	.	.	.	0	0	0	0	0	0	5	5	22.11	99.37	0
CAY71184	-2.7350023	2.9706715	-1.0313285	.	.	.	.	.	0	.	0	.	0	.	0.9	0.767	0	0	0.27	0	0	10136.82	91	11	10.9908	1	28	46	25	10	47	22	17	5	1.368421053	.	.	.	0	0	0	0	0	0	0	0	0	0	0
CAY69075	-2.735074	-0.07807	-0.49207	.	.	.	.	.	0	.	0	.	0	.	0.488	0.581	0	0	0.14	0	0	22061.23	195	-3	5.1358	0	46	92	54	20	99	58	28	30	1.757575758	.	.	.	0	0	0	0	0	0	0	0	0	0.01	0
CAY69816	-2.735074	0.8878865	-0.5701135	.	.	.	.	.	0	.	0	.	0	.	0.643	0.6	0	0	0.23	0	0	11890.41	105	4.5	10.0334	0	30	50	28	6	38	25	15	10	3.444444444	.	.	.	0	0	0	0	0	0	0	0	0	0	0
CAY68821	-2.7372308	-3.652115	2.293885	.	.	.	.	.	0	.	0	.	0	.	0	0.009	1	1	0.16	0	0	65127.89	576	36	9.986	13	137	277	163	56	305	155	98	57	1.625	.	.	.	1	0	0	0	0	1	0	0	0.25	0.64	0
CAY70578	-2.7383149	-4.383944	-0.549944	.	.	.	.	.	0	.	0	.	0	.	0.031	0.33	0	0	0.4	0	0	21468.85	192	15	10.9422	0	64	105	43	16	69	51	35	16	1.76	.	.	.	0	0	0	0	0	0	0	0	0.03	0.03	0
CAY67822	-2.7387638	2.1508485	-0.3151515	.	.	.	.	.	0	.	0	.	0	.	0.942	0.469	0	0	0.1	0	0	12299.03	111	-1.5	6.1253	3	31	56	34	8	53	36	19	17	1.235294118	.	.	.	0	0	0	0	0	0	0	0	0.06	0.06	0
CAY69779	-2.7389708	4.1170455	-0.6029545	.	.	.	reduced_virulence	PHI:1097	0	.	0	.	0	.	0.923	0.697	0	0	0.21	0	0	22162.57	199	1	7.1672	1	56	94	62	23	106	54	28	26	1.583333333	.	.	.	0	0	0	0	0	0	0	0	0.01	0.04	0
CAY67205	-2.739011	2.182599	-0.511401	.	.	.	.	.	0	.	0	.	0	.	0.865	0.584	0	0	0.45	0	0	24678.73	219	16	9.812	9	75	121	46	22	91	58	39	19	1.964285714	.	.	.	0	0	0	0	0	0	0	0	0	0	0
CAY69985	-2.739011	3.0606065	-0.5213935	.	.	.	.	.	0	.	0	.	0	.	0.932	0.665	0	0	0.28	0	0	20898.55	187	15	10.0555	7	68	101	39	17	81	53	35	18	1.314285714	.	.	.	0	0	0	0	0	0	0	0	0	0	0
CAY71080	-2.7433774	-1.593653	-0.549653	.	.	.	.	.	0	.	0	.	0	.	0.158	0.668	0	0	0.38	0	0	36544.68	320	11.5	8.3365	17	91	162	68	40	156	75	45	30	2.159090909	.	.	.	0	0	0	0	0	0	0	0	0	0	0
CAY72030	-2.7433774	3.5504245	-0.8775755	.	.	.	.	.	0	.	0	.	0	.	1	0.738	0	0	0.1	0	0	11661.53	101	1	7.6755	3	23	44	28	2	45	29	15	14	3.090909091	.	.	.	0	0	0	0	0	0	0	0	0	0	0
CAY68245	-2.7433774	3.6670185	-0.5449815	.	.	.	.	.	0	.	0	.	0	.	0.977	0.725	0	0	0.15	0	0	18649.35	168	0.5	6.7249	1	39	86	50	13	84	48	25	23	1.62962963	.	.	.	0	0	0	0	0	0	0	0	0	0.01	0
CAY67253	-2.7433774	2.7617535	-0.6342465	.	.	.	.	.	0	.	0	.	0	.	0.856	0.71	0	0	0.31	0	0	16499.92	142	6.5	9.0802	3	34	64	36	21	68	39	24	15	2.470588235	.	.	.	0	0	0	0	0	0	0	0	0	0	0
CAY68795	-2.7433774	3.2862885	-0.5717115	.	.	.	unaffected_pathogenicity	PHI:1658	0	.	0	.	0	.	0.998	0.645	0	0	0.05	0	0	27577.63	239	0	6.4839	9	60	119	48	28	101	71	37	34	2.620689655	.	.	.	0	0	0	0	0	0	0	0	0	0	0
CAY69523	-2.7433774	7.413582	-0.514418	.	.	.	reduced_virulence,effector_(plant_avirulence_determinant),unaffected_pathogenicity	PHI:4936,PHI:2356,PHI:3807,PHI:4937,PHI:5303,PHI:2905,PHI:2153	0	.	0	.	0	.	0.817	0.671	0	0	0.17	0	0	18232.96	161	0	6.4736	3	36	69	38	21	84	47	24	23	2.111111111	.	.	.	0	0	0	0	0	0	0	0	0	0	0
CAY67852	-2.7433774	1.6605265	-0.7034735	.	.	.	.	.	0	.	0	.	0	.	0.805	0.589	0	0	0.03	0	0	12275.98	105	2	8.1116	4	27	46	24	11	45	38	20	18	2.384615385	.	.	.	0	0	0	0	0	0	0	0	0	0	0
CAY70688	-2.7433774	0.8277555	-0.5522445	.	.	.	.	.	0	.	0	.	0	.	0.571	0.659	0	0	0.09	0	0	18107.43	154	3.5	8.0754	1	33	65	29	26	69	42	24	18	2.722222222	.	.	.	0	0	0	0	0	0	0	0	0	0	0
CAY67538	-2.7433774	2.9657155	-0.5322845	.	.	.	.	.	0	.	0	.	0	.	0.951	0.632	0	0	0.02	0	0	13434.97	116	2.5	7.3525	3	32	52	20	15	47	35	20	15	1.875	.	.	.	0	0	0	0	0	0	0	0	0	0	0
CAY68963	-2.7433774	3.8181225	-0.6098775	.	.	.	.	.	0	.	0	.	0	.	0.994	0.744	0	0	0.07	0	0	12361.26	108	2.5	7.9326	6	27	51	25	5	49	37	20	17	1.5625	.	.	.	0	0	0	0	0	0	0	0	0	0	0
CAY68552	-2.7433774	5.7682225	-0.5577775	.	.	.	loss_of_pathogenicity,reduced_virulence	PHI:9517,PHI:2322,PHI:2832,PHI:7979,PHI:509	0	.	0	.	0	.	0.62	0.601	0	0	0.18	0	0	30266.8	272	4.5	7.7876	4	74	129	90	26	142	70	39	31	1.608695652	.	.	.	0	0	0	0	0	0	0	0	0	5	0
CAY70043	-2.7433774	1.8149655	-0.5790345	.	.	.	.	.	0	.	0	.	0	.	0.716	0.683	0	0	0.41	0	0	29328.29	255	6	8.3279	5	66	123	60	36	125	65	37	28	2.194444444	.	.	.	0	0	0	0	0	0	0	0	0	0.07	0
CAY69469	-2.7433774	3.4587385	-0.4112615	.	.	.	.	.	0	.	0	.	0	.	0.961	0.684	0	0	0.13	0	0	15892.28	137	10	8.8184	7	35	59	37	14	57	52	33	19	2.571428571	.	.	.	0	0	0	0	0	0	0	0	0	0	0
CAY67422	-2.7433774	3.5021115	-0.5178885	.	.	.	.	.	0	.	0	.	0	.	0.932	0.738	0	0	0.15	0	0	20307.49	180	1.5	6.9415	5	41	84	55	20	95	50	27	23	2	.	.	.	0	0	0	0	0	0	0	0	0	0.04	0
CAY70112	-2.7433774	-0.671602	-0.605602	.	.	.	.	.	0	.	0	.	0	.	0.408	0.581	0	0	0	0	0	24927.63	214	6.5	9.0818	4	50	89	54	21	102	62	35	27	2.071428571	.	.	.	0	0	0	0	0	0	0	0	0	0	0
CAY70517	-2.7433774	-0.411114	-0.573114	.	.	.	.	.	0	.	0	.	0	.	0.401	0.626	0	0	0.01	0	0	25984.36	222	-0.5	6.3762	10	54	99	48	30	105	73	38	35	2	.	.	.	0	0	0	0	0	0	0	0	0	0	0
CAY68902	-2.7433774	1.0830135	-0.3569865	.	.	.	.	.	0	.	0	.	0	.	0.541	0.699	0	0	0.17	0	0	23015.74	193	1	6.7491	3	42	90	36	37	90	56	30	26	3	.	.	.	0	0	0	0	0	0	0	0	0	0.05	0
CAY67992	-2.7433774	1.396195	-0.721805	.	.	.	loss_of_pathogenicity,unaffected_pathogenicity,reduced_virulence,lethal,increased_virulence_(hypervirulence)	PHI:339,PHI:1036,PHI:317,PHI:1061,PHI:3280,PHI:8752,PHI:861,PHI:3834,PHI:269,PHI:471,PHI:449,PHI:2052,PHI:780,PHI:7134,PHI:7133,PHI:7011,PHI:3831,PHI:8036,PHI:270,PHI:6703,PHI:507,PHI:8035,PHI:62,PHI:6950,PHI:7009,PHI:4736,PHI:808,PHI:787,PHI:182,PHI:1119,PHI:3279,PHI:3623,PHI:2054,PHI:3833,PHI:3478,PHI:3832	0	.	0	.	0	.	0.721	0.632	0	0	0	0	0	23128.15	206	-2	5.4378	3	62	99	64	17	96	61	30	31	1.545454545	.	.	.	0	0	0	0	0	0	0	0	0.01	0.01	0
CAY69244	-2.7433774	2.55485	-0.54115	.	.	.	.	.	0	.	0	.	0	.	0.849	0.667	0	0	0.02	0	0	22520.38	195	-2	5.1605	6	49	93	38	18	89	58	28	30	1.962962963	.	.	.	0	0	0	0	0	0	0	0	0	0.01	0
CAY68537	-2.7433774	1.6277385	-0.8922615	.	.	.	.	.	0	.	0	.	0	.	0.727	0.693	0	0	0.02	0	0	22666.74	200	1	6.857	3	58	95	55	23	96	53	28	25	1.620689655	.	.	.	0	0	0	0	0	0	0	0	0	0	0
CAY67950	-2.7433774	0.846837	-0.503163	.	.	.	.	.	0	.	0	.	0	.	0.633	0.592	0	0	0.38	0	0	12518.5	110	5	9.4527	2	33	52	32	12	54	32	19	13	2	.	.	.	0	0	0	0	0	0	0	0	0	0	0
CAY69984	-2.7433774	1.5095825	-0.8904175	.	.	.	.	.	0	.	0	.	0	.	0.794	0.606	0	0	0.12	0	0	10039.31	87	-4	4.5608	4	23	38	16	9	40	30	13	17	1.857142857	.	.	.	0	0	0	0	0	0	0	0	0	0	0
CAY70834	-2.7433774	3.622807	-0.475193	.	.	.	.	.	0	.	0	.	0	.	0.989	0.694	0	0	0.24	0	0	10839.59	96	3.5	9.7899	1	23	46	32	4	45	28	16	12	2.636363636	.	.	.	0	0	0	0	0	0	0	0	0	0	0
CAY70146	-2.7441516	-5.155133	-0.875133	.	.	.	reduced_virulence	PHI:5234	0	.	0	.	0	.	0	0.12	0	0	0.64	0	0	45374.47	428	-6.5	4.9273	7	156	252	140	31	234	91	43	48	1.114583333	.	.	.	0	0	0	0	0	0	0	0	0	0.28	0
CAY69988	-2.745289	2.3457095	-0.5702905	.	.	.	.	.	0	.	0	.	0	.	0.808	0.678	0	0	0.34	0	0	9459.88	86	1.5	7.9984	1	29	44	24	7	44	22	12	10	1.428571429	.	.	.	0	0	0	0	0	0	0	0	0	0.03	0
CAY68618	-2.7455218	3.38389	0.25789	.	.	.	.	.	0	.	0	.	0	.	1	0.521	0	0	0.45	0	0	7188.57	64	4.5	8.5189	4	16	31	25	9	41	14	10	4	1.416666667	.	.	.	0	0	0	0	0	0	0	0	1.68	1.68	0
CAY67209	-2.746428	-5.0793765	-6.8093765	.	.	.	loss_of_pathogenicity,reduced_virulence,unaffected_pathogenicity	PHI:8930,PHI:3022,PHI:3373,PHI:6180,PHI:2222,PHI:2160	0	.	0	.	0	.	0.033	0.422	0	0	0.78	0	1	30060.01	273	-6	4.6747	3	85	154	85	34	152	44	20	24	1.58	.	.	.	0	0	0	0	0	0	4	4	23.78	85.88	0
CAY69372	-2.7466185	-5.8561505	-0.5161505	.	.	.	.	.	0	.	0	.	0	.	0	0.11	0	0	0.01	0	0	39465.74	356	6.5	7.5301	6	120	195	77	32	145	97	55	42	1.05	.	.	.	0	0	0	0	0	0	0	0	0	0	0
CAY71394	-2.7470927	-3.611905	-0.509905	.	.	.	.	.	0	.	0	.	0	.	0.002	0.481	0	0	0.09	0	0	41704.82	372	1	6.5659	8	106	199	67	51	167	93	53	40	1.138888889	.	.	.	0	0	0	0	0	0	0	0	0	0.01	0
CAY70034	-2.747274	0.527054	-0.450946	.	.	.	unaffected_pathogenicity	PHI:3388	0	.	0	.	0	.	0.55	0.613	0	0	0.18	0	0	11886.6	107	-3	4.8781	1	28	54	34	14	64	32	15	17	1.148148148	.	.	.	0	0	0	0	0	0	0	0	0.01	0.04	0
CAY70299	-2.747274	1.1570855	-0.5469145	.	.	.	.	.	0	.	0	.	0	.	0.678	0.606	0	0	0.04	0	0	22994.46	202	0	6.4879	3	48	96	61	21	109	56	29	27	1.441176471	.	.	.	0	0	0	0	0	0	0	0	0	0	0
CAY70258	-2.747274	2.8553565	-0.5226435	.	.	.	.	.	0	.	0	.	0	.	0.951	0.612	0	0	0.3	0	0	20362.38	174	1	6.8453	4	36	74	51	25	94	47	25	22	2.5	.	.	.	0	0	0	0	0	0	0	0	0	0	0
CAY68016	-2.747274	2.0983055	-0.6196945	.	.	.	.	.	0	.	0	.	0	.	0.812	0.641	0	0	0.08	0	0	27016.34	243	8	9.6661	2	67	118	79	24	130	64	37	27	1.608695652	.	.	.	0	0	0	0	0	0	0	0	0	0.93	0
CAY70269	-2.7483835	-3.177313	2.468687	.	.	.	.	.	0	.	0	.	0	.	0	0.059	1	1	0.04	0	0	42487.33	378	-11.5	4.8975	6	96	201	96	38	166	104	49	55	2.173913043	.	.	.	0	0	0	0	0	1	0	0	0	0	0
CAY71083	-2.7484083	-9.1591385	-3.3511385	.	.	.	.	.	0	.	0	.	0	AA7,AA4	0	0.032	0	0	0.22	1	0	64432.3	590	2.5	6.7792	6	183	324	166	57	309	148	79	69	1.188034188	.	.	.	0	0	0	0	0	0	1	0	0.04	6.11	0
CAY69247	-2.7484925	-4.68435	-0.52035	.	.	.	.	.	0	.	0	.	0	.	0	0.306	0	0	0.07	0	0	33362.54	296	-1	6.2679	0	81	159	64	22	105	110	56	54	1.837209302	.	.	.	0	0	0	0	0	0	0	0	0	0	0
CAY71866	-2.7487516	-8.3499175	-2.7099175	.	.	.	.	.	0	.	0	.	0	.	0	0.06	0	0	0.22	1	0	114600.07	1038	-124	4.0424	6	310	550	269	65	402	352	119	233	1.787878788	.	.	.	0	0	0	0	0	0	1	1	0.01	21.13	0
CAY70509	-2.7493877	1.863725	-1.322275	.	.	.	.	.	0	.	0	.	0	.	0.812	0.719	0	0	0.06	0	0	25359.07	232	3.5	9.3304	1	70	116	89	14	118	50	27	23	1.268292683	.	.	.	0	0	0	0	0	0	0	0	1.01	4.48	0
CAY71043	-2.7515388	2.9871495	-1.1568505	.	.	.	reduced_virulence	PHI:3040,PHI:6213,PHI:3005,PHI:6609	0	.	0	.	0	.	0.848	0.676	0	0	0.31	0	0	24540.27	226	5.5	8.6421	3	77	117	75	17	125	44	26	18	0.98	.	.	.	0	0	0	0	0	0	0	0	0.01	0.25	0
CAY68598	-2.7522433	3.330042	-0.605958	.	.	.	.	.	0	.	0	.	0	.	0.976	0.68	0	0	0.12	0	0	22075.7	202	7.5	10.0065	0	62	104	55	11	84	58	34	24	1.351351351	.	.	.	0	0	0	0	0	0	0	0	0	0	0
CAY70297	-2.7533686	-4.764551	-0.522551	.	.	.	.	.	0	.	0	.	0	.	0	0.293	0	0	0.29	0	0	41094.67	375	12	9.311	2	110	221	87	35	168	86	53	33	1.217391304	.	.	.	0	0	0	0	0	0	0	0	0	0	0
CAY71516	-2.7538514	-5.5490675	-0.5210675	.	.	.	.	.	0	.	0	.	0	.	0.005	0.157	0	0	0.13	0	0	33254.9	291	-6.5	4.8166	1	67	134	86	31	151	69	32	37	1.975609756	.	.	.	0	0	0	0	0	0	0	0	0	0.01	0
CAY68754	-2.7565105	-0.574981	-0.208981	.	.	.	.	.	0	.	0	.	0	.	0.503	0.436	0	0	0.21	0	0	8340.57	72	4	8.5563	2	17	34	16	11	36	20	13	7	1.6	.	.	.	0	0	0	0	0	0	0	0	0	0	0
CAY71223	-2.7565885	-2.5300145	-0.5140145	.	.	.	.	.	0	.	0	.	0	.	0.398	0.266	0	0	0.05	0	0	14949.84	133	-5	4.5312	0	33	68	49	7	63	39	17	22	1.2	.	.	.	0	0	0	0	0	0	0	0	0.02	0.02	0
CAY71435	-2.7610729	-9.2317285	-6.9977285	.	.	.	reduced_virulence	PHI:9082	0	.	0	.	0	.	0.005	0.456	0	0	0.35	0	1	33229.6	304	17	10.3327	2	104	156	96	40	189	63	40	23	1.12987013	.	.	.	0	0	0	0	0	0	3	3	2.81	78.61	0
CAY70606	-2.762155	-5.8937555	-0.5177555	.	.	.	.	.	0	.	0	.	0	.	0.001	0.103	0	0	0.17	0	0	34919.77	310	-9.5	4.5665	4	81	153	98	30	164	75	33	42	1.765957447	.	.	.	0	0	0	0	0	0	0	0	0	0.05	0
CAY67621	-2.762155	-0.2845575	-0.7165575	.	.	.	.	.	0	.	0	.	0	.	0.719	0.353	0	0	0.22	0	0	20999.26	181	-4.5	4.8091	6	38	87	53	21	96	41	19	22	2.941176471	.	.	.	0	0	0	0	0	0	0	0	0	5.9	0
CAY71426	-2.7627697	-5.480852	-0.512852	.	.	.	reduced_virulence,lethal,unaffected_pathogenicity,increased_virulence_(hypervirulence)	PHI:423,PHI:7617,PHI:7618,PHI:2549,PHI:1458,PHI:7620,PHI:8011,PHI:6510,PHI:7619	0	.	0	.	0	.	0	0.172	0	0	0.26	0	0	58641.01	537	11.5	8.9643	7	173	292	134	53	298	137	76	61	0.899280576	.	.	.	0	0	0	0	0	0	0	0	0	0.05	0
CAY69379	-2.762997	-0.963551	-2.997551	.	.	.	.	.	0	.	0	.	0	.	0.695	0.644	0	0	0.69	1	0	24054.56	213	7.5	9.5173	1	60	103	61	35	128	38	24	14	1.340909091	.	.	.	0	0	0	0	0	0	1	1	9.83	40.5	0
CAY68075	-2.7633247	-1.2428765	-0.2948765	.	.	.	.	.	0	.	0	.	0	.	0.667	0.175	0	0	0.5	0	0	6815.9	58	3	8.5599	2	14	28	13	10	34	12	8	4	1.166666667	.	.	.	0	0	0	0	0	0	0	0	0	0	0
CAY71656	-2.7637453	0.675519	-0.512481	.	.	.	.	.	0	.	0	.	0	.	0.756	0.442	0	0	0.14	0	0	11587.52	103	-1	6.2214	0	27	53	16	12	38	40	21	19	1.647058824	.	.	.	0	0	0	0	0	0	0	0	0	0	0
CAY71644	-2.7646782	-6.108386	-0.588386	.	.	.	.	.	0	.	0	.	0	.	0	0.08	0	0	0.27	0	0	67090.55	598	17.5	9.7697	3	177	313	153	66	282	119	72	47	1.494949495	.	.	.	0	0	0	0	0	0	0	0	0	0.46	0
CAY71893	-2.7650466	-6.318786	-0.600786	.	.	.	.	.	0	.	0	.	0	.	0	0.047	0	0	0.09	0	0	98218.07	874	16.5	9.2333	2	260	452	181	95	395	210	117	93	1.142857143	.	.	.	0	0	0	0	0	0	0	0	0	0.01	0
CAY69323	-2.7702093	-12.1504305	-6.6724305	.	.	.	.	.	0	.	0	.	0	.	0	0.087	0	1	0.18	0	1	35095.3	316	-13	4.4338	2	92	170	88	27	148	71	30	41	1.625	.	.	.	1	0	0	0	0	0	2	2	20.64	43.49	1
CAY67094	-2.772282	-12.858384	-6.924384	.	.	.	.	.	0	.	0	.	0	.	0	0.011	0	0	0.04	0	1	110924.86	1015	3.5	6.9559	9	340	553	276	90	503	238	124	114	1.205263158	.	.	.	0	0	0	0	0	0	9	8	0	181.37	0
CAY71557	-2.7723124	-7.5641815	-6.7201815	.	.	.	loss_of_pathogenicity,reduced_virulence,unaffected_pathogenicity,increased_virulence_(hypervirulence)	PHI:6965,PHI:8973,PHI:6673,PHI:8857,PHI:3163,PHI:8991,PHI:9113,PHI:9020,PHI:8983,PHI:8988,PHI:9022,PHI:9468,PHI:4498,PHI:8981,PHI:4164,PHI:8931,PHI:8990,PHI:554,PHI:3374,PHI:9523,PHI:140,PHI:3451,PHI:8732,PHI:3614,PHI:2200,PHI:7894,PHI:2677,PHI:8984	0	.	0	.	0	.	0	0.026	0	1	0.09	0	1	134299.05	1212	-29.5	4.8631	10	363	642	335	110	573	299	140	159	1.729281768	.	.	.	1	0	0	0	0	0	2	3	23.09	67.01	0.739130435
CAY68440	-2.7725751	-2.314031	-0.178031	.	.	.	.	.	0	.	0	.	0	.	0.225	0.419	0	0	0.35	0	0	8030.33	68	5	8.7267	3	17	29	18	14	38	19	13	6	2.111111111	.	.	.	0	0	0	0	0	0	0	0	0.81	0.81	0
CAY71997	-2.7728658	-6.163175	-0.487175	.	.	.	.	.	0	.	0	.	0	.	0.003	0.051	0	0	0.28	0	0	22908.3	200	-13	4.293	2	42	92	57	26	112	56	22	34	1.909090909	.	.	.	0	0	0	0	0	0	0	0	0	0.01	0
CAY71525	-2.7730432	-6.267421	-0.579421	.	.	.	.	.	0	.	0	.	0	.	0	0.052	0	0	0.02	0	0	73622.14	666	11	8.9948	0	190	355	135	62	302	187	103	84	1.164383562	.	.	.	0	0	0	0	0	0	0	0	0	3.67	0
CAY69607	-2.7740374	-4.8386385	-0.6746385	.	.	.	.	.	0	.	0	.	0	.	0	0.306	0	0	0.02	0	0	38954.86	347	0	6.5292	1	102	184	88	30	158	95	48	47	1.703703704	.	.	.	0	0	0	0	0	0	0	0	0	0.04	0
CAY67098	-2.774215	-4.8619135	-0.5279135	.	.	.	reduced_virulence	PHI:8048,PHI:8041,PHI:6927	0	.	0	.	0	.	0	0.111	0	0	0.06	0	0	26485.04	235	-28	3.9344	2	56	129	55	27	117	72	23	49	1.222222222	.	.	.	0	0	0	0	0	0	0	0	0.07	0.07	0
CAY70624	-2.7754688	-1.940994	-1.138994	.	.	.	reduced_virulence,unaffected_pathogenicity,increased_virulence_(hypervirulence)	PHI:7902,PHI:4613,PHI:9184,PHI:6706,PHI:624,PHI:9332,PHI:6995,PHI:8301,PHI:645,PHI:3411	0	.	0	.	0	.	0	0.033	0	0	0.03	0	0	58767.52	546	9	9.474	3	173	290	201	36	314	126	68	58	0.819548872	.	.	.	0	0	0	0	0	0	0	0	0	0.01	0
CAY67806	-2.775837	-7.8454505	-6.8994505	.	.	.	loss_of_pathogenicity,reduced_virulence,unaffected_pathogenicity	PHI:440,PHI:7150,PHI:7573,PHI:3801,PHI:2096,PHI:7153,PHI:2099,PHI:2095,PHI:4750,PHI:2098,PHI:1041,PHI:8866,PHI:7492,PHI:7151,PHI:7152	0	.	0	.	0	.	0	0.009	0	0	0.1	0	1	120509.49	1089	-15	5.2994	18	309	584	352	115	613	255	125	130	1.32160804	.	.	.	0	0	0	0	0	0	10	10	0	215.24	0
CAY70554	-2.776643	-7.4531365	-2.5071365	.	.	.	reduced_virulence,unaffected_pathogenicity	PHI:8755,PHI:4250,PHI:7791,PHI:9459,PHI:2624,PHI:7061,PHI:6460,PHI:4249,PHI:6586	0	.	0	.	0	.	0	0.009	0	0	0.1	1	0	170054.77	1545	6.5	6.7904	17	457	800	486	158	826	396	211	185	1.395759717	.	.	.	0	0	0	0	0	0	0	1	0	16.63	0
CAY70665	-2.7769814	-4.4424525	-0.5544525	.	.	.	.	.	0	.	0	.	0	.	0.027	0.325	0	0	0.41	0	0	30764.38	276	18	10.1171	5	82	150	74	24	134	58	39	19	1.822222222	.	.	.	0	0	0	0	0	0	0	0	0	0.03	0
CAY68718	-2.7812862	-5.236409	-0.626409	.	.	.	reduced_virulence,unaffected_pathogenicity	PHI:6134,PHI:1933,PHI:5654,PHI:1776,PHI:1939	0	.	0	.	0	.	0	0.065	0	0	0.41	0	0	50090.35	452	0	6.4947	10	138	242	131	49	239	107	57	50	1.41025641	.	.	.	0	0	0	0	0	0	0	0	0	3.29	0
CAY70900	-2.7813468	-1.3499225	-0.5599225	.	.	.	loss_of_pathogenicity,reduced_virulence,unaffected_pathogenicity,increased_virulence_(hypervirulence)	PHI:8973,PHI:189,PHI:3020,PHI:606,PHI:9020,PHI:9016,PHI:8988,PHI:6591,PHI:8990,PHI:2674,PHI:8980,PHI:6110,PHI:9465,PHI:9017,PHI:6882,PHI:8732,PHI:9415,PHI:9437,PHI:4497,PHI:6117,PHI:7904,PHI:8984	0	.	0	.	0	.	0	0.035	0	0	0.04	0	0	52912.61	477	12.5	9.0307	4	143	257	128	40	214	130	75	55	1.280487805	.	.	.	0	0	0	0	0	0	0	0	0	0.01	0
CAY71994	-2.7813468	-0.485408	-0.613408	.	.	.	loss_of_pathogenicity,reduced_virulence,unaffected_pathogenicity	PHI:4471,PHI:2491,PHI:2326,PHI:5720	0	.	0	.	0	.	0	0.188	0	0	0	0	0	44107.48	396	0	6.5039	6	122	216	106	36	177	119	62	57	1.631578947	.	.	.	0	0	0	0	0	0	0	0	0	0	0
CAY67417	-2.7816875	-3.1992535	-0.5292535	.	.	.	.	.	0	.	0	.	0	.	0.019	0.536	0	0	0.07	0	0	37507.66	342	0.5	6.6991	7	105	178	111	23	178	86	44	42	1.214285714	.	.	.	0	0	0	0	0	0	0	0	0	0.64	0
CAY68103	-2.781715	-6.4039285	-0.5539285	.	.	.	.	.	0	.	0	.	0	.	0	0.025	0	0	0.02	0	0	100170.76	908	17	9.227	8	265	478	240	63	413	264	143	121	1.56875	.	.	.	0	0	0	0	0	0	0	0	0	0.08	0
CAY70635	-2.7827897	-6.263843	-0.521843	.	.	.	.	.	0	.	0	.	0	.	0	0.043	0	0	0.16	0	0	48646.95	427	-20	4.5554	4	114	215	114	53	185	107	47	60	2.622222222	.	.	.	0	0	0	0	0	0	0	0	1.44	1.46	0
CAY69588	-2.7827897	-2.962555	2.731445	.	.	.	.	.	0	.	0	.	0	.	0	0.051	1	1	0.08	0	0	48179.84	437	-6.5	5.3052	5	134	223	129	47	230	102	50	52	1.371794872	.	.	.	0	0	0	0	0	1	0	0	3.89	7.77	0
CAY68720	-2.7829194	-6.007125	-0.595125	.	.	.	.	.	0	.	0	.	0	.	0	0.098	0	0	0.12	0	0	52198.77	478	-2	5.8712	1	154	247	140	50	267	108	54	54	0.857142857	.	.	.	0	0	0	0	0	0	0	0	0	1.21	0
CAY68660	-2.7829895	-0.3507565	-2.8947565	.	.	.	.	.	0	.	0	.	0	.	0.932	0.492	0	0	0.16	1	0	9088.62	79	6	10.1711	0	16	36	19	8	41	24	15	9	1.666666667	.	.	.	0	0	0	0	0	0	1	1	16.74	16.74	0
CAY71940	-2.783405	-1.4543795	-0.9023795	.	.	.	loss_of_pathogenicity,reduced_virulence,lethal,unaffected_pathogenicity,increased_virulence_(hypervirulence)	PHI:339,PHI:3835,PHI:1036,PHI:317,PHI:1061,PHI:3280,PHI:8752,PHI:861,PHI:3834,PHI:269,PHI:471,PHI:449,PHI:2052,PHI:780,PHI:7134,PHI:7133,PHI:3831,PHI:270,PHI:8036,PHI:6703,PHI:507,PHI:8035,PHI:62,PHI:6950,PHI:808,PHI:4736,PHI:4990,PHI:787,PHI:182,PHI:1119,PHI:3279,PHI:3623,PHI:2054,PHI:3833,PHI:3478,PHI:3832	0	.	0	.	0	.	0.419	0.489	0	0	0.04	0	0	23699.65	215	-7	4.6736	4	67	118	55	16	103	60	27	33	1.361111111	.	.	.	0	0	0	0	0	0	0	0	0.11	0.11	0
CAY69013	-2.7835805	-4.1808545	-0.5688545	.	.	.	.	.	0	.	0	.	0	.	0.172	0.226	0	0	0.14	0	0	23751.89	212	-7	4.7411	1	56	106	66	13	94	63	29	34	2	.	.	.	0	0	0	0	0	0	0	0	0	0	0
CAY71422	-2.7835805	-6.2528535	-0.5408535	.	.	.	.	.	0	.	0	.	0	.	0	0.048	0	0	0.01	0	0	57430.92	511	-0.5	6.452	2	140	254	141	59	248	138	72	66	1.691358025	.	.	.	0	0	0	0	0	0	0	0	0	2.78	0
CAY67692	-2.7838721	-1.717392	-1.171392	.	.	.	.	.	0	.	0	.	0	.	0.519	0.39	0	0	0.06	0	0	9766.98	84	6	10.3163	0	21	31	19	8	31	31	19	12	1.928571429	.	.	.	0	0	0	0	0	0	0	0	0	0	0
CAY70315	-2.7838721	-4.635303	-0.579303	.	.	.	.	.	0	.	0	.	0	.	0	0.324	0	0	0.05	0	0	44597.53	386	9.5	9.4486	1	83	175	92	42	163	119	66	53	3.325	.	.	.	0	0	0	0	0	0	0	0	0	0.1	0
CAY71081	-2.7838721	1.0344755	-0.5735245	.	.	.	.	.	0	.	0	.	0	.	0.826	0.442	0	0	0.08	0	0	11637.06	103	-3	4.8892	0	26	49	30	8	45	32	15	17	2.230769231	.	.	.	0	0	0	0	0	0	0	0	0	0	0
CAY71402	-2.7838721	-3.853064	-0.511064	.	.	.	.	.	0	.	0	.	0	CE12	0.179	0.264	0	0	0.09	0	0	28685.71	249	-2	6.0925	0	53	106	73	33	128	72	37	35	1.75	.	.	.	0	0	0	0	0	0	0	0	0	0	0
CAY71537	-2.7838721	-5.519117	-0.683117	.	.	.	.	.	0	.	0	.	0	.	0	0.194	0	0	0.07	0	0	14489.99	123	-9.5	4.3645	0	26	55	27	11	43	49	20	29	2.833333333	.	.	.	0	0	0	0	0	0	0	0	0.03	0.03	0
CAY71486	-2.7838721	-4.952368	-0.734368	.	.	.	.	.	0	.	0	.	0	.	0.007	0.29	0	0	0.14	0	0	13054.69	114	-1	6.1138	0	25	47	34	9	45	49	25	24	1.722222222	.	.	.	0	0	0	0	0	0	0	0	0	0	0
CAY68094	-2.7838721	-4.3807255	-0.5827255	.	.	.	.	.	0	.	0	.	0	.	0.028	0.339	0	0	0.16	0	0	31114.22	272	14.5	10.3802	1	66	127	77	29	133	73	45	28	2.162162162	.	.	.	0	0	0	0	0	0	0	0	0	0.1	0
CAY67699	-2.7841625	-5.566298	-0.508298	.	.	.	.	.	0	.	0	.	0	.	0	0.157	0	0	0.45	0	0	42641.25	389	-8.5	4.9179	3	115	198	124	39	205	91	43	48	1.652173913	.	.	.	0	0	0	0	0	0	0	0	0	0.85	0
CAY67475	-2.7841625	-6.339446	-0.507446	.	.	.	unaffected_pathogenicity	PHI:1603	0	.	0	.	0	.	0	0.028	0	0	0.21	0	0	69527.07	621	-0.5	6.4434	5	164	315	176	64	298	155	80	75	1.644859813	.	.	.	0	0	0	0	0	0	0	0	0	0	0
CAY70612	-2.7844706	-5.7037655	-0.5797655	.	.	.	.	.	0	.	0	.	0	.	0	0.146	0	0	0.14	0	0	42640.87	379	-1	6.2563	4	97	190	117	30	187	98	50	48	1.769230769	.	.	.	0	0	0	0	0	0	0	0	0.01	0.26	0
CAY71614	-2.7844706	-6.4560685	-0.5100685	.	.	.	.	.	0	.	0	.	0	.	0	0.009	0	0	0.05	0	0	78981.51	706	6.5	7.1623	17	206	351	194	81	372	169	92	77	1.603603604	.	.	.	0	0	0	0	0	0	0	0	0	0.01	0
CAY71357	-2.7847624	-6.3770125	-0.5090125	.	.	.	.	.	0	.	0	.	0	.	0	0.022	0	0	0.08	0	0	50188.07	436	-5.5	5.6245	5	97	198	126	55	224	108	54	54	2.016666667	.	.	.	0	0	0	0	0	0	0	0	0	0	0
CAY67527	-2.7847624	-6.217245	-0.547245	.	.	.	.	.	0	.	0	.	0	.	0	0.055	0	0	0.37	0	0	77820.24	678	3.5	6.7845	6	154	309	206	95	348	152	83	69	2.671052632	.	.	.	0	0	0	0	0	0	0	0	0	0.04	0
CAY69403	-2.7847624	-5.483345	-0.549345	.	.	.	reduced_virulence,unaffected_pathogenicity	PHI:9314,PHI:3385,PHI:8570,PHI:7938	0	.	0	.	0	.	0	0.011	0	0	0.02	0	0	66547.37	589	-3.5	6.0842	10	164	277	165	72	300	157	80	77	1.717391304	.	.	.	0	0	0	0	0	0	0	0	0	0.25	0
CAY70423	-2.7847624	0.823102	-0.522898	.	.	.	reduced_virulence,unaffected_pathogenicity	PHI:6199,PHI:7735,PHI:7734,PHI:277,PHI:249,PHI:2477,PHI:6206,PHI:7181,PHI:7143,PHI:213	0	.	1	PF00160	0	.	0	0.391	0	0	0.26	0	0	44995.76	398	-2	6.0095	5	96	194	104	51	200	107	54	53	1.954545455	.	.	.	0	0	0	0	0	0	0	0	0	0	0
CAY71447	-2.7847624	-6.3524115	-0.4244115	.	.	.	.	.	0	.	0	.	0	.	0	0.012	0	0	0.16	0	0	45785.79	395	-11	5.0159	7	95	176	105	60	206	111	53	58	1.661016949	.	.	.	0	0	0	0	0	0	0	0	0	0.53	0
CAY71924	-2.7847624	-6.274833	-0.580833	.	.	.	.	.	0	.	0	.	0	.	0	0.051	0	0	0.04	0	0	43711.77	391	-6	5.4219	9	115	193	105	43	198	97	48	49	1.566666667	.	.	.	0	0	0	0	0	0	0	0	0	0.07	0
CAY69460	-2.7847624	-6.268305	-0.568305	.	.	.	unaffected_pathogenicity,effector_(plant_avirulence_determinant),reduced_virulence,lethal,increased_virulence_(hypervirulence)	PHI:7760,PHI:1230,PHI:427,PHI:1239,PHI:8854,PHI:1193,PHI:1258,PHI:1232,PHI:1223,PHI:6085	0	.	0	.	0	.	0	0.05	0	0	0.02	0	0	49063.77	426	-3.5	5.8794	10	106	200	108	53	211	115	58	57	1.8	.	.	.	0	0	0	0	0	0	0	0	0	0.01	0
CAY69554	-2.7847624	-6.2521455	-0.5281455	.	.	.	.	.	0	.	0	.	0	.	0	0.046	0	0	0.18	0	0	46514.28	402	0.5	6.5602	6	88	166	110	58	203	95	51	44	2.586956522	.	.	.	0	0	0	0	0	0	0	0	0.01	0.02	0
CAY70280	-2.7847624	-6.4719195	-0.5259195	.	.	.	.	.	0	.	0	.	0	.	0	0.009	0	0	0.01	0	0	53158.48	459	-20.5	4.6037	10	100	210	134	55	227	137	61	76	2.510204082	.	.	.	0	0	0	0	0	0	0	0	0	0.02	0
CAY68052	-2.7847624	-6.4647725	-0.5607725	.	.	.	.	.	0	.	0	.	0	.	0	0.016	0	0	0.05	0	0	45743.99	402	-9	4.9976	7	100	192	114	43	200	111	53	58	1.719298246	.	.	.	0	0	0	0	0	0	0	0	0	0.25	0
CAY70185	-2.7847624	-6.41829	-0.53229	.	.	.	.	.	0	.	0	.	0	.	0	0.019	0	0	0.02	0	0	60375.58	529	1.5	6.7185	7	140	251	146	67	264	137	72	65	2.066666667	.	.	.	0	0	0	0	0	0	0	0	0.01	0.06	0
CAY69426	-2.7847624	-5.4488875	-0.5088875	.	.	.	reduced_virulence	PHI:3325,PHI:4728	0	.	0	.	0	.	0	0.01	0	0	0.04	0	0	67130.19	597	0	6.5086	6	178	294	164	77	312	151	79	72	1.472222222	.	.	.	0	0	0	0	0	0	0	0	0.01	0.07	0
CAY68349	-2.7847624	-6.332188	-0.518188	.	.	.	.	.	0	.	0	.	0	.	0	0.031	0	0	0.08	0	0	55774.08	494	-9	5.0176	4	124	233	140	54	249	124	59	65	1.696202532	.	.	.	0	0	0	0	0	0	0	0	0	0	0
CAY68485	-2.7847624	-6.2305995	-0.5665995	.	.	.	.	.	0	.	0	.	0	.	0	0.056	0	0	0.28	0	0	53551.39	464	-6.5	5.6038	6	102	203	109	67	225	116	58	58	2.508474576	.	.	.	0	0	0	0	0	0	0	0	0	0.01	0
CAY69100	-2.7847624	-6.2614015	-0.5314015	.	.	.	.	.	0	.	0	.	0	.	0	0.045	0	0	0.29	0	0	60031.55	520	7	7.377	6	128	241	136	80	276	121	68	53	1.646341463	.	.	.	0	0	0	0	0	0	0	0	0	0.25	0
CAY71463	-2.7847624	-6.244664	-0.526664	.	.	.	.	.	0	.	0	.	0	.	0	0.047	0	0	0.18	0	0	46863.69	413	-15	4.8323	5	107	189	105	57	200	116	54	62	2.053571429	.	.	.	0	0	0	0	0	0	0	0	0	0.05	0
CAY71630	-2.7847624	-6.572245	-0.632245	.	.	.	.	.	0	.	0	.	0	.	0	0.01	0	0	0.17	0	0	61980.44	543	15	9.2123	8	131	252	155	59	280	126	72	54	2.024691358	.	.	.	0	0	0	0	0	0	0	0	0	0.01	0
CAY70040	-2.7847624	-8.325811	-2.595811	.	.	.	.	.	0	.	0	.	0	.	0	0.045	0	0	0	1	0	65251.05	577	-2.5	6.1587	10	163	281	149	73	286	151	77	74	1.825	.	.	.	0	0	0	0	0	0	1	0	0	3.72	0
CAY67373	-2.7847624	-5.6705045	-0.5045045	.	.	.	.	.	0	.	0	.	0	.	0	0.139	0	0	0.18	0	0	48510.38	420	-1	6.1743	7	93	198	112	54	214	109	55	54	2.615384615	.	.	.	0	0	0	0	0	0	0	0	0	0.01	0
CAY67214	-2.7847624	-5.7206195	-0.5606195	.	.	.	.	.	0	.	0	.	0	.	0	0.14	0	0	0.12	0	0	45999.42	406	0.5	6.5708	6	113	192	109	53	201	100	53	47	2.090909091	.	.	.	0	0	0	0	0	0	0	0	0	0.01	0
CAY69273	-2.7847624	-1.3498145	-0.5238145	.	.	.	effector_(plant_avirulence_determinant)	PHI:7710	0	.	0	.	0	.	0	0.029	0	0	0.41	0	0	59335.5	519	-7.5	5.1486	4	120	241	153	56	248	124	60	64	3.169811321	.	.	.	0	0	0	0	0	0	0	0	0	0.02	0
CAY70850	-2.7847624	-8.577609	-2.805609	.	.	.	.	.	0	.	0	.	0	.	0	0.038	0	0	0.31	1	0	53131.61	466	11	8.6889	7	115	224	138	53	225	110	63	47	2.788461538	.	.	.	0	0	0	0	0	0	1	0	0	12.81	0
CAY67912	-2.7847624	-6.242862	-0.506862	.	.	.	.	.	0	.	0	.	0	.	0	0.044	0	0	0.02	0	0	52128.46	462	-2.5	6.1441	6	120	218	135	50	245	121	62	59	1.395061728	.	.	.	0	0	0	0	0	0	0	0	0	0.27	0
CAY68151	-2.7847624	-1.4939975	-0.5539975	.	.	.	loss_of_pathogenicity,reduced_virulence	PHI:2075,PHI:9136,PHI:7878,PHI:9046	0	.	0	.	0	.	0	0.01	0	0	0.14	0	0	74279.6	654	-8	5.4371	11	169	311	185	82	331	162	80	82	2.022222222	.	.	.	0	0	0	0	0	0	0	0	0	0.4	0
CAY69921	-2.7847624	-1.1948635	-0.5008635	.	.	.	loss_of_pathogenicity,reduced_virulence,unaffected_pathogenicity	PHI:8014,PHI:1173,PHI:8016,PHI:1171,PHI:1168,PHI:2005,PHI:8018,PHI:8013,PHI:260,PHI:216,PHI:8015,PHI:8044	0	.	0	.	0	.	0	0.051	0	0	0.28	0	0	52834.46	462	-9.5	5.3213	7	108	220	119	66	240	124	61	63	1.753424658	.	.	.	0	0	0	0	0	0	0	0	0	0.06	0
CAY68539	-2.7847624	-6.305751	-0.545751	.	.	.	.	.	0	.	0	.	0	.	0	0.04	0	0	0.16	0	0	63565.58	560	-1.5	6.3744	8	153	271	169	82	296	136	72	64	1.617977528	.	.	.	0	0	0	0	0	0	0	0	0	0.18	0
CAY71276	-2.7848387	-6.2982545	-0.5682545	.	.	.	.	.	0	.	0	.	0	GH81	0	0.045	0	0	0.23	0	0	86513.65	766	2.5	6.6349	12	218	388	197	118	405	174	96	78	1.260869565	.	.	.	0	0	0	0	0	0	0	0	0	0.21	0
CAY71564	-2.7848387	-6.316079	-0.496079	.	.	.	.	.	0	.	0	.	0	GH5_43,GH5_12,GH5,GH5_27	0	0.03	0	0	0.24	0	0	90566.33	793	-3	6.2877	12	212	396	193	118	404	206	107	99	1.845528455	.	.	.	0	0	0	0	0	0	0	0	0	0.01	0
CAY68966	-2.7851305	-8.4316515	-2.4916515	.	.	.	.	.	0	.	0	.	0	.	0	0.01	0	0	0.22	1	0	84240.71	744	-2	6.3149	13	195	366	210	96	389	192	99	93	1.715447154	.	.	.	0	0	0	0	0	0	1	0	0	7.69	0
CAY68482	-2.7851305	-6.4630125	-0.5230125	.	.	.	.	.	0	.	0	.	0	PL26	0	0.01	0	0	0.14	0	0	98774.27	873	-7.5	6.0021	6	249	429	243	126	455	221	113	108	1.31372549	.	.	.	0	0	0	0	0	0	0	0	0	0.61	0
CAY69098	-2.7851305	-8.4382295	-2.6062295	.	.	.	.	.	0	.	0	.	0	.	0	0.028	0	0	0.12	1	0	100803.89	878	5.5	7.0556	14	210	403	234	114	439	222	118	104	2.452173913	.	.	.	0	0	0	0	0	0	1	0	0	3.66	0
CAY71794	-2.7851305	-6.5053015	-0.5593015	.	.	.	.	.	0	.	0	.	0	.	0	0.009	0	0	0.15	0	0	119421.89	1033	-14.5	5.5566	12	237	463	291	139	493	269	134	135	3.467391304	.	.	.	0	0	0	0	0	0	0	0	0	0	0
CAY68917	-2.7851305	-8.691651	-2.751651	.	.	.	.	.	0	.	0	.	0	.	0	0.01	0	0	0.09	1	0	89757.08	791	-21.5	4.7761	7	206	376	213	100	411	204	94	110	1.661654135	.	.	.	0	0	0	0	0	0	1	1	0.03	21.32	0
CAY69968	-2.7851305	-6.478538	-0.538538	.	.	.	loss_of_pathogenicity,effector_(plant_avirulence_determinant),reduced_virulence,lethal,unaffected_pathogenicity	PHI:308,PHI:2272,PHI:7810,PHI:1213,PHI:5536,PHI:313,PHI:1244,PHI:6717,PHI:1265,PHI:3717,PHI:1233,PHI:1264,PHI:7280,PHI:1083,PHI:1218,PHI:2158,PHI:7724,PHI:2810,PHI:1222,PHI:342,PHI:3286,PHI:1032,PHI:1268,PHI:5009,PHI:1223,PHI:1042,PHI:7760,PHI:2231,PHI:246,PHI:2225,PHI:1031,PHI:7568,PHI:1240,PHI:2327,PHI:2271,PHI:7811,PHI:6317,PHI:4057,PHI:1082,PHI:1183,PHI:427,PHI:3088,PHI:100,PHI:428,PHI:4942,P…	0	.	0	.	0	.	0	0.01	0	0	0.11	0	0	151887.89	1340	-1.5	6.4316	15	340	632	407	159	709	317	165	152	2.022099448	.	.	.	0	0	0	0	0	0	0	0	0.06	0.66	0
CAY70203	-2.7851305	-6.1828695	-0.5068695	.	.	.	.	.	0	.	0	.	0	.	0	0.054	0	0	0.08	0	0	92194.79	809	-16	5.0255	9	205	366	249	100	404	203	97	106	2.360824742	.	.	.	0	0	0	0	0	0	0	0	0	0.02	0
CAY67228	-2.785571	-4.6463585	-0.5583585	.	.	.	reduced_virulence,unaffected_pathogenicity	PHI:2512,PHI:1326	0	.	0	.	0	.	0	0.152	0	0	0.06	0	0	53296.84	489	7.5	8.3001	13	163	280	117	21	218	127	68	59	1.081632653	.	.	.	0	0	0	0	0	0	0	0	0	0	0
CAY68444	-2.7868478	-5.2393915	-0.6013915	.	.	.	.	.	0	.	0	.	0	.	0.002	0.225	0	0	0.07	0	0	37381.05	336	13	10.1514	2	92	167	105	26	170	79	48	31	1.228070175	.	.	.	0	0	0	0	0	0	0	0	0	0.33	0
CAY70446	-2.7868478	1.6329805	2.4769805	.	.	.	increased_virulence_(hypervirulence)	PHI:1139	0	.	0	.	0	.	0	0.026	1	1	0.03	0	0	78227.2	703	8.5	8.5284	4	202	352	167	64	330	191	102	89	1.473282443	.	.	.	0	0	0	0	0	1	0	0	0	0.03	0
CAY69566	-2.7871397	-6.129184	-0.657184	.	.	.	.	.	0	.	0	.	0	.	0	0.088	0	0	0.13	0	0	51259.34	444	11	8.5567	5	94	201	116	57	212	122	70	52	2.206896552	.	.	.	0	0	0	0	0	0	0	0	0	0	0
CAY68450	-2.7871397	-6.620288	-0.686288	.	.	.	.	.	0	.	0	.	0	.	0	0.011	0	0	0	0	0	66481.72	587	0.5	6.5752	5	158	272	162	60	286	169	88	81	1.395833333	.	.	.	0	0	0	0	0	0	0	0	0.01	0.02	0
CAY67943	-2.7871397	-3.082606	2.653394	.	.	.	.	.	0	.	0	.	0	.	0	0.044	1	1	0.11	0	0	132778.12	1138	-1.5	6.4417	12	222	477	334	161	548	306	161	145	4.363636364	.	.	.	1	0	0	0	0	0	0	0	0	0	0
CAY67957	-2.7871397	-6.241919	-0.619919	.	.	.	.	.	0	.	0	.	0	.	0	0.063	0	0	0.03	0	0	96676.35	843	8.5	7.1003	5	206	368	238	77	360	240	131	109	2.24742268	.	.	.	0	0	0	0	0	0	0	0	0.07	0.19	0
CAY68457	-2.7871397	-11.2186335	-0.5006335	.	.	.	lethal	PHI:2521	0	.	0	.	0	.	0	0.047	0	0	0.13	0	0	82354.13	720	2	6.7495	4	163	339	206	86	362	227	118	109	2.054545455	.	.	.	0	0	0	0	0	0	0	0	0.04	0.22	0
CAY67383	-2.7871397	-2.807349	-0.509349	.	.	.	.	.	0	.	0	.	0	.	0.213	0.404	0	0	0.14	0	0	27145.34	237	-1.5	6.3083	3	59	116	55	36	112	73	39	34	1.685714286	.	.	.	0	0	0	0	0	0	0	0	0.07	0.07	0
CAY68714	-2.7871397	-6.39937	-0.59137	.	.	.	.	.	0	.	0	.	0	.	0	0.032	0	0	0.04	0	0	51991.36	449	-4.5	5.5927	5	102	197	128	50	225	135	67	68	2.1	.	.	.	0	0	0	0	0	0	0	0	0.05	0.08	0
CAY67731	-2.78717	-5.938417	-0.496417	.	.	.	.	.	0	.	0	.	0	GH105	0	0.093	0	0	0.44	0	0	42531.51	371	-6.5	5.3765	1	96	165	104	59	208	87	43	44	1.5625	.	.	.	0	0	0	0	0	0	0	0	0.02	0.19	0
CAY69615	-2.788581	-3.98258	-0.64658	.	.	.	.	.	0	.	0	.	0	.	0.037	0.407	0	0	0.07	0	0	31367.27	276	0.5	6.6086	3	73	146	61	36	140	78	41	37	1	.	.	.	0	0	0	0	0	0	0	0	0	0	0
CAY71452	-2.7896318	-4.8620585	-0.6020585	.	.	.	.	.	0	.	0	.	0	.	0.001	0.289	0	0	0.2	0	0	38873.88	359	1	6.827	7	108	198	123	29	208	63	33	30	0.961038961	.	.	.	0	0	0	0	0	0	0	0	0.01	2.96	0
CAY69261	-2.78976	2.478471	-0.971529	.	.	.	.	.	0	.	0	.	0	.	0.821	0.754	0	0	0.35	0	0	16400.64	146	15.5	10.932	0	45	75	31	19	70	37	27	10	1.448275862	.	.	.	0	0	0	0	0	0	0	0	0	0	0
CAY70870	-2.78976	2.213932	-0.990068	.	.	.	.	.	0	.	0	.	0	.	0.793	0.741	0	0	0.1	0	0	23318.99	208	11	10.1354	1	56	95	62	21	105	56	35	21	1.5	.	.	.	0	0	0	0	0	0	0	0	0	0.01	0
CAY70497	-2.78976	2.463244	-0.524756	.	.	.	.	.	0	.	0	.	0	.	0.894	0.604	0	0	0	0	0	27817.68	253	0.5	6.7361	1	72	129	88	18	130	70	36	34	1.26	.	.	.	0	0	0	0	0	0	0	0	0	0	0
CAY72006	-2.78976	-3.6997885	-3.3457885	.	.	.	.	.	0	.	0	.	0	.	0.204	0.737	0	0	0.27	1	0	22300.07	195	13	10.6208	0	46	92	52	23	103	51	33	18	1.838709677	.	.	.	0	0	0	0	0	0	1	1	0	19.56	0
CAY70313	-2.78976	1.8355225	-2.9804775	.	.	.	reduced_virulence	PHI:7873	0	.	0	.	0	.	0.917	0.719	0	0	0.2	1	0	24740.2	214	5.5	9.5999	0	51	98	66	26	102	55	31	24	2.875	.	.	.	0	0	0	0	0	0	1	1	0.01	21.19	0
CAY70965	-2.78976	9.009237	2.197237	.	.	.	loss_of_pathogenicity,reduced_virulence	PHI:386,PHI:3523,PHI:3243,PHI:5190	0	.	0	.	0	.	0.718	0.584	1	1	0.1	0	0	27215.14	243	2	7.357	1	69	120	72	28	129	66	35	31	1.416666667	.	.	.	1	0	0	0	0	0	0	0	0	0.02	0
CAY69800	-2.78976	-8.8441935	-7.4641935	.	.	.	.	.	0	.	0	.	0	.	0.154	0.616	0	0	0.23	0	1	22047.43	192	12.5	10.6952	1	48	84	54	23	102	44	29	15	1.515151515	.	.	.	0	0	0	0	0	0	2	2	1.65	44.61	0
CAY71950	-2.78976	2.185725	-0.610275	.	.	.	.	.	0	.	0	.	0	.	0.836	0.63	0	0	0.15	0	0	24484.78	219	4	9.2132	1	56	110	61	16	99	67	36	31	1.722222222	.	.	.	0	0	0	0	0	0	0	0	0	0	0
CAY69787	-2.78976	-0.225255	-0.993255	.	.	.	.	.	0	.	0	.	0	.	0.494	0.634	0	0	0.2	0	0	24187.65	213	15	10.2809	1	52	99	54	25	101	60	40	20	1.794117647	.	.	.	0	0	0	0	0	0	0	0	0	0	0
CAY68379	-2.78976	1.1584575	-0.5995425	.	.	.	.	.	0	.	0	.	0	.	0.705	0.588	0	0	0.12	0	0	17038.73	153	15.5	10.9239	0	43	68	44	11	70	44	31	13	1.615384615	.	.	.	0	0	0	0	0	0	0	0	0	0	0
CAY72198	-2.78976	1.6311975	-0.5288025	.	.	.	.	.	0	.	0	.	0	.	0.793	0.567	0	0	0.14	0	0	22198.03	193	2	7.0754	0	45	97	52	20	87	57	31	26	1.730769231	.	.	.	0	0	0	0	0	0	0	0	0	0	0
CAY68753	-2.78976	3.091102	-0.634898	.	.	.	.	.	0	.	0	.	0	.	0.962	0.659	0	0	0.23	0	0	19105.63	166	-0.5	6.3415	0	35	75	48	22	82	48	25	23	2.083333333	.	.	.	0	0	0	0	0	0	0	0	0.73	0.73	0
CAY68984	-2.78976	0.1191735	-3.4628265	.	.	.	.	.	0	.	0	.	0	.	0.892	0.705	0	0	0.35	1	0	14015.76	121	8	9.887	0	33	60	32	25	61	40	26	14	1.230769231	.	.	.	0	0	0	0	0	0	1	0	7.93	12.44	0
CAY67586	-2.78976	2.3418215	-0.5621785	.	.	.	.	.	0	.	0	.	0	.	0.887	0.597	0	0	0.02	0	0	26824.14	243	12.5	10.2148	1	67	120	91	17	129	68	41	27	1.107142857	.	.	.	0	0	0	0	0	0	0	0	0	0.01	0
CAY69176	-2.78976	-1.266793	-1.374793	.	.	.	.	.	0	.	0	.	0	.	0.417	0.601	0	0	0.12	0	0	30818.49	278	11.5	9.956	3	79	137	78	26	146	77	45	32	1.333333333	.	.	.	0	0	0	0	0	0	0	0	9.26	9.3	0
CAY68020	-2.7902043	3.7531125	0.4891125	.	.	.	.	.	0	.	0	.	0	.	0.994	0.55	1	1	0.44	1	0	19342.67	171	6.5	9.8734	0	36	82	61	16	96	42	25	17	1.72	.	.	.	1	1	0	0	0	0	1	1	16.65	17.3	1
CAY68954	-2.7908986	-6.3607005	-0.5227005	.	.	.	.	.	0	.	0	.	0	.	0	0.027	0	0	0.02	0	0	70875.88	640	2.5	6.8371	1	179	329	178	54	308	165	87	78	1.272727273	.	.	.	0	0	0	0	0	0	0	0	0	0.01	0
CAY68881	-2.7908986	-5.4598085	-0.5198085	.	.	.	reduced_virulence	PHI:9476	0	.	0	.	0	.	0	0.01	0	0	0.24	0	0	56089.48	502	-13	4.8074	1	141	262	149	58	252	127	59	68	1.896103896	.	.	.	0	0	0	0	0	0	0	0	0	0.15	0
CAY68516	-2.7916877	-6.1514	-0.5114	.	.	.	.	.	0	.	0	.	0	.	0	0.06	0	0	0	0	0	138155.85	1244	14	7.8632	16	357	640	324	86	555	361	193	168	1.586734694	.	.	.	0	0	0	0	0	0	0	0	0	0	0
CAY70124	-2.7919872	-3.7570205	2.0689795	.	.	.	.	.	0	.	0	.	0	.	0	0.029	1	1	0.06	0	0	74691.09	657	4.5	7.1507	2	159	286	203	80	357	177	94	83	1.556521739	.	.	.	1	0	0	0	0	0	0	0	0.23	0.38	0
CAY67859	-2.7920854	3.355033	-1.096967	.	.	.	.	.	0	.	0	.	0	.	0.974	0.768	0	0	0.1	0	0	18882.37	165	3.5	8.0626	1	42	75	43	19	77	44	25	19	2.086956522	.	.	.	0	0	0	0	0	0	0	0	0.02	0.02	0
CAY69593	-2.7920854	2.724481	-1.085519	.	.	.	.	.	0	.	0	.	0	.	0.86	0.775	0	0	0.05	0	0	20250.03	179	1.5	7.9526	1	48	90	50	21	92	48	25	23	1.59375	.	.	.	0	0	0	0	0	0	0	0	0.01	0.02	0
CAY71019	-2.7920854	3.7634205	-0.7785795	.	.	.	.	.	0	.	0	.	0	.	0.973	0.784	0	0	0.16	0	0	16108.69	141	9.5	10.4844	2	31	69	38	14	70	37	24	13	1.739130435	.	.	.	0	0	0	0	0	0	0	0	0	0	0
CAY67418	-2.7920854	4.0214565	-0.5145435	.	.	.	.	.	0	.	0	.	0	.	0.963	0.793	0	0	0.41	0	0	12996.89	114	2.5	8.8001	1	26	55	32	11	57	31	17	14	2.0625	.	.	.	0	0	0	0	0	0	0	0	0	0.01	0
CAY69539	-2.7920854	3.094916	-1.123084	.	.	.	.	.	0	.	0	.	0	.	0.907	0.796	0	0	0.11	0	0	18211.68	159	11	10.2056	1	45	73	40	20	76	47	30	17	1.586206897	.	.	.	0	0	0	0	0	0	0	0	0	0	0
CAY69857	-2.7920854	2.9880915	-1.0919085	.	.	.	.	.	0	.	0	.	0	.	0.908	0.772	0	0	0.47	0	0	13233.34	115	13	10.4934	1	27	52	30	14	55	34	24	10	2.666666667	.	.	.	0	0	0	0	0	0	0	0	0	0	0
CAY68524	-2.7920854	5.0280425	-0.5139575	.	.	.	reduced_virulence	PHI:7865	0	.	0	.	0	.	0.995	0.762	0	0	0.19	0	0	19292.22	172	1	6.8654	2	45	78	55	15	85	45	24	21	2.24	.	.	.	0	0	0	0	0	0	0	0	0.01	0.02	0
CAY71753	-2.7923336	-6.004905	-0.514905	.	.	.	.	.	0	.	0	.	0	CBM21	0	0.085	0	0	0.08	0	0	69546.92	622	4.5	7.4967	3	183	355	131	66	264	171	90	81	1.712871287	.	.	.	0	0	0	0	0	0	0	0	0	0	0
CAY69137	-2.7923336	-5.2177665	-0.5377665	.	.	.	.	.	0	.	0	.	0	.	0	0.22	0	0	0.31	0	0	50006.67	454	20.5	10.6037	0	134	260	93	35	191	99	62	37	1.625	.	.	.	0	0	0	0	0	0	0	0	0	0	0
CAY67636	-2.7923336	-4.9944505	-0.5244505	.	.	.	.	.	0	.	0	.	0	.	0	0.255	0	0	0.23	0	0	41972.39	380	7.5	9.0015	0	118	221	75	30	147	101	57	44	1.4375	.	.	.	0	0	0	0	0	0	0	0	0	0	0
CAY68177	-2.792576	-5.9528595	-0.5108595	.	.	.	.	.	0	.	0	.	0	.	0	0.093	0	0	0.33	0	0	86789.95	765	-17	4.8863	4	184	350	240	75	365	177	83	94	3.347826087	.	.	.	0	0	0	0	0	0	0	0	0.01	0.16	0
CAY69675	-2.7930276	0.9698645	-1.0881355	.	.	.	.	.	0	.	0	.	0	.	0.69	0.653	0	0	0.17	0	0	24032.91	215	13.5	10.2805	2	54	100	57	17	104	60	38	22	2	.	.	.	0	0	0	0	0	0	0	0	0.03	0.03	0
CAY70794	-2.794583	-4.784203	-0.518203	.	.	.	unaffected_pathogenicity	PHI:9444	0	.	0	.	0	.	0.004	0.285	0	0	0.08	0	0	36135.3	319	-1.5	6.2389	1	71	146	107	42	178	87	45	42	1.433333333	.	.	.	0	0	0	0	0	0	0	0	0	0.01	0
CAY67797	-2.7951813	-7.684929	-2.506929	.	.	.	.	.	0	.	0	.	0	.	0	0.137	0	0	0.29	1	0	51068.63	452	-2	6.2974	4	121	226	128	78	253	106	56	50	1.409090909	.	.	.	0	0	0	0	0	0	1	0	0.01	0.63	0
CAY69012	-2.795473	-6.457831	-0.517831	.	.	.	.	.	0	.	0	.	0	.	0	0.01	0	0	0.2	0	0	80509.01	701	-7.5	5.7476	20	181	329	187	111	401	175	88	87	1.512	.	.	.	0	0	0	0	0	0	0	0	0	0.63	0
CAY71229	-2.795473	-1.387279	-0.483279	.	.	.	loss_of_pathogenicity,reduced_virulence,unaffected_pathogenicity	PHI:130,PHI:6972,PHI:1064,PHI:2265,PHI:2172,PHI:6973,PHI:322,PHI:4144,PHI:4627,PHI:7226,PHI:650	0	.	0	.	0	GT4,GT20	0	0.016	0	0	0.09	0	0	53694.45	473	-2.5	6.2327	6	116	215	142	69	266	113	59	54	1.6	.	.	.	0	0	0	0	0	0	0	0	0	0.01	0
CAY70685	-2.795473	-5.0765055	-0.5205055	.	.	.	reduced_virulence,unaffected_pathogenicity	PHI:7457,PHI:9276,PHI:9290	0	.	0	.	0	.	0	0.074	0	0	0.11	0	0	48544.5	437	-6	5.6029	12	128	214	128	50	243	108	54	54	1.234567901	.	.	.	0	0	0	0	0	0	0	0	0	54.17	0
CAY72145	-2.79791	-6.3224705	-0.5324705	.	.	.	.	.	0	.	0	.	0	.	0	0.035	0	0	0.39	0	0	48880.58	434	10	7.9028	9	126	229	128	51	217	106	62	44	1.53968254	.	.	.	0	0	0	0	0	0	0	0	0.01	0.02	0
CAY70028	-2.7981136	-11.5688155	-6.9908155	.	.	.	.	.	0	.	0	.	0	.	0	0.237	0	0	0.29	0	1	41990.35	386	13	10.024	0	125	197	128	34	209	81	48	33	1.324675325	.	.	.	0	0	0	0	0	0	5	5	22.14	113.23	0
CAY68937	-2.7987578	-7.5335615	-6.9155615	.	.	.	.	.	0	.	0	.	0	.	0.316	0.581	0	0	0.49	0	1	29322.96	262	10	10.1456	1	65	133	83	30	144	61	36	25	1.909090909	.	.	.	0	0	0	0	0	0	2	2	0	45.74	0
CAY68432	-2.7987578	2.906731	-0.777269	.	.	.	.	.	0	.	0	.	0	.	0.931	0.683	0	0	0.14	0	0	9949.66	90	6.5	10.5914	0	27	43	29	9	49	21	14	7	1.3	.	.	.	0	0	0	0	0	0	0	0	0.01	0.01	0
CAY69987	-2.7987578	-2.203577	-3.325577	.	.	.	.	.	0	.	0	.	0	.	0.508	0.679	0	0	0.41	1	0	11310.17	101	13	10.4956	0	27	43	30	18	58	26	21	5	1.4	.	.	.	0	0	0	0	0	0	1	0	0	15.53	0
CAY69939	-2.7987578	0.6887225	-2.5512775	.	.	.	unaffected_pathogenicity	PHI:8803,PHI:413	0	.	0	.	0	.	0.829	0.711	0	0	0.21	1	0	25887.68	235	0.5	6.6102	1	67	119	79	25	127	64	34	30	1.30952381	.	.	.	0	0	0	0	0	0	1	0	10.61	10.71	0
CAY69181	-2.7992022	0.5120315	-0.7079685	.	.	.	loss_of_pathogenicity	PHI:3915	0	.	0	.	0	.	0.002	0.368	0	0	0.1	0	0	38105.26	352	-3	5.5366	6	107	181	112	24	184	97	48	49	1.357142857	.	.	.	0	0	0	0	0	0	0	0	0	0.3	0
CAY69001	-2.7992022	-6.367453	-0.511453	.	.	.	.	.	0	.	0	.	0	.	0	0.024	0	0	0.21	0	0	61502.68	558	-1.5	6.2135	4	166	292	156	49	266	150	76	74	1.689655172	.	.	.	0	0	0	0	0	0	0	0	0	9.59	0
CAY70293	-2.7992022	-6.350583	-0.530583	.	.	.	.	.	0	.	0	.	0	.	0	0.03	0	0	0.09	0	0	60642.24	543	-1	6.3749	7	153	279	145	47	252	133	69	64	1.626506024	.	.	.	0	0	0	0	0	0	0	0	0	0.01	0
CAY69200	-2.7992022	-6.3664185	-0.5224185	.	.	.	.	.	0	.	0	.	0	.	0	0.026	0	0	0.14	0	0	59120.7	524	-27.5	4.478	5	138	273	130	52	240	163	70	93	1.61038961	.	.	.	0	0	0	0	0	0	0	0	0	0.01	0
CAY68581	-2.7995703	-1.4775705	-0.5375705	.	.	.	reduced_virulence	PHI:6183	0	.	1	PF01363	0	.	0	0.01	0	0	0.02	0	0	84073.54	747	-12.5	5.5683	9	194	391	172	81	349	194	97	97	1.174825175	.	.	.	0	0	0	0	0	0	0	0	0	0	0
CAY71259	-2.7995703	-6.6091185	-0.6691185	.	.	.	.	.	0	.	0	.	0	.	0	0.01	0	0	0.1	0	0	90634.67	819	-10	5.6329	6	217	424	249	67	421	216	108	108	1.447761194	.	.	.	0	0	0	0	0	0	0	0	0	0.06	0
CAY70114	-2.7995703	-5.141322	-0.519322	.	.	.	reduced_virulence	PHI:6111,PHI:4677,PHI:4182	0	.	0	.	0	.	0	0.063	0	0	0.06	0	0	104131.71	924	-19	5.0983	12	257	480	235	103	423	236	114	122	2.238938053	.	.	.	0	0	0	0	0	0	0	0	0	0	0
CAY67961	-2.7995703	-1.4572175	-0.5172175	.	.	.	loss_of_pathogenicity,reduced_virulence	PHI:2715,PHI:593,PHI:860,PHI:2033,PHI:226,PHI:4644	0	.	0	.	0	.	0	0.01	0	0	0.17	0	0	129136.44	1166	-32	4.8005	20	330	609	336	110	585	298	138	160	1.635359116	.	.	.	0	0	0	0	0	0	0	0	0	0.01	0
CAY68768	-2.7995703	-1.465533	-0.525533	.	.	.	loss_of_pathogenicity,chemistry_target:_resistance_to_chemical,reduced_virulence,unaffected_pathogenicity,increased_virulence_(hypervirulence)	PHI:9214,PHI:3012,PHI:9113,PHI:9020,PHI:551,PHI:9002,PHI:8983,PHI:9022,PHI:3592,PHI:8981,PHI:7059,PHI:3374,PHI:8075,PHI:4690,PHI:9465,PHI:2439,PHI:2323,PHI:9471,PHI:6882,PHI:4224,PHI:8732,PHI:1053,PHI:2499,PHI:2910,PHI:4655,PHI:2288,PHI:253,PHI:7904,PHI:212,PHI:6600,PHI:8973,PHI:6673,PHI:8991,PHI:8948,PHI:4683,PHI:9016,PHI:8988,PHI:7569,PHI:1137,PHI:8781,PHI:3011,PHI:4164,PHI:8990,PHI:8453,PHI:44…	0	.	0	.	0	.	0	0.01	0	0	0.3	0	0	121616.97	1113	-16.5	5.2202	7	331	579	387	69	567	259	126	133	1.390625	.	.	.	0	0	0	0	0	0	0	0	0	0.03	0
CAY68017	-2.7995703	-6.260342	-0.536342	.	.	.	unaffected_pathogenicity	PHI:1819,PHI:1692,PHI:1830,PHI:5589,PHI:1932,PHI:1783	0	.	0	.	0	.	0	0.046	0	0	0.15	0	0	97271.95	863	16	8.2179	12	231	447	218	92	421	199	113	86	1.318181818	.	.	.	0	0	0	0	0	0	0	0	0	0.15	0
CAY71419	-2.7995703	-1.356236	-0.512236	.	.	.	.	.	0	.	1	PF00293	0	.	0	0.026	0	0	0.07	0	0	100788.18	905	-11.5	5.0944	6	232	466	214	62	411	225	108	117	1.466257669	.	.	.	0	0	0	0	0	0	0	0	0	0	0
CAY71407	-2.8001878	-4.448603	-0.524603	.	.	.	.	.	0	.	0	.	0	.	0.01	0.336	0	0	0.41	0	0	37807.71	334	-5	5.3813	2	69	175	98	35	163	81	40	41	2.377777778	.	.	.	0	0	0	0	0	0	0	0	0	0.08	0
CAY70923	-2.8003764	2.5893375	-0.5966625	.	.	.	.	.	0	.	0	.	0	.	0.982	0.549	0	0	0.07	0	0	22157.53	195	6	9.6325	0	51	102	32	22	85	62	35	27	1.358974359	.	.	.	0	0	0	0	0	0	0	0	0	0	0
CAY71042	-2.8009615	-5.5138545	-0.5098545	.	.	.	.	.	0	.	0	.	0	.	0	0.166	0	0	0.25	0	0	54246.76	497	11	9.3208	3	151	271	99	39	219	67	42	25	0.774774775	.	.	.	0	0	0	0	0	0	0	0	0	0	0
CAY70365	-2.8016398	-7.687804	-2.827804	.	.	.	.	.	0	.	0	.	0	.	0	0.19	0	0	0.18	1	0	43990.23	389	-5	5.2072	5	109	201	92	54	194	103	50	53	2.01754386	.	.	.	0	0	0	0	0	0	1	0	0	14.46	0
CAY72043	-2.8028998	-6.4986325	-0.5526325	.	.	.	.	.	0	.	0	.	0	.	0	0.009	0	0	0.11	0	0	88595.73	789	-11	5.6731	11	243	397	220	100	385	205	103	102	1.617391304	.	.	.	0	0	0	0	0	0	0	0	0.02	0.11	0
CAY68029	-2.8036938	-4.643965	-0.585965	.	.	.	reduced_virulence	PHI:2084	0	.	0	.	0	.	0	0.157	0	0	0.6	0	0	42472.51	380	17.5	9.7854	5	111	199	103	43	183	81	52	29	2.211538462	.	.	.	0	0	0	0	0	0	0	0	0	0.23	0
CAY70174	-2.8036938	-5.1093605	-0.8673605	.	.	.	.	.	0	.	0	.	0	.	0	0.293	0	0	0.36	0	0	38515.96	345	10.5	9.4398	3	102	180	100	31	160	85	50	35	1.869565217	.	.	.	0	0	0	0	0	0	0	0	0.01	0.14	0
CAY67954	-2.8044865	-1.106611	-0.502611	.	.	.	loss_of_pathogenicity,reduced_virulence,unaffected_pathogenicity	PHI:8014,PHI:1173,PHI:8016,PHI:8044,PHI:1168,PHI:8018,PHI:2005,PHI:8013,PHI:260,PHI:216,PHI:8015,PHI:1171	0	.	0	.	0	.	0	0.066	0	0	0.25	0	0	54029.81	476	-14.5	4.8981	9	119	238	112	70	258	138	65	73	1.555555556	.	.	.	0	0	0	0	0	0	0	0	0.01	0.02	0
CAY70555	-2.8047233	-5.49376	-0.75776	.	.	.	reduced_virulence	PHI:3038,PHI:3037	0	.	0	.	0	.	0	0.044	0	0	0.09	0	0	60163.7	528	-0.5	6.4217	9	129	250	160	69	299	136	70	66	1.698924731	.	.	.	0	0	0	0	0	0	0	0	3.75	4.7	0
CAY71329	-2.805148	-11.0197005	-6.5017005	.	.	.	.	.	0	.	0	.	0	GT62	0	0.247	0	1	0.02	0	1	42431.81	371	6.5	8.0744	1	88	168	110	51	203	98	55	43	1.352941176	.	.	.	1	1	0	0	0	0	2	1	20.55	30.18	0.956521739
CAY69331	-2.8057113	-5.7826705	-0.5506705	.	.	.	.	.	0	.	0	.	0	.	0	0.128	0	0	0.12	0	0	43335.89	390	-7	4.858	11	103	193	124	26	208	88	41	47	1.741935484	.	.	.	0	0	0	0	0	0	0	0	0	0.43	0
CAY68719	-2.8071008	-7.8083565	-2.8683565	.	.	.	reduced_virulence	PHI:854,PHI:5187	0	.	0	.	0	AA2	0	0.01	0	0	0.03	1	0	61878.82	543	12.5	8.6553	7	138	264	149	77	301	147	83	64	1.218181818	.	.	.	0	0	0	0	0	0	1	0	7.29	7.96	0
CAY69553	-2.8080661	-0.893093	-0.683093	.	.	.	.	.	0	.	0	.	0	.	0.528	0.437	0	0	0.1	0	0	21913.36	192	12	10.1553	0	39	87	59	18	88	57	36	21	2.952380952	.	.	.	0	0	0	0	0	0	0	0	0.08	0.08	0
CAY67522	-2.8090296	-10.7899005	-6.9079005	.	.	.	unaffected_pathogenicity	PHI:9230	0	.	0	.	0	.	0.037	0.316	0	0	0.38	0	1	28401.53	263	0.5	6.5952	4	96	148	87	43	170	36	20	16	0.955223881	.	.	.	0	0	0	0	0	0	6	6	0.03	126.36	0
CAY71033	-2.8093245	-6.485421	-0.545421	.	.	.	.	.	0	.	0	.	0	.	0	0.01	0	0	0.33	0	0	93009.35	816	2.5	6.7046	7	190	380	231	107	411	203	108	95	2.447619048	.	.	.	0	0	0	0	0	0	0	0	0.1	7.58	0
CAY69472	-2.8093245	-7.461318	-2.515318	.	.	.	reduced_virulence,unaffected_pathogenicity	PHI:4727,PHI:3814	0	.	0	.	0	GH13_32,GH13_3,GH13,GH133,GH13_25,GH13_28	0	0.009	0	0	0.05	1	0	173869.55	1525	-17.5	5.7977	26	404	733	413	211	796	392	198	194	1.56	.	.	.	0	0	0	0	0	0	1	0	0.11	1.57	0
CAY70471	-2.8098009	-3.851454	-0.497454	.	.	.	.	.	0	.	0	.	0	.	0.003	0.438	0	0	0.16	0	0	37263.93	337	-2	6.2335	0	98	168	92	45	177	88	46	42	1.118421053	.	.	.	0	0	0	0	0	0	0	0	0	0.01	0
CAY71265	-2.8101988	-5.405625	-0.579625	.	.	.	reduced_virulence,unaffected_pathogenicity	PHI:9057,PHI:2843,PHI:7231,PHI:3600,PHI:228,PHI:7565,PHI:3601,PHI:7259,PHI:105	0	.	0	.	0	.	0	0.029	0	0	0.28	0	0	71000.47	630	8	7.6968	8	181	316	157	85	322	145	80	65	1.673076923	.	.	.	0	0	0	0	0	0	0	0	0.67	0.83	0
CAY68297	-2.8123646	-5.6606515	-0.5366515	.	.	.	.	.	0	.	0	.	0	.	0	0.146	0	0	0.4	0	0	32374.26	291	-36	3.7373	1	67	168	71	20	123	75	20	55	2.540540541	.	.	.	0	0	0	0	0	0	0	0	0	0	0
CAY70440	-2.8125763	-3.126679	2.819321	.	.	.	.	.	0	.	0	.	0	.	0	0.009	1	1	0.02	0	0	67971.4	603	5.5	6.8285	9	174	300	120	77	257	162	91	71	1.411111111	.	.	.	1	0	0	0	0	1	0	0	2.62	2.62	0
CAY69505	-2.812629	-3.099303	-0.531303	.	.	.	.	.	0	.	0	.	0	.	0.097	0.475	0	0	0.07	0	0	13691.35	122	4.5	10.2523	0	38	67	23	8	51	35	20	15	1.5	.	.	.	0	0	0	0	0	0	0	0	0	0	0
CAY69442	-2.8130023	-6.1557055	-0.6417055	.	.	.	.	.	0	.	0	.	0	.	0	0.081	0	0	0.25	0	0	45652.49	409	25.5	11.0569	1	120	219	89	34	171	99	65	34	1.294117647	.	.	.	0	0	0	0	0	0	0	0	0	0	0
CAY68841	-2.8130023	-6.259523	-0.607523	.	.	.	.	.	0	.	0	.	0	.	0	0.058	0	0	0.04	0	0	49850.79	449	20	10.1337	1	140	247	79	37	176	139	83	56	1.032967033	.	.	.	0	0	0	0	0	0	0	0	0	0	0
CAY70886	-2.8132424	-1.484912	-0.544912	.	.	.	loss_of_pathogenicity	PHI:8028	0	.	0	.	0	.	0	0.01	0	0	0.12	0	0	78586.16	707	-1	6.42	9	206	356	214	95	405	172	90	82	1.092592593	.	.	.	0	0	0	0	0	0	0	0	2.28	5.56	0
CAY70884	-2.8132424	-1.5048705	-0.5648705	.	.	.	loss_of_pathogenicity	PHI:8028	0	.	0	.	0	.	0	0.01	0	0	0.17	0	0	78852.61	707	3.5	6.8105	9	204	356	209	95	400	175	94	81	1.128205128	.	.	.	0	0	0	0	0	0	0	0	2.27	4.94	0
CAY70662	-2.8142278	-2.596306	-3.496306	.	.	.	.	.	0	.	0	.	0	.	0.507	0.643	0	0	0.07	1	0	17632.11	152	8.5	10.3146	0	42	67	40	19	74	41	25	16	1.555555556	.	.	.	0	0	0	0	0	0	1	1	0.05	22.39	0
CAY67461	-2.815512	-6.986103	-1.106103	.	.	.	.	.	0	.	0	.	0	.	0	0.02	0	0	0.28	0	0	47438.15	436	-9	4.9036	0	151	238	145	42	217	100	47	53	1.329113924	.	.	.	0	0	0	0	0	0	0	0	0.03	0.03	0
CAY67646	-2.8157334	-1.186057	-2.896057	.	.	.	.	.	0	.	0	.	0	.	0.854	0.431	0	0	0.27	1	0	12423.33	107	1.5	7.3135	0	14	45	32	12	54	33	18	15	2	.	.	.	0	0	0	0	0	0	1	1	17.83	18.36	0
CAY67334	-2.8166237	-6.414953	-0.660953	.	.	.	.	.	0	.	0	.	0	.	0	0.041	0	0	0.01	0	0	48906.17	439	-12	4.7582	3	128	214	131	31	201	129	59	70	1.681818182	.	.	.	0	0	0	0	0	0	0	0	0.83	0.9	0
CAY69313	-2.8166237	-6.4664325	-0.5204325	.	.	.	.	.	0	.	0	.	0	.	0	0.009	0	0	0.09	0	0	77488.29	678	-15.5	5.0719	11	180	327	183	92	346	185	89	96	1.601941748	.	.	.	0	0	0	0	0	0	0	0	0.3	0.63	0
CAY69559	-2.8166974	3.061992	-0.964008	.	.	.	loss_of_pathogenicity,reduced_virulence,lethal,unaffected_pathogenicity,increased_virulence_(hypervirulence)	PHI:339,PHI:3835,PHI:1036,PHI:317,PHI:1061,PHI:3280,PHI:8752,PHI:861,PHI:3834,PHI:269,PHI:471,PHI:2052,PHI:780,PHI:7134,PHI:7133,PHI:3831,PHI:270,PHI:8036,PHI:6703,PHI:507,PHI:8035,PHI:62,PHI:6950,PHI:4736,PHI:808,PHI:4990,PHI:787,PHI:182,PHI:3279,PHI:3623,PHI:2054,PHI:3833,PHI:3478,PHI:3832	0	.	0	.	0	.	0.951	0.72	0	0	0.15	0	0	25731.18	230	5.5	9.2359	3	62	121	59	15	101	66	36	30	2.333333333	.	.	.	0	0	0	0	0	0	0	0	1.29	1.29	0
CAY70908	-2.8169918	-5.383322	-0.539322	.	.	.	reduced_virulence	PHI:8040,PHI:8047	0	.	0	.	0	.	0	0.026	0	0	0.21	0	0	115150.12	1029	-33.5	4.7294	9	259	501	295	114	525	280	128	152	1.565217391	.	.	.	0	0	0	0	0	0	0	0	0.31	12.05	0
CAY69903	-2.8177698	0.812245	-0.503755	.	.	.	loss_of_pathogenicity	PHI:4885	0	.	0	.	0	.	0.077	0.309	0	0	0.34	0	0	16784.79	152	-15.5	3.875	3	44	71	46	13	79	35	10	25	1.464285714	.	.	.	0	0	0	0	0	0	0	0	0	0	0
CAY69208	-2.8181043	-5.6586025	-0.5226025	.	.	.	loss_of_pathogenicity,reduced_virulence,lethal	PHI:1566,PHI:860,PHI:4644,PHI:2553	0	.	0	.	0	.	0	0.144	0	0	0	0	0	47332.38	426	-9	4.9502	3	121	215	116	36	210	129	61	68	1.282352941	.	.	.	0	0	0	0	0	0	0	0	0	0	0
CAY70594	-2.8181043	-0.6821545	-0.5101545	.	.	.	loss_of_pathogenicity,reduced_virulence,unaffected_pathogenicity,increased_virulence_(hypervirulence)	PHI:231,PHI:6818,PHI:128,PHI:1045,PHI:6078,PHI:466,PHI:7267,PHI:2371,PHI:372	0	.	0	.	0	.	0	0.138	0	0	0.01	0	0	44718.33	402	-6	5.3607	3	112	204	110	42	204	114	56	58	1.107142857	.	.	.	0	0	0	0	0	0	0	0	0	0	0
CAY67463	-2.8181043	-6.188322	-0.530322	.	.	.	.	.	0	.	0	.	0	.	0	0.057	0	0	0.13	0	0	54995.64	488	13	8.4324	6	130	249	125	69	254	130	76	54	1.442105263	.	.	.	0	0	0	0	0	0	0	0	0	0	0
CAY68594	-2.8181043	-5.6229085	-0.5229085	.	.	.	loss_of_pathogenicity,reduced_virulence,lethal	PHI:2514,PHI:311,PHI:797,PHI:4182,PHI:2310,PHI:3514,PHI:4606,PHI:4677,PHI:316,PHI:65,PHI:6111,PHI:334,PHI:2155,PHI:1015,PHI:2826,PHI:772,PHI:300	0	.	0	.	0	.	0	0.15	0	0	0.1	0	0	50012	439	11.5	7.9937	7	125	222	97	64	211	119	70	49	1.441558442	.	.	.	0	0	0	0	0	0	0	0	0	0	0
CAY67505	-2.8181658	-6.128102	-0.536102	.	.	.	.	.	0	.	0	.	0	.	0	0.068	0	0	0.16	0	0	45670.64	415	-7.5	4.9656	1	139	229	102	33	182	91	43	48	1.639344262	.	.	.	0	0	0	0	0	0	0	0	0	0.01	0
CAY69940	-2.8181937	1.5054805	0.0354805	.	.	.	.	.	0	.	0	.	0	.	0.749	0.496	0	0	0.14	0	0	12624.57	109	3	8.8374	1	27	50	34	16	60	34	19	15	1.454545455	.	.	.	0	0	0	0	0	0	0	0	0	0	0
CAY68165	-2.8184726	-6.4302855	-0.5082855	.	.	.	.	.	0	.	0	.	0	.	0	0.013	0	0	0.14	0	0	130896.34	1165	13	7.4302	18	308	585	309	129	615	303	165	138	1.387559809	.	.	.	0	0	0	0	0	0	0	0	0	0.01	0
CAY70811	-2.8184726	-1.47604	-0.53004	.	.	.	loss_of_pathogenicity,reduced_virulence	PHI:594,PHI:120,PHI:2911	0	.	0	.	0	.	0	0.009	0	0	0	0	0	87507.43	783	15	8.6101	9	230	398	234	76	376	205	114	91	1.658536585	.	.	.	0	0	0	0	0	0	0	0	0	0.06	0
CAY70557	-2.8218522	-5.45279	0.35521	.	.	.	.	.	0	.	0	.	0	.	0	0.032	1	1	0.17	1	0	58364.65	518	-9	5.1461	5	135	264	128	65	261	130	63	67	1.76744186	.	.	.	1	0	0	0	0	0	1	1	23.22	23.25	0.869565217
CAY68057	-2.8238645	-6.4955515	-0.5615515	.	.	.	.	.	0	.	0	.	0	.	0	0.011	0	0	0.14	0	0	54181.54	506	-0.5	6.4401	3	180	298	118	50	272	86	46	40	0.609022556	.	.	.	0	0	0	0	0	0	0	0	0	0.07	0
CAY67861	-2.82399	3.9873605	2.6113605	.	.	.	reduced_virulence,unaffected_pathogenicity,increased_virulence_(hypervirulence)	PHI:9392,PHI:8601,PHI:7755	0	.	0	.	0	.	0.037	0.359	1	1	0.1	0	0	18182.37	163	0	6.4806	1	55	85	44	19	74	47	24	23	2.090909091	.	.	.	0	0	0	0	0	1	0	0	0.1	0.1	0
CAY71884	-2.826117	-5.1429625	-0.5449625	.	.	.	reduced_virulence,unaffected_pathogenicity	PHI:4658,PHI:4659,PHI:8971,PHI:8972,PHI:8970	0	.	0	.	0	.	0	0.067	0	0	0.04	0	0	52375.82	479	0	6.5078	2	145	247	158	47	260	121	64	57	1.04	.	.	.	0	0	0	0	0	0	0	0	0	1.01	0
CAY71744	-2.826479	-0.381595	2.258405	.	.	.	unaffected_pathogenicity	PHI:2038	0	.	0	.	0	.	0.032	0.528	1	1	0.48	0	0	31148.19	284	11.5	9.4058	6	94	145	86	38	175	47	30	17	1.328125	.	.	.	0	0	0	0	0	1	0	1	12.4	75.31	0
CAY67899	-2.8266535	-12.596459	-6.722459	.	.	.	.	.	0	.	0	.	0	.	0.008	0.013	0	1	0.23	0	1	7628.3	67	-2	4.1473	0	15	29	29	10	50	6	2	4	1.6	.	.	.	1	0	0	0	0	0	2	2	42.47	43.53	1
CAY68677	-2.8283505	1.0552515	-0.5647485	.	.	.	.	.	0	.	0	.	0	.	0.792	0.478	0	0	0.05	0	0	20869.93	189	3.5	9.5513	0	49	100	59	10	88	52	28	24	1.642857143	.	.	.	0	0	0	0	0	0	0	0	0	0	0
CAY68317	-2.8292766	0.215718	-1.060282	.	.	.	reduced_virulence	PHI:8019	0	.	0	.	0	.	0.473	0.573	0	0	0.11	0	0	31640.97	289	2.5	7.9919	1	95	152	98	21	142	76	40	36	1.509433962	.	.	.	0	0	0	0	0	0	0	0	0	0.01	0
CAY72089	-2.830373	-3.1803405	-0.6303405	.	.	.	.	.	0	.	0	.	0	.	0.104	0.471	0	0	0	0	0	32302.25	280	4.5	7.8038	9	72	122	71	31	142	79	43	36	2.052631579	.	.	.	0	0	0	0	0	0	0	0	0.01	0.48	0
CAY70397	-2.830373	-0.851624	-0.461624	.	.	.	.	.	0	.	0	.	0	.	0.42	0.515	0	0	0.07	0	0	29527.15	261	8	8.688	6	72	124	85	26	137	61	36	25	1.538461538	.	.	.	0	0	0	0	0	0	0	0	0.06	0.07	0
CAY67486	-2.830373	0.315609	-0.758391	.	.	.	.	.	0	.	0	.	0	.	0.627	0.552	0	0	0.07	0	0	10771.02	92	0	6.471	3	19	43	21	12	41	30	16	14	2.083333333	.	.	.	0	0	0	0	0	0	0	0	0	0	0
CAY69080	-2.8305404	-1.343627	-0.517627	.	.	.	loss_of_pathogenicity,reduced_virulence,unaffected_pathogenicity	PHI:7788,PHI:2145,PHI:7787,PHI:9180,PHI:7520,PHI:3914	0	.	0	.	0	.	0	0.029	0	0	0.45	0	0	53713.17	495	-8.5	4.9294	6	159	270	154	49	278	108	51	57	1.266055046	.	.	.	0	0	0	0	0	0	0	0	0	0.07	0
CAY68377	-2.830654	-12.4681365	-6.7321365	.	.	.	.	.	0	.	0	.	0	.	0	0.044	0	1	0.19	0	1	52554.75	463	23.5	10.1843	3	113	217	132	48	228	109	69	40	1.904761905	.	.	.	1	0	0	0	0	0	2	0	11.78	18.02	0
CAY70283	-2.830654	2.151795	0.555795	.	.	.	.	.	0	.	0	.	0	.	0.95	0.316	1	1	0.03	1	0	17833.53	157	4	9.9536	1	37	73	49	5	71	58	31	27	1.071428571	.	.	.	1	1	0	0	0	0	1	1	18.67	18.67	0.888888889
CAY70540	-2.831023	3.0494805	-0.6885195	.	.	.	.	.	0	.	0	.	0	.	0.99	0.633	0	0	0.45	0	0	12709.05	114	16.5	11.0624	5	37	56	33	7	56	32	25	7	1	.	.	.	0	0	0	0	0	0	0	0	0	0.03	0
CAY71150	-2.8325803	-5.2078655	-0.5098655	.	.	.	.	.	0	.	0	.	0	.	0.024	0.193	0	0	0.25	0	0	29675.23	267	-10	4.8826	0	71	130	73	26	126	83	39	44	1.333333333	.	.	.	0	0	0	0	0	0	0	0	0	0	0
CAY71286	-2.8329487	-6.0622545	-0.5122545	.	.	.	.	.	0	.	0	.	0	.	0	0.075	0	0	0.06	0	0	83757.8	717	-29	4.7885	2	144	292	216	88	319	221	102	119	3.491525424	.	.	.	0	0	0	0	0	0	0	0	0	0	0
CAY68896	-2.8335223	-2.062612	2.671388	.	.	.	.	.	0	.	0	.	0	.	0	0.211	1	1	0.03	0	0	50869.99	446	4	7.5901	0	113	204	114	48	196	174	91	83	1.438202247	.	.	.	0	0	0	0	0	1	0	0	0	0	0
CAY70079	-2.8335223	-5.997354	-0.567354	.	.	.	.	.	0	.	0	.	0	.	0	0.095	0	0	0.16	0	0	49181	431	5.5	7.3582	2	92	205	115	48	207	110	61	49	1.904761905	.	.	.	0	0	0	0	0	0	0	0	0	0	0
CAY70745	-2.8339744	-6.383309	-0.767309	.	.	.	.	.	0	.	0	.	0	.	0	0.064	0	0	0.72	0	0	43581.6	436	7.5	9.9228	3	230	319	86	47	219	39	24	15	0.715277778	.	.	.	0	0	0	0	0	0	0	0	0	0.42	0
CAY70598	-2.8342698	-0.7701925	-0.6381925	.	.	.	.	.	0	.	0	.	0	.	0.736	0.242	0	0	0.33	0	0	26318	230	13.5	9.5229	6	54	103	82	28	125	52	35	17	2.161290323	.	.	.	0	0	0	0	0	0	0	0	0.05	0.42	0
CAY68298	-2.8344207	-5.447237	-0.609237	.	.	.	reduced_virulence,unaffected_pathogenicity	PHI:217,PHI:4658,PHI:208,PHI:8971,PHI:8972,PHI:8970	0	.	0	.	0	.	0	0.027	0	0	0.09	0	0	52320.89	474	1	6.6457	11	147	244	145	49	254	98	52	46	1.513157895	.	.	.	0	0	0	0	0	0	0	0	0	0.08	0
CAY68916	-2.8347888	-5.499664	-0.553664	.	.	.	reduced_virulence	PHI:8013,PHI:8014,PHI:8012,PHI:1172,PHI:1169	0	.	0	.	0	.	0	0.009	0	0	0.03	0	0	82392.45	741	-17	5.0429	12	204	383	223	81	401	192	92	100	1.350364964	.	.	.	0	0	0	0	0	0	0	0	0	0.1	0
CAY67795	-2.8355408	-11.646503	-6.912503	.	.	.	unaffected_pathogenicity	PHI:9230	0	.	0	.	0	.	0.001	0.21	0	0	0.44	0	1	30092.52	278	-4.5	4.6508	5	99	163	92	44	183	29	13	16	1.104477612	.	.	.	0	0	0	0	0	0	6	6	0	129.55	0
CAY67796	-2.8355408	-11.8959505	-6.8499505	.	.	.	.	.	0	.	0	.	0	.	0.001	0.158	0	0	0.43	0	1	28147.55	261	-5.5	4.4829	4	94	149	93	39	175	28	12	16	1.032258065	.	.	.	0	0	0	0	0	0	6	6	0.01	129.29	0
CAY69030	-2.83603	-12.400336	-6.478336	.	.	.	unaffected_pathogenicity	PHI:2027	0	.	0	.	0	.	0	0.013	0	1	0.26	0	1	46037.86	395	3.5	6.9537	7	82	167	123	65	234	94	52	42	1.857142857	.	.	.	1	1	0	0	0	0	3	1	22.47	32.21	0.739130435
CAY71408	-2.8360665	-8.3833075	-6.8873075	.	.	.	reduced_virulence	PHI:6485	0	.	0	.	0	.	0.031	0.553	0	0	0.46	0	1	25133.96	227	-2.5	5.8429	4	75	120	64	37	133	43	22	21	1.512820513	.	.	.	0	0	0	0	0	0	3	3	0.7	65.69	0
CAY69781	-2.8361294	3.453927	-0.518073	.	.	.	.	.	0	.	0	.	0	.	0.985	0.677	0	0	0.14	0	0	16786.66	141	15	9.8306	9	31	51	31	14	66	48	32	16	2.555555556	.	.	.	0	0	0	0	0	0	0	0	0	0	0
CAY68202	-2.8361294	3.6417215	-0.5342785	.	.	.	.	.	0	.	0	.	0	.	0.999	0.697	0	0	0.16	0	0	13252.8	113	-4	4.7655	7	27	56	20	11	47	37	17	20	2.727272727	.	.	.	0	0	0	0	0	0	0	0	0	0	0
CAY71425	-2.8379679	-6.265816	-0.523816	.	.	.	unaffected_pathogenicity	PHI:1247	0	.	0	.	0	.	0	0.043	0	0	0.23	0	0	83559.87	742	-19	4.8104	8	192	371	208	78	362	179	83	96	2	.	.	.	0	0	0	0	0	0	0	0	0.06	0.06	0
CAY70169	-2.8399262	-5.450011	-0.516011	.	.	.	reduced_virulence	PHI:8543	0	.	0	.	0	.	0	0.011	0	0	0.22	0	0	61360.33	560	-5	5.8034	3	162	287	187	58	312	129	65	64	1.285714286	.	.	.	0	0	0	0	0	0	0	0	0.02	1.11	0
CAY68909	-2.8403146	2.6150915	-0.5109085	.	.	.	.	.	0	.	0	.	0	.	0.983	0.538	0	0	0.17	0	0	14014.52	122	11.5	10.5619	0	26	53	36	11	57	40	26	14	3.666666667	.	.	.	0	0	0	0	0	0	0	0	0.07	0.75	0
CAY67684	-2.8413749	-6.3295125	-0.5095125	.	.	.	unaffected_pathogenicity,reduced_virulence,lethal,increased_virulence_(hypervirulence)	PHI:5044,PHI:2361,PHI:8588,PHI:4878,PHI:378,PHI:9226,PHI:3849,PHI:2382,PHI:6753,PHI:8769	0	.	0	.	0	.	0	0.03	0	0	0.1	0	0	40332.38	352	-19.5	4.4075	9	84	175	85	48	184	93	39	54	1.622641509	.	.	.	0	0	0	0	0	0	0	0	0	0.01	0
CAY70128	-2.8413749	0.143648	-0.510352	.	.	.	.	.	0	.	0	.	0	.	0.696	0.413	0	0	0.13	0	0	22882.15	206	-6	4.8549	5	59	103	63	13	108	60	28	32	0.975	.	.	.	0	0	0	0	0	0	0	0	0.01	0.01	0
CAY68340	-2.8415487	0.96746	-1.49254	.	.	.	.	.	0	.	0	.	0	.	0.863	0.547	0	0	0.17	0	0	19541.63	177	10.5	10.0382	1	59	88	65	26	109	31	22	9	1	.	.	.	0	0	0	0	0	0	0	0	0.01	50.12	0
CAY70491	-2.8417323	-4.58017	-0.54817	.	.	.	.	.	0	.	0	.	0	.	0.007	0.321	0	0	0.25	0	0	33673.13	305	-7	4.9047	1	87	157	96	34	166	70	33	37	1.147540984	.	.	.	0	0	0	0	0	0	0	0	15.63	16.14	0
CAY67945	-2.8429193	-6.831107	-1.269107	.	.	.	.	.	0	.	0	.	0	.	0	0.073	0	0	0.37	0	0	41590.55	374	18.5	10.2679	1	105	187	109	34	182	78	49	29	2.036363636	.	.	.	0	0	0	0	0	0	0	0	0.01	0.29	0
CAY68452	-2.8450062	-5.495786	-1.113786	.	.	.	reduced_virulence	PHI:4610	0	.	0	.	0	.	0	0.103	0	0	0.2	0	0	39600.28	365	-9	4.7823	5	115	195	118	34	210	85	39	46	1.011494253	.	.	.	0	0	0	0	0	0	0	0	0	0.22	0
CAY68201	-2.8479056	6.956539	-0.983461	.	.	.	increased_virulence_(hypervirulence)	PHI:7583	0	.	0	.	0	.	0.998	0.492	0	0	0.15	0	0	17260.08	160	-2	5.0904	0	47	80	65	6	85	44	21	23	1.228571429	.	.	.	0	0	0	0	0	0	0	0	0	0	0
CAY70460	-2.8481114	-0.761573	-0.521573	.	.	.	.	.	0	.	0	.	0	.	0.58	0.38	0	0	0.06	0	0	15456.04	135	-4.5	4.6419	0	34	70	23	15	60	40	18	22	1.038461538	.	.	.	0	0	0	0	0	0	0	0	0	0	0
CAY71016	-2.8481975	-4.1895645	-1.1775645	.	.	.	.	.	0	.	0	.	0	.	0.011	0.487	0	0	0.03	0	0	37733	342	4	8.0656	1	102	166	120	24	174	81	44	37	1.23880597	.	.	.	0	0	0	0	0	0	0	0	0	0.25	0
CAY71909	-2.8481975	-3.746544	-0.914544	.	.	.	.	.	0	.	0	.	0	.	0.011	0.517	0	0	0.32	0	0	36571.77	328	9.5	9.8374	1	89	160	98	34	161	70	41	29	2.08	.	.	.	0	0	0	0	0	0	0	0	0	0.02	0
CAY67858	-2.8481975	-5.848676	-2.944676	.	.	.	.	.	0	.	0	.	0	.	0.023	0.493	0	0	0.1	1	0	34298.87	299	2.5	8.0211	1	70	134	84	26	128	70	37	33	3.285714286	.	.	.	0	0	0	0	0	0	1	1	0	19.99	0
CAY67703	-2.8484986	-5.5062655	-0.5562655	.	.	.	.	.	0	.	0	.	0	.	0	0.175	0	0	0.34	0	0	31705.87	295	6.5	8.1958	1	108	182	68	17	106	68	40	28	1.552631579	.	.	.	0	0	0	0	0	0	0	0	0	0	0
CAY68039	-2.8484986	-6.49335	-0.55935	.	.	.	.	.	0	.	0	.	0	.	0	0.011	0	0	0.26	0	0	47373.68	444	-50	4.111	1	190	271	55	17	97	168	60	108	2.214285714	.	.	.	0	0	0	0	0	0	0	0	0	0	0
CAY72001	-2.851465	-3.8983825	-0.8083825	.	.	.	.	.	0	.	0	.	0	.	0.013	0.472	0	0	0.29	0	0	36911.48	333	3.5	7.207	3	93	163	109	36	175	82	45	37	1.654545455	.	.	.	0	0	0	0	0	0	0	0	0.01	0.27	0
CAY67811	-2.852914	-4.536351	-0.520351	.	.	.	reduced_virulence,unaffected_pathogenicity	PHI:1346,PHI:439	0	.	0	.	0	.	0	0.164	0	0	0.06	0	0	46046.39	415	7	7.4823	9	140	226	91	51	194	104	59	45	1.328767123	.	.	.	0	0	0	0	0	0	0	0	0.01	0.01	0
CAY68364	-2.8531387	-11.3316915	-5.3856915	.	.	.	.	.	0	.	0	.	0	.	0	0.009	0	1	0.23	0	1	98975.28	883	-38.5	4.4937	5	234	430	275	105	456	195	84	111	1.932773109	0	0	1	1	0	0	1	1	0	2	2	20.37	42.34	0.869565217
CAY68553	-2.8538876	-12.76315	-6.87715	.	.	.	.	.	0	.	0	.	0	.	0	0.019	0	0	0.44	0	1	56255.93	506	3	7.2331	11	171	270	157	72	315	88	47	41	1.163461538	.	.	.	0	0	0	0	0	0	12	12	9.71	251.9	0
CAY71851	-2.8553162	-0.4473975	-3.0513975	.	.	.	.	.	0	.	0	.	0	.	0.896	0.538	0	0	0.13	1	0	5672.58	49	2	9.1026	1	14	21	16	6	27	12	7	5	1.777777778	.	.	.	0	0	0	0	0	0	1	1	20.3	20.3	0
CAY69214	-2.8564146	-6.0414695	-0.5214695	.	.	.	.	.	0	.	0	.	0	.	0	0.08	0	0	0.13	0	0	56480	502	-5.5	5.9393	11	141	261	108	56	222	123	63	60	1.914285714	.	.	.	0	0	0	0	0	0	0	0	0	0.05	0
CAY72135	-2.8564146	-10.443365	-0.533365	.	.	.	reduced_virulence,unaffected_pathogenicity,lethal	PHI:3391,PHI:355,PHI:2536	0	.	0	.	0	.	0	0.015	0	0	0.09	0	0	53172.81	475	-8	5.4463	10	139	245	128	60	245	117	58	59	1.292682927	.	.	.	0	0	0	0	0	0	0	0	0.01	4.53	0
CAY72053	-2.8571954	-4.460573	-1.046573	.	.	.	.	.	0	.	0	.	0	.	0.012	0.419	0	0	0.25	0	0	35609.52	310	4.5	7.5811	1	75	144	85	46	169	73	41	32	1.410714286	.	.	.	0	0	0	0	0	0	0	0	0	0.01	0
CAY71292	-2.8571954	0.6431125	-0.5148875	.	.	.	.	.	0	.	0	.	0	.	0.623	0.57	0	0	0	0	0	27825.8	250	-1	5.9027	1	75	121	79	26	136	66	33	33	1.288461538	.	.	.	0	0	0	0	0	0	0	0	0	0.02	0
CAY71074	-2.8584638	-3.788073	0.311927	.	.	.	reduced_virulence,unaffected_pathogenicity	PHI:7709,PHI:7476	0	.	0	.	0	.	0	0.15	1	1	0.13	1	0	46043.9	402	7.5	7.7278	7	99	185	105	56	215	102	58	44	1.636363636	.	.	.	1	0	0	0	0	0	1	0	4.69	4.7	0
CAY67785	-2.8604627	-6.43115	-0.63515	.	.	.	.	.	0	.	0	.	0	.	0	0.034	0	0	0.13	0	0	57133.19	506	7	7.9714	6	126	244	141	65	278	126	69	57	1.52	.	.	.	0	0	0	0	0	0	0	0	0.07	0.12	0
CAY67695	-2.8609552	-2.4977795	-0.5577795	.	.	.	reduced_virulence	PHI:6903	0	.	0	.	0	.	0.002	0.508	0	0	0.06	0	0	38969.02	353	0	6.5031	3	106	185	99	43	185	93	49	44	1.301369863	.	.	.	0	0	0	0	0	0	0	0	0.05	0.44	0
CAY71897	-2.860999	-6.152879	-0.722879	.	.	.	.	.	0	.	0	.	0	.	0	0.095	0	0	0.11	0	0	49111.91	438	-9.5	4.9823	6	126	231	109	44	208	105	50	55	1.529411765	.	.	.	0	0	0	0	0	0	0	0	0	0.85	0
CAY67803	-2.860999	-8.7355845	-2.8975845	.	.	.	.	.	0	.	0	.	0	.	0	0.027	0	0	0.08	1	0	69316.63	625	-4.5	5.8624	9	184	335	174	46	291	161	81	80	1.648351648	.	.	.	0	0	0	0	0	0	1	1	0	20.26	0
CAY72203	-2.8613675	-8.5184565	-2.7644565	.	.	.	.	.	0	.	0	.	0	.	0	0.041	0	0	0	1	0	121495.52	1095	-27	4.8661	19	317	590	285	86	507	273	128	145	1.550632911	.	.	.	0	0	0	0	0	0	1	1	0	20.14	0
CAY69538	-2.8613675	-1.579763	-0.633763	.	.	.	loss_of_pathogenicity,reduced_virulence,unaffected_pathogenicity,increased_virulence_(hypervirulence)	PHI:8690,PHI:9060,PHI:6358,PHI:4637,PHI:8906,PHI:8575,PHI:7069,PHI:3519,PHI:7341,PHI:8936,PHI:2334,PHI:3898	0	.	0	.	0	.	0	0.009	0	0	0.06	0	0	109043.46	978	-16	5.3901	12	261	530	294	109	515	247	122	125	1.363095238	.	.	.	0	0	0	0	0	0	0	0	0	0.02	0
CAY67093	-2.8613675	-12.6376005	-6.9136005	.	.	.	.	.	0	.	0	.	0	.	0	0.046	0	0	0.07	0	1	105212.19	958	26	9.125	9	307	511	274	96	474	220	130	90	1.353293413	.	.	.	0	0	0	0	0	0	9	9	0	192.12	0
CAY67295	-2.8613675	-6.57705	-0.63705	.	.	.	.	.	0	.	0	.	0	.	0	0.01	0	0	0.18	0	0	84247.4	756	4	6.9129	13	237	407	212	82	364	164	88	76	1.699029126	.	.	.	0	0	0	0	0	0	0	0	0	0.11	0
CAY68570	-2.8613675	-12.2348565	-6.6308565	.	.	.	unaffected_pathogenicity	PHI:1819	0	.	0	.	0	.	0	0.066	0	0	0.08	0	1	112509.31	995	-7.5	5.9118	22	280	523	226	111	462	229	116	113	1.949640288	.	.	.	0	0	0	0	0	0	4	0	0	1.66	0
CAY67895	-2.8619545	-6.5605475	-0.6145475	.	.	.	.	.	0	.	0	.	0	.	0	0.009	0	0	0.69	0	0	112880.03	1028	9.5	7.6321	12	309	544	309	107	552	202	110	92	1.658959538	.	.	.	0	0	0	0	0	0	0	0	0.67	3.51	0
CAY67743	-2.8638	1.2596965	-0.5823035	.	.	.	.	.	0	.	0	.	0	.	0.594	0.713	0	0	0.47	0	0	30485.03	274	12.5	9.6916	3	91	147	67	31	126	70	43	27	1.62	.	.	.	0	0	0	0	0	0	0	0	0	0	0
CAY71783	-2.8640287	-3.8262815	-0.4482815	.	.	.	.	.	0	.	0	.	0	.	0.076	0.361	0	0	0.32	0	0	19954.64	178	-1.5	5.6244	2	54	93	49	23	92	32	16	16	1.678571429	.	.	.	0	0	0	0	0	0	0	0	0.02	0.02	0
CAY69983	-2.864487	-5.238958	-0.528958	.	.	.	.	.	0	.	0	.	0	.	0	0.215	0	0	0.03	0	0	43521	381	-5.5	5.373	0	100	193	67	31	138	118	58	60	1.730769231	.	.	.	0	0	0	0	0	0	0	0	0	0	0
CAY69909	-2.864487	-4.9599545	-0.5379545	.	.	.	.	.	0	.	0	.	0	.	0.005	0.258	0	0	0.07	0	0	33479.63	295	24	10.8172	0	78	148	64	27	138	93	59	34	1.177419355	.	.	.	0	0	0	0	0	0	0	0	0	0	0
CAY71106	-2.864487	-6.05858	-0.53858	.	.	.	.	.	0	.	0	.	0	.	0	0.08	0	0	0.02	0	0	68986.03	613	15.5	10.0757	1	160	307	153	38	258	175	97	78	1.606382979	.	.	.	0	0	0	0	0	0	0	0	0	0.04	0
CAY71365	-2.864487	-6.471717	-0.525717	.	.	.	.	.	0	.	0	.	0	.	0	0.009	0	0	0.27	0	0	43666.26	388	42.5	10.8618	2	116	196	105	48	191	122	86	36	1.263157895	.	.	.	0	0	0	0	0	0	0	0	0.08	0.49	0
CAY67497	-2.864487	-4.622916	-0.536916	.	.	.	.	.	0	.	0	.	0	.	0.013	0.306	0	0	0.03	0	0	29992.7	264	-5	5.7247	1	79	134	47	31	93	79	40	39	2.129032258	.	.	.	0	0	0	0	0	0	0	0	0	0	0
[truncated: 3,188 more rows]
[truncated: 18 more columns]
