# Supplementary material for: An automated and combinative method for the predictive ranking of candidate effector proteins of fungal plant pathogens
Source: Sci Rep. 2021 Oct 5;11:19731. doi: 10.1038/s41598-021-99363-0 (PMC8492765; doi:10.1038/s41598-021-99363-0)
Supplement: Supplementary file 2 — Supplementary Information 2. [file 41598_2021_99363_MOESM2_ESM.zip › Supp Data S2 - Raw Predector results tables for all the whole proteomes used for evaluation (listed in Supplementary Table S2)/lep_mac_NZT4.tsv]

name	effector_score	manual_effector_score	manual_secretion_score	phibase_effector	phibase_virulence	phibase_lethal	phibase_phenotypes	phibase_matches	effector_match	effector_matches	pfam_match	pfam_matches	dbcan_match	dbcan_matches	effectorp1	effectorp2	is_secreted	any_signal_peptide	apoplastp	single_transmembrane	multiple_transmembrane	molecular_weight	residue_number	charge	isoelectric_point	aa_c_number	aa_tiny_number	aa_small_number	aa_aliphatic_number	aa_aromatic_number	aa_nonpolar_number	aa_charged_number	aa_basic_number	aa_acidic_number	fykin_gap	localizer_nuclear	localizer_chloro	localizer_mito	signalp3_nn	signalp3_hmm	signalp4	signalp5	deepsig	phobius_sp	phobius_tmcount	tmhmm_tmcount	tmhmm_first_60	tmhmm_exp_aa	tmhmm_first_tm_sp_coverage
Lmb_nzt4_13558	3.6138582	11.898	6.0	.	.	.	.	.	0	.	0	.	0	.	1.0	0.983	1	1	0.59	0	0	11627.04	107	-1.5	5.5658	10	45	67	25	13	58	24	12	12	1.04545454545455	0.0	0.0	0.0	1	1	1	1	1	1	0	0	7.53	7.53	0.0
Lmb_nzt4_11363	3.5741272	16.844	6.0	.	.	.	.	.	1	LmAvrLm11	0	.	0	.	1.0	0.974	1	1	0.5	0	0	11760.35	104	-2.0	5.0347	10	37	55	21	14	58	21	10	11	1.42105263157895	0.0	0.0	0.0	1	1	1	1	1	1	0	0	0.03	0.03	0.0
Lmb_nzt4_12367	3.398925	11.814	6.0	.	.	.	.	.	0	.	0	.	0	.	1.0	0.969	1	1	0.47	0	0	11410.91	102	4.0	7.7211	11	41	57	24	15	57	24	15	9	1.17391304347826	0.0	0.0	0.0	1	1	1	1	1	1	0	0	11.09	11.09	0.0
Lmb_nzt4_11059	3.2954729	11.867949	5.999949	.	.	.	.	.	0	.	0	.	0	.	1.0	0.978	1	1	0.57	0	0	9078.19	83	1.5	7.1441	6	30	48	16	8	43	17	10	7	0.9	0.0	0.0	0.0	1	1	1	1	1	1	0	0	3.47	3.47	0.0
Lmb_nzt4_12270	3.2910237	11.814	6.0	.	.	.	.	.	0	.	0	.	0	.	1.0	0.969	1	1	0.55	0	0	12141.7	110	0.0	6.146	10	43	66	26	8	56	24	12	12	1.05	0.0	0.0	0.0	1	1	1	1	1	1	0	0	0.09	0.09	0.0
Lmb_nzt4_11504	3.2196658	11.694	6.0	.	.	.	.	.	0	.	0	.	0	.	1.0	0.949	1	1	0.83	0	0	9776.34	90	3.0	7.9098	11	37	55	28	7	51	19	11	8	1.31578947368421	0.0	0.0	0.0	1	1	1	1	1	1	0	0	0.01	0.01	0.0
Lmb_nzt4_04331	3.1782396	11.4315995	5.7495995	.	.	.	.	.	0	.	0	.	0	.	0.998	0.949	1	1	0.57	0	0	13763.72	125	-2.0	5.1328	8	43	72	35	13	73	31	15	16	1.0	0.0	0.0	0.0	1	1	1	1	0	1	0	0	0.08	0.09	0.0
Lmb_nzt4_09084	3.1612115	16.4562455	5.9962455	.	.	.	increased_virulence_(hypervirulence),reduced_virulence	PHI:179,PHI:4620,PHI:5550,PHI:6858,PHI:180,PHI:4845	0	.	1	PF03211	0	PL3_2,PL3,PL3_3,PL3_5,PL3_4,PL3_1	0.995	0.915	1	1	0.92	0	0	25511.79	246	5.5	8.1735	10	101	162	74	11	133	45	26	19	0.932203389830508	0.0	0.0	0.0	1	1	1	1	1	1	0	0	0.76	0.91	0.0
Lmb_nzt4_09661	3.1370432	16.634	6.0	.	.	.	.	.	1	MoSPD5	0	.	0	.	1.0	0.939	1	1	0.85	0	0	10712.18	101	4.0	7.965	6	38	63	32	10	57	22	14	8	1.0	0.0	0.0	0.0	1	1	1	1	1	1	0	0	8.78	8.78	0.0
Lmb_nzt4_07397	3.0766745	11.688	6.0	.	.	.	.	.	0	.	0	.	0	.	1.0	0.948	1	1	0.64	0	0	10695.21	98	-0.5	6.1848	9	38	57	22	10	54	23	12	11	0.833333333333333	0.0	0.0	0.0	1	1	1	1	1	1	0	0	0.03	0.03	0.0
Lmb_nzt4_05768	3.0442898	11.065497	5.887497	.	.	.	.	.	0	.	0	.	0	.	0.976	0.887	1	1	0.67	0	0	20849.87	192	7.0	8.8757	5	67	107	60	20	103	41	25	16	1.26190476190476	1.0	0.0	0.0	1	1	1	1	1	1	0	0	2.84	2.84	0.0
Lmb_nzt4_07120	3.0430353	16.346447	5.862447	.	.	.	effector_(plant_avirulence_determinant)	PHI:6834	0	.	1	PF01476	1	CBM50	0.996	0.918	1	1	0.34	0	0	16658.28	147	7.0	8.9942	6	33	80	38	14	81	40	24	16	1.43333333333333	0.0	0.0	0.0	1	1	1	1	1	1	0	0	0.29	0.29	0.0
Lmb_nzt4_12612	3.0254483	11.78995	5.99995	.	.	.	.	.	0	.	0	.	0	.	1.0	0.965	1	1	0.87	0	0	13089.95	121	2.5	7.8093	8	48	75	29	10	66	25	14	11	1.07142857142857	1.0	0.0	0.0	1	1	1	1	1	1	0	1	20.96	20.96	0.652173913043478
Lmb_nzt4_02977	3.0202634	11.7118	5.9998	.	.	.	.	.	0	.	0	.	0	.	1.0	0.952	1	1	0.34	0	0	13800.65	124	-3.5	4.6434	10	42	72	24	12	72	29	13	16	0.806451612903226	0.0	0.0	0.0	1	1	1	1	1	1	0	0	0.11	0.11	0.0
Lmb_nzt4_05407	2.994325	11.526	6.0	.	.	.	.	.	0	.	0	.	0	.	1.0	0.921	1	1	0.8	0	0	8975.43	83	2.0	7.9282	6	32	47	23	5	48	16	9	7	0.947368421052632	0.0	0.0	0.0	1	1	1	1	1	1	0	0	10.54	10.55	0.0
Lmb_nzt4_09574	2.9920974	16.549299	5.999299	.	.	.	effector_(plant_avirulence_determinant)	PHI:4849,PHI:5286	1	FolSix5	0	.	0	.	1.0	0.925	1	1	0.7	0	0	13049.75	120	0.0	6.4529	7	46	68	31	18	71	24	13	11	0.933333333333333	0.0	0.0	0.0	1	1	1	1	1	1	0	0	0.06	0.06	0.0
Lmb_nzt4_08049	2.914369	11.7	6.0	.	.	.	.	.	0	.	0	.	0	.	1.0	0.95	1	1	0.69	0	0	10570.2	98	2.5	7.2398	8	36	59	27	9	57	23	14	9	0.521739130434783	0.0	0.0	0.0	1	1	1	1	1	1	0	0	0.01	0.01	0.0
Lmb_nzt4_13628	2.9046538	10.931092	5.153092	.	.	.	.	.	0	.	0	.	0	.	0.998	0.965	1	1	0.86	0	0	20574.22	186	2.0	7.0477	2	49	104	51	22	99	39	22	17	1.72727272727273	.	.	.	1	1	1	0	1	1	0	0	12.58	12.58	0.0
Lmb_nzt4_10818	2.8827796	16.318039	5.972039	.	.	.	increased_virulence_(hypervirulence),reduced_virulence	PHI:4620,PHI:179,PHI:5550,PHI:180,PHI:4845	0	.	1	PF03211	0	PL3_2,PL3,PL3_3,PL3_5,PL3_4,PL3_1	1.0	0.891	1	1	0.69	0	0	24848.05	236	3.0	7.1993	14	96	144	67	25	138	54	30	24	0.936507936507936	0.0	0.0	0.0	1	1	1	1	1	1	0	0	5.92	5.95	0.0
Lmb_nzt4_05486	2.8514228	11.4419965	5.9999965	.	.	.	.	.	0	.	0	.	0	.	0.982	0.925	1	1	0.45	0	0	14700.81	130	12.0	9.9897	5	45	66	27	19	70	30	22	8	1.07142857142857	1.0	0.0	0.0	1	1	1	1	1	1	0	0	3.36	3.38	0.0
Lmb_nzt4_06471	2.849907	11.6328	5.9988	.	.	.	.	.	0	.	0	.	0	.	1.0	0.939	1	1	0.75	0	0	9413.93	89	5.5	8.6185	7	34	56	27	3	50	16	11	5	0.826086956521739	0.0	0.0	0.0	1	1	1	1	1	1	0	0	7.51	7.51	0.0
Lmb_nzt4_05587	2.8419914	11.604	6.0	.	.	.	.	.	0	.	0	.	0	.	1.0	0.934	1	1	0.97	0	0	10817.45	102	3.5	7.9156	11	47	68	26	9	59	18	11	7	0.956521739130435	0.0	0.0	0.0	1	1	1	1	1	1	0	0	0.05	0.05	0.0
Lmb_nzt4_13387	2.8406742	16.2746455	5.9886455	.	.	.	.	.	0	.	1	PF01083	0	CE5	0.979	0.902	1	1	0.83	0	0	24104.63	230	10.0	8.9113	10	94	139	74	18	137	45	28	17	0.840579710144927	0.0	0.0	0.0	1	1	1	1	1	1	0	0	0.4	0.4	0.0
Lmb_nzt4_00669	2.8161917	16.153217	5.999217	.	.	.	reduced_virulence	PHI:180,PHI:179,PHI:5550,PHI:4845	0	.	1	PF03211	0	PL3_2,PL3,PL3_3,PL3_5,PL3_4,PL3_1	0.978	0.881	1	1	0.95	0	0	26704.82	257	6.0	7.9947	10	111	167	70	21	135	51	30	21	0.940298507462687	0.0	0.0	0.0	1	1	1	1	1	1	0	0	0.02	0.02	0.0
Lmb_nzt4_05242	2.8117802	11.2736	5.9996	.	.	.	.	.	0	.	0	.	0	.	0.999	0.88	1	1	0.48	0	0	14296.41	130	4.0	7.9669	6	46	79	38	12	71	34	20	14	0.72	0.0	0.0	0.0	1	1	1	1	1	1	0	0	5.21	5.21	0.0
Lmb_nzt4_09843	2.7920597	16.68195	5.99995	.	.	.	.	.	1	MoSPD5	0	.	0	.	1.0	0.947	1	1	0.49	0	0	14409.35	130	2.5	7.2049	10	45	73	31	15	68	37	21	16	1.10714285714286	0.0	0.0	0.0	1	1	1	1	1	1	0	0	0.19	0.19	0.0
Lmb_nzt4_09077	2.7570426	11.5618385	5.9998385	.	.	.	.	.	0	.	0	.	0	.	1.0	0.927	1	1	0.35	0	0	13282.2	118	6.0	8.3034	8	44	62	32	16	65	30	19	11	0.962962962962963	0.0	0.0	0.0	1	1	1	1	1	1	0	0	0.81	0.81	0.0
Lmb_nzt4_05834	2.745541	16.1356995	5.9996995	.	.	.	.	.	1	Mycgr3G38105	0	.	0	.	0.998	0.858	1	1	0.9	0	0	18981.56	178	10.5	9.6474	4	59	101	48	19	101	43	28	15	1.03921568627451	0.0	0.0	0.0	1	1	1	1	1	1	0	0	3.94	3.94	0.0
Lmb_nzt4_10340	2.722498	11.2179495	5.9919495	.	.	.	.	.	0	.	0	.	0	.	0.998	0.873	1	1	0.77	0	0	13679.81	128	-0.5	5.818	7	47	75	35	8	74	28	14	14	0.852941176470588	0.0	0.0	0.0	1	1	1	1	1	1	0	0	0.03	0.03	0.0
Lmb_nzt4_13051	2.722498	16.295722	5.997722	.	.	.	effector_(plant_avirulence_determinant)	PHI:5402,PHI:1131	1	LmAvrLm6,FolSix5	0	.	0	.	0.991	0.892	1	1	0.68	0	0	15588.61	144	1.0	6.7309	6	55	80	36	17	79	32	18	14	0.909090909090909	0.0	0.0	0.0	1	1	1	1	1	1	0	0	3.02	3.02	0.0
Lmb_nzt4_13000	2.713924	9.4789495	5.9989495	.	.	.	.	.	0	.	0	.	0	.	0.82	0.76	1	1	0.8	0	0	21470.96	201	1.0	6.7448	3	77	127	57	27	114	38	21	17	0.879310344827586	0.0	0.0	0.0	1	1	1	1	1	1	0	0	0.97	1.04	0.0
Lmb_nzt4_11412	2.7039232	11.474	5.75	.	.	.	.	.	0	.	0	.	0	.	1.0	0.954	1	1	0.74	0	0	10782.29	101	-1.5	5.5229	10	39	66	28	10	61	22	11	11	0.730769230769231	0.0	0.0	0.0	1	1	1	1	0	1	0	0	0.0	0.0	0.0
Lmb_nzt4_05099	2.7019072	11.62125	5.99925	.	.	.	.	.	0	.	0	.	0	.	1.0	0.937	1	1	0.28	0	0	15039.39	134	-2.5	5.563	15	43	73	30	15	75	38	19	19	1.21739130434783	1.0	0.0	0.0	1	1	1	1	1	1	0	0	0.04	0.04	0.0
Lmb_nzt4_13110	2.674876	11.1529475	5.9989475	.	.	.	.	.	0	.	0	.	0	.	0.984	0.875	1	1	0.66	0	0	14488.76	134	8.0	9.2611	5	47	78	34	16	80	28	19	9	0.861111111111111	0.0	0.0	0.0	1	1	1	1	1	1	0	0	0.01	0.01	0.0
Lmb_nzt4_04747	2.6598635	8.6815985	5.9995985	.	.	.	.	.	0	.	0	.	0	.	0.814	0.633	1	1	0.95	0	0	12204.81	117	-3.5	4.327	7	50	78	35	10	70	15	6	9	0.857142857142857	0.0	0.0	0.0	1	1	1	1	1	1	0	0	1.69	1.7	0.0
Lmb_nzt4_02542	2.6475122	11.748	6.0	.	.	.	.	.	0	.	0	.	0	.	1.0	0.958	1	1	0.66	0	0	11678.71	108	5.0	8.2715	11	37	68	29	4	66	21	13	8	0.518518518518518	0.0	0.0	0.0	1	1	1	1	1	1	0	0	0.05	0.05	0.0
Lmb_nzt4_07177	2.6328282	7.417773	5.875773	.	.	.	.	.	0	.	0	.	0	.	0.58	0.677	1	1	0.14	0	0	24959.32	222	6.0	7.9986	2	70	107	62	25	112	53	32	21	0.785714285714286	0.0	0.0	0.0	1	1	1	1	1	1	0	0	0.15	0.15	0.0
Lmb_nzt4_09844	2.6306007	14.305385	5.975385	.	.	.	increased_virulence_(hypervirulence),reduced_virulence,effector_(plant_avirulence_determinant),unaffected_pathogenicity	PHI:2712,PHI:3128,PHI:2341,PHI:2711,PHI:658,PHI:8057,PHI:666,PHI:8053,PHI:664,PHI:2442,PHI:8059,PHI:8061,PHI:8060,PHI:2342,PHI:8054,PHI:8058,PHI:9298	1	BfNep1,MpNEP1_1,MpNEP1_2,FoeNEP1,VdNEP	1	PF05630	0	.	0.841	0.714	1	1	0.55	0	0	26841.11	244	9.5	9.4344	2	78	141	67	34	134	55	35	20	0.857142857142857	0.0	0.0	1.0	1	1	1	1	1	1	0	0	0.04	0.04	0.0
Lmb_nzt4_02743	2.6238422	11.1051	5.9991	.	.	.	.	.	0	.	0	.	0	.	0.998	0.853	1	1	0.9	0	0	18969.3	177	0.0	6.2186	10	70	115	39	16	101	34	17	17	0.795918367346939	0.0	0.0	0.0	1	1	1	1	1	1	0	0	0.91	0.91	0.0
Lmb_nzt4_05047	2.6208498	11.591749	5.999749	.	.	.	.	.	0	.	0	.	0	.	1.0	0.932	1	1	0.09	0	0	16787.23	148	0.0	6.4553	10	42	75	36	19	83	42	22	20	1.25806451612903	0.0	0.0	0.0	1	1	1	1	1	1	0	0	0.0	0.0	0.0
Lmb_nzt4_01574	2.5892332	12.8740465	5.9600465	.	.	.	increased_virulence_(hypervirulence),reduced_virulence,effector_(plant_avirulence_determinant),unaffected_pathogenicity	PHI:2712,PHI:8062,PHI:3128,PHI:2341,PHI:8053,PHI:664,PHI:8061,PHI:8060,PHI:8055,PHI:2711,PHI:658,PHI:8057,PHI:666,PHI:2442,PHI:8059,PHI:2342,PHI:8056,PHI:8054,PHI:8058,PHI:9298	1	BfNep1,MpNEP1_1,MpNEP1_2,FoeNEP1,VdNEP	1	PF05630	0	.	0.558	0.761	1	1	0.45	0	0	25322.65	236	4.5	7.8501	3	83	137	68	29	140	46	27	19	0.73134328358209	1.0	0.0	0.0	1	1	1	1	1	1	0	0	0.23	0.24	0.0
Lmb_nzt4_01681	2.5762203	15.9612465	5.9992465	.	.	.	increased_virulence_(hypervirulence),reduced_virulence	PHI:4620,PHI:179,PHI:5550,PHI:180,PHI:4845	0	.	1	PF03211	0	PL3_2,PL3,PL3_3,PL3_5,PL3_4,PL3_1	0.997	0.83	1	1	0.9	0	0	26276.84	255	10.5	8.838	11	106	165	72	21	147	52	32	20	0.929577464788732	0.0	0.0	0.0	1	1	1	1	1	1	0	0	4.71	4.72	0.0
Lmb_nzt4_07559	2.5748365	16.5735995	5.9995995	.	.	.	.	.	0	.	1	PF18661	0	.	0.999	0.93	1	1	0.12	0	0	15811.1	137	0.5	6.8295	8	40	66	33	15	72	37	19	18	1.65217391304348	0.0	0.0	0.0	1	1	1	1	1	1	0	0	2.1	2.1	0.0
Lmb_nzt4_09045	2.5382023	7.038743	5.982743	.	.	.	.	.	0	.	0	.	0	CE12	0.523	0.653	1	1	0.83	0	0	27387.92	252	10.0	9.9408	0	87	146	75	31	132	52	33	19	1.25454545454545	0.0	1.0	0.0	1	1	1	1	1	1	0	0	0.26	0.26	0.0
Lmb_nzt4_04101	2.5335512	9.6609245	5.0469245	.	.	.	.	.	0	.	0	.	0	.	0.96	0.809	1	1	0.43	0	0	14904.21	133	3.5	8.9671	1	39	65	41	21	77	31	18	13	1.33333333333333	0.0	0.0	0.0	1	1	1	1	0	1	0	0	2.2	2.2	0.0
Lmb_nzt4_11089	2.5327144	11.256	6.0	.	.	.	.	.	0	.	0	.	0	.	0.999	0.877	1	1	0.58	0	0	11305.0	101	2.5	7.8647	7	36	57	29	10	56	21	12	9	1.11111111111111	0.0	0.0	0.0	1	1	1	1	1	1	0	0	1.3	1.3	0.0
Lmb_nzt4_00681	2.5176845	9.9549245	5.8929245	.	.	.	.	.	0	.	0	.	0	.	0.983	0.694	1	1	0.17	0	0	12762.54	117	2.5	9.6209	0	40	61	35	8	58	35	19	16	1.1304347826087	0.0	0.0	0.0	1	1	1	1	1	1	0	1	18.17	18.17	0.608695652173913
Lmb_nzt4_03982	2.5143402	9.25145	5.99945	.	.	.	.	.	0	.	0	.	0	.	0.888	0.654	1	1	0.82	0	0	10474.94	101	1.5	6.9359	5	42	62	31	8	56	16	10	6	0.625	0.0	0.0	0.0	1	1	1	1	1	1	0	0	1.59	1.61	0.0
Lmb_nzt4_05767	2.4956675	10.144604	5.920604	.	.	.	.	.	0	.	0	.	0	.	0.949	0.755	1	1	0.9	0	0	13631.41	129	0.0	6.2007	3	49	82	45	8	70	22	11	11	1.1	0.0	0.0	0.0	1	1	1	1	1	1	0	0	4.89	4.89	0.0
Lmb_nzt4_01825	2.4956675	9.52132	5.99732	.	.	.	effector_(plant_avirulence_determinant)	PHI:3213	1	MoCDIP1	0	.	0	.	0.033	0.721	1	1	0.9	0	0	36847.0	355	6.0	8.3326	10	157	236	109	20	191	59	33	26	0.931818181818182	0.0	1.0	0.0	1	1	1	1	1	1	0	0	0.14	0.18	0.0
Lmb_nzt4_12448	2.488186	16.256	6.0	.	.	.	.	.	0	.	1	PF00187	0	CBM18	1.0	0.876	1	1	0.95	0	0	21099.58	205	3.5	7.4231	24	100	143	35	19	119	33	19	14	0.770491803278688	0.0	0.0	0.0	1	1	1	1	1	1	0	0	0.07	0.07	0.0
Lmb_nzt4_11621	2.484694	8.732076	5.738076	.	.	.	.	.	0	.	0	.	0	CE3,CE2	0.711	0.788	1	1	0.64	0	0	26683.32	243	-0.5	6.2395	2	74	140	77	26	135	49	25	24	1.26923076923077	0.0	0.0	0.0	1	1	1	1	1	1	0	0	0.16	0.17	0.0
Lmb_nzt4_13784	2.4771557	11.64	6.0	.	.	.	.	.	0	.	0	.	0	.	1.0	0.94	1	1	0.72	0	0	10104.75	92	5.5	8.1681	10	35	50	23	12	57	17	12	5	1.0	1.0	0.0	0.0	1	1	1	1	1	1	0	0	7.87	7.87	0.0
Lmb_nzt4_13826	2.476148	16.4719995	5.9999995	.	.	.	.	.	0	.	1	PF18661	0	.	0.999	0.913	1	1	0.57	0	0	14780.91	127	6.5	8.302	8	35	64	28	18	67	31	20	11	1.33333333333333	0.0	0.0	0.0	1	1	1	1	1	1	0	0	0.69	0.69	0.0
Lmb_nzt4_02910	2.475731	11.658	6.0	.	.	.	.	.	0	.	0	.	0	.	1.0	0.943	1	1	0.46	0	0	10109.41	95	-2.0	4.6892	8	36	63	25	2	51	20	9	11	0.652173913043478	0.0	0.0	0.0	1	1	1	1	1	1	0	0	0.18	0.18	0.0
Lmb_nzt4_01770	2.4567745	11.68537	5.99737	.	.	.	.	.	0	.	0	.	0	.	1.0	0.948	1	1	0.47	0	0	12417.31	114	-0.5	6.1825	9	45	63	29	13	70	19	10	9	0.75	0.0	0.0	0.0	1	1	1	1	1	1	0	0	14.48	14.48	0.0
Lmb_nzt4_03065	2.451807	11.25	6.0	.	.	.	.	.	0	.	0	.	0	.	1.0	0.875	1	1	0.91	0	0	9694.15	89	4.5	8.087	8	34	56	23	12	56	12	9	3	0.875	0.0	0.0	0.0	1	1	1	1	1	1	0	0	1.21	1.21	0.0
Lmb_nzt4_02121	2.4434319	11.31575	5.99975	.	.	.	.	.	0	.	0	.	0	.	1.0	0.886	1	1	0.46	0	0	9416.84	89	1.5	7.1441	6	34	54	23	6	52	19	11	8	0.481481481481482	0.0	0.0	0.0	1	1	1	1	1	1	0	0	0.02	0.02	0.0
Lmb_nzt4_13806	2.438101	11.1326495	5.9966495	.	.	.	.	.	0	.	0	.	0	.	1.0	0.856	1	1	0.75	0	0	15752.28	140	6.0	8.4994	8	44	73	36	14	69	33	20	13	2.5625	0.0	0.0	0.0	1	1	1	1	1	1	0	0	12.72	12.73	0.0
Lmb_nzt4_06466	2.4360926	9.6996345	5.9916345	.	.	.	.	.	0	.	0	.	0	.	0.87	0.748	1	1	0.9	0	0	20198.74	188	-4.0	4.8328	10	72	120	46	21	104	30	14	16	1.07692307692308	0.0	0.0	0.0	1	1	1	1	1	1	0	0	2.46	2.46	0.0
Lmb_nzt4_03576	2.4350505	11.61	6.0	.	.	.	.	.	0	.	0	.	0	.	1.0	0.935	1	1	0.67	0	0	9567.16	88	4.0	8.0838	8	35	48	20	10	54	17	11	6	1.0	0.0	0.0	0.0	1	1	1	1	1	1	0	0	0.55	0.55	0.0
Lmb_nzt4_14010	2.4350505	11.586	6.0	.	.	.	.	.	0	.	0	.	0	.	1.0	0.931	1	1	0.62	0	0	9036.52	82	3.5	7.8335	8	33	43	24	10	49	17	11	6	0.894736842105263	0.0	0.0	0.0	1	1	1	1	1	1	0	0	1.31	1.31	0.0
Lmb_nzt4_11670	2.4350505	11.664	6.0	.	.	.	.	.	0	.	0	.	0	.	1.0	0.944	1	1	0.77	0	0	9065.79	84	4.5	8.295	8	30	49	26	7	55	15	10	5	0.8	0.0	0.0	0.0	1	1	1	1	1	1	0	0	0.13	0.13	0.0
Lmb_nzt4_07157	2.4325328	11.3096875	5.9996875	.	.	.	.	.	0	.	0	.	0	.	0.997	0.888	1	1	0.6	0	0	13330.99	123	-3.5	4.7581	7	47	73	28	13	69	24	11	13	0.645161290322581	0.0	0.0	0.0	1	1	1	1	1	1	0	0	8.75	8.75	0.0
Lmb_nzt4_05402	2.428813	15.9109895	5.9969895	.	.	.	effector_(plant_avirulence_determinant)	PHI:1132,PHI:5371,PHI:2276	1	LmAvrLm4_7	1	PF18661	0	.	0.994	0.825	1	1	0.37	0	0	15990.26	142	-1.5	5.9664	8	46	76	41	18	80	33	17	16	1.03571428571429	0.0	0.0	0.0	1	1	1	1	1	1	0	0	3.01	3.01	0.0
Lmb_nzt4_10401	2.4286084	11.0253435	5.4993435	.	.	.	.	.	0	.	0	.	0	.	0.998	0.923	1	1	0.73	0	0	13724.59	125	1.0	6.8164	7	42	71	30	20	75	21	12	9	0.967741935483871	0.0	0.0	0.0	1	1	1	1	0	0	0	1	21.64	21.64	1.0
Lmb_nzt4_13351	2.424181	11.4719995	5.9999995	.	.	.	.	.	0	.	0	.	0	.	1.0	0.912	1	1	0.8	0	0	10041.79	94	3.0	7.5448	8	34	57	26	11	62	17	11	6	0.724137931034483	0.0	0.0	0.0	1	1	1	1	1	1	0	1	12.96	12.96	0.666666666666667
Lmb_nzt4_07103	2.4185987	14.6667995	5.8267995	.	.	.	unaffected_pathogenicity,increased_virulence_(hypervirulence),loss_of_pathogenicity	PHI:2383,PHI:69,PHI:2849,PHI:407	0	.	1	PF01083	0	CE5	0.886	0.754	1	1	0.33	0	0	26079.95	249	8.0	9.603	4	97	141	90	15	148	49	29	20	0.712328767123288	0.0	0.0	0.0	1	1	1	1	1	1	0	0	0.58	0.59	0.0
Lmb_nzt4_00003	2.4134705	10.2754475	5.9374475	.	.	.	.	.	0	.	0	.	0	PL3_3	0.861	0.862	1	1	0.64	0	0	14275.84	133	-3.0	4.7768	2	52	77	36	14	71	24	11	13	0.970588235294117	0.0	0.0	0.0	1	1	1	1	1	1	0	0	0.14	0.14	0.0
Lmb_nzt4_05088	2.4134705	10.727749	5.999749	.	.	.	.	.	0	.	0	.	0	.	0.947	0.841	1	1	0.72	0	0	18718.92	176	1.5	7.1862	4	66	107	45	19	100	29	16	13	0.823529411764706	0.0	0.0	0.0	1	1	1	1	1	1	0	0	0.04	0.04	0.0
Lmb_nzt4_05208	2.4054084	6.550714	5.560714	.	.	.	.	.	0	.	0	.	0	.	0.499	0.666	1	1	0.8	0	0	20804.32	186	-4.5	4.6646	6	59	108	45	27	102	31	14	17	1.34285714285714	0.0	0.0	0.0	1	1	1	1	1	1	0	0	5.65	5.67	0.0
Lmb_nzt4_05060	2.3945193	11.2274935	5.9954935	.	.	.	.	.	0	.	0	.	0	.	0.999	0.873	1	1	0.49	0	0	15953.3	141	5.0	8.091	8	50	71	32	20	74	33	20	13	1.8	0.0	0.0	0.0	1	1	1	1	1	1	0	1	15.85	15.85	0.8
Lmb_nzt4_13268	2.3934531	11.32765	5.99965	.	.	.	.	.	0	.	0	.	0	.	0.999	0.889	1	1	0.32	0	0	15780.23	138	4.0	8.0704	8	34	67	38	16	81	29	17	12	1.28571428571429	0.0	0.0	0.0	1	1	1	1	1	1	0	0	0.0	0.0	0.0
Lmb_nzt4_07234	2.3847017	9.515951	5.951951	.	.	.	.	.	0	.	0	.	0	.	0.909	0.685	1	1	0.42	0	0	22898.35	218	4.5	8.1509	4	82	131	76	18	130	49	28	21	0.612903225806452	0.0	1.0	0.0	1	1	1	1	1	1	0	0	8.6	8.72	0.0
Lmb_nzt4_12983	2.3820755	11.47195	5.99995	.	.	.	.	.	0	.	0	.	0	.	1.0	0.912	1	1	0.85	0	0	12029.95	109	3.0	7.7277	10	38	65	26	14	67	20	12	8	1.25	0.0	0.0	0.0	1	1	1	1	1	1	0	0	2.58	2.58	0.0
Lmb_nzt4_02467	2.3728902	11.514	6.0	.	.	.	.	.	0	.	0	.	0	.	1.0	0.919	1	1	0.55	0	0	9042.34	86	-2.5	4.9071	9	37	55	26	6	52	17	8	9	0.636363636363636	0.0	0.0	0.0	1	1	1	1	1	1	0	0	0.11	0.11	0.0
Lmb_nzt4_12816	2.3497467	16.3756995	5.9996995	.	.	.	effector_(plant_avirulence_determinant)	PHI:4849,PHI:5286	1	FolSix5	0	.	0	.	1.0	0.896	1	1	0.72	0	0	13164.11	124	5.5	8.1654	7	48	70	35	14	75	24	16	8	0.702702702702703	0.0	0.0	0.0	1	1	1	1	1	1	0	0	0.08	0.08	0.0
Lmb_nzt4_03577	2.3495052	11.388	6.0	.	.	.	.	.	0	.	0	.	0	.	1.0	0.898	1	1	0.87	0	0	9697.09	91	-1.5	4.7913	9	43	56	23	7	49	13	6	7	1.22222222222222	0.0	0.0	0.0	1	1	1	1	1	1	0	0	0.01	0.01	0.0
Lmb_nzt4_13259	2.3370798	7.9072135	3.9232135	.	.	.	.	.	0	.	0	.	0	.	0.944	0.72	1	1	0.49	1	0	20454.85	191	9.0	9.6164	7	70	109	67	11	110	32	21	11	0.91304347826087	1.0	0.0	0.0	1	1	1	1	1	1	1	0	11.09	21.67	0.0
Lmb_nzt4_05516	2.3267455	10.44	5.988	.	.	.	.	.	0	.	0	.	0	CBM18	0.99	0.752	1	1	0.84	0	0	27267.74	259	-3.5	5.762	16	106	157	68	29	153	51	26	25	0.742857142857143	0.0	0.0	0.0	1	1	1	1	1	1	0	0	1.56	1.56	0.0
Lmb_nzt4_13987	2.3229187	16.0611055	5.9611055	.	.	.	effector_(plant_avirulence_determinant)	PHI:4849,PHI:5286	1	FolSix5	0	.	0	.	1.0	0.85	1	1	0.7	0	0	13563.46	123	3.5	7.6024	7	41	65	34	17	73	30	18	12	0.903225806451613	0.0	0.0	0.0	1	1	1	1	1	1	0	0	0.01	0.01	0.0
Lmb_nzt4_04807	2.3128147	10.2928975	5.8528975	.	.	.	.	.	0	.	0	.	0	.	0.894	0.846	1	1	0.71	0	0	26116.76	233	7.0	8.2827	8	76	120	62	35	123	54	32	22	1.71794871794872	0.0	0.0	0.0	1	1	1	1	1	1	0	0	5.24	5.27	0.0
Lmb_nzt4_13454	2.3103805	16.068709	5.992709	.	.	.	effector_(plant_avirulence_determinant)	PHI:5403	1	LmAvrLmJ1	0	.	0	.	0.997	0.849	1	1	0.46	0	0	16325.62	143	2.5	7.2393	8	47	72	38	19	69	35	20	15	2.05882352941176	0.0	0.0	0.0	1	1	1	1	1	1	0	0	4.91	4.91	0.0
Lmb_nzt4_01709	2.2992535	8.6749635	5.9309635	.	.	.	unaffected_pathogenicity,increased_virulence_(hypervirulence),reduced_virulence	PHI:540,PHI:9527,PHI:1028,PHI:278,PHI:1029,PHI:9526	0	.	0	.	0	CE8	0.0	0.624	1	1	0.89	0	0	40757.48	378	7.0	8.2546	8	146	230	97	50	215	64	37	27	1.03125	0.0	0.0	0.0	1	1	1	1	1	1	0	0	0.01	0.38	0.0
Lmb_nzt4_07562	2.2980158	3.7762675	5.4862675	.	.	.	.	.	0	.	0	.	0	.	0.105	0.61	1	1	0.58	0	0	32007.22	294	-1.0	6.2263	10	103	173	71	36	169	66	34	32	0.986486486486486	0.0	0.0	0.0	1	1	1	1	1	1	0	0	10.08	10.65	0.0
Lmb_nzt4_09277	2.2910771	11.4716995	5.9996995	.	.	.	.	.	0	.	0	.	0	.	1.0	0.912	1	1	0.39	0	0	11893.9	105	7.0	8.4019	7	29	55	32	12	59	30	20	10	1.125	0.0	0.0	0.0	1	1	1	1	1	1	0	0	2.99	2.99	0.0
Lmb_nzt4_07389	2.2877	11.306254	5.732254	.	.	.	.	.	0	.	0	.	0	.	1.0	0.929	1	1	0.43	0	0	12354.42	111	7.0	8.3504	10	39	55	28	10	61	25	17	8	0.863636363636364	0.0	0.0	0.0	1	1	1	1	0	1	0	0	10.48	10.48	0.0
Lmb_nzt4_13352	2.2853847	15.3559975	5.9999975	.	.	.	effector_(plant_avirulence_determinant)	PHI:5403	1	LmAvrLmJ1	0	.	0	.	0.999	0.727	1	1	0.68	0	0	16264.66	141	5.5	7.9284	7	34	70	43	17	69	35	22	13	2.6	0.0	0.0	0.0	1	1	1	1	1	1	0	0	0.48	0.48	0.0
Lmb_nzt4_01652	2.2733028	4.096399	5.986399	.	.	.	.	.	0	.	0	.	0	.	0.0520000000000001	0.633	1	1	0.85	0	0	22925.79	214	0.0	6.4447	4	83	129	59	24	119	33	17	16	0.92156862745098	0.0	0.0	0.0	1	1	1	1	1	1	0	0	0.03	0.03	0.0
Lmb_nzt4_05522	2.2559104	5.976943	5.898943	.	.	.	.	.	0	.	0	.	0	CE12	0.369	0.644	1	1	0.76	0	0	27897.56	266	9.0	9.1684	4	108	164	71	29	150	56	34	22	0.942028985507246	0.0	0.0	0.0	1	1	1	1	1	1	0	0	4.48	4.83	0.0
Lmb_nzt4_13208	2.2436278	9.243105	5.997105	.	.	.	.	.	0	.	0	.	0	.	0.799	0.742	1	1	0.55	0	0	12495.22	114	3.5	7.8277	3	41	62	34	15	64	20	13	7	0.888888888888889	0.0	0.0	0.0	1	1	1	1	1	1	0	0	0.93	0.93	0.0
Lmb_nzt4_10402	2.2327332	10.842	6.0	.	.	.	.	.	0	.	0	.	0	.	0.938	0.869	1	1	0.74	0	0	10848.48	97	3.0	8.021	5	31	54	25	14	59	20	12	8	1.0	0.0	0.0	0.0	1	1	1	1	1	1	0	0	0.01	0.01	0.0
Lmb_nzt4_04650	2.2235367	15.1817795	5.9337795	.	.	.	.	.	0	.	1	PF14856	0	.	0.949	0.759	1	1	0.41	0	0	18052.48	161	-1.0	6.0698	6	51	86	43	23	94	33	17	16	0.81578947368421	1.0	0.0	0.0	1	1	1	1	1	1	0	0	0.77	0.77	0.0
Lmb_nzt4_11061	2.2224665	11.016	6.0	.	.	.	.	.	0	.	0	.	0	.	0.987	0.849	1	1	0.63	0	0	9889.31	92	1.5	7.5203	6	40	58	21	7	49	20	11	9	0.652173913043478	0.0	0.0	0.0	1	1	1	1	1	1	0	0	1.74	1.74	0.0
Lmb_nzt4_04986	2.2204983	9.521699	5.999699	.	.	.	.	.	0	.	0	.	0	.	0.828	0.759	1	1	0.7	0	0	11602.28	109	1.0	7.4693	6	45	67	32	10	64	15	8	7	0.846153846153846	0.0	0.0	0.0	1	1	1	1	1	1	0	0	3.34	3.34	0.0
Lmb_nzt4_05411	2.216062	3.6585175	5.9985175	.	.	.	.	.	0	.	0	.	0	.	0.003	0.607	1	1	0.7	0	0	38023.29	345	0.0	6.4957	4	117	202	85	45	180	75	40	35	1.05128205128205	0.0	0.0	0.0	1	1	1	1	1	1	0	0	0.03	0.03	0.0
Lmb_nzt4_12723	2.2082884	9.8619195	5.9919195	.	.	.	.	.	0	.	0	.	0	.	0.977	0.668	1	1	0.26	0	0	14848.97	141	1.0	6.7448	3	55	83	49	10	80	30	17	13	0.512820512820513	0.0	1.0	0.0	1	1	1	1	1	1	0	0	0.04	0.04	0.0
Lmb_nzt4_04153	2.2082884	8.781001	5.901001	.	.	.	.	.	0	.	0	.	0	.	0.772	0.708	1	1	0.39	0	0	8678.9	79	2.0	7.8611	2	28	45	22	10	45	15	9	6	0.68421052631579	0.0	0.0	0.0	1	1	1	1	1	1	0	0	0.05	0.05	0.0
Lmb_nzt4_07558	2.207873	14.954374	5.994374	.	.	.	.	.	0	.	1	PF18661	0	.	0.975	0.685	1	1	0.38	0	0	16538.62	139	2.5	7.9231	6	41	65	27	21	65	37	20	17	2.23529411764706	0.0	0.0	0.0	1	1	1	1	1	1	0	1	18.45	18.45	1.0
Lmb_nzt4_12148	2.1957765	10.704686	5.976686	.	.	.	.	.	0	.	0	.	0	.	0.973	0.815	1	1	0.32	0	0	22132.44	199	7.5	8.5951	7	61	105	57	26	124	42	26	16	0.654545454545455	0.0	0.0	0.0	1	1	1	1	1	1	0	0	2.06	2.06	0.0
Lmb_nzt4_05181	2.1849897	15.069779	5.965779	.	.	.	.	.	1	ZtNIP2	1	PF02221	0	.	0.983	0.701	1	1	0.42	0	0	18382.28	169	1.5	7.1893	4	50	91	48	12	92	45	24	21	1.0	0.0	0.0	0.0	1	1	1	1	1	1	0	0	0.6	0.6	0.0
Lmb_nzt4_13142	2.1696851	9.2999	5.9999	.	.	.	.	.	0	.	0	.	0	.	0.825	0.725	1	1	0.8	0	0	13794.61	125	-1.0	5.5515	8	46	75	30	14	68	16	8	8	0.888888888888889	0.0	0.0	0.0	1	1	1	1	1	1	0	0	5.58	5.58	0.0
Lmb_nzt4_04188	2.1682057	7.8947775	5.9467775	.	.	.	reduced_virulence	PHI:5188	0	.	0	.	0	.	0.526	0.632	1	1	0.18	0	0	26418.73	240	-2.5	5.8746	1	75	132	78	31	136	55	28	27	0.898305084745763	0.0	1.0	0.0	1	1	1	1	1	1	0	0	0.0	0.01	0.0
Lmb_nzt4_11503	2.1634007	10.0037615	5.9877615	.	.	.	unaffected_pathogenicity,reduced_virulence	PHI:572,PHI:567,PHI:2213,PHI:546,PHI:2211,PHI:570,PHI:571,PHI:2210,PHI:2214,PHI:573	1	FgXYLA	1	PF00457	1	CBM60,GH11	0.124	0.712	1	1	0.66	0	0	24755.89	227	9.0	9.5141	3	91	124	50	34	128	39	25	14	1.01785714285714	0.0	0.0	0.0	1	1	1	1	1	1	0	0	4.67	4.79	0.0
Lmb_nzt4_06435	2.1543221	11.1718065	5.9998065	.	.	.	.	.	0	.	0	.	0	.	0.997	0.865	1	1	0.7	0	0	7152.28	67	0.0	6.1373	4	25	41	22	2	38	16	8	8	0.722222222222222	0.0	0.0	0.0	1	1	1	1	1	1	0	0	1.19	1.19	0.0
Lmb_nzt4_04032	2.151644	10.2128495	5.9508495	.	.	.	increased_virulence_(hypervirulence),reduced_virulence,effector_(plant_avirulence_determinant),unaffected_pathogenicity	PHI:3164,PHI:3209,PHI:695,PHI:3167,PHI:3127,PHI:5103,PHI:6417,PHI:3221,PHI:5540,PHI:9428,PHI:2118	1	MoMSP1	1	PF07249	0	.	0.246	0.631	1	1	0.72	0	0	14177.94	136	0.0	6.4303	4	59	88	37	12	77	19	10	9	0.885714285714286	0.0	1.0	0.0	1	1	1	1	1	1	0	0	4.27	4.73	0.0
Lmb_nzt4_08745	2.13933	10.851116	5.223116	.	.	.	.	.	0	.	0	.	0	.	1.0	0.938	1	1	0.31	0	0	12017.89	107	1.5	6.9042	9	36	53	27	14	61	24	14	10	1.09090909090909	0.0	0.0	0.0	1	1	0	1	0	1	0	0	9.02	9.02	0.0
Lmb_nzt4_03673	2.1373677	8.6886915	5.5506915	.	.	.	.	.	0	.	0	.	0	.	0.811	0.712	1	1	0.59	0	0	9864.46	89	9.0	9.7656	4	34	47	23	13	52	18	15	3	0.4	0.0	0.0	0.0	1	1	1	1	0	1	0	0	0.26	0.26	0.0
Lmb_nzt4_02928	2.1169043	8.570659	5.982659	.	.	.	unaffected_pathogenicity,increased_virulence_(hypervirulence),reduced_virulence	PHI:7912,PHI:2208,PHI:2364,PHI:2206,PHI:569,PHI:568,PHI:6978,PHI:7911,PHI:2204,PHI:2207,PHI:4246,PHI:2209,PHI:2043	1	CfTom1	1	PF00331	1	GH10	0.014	0.584	1	1	0.78	0	0	36142.76	333	3.0	7.6582	5	117	193	102	34	181	65	35	30	1.04938271604938	0.0	0.0	0.0	1	1	1	1	1	1	0	0	0.17	0.18	0.0
Lmb_nzt4_10745	2.1169043	8.9872575	5.9912575	.	.	.	effector_(plant_avirulence_determinant),unaffected_pathogenicity	PHI:3378,PHI:1575,PHI:3216,PHI:1581	1	MoCDIP4	1	PF03443	1	AA9	0.089	0.577	1	1	0.8	0	0	25772.3	239	4.5	8.026	5	94	139	66	30	140	43	25	18	0.791044776119403	0.0	0.0	0.0	1	1	1	1	1	1	0	0	2.15	2.18	0.0
Lmb_nzt4_09222	2.1137497	10.019899	5.999899	.	.	.	.	.	0	.	0	.	0	.	0.912	0.758	1	1	0.38	0	0	13296.23	116	3.0	7.8894	2	29	52	34	20	70	23	14	9	1.34615384615385	0.0	0.0	0.0	1	1	1	1	1	1	0	0	0.93	0.93	0.0
Lmb_nzt4_02364	2.1081107	5.6672785	5.8112785	.	.	.	.	.	0	.	0	.	0	.	0.352	0.624	1	1	0.64	0	0	30758.83	282	1.5	6.9005	10	97	168	79	26	150	54	29	25	1.03333333333333	0.0	1.0	0.0	1	1	1	1	1	1	0	1	12.13	12.29	0.777777777777778
Lmb_nzt4_12598	2.1022854	9.4879935	5.7499935	.	.	.	.	.	0	.	0	.	0	.	0.763	0.86	1	1	0.81	0	0	8241.39	73	7.0	9.7345	4	27	41	17	11	37	12	10	2	1.46153846153846	0.0	0.0	0.0	1	0	1	1	1	1	0	0	0.64	0.64	0.0
Lmb_nzt4_04213	2.0971727	13.805998	5.433998	.	.	.	unaffected_pathogenicity,increased_virulence_(hypervirulence),reduced_virulence	PHI:548,PHI:2305	0	.	0	.	0	.	0.956	0.606	1	1	0.19	0	0	14519.54	134	-5.0	4.6051	2	43	71	44	11	76	34	15	19	0.875	1.0	0.0	0.0	1	1	1	1	1	1	0	0	0.06	0.06	0.0
Lmb_nzt4_03120	2.0967603	15.119883	5.721883	.	.	.	reduced_virulence	PHI:180,PHI:179,PHI:5550,PHI:4845	0	.	1	PF03211	0	PL3_2,PL3,PL3_3,PL3_5,PL3_4,PL3_1	0.964	0.769	1	1	0.46	0	0	26520.91	255	4.5	7.9742	10	112	159	70	18	139	58	32	26	0.895522388059701	0.0	0.0	0.0	1	1	1	1	1	1	0	0	13.86	13.86	0.0
Lmb_nzt4_05090	2.0923934	11.118	6.0	.	.	.	.	.	0	.	0	.	0	.	0.998	0.855	1	1	0.78	0	0	11349.8	102	-3.0	4.6289	6	35	59	22	14	54	20	9	11	1.93333333333333	0.0	0.0	0.0	1	1	1	1	1	1	0	0	2.26	2.26	0.0
Lmb_nzt4_06309	2.0888045	7.927887	5.897887	.	.	.	increased_virulence_(hypervirulence),reduced_virulence	PHI:2476,PHI:6855,PHI:222,PHI:6854	0	.	0	.	0	PL1_13,PL1_1,PL1_9,PL1_5,PL1_3,PL1_11,PL1_7,PL1_10,PL1,PL1_8,PL1_12,PL1_2,PL1_4,PL1_6	0.039	0.466	1	1	0.78	0	0	34436.73	332	2.5	6.9793	1	132	209	112	28	182	65	36	29	0.847058823529412	0.0	1.0	0.0	1	1	1	1	1	1	0	0	0.02	0.02	0.0
Lmb_nzt4_02523	2.0875945	9.620273	5.996273	.	.	.	.	.	0	.	0	.	0	.	0.917	0.687	1	1	0.65	0	0	22224.95	211	-2.5	4.9553	5	76	137	61	15	117	40	19	21	0.766666666666667	0.0	0.0	0.0	1	1	1	1	1	1	0	0	0.19	0.2	0.0
Lmb_nzt4_11290	2.0793781	10.7682995	5.9982995	.	.	.	.	.	0	.	0	.	0	.	0.987	0.808	1	1	0.48	0	0	14393.5	130	-1.0	5.6503	6	41	71	32	19	83	22	11	11	1.02777777777778	0.0	0.0	0.0	1	1	1	1	1	1	0	0	0.07	0.07	0.0
Lmb_nzt4_13505	2.0793781	6.6226	5.9506	.	.	.	.	.	0	.	0	.	0	.	0.302	0.81	1	1	0.48	0	0	13935.16	125	0.0	6.4207	7	44	69	32	11	69	25	13	12	1.0	0.0	0.0	0.0	1	1	1	1	1	1	0	0	0.91	0.93	0.0
Lmb_nzt4_12040	2.0790954	10.3120485	5.9980485	.	.	.	.	.	0	.	0	.	0	.	0.999	0.72	1	1	0.56	0	0	7559.74	70	3.5	7.7549	4	26	38	22	9	41	14	10	4	0.642857142857143	0.0	0.0	0.0	1	1	1	1	1	1	0	0	0.27	0.27	0.0
Lmb_nzt4_12769	2.0745752	11.3795	5.9995	.	.	.	reduced_virulence	PHI:2144	0	.	0	.	0	.	0.982	0.748	1	1	0.55	0	0	13058.73	121	-5.5	4.3831	6	49	69	34	17	73	22	9	13	0.696969696969697	0.0	0.0	0.0	1	1	1	1	1	1	0	0	0.06	0.06	0.0
Lmb_nzt4_12629	2.0745752	15.063996	5.929996	.	.	.	.	.	0	.	1	PF16541	0	.	0.968	0.721	1	1	0.68	0	0	17665.7	161	-9.5	4.1219	5	52	92	44	17	87	33	12	21	1.28571428571429	0.0	0.0	0.0	1	1	1	1	1	1	0	0	0.49	0.53	0.0
Lmb_nzt4_12594	2.0610054	7.662542	5.730542	.	.	.	.	.	0	.	0	.	0	.	0.668	0.654	1	1	0.34	0	0	25928.45	232	2.5	7.4626	0	67	121	71	36	140	49	27	22	0.864406779661017	0.0	0.0	0.0	1	1	1	1	1	1	0	0	0.87	0.89	0.0
Lmb_nzt4_13986	2.0600352	9.613897	5.911897	.	.	.	.	.	0	.	0	.	0	.	0.896	0.721	1	1	0.19	0	0	19605.95	171	-1.5	6.1342	2	50	85	43	31	92	44	23	21	1.18181818181818	0.0	0.0	0.0	1	1	1	1	1	1	0	0	0.34	0.35	0.0
Lmb_nzt4_03050	2.0580552	11.387999	5.999999	.	.	.	.	.	0	.	0	.	0	.	0.998	0.9	1	1	0.68	0	0	8970.38	81	11.0	10.4243	4	31	43	20	7	39	24	18	6	1.0	0.0	0.0	0.0	1	1	1	1	1	1	0	0	17.01	17.01	0.0
Lmb_nzt4_03653	2.04022	8.0698	5.9998	.	.	.	.	.	0	.	0	.	0	.	0.851	0.494	1	1	0.87	0	0	14234.21	136	1.0	7.4695	6	54	92	44	9	80	13	7	6	0.945945945945946	0.0	0.0	0.0	1	1	1	1	1	1	0	0	1.24	1.24	0.0
Lmb_nzt4_02898	2.0273418	-1.1864555	-4.4444555	.	.	.	.	.	0	.	0	.	0	.	0.699	0.844	0	1	0.38	0	1	24335.71	217	1.0	7.1378	2	69	107	59	28	111	50	26	24	1.81818181818182	0.0	0.0	0.0	1	1	1	1	1	1	1	2	22.69	44.96	0.695652173913043
Lmb_nzt4_09966	2.019546	9.3465375	5.9925375	.	.	.	.	.	0	.	0	.	0	.	0.802	0.757	1	1	0.35	0	0	13798.99	121	6.5	8.6254	5	38	59	34	21	72	25	17	8	1.31818181818182	0.0	0.0	0.0	1	1	1	1	1	1	0	0	4.59	4.87	0.0
Lmb_nzt4_04819	2.0115705	10.631672	5.999672	.	.	.	.	.	0	.	0	.	0	.	0.995	0.777	1	1	0.46	0	0	9199.5	82	2.0	7.0244	4	30	41	26	16	47	17	11	6	1.30769230769231	0.0	0.0	0.0	1	1	1	1	1	1	0	1	18.33	18.33	0.739130434782609
Lmb_nzt4_00411	2.0041761	11.261395	5.999395	.	.	.	.	.	0	.	0	.	0	.	1.0	0.877	1	1	0.46	0	0	16954.11	159	-4.0	4.7654	14	69	95	46	13	96	37	17	20	0.617021276595745	0.0	0.0	0.0	1	1	1	1	1	1	0	0	0.01	0.01	0.0
Lmb_nzt4_11007	1.9959671	6.756734	3.282734	.	.	.	.	.	0	.	0	.	0	.	0.971	0.608	1	1	0.67	1	0	7818.81	67	6.0	11.1982	0	22	36	16	17	38	14	11	3	0.857142857142857	0.0	0.0	0.0	1	1	1	1	1	0	0	1	8.89	8.89	1.0
Lmb_nzt4_04451	1.9935615	11.2839875	5.9919875	.	.	.	.	.	0	.	0	.	0	.	0.987	0.895	1	1	0.62	0	0	14704.64	131	-0.5	5.8144	6	40	72	28	15	66	26	13	13	1.69565217391304	0.0	0.0	0.0	1	1	1	1	1	1	0	0	2.81	2.81	0.0
Lmb_nzt4_13917	1.9812495	11.21365	5.99965	.	.	.	.	.	0	.	0	.	0	.	1.0	0.869	1	1	0.41	0	0	14669.19	131	-6.5	4.6628	10	44	76	25	18	67	42	19	23	1.15384615384615	0.0	0.0	0.0	1	1	1	1	1	1	0	0	0.12	0.12	0.0
Lmb_nzt4_04691	1.9698452	10.329785	5.997785	.	.	.	.	.	0	.	0	.	0	.	0.973	0.749	1	1	0.73	0	0	7423.43	69	4.5	8.5266	4	30	41	19	10	43	12	9	3	0.476190476190476	0.0	0.0	0.0	1	1	1	1	1	1	0	0	0.2	0.2	0.0
Lmb_nzt4_01372	1.9586792	4.202615	5.984615	.	.	.	.	.	0	.	0	.	0	.	0.038	0.665	1	1	0.72	0	0	32075.15	295	2.5	7.6833	4	103	176	78	29	158	48	26	22	1.24590163934426	0.0	0.0	0.0	1	1	1	1	1	1	0	0	1.68	1.8	0.0
Lmb_nzt4_05592	1.9583046	10.89	6.0	.	.	.	.	.	0	.	0	.	0	.	1.0	0.815	1	1	0.8	0	0	7682.85	71	3.5	8.0799	8	31	46	17	7	43	10	7	3	0.722222222222222	0.0	0.0	0.0	1	1	1	1	1	1	0	0	0.04	0.04	0.0
Lmb_nzt4_00280	1.9583046	10.986	6.0	.	.	.	.	.	0	.	0	.	0	.	1.0	0.831	1	1	0.86	0	0	7797.9	74	3.0	7.8808	7	34	51	17	8	40	12	8	4	1.2	0.0	0.0	0.0	1	1	1	1	1	1	0	0	0.04	0.04	0.0
Lmb_nzt4_00469	1.957799	10.7747995	5.9807995	.	.	.	.	.	0	.	0	.	0	.	0.945	0.854	1	1	0.35	0	0	13475.3	122	-1.0	6.0547	7	43	58	28	21	78	23	12	11	0.714285714285714	0.0	0.0	0.0	1	1	1	1	1	1	0	1	18.34	18.34	0.736842105263158
Lmb_nzt4_03575	1.9478686	11.4	6.0	.	.	.	.	.	0	.	0	.	0	.	1.0	0.9	1	1	0.77	0	0	11489.4	109	2.0	7.7017	10	48	65	26	10	72	20	11	9	0.666666666666667	0.0	0.0	0.0	1	1	1	1	1	1	0	0	7.31	7.32	0.0
Lmb_nzt4_10839	1.9396644	3.320242	5.906242	.	.	.	.	.	0	.	0	.	0	.	0.103	0.466	1	1	0.82	0	0	21146.58	201	-3.0	4.5456	4	81	136	64	20	120	25	11	14	0.75	0.0	0.0	0.0	1	1	1	1	1	1	0	0	0.05	0.08	0.0
Lmb_nzt4_02126	1.9329052	10.4057945	5.7437945	.	.	.	.	.	0	.	0	.	0	.	0.998	0.779	1	1	0.74	0	0	20829.94	195	11.0	8.6506	12	77	116	64	15	104	30	22	8	1.25641025641026	0.0	1.0	0.0	1	1	1	1	1	1	0	0	1.71	2.66	0.0
Lmb_nzt4_02544	1.9308866	11.2737995	5.9997995	.	.	.	.	.	0	.	0	.	0	.	1.0	0.879	1	1	0.32	0	0	12240.3	106	9.0	8.6549	10	31	52	27	14	56	33	22	11	2.0	0.0	0.0	0.0	1	1	1	1	1	1	0	1	16.46	16.46	0.833333333333333
Lmb_nzt4_05105	1.928372	8.638313	5.936313	.	.	.	unaffected_pathogenicity,increased_virulence_(hypervirulence),reduced_virulence	PHI:540,PHI:9527,PHI:1028,PHI:278,PHI:1029,PHI:9526	0	.	0	.	0	CE8	0.014	0.603	1	1	0.57	0	0	36927.33	339	7.5	8.2191	6	118	190	94	40	174	84	48	36	1.22077922077922	0.0	0.0	0.0	1	1	1	1	1	1	0	0	0.09	0.1	0.0
Lmb_nzt4_08724	1.9263619	11.24499	5.94499	.	.	.	effector_(plant_avirulence_determinant),unaffected_pathogenicity	PHI:3216,PHI:1575,PHI:1581,PHI:3378	1	MoCDIP4	1	PF03443	1	AA9	0.456	0.594	1	1	0.76	0	0	27303.89	254	4.5	7.7782	4	84	153	78	32	153	50	29	21	0.816901408450704	0.0	0.0	0.0	1	1	1	1	1	1	0	0	0.01	0.01	0.0
Lmb_nzt4_11242	1.9238398	4.812485	5.964485	.	.	.	.	.	0	.	0	.	0	.	0.17	0.638	1	1	0.36	0	0	20748.4	192	0.5	6.6274	4	74	108	50	24	110	35	19	16	0.705882352941176	0.0	0.0	1.0	1	1	1	1	1	1	0	0	0.31	1.12	0.0
Lmb_nzt4_05383	1.9110078	9.2331405	5.7471405	.	.	.	.	.	0	.	0	.	0	.	0.881	0.7	1	1	0.57	0	0	8927.08	82	2.0	8.121	4	33	46	26	4	41	16	9	7	0.411764705882353	0.0	0.0	0.0	1	1	1	1	1	0	0	0	1.17	1.17	0.0
Lmb_nzt4_12845	1.9110038	11.508	6.0	.	.	.	.	.	0	.	0	.	0	.	1.0	0.918	1	1	0.72	0	0	10262.78	96	3.0	8.0747	8	42	64	27	7	58	21	12	9	0.576923076923077	0.0	0.0	0.0	1	1	1	1	1	1	0	0	15.3	15.3	0.0
Lmb_nzt4_02515	1.9106827	11.1208905	5.9668905	.	.	.	.	.	0	.	0	.	0	.	1.0	0.859	1	1	0.82	0	0	7774.96	73	2.0	7.2001	7	27	48	21	4	40	12	8	4	0.529411764705882	0.0	0.0	0.0	1	1	1	1	1	1	0	0	1.7	1.7	0.0
Lmb_nzt4_00060	1.907869	11.436	6.0	.	.	.	.	.	0	.	0	.	0	.	1.0	0.906	1	1	0.77	0	0	8735.94	80	-1.0	5.5254	10	31	49	20	9	47	14	7	7	1.11764705882353	0.0	0.0	0.0	1	1	1	1	1	1	0	1	14.61	14.61	0.826086956521739
Lmb_nzt4_06698	1.9032035	4.4753	5.9993	.	.	.	.	.	0	.	0	.	0	.	0.097	0.649	1	1	0.69	0	0	10539.47	98	3.0	8.2419	6	42	58	33	7	63	13	8	5	0.538461538461538	0.0	0.0	0.0	1	1	1	1	1	1	0	0	1.29	1.62	0.0
Lmb_nzt4_05949	1.8954455	9.742447	5.806447	.	.	.	.	.	0	.	0	.	0	.	0.914	0.742	1	1	0.23	0	0	16053.97	144	0.0	6.4696	4	47	80	43	16	71	34	18	16	1.20833333333333	0.0	0.0	0.0	1	1	1	1	1	1	0	0	1.4	1.41	0.0
Lmb_nzt4_01562	1.8929987	8.11244	5.99244	.	.	.	effector_(plant_avirulence_determinant)	PHI:5543,PHI:6494,PHI:6495,PHI:5576,PHI:5495,PHI:2404	1	MgxLysM,CfEcp6,Mg3LysM,Mg1LysM,MoSlp1	1	PF01476	1	CBM50	0.005	0.515	1	1	0.96	0	0	39823.31	374	4.5	7.7333	17	138	232	117	24	207	56	31	25	1.17647058823529	0.0	0.0	0.0	1	1	1	1	1	1	0	0	2.26	2.27	0.0
Lmb_nzt4_03934	1.8882163	5.9991495	5.9811495	.	.	.	.	.	0	.	0	.	0	.	0.308	0.695	1	1	0.61	0	0	22474.15	206	2.5	7.0924	4	75	122	55	20	103	34	20	14	0.844444444444444	0.0	0.0	0.0	1	1	1	1	1	1	0	0	2.34	2.34	0.0
Lmb_nzt4_00980	1.8872237	7.4334845	5.8234845	.	.	.	effector_(plant_avirulence_determinant),unaffected_pathogenicity,reduced_virulence	PHI:2978,PHI:6868,PHI:6869,PHI:4980	0	.	0	.	0	GH12	0.003	0.432	1	1	0.8	0	0	29469.46	270	-3.0	4.8281	3	93	152	74	28	147	43	20	23	1.32075471698113	0.0	0.0	0.0	1	1	1	1	1	1	0	0	3.79	3.8	0.0
Lmb_nzt4_09721	1.8872237	2.4928875	5.9788875	.	.	.	.	.	0	.	0	.	0	.	0.012	0.407	1	1	0.81	0	0	29928.83	283	5.0	8.9001	3	108	173	76	29	161	42	24	18	0.947368421052632	0.0	0.0	0.0	1	1	1	1	1	1	0	0	0.12	0.12	0.0
Lmb_nzt4_05922	1.8801692	9.2606305	5.4686305	.	.	.	.	.	0	.	0	.	0	.	0.95	0.682	1	1	0.24	0	0	26346.99	238	4.0	7.1703	10	77	131	68	29	134	57	33	24	0.735849056603773	0.0	0.0	0.0	1	1	1	1	1	1	0	0	4.72	20.61	0.0
Lmb_nzt4_04851	1.8679616	8.7079475	5.7839475	.	.	.	unaffected_pathogenicity,increased_virulence_(hypervirulence),loss_of_pathogenicity	PHI:2383,PHI:69,PHI:407,PHI:2849	0	.	1	PF01083	0	CE5	0.215	0.439	1	1	0.8	0	0	25804.83	248	-6.5	4.5593	5	101	159	87	18	144	43	19	24	0.694444444444444	0.0	0.0	0.0	1	1	1	1	1	1	0	0	0.13	0.25	0.0
Lmb_nzt4_08993	1.8647954	11.118	6.0	.	.	.	.	.	0	.	0	.	0	.	0.999	0.854	1	1	0.75	0	0	8701.79	82	-0.5	5.6455	6	36	50	17	11	51	12	6	6	0.68	0.0	0.0	0.0	1	1	1	1	1	1	0	0	8.92	8.92	0.0
Lmb_nzt4_12243	1.8583016	10.2694285	5.9854285	.	.	.	.	.	0	.	0	.	0	.	0.978	0.736	1	1	0.72	0	0	8474.84	75	5.5	8.5107	6	30	40	20	11	43	11	9	2	0.75	0.0	0.0	0.0	1	1	1	1	1	1	0	0	0.61	0.61	0.0
Lmb_nzt4_07537	1.8494822	2.6620675	5.9080675	.	.	.	.	.	0	.	0	.	0	.	0.221	0.238	1	1	0.8	0	0	29857.06	296	-6.5	4.5542	0	109	192	112	10	178	39	17	22	0.654320987654321	0.0	0.0	0.0	1	1	1	1	1	1	0	0	9.91	10.06	0.0
Lmb_nzt4_12595	1.8246186	3.9946495	5.9326495	.	.	.	.	.	0	.	0	.	0	.	0.263	0.414	1	1	0.92	0	0	20960.74	202	-1.0	5.6449	7	82	130	53	19	122	26	13	13	0.774193548387097	0.0	0.0	0.0	1	1	1	1	1	1	0	0	0.12	0.12	0.0
Lmb_nzt4_08340	1.8246186	4.51075	5.99875	.	.	.	.	.	0	.	0	.	0	.	0.185	0.567	1	1	0.81	0	0	22699.17	214	1.5	7.29	13	92	141	58	21	133	30	16	14	0.655737704918033	0.0	0.0	0.0	1	1	1	1	1	1	0	0	0.17	0.17	0.0
Lmb_nzt4_05953	1.8246186	8.7093985	5.9893985	.	.	.	unaffected_pathogenicity	PHI:3378,PHI:1575,PHI:1581	0	.	1	PF03443	1	AA9,AA11	0.208	0.412	1	1	0.84	0	0	23547.54	229	4.0	7.9499	6	104	152	68	24	137	36	21	15	0.714285714285714	0.0	0.0	0.0	1	1	1	1	1	1	0	0	0.02	0.02	0.0
Lmb_nzt4_06327	1.8246186	7.888547	5.984547	.	.	.	unaffected_pathogenicity,increased_virulence_(hypervirulence),reduced_virulence	PHI:4618,PHI:6841,PHI:2476,PHI:4619,PHI:222,PHI:4617,PHI:3226	0	.	0	.	0	PL1_1,PL1_5,PL1_6,PL1_9,PL1_11,PL1_7,PL1_10,PL1,PL1_8,PL1_2,PL1_4	0.001	0.483	1	1	0.86	0	0	39916.98	385	14.0	9.222	9	156	247	119	32	218	72	45	27	0.885714285714286	0.0	0.0	0.0	1	1	1	1	1	1	0	0	0.02	0.02	0.0
Lmb_nzt4_13832	1.8246186	2.631633	5.997633	.	.	.	.	.	0	.	0	.	0	.	0.021	0.418	1	1	0.82	0	0	31696.61	301	-1.5	5.7126	6	113	197	95	27	172	50	25	25	0.8875	0.0	0.0	0.0	1	1	1	1	1	1	0	0	0.03	0.04	0.0
Lmb_nzt4_03826	1.8246186	8.5861345	5.9401345	.	.	.	.	.	0	.	0	.	0	.	0.922	0.519	1	1	0.85	0	0	26961.27	258	-3.5	5.9115	12	112	169	77	30	150	52	27	25	0.573529411764706	0.0	1.0	0.0	1	1	1	1	1	1	0	0	0.27	0.29	0.0
Lmb_nzt4_02925	1.8174539	10.6918	5.9998	.	.	.	.	.	0	.	0	.	0	.	0.999	0.783	1	1	0.46	0	0	8428.68	79	-4.0	4.264	6	31	47	26	7	50	13	5	8	0.777777777777778	0.0	0.0	0.0	1	1	1	1	1	1	0	0	3.55	3.55	0.0
Lmb_nzt4_08224	1.8147354	3.408487	5.886487	.	.	.	.	.	0	.	0	.	0	.	0.003	0.584	1	1	0.58	0	0	39117.1	362	5.5	7.5424	12	126	223	82	43	206	72	41	31	0.765957446808511	0.0	0.0	0.0	1	1	1	1	1	1	0	0	0.5	0.5	0.0
Lmb_nzt4_01816	1.8131679	11.0639995	5.9999995	.	.	.	.	.	0	.	0	.	0	.	0.986	0.858	1	1	0.78	0	0	11792.45	109	5.5	8.3125	8	48	71	29	8	56	25	16	9	0.615384615384615	0.0	0.0	0.0	1	1	1	1	1	1	0	0	1.27	1.27	0.0
Lmb_nzt4_13898	1.8047624	4.4651495	5.9911495	.	.	.	unaffected_pathogenicity,reduced_virulence	PHI:3972,PHI:8589	0	.	0	.	0	CE4	0.045	0.534	1	1	0.82	0	0	26903.53	252	6.5	8.7319	4	94	150	75	25	143	35	22	13	0.876923076923077	0.0	0.0	0.0	1	1	1	1	1	1	0	0	0.12	0.44	0.0
Lmb_nzt4_08747	1.7942551	10.37395	5.99995	.	.	.	.	.	0	.	0	.	0	.	1.0	0.729	1	1	0.82	0	0	8101.2	78	7.0	8.7224	8	42	54	19	5	42	12	10	2	0.454545454545455	0.0	0.0	0.0	1	1	1	1	1	1	0	0	4.4	4.4	0.0
Lmb_nzt4_10414	1.7871091	11.178	6.0	.	.	.	.	.	0	.	0	.	0	.	1.0	0.863	1	1	0.77	0	0	5798.79	55	-2.5	4.227	6	24	35	20	5	36	8	3	5	1.07692307692308	0.0	0.0	0.0	1	1	1	1	1	1	0	1	13.52	13.52	0.65
Lmb_nzt4_13690	1.7852919	7.607675	5.999675	.	.	.	.	.	0	.	0	.	0	.	0.624	0.644	1	1	0.56	0	0	14738.01	128	11.0	9.5433	6	39	66	31	18	62	26	20	6	2.30769230769231	0.0	1.0	0.0	1	1	1	1	1	1	0	0	0.0	0.01	0.0
Lmb_nzt4_11048	1.7837081	6.9299445	5.8739445	.	.	.	.	.	0	.	0	.	0	.	0.526	0.65	1	1	0.59	0	0	16601.48	150	-7.5	4.4665	2	52	83	42	25	84	33	14	19	1.15625	0.0	0.0	0.0	1	1	1	1	1	1	0	0	5.13	5.15	0.0
Lmb_nzt4_06447	1.7836112	10.0739495	5.9999495	.	.	.	.	.	0	.	0	.	0	.	0.982	0.697	1	1	0.18	0	0	10855.41	93	1.5	7.713	3	25	40	26	14	52	20	11	9	1.41176470588235	0.0	0.0	0.0	1	1	1	1	1	1	0	0	0.2	0.2	0.0
Lmb_nzt4_09626	1.7548277	11.1418985	5.9998985	.	.	.	.	.	0	.	0	.	0	.	1.0	0.857	1	1	0.66	0	0	11211.89	105	0.5	6.6578	9	48	59	31	9	62	20	11	9	0.730769230769231	0.0	0.0	0.0	1	1	1	1	1	1	0	0	0.09	0.1	0.0
Lmb_nzt4_13823	1.7537897	14.9575525	5.3495525	.	.	.	.	.	0	.	1	PF18661	0	.	0.982	0.786	1	1	0.24	0	0	16311.48	138	1.5	6.9305	6	32	54	28	24	71	34	19	15	2.0952380952381	0.0	0.0	0.0	1	1	1	1	1	1	0	0	3.96	3.96	0.0
Lmb_nzt4_12371	1.7523968	7.01527	5.98927	.	.	.	.	.	0	.	0	.	0	.	0.429	0.742	1	1	0.48	0	0	20494.34	192	0.0	6.4201	8	74	114	56	20	117	27	14	13	0.862745098039216	0.0	1.0	0.0	1	1	1	1	1	1	0	0	0.82	0.82	0.0
Lmb_nzt4_03972	1.7497556	9.467066	4.601066	.	.	.	.	.	0	.	0	.	0	.	0.978	0.833	1	1	0.23	0	0	16846.36	146	5.5	7.9863	6	40	68	36	23	74	39	24	15	2.35294117647059	.	.	.	1	0	1	0	0	0	0	0	0.03	0.06	0.0
Lmb_nzt4_03620	1.7485776	9.264748	5.974748	.	.	.	effector_(plant_avirulence_determinant),unaffected_pathogenicity	PHI:3378,PHI:1575,PHI:3216	1	MoCDIP4	1	PF03443	1	AA9,AA11	0.151	0.564	1	1	0.7	0	0	27497.04	254	9.0	9.1493	2	93	145	77	39	151	46	30	16	0.785714285714286	0.0	0.0	0.0	1	1	1	1	1	1	0	0	0.41	0.42	0.0
Lmb_nzt4_06177	1.7475498	7.7694765	5.5174765	.	.	.	increased_virulence_(hypervirulence),reduced_virulence	PHI:2476,PHI:222	0	.	0	.	0	PL1_13,PL1_1,PL1_9,PL1_5,PL1_3,PL1_11,PL1_7,PL1_10,PL1,PL1_12,PL1_8,PL1_2,PL1_4,PL1_6	0.001	0.541	1	1	0.79	0	0	37809.46	355	5.5	7.2932	7	142	216	102	48	194	76	44	32	1.12658227848101	0.0	1.0	0.0	1	1	1	1	0	1	0	0	0.8	23.25	0.0
Lmb_nzt4_06744	1.7298439	1.941965	5.787965	.	.	.	.	.	0	.	0	.	0	.	0.0	0.359	1	1	0.85	0	0	39700.48	371	-6.5	4.6388	5	136	225	101	38	211	60	27	33	0.947368421052632	0.0	0.0	0.0	1	1	1	1	1	1	0	0	1.47	1.48	0.0
Lmb_nzt4_04134	1.7203832	9.5240965	5.8940965	.	.	.	.	.	0	.	0	.	0	.	0.977	0.628	1	1	0.46	0	0	17992.67	171	3.0	7.9385	6	72	97	46	15	103	32	18	14	0.612244897959184	0.0	0.0	0.0	1	1	1	1	1	1	0	1	17.19	17.25	0.782608695652174
Lmb_nzt4_11088	1.7157214	10.4432495	5.9432495	.	.	.	.	.	0	.	0	.	0	.	0.968	0.782	1	1	0.66	0	0	13801.18	126	1.5	7.4708	7	44	70	40	14	80	20	11	9	1.11538461538462	0.0	0.0	0.0	1	1	1	1	1	1	0	0	0.89	2.96	0.0
Lmb_nzt4_07773	1.7095659	3.473647	5.999647	.	.	.	.	.	0	.	0	.	0	.	0.001	0.578	1	1	0.85	0	0	7171.28	67	1.5	7.6414	4	32	47	17	3	35	8	5	3	0.5	0.0	0.0	0.0	1	1	1	1	1	1	0	0	7.05	7.05	0.0
Lmb_nzt4_08849	1.7090206	8.4606245	5.6686245	.	.	.	unaffected_pathogenicity,increased_virulence_(hypervirulence),reduced_virulence	PHI:540,PHI:9527,PHI:1028,PHI:278,PHI:1029,PHI:9526	0	.	0	.	0	CE8	0.003	0.629	1	1	0.36	0	0	37524.87	339	0.5	6.8972	5	114	188	95	40	180	69	35	34	1.19178082191781	0.0	0.0	0.0	1	1	1	1	1	1	0	0	0.11	0.12	0.0
Lmb_nzt4_13679	1.7058525	8.630006	5.924006	.	.	.	.	.	0	.	0	.	0	.	0.765	0.686	1	1	0.34	0	0	27943.78	256	6.0	8.457	4	87	137	73	28	141	63	36	27	1.0625	0.0	0.0	0.0	1	1	1	1	1	1	0	0	0.0	0.0	0.0
Lmb_nzt4_04736	1.702309	8.209426	5.999426	.	.	.	reduced_virulence,unaffected_pathogenicity,loss_of_pathogenicity	PHI:88,PHI:4879,PHI:2847,PHI:437,PHI:2818,PHI:103,PHI:2848,PHI:2343,PHI:2333,PHI:492,PHI:114,PHI:3721,PHI:3,PHI:4916,PHI:1027,PHI:247,PHI:2817,PHI:7283,PHI:9525	0	.	0	.	0	GH28	0.003	0.532	1	1	0.91	0	0	37599.13	365	8.5	8.2802	11	157	244	97	27	189	62	37	25	1.24096385542169	0.0	0.0	0.0	1	1	1	1	1	1	0	0	1.4	1.41	0.0
Lmb_nzt4_00504	1.7012467	8.8257975	5.9997975	.	.	.	.	.	0	.	0	.	0	.	0.79	0.681	1	1	0.57	0	0	11849.78	106	1.0	7.5223	5	33	59	27	11	63	17	9	8	1.31818181818182	0.0	0.0	0.0	1	1	1	1	1	1	0	0	0.08	0.08	0.0
Lmb_nzt4_11288	1.7012467	9.510043	5.934043	.	.	.	.	.	0	.	0	.	0	.	0.922	0.674	1	1	0.64	0	0	12755.47	118	1.0	6.8484	3	47	65	35	18	72	21	12	9	1.07142857142857	0.0	0.0	0.0	1	1	1	1	1	1	0	0	1.86	2.59	0.0
Lmb_nzt4_08325	1.6991183	3.1635565	5.7435565	.	.	.	.	.	0	.	0	.	0	PL9,PL9_1,PL9_3,GH160,PL31	0.001	0.569	1	1	0.74	0	0	42118.36	392	1.5	6.972	2	147	242	92	45	202	78	41	37	1.14736842105263	1.0	0.0	0.0	1	1	1	1	0	1	0	0	0.25	0.25	0.0
Lmb_nzt4_05133	1.6902971	14.9050425	5.9930425	.	.	.	.	.	0	.	1	PF05730	0	.	0.999	0.653	1	1	0.59	0	0	11581.93	108	-12.5	3.665	9	41	72	32	6	59	22	5	17	0.619047619047619	0.0	0.0	0.0	1	1	1	1	1	1	0	0	4.7	4.7	0.0
Lmb_nzt4_12411	1.6650577	10.6199995	5.9999995	.	.	.	.	.	0	.	0	.	0	.	0.998	0.772	1	1	0.49	0	0	7697.98	66	4.0	8.5249	4	16	33	16	9	36	17	11	6	1.5	0.0	0.0	0.0	1	1	1	1	1	1	0	0	0.08	0.08	0.0
Lmb_nzt4_02768	1.6478953	10.27437	5.51637	.	.	.	.	.	0	.	0	.	0	.	0.995	0.798	1	1	0.46	0	0	7827.13	70	9.0	10.3375	4	26	33	19	11	37	18	15	3	1.07692307692308	0.0	0.0	0.0	1	1	1	1	1	1	0	0	3.59	3.59	0.0
Lmb_nzt4_01513	1.6473824	1.7406195	5.9886195	.	.	.	.	.	0	.	0	.	0	.	0.00700000000000001	0.285	1	1	0.83	0	0	25819.85	251	-8.5	4.3773	5	109	161	80	20	147	32	13	19	0.567567567567568	0.0	1.0	0.0	1	1	1	1	1	1	0	0	3.48	3.71	0.0
Lmb_nzt4_12287	1.634704	7.107036	5.137036	.	.	.	effector_(plant_avirulence_determinant),unaffected_pathogenicity	PHI:3378,PHI:1575,PHI:3216	1	MoCDIP4	1	PF03443	1	AA9,AA11	0.023	0.472	1	1	0.88	0	0	24302.34	231	8.0	9.4611	3	93	149	68	27	135	28	19	9	0.830769230769231	.	.	.	1	1	1	0	0	1	0	0	0.01	0.03	0.0
Lmb_nzt4_08501	1.6322219	2.9612265	5.9612265	.	.	.	.	.	0	.	0	.	0	CE16	0.005	0.495	1	1	0.78	0	0	36340.82	331	1.0	6.7499	3	109	196	91	50	193	62	33	29	1.01234567901235	1.0	0.0	0.0	1	1	1	1	1	1	0	0	0.05	0.1	0.0
Lmb_nzt4_12049	1.6066374	8.054639	5.594639	.	.	.	.	.	0	.	0	.	0	.	0.782	0.628	1	1	0.48	0	0	6355.38	59	3.5	8.8199	3	23	34	19	6	35	10	7	3	0.714285714285714	0.0	0.0	0.0	1	1	1	1	0	1	0	0	0.81	0.81	0.0
Lmb_nzt4_05106	1.5945284	3.5087315	5.9327315	.	.	.	.	.	0	.	0	.	0	PL1,PL1_2	0.0	0.596	1	1	0.78	0	0	42160.87	402	-3.5	5.2007	1	150	250	116	39	229	72	35	37	1.09433962264151	0.0	0.0	1.0	1	1	1	1	1	1	0	0	4.26	4.34	0.0
Lmb_nzt4_02665	1.592462	8.474168	5.228168	.	.	.	.	.	0	.	0	.	0	.	0.827	0.714	1	1	0.0600000000000001	0	0	19548.53	175	5.5	8.6193	5	55	88	48	17	96	39	23	16	1.0	0.0	0.0	0.0	1	1	1	1	0	1	0	0	16.05	16.05	0.0
Lmb_nzt4_04866	1.5863247	7.942893	5.692893	.	.	.	.	.	0	.	0	.	0	.	0.789	0.586	1	1	0.5	0	0	20572.23	192	4.5	9.6564	0	72	114	65	17	112	34	20	14	0.526315789473684	1.0	0.0	0.0	1	1	1	1	0	1	0	0	0.68	1.55	0.0
Lmb_nzt4_06112	1.5771264	1.4034495	5.9994495	.	.	.	.	.	0	.	0	.	0	.	0.00900000000000001	0.225	1	1	0.85	0	0	16208.2	157	-5.5	4.027	6	70	109	48	19	104	15	5	10	0.648148148148148	0.0	0.0	0.0	1	1	1	1	1	1	0	0	4.28	4.3	0.0
Lmb_nzt4_13270	1.5725788	5.7799595	5.8999595	.	.	.	.	.	0	.	0	.	0	.	0.428	0.552	1	1	0.85	0	0	31639.16	290	0.5	6.5785	12	97	162	78	39	174	58	31	27	1.2	0.0	0.0	0.0	1	1	1	1	1	1	0	0	0.3	0.35	0.0
Lmb_nzt4_11888	1.5721946	8.985365	3.669365	.	.	.	lethal,increased_virulence_(hypervirulence),reduced_virulence,unaffected_pathogenicity,loss_of_pathogenicity	PHI:7696,PHI:2844,PHI:685,PHI:5271,PHI:2312,PHI:59,PHI:4077,PHI:9460,PHI:2022,PHI:2837,PHI:7485,PHI:5440	0	.	0	.	0	.	0.951	0.935	1	1	0.42	0	0	21875.82	201	3.5	7.4781	2	66	116	61	23	111	45	26	19	0.86	.	.	.	0	0	0	0	0	1	0	0	0.03	2.16	0.0
Lmb_nzt4_10967	1.5620916	4.1561315	4.6001315	.	.	.	.	.	0	.	0	.	0	.	0.336	0.59	1	1	0.07	0	0	26487.42	242	3.0	7.474	1	76	126	73	18	125	54	30	24	0.942307692307692	.	.	.	1	1	1	0	1	1	0	0	5.52	5.52	0.0
Lmb_nzt4_11803	1.5590572	7.205461	5.897461	.	.	.	.	.	0	.	0	.	0	.	0.654	0.564	1	1	0.74	0	0	26801.65	255	4.5	7.791	4	94	154	86	24	148	46	27	19	0.811594202898551	0.0	0.0	1.0	1	1	1	1	1	1	0	0	0.37	0.55	0.0
Lmb_nzt4_12751	1.5399954	7.2625195	5.7485195	.	.	.	unaffected_pathogenicity,loss_of_pathogenicity	PHI:6390,PHI:3972,PHI:4639,PHI:2166,PHI:6391	0	.	1	PF00187	0	CE4,CBM18	0.0	0.419	1	1	0.95	0	0	50711.36	485	10.0	7.8029	28	218	318	98	49	271	87	51	36	0.710144927536232	0.0	0.0	0.0	1	1	1	1	0	1	0	0	2.19	2.19	0.0
Lmb_nzt4_09646	1.5383514	3.3636995	5.9976995	.	.	.	.	.	0	.	0	.	0	.	0.223	0.338	1	1	0.88	0	0	20064.05	196	-6.5	4.0988	2	82	132	65	10	104	22	8	14	0.767857142857143	0.0	0.0	0.0	1	1	1	1	1	1	0	0	2.59	2.59	0.0
Lmb_nzt4_06253	1.5333064	8.3654005	5.8034005	.	.	.	.	.	0	.	0	.	0	CE3,CE2	0.851	0.576	1	1	0.49	0	0	27016.06	252	10.0	10.3511	2	85	150	95	22	149	44	28	16	0.893939393939394	1.0	1.0	0.0	1	1	1	1	1	1	0	0	1.5	1.52	0.0
Lmb_nzt4_07014	1.5218339	10.448473	5.234473	.	.	.	.	.	0	.	0	.	0	.	0.994	0.875	1	1	0.59	0	0	7522.84	68	7.0	9.7338	4	25	32	18	11	46	14	11	3	0.9	0.0	0.0	0.0	1	1	1	1	1	0	0	0	6.05	6.05	0.0
Lmb_nzt4_10921	1.520987	3.2491955	5.9991955	.	.	.	reduced_virulence	PHI:6265	0	.	0	.	0	GH16	0.0	0.375	1	1	0.83	0	0	36026.74	337	-5.5	4.7859	8	131	219	82	44	192	43	20	23	0.862068965517241	0.0	0.0	0.0	1	1	1	1	1	1	0	0	0.24	0.33	0.0
Lmb_nzt4_04917	1.520987	1.94743	5.99143	.	.	.	.	.	0	.	0	.	0	.	0.024	0.302	1	1	0.85	0	0	20780.48	199	3.5	8.4538	4	87	126	61	18	114	28	16	12	0.773584905660377	0.0	1.0	0.0	1	1	1	1	1	1	0	0	0.49	0.51	0.0
Lmb_nzt4_05244	1.5084847	11.004	6.0	.	.	.	.	.	0	.	0	.	0	.	1.0	0.834	1	1	0.55	0	0	8060.55	73	1.5	7.4344	8	24	41	18	7	47	14	8	6	1.06666666666667	0.0	0.0	0.0	1	1	1	1	1	1	0	0	0.07	0.07	0.0
Lmb_nzt4_10981	1.5015433	11.094	6.0	.	.	.	.	.	0	.	0	.	0	.	1.0	0.849	1	1	0.69	0	0	9616.93	91	-0.5	5.7163	8	41	55	20	7	50	16	8	8	0.772727272727273	0.0	0.0	0.0	1	1	1	1	1	1	0	0	0.03	0.03	0.0
Lmb_nzt4_00830	1.4987044	3.702528	5.286528	.	.	.	.	.	0	.	0	.	0	.	0.308	0.428	1	1	0.81	0	0	23414.66	224	-1.0	6.0881	8	100	140	73	17	128	45	23	22	0.67741935483871	0.0	0.0	0.0	1	1	1	1	1	1	0	0	10.8	29.86	0.0
Lmb_nzt4_06102	1.492548	7.9159945	5.8039945	.	.	.	.	.	0	.	0	.	0	.	0.862	0.49	1	1	0.78	0	0	14869.57	137	-7.0	4.209	4	47	85	42	13	76	28	11	17	0.961538461538462	0.0	0.0	0.0	1	1	1	1	1	1	0	0	0.45	0.46	0.0
Lmb_nzt4_05362	1.4898124	2.4831885	5.9871885	.	.	.	.	.	0	.	0	.	0	.	0.0580000000000001	0.358	1	1	0.94	0	0	13874.66	132	-4.0	4.3901	6	58	87	42	12	74	19	8	11	0.896551724137931	0.0	0.0	0.0	1	1	1	1	1	1	0	0	4.92	5.3	0.0
Lmb_nzt4_02888	1.4831123	8.805435	5.445435	.	.	.	.	.	0	.	0	.	0	.	0.873	0.687	1	1	0.55	0	0	22674.52	205	-3.0	5.7852	7	73	115	50	34	115	37	19	18	1.06382978723404	0.0	1.0	0.0	1	1	1	1	1	1	0	0	0.57	1.36	0.0
Lmb_nzt4_11525	1.4704337	3.5464215	5.9584215	.	.	.	.	.	0	.	0	.	0	GH43_23,GH43_30,GH43_33,GH43,GH43_9,GH43_4,GH43_19,GH43_2,GH43_34,GH43_31,GH43_32,GH43_5,GH117,GH43_8,GH43_6,GH43_29,GH43_7,GH43_26,GH43_3	0.016	0.582	1	1	0.75	0	0	34521.74	324	3.0	7.3168	6	129	202	80	49	199	60	33	27	0.83695652173913	0.0	1.0	0.0	1	1	1	1	1	1	0	0	0.09	0.14	0.0
Lmb_nzt4_13723	1.4638981	7.3326215	5.5866215	.	.	.	.	.	0	.	0	.	0	.	0.622	0.669	1	1	0.42	0	0	27605.34	247	4.0	7.8347	8	76	125	66	33	133	50	28	22	1.57777777777778	0.0	0.0	0.0	1	1	1	1	1	1	0	0	0.19	8.44	0.0
Lmb_nzt4_07139	1.4630175	9.892072	5.248072	.	.	.	.	.	0	.	0	.	0	.	1.0	0.774	1	1	0.43	0	0	13113.24	118	1.0	6.7819	12	46	66	31	17	74	19	11	8	0.869565217391304	.	.	.	1	1	1	0	0	1	0	0	17.63	17.65	0.0
Lmb_nzt4_08701	1.4622257	9.594375	5.886375	.	.	.	.	.	0	.	0	.	0	.	1.0	0.618	1	1	0.08	0	0	13523.18	129	1.0	6.7454	3	54	70	25	14	75	34	19	15	0.325	0.0	0.0	0.0	1	1	1	1	1	1	0	0	0.69	0.69	0.0
Lmb_nzt4_02865	1.4621342	2.7607515	5.6167515	.	.	.	.	.	0	.	0	.	0	CE16	0.001	0.523	1	1	0.86	0	0	38430.41	344	10.0	8.7472	5	108	186	94	54	186	67	41	26	1.36111111111111	0.0	0.0	0.0	1	1	1	1	0	1	0	0	0.18	0.2	0.0
Lmb_nzt4_05803	1.4467558	-2.9567255	-3.0107255	.	.	.	.	.	0	.	0	.	0	.	0.434	0.575	0	1	0.81	0	1	21749.71	197	6.5	8.6492	8	79	122	58	25	118	35	21	14	0.72	0.0	0.0	0.0	1	1	1	1	1	1	1	2	21.99	43.44	0.869565217391304
Lmb_nzt4_08094	1.3936315	1.4050265	5.3710265	.	.	.	.	.	0	.	0	.	0	.	0.026	0.313	1	1	0.69	0	0	29213.0	273	4.5	7.1107	7	112	164	84	32	151	51	31	20	0.59375	0.0	1.0	0.0	1	1	1	1	1	1	0	0	6.32	6.5	0.0
Lmb_nzt4_12673	1.3903755	10.071413	5.361413	.	.	.	.	.	0	.	0	.	0	.	0.976	0.809	1	1	0.42	0	0	16088.61	147	10.0	9.1387	8	54	79	44	22	89	26	19	7	1.06060606060606	0.0	0.0	0.0	1	1	1	1	1	0	0	0	1.36	4.13	0.0
Lmb_nzt4_13140	1.3753605	7.2023	5.9883	.	.	.	.	.	0	.	1	PF00734	0	CBM1	0.00700000000000001	0.362	1	1	0.79	0	0	26739.79	251	-4.5	4.8729	7	97	157	68	28	144	32	15	17	0.686567164179104	0.0	0.0	0.0	1	1	1	1	1	1	0	0	0.0	0.02	0.0
Lmb_nzt4_13400	1.3719335	2.034127	5.934127	.	.	.	unaffected_pathogenicity	PHI:2451	0	.	0	.	0	CE1	0.001	0.349	1	1	0.78	0	0	32025.93	303	6.5	8.6522	4	130	190	80	41	179	41	25	16	0.772727272727273	0.0	0.0	0.0	1	1	1	1	1	1	0	0	0.13	0.25	0.0
Lmb_nzt4_06989	1.3683491	1.956431	5.952431	.	.	.	unaffected_pathogenicity	PHI:1087	0	.	0	.	0	.	0.0	0.334	1	1	0.74	0	0	41987.58	382	4.5	7.2022	10	134	218	105	52	220	76	43	33	0.912087912087912	0.0	0.0	0.0	1	1	1	1	1	1	0	0	0.05	0.28	0.0
Lmb_nzt4_11543	1.3618176	6.3070525	0.4030525	.	.	.	.	.	0	.	0	.	0	.	1.0	0.984	0	0	0.76	0	0	7352.41	67	0.5	6.6541	9	29	40	15	8	36	16	9	7	1.36363636363636	.	.	.	0	0	0	0	0	0	0	0	0.02	0.02	0.0
Lmb_nzt4_01283	1.3610744	7.985193	5.919193	.	.	.	unaffected_pathogenicity,loss_of_pathogenicity,reduced_virulence	PHI:115,PHI:88,PHI:4880,PHI:3721,PHI:2847,PHI:437,PHI:103,PHI:1027,PHI:4916,PHI:181,PHI:7283,PHI:9525	0	.	0	.	0	GH28	0.0	0.511	1	1	0.83	0	0	46297.43	424	-1.0	6.2878	12	150	256	99	53	222	73	38	35	1.4390243902439	0.0	0.0	0.0	1	1	1	1	1	1	0	0	0.0	0.01	0.0
Lmb_nzt4_03419	1.3601941	6.267992	5.749992	.	.	.	unaffected_pathogenicity,loss_of_pathogenicity	PHI:6390,PHI:3972,PHI:4639,PHI:2166,PHI:6391	0	.	0	.	0	CE4,CBM18	0.0	0.253	1	1	0.96	0	0	54606.69	522	5.0	7.034	28	231	340	114	55	290	100	56	44	0.724832214765101	1.0	0.0	0.0	1	1	1	1	0	1	0	0	1.2	1.2	0.0
Lmb_nzt4_12973	1.3479264	10.025407	5.471407	.	.	.	.	.	0	.	0	.	0	.	0.949	0.81	1	1	0.37	0	0	9669.3	86	9.5	9.9299	5	29	40	24	10	48	20	16	4	0.789473684210526	.	.	.	1	1	1	0	1	1	0	0	0.0	0.0	0.0
Lmb_nzt4_04954	1.346476	9.739099	5.143099	.	.	.	.	.	0	.	0	.	0	.	1.0	0.766	1	1	0.61	0	0	7396.75	67	4.0	7.8512	8	26	38	22	10	43	12	9	3	1.0	.	.	.	1	1	1	0	0	1	0	0	0.12	0.16	0.0
Lmb_nzt4_05125	1.3457621	8.9489385	5.7089385	.	.	.	.	.	0	.	0	.	0	.	0.96	0.58	1	1	0.39	0	0	11558.37	100	9.0	10.269	5	32	50	21	15	57	20	15	5	0.857142857142857	0.0	0.0	0.0	1	1	1	1	0	1	0	0	4.6	4.62	0.0
Lmb_nzt4_04130	1.342389	10.793748	5.999748	.	.	.	.	.	0	.	0	.	0	.	1.0	0.799	1	1	0.64	0	0	6700.07	60	4.0	8.1626	7	22	30	16	6	37	9	7	2	1.11111111111111	0.0	0.0	0.0	1	1	1	1	1	1	0	1	21.0	21.0	0.956521739130435
Lmb_nzt4_12579	1.3389652	3.2733185	5.7453185	.	.	.	.	.	0	.	0	.	0	.	0.00700000000000001	0.581	1	1	0.71	0	0	37550.52	348	6.5	7.9089	12	121	211	84	37	194	68	39	29	0.944444444444444	0.0	0.0	0.0	1	1	1	1	0	1	0	0	0.01	0.02	0.0
Lmb_nzt4_09247	1.3387663	1.5046505	5.9986505	.	.	.	.	.	0	.	0	.	0	CE15	0.0	0.251	1	1	0.83	0	0	41040.34	391	6.5	8.4762	6	159	240	114	37	217	69	39	30	0.886792452830189	0.0	0.0	0.0	1	1	1	1	1	1	0	0	0.05	0.15	0.0
Lmb_nzt4_01378	1.3253365	11.4912475	5.9992475	.	.	.	.	.	1	MoBas2	0	.	0	.	0.757	0.325	1	1	0.92	0	0	10963.09	109	-4.0	4.2677	6	55	77	33	4	59	18	7	11	0.454545454545455	0.0	0.0	0.0	1	1	1	1	1	1	0	0	0.47	0.47	0.0
Lmb_nzt4_11268	1.3243108	9.6407345	5.7807345	.	.	.	increased_virulence_(hypervirulence),reduced_virulence	PHI:6853,PHI:6854,PHI:2476,PHI:6855,PHI:222,PHI:3226	0	.	0	.	0	PL1_13,PL1_1,PL1_9,PL1_5,PL1_3,PL1_11,PL1_7,PL1_10,PL1,PL1_8,PL1_12,PL1_2,PL1_4,PL1_6	0.243	0.567	1	1	0.71	0	0	34481.86	326	2.5	6.9804	1	114	198	110	30	173	75	41	34	1.18055555555556	0.0	0.0	0.0	1	1	1	1	1	1	0	0	4.92	4.94	0.0
Lmb_nzt4_12815	1.3088164	5.2880905	5.9000905	.	.	.	.	.	0	.	0	.	0	.	0.352	0.546	1	1	0.41	0	0	19434.02	180	-5.0	4.4536	2	59	102	60	19	109	26	11	15	0.795454545454545	0.0	0.0	0.0	1	1	1	1	1	1	0	0	8.35	11.04	0.0
Lmb_nzt4_13757	1.3081679	2.1665995	-3.0054005	.	.	.	.	.	0	.	0	.	0	.	1.0	0.862	0	1	0.75	0	1	11362.34	104	4.5	8.1573	7	36	58	33	10	63	20	13	7	1.23809523809524	0.0	0.0	0.0	1	1	1	1	1	1	1	2	20.23	38.61	0.739130434782609
Lmb_nzt4_06591	1.3040555	5.635861	5.467861	.	.	.	.	.	0	.	0	.	0	CE12,CE3	0.51	0.518	1	1	0.75	0	0	27703.38	263	-0.5	6.2482	2	102	160	93	25	152	51	26	25	0.821917808219178	0.0	0.0	0.0	1	1	1	1	1	1	0	0	2.67	2.7	0.0
Lmb_nzt4_07215	1.3040555	9.4620415	5.9980415	.	.	.	unaffected_pathogenicity,increased_virulence_(hypervirulence),loss_of_pathogenicity	PHI:2383,PHI:69,PHI:407,PHI:2849	0	.	1	PF01083	0	CE5	0.207	0.537	1	1	0.75	0	0	25582.77	245	3.5	8.1209	4	100	152	79	20	140	37	21	16	0.7	0.0	0.0	0.0	1	1	1	1	1	1	0	0	0.02	0.04	0.0
Lmb_nzt4_02443	1.3008038	9.697629	4.567629	.	.	.	.	.	0	.	0	.	0	.	1.0	0.855	1	1	0.48	0	0	11844.58	112	4.5	8.0317	9	50	70	34	9	69	22	14	8	0.363636363636364	.	.	.	1	1	1	0	0	0	0	0	2.07	2.07	0.0
Lmb_nzt4_09462	1.2994205	8.61393	5.87793	.	.	.	.	.	0	.	0	.	0	.	0.788	0.668	1	1	0.46	0	0	7753.93	69	3.0	8.028	5	30	38	17	8	36	12	8	4	1.0	0.0	0.0	0.0	1	1	1	1	1	1	0	0	0.12	0.12	0.0
Lmb_nzt4_03585	1.2909406	7.783447	3.499447	.	.	.	.	.	0	.	0	.	0	.	0.997	0.717	1	1	0.7	1	0	7389.5	67	5.5	9.0278	5	28	37	17	4	33	14	10	4	1.4	0.0	0.0	0.0	0	1	1	1	1	0	1	0	12.51	12.51	0.0
Lmb_nzt4_10796	1.2741461	1.54675	5.94475	.	.	.	.	.	0	.	0	.	0	.	0.0	0.267	1	1	0.45	0	0	42110.52	384	-2.5	6.0346	6	122	216	114	50	224	80	41	39	0.863157894736842	0.0	1.0	0.0	1	1	1	1	1	1	0	0	9.17	9.24	0.0
Lmb_nzt4_08806	1.266711	2.3591105	5.9591105	.	.	.	.	.	0	.	0	.	0	GH6	0.0	0.4	1	1	0.49	0	0	42177.63	388	2.0	7.2622	4	131	221	122	43	223	84	44	40	0.916666666666667	0.0	0.0	1.0	1	1	1	1	1	1	0	0	0.13	0.13	0.0
Lmb_nzt4_00524	1.2564602	8.7848205	5.8368205	.	.	.	.	.	0	.	1	PF14200	0	CBM13	0.13	0.528	1	1	0.74	0	0	18055.47	167	0.0	6.2286	4	61	99	54	11	91	28	14	14	0.82051282051282	0.0	0.0	0.0	1	1	1	1	1	1	0	0	0.43	0.43	0.0
Lmb_nzt4_05568	1.2486136	-0.0290039999999996	5.826996	.	.	.	.	.	0	.	0	.	0	.	0.0	0.024	1	1	0.11	0	0	70073.7	622	-10.5	5.575	3	170	312	165	90	322	172	86	86	1.30327868852459	0.0	0.0	0.0	1	1	1	1	1	1	0	0	1.72	1.75	0.0
Lmb_nzt4_05591	1.2484674	10.17	6.0	.	.	.	.	.	0	.	0	.	0	.	0.996	0.699	1	1	0.48	0	0	6209.3	57	2.0	8.0085	5	21	32	19	5	39	8	5	3	0.68421052631579	0.0	0.0	0.0	1	1	1	1	1	1	0	0	12.21	12.21	0.0
Lmb_nzt4_07753	1.2417841	4.040555	5.876555	.	.	.	.	.	0	.	0	.	0	.	0.193	0.501	1	1	0.76	0	0	23044.75	218	-1.5	5.682	2	90	135	57	20	117	42	21	21	0.745454545454545	0.0	0.0	0.0	1	1	1	1	1	1	0	1	20.14	20.16	0.652173913043478
Lmb_nzt4_09575	1.22405	8.4549645	5.4129645	.	.	.	.	.	0	.	0	.	0	.	0.903	0.604	1	1	0.4	0	0	21287.47	190	6.0	9.5733	2	53	99	57	26	118	36	22	14	0.9	0.0	0.0	0.0	1	1	1	1	1	1	0	0	0.97	1.04	0.0
Lmb_nzt4_04137	1.223743	2.4305245	5.7305245	.	.	.	.	.	0	.	0	.	0	.	0.001	0.449	1	1	0.61	0	0	38995.7	349	-3.5	5.8177	3	101	195	85	50	189	77	39	38	1.10666666666667	0.0	0.0	0.0	1	1	1	1	1	1	0	0	7.1	7.11	0.0
Lmb_nzt4_05766	1.2227225	6.9277565	5.9957565	.	.	.	effector_(plant_avirulence_determinant),unaffected_pathogenicity	PHI:5498,PHI:7649	0	.	1	PF00188	0	.	0.003	0.319	1	1	0.75	0	0	20488.94	182	2.5	7.2951	5	68	103	48	32	106	21	13	8	0.866666666666667	0.0	0.0	0.0	1	1	1	1	1	1	0	0	0.55	0.55	0.0
Lmb_nzt4_00464	1.2154536	11.254592	5.420592	.	.	.	effector_(plant_avirulence_determinant),unaffected_pathogenicity	PHI:3378,PHI:1575,PHI:3216,PHI:1581	1	MoCDIP4	1	PF03443	1	AA9	0.488	0.651	1	1	0.71	0	0	27836.9	257	7.5	8.3349	5	85	146	68	32	153	54	33	21	0.901408450704225	0.0	0.0	0.0	1	1	1	1	1	1	0	0	0.71	0.73	0.0
Lmb_nzt4_05921	1.2135284	2.437083	5.887083	.	.	.	.	.	0	.	0	.	0	.	0.0	0.425	1	1	0.69	0	0	46220.86	416	5.5	7.3749	1	127	215	119	67	241	88	50	38	1.0	0.0	0.0	0.0	1	1	1	1	1	1	0	0	0.05	0.14	0.0
Lmb_nzt4_12354	1.2041059	3.6521575	5.9921575	.	.	.	.	.	0	.	0	.	0	.	0.173	0.437	1	1	0.65	0	0	15022.3	139	-1.5	5.0179	7	49	88	36	10	82	21	10	11	0.542857142857143	0.0	0.0	0.0	1	1	1	1	1	1	0	0	0.63	0.64	0.0
Lmb_nzt4_03311	1.2041059	4.37664	5.99664	.	.	.	.	.	0	.	0	.	0	.	0.23	0.5	1	1	0.48	0	0	32544.28	304	-4.5	5.5392	16	112	200	73	28	168	66	33	33	0.44578313253012	0.0	1.0	0.0	1	1	1	1	1	1	0	0	0.01	0.01	0.0
Lmb_nzt4_13315	1.2041059	4.4092495	5.9992495	.	.	.	.	.	0	.	0	.	0	.	0.292	0.443	1	1	0.72	0	0	25666.8	243	-4.0	4.6491	10	99	164	67	22	148	36	16	20	0.641975308641975	0.0	0.0	0.0	1	1	1	1	1	1	0	0	1.89	1.92	0.0
Lmb_nzt4_03990	1.2012359	2.940031	5.922031	.	.	.	.	.	0	.	0	.	0	GH43_24,GH43_20,GH43,GH43_22,GH43_18,GH43_21,GH43_19,GH43_17,GH159,GH43_34	0.0	0.503	1	1	0.72	0	0	37086.52	337	5.0	8.9132	1	119	199	95	50	194	61	34	27	0.873563218390805	0.0	0.0	0.0	1	1	1	1	1	1	0	0	3.92	3.92	0.0
Lmb_nzt4_11902	1.1993153	9.020396	5.996396	.	.	.	.	.	0	.	0	.	0	.	0.94	0.564	1	1	0.76	0	0	8934.23	83	2.5	7.7037	4	31	49	22	9	45	16	10	6	0.833333333333333	0.0	0.0	0.0	1	1	1	1	1	1	0	0	1.95	1.97	0.0
Lmb_nzt4_10286	1.1842886	10.023932	5.535932	.	.	.	.	.	0	.	0	.	0	.	0.993	0.755	1	1	0.58	0	0	10600.23	95	4.0	8.3361	5	34	53	31	13	57	15	10	5	1.23529411764706	0.0	0.0	0.0	1	1	1	1	0	1	0	0	0.22	0.45	0.0
Lmb_nzt4_01437	1.1842496	6.5371385	5.1151385	.	.	.	unaffected_pathogenicity	PHI:7322	0	.	0	.	0	.	0.685	0.552	1	1	0.37	0	0	22495.51	207	-3.0	5.05	2	68	118	56	19	118	46	22	24	0.642857142857143	0.0	0.0	0.0	1	1	1	1	0	1	0	0	0.1	0.1	0.0
Lmb_nzt4_09395	1.1790965	2.6493265	4.0473265	.	.	.	.	.	0	.	0	.	0	GH45	0.146	0.621	1	1	0.91	0	0	29105.81	272	-5.5	4.8199	15	114	167	78	29	152	45	21	24	0.883333333333333	0.0	0.0	0.0	1	0	1	1	1	0	0	0	0.2	2.01	0.0
Lmb_nzt4_00297	1.1771221	6.663304	3.873304	.	.	.	.	.	0	.	0	.	0	.	0.848	0.617	1	1	0.11	0	0	14014.04	123	3.5	9.3415	0	31	59	35	17	67	37	21	16	1.2	.	.	.	1	1	0	0	0	1	0	1	20.16	20.16	0.652173913043478
Lmb_nzt4_07531	1.1713512	1.0618725	5.9958725	.	.	.	reduced_virulence	PHI:7555,PHI:7557	0	.	0	.	0	GH131	0.0	0.011	1	1	0.8	0	0	39933.2	381	-10.0	4.6965	0	164	249	115	44	206	66	30	36	0.745098039215686	0.0	0.0	0.0	1	1	1	1	1	1	0	0	4.15	4.15	0.0
Lmb_nzt4_08851	1.1691426	2.7446835	5.9606835	.	.	.	.	.	0	.	0	.	0	.	0.003	0.461	1	1	0.5	0	0	34969.39	324	3.5	7.3623	6	122	194	81	38	178	65	36	29	0.823529411764706	0.0	0.0	0.0	1	1	1	1	1	1	0	0	13.07	13.07	0.0
Lmb_nzt4_07903	1.1668732	2.1973635	5.8953635	.	.	.	unaffected_pathogenicity,reduced_virulence	PHI:9150	0	.	0	.	0	.	0.0	0.217	1	1	0.36	0	0	40428.87	378	-4.5	5.8802	3	130	221	128	41	225	86	44	42	0.696969696969697	0.0	0.0	0.0	1	1	1	1	1	1	0	0	0.37	0.6	0.0
Lmb_nzt4_02632	1.1639173	5.768383	5.748383	.	.	.	effector_(plant_avirulence_determinant),unaffected_pathogenicity	PHI:3216,PHI:1575,PHI:1581,PHI:3378	1	MoCDIP4	1	PF03443,PF00734	1	AA9,CBM1	0.005	0.165	1	1	0.85	0	0	33220.7	325	11.5	9.1808	6	136	215	103	28	199	55	35	20	0.63963963963964	0.0	0.0	0.0	1	1	1	1	0	1	0	0	3.75	3.86	0.0
Lmb_nzt4_03560	1.1461768	6.1444965	5.9984965	.	.	.	reduced_virulence,unaffected_pathogenicity,loss_of_pathogenicity	PHI:88,PHI:4879,PHI:2847,PHI:437,PHI:2818,PHI:103,PHI:2332,PHI:2848,PHI:2343,PHI:492,PHI:114,PHI:3721,PHI:3,PHI:1027,PHI:4916,PHI:2817,PHI:247,PHI:7283,PHI:9525	0	.	0	.	0	GH28	0.0	0.191	1	1	0.94	0	0	39019.51	384	-4.0	5.3304	9	170	272	115	26	209	67	33	34	0.877551020408163	0.0	0.0	0.0	1	1	1	1	1	1	0	0	0.53	0.53	0.0
Lmb_nzt4_06049	1.1430894	8.2987825	5.9947825	.	.	.	.	.	0	.	0	.	0	.	0.998	0.386	1	1	0.24	0	0	11041.88	103	1.0	6.8794	0	27	58	44	7	65	25	14	11	0.65625	0.0	0.0	0.0	1	1	1	1	1	1	0	0	11.17	11.17	0.0
Lmb_nzt4_02948	1.1346467	11.062248	5.908248	.	.	.	.	.	0	.	0	.	0	.	1.0	0.859	1	1	0.48	0	0	7827.51	70	3.5	7.9687	10	26	33	16	5	45	14	9	5	1.08333333333333	0.0	0.0	0.0	1	1	1	1	1	1	0	0	0.44	0.44	0.0
Lmb_nzt4_02868	1.1315086	1.0866195	5.7486195	.	.	.	.	.	0	.	0	.	0	.	0.0440000000000001	0.179	1	1	0.08	0	0	6354.24	57	-2.0	5.4401	0	12	29	15	7	33	18	9	9	0.588235294117647	0.0	0.0	0.0	1	1	1	1	0	1	0	1	19.84	19.84	1.0
Lmb_nzt4_05260	1.1304653	8.5695475	5.8995475	.	.	.	.	.	0	.	0	.	0	.	0.88	0.565	1	1	0.73	0	0	15328.26	143	-6.0	4.4745	5	49	90	45	16	84	30	13	17	0.828571428571429	0.0	0.0	0.0	1	1	1	1	1	1	0	0	1.3	1.3	0.0
Lmb_nzt4_10616	1.1272268	2.184104	5.904104	.	.	.	.	.	0	.	0	.	0	.	0.0	0.38	1	1	0.21	0	0	42172.86	380	4.0	7.815	3	114	205	108	46	218	99	53	46	0.878787878787879	1.0	0.0	0.0	1	1	1	1	1	1	0	0	1.28	1.31	0.0
Lmb_nzt4_02333	1.1270372	2.835638	5.925638	.	.	.	.	.	0	.	0	.	0	.	0.048	0.437	1	1	0.58	0	0	30896.64	280	-8.5	4.8367	7	93	159	82	34	154	64	30	34	0.96551724137931	0.0	0.0	0.0	1	1	1	1	1	1	0	0	0.54	0.76	0.0
Lmb_nzt4_10916	1.1270372	8.1857105	5.8497105	.	.	.	reduced_virulence	PHI:4212,PHI:4242,PHI:432	1	FGL1	1	PF01764	0	.	0.03	0.526	1	1	0.42	0	0	34944.4	318	-0.5	6.3744	8	108	187	96	40	181	67	35	32	0.958333333333333	0.0	0.0	0.0	1	1	1	1	1	1	0	0	1.08	1.57	0.0
Lmb_nzt4_11287	1.1177056	8.9928585	5.2128585	.	.	.	.	.	0	.	0	.	0	.	0.991	0.639	1	1	0.48	0	0	10776.73	96	15.0	10.4129	6	33	44	29	12	51	24	21	3	1.33333333333333	0.0	0.0	0.0	1	1	1	1	0	1	0	0	0.0	0.0	0.0
Lmb_nzt4_07343	1.1054614	4.736541	5.986541	.	.	.	reduced_virulence	PHI:3018	0	.	0	.	0	.	0.302	0.323	1	1	0.76	0	0	27277.7	264	-5.5	4.6943	7	103	177	87	18	162	46	21	25	0.566265060240964	0.0	0.0	0.0	1	1	1	1	1	1	0	0	1.85	1.9	0.0
Lmb_nzt4_09200	1.1054614	1.4780915	5.9240915	.	.	.	.	.	0	.	0	.	0	GH43_32,GH43_33,GH43,GH43_23,GH43_10,GH43_29,GH43_22,GH43_27,GH43_31,GH43_3,GH43_30,GH43_8,GH43_26,GH43_11,GH43_17,GH43_34	0.0	0.259	1	1	0.76	0	0	35557.63	325	2.0	6.9985	7	135	197	73	48	185	53	29	24	0.714285714285714	0.0	0.0	0.0	1	1	1	1	1	1	0	0	2.96	2.99	0.0
Lmb_nzt4_10764	1.1019619	4.772552	5.930552	.	.	.	.	.	0	.	0	.	0	.	0.526	0.281	1	1	0.25	0	0	27226.78	248	7.5	8.7782	3	87	130	61	26	128	60	36	24	0.551724137931034	1.0	1.0	0.0	1	1	1	1	1	1	0	0	1.81	1.82	0.0
Lmb_nzt4_00460	1.1012931	1.414497	5.734497	.	.	.	.	.	0	.	0	.	0	.	0.005	0.275	1	1	0.75	0	0	31317.24	289	-4.5	5.0808	6	109	174	87	31	159	54	26	28	0.904761904761905	0.0	1.0	0.0	1	1	1	1	1	1	0	0	0.05	0.05	0.0
Lmb_nzt4_11956	1.1006054	9.93	6.0	.	.	.	.	.	0	.	0	.	0	.	0.999	0.656	1	1	0.47	0	0	7528.95	67	4.0	8.6701	5	25	34	19	10	44	10	7	3	1.30769230769231	0.0	0.0	0.0	1	1	1	1	1	1	0	0	0.51	0.51	0.0
Lmb_nzt4_05363	1.0997812	2.138376	5.990376	.	.	.	.	.	0	.	0	.	0	.	0.003	0.355	1	1	0.88	0	0	31479.68	295	-6.5	4.6438	6	119	184	64	32	151	49	22	27	1.06153846153846	0.0	0.0	0.0	1	1	1	1	1	1	0	0	14.25	14.29	0.0
Lmb_nzt4_05780	1.0983953	3.289741	5.785741	.	.	.	.	.	0	.	0	.	0	.	0.125	0.459	1	1	0.64	0	0	19813.31	186	-0.5	5.8325	1	73	112	59	17	101	28	14	14	0.833333333333333	0.0	0.0	0.0	1	1	1	1	1	1	0	0	5.46	5.6	0.0
Lmb_nzt4_01769	1.0768614	1.809327	5.967327	.	.	.	.	.	0	.	0	.	0	GH93,GH33	0.0	0.307	1	1	0.71	0	0	41593.19	377	5.0	8.0185	1	120	213	101	51	215	71	40	31	1.03409090909091	0.0	0.0	0.0	1	1	1	1	1	1	0	0	2.47	2.56	0.0
Lmb_nzt4_08913	1.076668	1.7547495	5.6307495	.	.	.	.	.	0	.	0	.	0	.	0.035	0.319	1	1	0.5	0	0	26200.89	243	-3.0	5.7795	4	85	145	76	30	153	39	20	19	0.685714285714286	0.0	0.0	0.0	1	1	1	1	1	1	0	0	1.65	1.89	0.0
Lmb_nzt4_01382	1.0735387	2.9956855	5.9296855	.	.	.	.	.	0	.	0	.	0	.	0.133	0.378	1	1	0.74	0	0	20234.63	196	-9.0	4.3394	3	82	123	60	20	117	30	12	18	0.639344262295082	0.0	0.0	0.0	1	1	1	1	1	1	0	0	15.8	16.7	0.0
Lmb_nzt4_00354	1.0687485	2.654552	5.852552	.	.	.	.	.	0	.	0	.	0	.	0.002	0.465	1	1	0.23	0	0	37707.72	345	6.0	7.727	6	121	186	110	43	198	81	46	35	0.826086956521739	1.0	0.0	0.0	1	1	1	1	1	1	0	0	7.19	7.2	0.0
Lmb_nzt4_10675	1.0679783	0.84868	5.88268	.	.	.	.	.	0	.	0	.	0	.	0.005	0.156	1	1	0.84	0	0	30567.65	293	-6.5	4.6438	3	120	192	105	29	173	49	22	27	0.842105263157895	0.0	0.0	0.0	1	1	1	1	1	1	0	0	0.01	1.23	0.0
Lmb_nzt4_07982	1.0653353	6.031938	5.999938	.	.	.	unaffected_pathogenicity,reduced_virulence	PHI:572,PHI:567,PHI:2213,PHI:546,PHI:2211,PHI:570,PHI:571,PHI:2210,PHI:2214,PHI:573	1	FgXYLA	1	PF00457	1	CBM60,GH11	0.003	0.169	1	1	0.85	0	0	24096.32	227	5.5	9.0822	2	104	153	48	31	120	29	18	11	0.847457627118644	0.0	0.0	0.0	1	1	1	1	1	1	0	0	1.26	1.27	0.0
Lmb_nzt4_06891	1.0505409	1.8771575	5.8371575	.	.	.	.	.	0	.	0	.	0	GH43,GH62	0.0	0.34	1	1	0.48	0	0	39409.4	360	0.5	6.6386	3	122	204	103	49	210	61	32	29	0.923913043478261	0.0	1.0	0.0	1	1	1	1	1	1	0	0	13.51	14.0	0.0
Lmb_nzt4_08505	1.0465858	1.580649	5.888649	.	.	.	.	.	0	.	0	.	0	.	0.004	0.278	1	1	0.62	0	0	24746.99	226	-1.5	5.1292	4	82	136	69	27	132	27	13	14	0.814814814814815	0.0	1.0	0.0	1	1	1	1	1	1	0	0	0.06	0.08	0.0
Lmb_nzt4_07199	1.0456358	8.3998945	5.9998945	.	.	.	.	.	0	.	0	.	0	.	0.919	0.481	1	1	0.08	0	0	15365.53	140	15.0	10.7797	2	48	72	40	12	67	43	30	13	1.05882352941176	1.0	0.0	0.0	1	1	1	1	1	1	0	1	16.21	16.21	0.888888888888889
Lmb_nzt4_03499	1.044955	9.7568775	4.8848775	.	.	.	.	.	0	.	0	.	0	.	0.997	0.815	1	1	0.49	0	0	15576.5	145	9.5	10.7717	1	55	80	39	15	78	32	22	10	0.805555555555556	1.0	0.0	0.0	1	1	1	1	1	0	0	1	16.03	16.07	0.944444444444444
Lmb_nzt4_06332	1.0412378	7.5412935	5.9932935	.	.	.	.	.	0	.	0	.	0	.	0.988	0.27	1	1	0.23	0	0	18765.24	174	2.0	10.1563	0	52	101	57	1	89	42	22	20	0.357142857142857	0.0	0.0	0.0	1	1	1	1	1	1	0	0	0.48	0.48	0.0
Lmb_nzt4_09069	1.0341518	11.3085	5.9965	.	.	.	unaffected_pathogenicity,reduced_virulence	PHI:458,PHI:9245	0	.	1	PF06766	0	.	0.804	0.248	1	1	0.93	0	0	10255.8	103	-6.0	3.6463	8	51	72	44	4	70	10	2	8	0.421052631578947	0.0	0.0	0.0	1	1	1	1	1	1	0	0	3.66	3.66	0.0
Lmb_nzt4_10836	1.0317249	8.4512	5.6852	.	.	.	.	.	0	.	0	.	0	.	0.891	0.57	1	1	0.73	0	0	19871.86	187	-1.5	5.6202	7	65	110	55	18	117	32	16	16	0.716981132075472	0.0	0.0	0.0	1	1	1	1	1	1	0	0	0.02	0.02	0.0
Lmb_nzt4_12657	1.0312841	7.58887	5.99287	.	.	.	.	.	0	.	0	.	0	.	1.0	0.266	1	1	0.79	0	0	52575.15	547	-61.0	3.3994	7	245	446	166	12	299	95	17	78	0.6289592760181	1.0	0.0	0.0	1	1	1	1	1	1	0	0	0.01	0.02	0.0
Lmb_nzt4_00971	1.0305307	12.8179	5.9999	.	.	.	unaffected_pathogenicity	PHI:3214	1	BghBEC2,GoEC2,MoCDIP2	1	PF05730	0	.	0.949	0.354	1	1	0.92	0	0	10493.11	107	-1.0	4.5967	10	60	81	41	3	69	9	4	5	0.5	0.0	0.0	0.0	1	1	1	1	1	1	0	0	0.19	0.32	0.0
Lmb_nzt4_06541	1.0236766	1.835649	5.467649	.	.	.	reduced_virulence	PHI:61,PHI:2896	0	.	0	.	0	GH158,GH17	0.003	0.225	1	1	0.36	0	0	32980.09	304	-11.5	4.5603	5	104	172	95	38	175	77	34	43	1.01282051282051	0.0	0.0	0.0	1	1	1	1	1	1	0	0	8.92	10.76	0.0
Lmb_nzt4_00722	1.0219619	0.171849499999999	2.6498495	.	.	.	.	.	0	.	0	.	0	.	0.12	0.467	1	1	0.76	1	0	21461.41	208	-3.5	4.5573	10	82	143	69	18	137	16	7	9	0.552238805970149	0.0	0.0	0.0	1	1	1	1	1	1	1	0	14.95	30.76	0.0
Lmb_nzt4_12359	1.0213869	2.459207	4.943207	.	.	.	.	.	0	.	0	.	0	.	0.00900000000000001	0.577	1	1	0.58	0	0	36661.58	334	6.0	7.6042	10	112	191	77	45	188	67	39	28	0.988095238095238	0.0	0.0	0.0	1	0	0	1	0	1	0	0	0.05	0.05	0.0
Lmb_nzt4_05739	1.0211428	8.7898775	5.9638775	.	.	.	.	.	0	.	0	.	0	.	0.999	0.472	1	1	0.63	0	0	8436.93	75	7.0	9.9926	5	27	44	24	11	46	14	11	3	0.588235294117647	0.0	0.0	0.0	1	1	1	1	1	1	0	0	0.06	0.06	0.0
Lmb_nzt4_05093	1.015934	12.394681	5.966681	.	.	.	unaffected_pathogenicity,increased_virulence_(hypervirulence),loss_of_pathogenicity	PHI:2383,PHI:69,PHI:2849,PHI:407	0	.	1	PF01083	0	CE5	0.676	0.562	1	1	0.63	0	0	24846.38	241	1.0	7.5799	4	96	151	86	16	153	39	20	19	0.632911392405063	0.0	0.0	0.0	1	1	1	1	1	1	0	0	0.13	0.69	0.0
Lmb_nzt4_05858	1.0095346	1.19989	5.98789	.	.	.	.	.	0	.	0	.	0	GH6	0.0	0.202	1	1	0.81	0	0	42479.77	399	-3.5	5.1851	6	154	249	127	45	240	70	34	36	0.818181818181818	0.0	1.0	0.0	1	1	1	1	1	1	0	0	0.04	0.05	0.0
Lmb_nzt4_12927	1.0047276	3.1326465	5.7666465	.	.	.	.	.	0	.	0	.	0	.	0.0620000000000001	0.499	1	1	0.58	0	0	28542.25	265	1.0	6.8396	5	104	158	78	24	139	57	30	27	1.0	0.0	1.0	0.0	1	1	1	1	1	1	0	0	0.18	0.18	0.0
Lmb_nzt4_05404	1.0035982	7.9079585	5.9759585	.	.	.	.	.	0	.	0	.	0	.	0.955	0.367	1	1	0.17	0	0	11107.66	98	3.0	7.5177	0	24	49	34	13	50	36	21	15	1.17647058823529	0.0	0.0	0.0	1	1	1	1	1	1	0	1	14.6	14.6	0.652173913043478
Lmb_nzt4_07740	0.999655	2.9923965	5.9923965	.	.	.	.	.	0	.	0	.	0	.	0.036	0.464	1	1	0.62	0	0	25962.59	242	3.0	8.2106	3	89	140	73	27	148	34	19	15	0.732394366197183	0.0	0.0	0.0	1	1	1	1	1	1	0	0	0.09	0.09	0.0
Lmb_nzt4_00503	0.99922526	0.7324485	5.9944485	.	.	.	.	.	0	.	0	.	0	.	0.0	0.123	1	1	0.83	0	0	12653.28	124	-2.0	4.1562	6	63	89	35	15	78	8	3	5	0.875	0.0	0.0	0.0	1	1	1	1	1	1	0	0	13.21	39.19	0.0
Lmb_nzt4_09449	0.99873155	0.621693500000001	4.8696935	.	.	.	.	.	0	.	0	.	0	.	0.025	0.267	1	1	0.75	0	0	8686.95	76	12.5	11.6334	5	33	43	17	11	40	18	16	2	0.352941176470588	.	.	.	1	1	1	0	0	0	0	0	2.56	2.56	0.0
Lmb_nzt4_09693	0.9959871	4.5051725	5.2491725	.	.	.	.	.	0	.	0	.	0	.	0.382	0.494	1	1	0.17	0	0	24730.07	222	-4.0	5.1179	2	64	121	63	26	120	60	29	31	0.979166666666667	0.0	0.0	0.0	1	1	1	1	1	1	0	0	0.01	0.03	0.0
Lmb_nzt4_02933	0.989982	1.5182575	5.7902575	.	.	.	.	.	0	.	0	.	0	GH16	0.004	0.284	1	1	0.57	0	0	31935.96	295	-5.5	4.9655	4	101	173	80	33	175	61	29	32	0.716049382716049	0.0	0.0	0.0	1	1	1	1	1	1	0	0	0.1	0.1	0.0
Lmb_nzt4_09862	0.97985876	0.930932499999999	5.9949325	.	.	.	.	.	0	.	0	.	0	.	0.0	0.156	1	1	0.8	0	0	23228.02	223	4.0	9.6249	1	97	150	61	18	117	26	15	11	0.923076923076923	0.0	0.0	0.0	1	1	1	1	1	1	0	0	0.18	0.19	0.0
Lmb_nzt4_07305	0.9751644	5.3246635	5.9826635	.	.	.	reduced_virulence	PHI:256	0	.	1	PF11327	0	.	0.0	0.057	1	1	0.84	0	0	40411.24	417	-13.0	4.2037	6	230	323	116	11	221	50	19	31	0.386075949367089	0.0	0.0	0.0	1	1	1	1	1	1	0	0	2.87	2.88	0.0
Lmb_nzt4_06314	0.97307605	-3.34765	-4.49965	.	.	.	.	.	0	.	0	.	0	.	0.431	0.761	0	1	0.6	0	1	30117.08	280	6.0	7.9551	15	117	170	71	23	145	54	31	23	0.866666666666667	0.0	0.0	0.0	1	1	1	1	1	1	1	2	18.93	41.87	0.95
Lmb_nzt4_00495	0.96432483	1.5664585	5.8924585	.	.	.	.	.	0	.	0	.	0	PL24,GH145	0.0	0.279	1	1	0.74	0	0	48404.99	437	8.0	8.1145	1	149	240	108	67	230	87	51	36	1.13829787234043	0.0	0.0	0.0	1	1	1	1	1	1	0	0	0.3	0.3	0.0
Lmb_nzt4_03989	0.96181107	2.280167	5.754167	.	.	.	.	.	0	.	0	.	0	.	0.003	0.418	1	1	0.23	0	0	35458.84	313	-1.0	6.3034	5	88	159	73	47	170	87	45	42	1.14492753623188	0.0	0.0	0.0	1	1	1	1	1	1	0	0	0.33	0.34	0.0
Lmb_nzt4_07956	0.9520662	8.3726835	5.9886835	.	.	.	increased_virulence_(hypervirulence),reduced_virulence	PHI:2388	0	.	0	.	0	GH18	0.014	0.55	1	1	0.64	0	0	35612.35	330	2.0	7.002	7	114	185	95	37	185	65	35	30	1.04705882352941	0.0	0.0	0.0	1	1	1	1	1	1	0	0	0.06	0.08	0.0
Lmb_nzt4_05916	0.95175123	0.998996499999999	5.5969965	.	.	.	unaffected_pathogenicity,reduced_virulence	PHI:4508,PHI:4509	0	.	0	.	0	.	0.0	0.067	1	1	0.11	0	0	51457.74	458	-11.5	5.2675	1	118	227	119	57	239	143	70	73	0.912621359223301	1.0	0.0	0.0	1	1	1	1	1	1	0	0	0.07	0.07	0.0
Lmb_nzt4_08412	0.94612044	7.4784575	5.9964575	.	.	.	.	.	0	.	0	.	0	.	0.999	0.248	1	1	0.41	0	0	14390.03	135	8.0	11.8329	0	42	83	27	5	70	35	22	13	0.340909090909091	0.0	0.0	0.0	1	1	1	1	1	1	0	0	0.33	0.33	0.0
Lmb_nzt4_08351	0.94211507	1.9504285	5.9404285	.	.	.	.	.	0	.	0	.	0	GH43_22,GH43_30,GH43_24,GH43_33,GH43,GH43_9,GH43_19,GH43_10,GH43_11,GH43_2,GH43_31,GH43_34,GH43_32,GH43_37,GH43_12,GH43_8,GH43_35,GH43_29,GH43_18,CBM35,GH43_16,GH43_25,GH43_3	0.0	0.335	1	1	0.78	0	0	45336.62	417	0.5	6.6311	6	159	249	109	48	222	73	38	35	1.13793103448276	0.0	0.0	0.0	1	1	1	1	1	1	0	0	5.04	5.07	0.0
Lmb_nzt4_12788	0.9366777	3.706669	5.866669	.	.	.	.	.	0	.	0	.	0	.	0.114	0.526	1	1	0.15	0	0	31011.79	276	-3.0	6.132	4	81	142	71	44	147	70	37	33	1.06779661016949	1.0	0.0	0.0	1	1	1	1	1	1	0	0	0.08	0.08	0.0
Lmb_nzt4_05413	0.9351526	3.6159995	5.9979995	.	.	.	.	.	0	.	0	.	0	.	0.385	0.218	1	1	0.56	0	0	11691.41	110	7.0	11.2461	0	39	64	37	13	60	20	16	4	0.5	0.0	0.0	0.0	1	1	1	1	1	1	0	0	0.0	0.0	0.0
Lmb_nzt4_05449	0.93464047	3.999079	5.865079	.	.	.	.	.	0	.	0	.	0	.	0.169	0.52	1	1	0.61	0	0	18543.05	171	-0.5	5.832	2	63	97	47	18	95	26	13	13	0.842105263157895	0.0	0.0	0.0	1	1	1	1	1	1	0	0	0.82	0.84	0.0
Lmb_nzt4_09182	0.93464047	3.147207	5.859207	.	.	.	.	.	0	.	0	.	0	.	0.111	0.437	1	1	0.66	0	0	32357.95	299	1.0	6.8466	4	101	180	106	30	173	53	28	25	1.07462686567164	0.0	0.0	0.0	1	1	1	1	1	1	0	0	0.33	0.34	0.0
Lmb_nzt4_11140	0.93464047	4.2075265	5.9435265	.	.	.	reduced_virulence	PHI:2896	0	.	0	.	0	.	0.00900000000000001	0.535	1	1	0.59	0	0	33427.18	310	-3.0	5.1591	4	122	185	91	38	178	60	29	31	0.829545454545455	0.0	0.0	0.0	1	1	1	1	1	1	0	0	0.08	0.08	0.0
Lmb_nzt4_03530	0.93464047	7.885509	5.675509	.	.	.	increased_virulence_(hypervirulence),reduced_virulence	PHI:4620,PHI:179,PHI:5550,PHI:180,PHI:4845	0	.	1	PF03211	0	PL3_2,PL3,PL3_3,PL3_5,PL3_4,PL3_1	0.021	0.514	1	1	0.41	0	0	34064.08	311	-8.5	4.5796	4	97	176	84	29	169	66	29	37	1.05479452054795	0.0	0.0	0.0	1	1	1	1	1	1	0	0	0.24	0.25	0.0
Lmb_nzt4_08384	0.9310006	8.173791	4.465791	.	.	.	.	.	0	.	0	.	0	.	0.998	0.62	1	1	0.85	0	0	14796.84	146	-0.5	6.2921	12	67	106	48	11	92	20	11	9	0.477272727272727	.	.	.	1	1	0	0	0	0	0	0	5.46	5.47	0.0
Lmb_nzt4_05466	0.9282143	1.0879105	5.6839105	.	.	.	.	.	0	.	0	.	0	.	0.0	0.234	1	1	0.76	0	0	39803.66	376	1.5	6.9613	3	140	219	125	35	221	70	37	33	0.854166666666667	1.0	1.0	0.0	1	1	1	1	1	1	0	0	9.08	12.98	0.0
Lmb_nzt4_11631	0.9243587	1.726999	5.956999	.	.	.	.	.	0	.	0	.	0	AA2	0.012	0.283	1	1	0.17	0	0	32417.42	300	0.5	6.5888	9	114	175	94	31	163	64	34	30	0.714285714285714	0.0	0.0	0.0	1	1	1	1	1	1	0	0	1.31	1.34	0.0
Lmb_nzt4_09802	0.91178674	1.3484425	5.8304425	.	.	.	.	.	0	.	0	.	0	.	0.0	0.253	1	1	0.77	0	0	45537.46	429	2.0	7.0197	5	153	262	136	50	262	75	40	35	0.75	0.0	0.0	0.0	1	1	1	1	1	1	0	0	0.5	0.9	0.0
Lmb_nzt4_04310	0.908455	8.938015	5.698015	.	.	.	.	.	0	.	0	.	0	.	0.839	0.701	1	1	0.2	0	0	25618.11	229	12.0	9.2258	4	72	117	65	31	120	55	37	18	0.958333333333333	1.0	0.0	0.0	1	1	1	1	1	1	0	0	0.32	0.33	0.0
Lmb_nzt4_00310	0.9071854	0.145787500000001	5.9837875	.	.	.	.	.	0	.	0	.	0	CBM32,CBM62,AA5_2,AA5_1,CBM47,AA5	0.0	0.027	1	1	0.85	0	0	69415.07	655	5.0	7.3001	4	258	418	195	73	381	105	58	47	0.761111111111111	0.0	0.0	0.0	1	1	1	1	1	1	0	0	3.08	16.29	0.0
Lmb_nzt4_09967	0.9071854	5.262651	5.932651	.	.	.	reduced_virulence,unaffected_pathogenicity,loss_of_pathogenicity	PHI:73,PHI:7929,PHI:7934,PHI:7933,PHI:6812,PHI:68,PHI:6813,PHI:7926,PHI:697,PHI:9402,PHI:9401,PHI:9400,PHI:126,PHI:6787,PHI:6815,PHI:72,PHI:6808,PHI:6784,PHI:6785,PHI:7930,PHI:17,PHI:6783,PHI:6791,PHI:6789,PHI:7935,PHI:3973,PHI:6811,PHI:6793,PHI:6790,PHI:7928,PHI:7932	0	.	0	.	0	.	0.0	0.0550000000000001	1	1	0.86	0	0	42720.62	409	-4.5	5.1362	2	168	264	123	46	230	68	33	35	0.836538461538462	0.0	0.0	0.0	1	1	1	1	1	1	0	0	1.9	1.97	0.0
Lmb_nzt4_13483	0.9071854	-4.64999999998383e-05	5.9459535	.	.	.	.	.	0	.	0	.	0	.	0.0	0.00900000000000001	1	1	0.8	0	0	66845.15	617	-21.5	4.3691	4	216	361	185	75	362	102	42	60	0.894039735099338	0.0	0.0	0.0	1	1	1	1	1	1	0	0	3.91	3.91	0.0
Lmb_nzt4_02983	0.90680975	1.2248635	5.6528635	.	.	.	.	.	0	.	0	.	0	.	0.001	0.261	1	1	0.41	0	0	35840.14	323	-4.5	5.5657	1	105	178	98	44	178	72	36	36	0.753246753246753	0.0	0.0	0.0	1	1	1	1	1	1	0	0	0.26	0.26	0.0
Lmb_nzt4_00010	0.9043334	7.594599	5.930599	.	.	.	unaffected_pathogenicity	PHI:1575,PHI:1581	0	.	1	PF03443	1	AA9	0.034	0.41	1	1	0.28	0	0	31957.23	291	-5.0	5.8342	5	104	162	75	45	154	74	38	36	0.783783783783784	0.0	0.0	0.0	1	1	1	1	1	1	0	0	0.14	0.14	0.0
Lmb_nzt4_09053	0.9018911	12.1115955	5.2335955	.	.	.	unaffected_pathogenicity	PHI:3378,PHI:1575,PHI:1581	0	.	1	PF03443	1	AA9	0.657	0.656	1	1	0.61	0	0	26473.8	246	-2.0	5.9083	6	90	144	64	37	156	43	22	21	0.789473684210526	0.0	0.0	0.0	1	1	0	1	0	1	0	0	2.17	2.24	0.0
Lmb_nzt4_07838	0.89981717	2.4682945	5.9982945	.	.	.	unaffected_pathogenicity,reduced_virulence	PHI:6569,PHI:2117,PHI:4615	0	.	0	.	0	.	0.0	0.245	1	1	0.47	0	0	41491.18	402	9.0	9.6137	2	164	253	146	40	251	66	39	27	0.725806451612903	0.0	0.0	1.0	1	1	1	1	1	1	0	0	0.07	2.16	0.0
Lmb_nzt4_11506	0.8995635	3.1970655	5.8970655	.	.	.	.	.	0	.	0	.	0	.	0.005	0.545	1	1	0.48	0	0	37326.13	338	2.5	6.9388	8	110	191	78	44	185	71	39	32	1.0	0.0	0.0	0.0	1	1	1	1	1	1	0	0	1.04	1.12	0.0
Lmb_nzt4_13769	0.8941349	3.352593	5.976593	.	.	.	reduced_virulence	PHI:6538,PHI:144	0	.	0	.	0	GH18	0.0	0.396	1	1	0.65	0	0	51614.95	456	8.5	8.896	3	135	235	117	68	244	100	56	44	1.36842105263158	0.0	0.0	0.0	1	1	1	1	1	1	0	0	0.02	0.02	0.0
Lmb_nzt4_10781	0.8867535	2.8517225	5.2897225	.	.	.	reduced_virulence	PHI:2644,PHI:9285,PHI:7258	0	.	0	.	0	.	0.002	0.425	1	1	0.11	0	0	39094.53	361	-0.5	6.3654	4	115	193	116	39	204	100	51	49	1.04347826086957	0.0	0.0	0.0	1	1	1	1	1	1	0	0	12.08	12.09	0.0
Lmb_nzt4_02375	0.8805825	2.346291	5.910291	.	.	.	.	.	0	.	0	.	0	GH131	0.00900000000000001	0.397	1	1	0.79	0	0	28923.86	262	1.5	6.851	0	98	153	57	40	126	47	26	21	1.36734693877551	0.0	0.0	0.0	1	1	1	1	1	1	0	0	2.32	2.32	0.0
Lmb_nzt4_13574	0.87868965	1.155957	-0.376043	.	.	.	loss_of_pathogenicity	PHI:334	0	.	0	.	0	.	0.00600000000000001	0.416	0	0	0.42	0	0	33778.74	315	2.0	6.7774	2	120	180	95	39	171	70	39	31	0.8	.	.	.	0	0	0	0	0	0	0	0	0.01	0.02	0.0
Lmb_nzt4_01112	0.8763396	5.9496415	5.7036415	.	.	.	.	.	0	.	0	.	0	.	0.516	0.525	1	1	0.21	0	0	27208.1	246	6.5	7.8517	4	72	128	68	27	128	66	39	27	0.928571428571429	1.0	0.0	0.0	1	1	1	1	1	1	0	0	0.71	0.73	0.0
Lmb_nzt4_01896	0.8724937	3.5180975	5.9740975	.	.	.	reduced_virulence	PHI:811	0	.	0	.	0	.	0.0	0.424	1	1	0.76	0	0	37019.15	327	-4.0	5.5407	10	110	183	63	56	173	56	28	28	1.10606060606061	1.0	0.0	0.0	1	1	1	1	1	1	0	0	0.06	0.06	0.0
Lmb_nzt4_02102	0.8722556	2.4402015	5.6502015	.	.	.	.	.	0	.	0	.	0	GH128,GH5	0.014	0.451	1	1	0.38	0	0	30120.85	270	-4.0	5.2852	3	81	141	77	44	160	51	25	26	1.0	0.0	0.0	0.0	1	1	1	1	1	1	0	0	5.53	5.63	0.0
Lmb_nzt4_01196	0.86351377	2.03085	5.98685	.	.	.	unaffected_pathogenicity,reduced_virulence	PHI:6569,PHI:2117,PHI:4615	0	.	0	.	0	.	0.0	0.174	1	1	0.79	0	0	42565.29	406	1.5	6.7741	1	174	259	136	39	225	72	39	33	0.657894736842105	0.0	0.0	0.0	1	1	1	1	1	1	0	0	0.89	1.09	0.0
Lmb_nzt4_09859	0.86205435	2.6543545	5.5943545	.	.	.	.	.	0	.	0	.	0	.	0.001	0.509	1	1	0.32	0	0	38723.74	345	-1.0	6.2305	10	104	190	76	48	193	74	38	36	0.9875	0.0	0.0	0.0	1	1	1	1	1	1	0	0	0.45	0.47	0.0
Lmb_nzt4_08726	0.8609315	8.0206475	5.8486475	.	.	.	.	.	0	.	0	.	0	.	0.994	0.368	1	1	0.72	0	0	10156.42	102	-5.0	4.1092	6	52	76	36	6	67	17	6	11	0.34375	0.0	0.0	0.0	1	1	1	1	1	1	0	1	22.55	22.57	0.91304347826087
Lmb_nzt4_11082	0.857655	2.3611135	5.9911135	.	.	.	.	.	0	.	0	.	0	.	0.0	0.395	1	1	0.57	0	0	47494.17	440	8.5	9.1068	1	166	257	131	54	243	87	50	37	0.928571428571429	0.0	0.0	0.0	1	1	1	1	1	1	0	0	1.53	1.63	0.0
Lmb_nzt4_05068	0.85253793	0.00754300000000008	5.953543	.	.	.	unaffected_pathogenicity	PHI:4076	0	.	0	.	0	CBM67,GH35	0.0	0.00900000000000001	1	1	0.82	0	0	108285.57	986	-19.5	4.7773	2	339	558	267	135	539	186	86	100	1.11059907834101	0.0	0.0	0.0	1	1	1	1	1	1	0	0	4.67	4.69	0.0
Lmb_nzt4_09169	0.85217917	7.4313895	5.9353895	.	.	.	unaffected_pathogenicity	PHI:3378,PHI:1575,PHI:1581	0	.	1	PF03443	1	AA9	0.014	0.402	1	1	0.63	0	0	28318.74	254	-2.0	5.9149	4	87	145	61	40	147	47	24	23	0.870967741935484	0.0	0.0	0.0	1	1	1	1	1	1	0	0	0.35	1.69	0.0
Lmb_nzt4_07516	0.8414092	0.522079500000001	5.9880795	.	.	.	.	.	0	.	0	.	0	.	0.001	0.088	1	1	0.78	0	0	27703.46	266	-0.5	5.923	0	113	166	82	20	152	40	20	20	0.6	0.0	0.0	0.0	1	1	1	1	1	1	0	0	13.94	15.01	0.0
Lmb_nzt4_00511	0.84129566	2.237696	5.999696	.	.	.	unaffected_pathogenicity	PHI:566	0	.	0	.	0	GH7	0.0	0.373	1	1	0.76	0	0	48858.44	455	-8.5	4.8192	19	179	280	99	51	253	84	39	45	0.905982905982906	0.0	0.0	0.0	1	1	1	1	1	1	0	0	1.08	1.08	0.0
Lmb_nzt4_04742	0.8387483	1.437698	5.999698	.	.	.	unaffected_pathogenicity,reduced_virulence	PHI:6569,PHI:2117,PHI:4615	0	.	0	.	0	.	0.0	0.073	1	1	0.79	0	0	40741.2	401	11.0	9.8951	2	173	259	141	31	236	65	39	26	0.795081967213115	0.0	0.0	0.0	1	1	1	1	1	1	0	0	0.19	0.82	0.0
Lmb_nzt4_10136	0.83607376	2.102647	5.804647	.	.	.	.	.	0	.	0	.	0	.	0.00700000000000001	0.376	1	1	0.41	0	0	33912.99	309	-5.5	5.6682	9	111	171	96	47	176	65	33	32	0.902777777777778	0.0	0.0	0.0	1	1	1	1	1	1	0	0	0.37	0.38	0.0
Lmb_nzt4_10409	0.8343469	2.90635	5.62635	.	.	.	reduced_virulence	PHI:854,PHI:5187	0	.	0	.	0	AA2	0.001	0.379	1	1	0.61	0	0	39364.7	363	4.0	7.3807	7	117	210	116	32	196	84	46	38	0.962962962962963	0.0	0.0	0.0	1	1	1	1	0	1	0	0	0.11	0.32	0.0
Lmb_nzt4_03002	0.8343469	1.163181	5.927181	.	.	.	.	.	0	.	0	.	0	.	0.0	0.206	1	1	0.25	0	0	39551.83	358	-5.5	5.802	12	108	210	89	49	209	76	39	37	0.658823529411765	0.0	1.0	0.0	1	1	1	1	1	1	0	0	1.55	1.55	0.0
Lmb_nzt4_10619	0.8333082	0.1859465	5.9999465	.	.	.	.	.	0	.	0	.	0	.	0.0	0.031	1	1	0.84	0	0	51202.04	527	-19.0	4.0406	2	269	432	127	26	304	54	18	36	0.243781094527363	0.0	0.0	0.0	1	1	1	1	1	1	0	0	0.0	0.0	0.0
Lmb_nzt4_12338	0.8285042	9.24592	5.99992	.	.	.	.	.	0	.	0	.	0	.	0.999	0.542	1	1	0.79	0	0	13449.5	131	7.5	8.1874	10	59	85	41	13	88	17	14	3	0.26530612244898	0.0	1.0	0.0	1	1	1	1	1	1	0	0	0.9	0.91	0.0
Lmb_nzt4_09868	0.8256862	8.0439835	5.8399835	.	.	.	unaffected_pathogenicity,increased_virulence_(hypervirulence),reduced_virulence	PHI:7912,PHI:2208,PHI:2364,PHI:2206,PHI:569,PHI:568,PHI:6978,PHI:7911,PHI:2204,PHI:2207,PHI:4246,PHI:2209,PHI:2043	1	CfTom1	1	PF00331	1	GH10	0.001	0.533	1	1	0.25	0	0	39668.09	353	6.5	8.6247	4	109	181	105	44	192	87	48	39	1.23684210526316	1.0	0.0	0.0	1	1	1	1	1	1	0	0	0.17	0.17	0.0
Lmb_nzt4_01261	0.8241698	6.8457735	5.6517735	.	.	.	.	.	0	.	0	.	0	.	0.613	0.586	1	1	0.37	0	0	16875.01	157	-8.0	4.2535	3	47	82	51	5	81	34	13	21	0.885714285714286	0.0	0.0	0.0	1	1	1	1	1	1	0	0	1.29	1.29	0.0
Lmb_nzt4_00936	0.82018834	-0.0334770000000009	5.906523	.	.	.	.	.	0	.	0	.	0	.	0.0	0.01	1	1	0.26	0	0	44256.12	388	-36.5	4.3664	3	93	200	67	66	194	132	53	79	0.819047619047619	0.0	0.0	0.0	1	1	1	1	1	1	0	0	0.16	0.16	0.0
Lmb_nzt4_07702	0.8183478	0.0473015000000023	5.8733015	.	.	.	.	.	0	.	0	.	0	GH2	0.0	0.029	1	1	0.81	0	0	72473.12	652	-15.5	4.6847	7	211	371	160	84	359	119	54	65	1.0	0.0	0.0	0.0	1	1	1	1	1	1	0	0	1.29	1.29	0.0
Lmb_nzt4_06262	0.8176305	7.7456955	5.9976955	.	.	.	reduced_virulence,unaffected_pathogenicity,loss_of_pathogenicity	PHI:88,PHI:4879,PHI:2847,PHI:437,PHI:2818,PHI:103,PHI:2332,PHI:2848,PHI:2343,PHI:181,PHI:492,PHI:115,PHI:114,PHI:3721,PHI:4880,PHI:3,PHI:4916,PHI:1027,PHI:2817,PHI:247,PHI:7283,PHI:9525	0	.	0	.	0	GH28	0.0	0.458	1	1	0.69	0	0	44584.39	424	4.0	6.9741	11	161	271	100	38	207	89	50	39	1.33333333333333	0.0	0.0	0.0	1	1	1	1	1	1	0	0	0.1	0.1	0.0
Lmb_nzt4_05936	0.81306803	3.4359665	5.9739665	.	.	.	.	.	0	.	0	.	0	.	0.294	0.283	1	1	0.26	0	0	14192.83	121	4.0	7.6111	0	34	59	28	21	55	38	23	15	1.21052631578947	0.0	0.0	0.0	1	1	1	1	1	1	0	0	3.62	4.0	0.0
Lmb_nzt4_06472	0.8100374	6.496759	5.996759	.	.	.	effector_(plant_avirulence_determinant),reduced_virulence	PHI:2897,PHI:9472	1	BghBEC1019	0	.	0	.	0.004	0.246	1	1	0.59	0	0	35459.84	335	0.5	6.5442	9	131	212	103	42	202	66	37	29	0.532110091743119	0.0	0.0	0.0	1	1	1	1	1	1	0	0	0.91	0.91	0.0
Lmb_nzt4_12026	0.80340075	5.262859	5.998859	.	.	.	effector_(plant_avirulence_determinant),unaffected_pathogenicity	PHI:3378,PHI:1575,PHI:3216,PHI:1581	1	MoCDIP4	1	PF03443,PF00734	1	AA9,CBM1,AA11	0.0	0.0440000000000001	1	1	0.81	0	0	37888.7	372	-8.0	4.6394	8	158	254	113	33	235	49	22	27	0.582677165354331	0.0	0.0	0.0	1	1	1	1	1	1	0	0	0.02	0.03	0.0
Lmb_nzt4_05439	0.7998669	1.856971	5.996971	.	.	.	unaffected_pathogenicity	PHI:1087	0	.	0	.	0	.	0.0	0.31	1	1	0.49	0	0	44871.68	415	5.0	7.457	6	151	236	105	46	231	78	44	34	0.831775700934579	0.0	0.0	0.0	1	1	1	1	1	1	0	0	0.03	0.13	0.0
Lmb_nzt4_01715	0.797088	2.6179725	5.7459725	.	.	.	unaffected_pathogenicity,reduced_virulence	PHI:88,PHI:4879,PHI:2847,PHI:2818,PHI:103,PHI:2848,PHI:181,PHI:2343,PHI:492,PHI:115,PHI:114,PHI:4880,PHI:3721,PHI:3,PHI:4916,PHI:1027,PHI:2817,PHI:7283,PHI:9525	0	.	0	.	0	GH28	0.0	0.312	1	1	0.74	0	0	50365.5	465	1.5	6.7459	10	158	276	119	49	240	94	50	44	1.43956043956044	0.0	0.0	0.0	1	0	1	1	1	1	0	0	0.01	0.03	0.0
Lmb_nzt4_01173	0.7958312	8.61779	4.62179	.	.	.	.	.	0	.	0	.	0	.	0.972	0.694	1	1	0.2	0	0	8095.38	71	1.5	7.2388	2	21	32	22	11	42	15	9	6	0.923076923076923	0.0	0.0	0.0	1	1	1	1	0	1	0	0	13.41	13.41	0.0
Lmb_nzt4_03827	0.79496664	6.5860815	5.8420815	.	.	.	.	.	0	.	0	.	0	.	0.586	0.538	1	1	0.6	0	0	26770.47	247	-5.0	4.9993	9	81	145	74	24	141	46	22	24	0.981481481481482	0.0	0.0	0.0	1	1	1	1	1	1	0	0	0.02	0.04	0.0
Lmb_nzt4_08580	0.79496664	2.349086	5.859086	.	.	.	.	.	0	.	0	.	0	GH158,GH5_19,GH5,GH5_41,GH5_47,GH5_7	0.001	0.414	1	1	0.71	0	0	35599.96	326	-3.0	5.8264	7	116	187	92	45	185	63	32	31	1.02739726027397	0.0	0.0	0.0	1	1	1	1	1	1	0	0	1.35	1.38	0.0
Lmb_nzt4_09329	0.79469	0.597123500000002	5.5711235	.	.	.	.	.	0	.	0	.	0	GH53,GH5	0.0	0.171	1	1	0.43	0	0	39706.51	359	5.0	8.3547	2	102	186	113	45	215	68	38	30	1.05813953488372	0.0	0.0	0.0	1	1	1	1	1	1	0	0	0.06	0.06	0.0
Lmb_nzt4_10299	0.79034775	1.1577	5.9997	.	.	.	.	.	0	.	0	.	0	.	0.0	0.193	1	1	0.82	0	0	10753.47	107	-2.0	4.1888	9	62	77	35	5	64	6	2	4	0.379310344827586	0.0	1.0	0.0	1	1	1	1	1	1	0	0	2.74	2.77	0.0
Lmb_nzt4_07344	0.7835736	7.1827955	2.5327955	.	.	.	.	.	0	.	0	.	0	.	0.891	0.884	1	1	0.16	1	0	17320.66	157	0.0	6.3741	1	48	81	44	18	87	34	17	17	1.22857142857143	0.0	0.0	0.0	1	1	1	1	0	0	1	1	19.6	19.61	1.0
Lmb_nzt4_02609	0.7787322	1.9348475	5.6608475	.	.	.	.	.	0	.	0	.	0	.	0.0550000000000001	0.324	1	1	0.62	0	0	21960.73	208	-5.5	4.671	4	81	131	60	23	127	31	14	17	0.448275862068966	0.0	0.0	0.0	1	1	1	1	1	1	0	0	0.04	0.13	0.0
Lmb_nzt4_11579	0.7787322	4.6654955	5.9934955	.	.	.	reduced_virulence	PHI:2901	0	.	0	.	0	.	0.243	0.369	1	1	0.69	0	0	21778.67	212	-2.5	5.1398	6	90	139	62	23	133	31	15	16	0.710144927536232	0.0	1.0	0.0	1	1	1	1	1	1	0	0	0.08	0.09	0.0
Lmb_nzt4_12633	0.77607924	6.236472	0.446472	.	.	.	.	.	0	.	0	.	0	.	1.0	0.965	0	0	0.83	0	0	10021.39	90	5.5	8.2207	9	36	55	17	15	53	15	11	4	1.3	.	.	.	0	0	0	0	0	0	0	0	0.0	0.03	0.0
Lmb_nzt4_00510	0.77449155	-2.203153	-0.509153	.	.	.	reduced_virulence	PHI:612	0	.	0	.	0	.	0.205	0.346	0	0	0.27	0	0	34362.99	326	-5.0	5.0828	1	116	196	117	22	185	75	36	39	0.72093023255814	.	.	.	0	0	0	0	0	0	0	0	0.01	0.09	0.0
Lmb_nzt4_13422	0.7728596	2.712913	5.736913	.	.	.	unaffected_pathogenicity	PHI:1087	0	.	0	.	0	.	0.001	0.495	1	1	0.44	0	0	43791.85	393	4.5	7.2148	9	121	235	108	51	210	86	48	38	1.04878048780488	0.0	0.0	0.0	1	1	1	1	0	1	0	0	0.13	0.13	0.0
Lmb_nzt4_14023	0.7683038	9.817864	4.465864	.	.	.	.	.	0	.	0	.	0	.	0.999	0.893	1	1	0.55	0	0	15476.41	140	-2.0	5.5497	2	37	77	42	15	73	28	14	14	1.73913043478261	.	.	.	1	1	1	0	0	1	0	0	13.29	13.29	0.0
Lmb_nzt4_03517	0.7663676	1.0387355	5.9587355	.	.	.	.	.	0	.	0	.	0	.	0.0	0.18	1	1	0.48	0	0	37621.26	352	4.5	8.2303	3	129	214	103	36	194	63	35	28	0.823529411764706	0.0	0.0	0.0	1	1	1	1	1	1	0	0	0.1	0.11	0.0
Lmb_nzt4_07260	0.76342624	7.477299	5.705299	.	.	.	unaffected_pathogenicity	PHI:7649	0	.	1	PF00188	0	.	0.138	0.324	1	1	0.21	0	0	23997.51	212	-8.5	4.9194	6	66	118	54	38	118	55	26	29	0.716981132075472	0.0	0.0	0.0	1	1	1	1	1	1	0	0	1.47	1.47	0.0
Lmb_nzt4_09375	0.7623278	1.574366	4.930366	.	.	.	unaffected_pathogenicity,reduced_virulence	PHI:9150	0	.	0	.	0	.	0.0	0.274	1	1	0.64	0	0	42591.94	394	-4.5	5.8825	3	135	220	113	46	222	90	46	44	0.931372549019608	0.0	0.0	0.0	0	1	0	1	0	1	0	0	0.0	0.0	0.0
Lmb_nzt4_11542	0.76207435	5.960179	5.900179	.	.	.	.	.	0	.	0	.	0	.	0.458	0.552	1	1	0.48	0	0	24567.13	229	-3.0	5.7853	4	78	131	76	22	132	43	22	21	0.961538461538462	0.0	1.0	0.0	1	1	1	1	1	1	0	0	0.32	1.08	0.0
Lmb_nzt4_11436	0.7615514	5.788158	0.052158	.	.	.	.	.	0	.	0	.	0	.	0.997	0.959	0	0	0.75	0	0	8681.92	78	4.5	8.8471	4	29	45	18	8	44	15	10	5	0.777777777777778	.	.	.	0	0	0	0	0	0	0	0	0.01	0.01	0.0
Lmb_nzt4_06887	0.7602205	1.3285655	5.8105655	.	.	.	.	.	0	.	0	.	0	.	0.0	0.253	1	1	0.48	0	0	55050.66	498	7.5	7.537	7	153	272	130	66	270	123	69	54	1.04385964912281	1.0	0.0	0.0	1	1	1	1	1	1	0	0	0.13	1.75	0.0
Lmb_nzt4_00559	0.7516458	4.5269645	5.8049645	.	.	.	.	.	0	.	0	.	0	.	0.275	0.512	1	1	0.31	0	0	17644.45	164	-1.0	5.7134	0	55	90	53	14	106	28	14	14	0.51063829787234	0.0	0.0	0.0	1	1	1	1	1	1	0	0	1.14	1.18	0.0
Lmb_nzt4_07811	0.7512959	8.728228	5.428228	.	.	.	.	.	0	.	0	.	0	.	0.99	0.56	1	1	0.5	0	0	16141.93	147	14.0	9.4567	11	57	81	46	12	84	22	19	3	0.65625	0.0	1.0	1.0	1	1	1	1	0	1	0	0	1.4	1.44	0.0
Lmb_nzt4_13493	0.75071925	9.5706925	3.9006925	.	.	.	.	.	0	.	0	.	0	.	1.0	0.945	1	1	0.87	0	0	13744.7	126	5.0	8.0828	8	44	72	27	19	78	27	17	10	1.0	.	.	.	0	0	0	0	0	0	0	0	0.46	0.46	0.0
Lmb_nzt4_10071	0.7448882	7.0484065	3.9104065	.	.	.	.	.	0	.	0	.	0	.	0.845	0.678	1	1	0.71	0	0	8972.54	84	4.5	8.8762	4	34	47	25	7	50	13	9	4	1.0	.	.	.	1	1	0	0	0	1	0	1	10.18	13.93	0.0
Lmb_nzt4_07996	0.74488103	2.9426255	4.6946255	.	.	.	.	.	0	.	0	.	0	.	0.127	0.581	1	1	0.9	0	0	32054.87	307	-5.5	4.7796	2	115	191	102	27	179	52	24	28	0.897727272727273	.	.	.	1	1	0	0	0	1	0	0	0.0	0.17	0.0
Lmb_nzt4_09956	0.7361868	1.8783875	5.9103875	.	.	.	.	.	0	.	0	.	0	.	0.0580000000000001	0.27	1	1	0.69	0	0	25667.29	247	1.5	6.9465	4	101	156	94	23	153	34	19	15	0.662162162162162	0.0	1.0	0.0	1	1	1	1	1	1	0	0	1.61	1.8	0.0
Lmb_nzt4_12580	0.73590773	0.644263000000001	5.996263	.	.	.	.	.	0	.	0	.	0	.	0.002	0.106	1	1	0.79	0	0	26857.1	258	8.0	9.2311	3	110	172	77	27	150	33	22	11	0.607594936708861	0.0	0.0	0.0	1	1	1	1	1	1	0	0	0.01	0.15	0.0
Lmb_nzt4_08647	0.73590773	0.848604000000002	5.912604	.	.	.	.	.	0	.	0	.	0	CE2	0.0	0.156	1	1	0.78	0	0	37086.62	347	-5.5	4.8636	2	132	212	104	32	194	66	31	35	0.784090909090909	0.0	0.0	0.0	1	1	1	1	1	1	0	0	0.03	0.12	0.0
Lmb_nzt4_09221	0.73332137	0.0552779999999991	5.947278	.	.	.	.	.	0	.	0	.	0	.	0.0	0.018	1	1	0.8	0	0	44724.61	426	-1.0	6.2207	10	180	280	142	36	240	58	30	28	0.695238095238095	0.0	0.0	0.0	1	1	1	1	1	1	0	0	0.92	1.16	0.0
Lmb_nzt4_06014	0.73196214	1.9246445	5.6926445	.	.	.	.	.	0	.	0	.	0	CE16	0.0	0.372	1	1	0.71	0	0	39405.12	358	-3.0	5.3593	5	123	209	111	51	209	61	30	31	0.922222222222222	0.0	0.0	0.0	1	1	1	1	0	1	0	0	0.01	0.1	0.0
Lmb_nzt4_00705	0.73196214	1.5228845	5.7348845	.	.	.	.	.	0	.	0	.	0	.	0.016	0.282	1	1	0.61	0	0	21613.73	201	9.0	10.232	3	81	121	58	24	113	29	20	9	1.0	0.0	1.0	1.0	1	1	1	1	0	1	0	0	4.78	6.6	0.0
Lmb_nzt4_01403	0.72556275	4.156376	2.302376	.	.	.	.	.	0	.	0	.	0	.	0.878	0.431	1	1	0.42	1	0	17378.98	164	13.0	11.4487	1	58	99	51	6	90	35	24	11	0.5625	1.0	0.0	0.0	1	1	1	1	0	1	1	1	7.71	30.31	0.0
Lmb_nzt4_12468	0.7233305	2.7488505	2.5688505	.	.	.	.	.	0	.	0	.	0	.	0.517	0.513	1	1	0.35	1	0	24795.05	225	-1.0	6.3759	4	78	116	68	28	113	52	29	23	0.840909090909091	0.0	0.0	0.0	1	1	1	1	1	1	1	1	12.22	33.93	0.0
Lmb_nzt4_06089	0.7225073	1.3367475	5.8907475	.	.	.	.	.	0	.	0	.	0	.	0.026	0.215	1	1	0.6	0	0	18010.47	168	-5.0	4.4405	8	69	106	46	11	90	26	11	15	0.617647058823529	0.0	0.0	0.0	1	1	1	1	1	1	0	0	1.11	1.11	0.0
Lmb_nzt4_08625	0.72162354	0.0540985000000016	5.9160985	.	.	.	.	.	0	.	0	.	0	.	0.001	0.022	1	1	0.63	0	0	19820.12	182	24.5	12.3691	8	65	114	42	14	97	33	31	2	0.34	1.0	1.0	0.0	1	1	1	1	1	1	0	0	5.98	5.98	0.0
Lmb_nzt4_10939	0.7210797	1.87641	5.98641	.	.	.	.	.	0	.	0	.	0	CE1	0.002	0.313	1	1	0.43	0	0	35137.1	333	4.5	7.4322	6	121	202	113	35	201	53	31	22	0.722222222222222	0.0	1.0	0.0	1	1	1	1	1	1	0	0	5.88	5.91	0.0
Lmb_nzt4_10213	0.7195113	-0.3299285	3.4560715	.	.	.	.	.	0	.	0	.	0	.	0.317	0.0520000000000001	1	1	0.47	1	0	7961.12	73	2.5	7.1275	1	19	43	21	9	40	14	10	4	0.5	0.0	0.0	0.0	1	1	1	1	0	0	1	0	9.09	9.09	0.0
Lmb_nzt4_05447	0.71654105	0.471346499999999	5.8113465	.	.	.	.	.	0	.	0	.	0	.	0.0	0.11	1	1	0.76	0	0	42340.69	395	6.0	8.4173	2	151	238	109	42	213	76	43	33	0.777777777777778	0.0	0.0	0.0	1	1	1	1	1	1	0	0	0.44	0.48	0.0
Lmb_nzt4_07768	0.7162296	5.607327	5.995327	.	.	.	unaffected_pathogenicity	PHI:3378,PHI:1575,PHI:1581	0	.	1	PF03443	1	AA9	0.001	0.101	1	1	0.76	0	0	35180.01	341	-2.5	6.0219	2	143	227	92	33	192	60	31	29	0.576576576576577	1.0	0.0	0.0	1	1	1	1	1	1	0	0	8.89	8.89	0.0
Lmb_nzt4_05371	0.7158054	9.1433405	5.2493405	.	.	.	.	.	0	.	0	.	0	.	1.0	0.649	1	1	0.62	0	0	8199.53	74	-4.0	4.2407	6	25	42	26	9	48	13	5	8	1.07692307692308	0.0	0.0	0.0	1	1	0	1	1	0	0	0	9.39	9.39	0.0
Lmb_nzt4_08563	0.7048618	2.534639	5.642639	.	.	.	.	.	0	.	0	.	0	.	0.0	0.482	1	1	0.3	0	0	38704.6	348	-4.5	5.3338	11	107	198	76	45	192	67	33	34	0.986842105263158	0.0	0.0	0.0	1	1	1	1	0	1	0	0	0.07	0.08	0.0
Lmb_nzt4_13050	0.7032387	11.9789415	5.3469415	.	.	.	effector_(plant_avirulence_determinant),reduced_virulence	PHI:5284,PHI:8628,PHI:379,PHI:5401	1	LmAvrLm2,FolSix1	0	.	0	.	0.698	0.574	1	1	0.33	0	0	27046.43	232	2.5	6.8606	8	60	104	55	41	117	56	32	24	1.76470588235294	0.0	0.0	0.0	1	1	1	1	1	1	0	0	11.74	15.19	0.0
Lmb_nzt4_06721	0.70311654	-1.9665005	2.5334995	.	.	.	.	.	0	.	0	.	0	.	0.004	0.246	1	1	0.87	1	0	21438.7	209	-6.0	4.108	12	102	144	53	18	116	17	6	11	0.690909090909091	0.0	0.0	0.0	1	1	1	1	1	1	1	1	0.62	20.35	0.0
Lmb_nzt4_04630	0.7025088	-0.0201160000000007	5.925884	.	.	.	.	.	0	.	0	.	0	.	0.0	0.00900000000000001	1	1	0.12	0	0	78427.95	707	-14.0	5.5283	1	213	367	203	100	390	182	91	91	0.884848484848485	0.0	0.0	1.0	1	1	1	1	1	1	0	0	0.0	0.02	0.0
Lmb_nzt4_00463	0.7018246	1.3645855	5.7285855	.	.	.	reduced_virulence	PHI:9126	0	.	0	.	0	AA3_2,AA3_3,AA8,AA3_1,AA3	0.0	0.106	1	1	0.83	0	0	85057.42	794	5.0	7.0557	7	285	475	216	88	451	145	79	66	0.839024390243902	1.0	0.0	0.0	1	0	1	1	1	1	0	0	0.3	0.33	0.0
Lmb_nzt4_09910	0.7018246	-0.094057499999999	5.7379425	.	.	.	.	.	0	.	0	.	0	GH55	0.0	0.028	1	1	0.86	0	0	91306.75	844	-19.5	4.8652	10	289	497	237	97	462	151	71	80	1.1151832460733	0.0	0.0	0.0	1	0	1	1	1	1	0	0	0.02	0.05	0.0
Lmb_nzt4_13559	0.6980555	7.7761875	5.8801875	.	.	.	.	.	0	.	0	.	0	.	0.906	0.41	1	1	0.21	0	0	15658.28	144	5.0	9.9598	1	45	75	54	14	85	24	15	9	1.2258064516129	0.0	1.0	0.0	1	1	1	1	1	1	0	0	0.77	0.85	0.0
Lmb_nzt4_01035	0.6934922	-0.0271325000000005	5.9188675	.	.	.	.	.	0	.	0	.	0	.	0.0	0.00900000000000001	1	1	0.29	0	0	69002.18	622	10.5	7.5496	3	199	326	185	88	355	140	81	59	0.721854304635762	0.0	0.0	0.0	1	1	1	1	1	1	0	0	12.33	12.35	0.0
Lmb_nzt4_03402	0.6927898	3.241135	5.737135	.	.	.	.	.	0	.	0	.	0	.	0.004	0.58	1	1	0.61	0	0	37382.03	345	4.0	7.2947	12	125	204	83	45	199	60	34	26	0.880434782608696	0.0	0.0	0.0	1	1	1	1	0	1	0	0	0.02	0.02	0.0
Lmb_nzt4_13657	0.68384045	5.527897	4.223897	.	.	.	effector_(plant_avirulence_determinant),unaffected_pathogenicity	PHI:3378,PHI:1575,PHI:3216,PHI:1581	1	MoCDIP4	1	PF03443	1	AA9	0.0	0.384	1	1	0.74	0	0	37517.96	345	0.5	6.5658	5	122	215	90	46	189	70	38	32	0.9125	.	.	.	1	1	0	0	1	1	0	0	5.23	5.23	0.0
Lmb_nzt4_12466	0.6837559	1.4010395	5.3910395	.	.	.	.	.	0	.	0	.	0	.	0.0510000000000001	0.284	1	1	0.13	0	0	28269.25	257	-3.0	5.616	2	81	136	82	29	151	56	28	28	0.80952380952381	0.0	1.0	0.0	1	1	1	1	1	1	0	0	0.12	0.13	0.0
Lmb_nzt4_03484	0.68150365	-1.587638	4.142362	.	.	.	.	.	0	.	0	.	0	GH29	0.0	0.045	1	1	0.81	0	0	67934.88	612	-8.5	5.3173	4	204	346	156	92	342	122	60	62	1.07586206896552	.	.	.	1	0	0	0	0	1	0	0	6.95	6.95	0.0
Lmb_nzt4_13144	0.67755735	2.435252	5.737252	.	.	.	reduced_virulence	PHI:6473	0	.	0	.	0	.	0.0	0.283	1	1	0.7	0	0	47962.24	440	-2.0	6.1054	6	160	266	113	47	219	102	52	50	1.07692307692308	0.0	0.0	0.0	1	1	1	1	0	1	0	0	0.02	0.02	0.0
Lmb_nzt4_00749	0.6748967	5.2861285	5.9641285	.	.	.	.	.	0	.	0	.	0	.	0.519	0.368	1	1	0.55	0	0	12964.03	120	8.0	10.3231	3	44	68	40	11	63	23	17	6	0.653846153846154	0.0	0.0	0.0	1	1	1	1	1	1	0	1	17.68	17.68	1.0
Lmb_nzt4_05104	0.67265713	5.5751095	5.9831095	.	.	.	.	.	0	.	0	.	0	.	0.398	0.534	1	1	0.34	0	0	16794.82	156	-1.5	5.6193	4	64	95	43	15	80	28	14	14	0.870967741935484	0.0	0.0	0.0	1	1	1	1	1	1	0	0	0.21	0.22	0.0
Lmb_nzt4_06367	0.66947275	1.3521355	5.9721355	.	.	.	.	.	0	.	0	.	0	.	0.002	0.228	1	1	0.68	0	0	28759.31	270	-3.5	4.9144	0	103	169	87	17	141	38	18	20	0.75	0.0	0.0	0.0	1	1	1	1	1	1	0	0	0.05	0.1	0.0
Lmb_nzt4_06492	0.6690731	1.140244	5.922244	.	.	.	.	.	0	.	0	.	0	.	0.0	0.203	1	1	0.48	0	0	35996.46	323	11.5	9.4706	5	116	182	77	46	164	65	40	25	1.15873015873016	0.0	0.0	0.0	1	1	1	1	1	1	0	0	0.39	0.4	0.0
Lmb_nzt4_12153	0.66413856	0.191400000000001	5.9994	.	.	.	.	.	0	.	0	.	0	CBM18,AA7	0.0	0.032	1	1	0.91	0	0	66968.78	644	10.5	7.9716	19	286	423	173	76	369	88	52	36	0.843023255813953	0.0	0.0	0.0	1	1	1	1	1	1	0	0	0.35	0.44	0.0
Lmb_nzt4_06475	0.6617061	7.3853965	5.8733965	.	.	.	.	.	0	.	0	.	0	.	1.0	0.252	1	1	0.6	0	0	28659.32	285	-6.0	4.7174	0	96	196	140	5	178	48	22	26	0.567567567567568	0.0	0.0	0.0	1	1	1	1	1	1	0	0	2.4	2.47	0.0
Lmb_nzt4_08422	0.66019297	1.13886	5.94486	.	.	.	.	.	0	.	0	.	0	GH28	0.0	0.199	1	1	0.62	0	0	47390.53	441	13.0	8.6847	9	155	251	130	51	262	93	56	37	1.0	0.0	0.0	0.0	1	1	1	1	1	1	0	0	0.99	1.12	0.0
Lmb_nzt4_06458	0.6581667	6.485499	5.993499	.	.	.	.	.	0	.	0	.	0	.	0.621	0.461	1	1	0.4	0	0	10109.66	90	5.0	9.1984	2	26	47	26	14	52	13	10	3	1.41176470588235	0.0	0.0	0.0	1	1	1	1	1	1	0	0	9.17	9.5	0.0
Lmb_nzt4_00221	0.6566292	1.0303345	5.8563345	.	.	.	unaffected_pathogenicity,reduced_virulence	PHI:9126,PHI:7705	0	.	0	.	0	AA3_2,AA3_3,AA8,AA3_1,AA3	0.0	0.029	1	1	0.57	0	0	67025.24	626	9.5	8.628	2	211	367	216	63	360	126	71	55	0.874213836477987	0.0	0.0	0.0	1	1	1	1	1	1	0	0	7.36	8.87	0.0
Lmb_nzt4_07000	0.6533771	0.29522	5.91122	.	.	.	.	.	0	.	0	.	0	PL4_5,PL4,PL4_4,PL4_3,PL4_2,PL4_1	0.0	0.064	1	1	0.77	0	0	73522.94	661	9.5	7.4933	4	218	375	169	103	352	138	79	59	1.06944444444444	0.0	0.0	0.0	1	1	1	1	1	1	0	0	0.12	0.12	0.0
Lmb_nzt4_10947	0.6504096	2.0478425	5.7138425	.	.	.	unaffected_pathogenicity	PHI:547	0	.	0	.	0	GH5_46,GH5_25,GH5,GH5_2,GH5_39,GH5_4,GH5_22,GH5_5,GH5_40	0.001	0.388	1	1	0.73	0	0	37353.98	331	-3.5	5.1495	2	100	168	88	50	185	62	30	32	1.42028985507246	0.0	0.0	0.0	1	1	1	1	1	1	0	0	2.04	2.06	0.0
Lmb_nzt4_03119	0.6491994	2.17195	5.99995	.	.	.	.	.	0	.	0	.	0	.	0.0600000000000001	0.302	1	1	0.49	0	0	10371.86	95	1.0	7.0784	4	36	55	27	11	56	16	9	7	0.608695652173913	0.0	0.0	0.0	1	1	1	1	1	1	0	0	0.0	0.07	0.0
Lmb_nzt4_08170	0.64787865	5.551701	0.343701	.	.	.	.	.	0	.	0	.	0	.	0.989	0.879	0	0	0.41	0	0	7716.74	68	3.0	8.7195	3	23	39	13	8	37	15	9	6	0.823529411764706	.	.	.	0	0	0	0	0	0	0	0	0.0	0.0	0.0
Lmb_nzt4_01528	0.64766085	8.5133835	4.7693835	.	.	.	.	.	0	.	0	.	0	.	0.94	0.684	1	1	0.17	0	0	26383.3	242	7.0	8.3275	3	78	131	86	28	139	54	33	21	0.888888888888889	0.0	0.0	0.0	1	1	1	1	1	1	0	0	2.43	2.45	0.0
Lmb_nzt4_06650	0.64582145	0.7510415	4.1950415	.	.	.	.	.	0	.	0	.	0	.	0.02	0.406	1	1	0.46	0	0	9573.95	88	10.0	11.912	3	34	53	22	7	44	11	11	0	0.761904761904762	.	.	.	1	1	0	0	0	1	0	0	0.06	0.06	0.0
Lmb_nzt4_00118	0.6451968	0.698142	-0.503858	.	.	.	unaffected_pathogenicity,increased_virulence_(hypervirulence)	PHI:6258	0	.	0	.	0	.	0.001	0.366	0	0	0.23	0	0	40740.23	377	-1.0	6.3432	3	125	215	126	39	215	88	46	42	0.925531914893617	.	.	.	0	0	0	0	0	0	0	0	0.01	0.38	0.0
Lmb_nzt4_05779	0.6446141	1.197081	5.997081	.	.	.	.	.	0	.	0	.	0	.	0.00600000000000001	0.194	1	1	0.58	0	0	20481.48	194	9.0	10.3172	0	79	118	61	20	111	27	19	8	0.730769230769231	0.0	0.0	1.0	1	1	1	1	1	1	0	0	0.92	1.05	0.0
Lmb_nzt4_02209	0.6437896	5.69593	5.99393	.	.	.	effector_(plant_avirulence_determinant),unaffected_pathogenicity	PHI:8935,PHI:7381,PHI:7380,PHI:6832,PHI:8934,PHI:7376,PHI:7378,PHI:6831,PHI:7665	0	.	1	PF01476	1	CBM50	0.0	0.117	1	1	0.86	0	0	84808.14	786	-26.5	4.2945	39	297	505	206	87	448	117	47	70	0.924731182795699	0.0	0.0	0.0	1	1	1	1	1	1	0	0	0.02	0.03	0.0
Lmb_nzt4_13656	0.6374779	-0.615250499999999	5.0787495	.	.	.	.	.	0	.	0	.	0	.	0.00600000000000001	0.045	1	1	0.95	0	0	16479.4	165	-3.0	4.2856	8	85	122	62	9	98	15	6	9	0.446428571428571	0.0	0.0	0.0	1	1	1	1	1	1	0	0	0.14	8.87	0.0
Lmb_nzt4_04390	0.6361943	5.842169	5.884169	.	.	.	.	.	0	.	0	.	0	.	0.889	0.104	1	1	0.15	0	0	18495.64	168	-3.0	5.1739	0	61	91	55	18	93	54	26	28	0.444444444444444	0.0	0.0	0.0	1	1	1	1	1	1	0	0	4.89	4.89	0.0
Lmb_nzt4_10776	0.636073	9.8527995	5.1847995	.	.	.	.	.	0	.	0	.	0	.	1.0	0.778	1	1	0.56	0	0	7184.57	67	4.0	8.2534	6	26	36	26	5	45	11	8	3	0.411764705882353	0.0	0.0	0.0	1	1	0	1	0	1	0	0	5.04	5.04	0.0
Lmb_nzt4_12806	0.63439363	7.0857155	5.9977155	.	.	.	.	.	0	.	1	PF00734	0	GH114,CBM1	0.001	0.347	1	1	0.49	0	0	39848.64	369	2.0	7.3162	14	124	215	97	32	217	69	36	33	0.897959183673469	1.0	0.0	0.0	1	1	1	1	1	1	0	0	8.54	8.54	0.0
Lmb_nzt4_12688	0.63351893	2.6103655	5.7483655	.	.	.	.	.	0	.	0	.	0	.	0.111	0.366	1	1	0.71	0	0	11910.44	115	2.5	8.5966	0	49	73	35	12	71	14	9	5	0.564102564102564	0.0	0.0	0.0	1	1	1	1	0	1	0	0	0.3	0.34	0.0
Lmb_nzt4_11308	0.6330962	6.636271	5.292271	.	.	.	.	.	0	.	0	.	0	.	0.977	0.247	1	1	0.65	0	0	11285.33	100	12.0	9.1755	7	27	57	27	18	65	19	18	1	0.366666666666667	0.0	0.0	0.0	1	1	1	1	0	0	0	0	7.43	7.44	0.0
Lmb_nzt4_03156	0.63105965	4.0277	5.0037	.	.	.	.	.	0	.	1	PF05730	0	.	0.0	0.004	1	1	0.83	0	0	18701.03	200	-3.5	4.327	8	121	155	82	6	127	15	6	9	0.253164556962025	0.0	0.0	0.0	1	1	1	1	1	1	0	0	0.04	4.25	0.0
Lmb_nzt4_03408	0.6289591	1.0018295	5.9878295	.	.	.	.	.	0	.	0	.	0	.	0.0	0.169	1	1	0.74	0	0	44963.37	417	-7.0	4.9292	0	136	250	126	44	244	78	37	41	0.711711711711712	0.0	0.0	0.0	1	1	1	1	1	1	0	0	0.02	0.03	0.0
Lmb_nzt4_01152	0.6271677	5.238098	5.998098	.	.	.	effector_(plant_avirulence_determinant),reduced_virulence	PHI:3018,PHI:652	0	.	0	.	0	.	0.002	0.038	1	1	0.79	0	0	26452.68	265	-2.0	5.133	7	125	187	89	14	156	31	15	16	0.597402597402597	0.0	1.0	0.0	1	1	1	1	1	1	0	0	3.84	4.5	0.0
Lmb_nzt4_12078	0.6243399	0.283099999999998	5.7071	.	.	.	.	.	0	.	0	.	0	.	0.003	0.093	1	1	0.83	0	0	26588.12	268	-0.5	5.8017	15	139	191	95	15	173	26	13	13	0.360824742268041	0.0	0.0	0.0	1	1	1	1	1	1	0	0	0.03	1.0	0.0
Lmb_nzt4_07408	0.61999565	8.7714775	5.9994775	.	.	.	.	.	0	.	0	.	0	.	0.993	0.469	1	1	0.56	0	0	8490.9	74	-1.0	5.5568	6	22	39	20	13	49	14	7	7	1.0	0.0	0.0	0.0	1	1	1	1	1	1	0	0	0.26	0.26	0.0
Lmb_nzt4_01043	0.6189689	1.305487	5.151487	.	.	.	.	.	0	.	0	.	0	.	0.0	0.359	1	1	0.35	0	0	40576.08	369	-1.5	6.2407	1	113	196	102	39	199	85	44	41	0.939024390243902	0.0	1.0	0.0	1	1	1	1	1	1	0	0	12.04	12.41	0.0
Lmb_nzt4_11385	0.6179867	5.2130805	5.8610805	.	.	.	.	.	0	.	0	.	0	.	0.505	0.387	1	1	0.27	0	0	21325.77	202	2.5	9.1421	1	71	108	83	13	123	25	14	11	0.884615384615385	0.0	0.0	0.0	1	1	1	1	1	1	0	0	10.69	12.65	0.0
Lmb_nzt4_02566	0.6179054	1.166541	5.968541	.	.	.	reduced_virulence	PHI:6265	0	.	0	.	0	GH16	0.0	0.033	1	1	0.78	0	0	41648.4	382	-11.0	4.6569	8	144	229	87	49	208	71	32	39	0.723404255319149	0.0	0.0	0.0	1	1	1	1	1	1	0	0	0.64	0.66	0.0
Lmb_nzt4_01830	0.6174211	0.0112209999999999	5.939221	.	.	.	.	.	0	.	0	.	0	.	0.0	0.012	1	1	0.77	0	0	39278.77	375	-21.0	3.9548	4	141	230	116	28	214	55	18	37	0.613861386138614	0.0	0.0	0.0	1	1	1	1	1	1	0	0	0.07	10.82	0.0
Lmb_nzt4_11763	0.6145238	0.479886999999999	5.957887	.	.	.	.	.	0	.	0	.	0	GH92	0.0	0.087	1	1	0.47	0	0	84868.44	770	3.0	6.7819	6	263	436	182	112	426	150	81	69	0.916666666666667	0.0	0.0	0.0	1	1	1	1	1	1	0	0	3.6	4.42	0.0
Lmb_nzt4_09838	0.6145238	0.174672	5.910672	.	.	.	.	.	0	.	0	.	0	AA7	0.0	0.0440000000000001	1	1	0.44	0	0	53852.13	501	7.5	8.156	4	181	283	157	60	291	105	59	46	0.82089552238806	0.0	0.0	0.0	1	1	1	1	1	1	0	0	0.03	0.12	0.0
Lmb_nzt4_01330	0.6145238	1.040561	5.986561	.	.	.	reduced_virulence	PHI:9126,PHI:199	0	.	0	.	0	AA3_2,AA3,AA3_3,AA3_1	0.0	0.00900000000000001	1	1	0.47	0	0	65113.99	605	17.0	9.4552	3	209	346	200	62	351	113	69	44	0.675	0.0	0.0	0.0	1	1	1	1	1	1	0	0	1.16	1.25	0.0
Lmb_nzt4_01779	0.6145238	5.187562	5.791562	.	.	.	unaffected_pathogenicity,reduced_virulence	PHI:4974,PHI:4973,PHI:3017,PHI:4971,PHI:4970,PHI:4972	1	Cgfl	1	PF02128,PF07504	0	.	0.0	0.066	1	1	0.65	0	0	69221.71	635	-16.0	4.8481	4	218	377	177	79	346	143	67	76	0.860759493670886	0.0	0.0	0.0	1	1	1	1	1	1	0	0	0.07	0.1	0.0
Lmb_nzt4_08246	0.6145238	0.857598	5.797598	.	.	.	reduced_virulence	PHI:9126	0	.	0	.	0	AA3_2,AA3,AA8,AA3_1	0.0	0.01	1	1	0.64	0	0	69163.48	643	-7.0	5.6102	5	229	385	189	76	364	140	70	70	0.80952380952381	0.0	0.0	0.0	1	1	1	1	1	1	0	0	0.89	0.9	0.0
Lmb_nzt4_06072	0.61186063	1.1334335	5.9874335	.	.	.	.	.	0	.	0	.	0	.	0.02	0.171	1	1	0.27	0	0	34278.09	313	-12.5	4.7488	12	103	186	78	35	160	85	39	46	0.904109589041096	0.0	0.0	0.0	1	1	1	1	1	1	0	0	0.01	0.01	0.0
Lmb_nzt4_05318	0.6115768	0.276213500000001	5.5262135	.	.	.	.	.	0	.	0	.	0	PL1,PL1_2	0.0	0.125	1	1	0.6	0	0	90890.63	847	-13.5	5.3138	4	314	504	235	94	448	181	89	92	0.893939393939394	0.0	0.0	0.0	1	1	1	1	0	1	0	0	11.85	11.86	0.0
Lmb_nzt4_12997	0.60494137	5.7752475	5.9952475	.	.	.	effector_(plant_avirulence_determinant),unaffected_pathogenicity,reduced_virulence	PHI:2978,PHI:6868,PHI:6869,PHI:4980	0	.	0	.	0	GH12	0.0	0.13	1	1	0.77	0	0	26070.14	245	5.0	8.8633	2	108	151	64	32	134	31	19	12	0.892857142857143	0.0	0.0	0.0	1	1	1	1	1	1	0	0	0.35	0.41	0.0
Lmb_nzt4_10706	0.6038438	4.73795	5.99795	.	.	.	.	.	0	.	0	.	0	.	0.451	0.339	1	1	0.18	0	0	30715.78	278	-10.5	4.7407	12	93	169	63	24	126	83	38	45	1.08771929824561	0.0	0.0	0.0	1	1	1	1	1	1	0	0	0.25	0.25	0.0
Lmb_nzt4_05747	0.6034248	0.0805655000000005	5.8945655	.	.	.	.	.	0	.	0	.	0	.	0.0	0.031	1	1	0.39	0	0	73107.33	664	-7.0	5.6472	7	215	363	182	80	353	166	83	83	1.16083916083916	1.0	0.0	0.0	1	1	1	1	1	1	0	0	6.59	7.27	0.0
Lmb_nzt4_10327	0.60302204	4.6865505	-0.5034495	.	.	.	.	.	0	.	0	.	0	.	0.998	0.867	0	0	0.38	0	0	15300.58	148	5.0	9.6059	2	59	91	54	10	89	32	19	13	0.760869565217391	.	.	.	0	0	0	0	0	0	0	0	0.03	0.03	0.0
Lmb_nzt4_06132	0.60190415	1.6059165	5.8839165	.	.	.	.	.	0	.	0	.	0	AA2	0.0	0.287	1	1	0.49	0	0	43760.5	400	4.5	7.4306	6	136	223	116	38	204	97	53	44	1.03571428571429	0.0	0.0	0.0	1	1	1	1	1	1	0	0	6.44	6.48	0.0
Lmb_nzt4_01375	0.59919864	0.59915	5.99915	.	.	.	.	.	0	.	0	.	0	.	0.002	0.098	1	1	0.42	0	0	15495.09	140	-13.0	3.8784	3	43	89	31	14	72	30	9	21	0.727272727272727	0.0	0.0	0.0	1	1	1	1	1	1	0	0	2.56	2.56	0.0
Lmb_nzt4_04108	0.5957737	8.519149	4.463149	.	.	.	.	.	0	.	0	.	0	.	1.0	0.676	1	1	0.43	0	0	8215.48	74	-3.5	4.1922	8	29	39	19	10	45	11	4	7	1.5	.	.	.	1	1	0	0	0	0	0	0	12.58	12.58	0.0
Lmb_nzt4_09641	0.59228826	2.7646	5.9986	.	.	.	.	.	0	.	0	.	0	.	0.134	0.327	1	1	0.73	0	0	17211.04	161	6.0	8.3027	8	58	101	43	14	100	20	14	6	0.653061224489796	0.0	1.0	0.0	1	1	1	1	1	1	0	0	4.53	4.53	0.0
Lmb_nzt4_02903	0.59228826	1.6812865	5.8092865	.	.	.	unaffected_pathogenicity	PHI:2451	0	.	0	.	0	CE1	0.001	0.311	1	1	0.62	0	0	33837.84	310	-8.5	4.6402	6	109	183	84	42	179	60	27	33	0.893333333333333	0.0	0.0	0.0	1	1	1	1	1	1	0	0	0.03	0.7	0.0
Lmb_nzt4_10683	0.59228826	1.491099	5.949099	.	.	.	.	.	0	.	0	.	0	.	0.002	0.255	1	1	0.57	0	0	29872.65	277	-3.5	5.2768	8	111	170	80	24	148	49	24	25	0.819672131147541	0.0	0.0	0.0	1	1	1	1	1	1	0	0	0.09	0.09	0.0
Lmb_nzt4_02047	0.59228826	3.988628	5.770628	.	.	.	.	.	0	.	0	.	0	.	0.444	0.259	1	1	0.61	0	0	23141.08	221	-4.0	4.8295	5	94	136	79	21	133	41	19	22	0.661971830985916	0.0	0.0	0.0	1	1	1	1	1	1	0	0	0.57	0.81	0.0
Lmb_nzt4_13038	0.59228826	7.157793	5.747793	.	.	.	.	.	0	.	0	.	0	.	0.995	0.24	1	1	0.61	0	0	7633.13	72	3.5	8.3606	5	25	41	23	7	50	8	6	2	0.52	0.0	0.0	0.0	1	1	1	1	0	1	0	0	5.44	5.44	0.0
Lmb_nzt4_03373	0.58641976	4.4000705	-0.5019295	.	.	.	.	.	0	.	0	.	0	.	0.946	0.871	0	0	0.55	0	0	17503.79	161	0.0	6.478	2	54	92	51	16	83	36	19	17	1.1875	.	.	.	0	0	0	0	0	0	0	0	0.01	0.01	0.0
Lmb_nzt4_04936	0.583334	5.100549	5.998549	.	.	.	unaffected_pathogenicity,increased_virulence_(hypervirulence),reduced_virulence	PHI:7912,PHI:2208,PHI:2364,PHI:2206,PHI:569,PHI:568,PHI:6978,PHI:7911,PHI:4246,PHI:2207,PHI:2204,PHI:2209,PHI:2043	1	CfTom1	1	PF00331,PF00734	1	CBM1,GH10	0.0	0.017	1	1	0.9	0	0	47649.33	452	-8.5	4.8293	10	182	296	141	44	251	77	36	41	0.857142857142857	0.0	0.0	0.0	1	1	1	1	1	1	0	0	13.39	13.43	0.0
Lmb_nzt4_10536	0.5829551	3.269623	5.963623	.	.	.	.	.	0	.	0	.	0	.	0.001	0.55	1	1	0.31	0	0	43121.61	395	7.0	7.873	18	124	220	102	33	208	110	60	50	1.325	0.0	0.0	0.0	1	1	1	1	1	1	0	0	0.05	0.05	0.0
Lmb_nzt4_13158	0.5755453	5.6496905	0.3696905	.	.	.	.	.	0	.	0	.	0	.	0.996	0.884	0	0	0.38	0	0	8343.43	76	0.0	6.4297	4	25	45	16	8	45	17	9	8	0.590909090909091	.	.	.	0	0	0	0	0	0	0	0	0.03	0.05	0.0
Lmb_nzt4_02949	0.5747392	1.6937235	5.8817235	.	.	.	.	.	0	.	0	.	0	.	0.002	0.3	1	1	0.36	0	0	36396.38	332	-0.5	6.4252	0	103	181	107	48	191	61	33	28	1.04	0.0	0.0	0.0	1	1	1	1	1	1	0	0	0.06	0.16	0.0
Lmb_nzt4_13308	0.5742654	-0.0571735000000007	5.8648265	.	.	.	.	.	0	.	0	.	0	.	0.003	0.01	1	1	0.55	0	0	30960.36	299	-19.5	3.7293	2	89	172	124	8	199	36	9	27	0.428571428571429	0.0	0.0	0.0	1	1	1	1	1	1	0	0	0.17	0.17	0.0
Lmb_nzt4_11475	0.5697834	-0.445409499999998	5.0985905	.	.	.	.	.	0	.	0	.	0	.	0.0	0.076	1	1	0.0500000000000001	0	0	43047.16	388	-2.5	6.2626	1	113	200	123	49	214	114	60	54	0.844444444444444	1.0	0.0	0.0	1	1	1	1	1	1	0	0	0.14	0.15	0.0
Lmb_nzt4_11611	0.56947136	-0.229421000000001	5.710579	.	.	.	.	.	0	.	0	.	0	PL26	0.0	0.01	1	1	0.56	0	0	102506.28	929	-10.0	5.7011	4	308	522	260	126	507	219	110	109	0.953051643192488	0.0	0.0	0.0	1	0	1	1	1	1	0	0	0.03	0.06	0.0
Lmb_nzt4_01294	0.5666174	5.0228715	5.7348715	.	.	.	increased_virulence_(hypervirulence),reduced_virulence,unaffected_pathogenicity	PHI:7708,PHI:5034,PHI:6517,PHI:668,PHI:9519,PHI:9524,PHI:5741,PHI:2256,PHI:6122	0	.	0	.	0	.	0.0	0.048	1	1	0.59	0	0	106830.06	972	0.5	6.5447	8	310	557	272	122	530	220	116	104	1.05633802816901	1.0	0.0	1.0	1	0	1	1	1	1	0	0	7.25	7.27	0.0
Lmb_nzt4_01959	0.55378866	0.0700789999999993	5.428079	.	.	.	.	.	0	.	0	.	0	.	0.0	0.107	1	1	0.17	0	0	47631.54	442	8.0	7.6063	5	161	259	129	50	239	100	58	42	0.646017699115044	1.0	1.0	1.0	1	1	1	1	0	1	0	0	11.27	11.37	0.0
Lmb_nzt4_09047	0.5529977	5.8225025	3.5485025	.	.	.	.	.	0	.	0	.	0	.	0.879	0.5	1	1	0.41	1	0	21126.38	194	-1.0	5.7395	1	55	97	64	12	108	34	17	17	0.909090909090909	1.0	0.0	0.0	1	1	1	1	1	0	1	0	14.98	14.99	0.0
Lmb_nzt4_02321	0.55294156	0.988352500000001	5.1943525	.	.	.	.	.	0	.	0	.	0	.	0.00700000000000001	0.292	1	1	0.75	0	0	26059.07	248	-1.0	6.0753	5	107	156	62	24	135	37	19	18	0.727272727272727	0.0	0.0	0.0	0	1	1	1	0	0	0	0	0.12	0.13	0.0
Lmb_nzt4_08457	0.5518031	6.608358	5.402358	.	.	.	.	.	0	.	0	.	0	.	0.683	0.518	1	1	0.3	0	0	24140.5	227	-1.0	6.2214	0	83	128	83	26	140	38	20	18	0.688524590163934	0.0	0.0	0.0	1	1	1	1	1	1	0	0	12.86	22.41	0.0
Lmb_nzt4_03938	0.5512173	-0.1734665	2.5505335	.	.	.	.	.	0	.	0	.	0	.	0.00900000000000001	0.537	1	1	0.47	1	0	36044.62	323	6.0	8.5775	3	107	169	78	47	175	77	43	34	1.11267605633803	0.0	0.0	0.0	1	1	1	1	1	1	1	1	1.38	24.17	0.0
Lmb_nzt4_09727	0.550134	4.3525	5.0885	.	.	.	.	.	0	.	1	PF05730	0	.	0.0	0.0440000000000001	1	1	0.8	0	0	15957.15	169	-0.5	5.5922	8	96	125	59	6	115	10	5	5	0.25	0.0	0.0	0.0	1	1	1	1	1	1	0	0	0.1	21.02	0.0
Lmb_nzt4_11714	0.5486175	3.648724	5.712724	.	.	.	.	.	0	.	0	.	0	.	0.398	0.258	1	1	0.61	0	0	7410.67	67	4.5	10.7367	2	22	37	22	7	37	11	8	3	1.45454545454545	0.0	0.0	0.0	1	1	1	1	0	1	0	0	0.01	0.01	0.0
Lmb_nzt4_04121	0.54524267	8.6700185	5.9580185	.	.	.	.	.	0	.	0	.	0	.	1.0	0.452	1	1	0.63	0	0	8991.85	84	7.5	8.2908	11	29	53	26	8	60	10	10	0	0.285714285714286	0.0	0.0	0.0	1	1	1	1	1	1	0	0	6.1	6.1	0.0
Lmb_nzt4_09425	0.5439614	0.434123000000001	5.314123	.	.	.	reduced_virulence	PHI:4231	0	.	0	.	0	.	0.0	0.02	1	1	0.17	0	0	50802.48	453	-7.5	5.7757	1	109	234	139	63	241	128	65	63	1.3448275862069	0.0	0.0	0.0	1	1	1	1	1	1	0	0	0.26	0.28	0.0
Lmb_nzt4_12461	0.54292953	6.319986	0.499986	.	.	.	.	.	0	.	0	.	0	.	1.0	0.97	0	0	0.64	0	0	5152.8	45	1.0	6.9974	8	18	26	7	8	24	12	7	5	3.0	.	.	.	0	0	0	0	0	0	0	0	0.01	0.01	0.0
Lmb_nzt4_07860	0.541829	0.912647	5.994647	.	.	.	unaffected_pathogenicity	PHI:566	0	.	0	.	0	GH7	0.0	0.153	1	1	0.89	0	0	48609.0	455	-6.0	5.0905	18	189	289	92	50	239	89	43	46	1.00952380952381	0.0	0.0	0.0	1	1	1	1	1	1	0	0	0.01	0.01	0.0
Lmb_nzt4_09171	0.54177356	1.227411	5.985411	.	.	.	unaffected_pathogenicity	PHI:2451	0	.	0	.	0	CE1	0.0	0.207	1	1	0.65	0	0	31140.84	290	6.0	8.4349	4	115	179	71	37	156	45	27	18	0.954545454545455	0.0	1.0	0.0	1	1	1	1	1	1	0	0	0.13	0.23	0.0
Lmb_nzt4_10847	0.5400897	-5.317152	-0.493152	.	.	.	.	.	0	.	0	.	0	.	0.001	0.195	0	0	0.31	0	0	37792.25	357	-5.5	5.9053	5	129	216	108	40	204	85	44	41	0.505050505050505	.	.	.	0	0	0	0	0	0	0	0	0.01	0.03	0.0
Lmb_nzt4_11998	0.5306535	7.470139	5.658139	.	.	.	.	.	0	.	0	.	0	.	0.819	0.483	1	1	0.13	0	0	18925.9	167	3.5	7.5696	0	36	79	53	23	92	35	21	14	1.59259259259259	0.0	1.0	1.0	1	1	1	1	1	1	0	0	3.42	4.25	0.0
Lmb_nzt4_07957	0.52942604	4.870548	5.186548	.	.	.	loss_of_pathogenicity	PHI:3936	0	.	0	.	0	.	0.002	0.112	1	1	0.07	0	0	23582.03	208	-13.0	4.7832	1	57	96	51	32	98	78	36	42	1.07317073170732	0.0	0.0	0.0	1	1	1	1	1	1	0	0	1.86	1.86	0.0
Lmb_nzt4_12244	0.5287683	6.3601235	0.4741235	.	.	.	.	.	0	.	0	.	0	.	1.0	0.981	0	0	0.6	0	0	4581.13	42	0.5	6.6859	4	17	25	11	6	23	10	6	4	0.818181818181818	.	.	.	0	0	0	0	0	0	0	0	0.0	0.0	0.0
Lmb_nzt4_08632	0.527574	0.00794999999999924	5.98395	.	.	.	.	.	0	.	0	.	0	.	0.0	0.004	1	1	0.75	0	0	23925.57	231	-11.0	3.8901	6	118	162	64	23	126	26	8	18	0.649122807017544	0.0	0.0	0.0	1	1	1	1	1	1	0	0	0.34	0.39	0.0
Lmb_nzt4_05189	0.52646875	0.423112	5.763112	.	.	.	.	.	0	.	0	.	0	.	0.0	0.11	1	1	0.13	0	0	43209.95	388	-6.5	5.7056	3	118	189	118	52	201	107	54	53	1.28767123287671	0.0	0.0	0.0	1	1	1	1	1	1	0	0	0.19	0.21	0.0
Lmb_nzt4_12554	0.524512	-0.155079499999999	5.7849205	.	.	.	.	.	0	.	0	.	0	.	0.0	0.01	1	1	0.21	0	0	64457.65	576	-9.0	5.7996	2	171	308	165	87	312	133	68	65	1.14285714285714	0.0	1.0	1.0	1	1	1	1	1	1	0	0	0.23	0.24	0.0
Lmb_nzt4_08900	0.52191406	2.5267835	5.2027835	.	.	.	.	.	0	.	0	.	0	.	0.251	0.303	1	1	0.47	0	0	7592.85	72	-0.5	5.5656	3	28	40	27	4	45	8	4	4	0.526315789473684	.	.	.	1	1	1	0	0	1	0	0	0.07	0.08	0.0
Lmb_nzt4_06864	0.51939726	-0.792249999999999	4.94975	.	.	.	.	.	0	.	0	.	0	.	0.0	0.043	1	1	0.91	0	0	18137.08	193	-4.0	4.2325	8	110	156	68	6	124	18	7	11	0.258823529411765	0.0	0.0	0.0	1	1	1	1	1	1	0	0	0.02	0.08	0.0
Lmb_nzt4_08242	0.51421463	9.1566655	4.9866655	.	.	.	.	.	0	.	0	.	0	.	1.0	0.695	1	1	0.15	0	0	11980.43	109	5.0	8.7856	6	40	62	20	5	54	35	20	15	0.52	.	.	.	0	1	1	0	0	1	0	0	0.0	0.01	0.0
Lmb_nzt4_00803	0.5139057	-7.112762	-4.748762	.	.	.	.	.	0	.	0	.	0	.	0.014	0.592	0	1	0.71	0	1	38521.76	365	-7.0	4.569	4	121	229	86	29	202	45	20	25	0.989473684210526	0.0	0.0	0.0	1	1	1	1	0	1	1	2	20.9	42.32	0.695652173913043
Lmb_nzt4_10714	0.5116833	-0.611284	4.998716	.	.	.	.	.	0	.	0	.	0	.	0.0	0.065	1	1	0.67	0	0	44663.22	408	15.0	8.8734	5	151	245	90	64	221	87	55	32	0.981481481481482	0.0	0.0	0.0	1	0	0	1	0	1	0	0	0.03	0.03	0.0
Lmb_nzt4_05073	0.5116833	-6.096873	-0.504873	.	.	.	.	.	0	.	0	.	0	.	0.0	0.0679999999999999	0	0	0.04	0	0	48216.47	448	-10.5	4.9502	5	146	253	143	27	245	112	53	59	0.585365853658537	.	.	.	0	0	0	0	0	0	0	0	0.0	0.01	0.0
Lmb_nzt4_13456	0.5035987	5.2314385	5.9554385	.	.	.	unaffected_pathogenicity	PHI:7649	0	.	1	PF00188	0	.	0.0	0.046	1	1	0.55	0	0	37827.19	354	-9.5	4.6711	5	135	225	93	33	191	56	25	31	0.552083333333333	1.0	1.0	0.0	1	1	1	1	1	1	0	0	0.21	0.21	0.0
Lmb_nzt4_10123	0.5021834	2.2878315	5.9898315	.	.	.	.	.	0	.	0	.	0	.	0.0490000000000001	0.334	1	1	0.56	0	0	29839.08	270	-10.0	4.5167	5	87	157	62	37	148	60	26	34	0.91304347826087	0.0	0.0	0.0	1	1	1	1	1	1	0	0	0.05	0.07	0.0
Lmb_nzt4_04940	0.4992153	0.185799500000003	5.9157995	.	.	.	.	.	0	.	0	.	0	.	0.0	0.045	1	1	0.72	0	0	54945.88	522	0.0	6.4995	2	203	386	109	88	286	94	56	38	0.456647398843931	1.0	0.0	0.0	1	1	1	1	1	1	0	0	3.39	3.41	0.0
Lmb_nzt4_00339	0.49845394	1.689549	5.877549	.	.	.	.	.	0	.	0	.	0	.	0.0	0.302	1	1	0.34	0	0	41692.67	383	8.0	8.3316	5	123	213	105	47	223	75	44	31	1.05434782608696	1.0	0.0	0.0	1	1	1	1	1	1	0	0	0.36	0.42	0.0
Lmb_nzt4_07759	0.49826092	8.547989	4.455989	.	.	.	.	.	0	.	0	.	0	.	0.994	0.688	1	1	0.59	0	0	16865.59	153	13.0	9.7292	8	55	83	44	13	83	32	24	8	0.53125	.	.	.	1	1	1	0	0	1	0	0	0.01	0.02	0.0
Lmb_nzt4_04706	0.49646398	-0.2393915	5.7006085	.	.	.	.	.	0	.	0	.	0	.	0.0	0.01	1	1	0.4	0	0	98421.54	900	-6.5	5.9883	6	315	500	270	123	512	190	97	93	0.845454545454545	0.0	0.0	0.0	1	0	1	1	1	1	0	0	0.0	0.1	0.0
Lmb_nzt4_06450	0.49221426	1.44898	5.97498	.	.	.	unaffected_pathogenicity,reduced_virulence	PHI:6569,PHI:2117,PHI:4615	0	.	0	.	0	.	0.0	0.079	1	1	0.3	0	0	57086.87	532	1.0	6.5818	3	194	303	157	62	274	150	81	69	1.015625	0.0	0.0	0.0	1	1	1	1	1	1	0	0	0.04	0.05	0.0
Lmb_nzt4_05428	0.49221426	0.1741075	5.9821075	.	.	.	.	.	0	.	0	.	0	.	0.0	0.032	1	1	0.5	0	0	45367.91	429	10.0	9.6008	0	191	264	140	42	212	95	54	41	0.692307692307692	1.0	0.0	0.0	1	1	1	1	1	1	0	0	0.56	0.6	0.0
Lmb_nzt4_00520	0.49221426	0.402234500000001	5.9762345	.	.	.	.	.	0	.	0	.	0	PL4_5,PL4,PL4_4,PL4_3,PL4_2,PL4_1	0.0	0.071	1	1	0.66	0	0	70931.64	652	0.0	6.5061	4	240	388	170	86	340	137	72	65	0.951048951048951	0.0	0.0	0.0	1	1	1	1	1	1	0	0	0.11	0.11	0.0
Lmb_nzt4_12420	0.4915189	6.575599	5.999599	.	.	.	.	.	0	.	0	.	0	.	0.977	0.119	1	1	0.38	0	0	7277.76	69	2.5	10.481	0	18	39	29	5	52	11	7	4	0.266666666666667	0.0	0.0	0.0	1	1	1	1	1	1	0	0	0.7	0.7	0.0
Lmb_nzt4_01313	0.48740914	8.745438	3.951438	.	.	.	.	.	0	.	0	.	0	.	1.0	0.799	1	1	0.81	0	0	7376.63	69	2.5	7.8072	8	32	43	19	13	50	7	5	2	1.13333333333333	.	.	.	1	1	0	0	0	0	0	1	23.15	23.49	0.391304347826087
Lmb_nzt4_00889	0.48588395	0.0667985000000009	5.9887985	.	.	.	.	.	0	.	0	.	0	.	0.0	0.013	1	1	0.46	0	0	35868.37	343	10.5	10.4308	3	119	227	103	30	224	55	34	21	0.297520661157025	0.0	1.0	1.0	1	1	1	1	1	1	0	0	10.15	10.24	0.0
Lmb_nzt4_13667	0.48514095	5.408308	5.432308	.	.	.	.	.	0	.	0	.	0	.	0.486	0.51	1	1	0.41	0	0	21440.21	191	-5.0	4.9171	2	57	100	53	29	104	38	18	20	1.15384615384615	0.0	0.0	0.0	1	1	1	1	1	1	0	0	3.76	3.8	0.0
Lmb_nzt4_12728	0.48486567	1.2277725	5.9217725	.	.	.	reduced_virulence	PHI:9126	0	.	0	.	0	AA3_2,AA3,AA3_1	0.0	0.0510000000000001	1	1	0.5	0	0	73578.44	674	2.5	6.8851	4	213	374	204	69	372	164	86	78	0.974842767295598	0.0	0.0	0.0	1	1	1	1	1	1	0	0	0.05	0.22	0.0
Lmb_nzt4_06160	0.47928414	4.366105	5.836105	.	.	.	.	.	0	.	0	.	0	.	0.544	0.211	1	1	0.49	0	0	18343.17	175	-18.0	3.8179	0	58	103	62	6	90	40	11	29	0.895833333333333	0.0	0.0	0.0	1	1	1	1	1	1	0	0	3.45	3.45	0.0
Lmb_nzt4_07642	0.47700554	1.851178	5.853178	.	.	.	.	.	0	.	0	.	0	.	0.0	0.333	1	1	0.4	0	0	54258.48	487	2.0	6.7839	1	142	269	130	67	253	120	64	56	1.36538461538462	0.0	0.0	0.0	1	1	1	1	1	1	0	0	4.21	4.22	0.0
Lmb_nzt4_09752	0.47668564	0.4737	5.9997	.	.	.	.	.	0	.	0	.	0	.	0.0	0.079	1	1	0.64	0	0	29802.75	294	-13.5	4.147	4	113	218	96	14	183	44	16	28	0.318181818181818	0.0	0.0	0.0	1	1	1	1	1	1	0	0	0.38	0.38	0.0
Lmb_nzt4_03230	0.47572923	8.5499995	5.9999995	.	.	.	.	.	0	.	0	.	0	.	0.962	0.463	1	1	0.68	0	0	4346.08	41	0.5	6.9129	3	15	27	14	3	26	7	4	3	0.818181818181818	0.0	0.0	0.0	1	1	1	1	1	1	0	0	13.5	13.5	0.0
Lmb_nzt4_05062	0.47258052	8.7077305	-0.5042695	.	.	.	loss_of_pathogenicity	PHI:8693	0	.	0	.	0	.	0.933	0.769	0	0	0.26	0	0	24482.94	229	-1.0	6.2345	1	74	131	80	24	131	58	30	28	0.85	.	.	.	0	0	0	0	0	0	0	0	0.0	0.0	0.0
Lmb_nzt4_11171	0.4720458	5.1817765	5.7497765	.	.	.	unaffected_pathogenicity,loss_of_pathogenicity	PHI:6390,PHI:3972,PHI:4639,PHI:2166,PHI:6391	0	.	1	PF00187	0	CE4,CBM18	0.0	0.072	1	1	0.88	0	0	67972.44	648	0.5	6.5261	30	289	423	146	67	346	129	69	60	0.774011299435028	0.0	0.0	0.0	1	1	1	1	0	1	0	0	4.04	4.04	0.0
Lmb_nzt4_05954	0.47013783	10.211455	3.877455	.	.	.	unaffected_pathogenicity,reduced_virulence	PHI:1663,PHI:1670,PHI:2189	0	.	0	.	0	.	1.0	0.889	1	1	0.59	0	0	22573.96	215	11.0	8.0643	20	104	127	28	23	118	46	31	15	0.430769230769231	.	.	.	1	0	0	0	0	0	0	0	0.0	0.0	0.0
Lmb_nzt4_11477	0.46997866	2.393596	5.965596	.	.	.	reduced_virulence	PHI:1089	0	.	0	.	0	.	0.0	0.238	1	1	0.36	0	0	38676.3	349	-1.0	6.2904	9	125	201	87	48	184	69	36	33	0.873417721518987	0.0	0.0	0.0	1	1	1	1	1	1	0	0	0.28	0.3	0.0
Lmb_nzt4_00496	0.46977854	0.415689000000001	5.899689	.	.	.	.	.	0	.	0	.	0	GH32	0.0	0.086	1	1	0.74	0	0	65488.43	608	-23.0	4.287	1	226	370	153	83	342	88	35	53	0.959459459459459	0.0	0.0	0.0	1	1	1	1	1	1	0	0	5.19	5.42	0.0
Lmb_nzt4_06616	0.4677964	1.85945	5.98145	.	.	.	.	.	0	.	0	.	0	.	0.0	0.313	1	1	0.71	0	0	46498.99	424	-4.5	5.4002	5	135	248	117	49	237	81	40	41	0.97979797979798	0.0	0.0	0.0	1	1	1	1	1	1	0	0	0.04	0.27	0.0
Lmb_nzt4_09866	0.4677964	1.0993505	5.9533505	.	.	.	.	.	0	.	0	.	0	CE15	0.0	0.191	1	1	0.7	0	0	43014.02	403	7.0	8.7524	5	149	235	118	41	238	73	41	32	0.765765765765766	0.0	0.0	0.0	1	1	1	1	1	1	0	0	0.33	0.48	0.0
Lmb_nzt4_06781	0.46753365	8.0525135	5.9945135	.	.	.	.	.	0	.	0	.	0	.	0.879	0.464	1	1	0.47	0	0	8593.07	75	8.0	10.1121	2	20	34	17	13	39	21	16	5	1.38461538461538	0.0	0.0	0.0	1	1	1	1	1	1	0	0	0.37	0.37	0.0
Lmb_nzt4_03874	0.46636295	1.408973	4.168973	.	.	.	unaffected_pathogenicity	PHI:1087	0	.	0	.	0	.	0.0	0.54	1	1	0.68	0	0	42361.78	386	5.5	7.4386	8	132	213	98	52	221	79	45	34	0.969387755102041	.	.	.	1	0	0	0	0	0	0	0	0.17	0.44	0.0
Lmb_nzt4_13002	0.46526745	0.5545505	5.9965505	.	.	.	.	.	0	.	0	.	0	.	0.025	0.0679999999999999	1	1	0.75	0	0	20028.96	190	6.5	8.5003	10	84	127	50	12	109	23	15	8	0.555555555555556	0.0	1.0	0.0	1	1	1	1	1	1	0	0	0.44	0.44	0.0
Lmb_nzt4_09923	0.46377686	0.772001000000001	5.712001	.	.	.	unaffected_pathogenicity,reduced_virulence	PHI:2921,PHI:48,PHI:9058,PHI:1011,PHI:397,PHI:552,PHI:9074,PHI:2700,PHI:2920,PHI:3991,PHI:3919,PHI:9075,PHI:712	0	.	0	.	0	AA1_3,AA1_2,AA1,AA1_1	0.0	0.01	1	1	0.71	0	0	65679.64	596	-5.0	6.1711	7	184	337	159	85	334	124	66	58	0.935251798561151	0.0	0.0	0.0	1	0	1	1	1	1	0	0	7.68	7.74	0.0
Lmb_nzt4_04212	0.45931217	0.830346000000001	5.876346	.	.	.	.	.	0	.	0	.	0	.	0.0	0.159	1	1	0.66	0	0	32723.91	312	5.0	8.8156	1	123	194	94	23	167	46	27	19	0.780821917808219	0.0	0.0	0.0	1	1	1	1	1	1	0	0	0.24	0.32	0.0
Lmb_nzt4_00704	0.45373967	0.8802405	5.9922405	.	.	.	.	.	0	.	0	.	0	.	0.0	0.148	1	1	0.28	0	0	36604.88	317	-22.5	4.2777	19	89	163	68	42	158	87	34	53	1.77777777777778	0.0	0.0	0.0	1	1	1	1	1	1	0	0	0.01	0.01	0.0
Lmb_nzt4_08192	0.45359918	4.095449	5.469449	.	.	.	.	.	0	.	0	.	0	.	0.326	0.445	1	1	0.31	0	0	7781.77	70	-1.5	4.949	2	21	36	15	10	42	19	9	10	0.833333333333333	0.0	0.0	0.0	1	1	1	1	0	0	0	0	0.03	0.03	0.0
Lmb_nzt4_03397	0.45323575	5.9120935	0.4760935	.	.	.	.	.	0	.	0	.	0	.	1.0	0.906	0	0	0.86	0	0	5268.89	47	1.5	7.2114	3	16	28	11	8	25	9	6	3	1.11111111111111	.	.	.	0	0	0	0	0	0	0	0	0.07	0.07	0.0
Lmb_nzt4_06996	0.4520638	0.581414499999999	5.9454145	.	.	.	.	.	0	.	0	.	0	GH141	0.0	0.106	1	1	0.77	0	0	83081.66	771	-9.0	5.4119	2	293	463	205	106	423	121	60	61	1.08064516129032	0.0	0.0	0.0	1	1	1	1	1	1	0	0	7.73	7.77	0.0
Lmb_nzt4_11561	0.45038217	-0.681600499999999	5.1263995	.	.	.	.	.	0	.	0	.	0	.	0.0	0.032	1	1	0.91	0	0	28620.14	278	-3.5	4.6435	6	130	192	85	20	155	29	13	16	0.726027397260274	0.0	1.0	0.0	1	1	1	1	1	1	0	0	0.29	16.43	0.0
Lmb_nzt4_00472	0.44806507	6.448643	5.974643	.	.	.	.	.	0	.	0	.	0	.	0.779	0.3	1	1	0.35	0	0	7691.12	71	7.0	11.9646	1	26	36	27	8	44	13	11	2	0.5	0.0	0.0	0.0	1	1	1	1	1	1	0	0	1.67	1.67	0.0
Lmb_nzt4_09678	0.44451305	-0.0149200000000005	5.34308	.	.	.	.	.	0	.	0	.	0	.	0.04	0.067	1	1	0.72	0	0	20934.66	203	-9.5	4.0542	2	82	128	76	10	116	29	10	19	0.5	0.0	1.0	0.0	1	1	1	1	1	1	0	0	7.0	7.02	0.0
Lmb_nzt4_00505	0.44202828	0.0509989999999996	5.990999	.	.	.	.	.	0	.	0	.	0	AA5_1,AA5_2,AA5	0.0	0.01	1	1	0.77	0	0	77071.76	716	1.0	6.6373	16	263	445	212	75	407	132	69	63	0.88135593220339	0.0	0.0	0.0	1	1	1	1	1	1	0	0	1.6	2.15	0.0
Lmb_nzt4_09387	0.44195238	5.7640905	5.1400905	.	.	.	.	.	0	.	0	.	0	.	0.83	0.274	1	1	0.47	0	0	9915.62	93	10.5	12.5033	2	37	54	35	9	59	16	14	2	0.344827586206897	.	.	.	1	1	1	0	1	1	0	0	3.72	3.78	0.0
Lmb_nzt4_05751	0.44146666	2.031226	5.945226	.	.	.	unaffected_pathogenicity,reduced_virulence	PHI:7320,PHI:6538,PHI:144	0	.	0	.	0	GH18	0.0	0.181	1	1	0.71	0	0	46974.31	434	-5.0	5.3547	1	154	261	130	58	251	79	39	40	0.822033898305085	0.0	0.0	0.0	1	1	1	1	1	1	0	0	7.73	8.35	0.0
Lmb_nzt4_00961	0.4409979	6.324823	0.498823	.	.	.	.	.	0	.	0	.	0	.	1.0	0.971	0	0	0.47	0	0	6492.32	60	-2.0	4.5377	6	25	35	16	4	33	14	6	8	0.785714285714286	.	.	.	0	0	0	0	0	0	0	0	0.0	0.0	0.0
Lmb_nzt4_08977	0.4395528	0.332874500000002	5.8648745	.	.	.	.	.	0	.	0	.	0	GH5_19,GH5_18,GH5,GH5_30,GH5_7,GH5_41	0.0	0.078	1	1	0.41	0	0	55672.45	497	-1.5	6.319	4	162	262	128	74	273	109	57	52	1.06034482758621	0.0	0.0	0.0	1	1	1	1	1	1	0	0	0.08	0.13	0.0
Lmb_nzt4_02976	0.4383385	5.4136055	5.7256055	.	.	.	.	.	0	.	0	.	0	.	0.676	0.272	1	1	0.46	0	0	16672.43	156	6.0	8.2688	6	57	91	57	14	97	21	15	6	0.357142857142857	0.0	1.0	0.0	1	1	1	1	0	1	0	1	22.27	22.31	0.869565217391304
Lmb_nzt4_09343	0.4377124	0.489171000000002	5.889171	.	.	.	.	.	0	.	0	.	0	.	0.0	0.1	1	1	0.37	0	0	50652.45	446	-3.0	6.1483	4	128	231	107	68	236	110	57	53	1.03092783505155	0.0	0.0	0.0	1	1	1	1	1	1	0	0	0.0	0.0	0.0
Lmb_nzt4_12887	0.43718785	2.082631	5.952631	.	.	.	.	.	0	.	0	.	0	.	0.0	0.355	1	1	0.22	0	0	45056.43	408	-1.0	6.3838	8	133	225	97	51	206	104	55	49	1.09876543209877	0.0	0.0	0.0	1	1	1	1	1	1	0	0	0.0	0.0	0.0
Lmb_nzt4_02471	0.4366673	0.401540500000001	5.9995405	.	.	.	.	.	0	.	0	.	0	.	0.043	0.024	1	1	0.58	0	0	4123.88	41	1.0	8.0001	1	18	27	19	1	28	3	2	1	0.285714285714286	0.0	0.0	0.0	1	1	1	1	1	1	0	0	0.97	0.97	0.0
Lmb_nzt4_13763	0.43191025	5.907876	5.655876	.	.	.	.	.	0	.	0	.	0	.	0.785	0.257	1	1	0.5	0	0	8308.87	76	3.0	8.3021	3	26	40	26	9	48	10	7	3	1.3125	0.0	0.0	0.0	1	1	1	1	0	1	0	0	12.0	18.04	0.0
Lmb_nzt4_02424	0.42892057	0.5483	5.9963	.	.	.	.	.	0	.	0	.	0	.	0.0	0.092	1	1	0.6	0	0	43067.3	389	5.0	7.0449	9	136	224	88	62	216	73	43	30	0.776595744680851	1.0	0.0	0.0	1	1	1	1	1	1	0	0	0.0	0.01	0.0
Lmb_nzt4_05215	0.42310464	-0.714947999999998	5.183052	.	.	.	.	.	0	.	0	.	0	.	0.0	0.017	1	1	0.78	0	0	20625.0	208	-9.5	3.9248	5	110	150	65	12	121	23	7	16	0.46969696969697	.	.	.	1	1	1	0	1	0	0	0	0.03	0.05	0.0
Lmb_nzt4_08973	0.4225704	2.847949	5.691949	.	.	.	.	.	0	.	0	.	0	.	0.0	0.526	1	1	0.57	0	0	47145.27	434	3.0	6.8586	23	154	263	117	47	239	93	51	42	0.968421052631579	0.0	0.0	0.0	1	1	1	1	1	1	0	0	6.96	7.32	0.0
Lmb_nzt4_10609	0.42103666	0.732667500000001	4.7066675	.	.	.	reduced_virulence	PHI:6079	0	.	0	.	0	.	0.0	0.171	1	1	0.82	0	0	41120.55	394	-10.0	4.4858	5	148	240	137	25	222	65	28	37	0.969072164948454	0.0	0.0	0.0	1	1	1	1	1	1	0	0	2.6	3.61	0.0
Lmb_nzt4_08890	0.41938668	8.255549	5.999549	.	.	.	.	.	0	.	0	.	0	.	0.909	0.467	1	1	0.2	0	0	8407.82	75	2.5	8.5076	2	22	40	26	9	45	15	9	6	1.35714285714286	0.0	0.0	0.0	1	1	1	1	1	1	0	1	21.1	21.3	0.652173913043478
Lmb_nzt4_12215	0.41756916	5.5944445	0.1584445	.	.	.	.	.	0	.	0	.	0	.	1.0	0.906	0	0	0.5	0	0	9416.85	86	0.0	6.4451	9	35	49	26	6	47	20	11	9	0.375	.	.	.	0	0	0	0	0	0	0	0	0.01	0.01	0.0
Lmb_nzt4_13445	0.41607893	3.4047785	5.9367785	.	.	.	.	.	0	.	0	.	0	.	0.224	0.354	1	1	0.49	0	0	13182.44	123	-3.5	4.5574	5	44	69	44	15	84	16	7	9	0.933333333333333	0.0	0.0	0.0	1	1	1	1	1	1	0	0	13.69	13.78	0.0
Lmb_nzt4_07934	0.41411477	5.2870735	5.9990735	.	.	.	effector_(plant_avirulence_determinant),unaffected_pathogenicity	PHI:3378,PHI:1575,PHI:3216,PHI:1581	1	MoCDIP4	1	PF03443	1	AA9	0.0	0.048	1	1	0.36	0	0	54297.23	516	-9.0	4.9464	14	196	342	125	38	272	116	55	61	0.724137931034483	1.0	0.0	0.0	1	1	1	1	1	1	0	0	9.67	9.68	0.0
Lmb_nzt4_07698	0.41386065	8.4365775	4.3205775	.	.	.	.	.	0	.	0	.	0	.	0.977	0.709	1	1	0.57	0	0	16079.12	150	-3.5	4.6437	1	53	92	44	16	89	29	13	16	0.756756756756757	0.0	0.0	0.0	1	1	0	1	0	1	0	1	21.55	21.55	0.652173913043478
Lmb_nzt4_13537	0.41077268	5.049533	4.875533	.	.	.	.	.	0	.	0	.	0	.	0.41	0.619	1	1	0.6	0	0	9780.11	89	2.5	7.6472	5	37	52	21	12	47	14	9	5	1.0	0.0	0.0	0.0	1	1	0	1	0	0	0	0	0.1	0.1	0.0
Lmb_nzt4_08769	0.4099584	1.0372035	5.9592035	.	.	.	reduced_virulence	PHI:9126	0	.	0	.	0	AA3_2,AA3_3,AA8,AA3_1,AA3	0.0	0.013	1	1	0.76	0	0	58969.45	553	-4.0	5.4797	8	198	339	160	52	317	99	49	50	0.804347826086956	0.0	0.0	0.0	1	1	1	1	1	1	0	0	0.96	1.18	0.0
Lmb_nzt4_03038	0.4099584	-0.117282499999999	5.7147175	.	.	.	.	.	0	.	0	.	0	.	0.0	0.028	1	1	0.75	0	0	46979.09	437	-11.0	4.5696	4	138	267	135	50	266	72	32	40	0.911504424778761	0.0	1.0	0.0	1	1	1	1	1	1	0	0	2.57	2.69	0.0
Lmb_nzt4_11341	0.40472338	1.0381705	5.7441705	.	.	.	unaffected_pathogenicity,reduced_virulence	PHI:2921,PHI:9058,PHI:1011,PHI:397,PHI:552,PHI:9074,PHI:2920,PHI:3919,PHI:9075	0	.	0	.	0	AA1_3,AA1_2,AA1,AA1_1	0.0	0.0490000000000001	1	1	0.77	0	0	65579.24	595	-2.5	6.3004	8	186	353	144	84	326	112	60	52	1.08396946564886	0.0	0.0	0.0	1	0	1	1	1	1	0	0	6.88	6.92	0.0
Lmb_nzt4_12998	0.40220246	1.007708	5.713708	.	.	.	reduced_virulence	PHI:5741,PHI:6122	0	.	0	.	0	.	0.0	0.0490000000000001	1	1	0.69	0	0	71597.47	635	-6.0	5.8476	5	185	362	169	96	329	146	74	72	1.50877192982456	0.0	0.0	0.0	1	0	1	1	1	1	0	0	0.01	0.03	0.0
Lmb_nzt4_04824	0.40209964	1.5049925	5.9989925	.	.	.	.	.	0	.	0	.	0	GH45	0.033	0.218	1	1	0.63	0	0	34207.15	326	-2.5	5.4087	15	134	215	70	28	184	63	31	32	0.557692307692308	0.0	0.0	0.0	1	1	1	1	1	1	0	0	0.1	0.11	0.0
Lmb_nzt4_13900	0.39982074	5.1105325	0.2925325	.	.	.	.	.	0	.	0	.	0	.	0.966	0.837	0	0	0.47	0	0	7634.6	69	1.5	7.7185	3	26	41	19	8	37	14	8	6	0.8125	.	.	.	0	0	0	0	0	0	0	0	0.25	0.32	0.0
Lmb_nzt4_04748	0.39878857	-0.0134319999999986	5.926568	.	.	.	unaffected_pathogenicity	PHI:716	0	.	0	.	0	AA7	0.0	0.01	1	1	0.79	0	0	71414.52	659	0.0	6.4978	9	235	394	198	81	377	117	61	56	0.950310559006211	0.0	0.0	0.0	1	1	1	1	1	1	0	1	14.93	15.75	0.722222222222222
Lmb_nzt4_07538	0.39682817	0.9200565	5.5220565	.	.	.	.	.	0	.	0	.	0	.	0.024	0.209	1	1	0.62	0	0	33371.32	314	-15.0	4.2836	1	100	187	111	25	176	65	26	39	1.02898550724638	0.0	0.0	0.0	1	1	1	1	0	1	0	0	0.01	0.01	0.0
Lmb_nzt4_06038	0.396711	0.645944000000001	2.565944	.	.	.	.	.	0	.	0	.	0	.	0.127	0.553	1	1	0.6	1	0	27097.86	242	6.0	9.118	2	75	128	61	35	135	46	27	19	1.10909090909091	0.0	0.0	0.0	1	1	1	1	1	1	1	1	0.11	14.73	0.0
Lmb_nzt4_10687	0.3965658	-0.128813	5.763187	.	.	.	.	.	0	.	0	.	0	.	0.0	0.018	1	1	0.34	0	0	54908.12	503	-7.0	5.6763	0	168	275	161	61	278	109	55	54	0.910714285714286	1.0	0.0	0.0	1	1	1	1	1	1	0	0	5.75	5.8	0.0
Lmb_nzt4_12098	0.39592844	0.125963000000001	5.957963	.	.	.	.	.	0	.	0	.	0	.	0.0	0.028	1	1	0.46	0	0	32456.1	321	-14.0	4.1956	4	138	202	133	23	213	46	17	29	0.411764705882353	0.0	0.0	0.0	1	1	1	1	1	1	0	1	18.52	18.57	0.608695652173913
Lmb_nzt4_13213	0.39440557	2.965503	5.545503	.	.	.	.	.	0	.	0	.	0	.	0.359	0.211	1	1	0.65	0	0	9572.1	89	9.0	10.1263	4	39	52	26	11	50	15	13	2	0.666666666666667	0.0	0.0	0.0	1	1	1	1	0	1	0	0	12.59	22.88	0.0
Lmb_nzt4_07256	0.3916464	0.7093765	5.5953765	.	.	.	unaffected_pathogenicity,reduced_virulence	PHI:541,PHI:9144,PHI:2032,PHI:6121	0	.	0	.	0	CE10	0.0	0.019	1	1	0.7	0	0	59472.35	536	4.0	7.0968	4	157	291	161	68	312	106	58	48	0.953488372093023	0.0	0.0	0.0	1	1	1	1	1	1	0	0	6.11	6.34	0.0
Lmb_nzt4_13752	0.38937372	0.118738500000001	5.9327385	.	.	.	.	.	0	.	0	.	0	.	0.0	0.031	1	1	0.65	0	0	67722.17	614	-3.5	6.1981	6	217	345	153	92	319	134	70	64	1.02205882352941	0.0	0.0	0.0	1	1	1	1	1	1	0	0	0.01	0.03	0.0
Lmb_nzt4_09070	0.38867834	1.2107995	5.9927995	.	.	.	.	.	0	.	0	.	0	.	0.13	0.073	1	1	0.62	0	0	10700.33	106	2.0	10.3088	0	46	69	40	1	63	14	8	6	0.378378378378378	0.0	0.0	0.0	1	1	1	1	1	1	0	0	2.12	3.75	0.0
Lmb_nzt4_03931	0.38867834	2.4237425	5.9997425	.	.	.	.	.	0	.	0	.	0	.	0.331	0.073	1	1	0.62	0	0	8116.37	78	0.5	6.9722	1	34	48	29	4	46	13	7	6	0.333333333333333	0.0	0.0	0.0	1	1	1	1	1	1	0	0	0.72	0.74	0.0
Lmb_nzt4_05113	0.38820642	-0.285095	2.576905	.	.	.	.	.	0	.	0	.	0	.	0.011	0.512	1	1	0.46	1	0	34339.69	322	6.0	7.9184	7	126	187	87	37	189	60	35	25	0.72289156626506	0.0	0.0	0.0	1	1	1	1	1	1	1	1	0.1	25.9	0.0
Lmb_nzt4_01430	0.38719526	-0.0330590000000006	5.852941	.	.	.	.	.	0	.	0	.	0	.	0.0	0.019	1	1	0.49	0	0	54811.49	499	-6.0	5.9702	3	167	270	156	61	265	116	60	56	0.923809523809524	1.0	0.0	0.0	1	1	1	1	1	1	0	0	12.89	12.9	0.0
Lmb_nzt4_07626	0.38630092	0.0399495000000005	5.9919495	.	.	.	.	.	0	.	0	.	0	.	0.0	0.00800000000000001	1	1	0.74	0	0	9790.01	93	0.5	6.628	2	40	61	28	11	48	13	8	5	0.631578947368421	0.0	0.0	0.0	1	1	1	1	1	1	0	0	1.66	1.68	0.0
Lmb_nzt4_07548	0.38274354	-3.319447	-0.505447	.	.	.	.	.	0	.	0	.	0	.	0.0530000000000001	0.478	0	0	0.48	0	0	34504.53	323	-1.5	6.0365	4	107	180	107	23	181	73	37	36	1.01333333333333	.	.	.	0	0	0	0	0	0	0	0	0.0	0.08	0.0
Lmb_nzt4_10523	0.38202512	0.146724	5.966724	.	.	.	.	.	0	.	0	.	0	GH27	0.0	0.03	1	1	0.3	0	0	50795.78	449	-9.0	5.1809	5	135	237	111	70	247	113	55	58	1.03061224489796	0.0	0.0	0.0	1	1	1	1	1	1	0	0	0.01	0.01	0.0
Lmb_nzt4_05247	0.381031	-1.4310545	-0.5030545	.	.	.	unaffected_pathogenicity,loss_of_pathogenicity,reduced_virulence	PHI:210,PHI:9064,PHI:324,PHI:7111	0	.	0	.	0	.	0.0	0.012	0	0	0.07	0	0	58183.96	548	-0.5	6.4502	3	182	314	164	37	298	138	72	66	0.67515923566879	.	.	.	0	0	0	0	0	0	0	0	0.0	0.01	0.0
Lmb_nzt4_10042	0.37945476	0.1416465	5.9916465	.	.	.	.	.	0	.	0	.	0	.	0.0	0.025	1	1	0.56	0	0	32683.08	312	-19.5	4.0553	10	128	196	78	28	169	61	21	40	0.844155844155844	0.0	0.0	0.0	1	1	1	1	1	1	0	0	4.12	4.12	0.0
Lmb_nzt4_08342	0.37629068	0.588494999999999	5.406495	.	.	.	.	.	0	.	0	.	0	.	0.001	0.196	1	1	0.23	0	0	38584.96	342	-6.0	5.3679	6	86	176	103	42	188	79	39	40	1.22950819672131	0.0	0.0	0.0	1	1	1	1	1	1	0	0	0.77	0.78	0.0
Lmb_nzt4_01914	0.37321198	6.9648225	5.5068225	.	.	.	.	.	0	.	0	.	0	.	0.749	0.494	1	1	0.17	0	0	20300.44	182	10.0	11.0318	3	58	94	57	14	93	40	26	14	1.19354838709677	0.0	0.0	0.0	1	1	1	1	1	1	0	0	0.54	1.2	0.0
Lmb_nzt4_10191	0.37200937	0.0652430000000006	5.999243	.	.	.	.	.	0	.	0	.	0	AA11	0.0	0.011	1	1	0.19	0	0	43728.43	403	-16.0	4.6311	14	142	248	87	46	221	103	46	57	0.56198347107438	1.0	0.0	0.0	1	1	1	1	1	1	0	0	0.46	0.46	0.0
Lmb_nzt4_13642	0.3717463	-0.0454049999999993	5.528595	.	.	.	.	.	0	.	0	.	0	.	0.0	0.071	1	1	0.26	0	0	53122.2	484	-7.5	5.31	5	161	277	138	57	262	108	53	55	0.88034188034188	0.0	0.0	0.0	1	1	1	1	0	1	0	0	0.0	0.01	0.0
Lmb_nzt4_00776	0.3716481	0.232806	5.758806	.	.	.	.	.	0	.	0	.	0	.	0.0	0.079	1	1	0.61	0	0	40416.64	360	-10.5	4.6176	3	107	195	110	50	203	76	34	42	1.31506849315068	0.0	0.0	0.0	1	1	1	1	1	1	0	0	1.92	2.0	0.0
Lmb_nzt4_07970	0.37146547	1.291131	5.947131	.	.	.	unaffected_pathogenicity	PHI:1087	0	.	0	.	0	.	0.0	0.224	1	1	0.63	0	0	46135.99	420	3.5	7.1306	10	152	243	100	60	235	76	42	34	1.05940594059406	0.0	0.0	0.0	1	1	1	1	1	1	0	0	0.85	1.01	0.0
Lmb_nzt4_11081	0.36748463	2.548148	5.760148	.	.	.	unaffected_pathogenicity,reduced_virulence	PHI:2570,PHI:8645,PHI:3383,PHI:8646	0	.	0	.	0	.	0.0	0.298	1	1	0.3	0	0	42342.08	388	-1.5	5.8512	1	124	209	132	44	235	80	40	40	0.838095238095238	0.0	0.0	0.0	1	1	1	1	1	1	0	0	0.0	0.04	0.0
Lmb_nzt4_04027	0.36669707	2.3695355	1.7395355	.	.	.	.	.	0	.	0	.	0	.	0.447	0.658	1	1	0.07	1	0	23457.77	205	6.0	7.8361	4	58	93	60	29	107	51	31	20	1.16216216216216	.	.	.	1	1	1	0	0	0	1	0	13.39	13.39	0.0
Lmb_nzt4_07850	0.3651736	0.173849000000001	5.741849	.	.	.	.	.	0	.	0	.	0	.	0.0	0.072	1	1	0.69	0	0	25571.35	254	-3.5	4.5236	8	125	173	93	21	166	23	10	13	0.586666666666667	0.0	1.0	0.0	1	1	1	1	0	1	0	0	12.66	31.79	0.0
Lmb_nzt4_10569	0.36255613	0.194857000000002	5.858857	.	.	.	.	.	0	.	0	.	0	.	0.0	0.0560000000000001	1	1	0.29	0	0	49789.15	439	-9.5	5.0745	3	134	234	107	67	229	110	53	57	0.936842105263158	0.0	0.0	1.0	1	1	1	1	1	1	0	0	0.14	0.15	0.0
Lmb_nzt4_06396	0.36186403	0.257396500000001	4.5113965	.	.	.	.	.	0	.	0	.	0	.	0.0	0.291	1	1	0.75	0	0	38726.2	360	-8.5	4.6686	6	131	225	107	41	201	53	24	29	0.895348837209302	0.0	0.0	0.0	1	1	1	1	1	1	0	0	0.0	2.08	0.0
Lmb_nzt4_04383	0.36166424	-0.0441105000000004	5.4518895	.	.	.	.	.	0	.	0	.	0	.	0.004	0.08	1	1	0.78	0	0	18164.38	180	-1.0	5.6416	6	89	121	50	11	103	22	11	11	0.480769230769231	0.0	1.0	0.0	1	1	0	1	1	1	0	0	1.28	1.31	0.0
Lmb_nzt4_12460	0.36058223	-0.123302	5.816698	.	.	.	.	.	0	.	0	.	0	.	0.0	0.01	1	1	0.58	0	0	60445.16	565	-10.0	4.9377	2	197	335	163	72	347	97	46	51	0.703225806451613	1.0	1.0	0.0	1	1	1	1	1	1	0	0	0.2	1.85	0.0
Lmb_nzt4_05186	0.3585857	1.1259995	5.9379995	.	.	.	.	.	0	.	0	.	0	.	0.0	0.198	1	1	0.28	0	0	24402.76	216	9.0	12.0283	1	58	110	48	4	95	41	25	16	0.425531914893617	0.0	1.0	0.0	1	1	1	1	1	1	0	0	0.27	0.27	0.0
Lmb_nzt4_02391	0.35042936	0.413049000000001	5.999049	.	.	.	.	.	0	.	0	.	0	.	0.0	0.069	1	1	0.73	0	0	11051.5	109	-6.5	3.9497	0	47	79	40	6	63	13	4	9	0.352941176470588	0.0	0.0	0.0	1	1	1	1	1	1	0	0	0.26	0.26	0.0
Lmb_nzt4_03118	0.34991747	7.65175	5.94175	.	.	.	.	.	0	.	0	.	0	.	0.792	0.493	1	1	0.49	0	0	14024.98	123	1.0	6.7386	4	38	62	34	23	67	26	15	11	1.40909090909091	0.0	0.0	0.0	1	1	1	1	1	1	0	0	1.22	1.3	0.0
Lmb_nzt4_11493	0.34984457	5.083733	0.253733	.	.	.	.	.	0	.	0	.	0	.	0.986	0.819	0	0	0.64	0	0	18905.14	173	-1.5	6.2038	7	59	101	38	23	92	37	20	17	1.0	.	.	.	0	0	0	0	0	0	0	0	0.0	0.06	0.0
Lmb_nzt4_00873	0.349541	0.977496000000001	5.923496	.	.	.	reduced_virulence	PHI:4987	0	.	0	.	0	GH20	0.0	0.00900000000000001	1	1	0.3	0	0	68319.89	616	-11.0	5.4033	5	191	337	179	84	343	133	66	67	0.932835820895522	1.0	0.0	0.0	1	1	1	1	1	1	0	0	1.11	1.11	0.0
Lmb_nzt4_12908	0.349541	0.0390070000000002	5.979007	.	.	.	.	.	0	.	0	.	0	.	0.0	0.01	1	1	0.46	0	0	81691.85	726	-1.5	6.3802	4	211	384	194	104	399	156	82	74	1.01818181818182	0.0	0.0	0.0	1	1	1	1	1	1	0	0	0.41	0.69	0.0
Lmb_nzt4_10709	0.349541	-0.0912354999999989	5.5127645	.	.	.	.	.	0	.	0	.	0	GH5_1,GH158,GH5_19,GH5_46,GH5_18,GH5,GH5_27,GH5_10,GH5_13,GH5_7,GH5_22,GH5_41	0.0	0.066	1	1	0.48	0	0	44995.06	403	-11.0	4.7899	3	127	217	108	65	230	95	44	51	1.06060606060606	0.0	0.0	0.0	1	1	1	1	1	1	0	0	0.15	0.15	0.0
Lmb_nzt4_11846	0.34835836	7.607384	5.381384	.	.	.	.	.	0	.	0	.	0	.	0.803	0.568	1	1	0.4	0	0	31151.07	268	4.5	7.0136	9	77	122	62	53	141	66	39	27	1.48936170212766	0.0	0.0	0.0	1	1	1	1	1	1	0	0	2.08	2.12	0.0
Lmb_nzt4_12368	0.34744766	5.443241	5.993241	.	.	.	.	.	0	.	1	PF00188	0	.	0.016	0.0590000000000001	1	1	0.38	0	0	25969.1	239	-15.0	4.2278	5	70	144	61	26	141	50	19	31	0.555555555555556	0.0	0.0	0.0	1	1	1	1	1	1	0	0	5.47	5.47	0.0
Lmb_nzt4_04196	0.34600988	-1.3247205	3.1932795	.	.	.	.	.	0	.	0	.	0	.	0.224	0.023	1	1	0.57	1	0	7032.15	69	0.5	7.0023	0	25	44	24	4	46	5	3	2	0.153846153846154	0.0	0.0	0.0	0	1	1	1	0	0	1	0	2.26	2.26	0.0
Lmb_nzt4_05970	0.3458806	6.2239275	0.4519275	.	.	.	.	.	0	.	0	.	0	.	1.0	0.962	0	0	0.72	0	0	7663.6	72	4.0	8.0504	5	30	45	17	10	40	20	13	7	0.863636363636364	.	.	.	0	0	0	0	0	0	0	0	0.0	0.0	0.0
Lmb_nzt4_05344	0.34533533	0.252488500000001	5.9884885	.	.	.	.	.	0	.	0	.	0	.	0.0	0.0440000000000001	1	1	0.66	0	0	9019.95	83	1.5	7.2757	1	40	52	21	16	46	13	8	5	0.80952380952381	0.0	0.0	0.0	1	1	1	1	1	1	0	0	2.11	2.11	0.0
Lmb_nzt4_13395	0.34344172	7.83185	5.68385	.	.	.	.	.	0	.	0	.	0	.	0.93	0.428	1	1	0.28	0	0	9765.51	88	9.0	10.8221	3	29	44	30	11	53	17	14	3	0.608695652173913	0.0	0.0	0.0	1	1	1	1	0	1	0	0	0.18	0.3	0.0
Lmb_nzt4_07514	0.34077558	-0.0895074999999999	5.8564925	.	.	.	.	.	0	.	0	.	0	CBM35,CBM61,GH26	0.0	0.00900000000000001	1	1	0.75	0	0	50215.85	461	-16.5	4.4649	1	166	271	148	66	266	81	35	46	0.857142857142857	0.0	0.0	0.0	1	1	1	1	1	1	0	0	0.03	0.04	0.0
Lmb_nzt4_10326	0.34077558	0.247993	5.935993	.	.	.	.	.	0	.	0	.	0	GH71	0.0	0.0520000000000001	1	1	0.74	0	0	50887.27	471	-4.0	5.4055	5	165	291	138	65	290	81	40	41	0.844444444444444	0.0	0.0	0.0	1	1	1	1	1	1	0	0	0.06	0.09	0.0
Lmb_nzt4_11457	0.33885664	2.4789675	5.3529675	.	.	.	.	.	0	.	0	.	0	.	0.152	0.369	1	1	0.45	0	0	27007.1	249	-6.5	4.6524	2	77	134	88	21	153	51	23	28	0.78125	0.0	0.0	0.0	1	1	1	1	1	1	0	0	0.67	1.76	0.0
Lmb_nzt4_13538	0.33671224	0.5697465	5.5097465	.	.	.	reduced_virulence	PHI:2644,PHI:9285,PHI:7258	0	.	0	.	0	.	0.0	0.01	1	1	0.28	0	0	57467.31	529	-36.5	4.2977	7	171	287	169	56	284	157	62	95	1.02290076335878	0.0	0.0	0.0	1	1	1	1	1	1	0	0	0.12	0.12	0.0
Lmb_nzt4_04739	0.33671224	-0.139353499999999	5.7166465	.	.	.	.	.	0	.	0	.	0	.	0.0	0.024	1	1	0.25	0	0	66853.96	611	-5.0	5.6991	6	202	339	166	69	331	136	68	68	1.00724637681159	0.0	0.0	1.0	1	0	1	1	1	1	0	0	0.13	0.6	0.0
Lmb_nzt4_13781	0.33607438	8.1433725	5.2393725	.	.	.	.	.	0	.	0	.	0	.	0.994	0.49	1	1	0.47	0	0	8658.09	78	1.0	7.0776	4	24	44	29	9	47	12	7	5	1.41666666666667	0.0	0.0	0.0	1	1	0	1	0	1	0	1	19.33	19.33	1.0
Lmb_nzt4_12117	0.33402985	5.4568635	-0.1711365	.	.	.	.	.	0	.	0	.	0	.	1.0	0.938	0	0	0.5	0	0	15402.85	138	6.5	8.2222	12	49	77	35	13	82	28	18	10	0.5625	.	.	.	0	0	0	0	0	0	0	0	2.36	2.57	0.0
Lmb_nzt4_13977	0.32904407	-0.242772	5.703228	.	.	.	.	.	0	.	0	.	0	.	0.0	0.00900000000000001	1	1	0.57	0	0	93191.09	854	-33.5	4.3454	14	287	505	247	106	484	161	66	95	0.974619289340101	1.0	0.0	0.0	1	1	1	1	1	1	0	0	13.32	21.53	0.0
Lmb_nzt4_12405	0.32904407	1.023045	5.963045	.	.	.	unaffected_pathogenicity,reduced_virulence	PHI:2032,PHI:541,PHI:6121	0	.	0	.	0	CE10	0.0	0.01	1	1	0.47	0	0	64420.84	596	8.5	8.3506	9	216	348	186	78	362	106	59	47	0.729885057471264	0.0	0.0	0.0	1	1	1	1	1	1	0	0	12.75	12.87	0.0
Lmb_nzt4_12271	0.3240099	4.7953555	5.7413555	.	.	.	.	.	0	.	1	PF14521	0	.	0.0	0.00900000000000001	1	1	0.38	0	0	60601.17	560	11.5	7.6049	17	186	345	128	63	301	120	71	49	0.730769230769231	0.0	0.0	0.0	1	1	1	1	0	1	0	0	6.33	6.33	0.0
Lmb_nzt4_05843	0.3121155	5.6284225	5.9984225	.	.	.	unaffected_pathogenicity,increased_virulence_(hypervirulence),reduced_virulence	PHI:4618,PHI:6856,PHI:6857,PHI:6841,PHI:4619,PHI:4617,PHI:6853,PHI:6855,PHI:222,PHI:3226	0	.	1	PF00734	0	PL1_13,PL1_1,PL1_5,PL1_9,PL1_6,PL1_11,PL1_7,CBM1,PL1_10,PL1,PL1_8,PL1_2,PL1_12,PL1_4	0.0	0.105	1	1	0.81	0	0	48784.72	475	13.0	8.7805	11	208	307	133	42	263	97	57	40	0.81021897810219	1.0	0.0	0.0	1	1	1	1	1	1	0	1	16.43	16.44	0.608695652173913
Lmb_nzt4_03474	0.3120739	-3.6086405	-4.1006405	.	.	.	.	.	0	.	0	.	0	.	0.666	0.416	0	1	0.4	0	1	21197.27	197	0.5	6.6464	0	68	106	64	22	111	39	21	18	0.953488372093023	0.0	0.0	0.0	1	1	1	1	0	1	1	2	22.12	37.96	0.565217391304348
Lmb_nzt4_01508	0.30940795	1.162007	5.982007	.	.	.	unaffected_pathogenicity,reduced_virulence	PHI:9126,PHI:7705	0	.	0	.	0	AA3_2,AA3_3,AA8,AA3_1,AA3	0.0	0.03	1	1	0.73	0	0	66440.27	611	12.5	9.012	2	199	341	178	74	343	122	71	51	1.06756756756757	0.0	0.0	0.0	1	1	1	1	1	1	0	0	0.03	0.36	0.0
Lmb_nzt4_09445	0.3056347	5.5272415	-0.0947585000000001	.	.	.	.	.	0	.	0	.	0	.	0.999	0.938	0	0	0.62	0	0	17668.33	163	4.0	7.7979	9	58	90	45	16	100	36	21	15	0.75	.	.	.	0	0	0	0	0	0	0	0	0.01	0.01	0.0
Lmb_nzt4_05928	0.30410466	0.608346000000002	5.966346	.	.	.	.	.	0	.	0	.	0	AA2	0.001	0.106	1	1	0.68	0	0	33514.75	322	-5.0	5.0793	8	139	207	110	25	187	56	27	29	0.452631578947369	0.0	1.0	0.0	1	1	1	1	1	1	0	0	0.42	0.45	0.0
Lmb_nzt4_12907	0.30410466	-0.0187870000000001	5.681213	.	.	.	.	.	0	.	0	.	0	.	0.0	0.0500000000000001	1	1	0.63	0	0	34117.97	313	-34.5	3.917	7	112	195	76	48	179	77	24	53	0.659090909090909	0.0	0.0	0.0	1	1	1	1	1	1	0	0	0.62	2.82	0.0
Lmb_nzt4_03398	0.29972798	4.9388115	5.8728115	.	.	.	loss_of_pathogenicity,reduced_virulence	PHI:1166,PHI:2081	0	.	1	PF01764	0	.	0.0	0.011	1	1	0.39	0	0	66893.4	616	-0.5	6.4533	23	264	378	129	77	305	136	73	63	0.742424242424242	0.0	0.0	0.0	1	1	1	1	1	1	0	0	13.07	13.1	0.0
Lmb_nzt4_09297	0.29936188	0.6439375	5.3859375	.	.	.	reduced_virulence	PHI:5186,PHI:5185	0	.	0	.	0	AA2	0.0	0.043	1	1	0.17	0	0	58618.89	534	-14.0	4.8699	6	166	300	163	49	276	132	62	70	0.990825688073394	0.0	0.0	0.0	1	0	1	1	0	1	0	0	0.05	0.09	0.0
Lmb_nzt4_11460	0.29626948	0.557753499999999	5.9097535	.	.	.	.	.	0	.	0	.	0	.	0.0	0.108	1	1	0.6	0	0	42406.37	397	3.5	7.4328	3	148	238	119	39	212	63	35	28	0.864583333333333	0.0	0.0	0.0	1	1	1	1	1	1	0	0	0.16	1.52	0.0
Lmb_nzt4_07380	0.29601723	0.7724175	4.9124175	.	.	.	.	.	0	.	0	.	0	.	0.031	0.279	1	1	0.48	0	0	6354.43	59	4.0	9.5794	3	25	35	19	6	37	8	6	2	0.846153846153846	.	.	.	1	1	1	0	1	0	0	0	0.03	0.03	0.0
Lmb_nzt4_01526	0.29282534	1.823172	5.795172	.	.	.	.	.	0	.	0	.	0	.	0.0	0.338	1	1	0.41	0	0	42741.17	390	-2.5	6.115	4	126	209	106	52	224	71	37	34	0.907216494845361	0.0	0.0	0.0	1	1	1	1	1	1	0	0	4.62	4.62	0.0
Lmb_nzt4_03790	0.29115552	0.632349499999999	5.9843495	.	.	.	.	.	0	.	0	.	0	.	0.0	0.108	1	1	0.77	0	0	23523.26	217	-1.0	5.1321	6	98	141	57	22	110	29	14	15	0.782608695652174	0.0	0.0	0.0	1	1	1	1	1	1	0	1	21.78	21.87	0.565217391304348
Lmb_nzt4_09882	0.2910611	5.731294	5.999294	.	.	.	reduced_virulence	PHI:256,PHI:257	0	.	1	PF11327	0	.	0.027	0.095	1	1	0.73	0	0	31010.77	314	2.0	7.6121	5	150	218	98	11	191	51	27	24	0.353448275862069	0.0	0.0	0.0	1	1	1	1	1	1	0	0	3.22	3.45	0.0
Lmb_nzt4_12292	0.28853127	8.859157	4.497157	.	.	.	.	.	0	.	0	.	0	.	1.0	0.727	1	1	0.55	0	0	6371.44	58	1.5	7.5183	6	26	32	17	9	40	6	4	2	0.8	.	.	.	0	1	0	0	0	1	0	0	0.04	0.04	0.0
Lmb_nzt4_12606	0.28497624	-0.228379	5.501621	.	.	.	.	.	0	.	0	.	0	GH5_12,GH5_43,GH5_27,GH5	0.0	0.045	1	1	0.27	0	0	87176.24	775	-8.0	5.8712	9	238	401	199	119	424	193	98	95	1.1144578313253	1.0	0.0	0.0	1	0	1	1	1	1	0	0	1.63	1.64	0.0
Lmb_nzt4_04871	0.28245333	0.760654	5.700654	.	.	.	unaffected_pathogenicity,reduced_virulence	PHI:9126,PHI:7705	0	.	0	.	0	AA3_2,AA3,AA3_3	0.0	0.01	1	1	0.55	0	0	66669.23	619	-2.0	6.2729	4	210	365	196	63	352	117	61	56	0.891891891891892	0.0	0.0	0.0	1	0	1	1	1	1	0	0	0.09	0.18	0.0
Lmb_nzt4_11176	0.28245333	5.0262585	5.9722585	.	.	.	unaffected_pathogenicity,loss_of_pathogenicity	PHI:24,PHI:191	0	.	0	.	0	GH3	0.0	0.00900000000000001	1	1	0.57	0	0	83646.34	767	-21.0	4.735	6	247	439	231	96	443	157	72	85	0.870466321243523	0.0	0.0	0.0	1	1	1	1	1	1	0	0	0.11	0.11	0.0
Lmb_nzt4_11030	0.28245333	0.286982500000001	5.9509825	.	.	.	.	.	0	.	0	.	0	AA7	0.0	0.0560000000000001	1	1	0.56	0	0	51396.54	479	4.5	8.4038	4	168	283	159	48	286	88	47	41	0.826771653543307	0.0	0.0	0.0	1	1	1	1	1	1	0	0	0.06	0.95	0.0
Lmb_nzt4_05396	0.28245333	-0.0353805000000009	5.8086195	.	.	.	.	.	0	.	0	.	0	.	0.0	0.026	1	1	0.24	0	0	52315.84	483	-6.0	5.1946	3	172	285	152	43	265	103	50	53	0.807017543859649	1.0	0.0	0.0	1	1	1	1	1	1	0	0	0.15	0.16	0.0
Lmb_nzt4_12458	0.28245333	0.258420000000001	5.99442	.	.	.	.	.	0	.	0	.	0	GH43_23,GH43_22,GH43_27,GH43_30,GH43_14,GH43_24,GH43_20,GH43_33,GH43,GH43_9,GH43_19,GH43_4,GH43_10,GH43_11,GH43_36,GH43_2,GH43_31,GH43_34,GH43_32,GH43_5,GH43_1,GH43_17,GH117,GH43_37,GH43_28,GH43_12,GH32,GH43_8,GH43_6,GH43_35,GH43_29,GH43_7,GH43_18,GH43_21,GH43_26,GH43_16,GH43_3	0.0	0.0440000000000001	1	1	0.7	0	0	72218.35	658	-13.5	4.9448	3	234	380	167	93	360	135	64	71	1.0	0.0	0.0	0.0	1	1	1	1	1	1	0	0	1.29	1.31	0.0
Lmb_nzt4_05799	0.28245333	-1.1302415	3.8037585	.	.	.	unaffected_pathogenicity,reduced_virulence	PHI:2411,PHI:3146,PHI:7689	0	.	0	.	0	.	0.0	0.011	1	1	0.47	1	0	60982.27	575	-4.5	5.6833	4	214	334	187	52	336	110	55	55	0.8	0.0	0.0	0.0	1	1	1	1	1	1	0	1	0.69	21.0	0.0
Lmb_nzt4_03349	0.2821303	-2.9911045	2.6488955	.	.	.	.	.	0	.	0	.	0	GH16	0.0	0.0600000000000001	1	1	0.47	1	0	41662.36	373	-16.0	4.3396	5	114	213	92	45	196	76	31	45	1.10666666666667	0.0	0.0	0.0	1	1	1	1	1	1	1	0	13.38	26.84	0.0
Lmb_nzt4_12900	0.28199756	0.333794000000001	5.961794	.	.	.	.	.	0	.	0	.	0	.	0.0	0.0620000000000001	1	1	0.38	0	0	49354.06	440	-15.5	4.5674	13	133	249	102	55	236	106	47	59	1.06451612903226	0.0	0.0	0.0	1	1	1	1	1	1	0	0	0.62	0.64	0.0
Lmb_nzt4_02975	0.2819045	0.0188565000000005	5.9588565	.	.	.	.	.	0	.	0	.	0	.	0.0	0.01	1	1	0.26	0	0	54084.79	503	-11.5	5.1751	14	167	311	135	55	293	119	58	61	0.601307189542484	1.0	0.0	0.0	1	1	1	1	1	1	0	0	1.75	1.79	0.0
Lmb_nzt4_03421	0.281309	-6.422256	-0.500256	.	.	.	.	.	0	.	0	.	0	.	0.0	0.013	0	0	0.48	0	0	47091.43	450	-8.5	5.3865	4	190	276	142	47	259	101	50	51	0.460431654676259	.	.	.	0	0	0	0	0	0	0	0	0.0	0.01	0.0
Lmb_nzt4_11546	0.2797901	1.1861925	5.8901925	.	.	.	.	.	0	.	0	.	0	.	0.013	0.203	1	1	0.49	0	0	22595.34	209	-1.0	5.7602	4	84	129	60	17	107	40	20	20	0.653061224489796	0.0	0.0	0.0	1	1	1	1	1	1	0	0	0.93	0.93	0.0
Lmb_nzt4_03472	0.2764032	6.057869	0.321869	.	.	.	.	.	0	.	0	.	0	.	1.0	0.956	0	0	0.69	0	0	10617.21	98	0.5	6.6497	10	40	59	27	10	59	20	11	9	0.772727272727273	.	.	.	0	0	0	0	0	0	0	0	0.08	0.09	0.0
Lmb_nzt4_08767	0.2709482	1.095189	5.841189	.	.	.	.	.	0	.	0	.	0	.	0.0	0.209	1	1	0.4	0	0	43370.49	399	0.5	6.6311	6	141	233	124	44	234	73	38	35	0.835051546391753	0.0	1.0	0.0	1	1	1	1	1	1	0	0	3.29	4.21	0.0
Lmb_nzt4_09478	0.26880753	0.695626	5.927626	.	.	.	.	.	0	.	0	.	0	GH76	0.0	0.128	1	1	0.69	0	0	38255.77	346	-6.5	4.7615	2	122	191	108	44	192	67	31	36	0.987654320987654	0.0	0.0	0.0	1	1	1	1	1	1	0	0	0.09	0.1	0.0
Lmb_nzt4_05214	0.26807916	0.139288	4.741288	.	.	.	.	.	0	.	0	.	0	.	0.012	0.221	1	1	0.59	0	0	5256.16	47	0.5	6.9404	2	17	25	14	5	27	9	5	4	1.375	.	.	.	1	1	0	0	0	1	0	0	0.2	0.2	0.0
Lmb_nzt4_07412	0.2667312	0.290629999999999	5.23663	.	.	.	reduced_virulence	PHI:2921,PHI:48,PHI:9075,PHI:9058	0	.	0	.	0	AA1_3,AA1_2	0.0	0.00900000000000001	1	1	0.34	0	0	67166.23	596	-12.5	5.4887	5	169	320	157	96	326	142	71	71	1.15702479338843	0.0	0.0	0.0	1	1	1	1	1	1	0	0	2.85	2.88	0.0
Lmb_nzt4_03520	0.26637065	-0.199501999999999	5.740498	.	.	.	.	.	0	.	0	.	0	GH55	0.0	0.01	1	1	0.78	0	0	86281.95	801	-2.0	6.2364	12	290	473	229	90	460	130	67	63	0.954773869346734	0.0	0.0	0.0	1	0	1	1	1	1	0	0	4.05	4.25	0.0
Lmb_nzt4_02917	0.26444858	0.376336	5.752336	.	.	.	.	.	0	.	0	.	0	.	0.0	0.104	1	1	0.6	0	0	50827.2	468	1.0	6.664	2	150	260	147	60	276	94	50	44	1.04464285714286	0.0	0.0	0.0	1	1	1	1	1	1	0	0	0.23	0.35	0.0
Lmb_nzt4_04508	0.26444858	0.453919000000001	5.913919	.	.	.	.	.	0	.	0	.	0	.	0.0	0.09	1	1	0.44	0	0	50509.3	459	-4.0	5.9317	0	138	256	140	48	250	104	53	51	0.979591836734694	0.0	0.0	0.0	1	1	1	1	1	1	0	0	0.99	1.02	0.0
Lmb_nzt4_08603	0.26355487	0.4175005	-0.5244995	.	.	.	lethal,loss_of_pathogenicity,reduced_virulence	PHI:5271,PHI:685,PHI:2022,PHI:59	0	.	0	.	0	.	0.529	0.628	0	0	0.25	0	0	30754.77	288	2.0	7.2641	4	105	159	95	22	155	66	35	31	0.917808219178082	.	.	.	0	0	0	0	0	0	0	0	0.11	0.12	0.0
Lmb_nzt4_09290	0.26355487	-2.149854	-0.505854	.	.	.	.	.	0	.	0	.	0	.	0.27	0.456	0	0	0.07	0	0	34027.94	317	0.0	6.497	4	106	172	114	29	187	73	39	34	0.609756097560976	.	.	.	0	0	0	0	0	0	0	0	0.0	0.11	0.0
Lmb_nzt4_05008	0.2633272	-6.2423845	-4.0583845	.	.	.	.	.	0	.	0	.	0	.	0.103	0.533	0	1	0.14	0	1	31444.69	275	4.5	7.106	8	83	128	68	46	142	71	41	30	1.57142857142857	0.0	0.0	0.0	1	1	1	1	1	1	1	2	14.3	33.72	0.85
Lmb_nzt4_06776	0.26061857	-0.354850999999999	5.249149	.	.	.	.	.	0	.	0	.	0	AA12	0.0	0.066	1	1	0.81	0	0	69911.3	654	5.0	7.1232	10	258	405	175	81	370	112	62	50	0.861271676300578	0.0	0.0	0.0	1	1	0	1	0	1	0	0	0.06	0.07	0.0
Lmb_nzt4_00262	0.258906	1.0748845	2.8508845	.	.	.	.	.	0	.	0	.	0	.	0.323	0.381	1	1	0.43	1	0	33675.95	318	6.0	8.4359	6	136	191	58	37	181	70	39	31	0.59	0.0	0.0	0.0	1	1	1	1	0	1	1	1	0.06	26.89	0.0
Lmb_nzt4_11100	0.25872144	-6.4429515	-0.5089515	.	.	.	.	.	0	.	0	.	0	.	0.0	0.011	0	0	0.03	0	0	55722.13	515	-7.0	5.5109	5	172	290	142	38	261	129	64	65	0.517482517482518	.	.	.	0	0	0	0	0	0	0	0	0.01	0.03	0.0
Lmb_nzt4_04887	0.25765097	5.50976	5.28176	.	.	.	.	.	0	.	0	.	0	.	0.55	0.488	1	1	0.49	0	0	8723.95	77	1.5	7.2135	3	24	42	22	10	43	15	9	6	0.529411764705882	0.0	0.0	0.0	1	1	1	1	0	0	0	0	0.02	0.02	0.0
Lmb_nzt4_04787	0.2567266	5.325667	-0.098333	.	.	.	.	.	0	.	0	.	0	.	1.0	0.904	0	0	0.66	0	0	13974.06	127	4.5	7.8129	9	46	69	35	13	67	27	17	10	1.18181818181818	.	.	.	0	0	0	0	0	0	0	0	0.0	0.0	0.0
Lmb_nzt4_09892	0.25390208	-1.667046	-0.537046	.	.	.	reduced_virulence	PHI:6904	0	.	0	.	0	.	0.0440000000000001	0.601	0	0	0.63	0	0	37197.26	344	0.5	6.6117	2	109	199	112	34	190	82	43	39	1.29333333333333	.	.	.	0	0	0	0	0	0	0	0	0.0	0.0	0.0
Lmb_nzt4_09033	0.25031653	7.184345	4.892345	.	.	.	.	.	0	.	0	.	0	.	0.969	0.413	1	1	0.33	0	0	15625.3	141	19.0	11.4383	1	46	63	43	14	78	41	31	10	1.0	1.0	0.0	1.0	1	1	1	1	0	0	0	0	0.08	0.08	0.0
Lmb_nzt4_09679	0.2496998	-0.184655	5.755345	.	.	.	.	.	0	.	0	.	0	.	0.0	0.01	1	1	0.42	0	0	65293.93	603	-3.0	6.0253	12	221	375	168	42	283	128	65	63	1.2020202020202	0.0	0.0	0.0	1	1	1	1	1	1	0	0	0.02	0.02	0.0
Lmb_nzt4_05101	0.24831441	0.541811000000001	5.485811	.	.	.	.	.	0	.	0	.	0	GH5_11,GH5_51,GH5_1,GH5,GH5_26,GH5_24,GH5_16	0.0	0.176	1	1	0.68	0	0	45651.51	407	0.5	6.5826	5	124	221	109	54	217	81	43	38	1.34666666666667	0.0	0.0	0.0	1	1	1	1	1	1	0	0	0.18	0.23	0.0
Lmb_nzt4_06355	0.24760833	4.1908515	4.9268515	.	.	.	increased_virulence_(hypervirulence),reduced_virulence,unaffected_pathogenicity	PHI:106,PHI:542,PHI:7253,PHI:7209,PHI:6090,PHI:1034	0	.	0	.	0	.	0.0	0.0440000000000001	1	1	0.33	0	0	80950.15	738	-12.0	5.3013	1	238	416	206	94	398	169	83	86	0.847457627118644	0.0	0.0	0.0	1	0	0	1	0	1	0	0	0.05	0.06	0.0
Lmb_nzt4_12892	0.24670044	5.1613255	5.9873255	.	.	.	loss_of_pathogenicity,reduced_virulence	PHI:1071,PHI:526,PHI:6739	0	.	0	.	0	GH31	0.0	0.029	1	1	0.58	0	0	100619.74	895	-16.0	5.1422	8	262	481	224	130	486	202	98	104	1.15957446808511	0.0	0.0	0.0	1	1	1	1	1	1	0	0	0.51	0.54	0.0
Lmb_nzt4_03041	0.24670044	0.903079000000001	5.729079	.	.	.	unaffected_pathogenicity,reduced_virulence	PHI:2921,PHI:48,PHI:9058,PHI:1011,PHI:397,PHI:552,PHI:9074,PHI:2700,PHI:2920,PHI:3991,PHI:3919,PHI:9075,PHI:712	0	.	0	.	0	AA1_3,AA1_2,AA1_1	0.0	0.029	1	1	0.73	0	0	68706.71	612	-5.5	6.1751	9	174	339	166	96	337	131	70	61	1.03676470588235	0.0	0.0	0.0	1	1	1	1	1	1	0	0	0.01	0.07	0.0
Lmb_nzt4_04828	0.24670044	0.7726715	5.6586715	.	.	.	reduced_virulence	PHI:3859,PHI:3813	0	.	0	.	0	GH5_45,GH5_50,GH5_25,GH5_47,GH5_38,GH5_52,GH5_1,GH5_46,GH5_23,GH5_37,GH5_9,GH5_44,GH5_8,GH5_33,GH5_54,GH5_36,GH5_49,GH5_15,GH5,GH5_26,GH5_14,GH5_4,GH5_22,GH5_39	0.0	0.019	1	1	0.59	0	0	47835.78	423	-7.5	5.0189	4	119	223	119	63	235	100	48	52	1.30337078651685	0.0	0.0	0.0	1	1	1	1	1	1	0	0	0.64	0.65	0.0
Lmb_nzt4_12324	0.24670044	0.501655	5.447655	.	.	.	unaffected_pathogenicity,reduced_virulence	PHI:2920,PHI:1011,PHI:9058,PHI:48,PHI:397,PHI:552,PHI:9074	0	.	0	.	0	AA1_3,AA1_2,AA1,AA1_1	0.0	0.00900000000000001	1	1	0.36	0	0	67149.42	602	-11.0	5.5936	7	178	325	160	98	349	131	66	65	1.04347826086957	1.0	1.0	0.0	1	0	1	1	0	1	0	0	0.09	0.45	0.0
Lmb_nzt4_01150	0.24670044	-0.222751499999998	5.7232485	.	.	.	.	.	0	.	0	.	0	GH158,GH2	0.0	0.00900000000000001	1	1	0.18	0	0	164221.9	1477	-24.5	5.3495	21	463	794	429	192	822	343	169	174	0.973856209150327	0.0	0.0	0.0	1	0	1	1	1	1	0	0	0.05	0.08	0.0
Lmb_nzt4_11624	0.24346945	8.0253935	4.4433935	.	.	.	.	.	0	.	0	.	0	.	0.992	0.605	1	1	0.79	0	0	13290.59	125	10.5	10.5898	7	55	77	44	8	77	23	17	6	0.67741935483871	.	.	.	1	1	1	0	0	1	0	0	0.0	0.27	0.0
Lmb_nzt4_01104	0.24076337	-3.3333035	2.6426965	.	.	.	.	.	0	.	0	.	0	.	0.0	0.004	1	1	0.79	1	0	21359.52	216	-4.5	4.3407	0	113	158	76	15	123	22	9	13	0.549295774647887	0.0	0.0	0.0	1	1	1	1	1	1	1	1	10.92	30.67	0.0
Lmb_nzt4_02803	0.23943293	-0.197050499999999	5.7429495	.	.	.	unaffected_pathogenicity	PHI:2032	0	.	0	.	0	CE1,CE10	0.0	0.01	1	1	0.49	0	0	59442.59	552	-14.5	4.5117	4	182	326	170	70	340	86	37	49	0.806451612903226	0.0	0.0	0.0	1	1	1	1	0	1	0	0	0.01	0.03	0.0
Lmb_nzt4_01003	0.23943293	4.7802445	5.7262445	.	.	.	unaffected_pathogenicity,loss_of_pathogenicity	PHI:24,PHI:191	0	.	0	.	0	GH3	0.0	0.00900000000000001	1	1	0.73	0	0	85241.23	789	-27.5	4.4265	11	280	459	235	93	461	135	57	78	0.752475247524752	0.0	0.0	0.0	1	0	1	1	1	1	0	0	0.06	0.06	0.0
Lmb_nzt4_00492	0.23740089	-0.3124855	5.6275145	.	.	.	.	.	0	.	0	.	0	.	0.0	0.01	1	1	0.31	0	0	58254.23	528	-13.0	4.7794	1	172	297	160	60	282	115	53	62	0.956521739130435	1.0	0.0	0.0	1	0	1	1	1	1	0	0	0.01	0.01	0.0
Lmb_nzt4_12298	0.23740089	-0.00842299999999918	5.931577	.	.	.	.	.	0	.	0	.	0	GH5_54,GH5_38,GH5_46,CBM46,GH5_25,GH5,GH5_47,GH5_8,GH5_4,GH5_39,GH5_36,GH5_5,GH5_37	0.0	0.01	1	1	0.59	0	0	63127.88	575	-5.5	5.4962	3	202	347	177	74	317	121	60	61	0.970149253731343	0.0	0.0	0.0	1	1	1	1	1	1	0	0	2.54	2.55	0.0
Lmb_nzt4_05168	0.23652393	4.7458295	5.6918295	.	.	.	unaffected_pathogenicity,loss_of_pathogenicity	PHI:24,PHI:191	0	.	0	.	0	GH3	0.0	0.00900000000000001	1	1	0.39	0	0	88155.58	816	-24.0	4.6288	6	277	475	247	93	471	152	68	84	0.792270531400966	0.0	0.0	0.0	1	1	1	1	1	1	0	0	0.0	0.01	0.0
Lmb_nzt4_04687	0.23652393	5.139601	5.743601	.	.	.	unaffected_pathogenicity,loss_of_pathogenicity	PHI:24,PHI:191	0	.	0	.	0	GH3	0.0	0.066	1	1	0.73	0	0	94413.71	876	-34.5	4.383	8	305	526	246	106	502	168	70	98	0.870535714285714	0.0	0.0	0.0	1	0	1	1	1	1	0	0	0.0	0.01	0.0
Lmb_nzt4_10722	0.23443344	0.430318000000001	5.818318	.	.	.	.	.	0	.	0	.	0	.	0.0	0.102	1	1	0.3	0	0	49413.65	459	-3.0	6.1913	3	160	254	141	45	242	111	58	53	0.885714285714286	1.0	0.0	0.0	1	1	1	1	1	1	0	0	2.21	2.55	0.0
Lmb_nzt4_11318	0.23384857	0.3598195	5.9998195	.	.	.	.	.	0	.	0	.	0	AA11,CBM19	0.0	0.0600000000000001	1	1	0.72	0	0	38565.42	380	2.0	6.9772	10	169	269	97	31	227	55	30	25	0.511111111111111	0.0	0.0	0.0	1	1	1	1	1	1	0	0	0.21	0.21	0.0
Lmb_nzt4_04548	0.23185721	-2.65045	2.67155	.	.	.	.	.	0	.	0	.	0	.	0.01	0.103	1	1	0.87	1	0	20558.41	209	-12.0	3.6762	12	116	154	60	10	120	22	5	17	0.478260869565217	0.0	0.0	0.0	1	1	1	1	1	1	0	1	0.49	19.89	0.0
Lmb_nzt4_12288	0.22723144	0.2618445	5.9918445	.	.	.	.	.	0	.	0	.	0	GH158,GH2	0.0	0.045	1	1	0.38	0	0	100538.21	903	-13.0	5.5027	5	276	500	236	121	478	211	105	106	1.01047120418848	0.0	0.0	0.0	1	1	1	1	1	1	0	0	0.09	0.14	0.0
Lmb_nzt4_07845	0.22320646	0.286832500000001	5.7048325	.	.	.	.	.	0	.	0	.	0	.	0.0	0.097	1	1	0.13	0	0	34952.56	305	-3.5	5.8316	6	83	151	75	43	164	85	43	42	1.05	0.0	0.0	0.0	1	1	1	1	1	1	0	0	0.14	0.14	0.0
Lmb_nzt4_12568	0.22171819	0.035876500000001	5.9758765	.	.	.	.	.	0	.	0	.	0	.	0.0	0.01	1	1	0.5	0	0	51637.35	486	-19.0	4.3386	1	182	328	89	31	236	98	40	58	0.583333333333333	1.0	0.0	0.0	1	1	1	1	1	1	0	0	8.53	8.53	0.0
Lmb_nzt4_02638	0.22171819	1.023371	5.963371	.	.	.	reduced_virulence	PHI:4987	0	.	0	.	0	GH20	0.0	0.01	1	1	0.68	0	0	67307.95	612	-9.5	5.1063	8	194	348	186	70	338	122	59	63	1.06015037593985	1.0	1.0	0.0	1	1	1	1	1	1	0	0	9.5	9.5	0.0
Lmb_nzt4_03061	0.2199629	0.0428480000000002	5.784848	.	.	.	.	.	0	.	0	.	0	PL4,PL4_1	0.0	0.043	1	1	0.71	0	0	62340.21	558	5.5	7.5453	3	158	297	147	71	308	125	68	57	1.30172413793103	0.0	0.0	0.0	1	1	1	1	1	1	0	0	15.39	15.42	0.0
Lmb_nzt4_05037	0.21939614	1.005308	5.951308	.	.	.	reduced_virulence	PHI:4103	0	.	0	.	0	.	0.0	0.00900000000000001	1	1	0.42	0	0	87349.24	781	-25.5	4.7081	1	234	424	214	119	430	182	83	99	1.13414634146341	0.0	0.0	0.0	1	1	1	1	1	1	0	0	0.01	0.02	0.0
Lmb_nzt4_00214	0.2172477	0.423846	5.751846	.	.	.	.	.	0	.	0	.	0	GH105	0.0	0.112	1	1	0.44	0	0	47431.06	416	-9.5	5.1211	0	120	210	109	74	230	99	48	51	1.25609756097561	0.0	0.0	0.0	1	1	1	1	1	1	0	0	0.05	0.06	0.0
Lmb_nzt4_10115	0.21296749	6.3728245	5.2748245	.	.	.	.	.	0	.	0	.	0	.	0.515	0.668	1	1	0.46	0	0	8872.13	79	-0.5	5.7366	3	28	40	17	11	42	18	9	9	1.66666666666667	0.0	0.0	0.0	1	1	0	1	1	1	0	0	5.77	5.77	0.0
Lmb_nzt4_01765	0.21235996	5.1832995	5.9972995	.	.	.	effector_(plant_avirulence_determinant),unaffected_pathogenicity	PHI:3378,PHI:1575,PHI:3216,PHI:1581	0	.	1	PF03443	1	AA9	0.0	0.031	1	1	0.66	0	0	37187.4	360	-10.0	4.717	2	150	236	115	39	219	64	29	35	0.566929133858268	1.0	0.0	0.0	1	1	1	1	1	1	0	1	20.33	20.36	0.608695652173913
Lmb_nzt4_04848	0.21168569	5.287146	-0.130854	.	.	.	.	.	0	.	0	.	0	.	1.0	0.903	0	0	0.44	0	0	12755.62	116	3.5	7.7501	10	44	66	37	7	62	25	15	10	0.541666666666667	.	.	.	0	0	0	0	0	0	0	0	0.0	0.0	0.0
Lmb_nzt4_04335	0.20915812	5.191	5.999	.	.	.	loss_of_pathogenicity,reduced_virulence	PHI:5393,PHI:352	0	.	1	PF00187	0	CBM18,AA5,AA5_2,AA5_1	0.0	0.032	1	1	0.79	0	0	86970.38	825	7.0	7.3399	32	312	535	198	76	487	147	80	67	0.701244813278008	1.0	0.0	0.0	1	1	1	1	1	1	0	0	4.68	4.97	0.0
Lmb_nzt4_08395	0.20688313	6.3211455	4.7051455	.	.	.	effector_(plant_avirulence_determinant),unaffected_pathogenicity,reduced_virulence	PHI:5498,PHI:7649,PHI:7651	0	.	1	PF00188	0	.	0.01	0.426	1	1	0.64	0	0	25875.58	237	-11.5	4.2419	6	87	136	62	29	130	42	16	26	0.87037037037037	0.0	0.0	0.0	1	1	1	1	1	1	0	0	0.96	0.97	0.0
Lmb_nzt4_13325	0.20638648	1.953161	-0.506839	.	.	.	lethal,increased_virulence_(hypervirulence),reduced_virulence,unaffected_pathogenicity,loss_of_pathogenicity	PHI:7696,PHI:5271,PHI:6957,PHI:59,PHI:9460,PHI:8929,PHI:5272,PHI:2837,PHI:2802,PHI:7485,PHI:6956,PHI:5440,PHI:2844,PHI:685,PHI:2312,PHI:2269,PHI:784,PHI:3866,PHI:2022,PHI:4077,PHI:7511,PHI:2835,PHI:3301,PHI:8927	0	.	0	.	0	.	0.8	0.61	0	0	0.19	0	0	28474.37	268	-3.0	5.3722	4	94	151	90	25	160	57	28	29	1.01428571428571	.	.	.	0	0	0	0	0	0	0	0	0.01	0.09	0.0
Lmb_nzt4_12604	0.20549369	0.9249375	5.4629375	.	.	.	reduced_virulence	PHI:5236	0	.	0	.	0	.	0.0	0.077	1	1	0.02	0	0	57161.66	516	5.0	7.1461	7	157	240	151	57	269	156	84	72	0.975609756097561	1.0	0.0	0.0	1	1	1	1	1	1	0	0	1.19	1.19	0.0
Lmb_nzt4_02323	0.20110166	0.568001500000001	5.9980015	.	.	.	unaffected_pathogenicity	PHI:2807	0	.	0	.	0	.	0.0	0.095	1	1	0.74	0	0	46347.8	440	3.5	7.5398	17	186	292	119	50	255	67	36	31	0.78030303030303	0.0	0.0	0.0	1	1	1	1	1	1	0	0	0.48	0.52	0.0
Lmb_nzt4_05520	0.19563743	1.014394	2.136394	.	.	.	.	.	0	.	0	.	0	.	0.012	0.801	1	1	0.55	1	0	7372.42	66	-5.0	3.857	4	23	37	17	7	42	11	3	8	0.666666666666667	.	.	.	1	0	1	0	0	0	1	1	21.74	21.74	0.652173913043478
Lmb_nzt4_05874	0.19331795	0.7410395	5.6750395	.	.	.	unaffected_pathogenicity,reduced_virulence	PHI:541,PHI:9144,PHI:2032,PHI:6121	0	.	0	.	0	CE1,CE10	0.0	0.011	1	1	0.42	0	0	64552.68	591	-1.5	6.2534	4	198	338	183	70	345	125	64	61	0.704697986577181	0.0	0.0	0.0	1	1	1	1	1	1	0	1	20.85	20.92	0.695652173913043
Lmb_nzt4_08902	0.18596938	9.2972485	4.8032485	.	.	.	.	.	0	.	0	.	0	.	0.947	0.802	1	1	0.46	0	0	13030.07	120	10.5	9.4705	6	44	65	33	9	59	30	22	8	0.72	1.0	0.0	0.0	1	1	1	1	1	1	0	0	0.63	0.63	0.0
Lmb_nzt4_12259	0.17961276	0.0394290000000002	5.847429	.	.	.	.	.	0	.	0	.	0	.	0.0	0.032	1	1	0.64	0	0	48608.7	442	-9.5	4.7263	1	129	255	125	49	243	85	39	46	1.12244897959184	0.0	0.0	0.0	1	1	1	1	1	1	0	0	0.16	0.24	0.0
Lmb_nzt4_12155	0.17961276	0.026165999999999	5.972166	.	.	.	.	.	0	.	0	.	0	.	0.0	0.00900000000000001	1	1	0.47	0	0	82744.85	761	-10.0	5.0345	7	255	438	206	92	429	144	69	75	0.972826086956522	0.0	0.0	0.0	1	1	1	1	1	1	0	0	0.23	0.24	0.0
Lmb_nzt4_05296	0.17961276	-0.886586500000001	5.0474135	.	.	.	.	.	0	.	0	.	0	.	0.0	0.011	1	1	0.5	0	0	72879.72	679	-26.0	4.4559	9	243	424	179	78	384	133	57	76	0.648936170212766	.	.	.	1	1	1	0	0	1	0	0	2.57	2.57	0.0
Lmb_nzt4_11987	0.17961276	0.4002285	5.9982285	.	.	.	.	.	0	.	0	.	0	GH128,GH5	0.0	0.067	1	1	0.68	0	0	49375.06	469	-1.5	6.3098	7	187	304	121	52	259	85	45	40	0.715328467153285	0.0	0.0	0.0	1	1	1	1	1	1	0	0	4.44	4.44	0.0
Lmb_nzt4_07420	0.17961276	0.943971	5.883971	.	.	.	unaffected_pathogenicity,reduced_virulence	PHI:541,PHI:2032,PHI:6121	0	.	0	.	0	CE10	0.0	0.01	1	1	0.71	0	0	60361.31	561	-10.5	4.5899	5	187	330	172	65	338	92	41	51	0.965277777777778	0.0	0.0	0.0	1	1	1	1	1	1	0	0	0.06	0.22	0.0
Lmb_nzt4_08154	0.17961276	0.699795	5.645795	.	.	.	reduced_virulence	PHI:5349,PHI:3076	0	.	0	.	0	GH65	0.0	0.00900000000000001	1	1	0.69	0	0	114616.39	1043	-23.0	4.9416	6	343	615	291	147	575	200	95	105	0.98728813559322	0.0	0.0	0.0	1	0	1	1	1	1	0	0	0.44	0.64	0.0
Lmb_nzt4_01404	0.17961276	5.0392295	5.5112295	.	.	.	reduced_virulence,unaffected_pathogenicity,loss_of_pathogenicity	PHI:72,PHI:7934,PHI:6812,PHI:6784,PHI:7926,PHI:6790,PHI:3973,PHI:9401,PHI:9400,PHI:7932	0	.	0	.	0	.	0.0	0.088	1	1	0.42	0	0	47273.89	447	-3.0	5.6454	5	166	275	148	48	286	70	35	35	0.643410852713178	0.0	1.0	1.0	1	1	1	1	0	1	0	0	0.02	0.12	0.0
Lmb_nzt4_04269	0.17961276	4.801424	5.747424	.	.	.	unaffected_pathogenicity,loss_of_pathogenicity	PHI:24,PHI:191	0	.	0	.	0	GH3	0.0	0.00900000000000001	1	1	0.65	0	0	93284.61	869	-14.0	4.9889	7	297	524	255	98	509	159	76	83	0.789473684210526	0.0	0.0	0.0	1	0	1	1	1	1	0	0	0.01	0.01	0.0
Lmb_nzt4_12779	0.17961276	0.0432095000000015	5.9892095	.	.	.	.	.	0	.	0	.	0	.	0.0	0.00900000000000001	1	1	0.46	0	0	63444.32	590	-17.0	4.6087	4	205	342	187	60	344	112	50	62	0.776315789473684	0.0	0.0	0.0	1	1	1	1	1	1	0	0	0.12	0.59	0.0
Lmb_nzt4_06583	0.17961276	1.4130565	5.9030565	.	.	.	reduced_virulence	PHI:4717	0	.	0	.	0	AA12	0.0	0.085	1	1	0.71	0	0	52257.7	496	-18.5	4.4849	6	193	320	150	45	273	93	40	53	0.62015503875969	0.0	0.0	0.0	1	1	1	1	1	1	0	0	0.01	0.63	0.0
Lmb_nzt4_08073	0.17961276	-0.235220999999999	5.710779	.	.	.	.	.	0	.	0	.	0	.	0.0	0.00900000000000001	1	1	0.42	0	0	59313.31	541	-15.0	4.8337	5	177	312	151	76	306	107	50	57	0.937984496124031	0.0	0.0	0.0	1	1	1	1	1	1	0	0	0.03	0.51	0.0
Lmb_nzt4_07500	0.17961276	-1.156027	4.783973	.	.	.	unaffected_pathogenicity	PHI:716	0	.	0	.	0	AA7	0.0	0.01	1	1	0.44	0	0	68292.67	623	-4.5	5.8283	6	212	359	172	80	348	129	65	64	0.89261744966443	.	.	.	1	0	1	0	0	1	0	0	0.1	0.22	0.0
Lmb_nzt4_09320	0.17961276	4.996566	5.936566	.	.	.	unaffected_pathogenicity,loss_of_pathogenicity	PHI:2138	0	.	0	.	0	GH15,CBM20	0.0	0.01	1	1	0.68	0	0	63483.73	587	1.5	7.1095	8	229	366	173	66	324	95	49	46	0.833333333333333	0.0	0.0	0.0	1	1	1	1	1	1	0	0	0.01	0.02	0.0
Lmb_nzt4_02122	0.17961276	1.222344	5.748344	.	.	.	reduced_virulence	PHI:6265	0	.	0	.	0	GH16	0.0	0.079	1	1	0.45	0	0	59555.32	551	0.0	6.4974	8	181	345	133	53	299	110	57	53	0.71875	0.0	0.0	0.0	1	1	1	1	0	1	0	0	0.55	0.95	0.0
Lmb_nzt4_13067	0.17961276	1.0194405	5.9594405	.	.	.	reduced_virulence	PHI:61	0	.	0	.	0	GH17	0.0	0.01	1	1	0.46	0	0	46140.83	440	-13.5	4.4763	6	176	289	144	32	247	86	37	49	0.661157024793388	0.0	0.0	0.0	1	1	1	1	1	1	0	0	4.51	4.64	0.0
Lmb_nzt4_13016	0.17961276	1.0262365	5.9662365	.	.	.	unaffected_pathogenicity,reduced_virulence	PHI:1046,PHI:3347	0	.	0	.	0	AA7	0.0	0.01	1	1	0.49	0	0	56702.23	533	-12.5	4.5977	5	199	308	175	50	312	97	43	54	0.826086956521739	0.0	0.0	0.0	1	1	1	1	1	1	0	0	0.04	0.34	0.0
Lmb_nzt4_01070	0.17961276	1.398891	5.990891	.	.	.	unaffected_pathogenicity,reduced_virulence	PHI:6569,PHI:4615	0	.	0	.	0	.	0.0	0.0679999999999999	1	1	0.47	0	0	48780.39	468	-15.5	4.5784	4	187	288	149	39	260	95	42	53	0.818181818181818	0.0	0.0	0.0	1	1	1	1	1	1	0	0	0.62	0.64	0.0
Lmb_nzt4_07303	0.17961276	0.0633155000000008	5.9973155	.	.	.	.	.	0	.	0	.	0	.	0.0	0.011	1	1	0.49	0	0	58656.67	553	-5.5	5.4701	6	198	329	188	39	312	105	52	53	0.813432835820895	0.0	0.0	0.0	1	1	1	1	1	1	0	0	0.38	0.39	0.0
Lmb_nzt4_08774	0.17961276	-0.4331155	5.5128845	.	.	.	.	.	0	.	0	.	0	GH95	0.0	0.00900000000000001	1	1	0.68	0	0	87827.55	807	-20.0	4.8001	8	273	462	235	96	453	155	72	83	0.893854748603352	0.0	0.0	0.0	1	0	1	1	1	1	0	0	0.11	0.17	0.0
Lmb_nzt4_13570	0.17961276	0.3530385	5.9990385	.	.	.	.	.	0	.	0	.	0	.	0.0	0.0590000000000001	1	1	0.46	0	0	71780.02	683	1.0	6.6303	9	256	443	166	60	384	129	68	61	0.562790697674419	1.0	0.0	0.0	1	1	1	1	1	1	0	0	0.12	0.12	0.0
Lmb_nzt4_13346	0.17961276	-0.210771	5.723229	.	.	.	.	.	0	.	0	.	0	GH76	0.0	0.011	1	1	0.49	0	0	49784.84	453	-14.0	4.4994	5	148	258	137	51	263	90	39	51	0.834782608695652	0.0	0.0	0.0	1	1	1	1	0	1	0	0	0.02	0.04	0.0
Lmb_nzt4_08449	0.17961276	0.5170155	5.9830155	.	.	.	.	.	0	.	0	.	0	.	0.0	0.089	1	1	0.7	0	0	43307.06	395	-13.5	4.5302	5	128	230	95	53	218	78	34	44	1.1304347826087	0.0	0.0	0.0	1	1	1	1	1	1	0	0	0.03	0.04	0.0
Lmb_nzt4_05477	0.17961276	0.922463999999999	5.862464	.	.	.	unaffected_pathogenicity,reduced_virulence	PHI:541,PHI:9144,PHI:2032,PHI:6121	0	.	0	.	0	CE10	0.0	0.01	1	1	0.55	0	0	61993.5	566	-10.0	4.8781	7	183	318	170	78	341	98	46	52	0.897959183673469	0.0	0.0	0.0	1	1	1	1	1	1	0	0	2.11	2.18	0.0
Lmb_nzt4_13339	0.17961276	0.985640500000001	5.7216405	.	.	.	reduced_virulence	PHI:6501	0	.	0	.	0	GH1,GH5	0.0	0.0440000000000001	1	1	0.58	0	0	69736.08	625	-11.5	4.9367	5	202	351	164	100	351	112	53	59	1.15827338129496	0.0	0.0	0.0	1	0	1	1	1	1	0	0	0.02	0.04	0.0
Lmb_nzt4_05298	0.1787903	-0.00976449999999751	5.9362355	.	.	.	unaffected_pathogenicity	PHI:716	0	.	0	.	0	AA7	0.0	0.00900000000000001	1	1	0.63	0	0	69416.14	640	5.5	6.9542	10	245	369	185	88	365	114	65	49	0.758169934640523	0.0	0.0	0.0	1	1	1	1	1	1	0	0	0.38	27.48	0.0
Lmb_nzt4_13004	0.17853978	0.341941000000001	5.591941	.	.	.	.	.	0	.	0	.	0	.	0.0	0.125	1	1	0.74	0	0	42626.1	392	-7.5	4.9312	5	125	234	117	36	218	76	36	40	0.857142857142857	0.0	0.0	0.0	1	1	1	1	1	1	0	1	17.6	17.86	0.782608695652174
Lmb_nzt4_12593	0.17825526	-0.2725235	5.6734765	.	.	.	.	.	0	.	0	.	0	GH35	0.0	0.00900000000000001	1	1	0.62	0	0	111060.29	1014	-16.0	5.3946	2	333	574	284	149	591	200	99	101	0.98406374501992	0.0	0.0	0.0	1	0	1	1	1	1	0	0	0.47	0.52	0.0
Lmb_nzt4_09747	0.17263651	1.7089275	5.2429275	.	.	.	.	.	0	.	0	.	0	.	0.001	0.41	1	1	0.75	0	0	25979.63	257	-5.5	4.7154	7	112	174	76	20	167	33	15	18	0.472527472527472	0.0	0.0	0.0	1	1	0	1	0	1	0	0	0.93	1.38	0.0
Lmb_nzt4_05418	0.16769886	9.40213	5.98213	.	.	.	.	.	0	.	0	.	0	.	0.999	0.571	1	1	0.37	0	0	14881.7	131	16.5	10.6581	9	42	59	41	10	72	28	23	5	0.952380952380952	0.0	1.0	0.0	1	1	1	1	1	1	0	0	0.04	0.04	0.0
Lmb_nzt4_06340	0.16769147	5.4755395	5.8815395	.	.	.	reduced_virulence,unaffected_pathogenicity,loss_of_pathogenicity	PHI:72,PHI:73,PHI:7934,PHI:7933,PHI:6812,PHI:68,PHI:6784,PHI:6785,PHI:6813,PHI:17,PHI:6791,PHI:6783,PHI:6789,PHI:697,PHI:3973,PHI:6811,PHI:6790	0	.	0	.	0	.	0.0	0.099	1	1	0.4	0	0	49013.25	461	-8.0	4.8506	2	160	270	132	46	265	92	43	49	0.782945736434108	0.0	0.0	0.0	1	1	1	1	1	1	0	1	17.38	17.4	0.722222222222222
Lmb_nzt4_00619	0.16664016	1.3564735	5.6884735	.	.	.	.	.	0	.	0	.	0	CE1	0.0	0.278	1	1	0.26	0	0	37429.01	333	2.5	7.1141	2	99	166	108	44	193	60	33	27	1.01515151515152	0.0	0.0	0.0	1	1	1	1	1	1	0	0	6.22	6.38	0.0
Lmb_nzt4_02629	0.16659576	4.828073	0.412073	.	.	.	.	.	0	.	0	.	0	.	0.979	0.757	0	0	0.45	0	0	8203.31	73	1.5	7.8141	2	25	39	24	8	39	14	8	6	1.46153846153846	.	.	.	0	0	0	0	0	0	0	0	0.01	0.01	0.0
Lmb_nzt4_08271	0.16629547	-1.796229	2.915771	.	.	.	reduced_virulence	PHI:4231	0	.	0	.	0	.	0.0	0.048	1	1	0.8	1	0	39004.66	385	-23.5	3.7849	0	166	257	147	24	225	45	12	33	0.632075471698113	0.0	0.0	0.0	1	1	1	1	1	1	1	0	0.03	12.84	0.0
Lmb_nzt4_06264	0.16036579	5.435739	3.311739	.	.	.	lethal,increased_virulence_(hypervirulence),reduced_virulence,unaffected_pathogenicity,loss_of_pathogenicity	PHI:7696,PHI:5271,PHI:6957,PHI:59,PHI:9460,PHI:2837,PHI:2802,PHI:7485,PHI:5440,PHI:2844,PHI:685,PHI:2312,PHI:2269,PHI:2836,PHI:2247,PHI:784,PHI:4077,PHI:2022,PHI:7511,PHI:2835,PHI:8929	0	.	0	.	0	.	0.736	0.618	1	1	0.46	0	0	28015.08	266	2.0	7.5572	6	100	159	94	16	157	51	27	24	0.859154929577465	.	.	.	1	1	1	0	0	1	0	0	2.78	3.41	0.0
Lmb_nzt4_05081	0.1585021	6.974013	5.864013	.	.	.	.	.	0	.	0	.	0	.	0.841	0.344	1	1	0.61	0	0	17278.82	159	6.0	7.9984	6	62	88	46	27	105	26	18	8	0.452830188679245	0.0	0.0	0.0	1	1	1	1	1	1	0	0	0.01	0.07	0.0
Lmb_nzt4_03142	0.15556338	-6.309	-0.501	.	.	.	.	.	0	.	0	.	0	.	0.0	0.032	0	0	0.62	0	0	48734.33	494	28.5	11.2071	0	189	370	100	20	330	79	55	24	0.215909090909091	.	.	.	0	0	0	0	0	0	0	0	0.0	0.0	0.0
Lmb_nzt4_07375	0.15494847	6.714318	4.620318	.	.	.	.	.	0	.	0	.	0	.	0.896	0.453	1	1	0.65	0	0	7305.23	72	3.0	8.5762	2	31	45	23	4	41	12	8	4	0.45	.	.	.	1	1	0	0	0	1	0	0	0.01	0.01	0.0
Lmb_nzt4_09452	0.15473002	4.2307905	-0.5092095	.	.	.	.	.	0	.	0	.	0	.	0.988	0.802	0	0	0.31	0	0	22582.03	211	-3.5	5.5744	5	73	120	75	19	123	52	26	26	0.8	.	.	.	0	0	0	0	0	0	0	0	0.0	0.34	0.0
Lmb_nzt4_11343	0.15258422	-0.0449555000000013	5.8110445	.	.	.	.	.	0	.	0	.	0	.	0.0	0.024	1	1	0.79	0	0	43079.88	398	7.0	8.3689	7	168	250	103	34	187	70	40	30	1.08219178082192	1.0	0.0	0.0	1	1	1	1	1	1	0	0	0.0	0.15	0.0
Lmb_nzt4_02520	0.15233737	1.4126825	5.6966825	.	.	.	.	.	0	.	0	.	0	.	0.187	0.099	1	1	0.49	0	0	10423.0	94	10.0	11.4079	4	33	54	22	10	46	18	15	3	0.68421052631579	0.0	0.0	0.0	1	1	1	1	0	1	0	0	1.15	1.15	0.0
Lmb_nzt4_10024	0.15167171	7.1748445	3.3288445	.	.	.	.	.	0	.	0	.	0	.	0.968	0.673	1	1	0.66	1	0	8416.65	77	4.5	8.5247	4	31	47	19	11	45	14	10	4	0.590909090909091	0.0	0.0	0.0	1	1	1	1	0	0	1	1	21.47	21.53	1.0
Lmb_nzt4_09532	0.1500845	-0.802822999999998	5.143177	.	.	.	.	.	0	.	0	.	0	GH36	0.0	0.00900000000000001	1	1	0.28	0	0	81740.64	739	-15.0	5.1719	3	227	410	214	103	414	154	75	79	0.92638036809816	.	.	.	1	0	1	0	1	1	0	0	12.06	12.07	0.0
Lmb_nzt4_04815	0.14649796	-0.107254999999999	5.790745	.	.	.	.	.	0	.	0	.	0	.	0.0	0.017	1	1	0.25	0	0	34007.65	305	-17.5	4.4078	3	91	164	86	43	162	74	31	43	0.96969696969697	0.0	1.0	0.0	1	1	1	1	1	1	0	0	3.9	3.9	0.0
Lmb_nzt4_03000	0.14356765	0.164699500000001	5.9906995	.	.	.	.	.	0	.	0	.	0	GH92	0.0	0.029	1	1	0.4	0	0	89606.42	811	-15.5	5.082	9	268	446	203	122	467	168	81	87	0.948717948717949	0.0	0.0	0.0	1	1	1	1	1	1	0	0	0.22	0.37	0.0
Lmb_nzt4_03570	0.1435461	0.2455975	5.9875975	.	.	.	.	.	0	.	0	.	0	.	0.0	0.043	1	1	0.61	0	0	16316.19	159	0.5	6.9186	3	75	117	44	9	83	21	11	10	0.577777777777778	0.0	0.0	0.0	1	1	1	1	1	1	0	0	0.68	0.68	0.0
Lmb_nzt4_02367	0.1435461	0.8181865	5.9901865	.	.	.	.	.	0	.	0	.	0	.	0.0	0.138	1	1	0.63	0	0	33753.74	335	-39.5	3.7174	7	140	234	119	11	174	77	20	57	0.592920353982301	0.0	0.0	0.0	1	1	1	1	1	1	0	0	0.08	0.08	0.0
Lmb_nzt4_04486	0.14125064	-8.892373	-4.026373	.	.	.	.	.	0	.	0	.	0	.	0.001	0.188	0	1	0.31	0	1	38366.59	341	9.0	8.0914	5	111	161	89	56	198	74	45	29	0.755813953488372	.	.	.	1	1	1	0	0	1	1	2	37.92	38.48	0.608695652173913
Lmb_nzt4_06677	0.14040059	-1.179436	-0.489436	.	.	.	.	.	0	.	0	.	0	.	0.714	0.171	0	0	0.64	0	0	7579.83	72	13.5	12.7351	1	29	44	22	4	38	17	16	1	0.434782608695652	.	.	.	0	0	0	0	0	0	0	0	0.07	0.07	0.0
Lmb_nzt4_10394	0.14032227	-0.902686499999999	2.9013135	.	.	.	.	.	0	.	0	.	0	.	0.001	0.365	1	1	0.58	1	0	13939.06	128	-5.0	4.1476	0	47	73	45	9	69	19	7	12	1.45	0.0	0.0	0.0	1	1	0	1	0	0	1	1	21.49	21.64	0.956521739130435
Lmb_nzt4_01900	0.13938844	0.617943	-0.504057	.	.	.	.	.	0	.	0	.	0	.	0.62	0.567	0	0	0.18	0	0	27087.06	252	-1.0	6.2947	4	82	142	79	24	147	65	34	31	0.761194029850746	.	.	.	0	0	0	0	0	0	0	0	0.02	0.03	0.0
Lmb_nzt4_08409	0.1392568	-0.0124105000000001	5.8075895	.	.	.	.	.	0	.	0	.	0	AA7	0.0	0.03	1	1	0.28	0	0	46674.53	431	-12.0	4.7459	7	157	248	131	52	243	85	39	46	0.958333333333333	1.0	0.0	0.0	1	1	1	1	1	1	0	0	10.79	11.74	0.0
Lmb_nzt4_03080	0.13699391	8.288138	5.840138	.	.	.	.	.	0	.	0	.	0	.	0.842	0.566	1	1	0.38	0	0	9565.39	84	8.5	10.7146	5	25	41	27	9	50	16	13	3	0.933333333333333	0.0	0.0	0.0	1	1	1	1	1	1	0	1	21.03	21.07	0.695652173913043
Lmb_nzt4_02436	0.13571095	0.261747500000001	5.9977475	.	.	.	.	.	0	.	0	.	0	.	0.0	0.0440000000000001	1	1	0.69	0	0	53687.35	531	-30.0	3.6911	2	236	392	152	21	275	52	12	40	0.392405063291139	0.0	0.0	0.0	1	1	1	1	1	1	0	0	2.7	2.71	0.0
Lmb_nzt4_02909	0.13456032	-0.245365999999999	5.700634	.	.	.	.	.	0	.	0	.	0	GH51	0.0	0.00900000000000001	1	1	0.55	0	0	73828.24	675	-25.0	4.5079	2	215	390	184	97	395	134	58	76	0.904494382022472	0.0	0.0	0.0	1	0	1	1	1	1	0	0	1.37	1.37	0.0
Lmb_nzt4_05224	0.13370684	8.142995	4.854995	.	.	.	.	.	0	.	0	.	0	.	0.995	0.553	1	1	0.29	0	0	9636.09	86	-4.0	4.5163	4	24	46	27	12	56	21	9	12	0.666666666666667	.	.	.	1	1	1	0	1	1	0	0	0.2	0.2	0.0
Lmb_nzt4_07025	0.13210538	-0.7968055	4.5791945	.	.	.	.	.	0	.	0	.	0	.	0.00900000000000001	0.095	1	1	0.89	0	0	23049.59	227	-5.0	4.6364	5	104	154	63	19	126	29	13	16	0.6875	0.0	0.0	0.0	1	1	1	1	1	1	0	0	0.17	0.32	0.0
Lmb_nzt4_04204	0.13159287	-1.240183	-0.504183	.	.	.	unaffected_pathogenicity,increased_virulence_(hypervirulence),reduced_virulence	PHI:723,PHI:55,PHI:8597,PHI:4196,PHI:5276,PHI:6936,PHI:729,PHI:7844,PHI:3299,PHI:724,PHI:7916,PHI:730,PHI:2290,PHI:728,PHI:726,PHI:727,PHI:2425,PHI:9265,PHI:725,PHI:255,PHI:718,PHI:4505,PHI:714	0	.	0	.	0	.	0.0	0.0440000000000001	0	0	0.0600000000000001	0	0	199987.6	1820	-28.0	5.3273	23	591	968	518	173	940	438	215	223	0.958448753462604	.	.	.	0	0	0	0	0	0	0	0	0.0	0.02	0.0
Lmb_nzt4_06750	0.13140652	-0.245674000000001	5.688326	.	.	.	.	.	0	.	0	.	0	.	0.0	0.011	1	1	0.43	0	0	61948.35	554	-6.0	5.9722	3	146	292	181	76	317	122	63	59	1.11864406779661	0.0	0.0	0.0	1	1	1	1	1	1	0	0	0.34	0.36	0.0
Lmb_nzt4_00679	0.13100728	6.3838565	5.9998565	.	.	.	.	.	0	.	0	.	0	.	0.907	0.157	1	1	0.14	0	0	22976.94	220	1.5	6.9858	1	84	135	54	6	98	68	36	32	0.525423728813559	1.0	0.0	0.0	1	1	1	1	1	1	0	0	2.83	2.83	0.0
Lmb_nzt4_11943	0.13085327	6.287699	0.497699	.	.	.	.	.	0	.	0	.	0	.	1.0	0.965	0	0	0.46	0	0	9965.62	89	9.5	8.8521	10	31	47	19	8	46	23	17	6	1.0625	.	.	.	0	0	0	0	0	0	0	0	0.0	0.0	0.0
Lmb_nzt4_13257	0.12915468	3.2972915	5.7332915	.	.	.	.	.	0	.	0	.	0	.	0.544	0.0500000000000001	1	1	0.18	0	0	22245.02	216	-10.5	4.3946	0	81	125	81	6	127	52	21	31	0.441558441558442	1.0	0.0	0.0	1	1	1	1	1	1	0	0	10.89	10.89	0.0
Lmb_nzt4_11105	0.12884828	0.0035999999999996	5.9376	.	.	.	.	.	0	.	0	.	0	.	0.0	0.011	1	1	0.83	0	0	76012.56	778	-13.0	4.321	31	516	622	159	33	312	64	26	38	0.517482517482518	0.0	0.0	0.0	1	1	1	1	1	1	0	0	0.3	0.43	0.0
Lmb_nzt4_06351	0.12707648	5.478412	-0.035588	.	.	.	.	.	0	.	0	.	0	.	1.0	0.919	0	0	0.32	0	0	10901.49	100	8.0	8.509	10	42	56	20	8	54	30	20	10	0.52	.	.	.	0	0	0	0	0	0	0	0	0.04	0.04	0.0
Lmb_nzt4_08772	0.12572739	0.176429999999999	5.86443	.	.	.	.	.	0	.	0	.	0	.	0.0	0.0520000000000001	1	1	0.43	0	0	52687.35	476	-6.0	5.2888	3	152	246	127	60	262	90	44	46	1.15686274509804	0.0	0.0	0.0	1	1	1	1	1	1	0	0	0.03	0.09	0.0
Lmb_nzt4_03582	0.12434843	0.873136500000001	5.8131365	.	.	.	unaffected_pathogenicity,reduced_virulence	PHI:9126,PHI:7705	0	.	0	.	0	AA3_2,AA3,AA3_3,AA3_1	0.0	0.01	1	1	0.67	0	0	67059.21	620	-1.5	6.2914	4	204	354	207	65	363	116	60	56	0.986842105263158	0.0	0.0	0.0	1	1	1	1	1	1	0	1	18.38	18.58	0.944444444444444
Lmb_nzt4_08577	0.12429777	0.218841	5.726841	.	.	.	.	.	0	.	0	.	0	GH5,GH5_7,GH5_31	0.0	0.082	1	1	0.25	0	0	73570.14	664	7.0	7.0708	28	212	357	170	74	354	173	95	78	1.01379310344828	1.0	0.0	0.0	1	0	1	1	1	1	0	0	0.02	0.02	0.0
Lmb_nzt4_00991	0.124171495	4.9663845	0.0583845	.	.	.	.	.	0	.	0	.	0	.	0.956	0.862	0	0	0.47	0	0	9954.39	91	2.5	8.0217	5	37	55	24	11	52	19	11	8	0.894736842105263	.	.	.	0	0	0	0	0	0	0	0	0.03	0.03	0.0
Lmb_nzt4_01676	0.12397483	-0.0215015000000003	5.7924985	.	.	.	.	.	0	.	0	.	0	.	0.0	0.031	1	1	0.75	0	0	52568.88	506	8.0	8.4866	6	211	318	164	31	272	102	57	45	0.62015503875969	1.0	0.0	0.0	1	1	1	1	1	1	0	1	17.26	21.52	0.85
Lmb_nzt4_10481	0.11844298	0.586104999999999	5.302105	.	.	.	.	.	0	.	0	.	0	.	0.001	0.213	1	1	0.0	0	0	39257.78	346	9.5	8.4647	6	100	158	100	40	175	95	55	40	1.26984126984127	0.0	0.0	0.0	1	1	1	1	1	1	0	0	0.02	0.02	0.0
Lmb_nzt4_02696	0.117123365	0.496020999999999	5.986021	.	.	.	.	.	0	.	0	.	0	.	0.0	0.085	1	1	0.59	0	0	54437.55	510	-9.0	4.5827	1	171	299	150	20	271	77	34	43	0.666666666666667	1.0	0.0	0.0	1	1	1	1	1	1	0	0	1.51	1.52	0.0
Lmb_nzt4_01235	0.11668974	-0.214614000000001	5.725386	.	.	.	.	.	0	.	0	.	0	.	0.0	0.01	1	1	0.18	0	0	75179.2	676	1.0	6.579	6	208	346	198	84	367	150	81	69	1.11194029850746	0.0	0.0	0.0	1	1	1	1	1	1	0	0	0.07	0.71	0.0
Lmb_nzt4_04673	0.11487955	6.082951	0.490951	.	.	.	.	.	0	.	0	.	0	.	1.0	0.932	0	0	0.79	0	0	7913.97	72	1.5	7.1636	5	23	41	20	7	37	13	8	5	1.42857142857143	.	.	.	0	0	0	0	0	0	0	0	0.04	0.04	0.0
Lmb_nzt4_11430	0.111539006	0.1444995	5.9584995	.	.	.	.	.	0	.	0	.	0	.	0.0	0.031	1	1	0.69	0	0	35101.6	342	7.5	8.4772	10	171	238	83	22	181	43	26	17	0.578947368421053	0.0	1.0	0.0	1	1	1	1	1	1	0	0	0.4	0.53	0.0
Lmb_nzt4_00201	0.111539006	5.016141	5.962141	.	.	.	.	.	0	.	1	PF03330	0	CBM63	0.0	0.00900000000000001	1	1	0.63	0	0	39798.74	380	11.5	9.4055	8	173	267	91	29	189	53	33	20	0.875	0.0	1.0	0.0	1	1	1	1	1	1	0	0	0.04	0.1	0.0
Lmb_nzt4_07907	0.10895765	4.3756655	0.4516655	.	.	.	.	.	0	.	0	.	0	.	0.985	0.669	0	0	0.7	0	0	7692.81	70	3.5	7.7556	4	25	40	20	10	41	12	9	3	0.68421052631579	.	.	.	0	0	0	0	0	0	0	0	0.0	0.0	0.0
Lmb_nzt4_01611	0.107331395	0.250225500000001	5.9622255	.	.	.	.	.	0	.	0	.	0	.	0.0	0.048	1	1	0.63	0	0	47141.86	445	-1.5	6.0485	4	163	283	111	39	251	79	40	39	0.614814814814815	0.0	0.0	0.0	1	1	1	1	1	1	0	0	6.87	6.87	0.0
Lmb_nzt4_12828	0.10096264	-0.599296	4.968704	.	.	.	.	.	0	.	0	.	0	GH76	0.0	0.072	1	1	0.74	0	0	47706.97	437	-10.5	4.7059	7	168	250	116	60	240	88	40	48	0.963302752293578	1.0	0.0	0.0	1	1	0	1	0	1	0	0	10.38	10.39	0.0
Lmb_nzt4_12147	0.098959774	6.0130575	0.3730575	.	.	.	.	.	0	.	0	.	0	.	0.999	0.941	0	0	0.78	0	0	7227.2	66	5.5	8.8079	4	26	36	18	11	40	13	10	3	1.0	.	.	.	0	0	0	0	0	0	0	0	0.11	0.11	0.0
Lmb_nzt4_10397	0.0971514	0.251946999999999	5.957947	.	.	.	.	.	0	.	0	.	0	GH27	0.0	0.0490000000000001	1	1	0.49	0	0	55409.98	507	-12.0	4.733	9	175	298	146	60	290	100	46	54	0.899159663865546	0.0	0.0	0.0	1	1	1	1	1	1	0	0	2.03	2.11	0.0
Lmb_nzt4_09724	0.09400344	-0.410001000000001	5.529999	.	.	.	.	.	0	.	0	.	0	.	0.0	0.01	1	1	0.02	0	0	62554.1	563	-16.5	4.877	16	170	294	149	46	277	188	88	100	0.958333333333333	1.0	0.0	0.0	1	1	1	1	1	1	0	0	0.95	0.95	0.0
Lmb_nzt4_13725	0.09125894	4.691099	5.499099	.	.	.	unaffected_pathogenicity,increased_virulence_(hypervirulence),loss_of_pathogenicity	PHI:2383,PHI:69,PHI:407,PHI:2849	0	.	1	PF01083	0	CE5	0.001	0.031	1	1	0.77	0	0	29131.67	304	0.0	6.4346	6	152	215	84	14	198	33	17	16	0.396694214876033	0.0	0.0	0.0	1	1	0	1	1	1	0	0	0.14	0.19	0.0
Lmb_nzt4_12363	0.09064525	4.640073	0.00807299999999999	.	.	.	.	.	0	.	0	.	0	.	0.958	0.814	0	0	0.49	0	0	9189.43	82	2.5	7.5962	6	30	46	16	8	45	16	10	6	0.3	.	.	.	0	0	0	0	0	0	0	0	0.0	0.0	0.0
Lmb_nzt4_03103	0.08932665	0.126818999999998	5.658819	.	.	.	.	.	0	.	0	.	0	.	0.0	0.078	1	1	0.18	0	0	71150.01	643	-1.0	6.3964	3	207	349	187	70	332	140	73	67	1.08	0.0	0.0	0.0	1	1	1	1	1	1	0	0	9.25	9.38	0.0
Lmb_nzt4_08813	0.08717787	-0.637012499999999	5.3089875	.	.	.	.	.	0	.	0	.	0	AA12	0.0	0.00900000000000001	1	1	0.83	0	0	72024.02	669	7.0	7.3095	12	254	405	181	81	369	117	66	51	1.02547770700637	0.0	0.0	0.0	1	1	0	1	1	1	0	0	2.26	3.45	0.0
Lmb_nzt4_10187	0.08604428	0.7061895	5.4421895	.	.	.	reduced_virulence	PHI:7257	0	.	0	.	0	.	0.0	0.0440000000000001	1	1	0.27	0	0	61005.77	543	-13.0	4.9595	11	152	275	141	77	299	135	64	71	1.32727272727273	0.0	0.0	0.0	1	1	1	1	1	1	0	0	0.14	0.2	0.0
Lmb_nzt4_08781	0.08415294	5.3301475	0.2061475	.	.	.	.	.	0	.	0	.	0	.	0.997	0.857	0	0	0.48	0	0	12920.84	120	3.5	7.6917	5	43	71	38	15	74	24	15	9	0.827586206896552	.	.	.	0	0	0	0	0	0	0	0	0.01	0.01	0.0
Lmb_nzt4_11531	0.08301434	-0.301210000000001	5.63879	.	.	.	.	.	0	.	0	.	0	.	0.0	0.01	1	1	0.81	0	0	192597.81	1853	-3.5	5.187	8	851	1245	580	158	1041	101	49	52	0.778313253012048	0.0	0.0	0.0	1	0	1	1	1	1	0	0	0.04	16.38	0.0
Lmb_nzt4_05264	0.08226368	-5.024453	-0.506453	.	.	.	.	.	0	.	0	.	0	.	0.0	0.247	0	0	0.18	0	0	39338.91	368	-8.0	4.8692	3	123	212	128	29	215	79	37	42	0.802197802197802	.	.	.	0	0	0	0	0	0	0	0	0.26	5.26	0.0
Lmb_nzt4_03160	0.08204427	5.6947745	5.8727745	.	.	.	unaffected_pathogenicity,loss_of_pathogenicity,reduced_virulence	PHI:115,PHI:88,PHI:4880,PHI:3721,PHI:2847,PHI:437,PHI:3,PHI:103,PHI:1027,PHI:4916,PHI:247,PHI:181,PHI:7283,PHI:2343,PHI:9525	0	.	0	.	0	GH28	0.0	0.137	1	1	0.42	0	0	48872.59	443	-7.5	5.1112	10	138	255	117	49	227	95	46	49	1.55263157894737	0.0	0.0	0.0	1	1	1	1	1	1	0	0	7.16	7.21	0.0
Lmb_nzt4_04208	0.08105916	1.36023	5.08023	.	.	.	.	.	0	.	0	.	0	.	0.017	0.363	1	1	0.34	0	0	5027.08	47	0.5	6.9679	1	17	25	18	4	32	5	3	2	0.636363636363636	0.0	0.0	0.0	1	1	0	1	0	1	0	1	17.67	17.67	1.0
Lmb_nzt4_12262	0.076772064	-3.881751	-5.363751	.	.	.	.	.	0	.	0	.	0	.	0.778	0.469	0	1	0.1	0	1	9393.8	85	-3.0	4.6646	0	25	41	30	12	52	20	9	11	1.0	.	.	.	1	1	0	0	0	1	1	2	41.95	41.95	0.521739130434783
Lmb_nzt4_12357	0.076713026	8.885771	4.685771	.	.	.	.	.	0	.	0	.	0	.	1.0	0.7	1	1	0.57	0	0	14337.63	126	19.0	10.0586	12	46	68	26	17	65	38	31	7	0.482758620689655	.	.	.	1	1	1	0	0	1	0	0	0.01	0.01	0.0
Lmb_nzt4_01472	0.07579273	0.806456000000003	5.930456	.	.	.	.	.	0	.	0	.	0	.	0.0	0.146	1	1	0.71	0	0	51514.45	532	-71.0	3.279	0	215	446	106	6	240	98	14	84	0.87	0.0	0.0	0.0	1	1	1	1	1	1	0	0	0.8	0.82	0.0
Lmb_nzt4_10274	0.07476005	5.3527205	-0.4432795	.	.	.	.	.	0	.	0	.	0	.	1.0	0.966	0	0	0.46	0	0	12678.33	118	0.0	6.4172	9	49	71	30	9	60	29	15	14	1.04347826086957	.	.	.	0	0	0	0	0	0	0	0	0.0	0.0	0.0
Lmb_nzt4_01748	0.07333413	4.574276	0.434276	.	.	.	.	.	0	.	0	.	0	.	0.951	0.739	0	0	0.4	0	0	8866.24	80	3.0	8.5197	4	26	45	19	4	41	15	9	6	0.733333333333333	.	.	.	0	0	0	0	0	0	0	0	0.01	0.01	0.0
Lmb_nzt4_01975	0.07268605	0.184689000000001	5.998689	.	.	.	.	.	0	.	0	.	0	.	0.011	0.02	1	1	0.62	0	0	8677.07	82	3.0	7.8105	3	33	47	25	10	49	9	7	2	0.571428571428571	0.0	0.0	0.0	1	1	1	1	1	1	0	0	15.19	15.19	0.0
Lmb_nzt4_02971	0.072268665	1.6973045	-0.4806955	.	.	.	lethal,increased_virulence_(hypervirulence),reduced_virulence,unaffected_pathogenicity,loss_of_pathogenicity	PHI:7696,PHI:5271,PHI:6957,PHI:59,PHI:9460,PHI:8929,PHI:5272,PHI:2837,PHI:2802,PHI:7485,PHI:5440,PHI:6956,PHI:2844,PHI:685,PHI:7915,PHI:2269,PHI:2312,PHI:2836,PHI:2247,PHI:784,PHI:4077,PHI:2022,PHI:3866,PHI:7511,PHI:2835,PHI:3301,PHI:8927	0	.	0	.	0	.	0.725	0.638	0	0	0.29	0	0	28621.34	265	-2.0	5.7205	6	95	149	82	28	149	62	31	31	1.04761904761905	.	.	.	0	0	0	0	0	0	0	0	0.03	0.03	0.0
Lmb_nzt4_07717	0.0658389	0.532055000000001	5.806055	.	.	.	.	.	0	.	0	.	0	.	0.0	0.121	1	1	0.1	0	0	34144.76	304	21.5	10.4502	4	88	148	92	31	160	81	53	28	1.30909090909091	0.0	0.0	0.0	1	1	1	1	1	1	0	0	1.13	1.14	0.0
Lmb_nzt4_03063	0.0658389	-0.0868204999999991	5.8351795	.	.	.	.	.	0	.	0	.	0	.	0.0	0.013	1	1	0.0600000000000001	0	0	39981.73	348	24.0	10.42	4	97	159	98	42	171	106	68	38	1.21311475409836	1.0	0.0	1.0	1	1	1	1	1	1	0	0	2.76	2.76	0.0
Lmb_nzt4_06770	0.065767825	6.0962365	2.0942365	.	.	.	.	.	0	.	0	.	0	.	0.999	0.668	1	1	0.57	1	0	8591.9	76	1.5	7.6359	4	23	41	20	6	42	18	10	8	0.6	.	.	.	1	0	0	0	0	0	1	0	10.18	10.18	0.0
Lmb_nzt4_01287	0.06446189	-0.162048	5.783952	.	.	.	.	.	0	.	0	.	0	.	0.0	0.00900000000000001	1	1	0.45	0	0	59100.5	534	-34.0	4.092	7	174	297	141	79	302	102	36	66	1.09917355371901	0.0	0.0	0.0	1	1	1	1	1	1	0	0	0.6	0.61	0.0
Lmb_nzt4_12919	0.06171298	2.542144	2.584144	.	.	.	.	.	0	.	0	.	0	.	0.661	0.332	1	1	0.04	1	0	24816.38	216	-3.0	5.6501	5	53	104	69	25	116	66	33	33	1.17142857142857	0.0	0.0	0.0	1	1	1	1	1	1	1	1	6.93	27.92	0.0
Lmb_nzt4_12577	0.061552912	-0.210574	5.729426	.	.	.	unaffected_pathogenicity	PHI:2032	0	.	0	.	0	CE10	0.0	0.01	1	1	0.67	0	0	59615.46	542	14.5	9.193	6	187	304	151	73	304	90	55	35	0.932330827067669	0.0	0.0	0.0	1	0	1	1	1	1	0	0	0.0	0.05	0.0
Lmb_nzt4_02721	0.059018254	0.0590565000000014	5.7890565	.	.	.	.	.	0	.	0	.	0	.	0.0	0.045	1	1	0.23	0	0	82348.4	748	-6.0	6.0791	7	235	418	192	100	415	162	84	78	0.885245901639344	0.0	0.0	0.0	1	1	1	1	1	1	0	0	11.07	11.09	0.0
Lmb_nzt4_03609	0.057055384	2.2430975	2.6150975	.	.	.	.	.	0	.	0	.	0	.	0.433	0.505	1	1	0.11	1	0	29129.46	272	2.5	8.3158	0	90	149	97	22	157	52	28	24	0.867647058823529	1.0	0.0	0.0	1	1	1	1	1	1	1	1	0.31	22.93	0.0
Lmb_nzt4_01369	0.056078315	-0.0424519999999991	5.867548	.	.	.	.	.	0	.	0	.	0	.	0.0	0.015	1	1	0.73	0	0	58227.69	551	-3.0	5.8847	1	207	334	198	51	326	93	47	46	0.712418300653595	0.0	0.0	0.0	1	1	1	1	1	1	0	0	5.26	9.95	0.0
Lmb_nzt4_04448	0.05602625	3.427442	2.501442	.	.	.	unaffected_pathogenicity	PHI:4017	0	.	1	PF05730	0	.	0.00900000000000001	0.312	1	1	0.89	1	0	15657.55	159	-4.0	3.5748	10	79	117	52	6	96	6	1	5	0.625	0.0	0.0	0.0	1	1	1	1	1	1	1	0	3.48	11.75	0.0
Lmb_nzt4_03073	0.054126292	0.844719500000002	5.9627195	.	.	.	.	.	0	.	0	.	0	.	0.099	0.048	1	1	0.23	0	0	11268.21	98	5.5	11.1854	1	27	49	31	16	59	17	12	5	1.10526315789474	0.0	0.0	0.0	1	1	1	1	1	1	0	0	3.09	3.1	0.0
Lmb_nzt4_01999	0.051745117	0.210331	0.342331	.	.	.	.	.	0	.	0	.	0	.	0.499	0.479	0	0	0.63	0	0	9701.16	87	1.5	7.165	5	36	51	22	11	49	17	10	7	0.35	.	.	.	0	0	0	0	0	0	0	0	0.0	0.0	0.0
Lmb_nzt4_12952	0.051672935	6.1544355	5.1224355	.	.	.	.	.	0	.	0	.	0	.	0.604	0.568	1	1	0.48	0	0	11057.58	104	-4.5	4.1946	5	40	65	32	9	61	16	6	10	0.695652173913043	0.0	0.0	0.0	1	1	1	1	1	0	0	1	18.64	19.13	0.826086956521739
Lmb_nzt4_05324	0.05103472	1.0077295	5.9477295	.	.	.	reduced_virulence	PHI:9098	0	.	0	.	0	.	0.0	0.01	1	1	0.63	0	0	66272.02	614	-20.5	4.56	2	198	369	190	59	333	129	57	72	0.864864864864865	0.0	0.0	0.0	1	1	1	1	1	1	0	1	16.22	16.25	0.652173913043478
Lmb_nzt4_01669	0.05103472	0.857292999999999	5.797293	.	.	.	unaffected_pathogenicity,reduced_virulence	PHI:9126,PHI:199,PHI:7705	0	.	0	.	0	AA3_2,AA3_3,AA8,AA3_1,AA3	0.0	0.01	1	1	0.69	0	0	66175.04	616	4.0	7.4371	4	217	364	202	62	363	112	60	52	0.832335329341317	1.0	0.0	0.0	1	1	1	1	1	1	0	0	15.88	16.49	0.0
Lmb_nzt4_06955	0.04799205	-0.771822999999999	5.174177	.	.	.	.	.	0	.	0	.	0	.	0.0	0.00900000000000001	1	1	0.65	0	0	77431.34	710	-24.5	4.6333	2	243	401	203	97	401	147	66	81	0.908571428571429	0.0	0.0	0.0	1	0	0	1	1	1	0	0	0.0	0.02	0.0
Lmb_nzt4_09619	0.046949744	-4.814961	-0.494961	.	.	.	.	.	0	.	0	.	0	.	0.001	0.279	0	0	0.66	0	0	12466.02	118	8.0	10.4644	1	45	80	22	9	57	19	15	4	0.368421052631579	.	.	.	0	0	0	0	0	0	0	0	0.0	0.0	0.0
Lmb_nzt4_02947	0.046747148	-0.224597499999998	5.7214025	.	.	.	.	.	0	.	0	.	0	GH158,GH2	0.0	0.00900000000000001	1	1	0.43	0	0	99722.88	900	-16.5	5.0727	8	300	494	238	113	482	193	93	100	0.983240223463687	0.0	0.0	0.0	1	1	1	1	1	1	0	0	6.09	6.14	0.0
Lmb_nzt4_03943	0.045619518	4.7340325	-0.0359675	.	.	.	.	.	0	.	0	.	0	.	0.998	0.797	0	0	0.57	0	0	8489.94	77	2.5	7.2781	6	26	42	21	10	45	13	9	4	1.53846153846154	.	.	.	0	0	0	0	0	0	0	0	12.13	13.09	0.0
Lmb_nzt4_13262	0.04463157	-3.1566545	-3.9246545	.	.	.	.	.	0	.	0	.	0	.	0.693	0.435	0	1	0.28	0	1	14965.37	142	-2.5	4.9775	2	47	81	56	13	92	19	9	10	0.736842105263158	0.0	0.0	0.0	1	1	1	1	1	1	2	3	17.76	58.67	0.9
Lmb_nzt4_04248	0.040988088	0.265495499999999	2.7014955	.	.	.	.	.	0	.	0	.	0	.	0.332	0.262	1	1	0.46	1	0	20785.11	199	-12.0	4.1801	6	77	128	53	17	119	40	15	25	0.446153846153846	0.0	0.0	0.0	1	1	1	1	1	1	1	1	0.23	22.28	0.0
Lmb_nzt4_04920	0.04056713	0.637951999999999	5.565952	.	.	.	unaffected_pathogenicity,reduced_virulence	PHI:2032,PHI:541,PHI:6121	0	.	0	.	0	CE1,CE10	0.0	0.012	1	1	0.16	0	0	59903.59	548	-4.5	5.5504	9	181	317	154	60	308	121	60	61	0.877862595419847	0.0	0.0	0.0	1	1	1	1	1	1	0	0	0.6	0.63	0.0
Lmb_nzt4_10484	0.039938867	-1.9877805	3.9582195	.	.	.	.	.	0	.	0	.	0	.	0.0	0.00900000000000001	1	1	0.55	1	0	62238.58	575	-14.0	4.7624	14	207	333	175	66	338	106	49	57	0.815602836879433	0.0	0.0	0.0	1	1	1	1	1	1	1	0	5.28	7.07	0.0
Lmb_nzt4_00601	0.039938867	0.0992119999999992	5.943212	.	.	.	.	.	0	.	0	.	0	.	0.0	0.026	1	1	0.45	0	0	58491.56	541	-14.5	4.8625	10	201	313	145	75	321	98	46	52	0.636986301369863	0.0	0.0	0.0	1	1	1	1	1	1	0	0	1.74	1.77	0.0
Lmb_nzt4_04870	0.039938867	0.0315960000000013	5.977596	.	.	.	.	.	0	.	0	.	0	.	0.0	0.00900000000000001	1	1	0.46	0	0	58409.15	539	-18.0	4.6694	13	194	319	143	76	307	104	47	57	0.938461538461538	0.0	0.0	0.0	1	1	1	1	1	1	0	0	0.13	0.27	0.0
Lmb_nzt4_09086	0.03794095	-0.6324535	5.1035465	.	.	.	.	.	0	.	0	.	0	GH43_22,GH43_30,GH43_24,GH43_33,GH43,GH43_9,GH43_19,GH43_4,GH43_10,GH43_11,GH43_2,GH43_31,GH43_34,GH43_32,GH117,GH43_37,GH43_12,GH43_16,GH43_29,GH43_18,GH43_17,GH43_25,GH43_3	0.0	0.0440000000000001	1	1	0.46	0	0	54256.44	485	-13.5	4.827	0	145	255	121	67	253	120	56	64	1.32631578947368	.	.	.	1	1	1	0	1	1	0	0	0.03	0.03	0.0
Lmb_nzt4_08286	0.03647974	0.252508000000001	5.868508	.	.	.	.	.	0	.	0	.	0	.	0.0	0.064	1	1	0.48	0	0	49716.05	500	-56.5	3.8597	1	228	295	158	14	260	121	34	87	0.222748815165877	1.0	0.0	0.0	1	1	1	1	1	1	0	1	17.4	17.57	0.521739130434783
Lmb_nzt4_03294	0.034958392	3.825458	5.937458	.	.	.	.	.	0	.	0	.	0	.	0.592	0.0560000000000001	1	1	0.49	0	0	9429.08	82	17.5	12.0898	3	22	34	27	16	46	26	25	1	0.347826086956522	1.0	0.0	0.0	1	1	1	1	1	1	0	0	1.0	1.0	0.0
Lmb_nzt4_11320	0.029563218	2.475375	5.673375	.	.	.	.	.	0	.	0	.	0	.	0.251	0.216	1	1	0.39	0	0	16933.63	155	14.5	11.3064	5	54	86	48	29	96	24	22	2	0.609756097560976	0.0	1.0	1.0	1	1	1	1	1	1	0	0	2.32	2.35	0.0
Lmb_nzt4_13980	0.029128611	9.2414745	3.6974745	.	.	.	.	.	0	.	0	.	0	.	1.0	0.924	1	1	0.48	0	0	7829.11	67	7.5	9.265	5	21	32	17	12	38	17	13	4	1.6	.	.	.	0	0	0	0	0	1	0	0	0.0	0.0	0.0
Lmb_nzt4_12886	0.027949482	7.8615485	3.4875485	.	.	.	.	.	0	.	0	.	0	.	0.96	0.769	1	1	0.36	0	0	17661.99	164	1.0	7.5223	5	62	99	45	14	97	35	18	17	0.555555555555556	.	.	.	0	1	0	0	0	1	0	0	2.14	2.33	0.0
Lmb_nzt4_00569	0.026593983	0.131694	5.987694	.	.	.	.	.	0	.	0	.	0	.	0.0	0.024	1	1	0.5	0	0	50914.84	495	-31.5	4.0593	16	213	346	134	41	294	102	36	66	0.447058823529412	0.0	0.0	0.0	1	1	1	1	1	1	0	0	0.0	0.05	0.0
Lmb_nzt4_00768	0.026058584	-1.0281685	2.6198315	.	.	.	.	.	0	.	0	.	0	.	0.00600000000000001	0.386	1	1	0.6	1	0	27151.87	248	-3.0	5.4753	5	83	143	68	35	153	30	15	15	0.921875	0.0	0.0	0.0	1	1	1	1	1	1	1	0	18.53	46.85	0.0
Lmb_nzt4_02275	0.022389889	-0.129970500000001	5.8160295	.	.	.	.	.	0	.	0	.	0	.	0.0	0.00900000000000001	1	1	0.35	0	0	61566.84	549	-15.5	4.7654	0	163	299	146	80	300	117	54	63	1.11711711711712	0.0	0.0	0.0	1	1	1	1	1	1	0	0	0.01	0.14	0.0
Lmb_nzt4_14000	0.02192548	7.6025255	5.4785255	.	.	.	.	.	0	.	0	.	0	.	0.856	0.498	1	1	0.48	0	0	16970.09	143	15.0	10.1305	3	28	53	40	26	75	43	30	13	4.64285714285714	1.0	0.0	0.0	1	1	1	1	1	1	0	0	0.14	0.23	0.0
Lmb_nzt4_10432	0.021161675	4.8295595	0.0295595	.	.	.	.	.	0	.	0	.	0	.	0.991	0.809	0	0	0.62	0	0	8355.64	77	3.5	8.1413	4	25	43	25	7	47	13	9	4	0.590909090909091	.	.	.	0	0	0	0	0	0	0	0	0.0	0.0	0.0
Lmb_nzt4_07502	0.020456403	5.364472	0.276472	.	.	.	.	.	0	.	0	.	0	.	1.0	0.848	0	0	0.66	0	0	7390.24	66	1.0	6.8302	5	25	40	13	11	35	15	9	6	0.642857142857143	.	.	.	0	0	0	0	0	0	0	0	0.0	0.0	0.0
Lmb_nzt4_10705	0.019160062	0.635297	-0.456703	.	.	.	.	.	0	.	0	.	0	.	0.47	0.712	0	0	0.7	0	0	27556.63	249	2.0	6.9111	2	85	140	69	36	138	54	30	24	0.848484848484848	.	.	.	0	0	0	0	0	0	0	0	0.07	0.08	0.0
Lmb_nzt4_06643	0.016654938	-0.681724499999999	5.1442755	.	.	.	.	.	0	.	0	.	0	.	0.0	0.029	1	1	0.01	0	0	88568.01	773	8.5	7.0085	6	203	365	165	108	353	258	141	117	1.41911764705882	1.0	0.0	1.0	1	1	1	1	1	1	0	0	0.03	0.04	0.0
Lmb_nzt4_01305	0.016582817	0.920333500000001	5.1863335	.	.	.	.	.	0	.	0	.	0	.	0.001	0.288	1	1	0.5	0	0	38404.7	363	-3.5	6.0339	9	129	236	99	38	201	87	45	42	0.723809523809524	0.0	0.0	0.0	1	1	0	1	0	1	0	0	0.84	0.89	0.0
Lmb_nzt4_07307	0.0150561035	-2.122313	-0.500313	.	.	.	unaffected_pathogenicity,reduced_virulence	PHI:4903,PHI:6517,PHI:4616,PHI:587,PHI:668,PHI:9519,PHI:3277,PHI:9524,PHI:2256,PHI:2255	0	.	0	.	0	.	0.016	0.547	0	0	0.45	0	0	40629.63	383	2.0	6.8487	16	142	223	116	33	225	94	50	44	0.895833333333333	.	.	.	0	0	0	0	0	0	0	0	0.0	5.3	0.0
Lmb_nzt4_10850	0.0150561035	-3.4520645	-0.5060645	.	.	.	.	.	0	.	0	.	0	.	0.029	0.48	0	0	0.42	0	0	35436.45	329	-2.5	5.8998	10	111	191	102	30	192	77	39	38	0.857142857142857	.	.	.	0	0	0	0	0	0	0	0	0.17	0.41	0.0
Lmb_nzt4_09005	0.013316959	6.0025925	0.4105925	.	.	.	.	.	0	.	0	.	0	.	1.0	0.932	0	0	0.5	0	0	6240.14	57	4.0	8.2503	6	25	35	12	6	32	13	9	4	0.4375	.	.	.	0	0	0	0	0	0	0	0	0.0	0.0	0.0
Lmb_nzt4_13025	0.012984723	-0.0382399999999992	5.39176	.	.	.	.	.	0	.	0	.	0	.	0.082	0.013	1	1	0.49	0	0	7632.82	71	2.5	8.5497	2	24	44	21	6	42	11	7	4	0.6	0.0	0.0	0.0	1	1	1	1	0	1	0	0	0.01	0.01	0.0
Lmb_nzt4_09985	0.012444973	5.370076	1.626076	.	.	.	.	.	0	.	0	.	0	.	0.999	0.625	1	1	0.47	1	0	22511.14	197	10.5	8.4411	13	60	95	52	31	115	40	27	13	0.918918918918919	.	.	.	1	0	1	0	0	1	1	0	8.09	20.29	0.0
Lmb_nzt4_06113	0.010641307	0.390339999999999	5.88634	.	.	.	.	.	0	.	0	.	0	.	0.0	0.084	1	1	0.31	0	0	54563.85	519	-51.0	4.2547	0	175	292	167	32	274	152	57	95	0.311557788944724	0.0	0.0	0.0	1	1	1	1	1	1	0	0	0.92	0.92	0.0
Lmb_nzt4_06422	0.0070465207	0.261191000000001	4.907191	.	.	.	reduced_virulence	PHI:8806,PHI:8753	0	.	0	.	0	GH18,CBM18	0.0	0.0590000000000001	1	1	0.25	0	0	73005.17	679	-29.0	4.3951	11	234	423	178	69	382	148	62	86	0.676767676767677	.	.	.	1	0	1	0	0	1	0	0	0.13	0.13	0.0
Lmb_nzt4_07297	0.0070465207	1.0534435	5.9934435	.	.	.	unaffected_pathogenicity,reduced_virulence	PHI:6392,PHI:3972,PHI:8589	0	.	0	.	0	CE4	0.0	0.01	1	1	0.62	0	0	82935.43	770	-0.5	6.4154	12	288	460	208	92	423	132	68	64	1.09195402298851	0.0	1.0	0.0	1	1	1	1	1	1	0	0	0.5	0.54	0.0
Lmb_nzt4_00558	0.0067451596	0.935693500000002	5.8096935	.	.	.	unaffected_pathogenicity,reduced_virulence	PHI:541,PHI:9144,PHI:6121	0	.	0	.	0	CE10	0.0	0.021	1	1	0.47	0	0	53190.4	495	7.0	8.2075	9	185	298	156	59	300	68	39	29	0.72463768115942	0.0	1.0	0.0	1	1	1	1	1	1	0	0	0.0	0.07	0.0
Lmb_nzt4_12726	0.0046417415	0.533008999999999	5.645009	.	.	.	.	.	0	.	0	.	0	.	0.0	0.148	1	1	0.59	0	0	47117.54	433	-5.0	5.5815	5	138	236	128	50	252	86	43	43	0.959183673469388	0.0	0.0	0.0	1	1	1	1	1	1	0	0	0.17	0.68	0.0
Lmb_nzt4_02546	0.0046417415	1.0873495	5.9433495	.	.	.	unaffected_pathogenicity,reduced_virulence	PHI:7320,PHI:6538,PHI:144	0	.	0	.	0	GH18	0.0	0.024	1	1	0.32	0	0	59655.2	540	-23.0	4.351	4	182	299	136	67	289	117	48	69	1.04918032786885	0.0	0.0	0.0	1	1	1	1	1	1	0	0	0.6	0.61	0.0
Lmb_nzt4_09650	0.0046417415	0.979295500000001	5.9252955	.	.	.	unaffected_pathogenicity,reduced_virulence	PHI:541,PHI:2032,PHI:6121	0	.	0	.	0	CE1,CE10	0.0	0.00900000000000001	1	1	0.25	0	0	62530.63	576	-13.0	4.9463	7	191	319	169	72	341	114	54	60	0.885906040268456	0.0	0.0	0.0	1	1	1	1	1	1	0	0	2.38	2.52	0.0
Lmb_nzt4_13391	0.0046417415	4.795338	5.741338	.	.	.	unaffected_pathogenicity,loss_of_pathogenicity	PHI:24,PHI:191	0	.	0	.	0	GH3	0.0	0.00900000000000001	1	1	0.39	0	0	85525.58	787	-21.5	4.6894	6	257	438	249	84	447	155	70	85	1.0	0.0	0.0	0.0	1	1	1	1	1	1	0	0	0.54	0.59	0.0
Lmb_nzt4_06151	0.0046417415	0.00986250000000011	5.9258625	.	.	.	.	.	0	.	0	.	0	.	0.0	0.014	1	1	0.33	0	0	54668.33	508	-12.5	4.9297	7	175	285	154	58	289	112	53	59	0.914728682170543	0.0	0.0	0.0	1	1	1	1	1	1	0	0	0.94	0.94	0.0
Lmb_nzt4_08952	0.0046417415	0.00148000000000037	5.94148	.	.	.	.	.	0	.	0	.	0	.	0.0	0.01	1	1	0.43	0	0	65269.28	595	-1.0	6.1803	7	196	331	171	64	338	117	59	58	0.963235294117647	0.0	0.0	0.0	1	1	1	1	1	1	0	0	4.05	4.26	0.0
Lmb_nzt4_03559	0.0046417415	-0.210123	5.729877	.	.	.	unaffected_pathogenicity	PHI:716	0	.	0	.	0	AA7	0.0	0.01	1	1	0.29	0	0	69102.76	628	-4.5	5.7024	6	201	349	166	82	365	122	61	61	0.886075949367089	0.0	0.0	0.0	1	0	1	1	1	1	0	0	0.18	0.27	0.0
Lmb_nzt4_09537	0.0046417415	-0.368117999999999	5.577882	.	.	.	unaffected_pathogenicity	PHI:2488,PHI:2510	0	.	0	.	0	GH47	0.0	0.00900000000000001	1	1	0.47	0	0	56850.19	513	-28.0	4.2036	5	169	285	145	73	286	103	39	64	1.11111111111111	0.0	0.0	0.0	1	1	1	1	0	1	0	0	0.3	0.31	0.0
Lmb_nzt4_05245	0.0042047203	-1.579069	2.512931	.	.	.	.	.	0	.	0	.	0	.	0.0	0.318	1	1	0.39	1	0	36302.31	336	-6.5	4.6025	2	113	197	114	27	195	54	24	30	0.7875	0.0	0.0	0.0	1	1	1	1	1	1	1	1	0.26	24.11	0.0
Lmb_nzt4_10333	0.0018246174	-0.9129015	5.0570985	.	.	.	.	.	0	.	0	.	0	.	0.0	0.005	1	1	0.72	0	0	19261.58	196	-4.5	4.345	1	104	153	64	15	112	15	6	9	0.491525423728814	0.0	0.0	0.0	1	1	1	1	1	1	0	0	10.23	29.51	0.0
Lmb_nzt4_00597	0.0016898811	5.0708905	5.9988905	.	.	.	.	.	0	.	0	.	1	AA11,AA9,CBM19	0.0	0.012	1	1	0.64	0	0	43380.18	422	-8.0	4.8672	12	175	291	105	33	241	64	30	34	0.559701492537313	0.0	0.0	0.0	1	1	1	1	1	1	0	0	0.56	0.57	0.0
Lmb_nzt4_13648	0.0014389455	6.801514	2.559514	.	.	.	.	.	0	.	0	.	0	.	1.0	0.707	1	1	0.37	1	0	10508.49	94	8.0	9.1616	7	33	46	27	13	60	19	14	5	0.944444444444444	.	.	.	1	1	1	0	0	0	1	1	20.43	20.46	0.782608695652174
Lmb_nzt4_10902	0.0014226139	-8.260665	-4.372665	.	.	.	.	.	0	.	0	.	0	.	0.0500000000000001	0.302	0	1	0.31	0	1	30573.26	289	9.0	9.9066	0	105	163	105	30	167	56	35	21	0.788732394366197	0.0	1.0	0.0	1	1	1	1	1	1	3	3	2.23	65.57	0.0
Lmb_nzt4_05996	-0.0009791851	-5.982498	-0.504498	.	.	.	lethal,increased_virulence_(hypervirulence),reduced_virulence,effector_(plant_avirulence_determinant),unaffected_pathogenicity,loss_of_pathogenicity	PHI:719,PHI:325,PHI:723,PHI:55,PHI:7708,PHI:5271,PHI:8597,PHI:7243,PHI:729,PHI:6936,PHI:4196,PHI:7844,PHI:9189,PHI:8596,PHI:724,PHI:2379,PHI:7916,PHI:730,PHI:7219,PHI:881,PHI:2895,PHI:2290,PHI:5034,PHI:7221,PHI:728,PHI:726,PHI:727,PHI:2425,PHI:9265,PHI:725,PHI:255,PHI:3324,PHI:3387,PHI:714,PHI:718	0	.	0	.	0	.	0.03	0.057	0	0	0.07	0	0	268899.44	2480	-13.0	6.1687	30	841	1350	810	225	1371	562	290	272	0.779929577464789	.	.	.	0	0	0	0	0	0	0	0	0.01	0.72	0.0
Lmb_nzt4_05987	-0.0011143684	-2.37917	2.56683	.	.	.	reduced_virulence	PHI:2644,PHI:9285,PHI:7258	0	.	0	.	0	.	0.0	0.00900000000000001	1	1	0.03	1	0	80482.57	715	8.0	7.8139	10	211	355	189	82	371	206	110	96	1.20547945205479	1.0	0.0	0.0	1	1	1	1	1	1	1	1	0.35	21.9	0.0
Lmb_nzt4_03526	-0.0031776428	6.1057975	0.4057975	.	.	.	.	.	0	.	0	.	0	.	1.0	0.95	0	0	0.44	0	0	7932.93	76	2.0	7.6292	12	40	53	15	1	36	18	10	8	0.882352941176471	.	.	.	0	0	0	0	0	0	0	0	0.0	0.0	0.0
Lmb_nzt4_07168	-0.0038807988	5.7530755	0.4250755	.	.	.	.	.	0	.	0	.	0	.	1.0	0.888	0	0	0.62	0	0	7454.35	69	4.0	8.0526	5	27	43	13	10	38	14	10	4	0.55	.	.	.	0	0	0	0	0	0	0	0	0.01	0.02	0.0
Lmb_nzt4_02002	-0.004930258	-1.1150705	4.3929295	.	.	.	.	.	0	.	0	.	0	.	0.004	0.078	1	1	0.38	0	0	11118.14	113	-14.5	3.8777	0	49	70	42	4	67	34	10	24	0.418604651162791	0.0	0.0	0.0	0	1	1	1	1	1	0	0	0.02	0.06	0.0
Lmb_nzt4_03869	-0.0051219463	0.0647475000000006	5.7887475	.	.	.	.	.	0	.	0	.	0	.	0.0	0.046	1	1	0.79	0	0	65929.27	645	-0.5	5.9607	15	319	470	164	38	328	54	27	27	0.746835443037975	0.0	0.0	0.0	1	1	1	1	1	1	0	0	10.77	13.97	0.0
Lmb_nzt4_01713	-0.007539034	-0.669079000000001	5.042921	.	.	.	.	.	0	.	0	.	0	.	0.0	0.048	1	1	0.0600000000000001	0	0	34200.13	297	-14.5	4.6472	4	67	141	66	34	143	105	47	58	1.19298245614035	1.0	0.0	0.0	1	1	1	1	1	1	0	0	5.27	5.27	0.0
Lmb_nzt4_11025	-0.0077266693	-0.987259	3.302741	.	.	.	.	.	0	.	0	.	0	.	0.0	0.285	1	1	0.74	1	0	49823.49	471	7.5	7.7078	27	202	301	123	35	266	81	46	35	0.512820512820513	1.0	0.0	0.0	1	1	1	1	1	1	1	0	0.3	14.58	0.0
Lmb_nzt4_11278	-0.008061826	0.198167999999998	5.742168	.	.	.	.	.	0	.	0	.	0	.	0.0	0.076	1	1	0.11	0	0	46270.46	414	-8.5	5.4075	4	121	225	111	54	212	115	57	58	1.01136363636364	0.0	0.0	0.0	1	1	1	1	1	1	0	0	0.19	0.19	0.0
Lmb_nzt4_06552	-0.008109748	0.396322000000001	4.950322	.	.	.	.	.	0	.	0	.	0	.	0.011	0.23	1	1	0.41	0	0	10119.75	93	10.0	12.1525	1	33	53	33	12	57	18	15	3	0.5	0.0	0.0	0.0	1	1	1	1	1	1	0	0	0.87	0.88	0.0
Lmb_nzt4_00512	-0.009215474	-0.590707	5.223293	.	.	.	.	.	0	.	0	.	0	.	0.0	0.031	1	1	0.5	0	0	77946.47	732	-14.0	5.0727	19	271	429	215	77	406	160	77	83	1.01149425287356	0.0	0.0	0.0	1	0	0	1	1	1	0	0	2.51	2.53	0.0
Lmb_nzt4_05011	-0.010185838	0.780913	-0.485087	.	.	.	.	.	0	.	0	.	0	.	0.993	0.218	0	0	0.49	0	0	7909.89	73	7.0	11.458	0	26	42	17	8	37	19	14	5	0.384615384615385	.	.	.	0	0	0	0	0	0	0	0	0.0	0.0	0.0
Lmb_nzt4_00990	-0.010382295	6.202555	0.496555	.	.	.	.	.	0	.	0	.	0	.	1.0	0.951	0	0	0.66	0	0	6404.47	59	1.0	7.0352	6	21	37	14	5	37	12	7	5	0.733333333333333	.	.	.	0	0	0	0	0	0	0	0	0.01	0.01	0.0
Lmb_nzt4_02874	-0.010525405	-0.153053000000002	5.642947	.	.	.	.	.	0	.	0	.	0	.	0.0	0.034	1	1	0.43	0	0	7432.48	67	-6.0	3.8103	0	22	36	21	7	36	12	3	9	1.08333333333333	0.0	0.0	0.0	1	1	1	1	0	1	0	0	3.29	3.29	0.0
Lmb_nzt4_02300	-0.013557553	-3.970317	1.615683	.	.	.	.	.	0	.	0	.	0	.	0.0	0.069	1	1	0.22	1	0	49985.72	465	20.5	9.6958	5	176	284	88	50	227	106	68	38	0.569444444444444	.	.	.	1	0	0	0	0	0	1	0	9.39	9.39	0.0
Lmb_nzt4_09302	-0.017252266	5.9111395	5.8571395	.	.	.	.	.	0	.	0	.	0	.	0.506	0.503	1	1	0.29	0	0	9924.69	92	-1.0	4.8533	4	35	48	33	8	60	13	6	7	0.91304347826087	0.0	0.0	0.0	1	1	1	1	1	1	0	0	5.04	10.47	0.0
Lmb_nzt4_09399	-0.018982232	9.417727	4.131727	.	.	.	.	.	0	.	0	.	0	.	1.0	0.881	1	1	0.25	0	0	12067.89	105	-2.5	5.5149	8	32	49	32	17	60	30	15	15	1.5	.	.	.	1	0	1	0	1	0	0	0	0.02	0.02	0.0
Lmb_nzt4_12962	-0.019926786	6.3858765	4.2558765	.	.	.	.	.	0	.	0	.	0	.	0.754	0.601	1	1	0.82	0	0	8836.08	83	-0.5	5.5987	5	34	55	28	9	52	10	5	5	0.772727272727273	.	.	.	1	1	0	0	0	0	0	0	0.35	0.36	0.0
Lmb_nzt4_00821	-0.0199759	3.5352625	3.5252625	.	.	.	unaffected_pathogenicity,reduced_virulence	PHI:3275,PHI:3276,PHI:4914,PHI:667,PHI:3172	0	.	0	.	0	.	0.234	0.601	1	1	0.49	0	0	32215.34	301	8.5	9.6153	2	94	166	98	26	181	69	40	29	0.903614457831325	.	.	.	1	1	0	0	0	1	0	1	21.41	27.59	0.695652173913043
Lmb_nzt4_07695	-0.020576835	-6.0846635	-0.5046635	.	.	.	.	.	0	.	0	.	0	.	0.002	0.0679999999999999	0	0	0.47	0	0	32293.33	300	-12.0	4.4627	3	105	179	106	29	180	66	28	38	0.666666666666667	.	.	.	0	0	0	0	0	0	0	0	0.0	0.04	0.0
Lmb_nzt4_13446	-0.02163291	2.7747915	-0.4112085	.	.	.	.	.	0	.	0	.	0	.	0.987	0.544	0	0	0.62	0	0	17624.93	165	7.0	8.4035	7	55	99	38	13	93	30	20	10	0.480769230769231	.	.	.	0	0	0	0	0	0	0	0	0.0	0.0	0.0
Lmb_nzt4_12234	-0.022125721	3.3975805	5.4915805	.	.	.	.	.	0	.	0	.	0	.	0.383	0.268	1	1	0.31	0	0	9481.99	83	9.0	9.1932	2	25	36	25	17	43	21	18	3	0.785714285714286	0.0	0.0	0.0	1	1	1	1	1	1	0	1	16.61	16.61	0.65
Lmb_nzt4_08714	-0.022494555	5.01032	3.14432	.	.	.	.	.	0	.	0	.	0	.	0.828	0.483	1	1	0.64	0	0	13340.03	125	4.5	7.7413	5	49	72	35	11	62	24	16	8	0.411764705882353	.	.	.	0	1	0	0	0	0	0	0	0.0	0.01	0.0
Lmb_nzt4_13684	-0.02266252	-0.2585895	5.6874105	.	.	.	.	.	0	.	0	.	0	GH67	0.0	0.00900000000000001	1	1	0.61	0	0	92735.73	835	-14.5	5.2221	1	252	450	242	116	465	174	85	89	1.125	0.0	1.0	0.0	1	0	1	1	1	1	0	0	0.01	0.31	0.0
Lmb_nzt4_12559	-0.02266252	-0.00991649999999878	5.9300835	.	.	.	.	.	0	.	0	.	0	.	0.0	0.01	1	1	0.41	0	0	78699.18	703	-8.5	5.6652	1	221	380	188	111	396	131	66	65	1.01273885350318	0.0	0.0	0.0	1	1	1	1	1	1	0	0	0.11	0.23	0.0
Lmb_nzt4_11635	-0.030317187	5.0559485	5.9899485	.	.	.	effector_(plant_avirulence_determinant),unaffected_pathogenicity	PHI:3378,PHI:1575,PHI:3216,PHI:1581	1	MoCDIP4	1	PF03443,PF00734	1	AA9,CBM1	0.0	0.011	1	1	0.71	0	0	54899.42	535	-12.5	4.6874	11	228	364	166	41	315	91	41	50	0.459016393442623	0.0	0.0	0.0	1	1	1	1	1	1	0	0	0.05	0.05	0.0
Lmb_nzt4_13773	-0.031202435	6.1423	5.9983	.	.	.	.	.	0	.	0	.	0	.	1.0	0.024	1	1	0.72	0	0	68985.89	681	-29.5	4.1499	14	285	531	84	53	406	88	32	56	0.307420494699647	0.0	0.0	0.0	1	1	1	1	1	1	0	0	2.71	2.71	0.0
Lmb_nzt4_08126	-0.03179419	1.476445	-0.185555	.	.	.	.	.	0	.	0	.	0	.	0.74	0.537	0	0	0.49	0	0	13406.4	125	7.5	9.9649	2	46	73	43	12	74	21	15	6	0.666666666666667	.	.	.	0	0	0	0	0	0	0	0	0.01	0.01	0.0
Lmb_nzt4_03130	-0.033057034	0.786548	5.862548	.	.	.	.	.	0	.	0	.	0	.	0.0	0.154	1	1	0.5	0	0	85837.0	803	-6.5	6.1851	6	282	460	209	107	448	165	88	77	0.728110599078341	0.0	0.0	0.0	1	1	1	1	1	1	0	1	20.21	22.05	0.826086956521739
Lmb_nzt4_13396	-0.03362578	4.133519	-0.840481	.	.	.	.	.	0	.	0	.	0	.	0.99	0.839	0	0	0.3	0	0	16270.7	149	4.5	8.5041	4	50	85	51	20	88	30	18	12	1.03030303030303	.	.	.	0	0	0	0	0	0	0	0	10.83	15.64	0.0
Lmb_nzt4_00043	-0.034730613	4.736164	0.434164	.	.	.	.	.	0	.	0	.	0	.	0.97	0.747	0	0	0.86	0	0	7500.46	71	-0.5	6.3031	4	28	46	22	7	40	14	8	6	0.368421052631579	.	.	.	0	0	0	0	0	0	0	0	0.06	0.06	0.0
Lmb_nzt4_09685	-0.034971952	5.2533155	2.7373155	.	.	.	increased_virulence_(hypervirulence),reduced_virulence,unaffected_pathogenicity,loss_of_pathogenicity	PHI:2844,PHI:2312,PHI:2269,PHI:7485,PHI:59,PHI:2247,PHI:3866,PHI:9460,PHI:4077,PHI:8929,PHI:7511,PHI:2837,PHI:2802,PHI:3301,PHI:8927	0	.	0	.	0	.	0.099	0.487	1	1	0.24	0	0	34080.15	328	3.5	7.3874	5	127	192	117	25	201	71	39	32	0.697916666666667	.	.	.	1	0	0	0	0	0	0	0	0.09	0.13	0.0
Lmb_nzt4_03010	-0.03591907	4.708479	5.522479	.	.	.	loss_of_pathogenicity,reduced_virulence	PHI:1071,PHI:526,PHI:6739	0	.	0	.	0	GH31	0.0	0.031	1	1	0.1	0	0	114317.0	1005	-6.5	6.2082	7	281	494	246	154	515	297	154	143	1.17733990147783	1.0	0.0	0.0	1	1	1	1	1	1	0	1	17.38	17.4	1.0
Lmb_nzt4_00490	-0.03666091	7.56095	4.68095	.	.	.	.	.	0	.	0	.	0	.	0.987	0.493	1	1	0.33	0	0	14819.14	135	9.0	8.5287	6	47	67	42	19	80	22	18	4	0.382352941176471	0.0	1.0	0.0	1	1	1	1	0	0	0	0	3.61	3.61	0.0
Lmb_nzt4_11883	-0.037107706	-0.134015499999999	5.7699845	.	.	.	.	.	0	.	0	.	0	AA7	0.0	0.016	1	1	0.57	0	0	55685.5	505	-7.0	4.9042	2	176	283	142	68	287	89	42	47	0.871794871794872	0.0	0.0	0.0	1	1	1	1	1	1	0	0	2.25	3.68	0.0
Lmb_nzt4_12265	-0.03993392	4.052231	-0.387769	.	.	.	.	.	0	.	0	.	0	.	0.975	0.765	0	0	0.74	0	0	10364.01	94	9.0	10.027	5	31	54	27	10	56	14	12	2	0.916666666666667	.	.	.	0	0	0	0	0	0	0	0	0.01	0.17	0.0
Lmb_nzt4_06945	-0.043888986	4.708297	5.398297	.	.	.	.	.	0	.	0	.	0	.	0.627	0.258	1	1	0.4	0	0	9703.27	87	-1.5	4.8889	1	27	46	31	11	55	17	8	9	0.80952380952381	0.0	0.0	0.0	1	1	1	1	0	1	0	0	13.84	13.85	0.0
Lmb_nzt4_07135	-0.04459381	1.7878855	5.6218855	.	.	.	.	.	0	.	0	.	0	.	0.031	0.33	1	1	0.26	0	0	28659.6	264	-9.0	4.4821	2	85	147	86	30	159	49	21	28	0.920634920634921	0.0	0.0	0.0	1	1	1	1	1	1	0	0	0.52	0.58	0.0
Lmb_nzt4_10911	-0.045800567	-1.92185	2.50015	.	.	.	.	.	0	.	0	.	0	.	0.01	0.253	1	1	0.77	1	0	29998.42	284	-11.5	4.426	14	120	184	84	27	154	50	21	29	0.852941176470588	1.0	0.0	0.0	1	1	1	1	1	1	1	1	8.54	31.87	0.0
Lmb_nzt4_05495	-0.04583329	-6.297966	-0.507966	.	.	.	.	.	0	.	0	.	0	.	0.00600000000000001	0.029	0	0	0.29	0	0	30043.43	273	24.0	11.2758	4	94	156	68	28	148	67	47	20	0.544303797468354	.	.	.	0	0	0	0	0	0	0	0	0.02	0.03	0.0
Lmb_nzt4_10912	-0.046186328	-0.378352999999999	5.249647	.	.	.	.	.	0	.	0	.	0	AA11,CBM19	0.0	0.0620000000000001	1	1	0.76	0	0	37168.78	362	-2.5	5.326	9	158	255	83	24	202	49	24	25	0.627272727272727	0.0	0.0	0.0	1	1	0	1	0	1	0	0	0.38	0.41	0.0
Lmb_nzt4_12987	-0.046901822	-2.275903	2.548097	.	.	.	unaffected_pathogenicity	PHI:2088	0	.	0	.	0	.	0.0	0.196	1	1	0.01	1	0	39142.68	348	-3.0	5.9137	8	108	174	81	43	169	117	59	58	1.29850746268657	0.0	0.0	0.0	1	1	1	1	1	1	1	1	0.33	22.97	0.0
Lmb_nzt4_11857	-0.047959685	3.7069955	-0.4750045	.	.	.	.	.	0	.	0	.	0	.	0.997	0.7	0	0	0.09	0	0	12832.64	120	0.0	6.4527	3	43	68	38	6	70	29	15	14	0.424242424242424	.	.	.	0	0	0	0	0	0	0	0	0.01	3.4	0.0
Lmb_nzt4_13463	-0.05016601	1.17055	5.99655	.	.	.	unaffected_pathogenicity,reduced_virulence	PHI:2921,PHI:48,PHI:9058,PHI:397,PHI:552,PHI:9074,PHI:1011,PHI:2700,PHI:2920,PHI:3991,PHI:3919,PHI:9075,PHI:712	0	.	0	.	0	AA1_3,AA1_2,CBM18,AA1_1	0.0	0.029	1	1	0.57	0	0	84004.9	770	-15.0	5.2428	27	269	466	181	95	425	157	77	80	0.894444444444444	0.0	0.0	0.0	1	1	1	1	1	1	0	0	0.15	0.17	0.0
Lmb_nzt4_01984	-0.05016601	0.804496999999999	5.744497	.	.	.	reduced_virulence	PHI:2896	0	.	0	.	0	GH158,GH17,GH5	0.0	0.01	1	1	0.48	0	0	70872.39	676	-27.0	4.4977	16	242	448	161	52	382	146	62	84	0.537444933920705	0.0	0.0	0.0	1	0	1	1	1	1	0	0	1.83	1.83	0.0
Lmb_nzt4_05044	-0.05016601	0.862891	5.496891	.	.	.	reduced_virulence	PHI:5393	0	.	0	.	0	AA5_2,AA5_1,AA5	0.0	0.0610000000000001	1	1	0.47	0	0	100726.75	939	-13.5	4.8923	30	354	558	245	94	563	164	77	87	0.734375	0.0	0.0	0.0	1	0	1	1	0	1	0	0	0.11	0.17	0.0
Lmb_nzt4_13465	-0.051805854	1.036116	5.334116	.	.	.	unaffected_pathogenicity,reduced_virulence	PHI:6569,PHI:2117,PHI:4615	0	.	0	.	0	.	0.0	0.117	1	1	0.48	0	0	43635.03	421	-0.5	6.4245	4	169	265	138	38	245	73	39	34	0.692307692307692	0.0	0.0	0.0	1	1	1	1	0	1	0	1	19.32	21.6	0.65
Lmb_nzt4_10072	-0.051805854	-0.595559499999999	5.3504405	.	.	.	.	.	0	.	0	.	0	.	0.0	0.00900000000000001	1	1	0.72	0	0	76050.77	691	-11.0	5.0181	10	241	393	195	85	386	117	56	61	1.0	0.0	0.0	0.0	1	1	1	1	0	1	0	1	20.49	20.96	0.695652173913043
Lmb_nzt4_01627	-0.051805854	0.00902400000000192	5.955024	.	.	.	.	.	0	.	0	.	0	CE1,CE10	0.0	0.00900000000000001	1	1	0.58	0	0	79566.92	719	-36.0	4.3189	2	237	410	190	104	382	153	62	91	1.08724832214765	0.0	0.0	0.0	1	1	1	1	1	1	0	0	14.69	14.75	0.0
Lmb_nzt4_09916	-0.05265498	6.359837	5.927837	.	.	.	.	.	0	.	0	.	0	.	0.895	0.177	1	1	0.31	0	0	10826.42	99	-6.5	4.2389	1	34	49	39	9	55	21	8	13	1.0	0.0	0.0	0.0	1	1	1	1	1	1	0	1	21.73	21.76	0.652173913043478
Lmb_nzt4_04809	-0.05316335	0.810779499999999	5.6367795	.	.	.	unaffected_pathogenicity,reduced_virulence	PHI:9126,PHI:7705,PHI:3865	0	.	0	.	0	AA3_2,AA3_3,AA8,AA3_1,AA3	0.0	0.029	1	1	0.42	0	0	64406.1	607	14.5	9.6515	2	229	365	205	60	358	99	59	40	0.760736196319018	1.0	0.0	0.0	1	1	1	1	0	1	0	0	15.4	15.78	0.0
Lmb_nzt4_06074	-0.05596274	5.871487	0.435487	.	.	.	.	.	0	.	0	.	0	.	1.0	0.906	0	0	0.8	0	0	6885.03	66	5.0	8.4023	7	29	43	19	5	43	14	10	4	0.318181818181818	.	.	.	0	0	0	0	0	0	0	0	0.04	0.04	0.0
Lmb_nzt4_02442	-0.057292283	8.8821825	3.9741825	.	.	.	.	.	0	.	0	.	0	.	0.996	0.822	1	1	0.33	0	0	16672.23	148	11.5	9.5877	7	48	78	44	17	79	38	26	12	1.15384615384615	.	.	.	1	1	0	0	0	0	0	0	0.4	0.41	0.0
Lmb_nzt4_01058	-0.061605692	-2.207507	-0.497507	.	.	.	.	.	0	.	0	.	0	.	0.532	0.183	0	0	0.5	0	0	16619.18	156	20.5	11.8775	2	63	91	55	3	76	44	33	11	0.538461538461538	.	.	.	0	0	0	0	0	0	0	0	0.0	0.0	0.0
Lmb_nzt4_07780	-0.06396824	5.9845975	0.2125975	.	.	.	.	.	0	.	0	.	0	.	1.0	0.962	0	0	0.67	0	0	8881.23	80	11.5	9.4456	8	31	45	16	9	38	24	19	5	0.857142857142857	.	.	.	0	0	0	0	0	0	0	0	0.0	0.0	0.0
Lmb_nzt4_11730	-0.06399733	6.031089	0.373089	.	.	.	.	.	0	.	0	.	0	.	1.0	0.943	0	0	0.7	0	0	8696.55	79	2.5	7.3001	5	33	48	13	11	37	23	14	9	0.666666666666667	.	.	.	0	0	0	0	0	0	0	0	0.0	0.0	0.0
Lmb_nzt4_02060	-0.06732023	9.0548615	4.1648615	.	.	.	.	.	0	.	0	.	0	.	1.0	0.815	1	1	0.45	0	0	10675.55	96	5.0	8.2342	9	36	53	26	9	60	16	11	5	0.666666666666667	.	.	.	0	1	0	0	0	0	0	0	7.59	7.59	0.0
Lmb_nzt4_12948	-0.06786096	7.4515145	4.3495145	.	.	.	.	.	0	.	0	.	0	.	0.934	0.583	1	1	0.56	0	0	20312.53	190	0.0	6.4484	10	70	114	62	15	111	32	17	15	0.883720930232558	0.0	1.0	0.0	1	1	0	1	0	1	0	0	1.42	7.72	0.0
Lmb_nzt4_02038	-0.068291545	-0.225492999999999	5.354507	.	.	.	.	.	0	.	0	.	0	.	0.0	0.07	1	1	0.45	0	0	62166.62	599	9.5	7.2634	6	249	391	178	39	312	120	71	49	0.379679144385027	0.0	0.0	0.0	1	1	1	1	1	1	0	0	13.07	13.08	0.0
Lmb_nzt4_11590	-0.06891793	4.5539485	4.8879485	.	.	.	loss_of_pathogenicity,reduced_virulence	PHI:5394,PHI:6746,PHI:6986	0	.	0	.	0	.	0.0	0.111	1	1	0.02	0	0	47855.08	422	0.5	6.5461	9	105	193	99	51	214	148	79	69	1.0	0.0	0.0	0.0	1	1	1	1	1	1	0	1	16.82	16.82	0.888888888888889
Lmb_nzt4_10565	-0.07071662	-0.493420999999999	4.924579	.	.	.	.	.	0	.	0	.	0	AA13,CBM20	0.0	0.097	1	1	0.95	0	0	40913.68	391	4.5	7.7557	16	175	266	105	36	222	56	31	25	0.669642857142857	1.0	0.0	0.0	1	0	0	1	0	1	0	0	0.11	0.19	0.0
Lmb_nzt4_12152	-0.07159293	5.1938375	4.9998375	.	.	.	unaffected_pathogenicity,loss_of_pathogenicity	PHI:6390,PHI:3972,PHI:4639,PHI:2166,PHI:6391	0	.	1	PF00187	0	CE4,CBM18	0.0	0.199	1	1	0.79	0	0	66502.88	642	3.0	6.8199	38	294	436	132	60	363	111	60	51	0.582474226804124	0.0	1.0	0.0	1	0	0	1	0	1	0	0	0.11	0.11	0.0
Lmb_nzt4_10388	-0.073952556	-1.70833	-5.42233	.	.	.	.	.	0	.	0	.	0	.	1.0	0.619	0	1	0.5	0	1	11362.77	106	9.0	10.6088	6	40	51	45	6	72	15	12	3	0.448275862068966	.	.	.	1	1	0	0	0	1	0	2	19.13	39.02	1.0
Lmb_nzt4_08488	-0.07671487	3.9175245	2.7055245	.	.	.	.	.	0	.	0	.	0	.	0.993	0.209	1	1	0.59	1	0	8399.99	75	10.0	10.4519	4	21	39	19	14	47	14	14	0	0.523809523809524	.	.	.	0	1	1	0	0	0	1	0	4.45	4.45	0.0
Lmb_nzt4_01703	-0.077819586	-0.0657999999999994	5.7602	.	.	.	.	.	0	.	0	.	0	.	0.0	0.029	1	1	0.45	0	0	65786.18	594	-13.0	4.9909	9	202	330	150	91	334	128	61	67	0.859060402684564	0.0	0.0	0.0	1	1	1	1	1	1	0	0	4.6	4.64	0.0
Lmb_nzt4_01518	-0.077819586	0.674669	5.620669	.	.	.	reduced_virulence	PHI:3859,PHI:3813	0	.	0	.	0	GH5_45,GH5_50,GH5_25,GH5_47,GH5_38,GH5_52,GH5_1,GH5_46,GH5_23,GH5_37,GH5_9,GH5_44,GH5_8,GH5_33,GH5_54,GH5_36,GH5_49,GH5_15,GH5,GH5_14,GH5_4,GH5_22,GH5_39	0.0	0.00900000000000001	1	1	0.41	0	0	47202.72	421	-18.5	4.5181	7	126	228	114	67	236	99	43	56	1.08988764044944	0.0	0.0	0.0	1	1	1	1	0	1	0	0	0.56	0.56	0.0
Lmb_nzt4_11850	-0.07831669	0.137702500000001	5.7477025	.	.	.	.	.	0	.	0	.	0	.	0.0	0.065	1	1	0.69	0	0	53549.74	509	-20.0	4.3819	16	216	350	104	54	268	94	39	55	0.730496453900709	0.0	0.0	0.0	1	1	1	1	0	1	0	0	8.99	8.99	0.0
Lmb_nzt4_06365	-0.080263495	0.784918500000001	2.6569185	.	.	.	.	.	0	.	0	.	0	.	0.282	0.406	1	1	0.39	1	0	11906.42	105	11.5	9.5643	7	30	51	34	15	70	19	17	2	1.0	0.0	0.0	0.0	1	1	1	1	0	1	1	0	16.49	16.53	0.0
Lmb_nzt4_13531	-0.080450654	1.1212165	5.9472165	.	.	.	reduced_virulence	PHI:7281	0	.	0	.	0	GH32	0.0	0.029	1	1	0.58	0	0	71500.03	641	-28.5	4.3584	1	211	358	145	98	349	115	47	68	1.01428571428571	0.0	0.0	0.0	1	1	1	1	1	1	0	0	0.64	0.7	0.0
Lmb_nzt4_08143	-0.080450654	-0.0926784999999999	5.8533215	.	.	.	.	.	0	.	0	.	0	.	0.0	0.00900000000000001	1	1	0.12	0	0	44292.66	414	-27.5	4.175	1	149	228	142	43	239	88	32	56	0.822429906542056	0.0	0.0	0.0	1	1	1	1	1	1	0	0	1.78	1.79	0.0
Lmb_nzt4_07763	-0.08072728	-0.498707	-0.468707	.	.	.	.	.	0	.	0	.	0	.	0.881	0.114	0	0	0.71	0	0	8641.51	84	6.0	11.2179	0	39	53	22	9	42	19	14	5	0.269230769230769	.	.	.	0	0	0	0	0	0	0	0	0.0	0.0	0.0
Lmb_nzt4_12156	-0.080776334	5.723759	0.185759	.	.	.	.	.	0	.	0	.	0	.	0.999	0.924	0	0	0.65	0	0	12083.9	107	12.5	9.778	7	39	61	25	17	64	22	18	4	0.862068965517241	.	.	.	0	0	0	0	0	0	0	0	0.0	0.0	0.0
Lmb_nzt4_00904	-0.0810498	2.587997	4.993997	.	.	.	.	.	0	.	0	.	0	.	0.311	0.288	1	1	0.31	0	0	10318.8	93	9.0	12.0416	1	33	47	26	11	47	18	15	3	0.590909090909091	.	.	.	1	1	1	0	1	1	0	0	1.97	1.98	0.0
Lmb_nzt4_10864	-0.08785987	0.292846	-0.505154	.	.	.	.	.	0	.	0	.	0	.	0.997	0.136	0	0	0.16	0	0	33005.12	298	5.5	9.1149	1	101	172	28	30	142	117	62	55	0.463917525773196	.	.	.	0	0	0	0	0	0	0	0	0.0	0.0	0.0
Lmb_nzt4_03372	-0.08785987	-6.313607	-0.505607	.	.	.	.	.	0	.	0	.	0	.	0.0	0.032	0	0	0.4	0	0	39098.49	356	56.5	12.4675	0	132	210	45	29	173	108	84	24	0.358974358974359	.	.	.	0	0	0	0	0	0	0	0	0.0	0.0	0.0
Lmb_nzt4_09713	-0.08900082	-0.108557999999999	5.705442	.	.	.	.	.	0	.	0	.	0	.	0.003	0.028	1	1	0.5	0	0	8626.96	79	3.0	8.2958	3	28	44	26	8	44	10	7	3	0.8	0.0	0.0	0.0	1	1	1	1	1	1	0	0	0.39	0.39	0.0
Lmb_nzt4_01864	-0.095385134	-0.6628805	5.2771195	.	.	.	.	.	0	.	0	.	0	GH76	0.0	0.01	1	1	0.3	0	0	73000.02	645	2.5	6.6804	10	200	331	171	96	346	156	85	71	0.985074626865672	0.0	0.0	1.0	1	1	1	1	0	1	0	1	20.83	21.14	1.0
Lmb_nzt4_10558	-0.09691274	5.991619	0.351619	.	.	.	.	.	0	.	0	.	0	.	1.0	0.94	0	0	0.76	0	0	6004.94	54	5.0	8.172	7	21	29	12	7	28	11	9	2	1.5	.	.	.	0	0	0	0	0	0	0	0	0.0	0.0	0.0
Lmb_nzt4_08742	-0.09913623	-10.3211995	-0.5271995	.	.	.	lethal,unaffected_pathogenicity	PHI:1584,PHI:1569	0	.	0	.	0	.	0.0	0.201	0	0	0.49	0	0	27544.53	254	33.5	11.6893	1	88	139	69	24	134	68	53	15	0.871428571428571	.	.	.	0	0	0	0	0	0	0	0	0.0	0.11	0.0
Lmb_nzt4_03985	-0.09994608	-3.527718	-0.797718	.	.	.	.	.	0	.	0	.	0	.	0.016	0.529	0	0	0.46	0	0	31575.96	287	8.0	9.0771	0	96	151	80	39	165	58	36	22	0.783783783783784	.	.	.	0	0	0	0	0	0	0	0	12.54	12.78	0.0
Lmb_nzt4_03891	-0.10073608	-1.310571	4.629429	.	.	.	unaffected_pathogenicity	PHI:2488,PHI:2510	0	.	0	.	0	GH47	0.0	0.01	1	1	0.04	0	0	69155.9	611	1.5	6.6487	7	174	292	179	85	338	158	84	74	1.048	0.0	1.0	0.0	1	1	1	1	1	1	0	0	9.87	9.88	0.0
Lmb_nzt4_10516	-0.10345417	6.317683	4.595683	.	.	.	.	.	0	.	0	.	0	.	0.968	0.319	1	1	0.65	0	0	7792.13	71	3.0	7.6733	5	24	43	20	10	44	13	9	4	0.615384615384615	.	.	.	1	1	0	0	0	1	0	0	0.21	0.21	0.0
Lmb_nzt4_02036	-0.104026556	0.781827000000001	4.989827	.	.	.	unaffected_pathogenicity,reduced_virulence	PHI:6214	0	.	0	.	0	GT34	0.002	0.13	1	1	0.14	0	0	32365.83	278	-2.0	6.263	3	66	127	76	50	149	83	44	39	1.4468085106383	0.0	0.0	0.0	1	1	1	1	1	1	0	0	4.7	4.74	0.0
Lmb_nzt4_13677	-0.10574156	-0.354824499999999	4.4871755	.	.	.	.	.	0	.	0	.	0	.	0.0	0.193	1	1	0.56	0	0	53533.65	505	-13.0	4.7748	5	182	292	156	55	292	104	48	56	0.929078014184397	.	.	.	1	0	0	0	0	1	0	0	0.0	0.03	0.0
Lmb_nzt4_09326	-0.10610479	-0.524727	0.189273	.	.	.	.	.	0	.	0	.	0	.	0.0440000000000001	0.837	0	0	0.43	0	0	4414.05	40	1.0	8.7196	0	14	21	10	3	22	9	5	4	1.0	.	.	.	0	0	0	0	0	0	0	0	0.0	0.0	0.0
Lmb_nzt4_12030	-0.1066761	0.8310545	5.5290545	.	.	.	.	.	0	.	0	.	0	.	0.002	0.215	1	1	0.31	0	0	32030.93	293	0.5	6.7002	4	93	162	98	35	179	44	23	21	0.918918918918919	0.0	0.0	0.0	1	1	1	1	1	1	0	0	0.02	1.32	0.0
Lmb_nzt4_01211	-0.108252406	4.632223	-0.461777	.	.	.	.	.	0	.	0	.	0	.	0.997	0.852	0	0	0.43	0	0	23233.63	211	11.5	8.4536	15	76	117	46	23	118	41	28	13	0.73469387755102	.	.	.	0	0	0	0	0	0	0	0	0.0	0.02	0.0
Lmb_nzt4_08668	-0.11631018	3.948068	4.894068	.	.	.	.	.	0	.	1	PF00314	0	GH2,GH152	0.0	0.00900000000000001	1	1	0.0600000000000001	0	0	141567.93	1253	-20.5	5.4464	24	336	644	341	167	679	335	166	169	1.12903225806452	1.0	0.0	0.0	1	0	1	1	0	1	0	0	12.08	12.09	0.0
Lmb_nzt4_01596	-0.12306243	0.9598915	5.8818915	.	.	.	reduced_virulence	PHI:3859,PHI:323,PHI:3813	0	.	0	.	0	GH5_45,GH5_50,GH5_25,GH5_47,GH5_38,GH5_52,GH5_46,GH5_23,GH5_42,GH5_37,GH5_9,GH5_44,GH5_8,GH5_33,GH5_54,GH5_5,GH5_36,GH5_49,GH5_15,GH5,GH5_26,GH5_14,GH5_22,GH5_39,GH5_48	0.0	0.013	1	1	0.67	0	0	56539.64	507	-0.5	6.4518	7	160	278	145	79	289	116	62	54	0.991596638655462	0.0	0.0	0.0	1	1	1	1	1	1	0	0	3.13	3.78	0.0
Lmb_nzt4_00253	-0.12667578	0.468461000000001	5.712461	.	.	.	.	.	0	.	0	.	0	.	0.0	0.126	1	1	0.38	0	0	8374.73	70	3.0	7.8102	3	16	30	19	12	41	19	12	7	0.615384615384615	0.0	0.0	0.0	1	1	1	1	1	0	0	0	0.33	0.33	0.0
Lmb_nzt4_07707	-0.12925237	4.4652495	-0.5207505	.	.	.	lethal,increased_virulence_(hypervirulence),reduced_virulence,unaffected_pathogenicity,loss_of_pathogenicity	PHI:7696,PHI:5271,PHI:6957,PHI:59,PHI:9460,PHI:8929,PHI:5272,PHI:2837,PHI:2802,PHI:7485,PHI:6956,PHI:5440,PHI:2844,PHI:685,PHI:2312,PHI:2269,PHI:2836,PHI:784,PHI:4077,PHI:2022,PHI:3866,PHI:7511,PHI:2835,PHI:3301,PHI:8927	0	.	0	.	0	.	0.913	0.918	0	0	0.09	0	0	25275.0	236	6.0	8.795	4	82	130	76	19	131	56	32	24	0.981818181818182	.	.	.	0	0	0	0	0	0	0	0	0.01	0.02	0.0
Lmb_nzt4_09782	-0.13088423	-3.37705	2.56895	.	.	.	.	.	0	.	0	.	0	.	0.0	0.00900000000000001	1	1	0.64	1	0	29291.09	289	-6.5	4.6987	0	131	204	74	15	147	46	21	25	0.366666666666667	0.0	0.0	0.0	1	1	1	1	1	1	1	1	10.26	33.79	0.0
Lmb_nzt4_09345	-0.13469207	-0.520000499999998	5.1139995	.	.	.	.	.	0	.	0	.	0	.	0.001	0.0600000000000001	1	1	0.75	0	0	28294.36	283	-4.0	5.1466	1	119	218	68	27	180	31	15	16	0.296	1.0	0.0	0.0	1	1	1	1	1	1	0	0	4.82	17.39	0.0
Lmb_nzt4_01831	-0.13528615	-0.7195125	0.4684875	.	.	.	.	.	0	.	0	.	0	.	0.491	0.311	0	0	0.8	0	0	7236.36	67	5.0	8.7716	3	23	42	19	12	42	9	8	1	0.761904761904762	.	.	.	0	0	0	0	0	0	0	0	1.88	1.9	0.0
Lmb_nzt4_04412	-0.13681662	-5.8622935	-0.5222935	.	.	.	.	.	0	.	0	.	0	.	0.0	0.11	0	0	0.18	0	0	41603.45	392	-4.5	5.6422	3	141	224	147	28	224	96	48	48	0.764705882352941	.	.	.	0	0	0	0	0	0	0	0	5.46	7.79	0.0
Lmb_nzt4_09805	-0.13719541	-0.415186	1.522814	.	.	.	.	.	0	.	0	.	0	.	0.04	0.637	1	1	0.59	1	0	9041.43	83	-4.0	4.287	4	29	46	24	9	54	13	5	8	0.521739130434783	.	.	.	1	0	0	0	0	0	1	0	1.12	15.31	0.0
Lmb_nzt4_06652	-0.13809794	7.4060825	4.4300825	.	.	.	.	.	0	.	0	.	0	.	0.976	0.52	1	1	0.83	0	0	7722.92	73	4.5	8.5031	6	33	45	22	6	42	9	7	2	0.722222222222222	.	.	.	0	1	0	0	0	1	0	0	0.04	0.04	0.0
Lmb_nzt4_02208	-0.13930136	4.7353985	5.4713985	.	.	.	unaffected_pathogenicity,reduced_virulence	PHI:7320,PHI:8753,PHI:144,PHI:8806	0	.	1	PF00187	0	GH18,CBM18	0.0	0.0440000000000001	1	1	0.29	0	0	193436.72	1748	-21.5	5.6539	58	570	987	418	232	923	449	225	224	1.13746630727763	0.0	0.0	0.0	1	0	1	1	0	1	0	1	18.7	19.19	1.0
Lmb_nzt4_11345	-0.14261115	5.1652365	0.1612365	.	.	.	.	.	0	.	0	.	0	.	1.0	0.834	0	0	0.61	0	0	8159.52	74	8.0	9.984	5	27	40	21	5	42	19	14	5	0.555555555555556	.	.	.	0	0	0	0	0	0	0	0	0.0	0.0	0.0
Lmb_nzt4_00129	-0.1449092	0.5123995	-0.5016005	.	.	.	.	.	0	.	0	.	0	.	0.851	0.318	0	0	0.35	0	0	16213.56	157	-4.5	4.5837	2	59	99	55	4	93	32	14	18	0.509803921568627	.	.	.	0	0	0	0	0	0	0	0	0.0	0.0	0.0
Lmb_nzt4_04443	-0.14727879	-0.281017	5.358983	.	.	.	.	.	0	.	0	.	0	.	0.0	0.0600000000000001	1	1	0.0600000000000001	0	0	46478.82	410	-0.5	6.4489	5	106	208	111	62	233	111	59	52	0.849462365591398	0.0	0.0	0.0	1	1	1	1	1	1	0	0	0.07	0.24	0.0
Lmb_nzt4_13691	-0.14858544	-0.4581555	5.1638445	.	.	.	.	.	0	.	0	.	0	CE1,CE10	0.0	0.0629999999999999	1	1	0.62	0	0	79252.12	721	-29.5	4.4356	1	246	426	189	113	393	128	54	74	0.993975903614458	0.0	0.0	0.0	1	0	0	1	1	1	0	0	3.65	3.86	0.0
Lmb_nzt4_02633	-0.14963013	8.1859425	4.8859425	.	.	.	.	.	0	.	0	.	0	.	0.989	0.561	1	1	0.37	0	0	14287.79	124	8.0	8.426	9	36	61	30	21	73	21	16	5	1.3	.	.	.	1	1	1	0	1	1	0	0	4.61	4.67	0.0
Lmb_nzt4_09472	-0.15116203	5.9335725	0.3415725	.	.	.	.	.	0	.	0	.	0	.	1.0	0.932	0	0	0.69	0	0	7941.12	71	4.5	8.2489	6	26	41	14	9	39	16	11	5	1.06666666666667	.	.	.	0	0	0	0	0	0	0	0	0.19	0.19	0.0
Lmb_nzt4_00665	-0.15228522	0.983298	-0.504702	.	.	.	.	.	0	.	0	.	0	.	0.829	0.419	0	0	0.0500000000000001	0	0	26831.46	251	-4.5	5.1584	7	88	146	80	16	141	66	32	34	0.691176470588235	.	.	.	0	0	0	0	0	0	0	0	0.0	0.02	0.0
Lmb_nzt4_05349	-0.15259767	1.570081	5.922081	.	.	.	unaffected_pathogenicity,reduced_virulence	PHI:3236,PHI:5715,PHI:6125,PHI:6123,PHI:5716,PHI:6126,PHI:7719,PHI:5751	0	.	0	.	0	.	0.0	0.108	1	1	0.14	0	0	51173.22	458	1.0	6.5881	9	138	232	116	71	262	112	61	51	0.920353982300885	0.0	0.0	0.0	1	1	1	1	1	1	0	0	10.2	10.22	0.0
Lmb_nzt4_02812	-0.15413284	-1.093995	-0.511995	.	.	.	.	.	0	.	0	.	0	.	0.872	0.031	0	0	0.42	0	0	14373.27	143	-13.0	3.9651	2	56	93	48	0	86	33	10	23	0.266666666666667	.	.	.	0	0	0	0	0	0	0	0	0.0	0.0	0.0
Lmb_nzt4_02901	-0.15511036	4.7611315	0.0691315	.	.	.	.	.	0	.	0	.	0	.	0.98	0.802	0	0	0.43	0	0	23972.46	214	-1.5	6.2059	12	70	116	61	32	128	47	25	22	0.795918367346939	.	.	.	0	0	0	0	0	0	0	0	0.0	0.06	0.0
Lmb_nzt4_13989	-0.15760821	4.0904165	-0.6075835	.	.	.	.	.	0	.	0	.	0	CE1	0.956	0.827	0	0	0.7	0	0	20083.94	186	4.5	7.5104	3	62	109	58	24	106	35	22	13	0.977272727272727	.	.	.	0	0	0	0	0	0	0	0	0.0	0.06	0.0
Lmb_nzt4_08283	-0.16478449	4.1255245	5.6375245	.	.	.	.	.	0	.	0	.	0	.	0.606	0.142	1	1	0.48	0	0	10002.7	90	4.0	7.4507	4	30	46	29	16	53	12	10	2	1.0	0.0	0.0	0.0	1	1	1	1	0	1	0	0	0.45	2.03	0.0
Lmb_nzt4_06587	-0.16795802	-0.884600499999999	5.0433995	.	.	.	.	.	0	.	0	.	0	.	0.0	0.012	1	1	0.79	0	0	17053.89	177	0.5	7.0032	0	98	134	58	10	105	9	5	4	0.388059701492537	0.0	0.0	0.0	1	1	1	1	1	1	0	0	0.16	12.14	0.0
Lmb_nzt4_07922	-0.16828227	0.7637175	5.7037175	.	.	.	reduced_virulence	PHI:7968,PHI:785	0	.	0	.	0	GH125	0.0	0.01	1	1	0.15	0	0	61414.41	554	-5.5	5.8615	9	175	297	149	72	299	120	61	59	1.01709401709402	0.0	0.0	0.0	1	1	1	1	1	1	0	0	2.76	3.09	0.0
Lmb_nzt4_04123	-0.17090994	-5.1687515	-0.5007515	.	.	.	.	.	0	.	0	.	0	.	0.01	0.212	0	0	0.2	0	0	32857.4	303	-9.5	4.623	2	94	162	90	31	172	74	33	41	1.04411764705882	.	.	.	0	0	0	0	0	0	0	0	0.0	0.01	0.0
Lmb_nzt4_10295	-0.17162848	-8.1890205	-4.6790205	.	.	.	.	.	0	.	0	.	0	.	0.036	0.379	0	1	0.63	0	1	33289.36	304	8.0	8.6165	12	107	167	85	37	195	50	29	21	0.848101265822785	0.0	1.0	0.0	1	1	1	1	1	0	3	2	5.35	60.85	0.0
Lmb_nzt4_05633	-0.172871	7.8499535	5.6779535	.	.	.	.	.	0	.	0	.	0	.	0.976	0.386	1	1	0.31	0	0	16726.59	142	13.0	9.6433	7	38	60	40	29	85	34	25	9	1.71428571428571	0.0	0.0	0.0	1	1	1	1	1	1	0	0	0.01	0.03	0.0
Lmb_nzt4_05014	-0.1744178	0.667758500000001	5.1637585	.	.	.	unaffected_pathogenicity,reduced_virulence	PHI:1046,PHI:3347	0	.	0	.	0	AA7	0.0	0.084	1	1	0.48	0	0	53873.43	495	8.0	8.4219	4	156	279	157	63	293	95	54	41	0.983606557377049	0.0	1.0	0.0	1	0	1	1	1	1	0	0	0.0	1.21	0.0
Lmb_nzt4_10577	-0.17551744	-1.752295	-0.294295	.	.	.	.	.	0	.	0	.	0	.	0.198	0.559	0	0	0.48	0	0	28657.77	260	-3.0	5.6038	1	88	150	71	33	139	60	30	30	0.887096774193548	.	.	.	0	0	0	0	0	0	0	0	0.0	0.01	0.0
Lmb_nzt4_01217	-0.17596245	3.2479455	2.5799455	.	.	.	increased_virulence_(hypervirulence)	PHI:2383	0	.	1	PF01083	0	CE5	0.001	0.277	1	1	0.55	1	0	36164.35	343	-9.0	4.699	10	139	212	98	30	188	66	30	36	0.777777777777778	0.0	0.0	0.0	1	1	1	1	1	1	1	0	0.0	2.36	0.0
Lmb_nzt4_08538	-0.1765663	9.41153	4.07153	.	.	.	.	.	0	.	0	.	0	.	1.0	0.89	1	1	0.63	0	0	8269.51	75	-1.0	5.5418	5	25	44	25	10	46	16	8	8	1.13333333333333	.	.	.	1	0	0	0	0	0	0	0	0.0	0.0	0.0
Lmb_nzt4_08785	-0.17664593	-0.177054499999999	5.7629455	.	.	.	.	.	0	.	0	.	0	.	0.0	0.01	1	1	0.11	0	0	81489.44	719	-1.5	6.4098	7	207	364	198	102	386	177	94	83	1.09154929577465	1.0	0.0	0.0	1	1	1	1	1	1	0	0	3.38	4.62	0.0
Lmb_nzt4_12198	-0.17704761	4.3747945	4.8367945	.	.	.	.	.	0	.	0	.	0	.	0.616	0.307	1	1	0.19	0	0	15984.99	140	15.5	10.7902	6	44	67	43	22	86	29	23	6	1.33333333333333	0.0	0.0	1.0	1	1	1	1	0	1	0	1	19.23	23.49	0.826086956521739
Lmb_nzt4_12340	-0.1779725	-6.224557	-0.506557	.	.	.	.	.	0	.	0	.	0	.	0.0	0.047	0	0	0.22	0	0	58333.3	542	26.0	10.6045	7	214	311	139	32	251	133	83	50	0.424460431654676	.	.	.	0	0	0	0	0	0	0	0	0.0	0.0	0.0
Lmb_nzt4_00708	-0.17862916	-2.302276	3.655724	.	.	.	.	.	0	.	0	.	0	.	0.003	0.004	1	1	0.63	0	0	9388.62	92	4.5	8.7977	3	45	58	26	9	53	14	10	4	0.518518518518518	.	.	.	0	1	0	0	0	0	0	0	0.0	0.0	0.0
Lmb_nzt4_10570	-0.18047792	6.6422115	4.1462115	.	.	.	.	.	0	.	0	.	0	.	0.714	0.702	1	1	0.23	0	0	14486.43	128	5.5	9.0098	2	40	57	36	19	65	28	18	10	1.42857142857143	.	.	.	1	0	1	0	0	0	0	0	0.27	0.4	0.0
Lmb_nzt4_10754	-0.18288279	-2.8923695	2.6096305	.	.	.	.	.	0	.	0	.	0	GH16	0.0	0.083	1	1	0.59	1	0	40944.4	374	-15.5	4.5063	5	125	224	96	55	209	74	32	42	0.813186813186813	0.0	0.0	0.0	1	1	1	1	1	1	1	0	0.09	15.08	0.0
Lmb_nzt4_11044	-0.18304044	5.0441355	5.9841355	.	.	.	increased_virulence_(hypervirulence)	PHI:9236	0	.	0	.	0	GH43_13,GH43_14,GH43_30,GH43_24,GH43,GH43_9,GH43_4,GH43_19,GH43_10,GH43_11,GH43_36,GH43_2,GH43_34,GH43_31,GH43_5,GH43_37,GH43_28,GH43_12,GH43_8,GH43_6,GH43_29,GH43_15,GH43_18,GH43_26,GH43_17,GH43_3	0.0	0.01	1	1	0.65	0	0	63578.57	576	-9.5	5.7668	5	178	323	155	92	340	113	58	55	0.862068965517241	0.0	1.0	0.0	1	1	1	1	1	1	0	0	8.73	8.74	0.0
Lmb_nzt4_12763	-0.1870439	0.101135999999999	5.189136	.	.	.	.	.	0	.	0	.	0	.	0.0	0.152	1	1	0.55	0	0	38745.86	359	-10.0	4.647	2	111	197	118	34	199	67	30	37	0.96551724137931	1.0	0.0	0.0	1	1	0	1	0	1	0	0	0.09	0.11	0.0
Lmb_nzt4_09372	-0.1877709	2.4453865	0.0693865	.	.	.	.	.	0	.	0	.	0	.	0.956	0.44	0	0	0.45	0	0	8524.76	81	2.5	7.3529	3	34	47	31	9	48	17	11	6	0.565217391304348	.	.	.	0	0	0	0	0	0	0	0	0.86	0.88	0.0
Lmb_nzt4_08119	-0.19118178	-10.173351	-4.197351	.	.	.	.	.	0	.	0	.	0	.	0.0	0.004	0	1	0.64	0	1	7938.07	83	0.5	6.9985	0	47	60	33	5	55	1	1	0	0.375	0.0	0.0	0.0	1	1	1	1	0	1	0	2	18.98	37.18	0.652173913043478
Lmb_nzt4_12412	-0.19122916	7.2127075	1.9867075	.	.	.	.	.	0	.	0	.	0	.	1.0	0.871	1	1	0.46	1	0	11239.83	98	-1.0	6.0404	7	34	47	27	18	56	19	10	9	1.4375	.	.	.	1	0	0	0	0	0	1	1	21.89	21.89	0.869565217391304
Lmb_nzt4_00715	-0.19421029	5.3151855	-0.3728145	.	.	.	.	.	0	.	0	.	0	.	1.0	0.948	0	0	0.73	0	0	14557.5	136	2.0	7.4777	8	55	84	30	13	76	29	16	13	0.970588235294117	.	.	.	0	0	0	0	0	0	0	0	0.0	0.0	0.0
Lmb_nzt4_07815	-0.19639635	1.5326445	5.5526445	.	.	.	.	.	0	.	0	.	0	.	0.079	0.251	1	1	0.62	0	0	7175.46	67	6.5	9.5558	4	29	37	22	10	41	10	9	1	1.07692307692308	0.0	0.0	0.0	1	1	1	1	0	1	0	0	5.97	5.97	0.0
Lmb_nzt4_10034	-0.1970585	-0.3783205	4.5616795	.	.	.	reduced_virulence	PHI:2058	0	.	0	.	0	.	0.0	0.01	1	1	0.0	0	0	113642.31	1044	-11.0	5.3493	2	336	555	316	70	507	325	159	166	1.01739130434783	1.0	0.0	0.0	1	1	1	1	0	1	0	1	21.96	24.03	0.782608695652174
Lmb_nzt4_01307	-0.1970585	-1.274725	4.545275	.	.	.	.	.	0	.	0	.	0	.	0.0	0.03	1	1	0.16	0	0	73768.01	674	-19.5	4.82	1	196	356	203	51	329	209	97	112	1.31111111111111	1.0	0.0	0.0	1	1	1	1	0	1	0	1	19.75	19.78	1.0
Lmb_nzt4_02142	-0.19911963	-0.596927	5.343073	.	.	.	.	.	0	.	0	.	0	.	0.0	0.01	1	1	0.12	0	0	104895.18	969	-73.5	4.1177	0	293	554	292	82	536	237	86	151	0.677165354330709	1.0	0.0	0.0	1	0	1	1	1	1	0	0	0.03	0.03	0.0
Lmb_nzt4_10083	-0.19911963	-0.150326500000001	5.5976735	.	.	.	.	.	0	.	0	.	0	AA5_1,AA5_2,AA5	0.0	0.042	1	1	0.47	0	0	54380.81	508	3.0	7.1473	4	182	303	148	61	311	87	47	40	0.792857142857143	0.0	0.0	0.0	1	0	1	1	1	1	0	0	0.47	6.51	0.0
Lmb_nzt4_04286	-0.19969702	0.492296499999999	5.7002965	.	.	.	.	.	0	.	0	.	0	.	0.003	0.129	1	1	0.0600000000000001	0	0	33673.63	298	20.0	10.1811	8	91	140	76	30	145	87	56	31	1.18367346938776	0.0	0.0	0.0	1	1	1	1	1	1	0	0	2.69	2.75	0.0
Lmb_nzt4_10986	-0.20330465	5.559778	0.483778	.	.	.	.	.	0	.	0	.	0	.	0.997	0.849	0	0	0.78	0	0	5963.87	56	3.0	8.1367	4	23	35	16	6	35	10	7	3	0.666666666666667	.	.	.	0	0	0	0	0	0	0	0	0.03	0.03	0.0
Lmb_nzt4_05375	-0.20387489	-0.828306	4.919694	.	.	.	.	.	0	.	0	.	0	.	0.003	0.039	1	1	0.75	0	0	22169.0	226	-4.5	4.4078	8	122	164	84	14	146	24	10	14	0.32	0.0	0.0	0.0	1	1	1	1	0	1	0	0	0.1	1.55	0.0
Lmb_nzt4_06469	-0.20495594	4.353896	0.129896	.	.	.	.	.	0	.	0	.	0	.	0.999	0.705	0	0	0.59	0	0	9328.6	86	-0.5	5.7403	5	32	53	27	6	50	20	10	10	0.666666666666667	.	.	.	0	0	0	0	0	0	0	0	0.0	0.02	0.0
Lmb_nzt4_11453	-0.20671016	7.8585805	3.8145805	.	.	.	.	.	0	.	0	.	0	.	1.0	0.674	1	1	0.61	0	0	12300.28	115	3.0	7.2878	8	46	69	30	12	70	22	14	8	0.323529411764706	.	.	.	0	1	0	0	0	1	0	0	0.0	0.0	0.0
Lmb_nzt4_08703	-0.2080701	-1.1733715	4.6406285	.	.	.	.	.	0	.	0	.	0	.	0.0	0.031	1	1	0.74	0	0	25915.71	263	-2.5	4.9258	3	132	188	84	20	157	19	9	10	0.488888888888889	0.0	1.0	0.0	1	1	1	1	1	1	0	0	0.71	1.67	0.0
Lmb_nzt4_04110	-0.20931256	2.198852	0.272852	.	.	.	.	.	0	.	0	.	0	.	0.46	0.861	0	0	0.61	0	0	7673.67	66	2.5	8.2577	3	20	35	11	9	34	13	8	5	1.33333333333333	.	.	.	0	0	0	0	0	0	0	0	0.0	0.0	0.0
Lmb_nzt4_12532	-0.20999151	1.694711	5.450711	.	.	.	.	.	0	.	0	.	0	.	0.29	0.084	1	1	0.62	0	0	10655.28	101	11.5	12.2226	2	38	65	30	5	52	20	17	3	0.538461538461538	1.0	0.0	0.0	1	1	1	1	0	1	0	0	0.01	0.03	0.0
Lmb_nzt4_13028	-0.21139622	1.721974	-0.090026	.	.	.	.	.	0	.	0	.	0	.	0.992	0.31	0	0	0.28	0	0	7567.46	69	4.5	10.216	1	24	39	13	7	37	20	13	7	0.291666666666667	.	.	.	0	0	0	0	0	0	0	0	0.0	0.0	0.0
Lmb_nzt4_08711	-0.21340549	0.929526999999998	3.905527	.	.	.	.	.	0	.	0	.	0	.	0.12	0.384	1	1	0.39	0	0	7001.05	67	3.5	10.3122	0	30	39	24	6	42	12	8	4	0.541666666666667	.	.	.	1	1	0	0	0	0	0	1	19.32	19.33	1.0
Lmb_nzt4_04740	-0.21349275	-0.0950334999999996	5.8329665	.	.	.	.	.	0	.	0	.	0	.	0.0	0.012	1	1	0.21	0	0	60148.99	541	-4.5	5.8057	7	167	284	144	74	299	111	56	55	1.25663716814159	0.0	0.0	0.0	1	1	1	1	1	1	0	0	0.04	0.04	0.0
Lmb_nzt4_06318	-0.21697181	-6.441722	-0.507722	.	.	.	.	.	0	.	0	.	0	.	0.0	0.011	0	0	0.13	0	0	71908.09	679	1.5	6.6383	6	225	389	216	46	381	181	96	85	0.666666666666667	.	.	.	0	0	0	0	0	0	0	0	0.0	0.48	0.0
Lmb_nzt4_10681	-0.21697181	-1.0706865	4.7433135	.	.	.	.	.	0	.	0	.	0	.	0.0	0.031	1	1	0.61	0	0	61382.66	568	16.0	8.3152	6	212	351	135	88	320	130	79	51	0.764705882352941	0.0	0.0	0.0	0	0	0	1	0	1	0	0	0.07	0.08	0.0
Lmb_nzt4_12172	-0.21728468	-1.1160515	4.6259485	.	.	.	.	.	0	.	0	.	0	.	0.0	0.043	1	1	0.65	0	0	16726.06	165	-12.0	3.4937	4	70	112	54	5	101	18	3	15	0.352941176470588	0.0	0.0	0.0	1	1	1	1	1	1	0	0	0.0	0.1	0.0
Lmb_nzt4_01045	-0.2175833	1.701616	5.721616	.	.	.	.	.	0	.	0	.	0	.	0.022	0.308	1	1	0.36	0	0	30474.76	272	22.5	10.2772	10	91	149	65	30	132	60	43	17	1.53191489361702	0.0	1.0	1.0	1	1	1	1	0	1	0	1	19.85	19.85	0.782608695652174
Lmb_nzt4_08920	-0.21935844	-0.937920000000001	4.88808	.	.	.	.	.	0	.	0	.	0	GH92	0.0	0.029	1	1	0.49	0	0	89639.35	809	-13.5	5.0992	10	268	442	197	119	453	174	84	90	1.05945945945946	1.0	0.0	0.0	1	0	0	1	1	0	0	0	0.01	0.07	0.0
Lmb_nzt4_06018	-0.22251236	1.5752685	-0.5067315	.	.	.	.	.	0	.	0	.	0	.	0.88	0.467	0	0	0.11	0	0	27488.32	256	-4.0	5.3624	2	82	140	96	23	154	63	31	32	0.657142857142857	.	.	.	0	0	0	0	0	0	0	0	0.07	0.26	0.0
Lmb_nzt4_09820	-0.22297144	4.916745	-0.117255	.	.	.	.	.	0	.	0	.	0	.	0.979	0.86	0	0	0.47	0	0	12612.28	116	7.5	9.0617	6	42	69	24	10	60	21	15	6	0.653846153846154	.	.	.	0	0	0	0	0	0	0	0	0.0	0.53	0.0
Lmb_nzt4_03757	-0.22365594	5.5344295	0.1224295	.	.	.	.	.	0	.	0	.	0	.	1.0	0.902	0	0	0.65	0	0	8239.53	73	2.5	7.9379	6	23	39	17	6	40	15	9	6	0.875	.	.	.	0	0	0	0	0	0	0	0	0.0	0.0	0.0
Lmb_nzt4_10794	-0.22436088	-6.4550555	-0.5090555	.	.	.	.	.	0	.	0	.	0	.	0.0	0.00900000000000001	0	0	0.32	0	0	108829.31	1015	89.5	11.1339	8	373	618	240	52	484	259	180	79	0.601398601398601	.	.	.	0	0	0	0	0	0	0	0	0.0	0.0	0.0
Lmb_nzt4_07118	-0.22437209	-0.060821999999999	5.825178	.	.	.	.	.	0	.	0	.	0	.	0.0	0.019	1	1	0.48	0	0	55268.73	514	-7.5	5.1578	8	179	295	158	54	301	99	48	51	0.894736842105263	0.0	0.0	0.0	1	1	1	1	1	1	0	1	19.55	19.79	0.565217391304348
Lmb_nzt4_10599	-0.225137	-0.00191349999999879	5.9200865	.	.	.	.	.	0	.	0	.	0	CE1	0.0	0.013	1	1	0.46	0	0	57542.9	527	-8.0	5.1894	13	190	290	148	67	300	107	52	55	0.929133858267717	0.0	0.0	0.0	1	1	1	1	1	1	0	0	1.95	2.02	0.0
Lmb_nzt4_11399	-0.22721547	-10.1983645	-4.2583645	.	.	.	.	.	0	.	0	.	0	.	0.0	0.01	0	1	0.0	0	1	57888.69	521	15.0	9.167	8	156	262	168	49	292	124	72	52	0.945945945945946	0.0	0.0	0.0	1	1	1	1	1	1	1	2	17.1	39.68	1.0
Lmb_nzt4_11815	-0.22859871	-2.9492715	-0.2252715	.	.	.	.	.	0	.	0	.	0	.	0.344	0.202	0	0	0.47	0	0	8178.25	74	8.0	11.5634	1	24	46	14	8	37	15	12	3	0.636363636363636	.	.	.	0	0	0	0	0	0	0	0	0.0	0.0	0.0
Lmb_nzt4_11327	-0.2306543	-1.1390145	4.7709855	.	.	.	.	.	0	.	0	.	0	.	0.0	0.015	1	1	0.29	0	0	40490.7	374	21.5	10.6562	3	132	200	121	43	224	71	49	22	0.58	1.0	1.0	0.0	1	1	1	1	1	1	0	0	0.68	39.93	0.0
Lmb_nzt4_13905	-0.23255968	1.5259465	4.8439465	.	.	.	.	.	0	.	0	.	0	.	0.159	0.288	1	1	0.62	0	0	18719.44	177	1.0	6.6894	2	65	102	59	19	103	27	16	11	0.636363636363636	0.0	1.0	0.0	1	1	1	1	0	1	0	0	0.05	0.06	0.0
Lmb_nzt4_14009	-0.23360312	-0.834696999999999	4.985303	.	.	.	.	.	0	.	0	.	0	GH37,GH63	0.0	0.03	1	1	0.08	0	0	90382.36	792	-22.5	4.9738	4	211	373	196	117	418	225	107	118	1.07547169811321	0.0	0.0	0.0	1	0	1	1	1	1	0	0	0.17	0.17	0.0
Lmb_nzt4_06176	-0.23485804	-9.483173	-4.659173	.	.	.	.	.	0	.	0	.	0	.	0.093	0.103	0	1	0.14	0	1	11145.25	100	2.0	8.4953	0	24	46	43	15	71	11	7	4	1.30434782608696	0.0	0.0	0.0	1	1	1	1	0	1	2	3	38.26	59.7	0.944444444444444
Lmb_nzt4_11178	-0.23536837	5.3600845	0.2060845	.	.	.	.	.	0	.	0	.	0	.	0.999	0.86	0	0	0.7	0	0	10887.29	99	5.0	7.8733	8	41	59	23	13	50	18	13	5	0.842105263157895	.	.	.	0	0	0	0	0	0	0	0	0.58	0.58	0.0
Lmb_nzt4_11208	-0.23546165	-1.081497	-0.499497	.	.	.	.	.	0	.	0	.	0	.	0.435	0.468	0	0	0.43	0	0	26487.01	242	-4.0	5.2986	1	76	134	84	27	131	59	29	30	1.05769230769231	.	.	.	0	0	0	0	0	0	0	0	0.02	0.02	0.0
Lmb_nzt4_05872	-0.2387526	5.861839	0.317839	.	.	.	.	.	0	.	0	.	0	.	1.0	0.924	0	0	0.34	0	0	15497.41	137	-4.0	5.1896	15	49	76	24	21	80	39	19	20	0.71875	.	.	.	0	0	0	0	0	0	0	0	0.0	0.0	0.0
Lmb_nzt4_03803	-0.24179524	8.1744975	4.1484975	.	.	.	.	.	0	.	0	.	0	.	1.0	0.671	1	1	0.63	0	0	7944.37	72	5.5	9.0945	5	25	40	21	6	46	14	10	4	0.428571428571429	.	.	.	1	0	0	0	0	0	0	0	1.13	1.13	0.0
Lmb_nzt4_08201	-0.24359041	7.119017	3.957017	.	.	.	.	.	0	.	0	.	0	.	0.977	0.55	1	1	0.73	0	0	10028.44	94	7.0	8.6972	5	43	56	29	11	55	18	14	4	0.206896551724138	.	.	.	0	1	0	0	0	0	0	0	0.08	0.08	0.0
Lmb_nzt4_11086	-0.2455923	-2.9915615	-0.5015615	.	.	.	.	.	0	.	0	.	0	.	0.143	0.442	0	0	0.15	0	0	31956.38	296	-3.5	5.9438	5	98	159	102	38	181	76	39	37	0.776470588235294	.	.	.	0	0	0	0	0	0	0	0	0.0	0.02	0.0
Lmb_nzt4_06338	-0.2458871	-1.83837	-4.19037	.	.	.	.	.	0	.	0	.	0	.	0.732	0.66	0	1	0.61	0	1	17296.44	164	-2.0	5.0473	5	57	100	46	15	101	25	12	13	0.56	.	.	.	1	1	1	0	0	1	1	2	32.08	32.08	0.875
Lmb_nzt4_06344	-0.24736589	-1.0508165	2.3891835	.	.	.	unaffected_pathogenicity,reduced_virulence	PHI:104,PHI:3097,PHI:392,PHI:3453,PHI:3096,PHI:3095	0	.	0	.	0	GT15	0.0	0.26	1	1	0.21	1	0	48309.35	416	1.0	6.6139	7	107	205	90	80	222	112	60	52	1.54430379746835	0.0	0.0	0.0	1	1	1	1	0	0	1	1	19.92	19.92	1.0
Lmb_nzt4_04794	-0.24995315	-5.8744045	-0.5224045	.	.	.	.	.	0	.	0	.	0	.	0.002	0.106	0	0	0.1	0	0	37125.86	354	-8.0	4.8466	3	125	207	118	21	194	92	43	49	0.782608695652174	.	.	.	0	0	0	0	0	0	0	0	0.0	0.06	0.0
Lmb_nzt4_08359	-0.25065327	6.6105435	3.8265435	.	.	.	.	.	0	.	0	.	0	.	0.774	0.69	1	1	0.39	0	0	8678.96	75	4.5	8.9385	4	23	37	16	8	36	15	10	5	1.77777777777778	.	.	.	0	0	0	0	0	0	0	0	0.17	0.17	0.0
Lmb_nzt4_08467	-0.25265956	4.9970455	-0.4689545	.	.	.	.	.	0	.	0	.	0	.	0.996	0.915	0	0	0.33	0	0	14833.81	138	-3.5	5.4401	7	47	80	36	16	82	30	15	15	0.621621621621622	.	.	.	0	0	0	0	0	0	0	0	0.0	0.0	0.0
Lmb_nzt4_00526	-0.25343788	5.7546415	0.3126415	.	.	.	.	.	0	.	0	.	0	.	1.0	0.907	0	0	0.6	0	0	7667.63	67	9.5	10.0721	4	25	36	10	9	27	20	16	4	1.25	.	.	.	0	0	0	0	0	0	0	0	0.0	0.0	0.0
Lmb_nzt4_04963	-0.253941	-1.453	-0.507	.	.	.	increased_virulence_(hypervirulence),reduced_virulence,effector_(plant_avirulence_determinant),unaffected_pathogenicity,loss_of_pathogenicity	PHI:9002,PHI:1144,PHI:7904,PHI:8656,PHI:8074,PHI:4690,PHI:6110,PHI:8780,PHI:7680,PHI:5332,PHI:2685,PHI:253,PHI:9026,PHI:9415,PHI:5423,PHI:9468,PHI:7894,PHI:6115,PHI:6117,PHI:554,PHI:9015,PHI:4497,PHI:8973,PHI:6591,PHI:8990,PHI:7986,PHI:9523,PHI:3108,PHI:4846,PHI:2677,PHI:562,PHI:560,PHI:3162,PHI:4498,PHI:8988,PHI:4654,PHI:8981,PHI:9009,PHI:3451,PHI:8995,PHI:6314,PHI:6532,PHI:9437,PHI:6882,PHI:901…	0	.	0	.	0	.	0.0	0.00900000000000001	0	0	0.03	0	0	173204.78	1581	5.5	6.7045	18	523	868	448	152	833	393	211	182	0.677165354330709	.	.	.	0	0	0	0	0	0	0	0	0.02	0.05	0.0
Lmb_nzt4_07762	-0.25425595	2.0913295	4.3113295	.	.	.	.	.	0	.	0	.	0	.	0.304	0.326	1	1	0.58	0	0	9087.64	82	4.0	8.1457	4	31	43	25	13	49	12	9	3	1.35714285714286	.	.	.	1	1	0	0	0	1	0	0	0.54	0.55	0.0
Lmb_nzt4_12516	-0.25426668	4.7526025	0.1686025	.	.	.	.	.	0	.	0	.	0	.	0.976	0.788	0	0	0.24	0	0	9323.49	86	1.0	7.1312	2	31	46	25	10	50	20	11	9	0.541666666666667	.	.	.	0	0	0	0	0	0	0	0	0.04	1.12	0.0
Lmb_nzt4_10617	-0.2548834	4.7903185	0.4763185	.	.	.	.	.	0	.	0	.	0	.	1.0	0.719	0	0	0.68	0	0	7622.65	68	5.5	8.044	9	30	41	10	11	35	10	9	1	1.0	.	.	.	0	0	0	0	0	0	0	0	0.17	0.17	0.0
Lmb_nzt4_01373	-0.26015472	-0.229957499999998	5.7160425	.	.	.	.	.	0	.	0	.	0	.	0.0	0.00900000000000001	1	1	0.19	0	0	63504.78	582	-13.5	4.9962	10	189	309	175	67	337	134	64	70	0.822695035460993	0.0	0.0	0.0	1	1	1	1	1	1	0	0	1.07	1.09	0.0
Lmb_nzt4_11376	-0.26114893	1.2559865	-0.5220135	.	.	.	unaffected_pathogenicity,increased_virulence_(hypervirulence),reduced_virulence	PHI:2255,PHI:6517,PHI:7708,PHI:881	0	.	0	.	0	.	0.00600000000000001	0.457	0	0	0.29	0	0	37177.19	348	1.5	6.705	10	126	197	107	35	194	81	44	37	0.901234567901235	.	.	.	0	0	0	0	0	0	0	0	0.0	0.72	0.0
Lmb_nzt4_13979	-0.26114893	-2.7329045	-0.5189045	.	.	.	.	.	0	.	0	.	0	.	0.306	0.325	0	0	0.34	0	0	27848.03	261	5.0	7.9836	6	89	156	75	19	150	56	32	24	0.569444444444444	.	.	.	0	0	0	0	0	0	0	0	0.0	0.01	0.0
Lmb_nzt4_03054	-0.26118386	4.778137	2.502137	.	.	.	.	.	0	.	1	PF01083	0	CE5	0.00600000000000001	0.54	1	1	0.38	1	0	36753.35	346	2.5	6.9284	10	135	207	93	34	197	73	40	33	0.677083333333333	0.0	0.0	0.0	1	1	1	1	1	1	1	1	0.73	22.34	0.0
Lmb_nzt4_12421	-0.26333946	6.0000155	0.4560155	.	.	.	.	.	0	.	0	.	0	.	1.0	0.924	0	0	0.69	0	0	8531.65	78	3.5	8.4919	4	26	46	12	8	40	22	13	9	1.19047619047619	.	.	.	0	0	0	0	0	0	0	0	0.03	0.03	0.0
Lmb_nzt4_02412	-0.26717645	0.347363999999999	4.067364	.	.	.	.	.	0	.	0	.	0	.	0.122	0.258	1	1	0.23	0	0	12910.76	119	3.5	7.9371	2	44	64	36	14	68	20	13	7	0.566666666666667	.	.	.	1	1	0	0	0	1	0	0	0.07	0.09	0.0
Lmb_nzt4_03030	-0.2680446	-1.455663	-0.515663	.	.	.	increased_virulence_(hypervirulence),reduced_virulence,effector_(plant_avirulence_determinant),unaffected_pathogenicity,loss_of_pathogenicity	PHI:719,PHI:325,PHI:723,PHI:55,PHI:7708,PHI:7243,PHI:8597,PHI:729,PHI:6936,PHI:9189,PHI:8596,PHI:724,PHI:2379,PHI:7916,PHI:730,PHI:7219,PHI:2256,PHI:2895,PHI:2290,PHI:7221,PHI:728,PHI:726,PHI:727,PHI:2425,PHI:9265,PHI:725,PHI:255,PHI:718,PHI:9524,PHI:3387,PHI:714	0	.	0	.	0	.	0.0	0.01	0	0	0.03	0	0	278523.15	2543	-36.5	5.4812	18	805	1351	799	269	1411	631	313	318	0.846153846153846	.	.	.	0	0	0	0	0	0	0	0	0.0	1.02	0.0
Lmb_nzt4_00667	-0.2708578	6.9044705	5.3084705	.	.	.	.	.	0	.	0	.	0	.	0.909	0.357	1	1	0.31	0	0	13494.62	124	9.0	10.536	3	44	61	37	6	61	26	18	8	0.869565217391304	0.0	0.0	0.0	1	1	1	1	0	0	0	0	0.43	0.47	0.0
Lmb_nzt4_00122	-0.27208674	5.8511185	0.4451185	.	.	.	.	.	0	.	0	.	0	.	1.0	0.901	0	0	0.7	0	0	8244.45	76	9.0	9.6183	7	36	45	21	6	38	16	13	3	0.666666666666667	.	.	.	0	0	0	0	0	0	0	0	0.02	0.02	0.0
Lmb_nzt4_00881	-0.27338254	-3.4229155	2.2710845	.	.	.	.	.	0	.	0	.	0	.	0.0	0.0510000000000001	1	1	0.0500000000000001	1	0	51995.71	461	-2.5	6.3497	3	116	220	127	64	235	135	73	62	1.25581395348837	0.0	0.0	0.0	1	1	1	1	0	1	1	0	0.56	14.36	0.0
Lmb_nzt4_00142	-0.27338254	-0.0196940000000008	4.824306	.	.	.	reduced_virulence	PHI:8806,PHI:144,PHI:8753	0	.	0	.	0	GH18	0.0	0.026	1	1	0.0600000000000001	0	0	45359.36	402	-11.5	4.9842	3	114	192	110	51	217	120	57	63	0.966292134831461	0.0	0.0	0.0	1	1	1	1	0	1	0	0	1.21	1.21	0.0
Lmb_nzt4_02384	-0.2734167	4.3548055	-0.0491945	.	.	.	.	.	0	.	0	.	0	.	0.995	0.739	0	0	0.63	0	0	4332.11	39	1.5	7.2132	3	13	22	10	5	23	7	5	2	0.625	.	.	.	0	0	0	0	0	0	0	0	1.73	1.73	0.0
Lmb_nzt4_10207	-0.27375054	-4.090107	-0.496107	.	.	.	.	.	0	.	0	.	0	.	0.004	0.397	0	0	0.39	0	0	37712.97	349	-5.5	5.2409	5	108	186	120	35	201	84	41	43	1.11494252873563	.	.	.	0	0	0	0	0	0	0	0	0.0	0.06	0.0
Lmb_nzt4_11581	-0.27375054	-5.5716055	-0.5016055	.	.	.	.	.	0	.	0	.	0	.	0.0	0.155	0	0	0.11	0	0	39284.55	361	-8.5	5.249	4	110	193	106	35	198	100	49	51	0.879518072289157	.	.	.	0	0	0	0	0	0	0	0	0.0	0.03	0.0
Lmb_nzt4_04425	-0.2742256	0.5026575	1.9246575	.	.	.	.	.	0	.	0	.	0	.	0.416	0.347	1	1	0.58	1	0	10041.38	91	0.5	6.7139	1	32	52	26	11	51	20	11	9	0.423076923076923	0.0	0.0	0.0	1	1	0	1	0	0	1	1	20.0	20.0	1.0
Lmb_nzt4_02334	-0.2750376	3.758744	1.832744	.	.	.	.	.	0	.	0	.	0	.	0.804	0.517	1	1	0.15	1	0	12200.06	105	0.5	6.6239	5	30	50	29	13	55	31	17	14	0.823529411764706	.	.	.	1	1	0	0	0	0	1	1	18.61	18.61	0.85
Lmb_nzt4_04316	-0.27580613	0.528023	5.468023	.	.	.	unaffected_pathogenicity,reduced_virulence	PHI:541,PHI:9144,PHI:2032,PHI:6121	0	.	0	.	0	CE10	0.0	0.01	1	1	0.73	0	0	64390.17	594	6.5	7.8103	4	211	344	180	76	360	98	55	43	0.664835164835165	0.0	0.0	0.0	1	1	0	1	1	1	0	1	15.98	16.04	1.0
Lmb_nzt4_08868	-0.27652514	-0.251294500000001	4.7107055	.	.	.	.	.	0	.	0	.	0	.	0.014	0.159	1	1	0.47	0	0	8161.36	71	2.0	7.7421	3	23	37	18	17	43	9	6	3	2.09090909090909	.	.	.	1	1	1	0	0	1	0	0	0.38	0.38	0.0
Lmb_nzt4_00252	-0.2772529	-0.415650499999998	4.9063495	.	.	.	.	.	0	.	0	.	0	.	0.0530000000000001	0.0600000000000001	1	1	0.77	0	0	19104.51	189	-12.0	3.7972	8	83	135	69	5	114	28	8	20	0.406779661016949	0.0	0.0	0.0	1	1	1	1	1	1	0	0	0.03	11.81	0.0
Lmb_nzt4_01212	-0.2783339	3.6983055	-0.3756945	.	.	.	.	.	0	.	0	.	0	.	0.996	0.683	0	0	0.63	0	0	10858.64	100	7.0	8.8966	7	41	62	21	10	58	18	13	5	0.5	.	.	.	0	0	0	0	0	0	0	0	0.03	0.03	0.0
Lmb_nzt4_04230	-0.28199792	-1.839585	-0.507585	.	.	.	lethal,increased_virulence_(hypervirulence),reduced_virulence,unaffected_pathogenicity,loss_of_pathogenicity	PHI:7696,PHI:5271,PHI:6957,PHI:59,PHI:9460,PHI:8929,PHI:5272,PHI:2837,PHI:2802,PHI:7485,PHI:6956,PHI:5440,PHI:2844,PHI:685,PHI:2269,PHI:2312,PHI:2836,PHI:2247,PHI:784,PHI:4077,PHI:3866,PHI:2022,PHI:7511,PHI:2835,PHI:3301,PHI:8927	0	.	0	.	0	.	0.326	0.452	0	0	0.16	0	0	28427.5	265	-3.5	5.1401	1	92	141	95	22	160	56	27	29	0.75	.	.	.	0	0	0	0	0	0	0	0	0.05	0.36	0.0
Lmb_nzt4_09692	-0.28395277	4.275497	4.807497	.	.	.	unaffected_pathogenicity,loss_of_pathogenicity	PHI:3972,PHI:6390,PHI:4639,PHI:2166,PHI:6391	0	.	0	.	0	CE4,CBM18	0.0	0.078	1	1	0.46	0	0	44619.68	419	-11.5	4.8265	12	164	251	118	42	225	90	42	48	0.952380952380952	0.0	0.0	0.0	1	1	1	1	1	1	0	0	13.07	15.02	0.0
Lmb_nzt4_03442	-0.28453422	6.140156	4.922156	.	.	.	.	.	0	.	0	.	0	.	0.982	0.221	1	1	0.38	0	0	8567.32	76	2.5	7.6393	5	21	35	29	17	60	10	7	3	1.11764705882353	0.0	0.0	0.0	1	1	1	1	0	1	0	1	23.39	25.63	1.0
Lmb_nzt4_10629	-0.28681183	-0.0475874999999984	5.6464125	.	.	.	.	.	0	.	0	.	0	.	0.001	0.0500000000000001	1	1	0.48	0	0	7552.52	68	3.0	7.4358	2	29	36	17	15	34	10	8	2	1.09090909090909	0.0	0.0	0.0	1	1	1	1	0	1	0	1	18.18	18.18	0.739130434782609
Lmb_nzt4_11599	-0.28932965	-2.656255	3.193745	.	.	.	.	.	0	.	0	.	0	.	0.0	0.025	1	1	0.23	1	0	55345.01	496	8.5	9.0432	2	149	256	149	62	266	106	59	47	1.24489795918367	0.0	0.0	0.0	1	1	1	1	1	1	1	1	0.4	20.14	0.0
Lmb_nzt4_04198	-0.2893762	5.553068	-0.044932	.	.	.	.	.	0	.	0	.	0	.	1.0	0.933	0	0	0.72	0	0	8880.52	82	8.0	9.6508	6	30	49	24	7	48	17	13	4	0.789473684210526	.	.	.	0	0	0	0	0	0	0	0	0.27	0.3	0.0
Lmb_nzt4_12743	-0.29127932	5.9104155	0.2464155	.	.	.	.	.	0	.	0	.	0	.	1.0	0.944	0	0	0.49	0	0	9118.19	81	3.0	7.3445	5	28	42	16	16	47	20	13	7	0.888888888888889	.	.	.	0	0	0	0	0	0	0	0	0.0	0.0	0.0
Lmb_nzt4_07401	-0.29323953	3.432037	0.102037	.	.	.	.	.	0	.	0	.	0	.	0.946	0.609	0	0	0.49	0	0	8699.2	79	4.0	8.0564	5	27	43	21	10	47	14	10	4	1.0	.	.	.	0	0	0	0	0	0	0	0	0.81	0.82	0.0
Lmb_nzt4_11550	-0.29386193	5.7472085	0.4972085	.	.	.	.	.	0	.	0	.	0	.	1.0	0.875	0	0	0.75	0	0	6959.04	66	0.5	6.833	7	30	43	20	5	40	11	6	5	0.666666666666667	.	.	.	0	0	0	0	0	0	0	0	0.0	0.0	0.0
Lmb_nzt4_10676	-0.29437095	-0.788951000000001	5.181049	.	.	.	.	.	0	.	0	.	0	.	0.0	0.005	1	1	0.71	0	0	11059.86	116	0.0	5.9686	2	62	90	47	2	79	6	3	3	0.214285714285714	0.0	1.0	0.0	1	1	1	1	1	1	0	0	1.67	15.54	0.0
Lmb_nzt4_06823	-0.29437095	-0.903899999999998	5.0721	.	.	.	.	.	0	.	0	.	0	.	0.0	0.004	1	1	0.73	0	0	18131.62	196	2.5	8.5659	2	105	162	74	4	137	9	6	3	0.17	0.0	1.0	0.0	1	1	1	1	1	1	0	0	1.41	14.46	0.0
Lmb_nzt4_02913	-0.29520088	7.1604815	3.7284815	.	.	.	.	.	0	.	0	.	0	.	0.941	0.631	1	1	0.59	0	0	14165.1	125	-1.0	6.2044	4	37	65	33	21	71	30	16	14	1.08333333333333	.	.	.	1	0	1	0	0	0	0	0	0.07	0.07	0.0
Lmb_nzt4_12268	-0.2958309	2.211944	0.387944	.	.	.	.	.	0	.	0	.	0	.	0.992	0.312	0	0	0.65	0	0	8194.38	75	10.0	11.2171	3	30	43	17	8	41	18	15	3	0.409090909090909	.	.	.	0	0	0	0	0	0	0	0	0.17	0.25	0.0
Lmb_nzt4_09181	-0.29595417	-0.190231	5.629769	.	.	.	.	.	0	.	0	.	0	GH5_11,GH5_1,GH5_51,GH5_46,GH5,GH5_24,GH5_8,GH5_16	0.0	0.03	1	1	0.47	0	0	52583.94	467	-10.5	4.8799	8	149	256	127	64	258	100	47	53	1.18556701030928	0.0	0.0	0.0	1	1	1	1	1	1	0	0	0.79	0.79	0.0
Lmb_nzt4_02684	-0.29596627	8.620222	5.374222	.	.	.	.	.	0	.	0	.	0	.	1.0	0.541	1	1	0.48	0	0	7330.8	63	1.0	7.0169	7	21	27	21	8	38	10	6	4	3.0	.	.	.	1	1	1	0	1	1	0	0	4.47	4.47	0.0
Lmb_nzt4_02188	-0.29596627	2.3883625	5.8263625	.	.	.	.	.	0	.	0	.	0	.	0.019	0.408	1	1	0.34	0	0	7491.69	68	-2.0	4.833	1	23	32	21	9	41	13	6	7	1.0	0.0	0.0	0.0	1	1	1	1	1	1	0	0	2.97	2.97	0.0
Lmb_nzt4_01750	-0.29796273	-0.818980500000001	5.1210195	.	.	.	.	.	0	.	0	.	0	GH3	0.0	0.01	1	1	0.1	0	0	69795.94	635	-10.0	5.224	1	197	343	199	69	359	154	75	79	0.873417721518987	0.0	0.0	0.0	1	1	1	1	1	1	0	1	19.47	19.47	0.833333333333333
Lmb_nzt4_03618	-0.30001342	-10.319567	-4.379567	.	.	.	.	.	0	.	0	.	0	.	0.0	0.01	0	1	0.38	0	1	63352.67	560	-9.0	4.9706	7	147	291	176	74	328	128	61	67	1.33962264150943	0.0	0.0	0.0	1	1	1	1	1	1	7	7	13.6	170.24	0.0
Lmb_nzt4_04762	-0.30034852	5.290502	5.110502	.	.	.	.	.	0	.	0	.	0	.	0.973	0.057	1	1	0.63	0	0	7384.61	71	6.0	8.8341	3	27	48	29	7	43	11	10	1	0.272727272727273	0.0	0.0	0.0	1	1	1	1	0	0	0	1	19.4	19.4	0.825
Lmb_nzt4_00703	-0.30145252	0.698667500000001	5.6446675	.	.	.	unaffected_pathogenicity,reduced_virulence	PHI:9126,PHI:7705	0	.	0	.	0	AA3_2,AA3,AA3_3,AA3_1	0.0	0.00900000000000001	1	1	0.59	0	0	69723.3	637	12.5	9.1457	4	202	357	196	74	362	122	70	52	1.04697986577181	0.0	0.0	0.0	1	1	1	1	1	1	0	0	13.79	14.61	0.0
Lmb_nzt4_03339	-0.3074965	8.068885	3.826885	.	.	.	.	.	0	.	0	.	0	.	0.989	0.718	1	1	0.6	0	0	14769.93	132	1.5	6.8165	6	41	71	38	18	72	29	17	12	1.04347826086957	.	.	.	1	1	0	0	0	0	0	0	0.01	0.01	0.0
Lmb_nzt4_04178	-0.3164885	5.0122695	-0.5377305	.	.	.	.	.	0	.	0	.	0	.	0.996	0.929	0	0	0.47	0	0	17383.61	157	0.5	6.5664	8	52	86	37	20	85	33	19	14	0.935483870967742	.	.	.	0	0	0	0	0	0	0	0	0.0	0.0	0.0
Lmb_nzt4_03717	-0.31702733	3.5001605	-0.5018395	.	.	.	.	.	0	.	0	.	0	.	0.999	0.668	0	0	0.42	0	0	13323.26	124	10.5	11.7413	0	43	68	35	8	70	32	22	10	0.657142857142857	.	.	.	0	0	0	0	0	0	0	0	0.01	0.01	0.0
Lmb_nzt4_03306	-0.321006	1.8788105	0.0428105	.	.	.	.	.	0	.	0	.	0	.	0.959	0.347	0	0	0.46	0	0	9350.68	83	4.0	8.1508	4	27	49	17	14	51	16	11	5	0.48	.	.	.	0	0	0	0	0	0	0	0	0.01	0.01	0.0
Lmb_nzt4_10289	-0.32121944	-3.380001	-0.054001	.	.	.	reduced_virulence	PHI:9212	0	.	0	.	0	.	0.0	0.279	0	0	0.45	0	0	41508.77	377	-5.5	5.5904	4	124	209	104	54	210	92	46	46	1.02173913043478	.	.	.	0	0	0	0	0	0	0	0	0.0	0.05	0.0
Lmb_nzt4_10743	-0.32169467	0.295315	5.257315	.	.	.	.	.	0	.	0	.	0	.	0.0600000000000001	0.113	1	1	0.48	0	0	19113.61	181	-3.0	4.6017	0	75	113	64	20	112	25	11	14	0.543859649122807	0.0	1.0	0.0	1	1	1	1	1	1	0	0	2.14	2.14	0.0
Lmb_nzt4_01105	-0.32169467	-0.517106	5.434894	.	.	.	.	.	0	.	0	.	0	.	0.003	0.005	1	1	0.46	0	0	12558.35	127	-1.0	4.8017	1	62	86	47	5	80	13	6	7	0.288888888888889	0.0	0.0	0.0	1	1	1	1	1	1	0	0	0.93	2.77	0.0
Lmb_nzt4_13405	-0.32169467	-0.573801499999999	5.2701985	.	.	.	.	.	0	.	0	.	0	.	0.002	0.024	1	1	0.69	0	0	12212.03	127	1.5	8.0144	1	62	100	45	6	89	8	5	3	0.2	0.0	0.0	0.0	1	1	1	1	1	1	0	0	0.96	10.2	0.0
Lmb_nzt4_12033	-0.32758963	5.1680545	-0.4119455	.	.	.	.	.	0	.	0	.	0	.	1.0	0.93	0	0	0.38	0	0	12878.81	117	8.0	8.8706	7	44	64	25	11	64	26	18	8	0.566666666666667	.	.	.	0	0	0	0	0	0	0	0	0.0	0.03	0.0
Lmb_nzt4_12857	-0.3276987	-0.646478500000001	4.9095215	.	.	.	.	.	0	.	0	.	0	.	0.0	0.074	1	1	0.0	0	0	109175.87	994	11.5	7.727	10	319	536	279	76	500	280	151	129	0.829493087557604	1.0	0.0	1.0	1	1	1	1	1	1	0	0	7.71	14.7	0.0
Lmb_nzt4_12832	-0.32790107	4.767598	5.329598	.	.	.	loss_of_pathogenicity	PHI:6827	0	.	0	.	0	.	0.0	0.073	1	1	0.04	0	0	44057.64	386	-12.5	4.8639	3	101	190	108	51	202	109	51	58	1.28358208955224	0.0	0.0	0.0	1	1	1	1	1	1	0	0	0.15	1.62	0.0
Lmb_nzt4_09354	-0.32855898	-6.22311	-0.50511	.	.	.	.	.	0	.	0	.	0	.	0.0	0.047	0	0	0.07	0	0	92095.63	855	38.5	10.6347	2	304	492	222	74	435	202	127	75	0.642857142857143	.	.	.	0	0	0	0	0	0	0	0	0.0	0.01	0.0
Lmb_nzt4_02809	-0.328587	-5.1766675	-0.3526675	.	.	.	.	.	0	.	0	.	0	.	0.0	0.196	0	0	0.74	0	0	4474.02	48	1.5	10.0208	0	19	41	5	1	35	2	2	0	0.133333333333333	.	.	.	0	0	0	0	0	0	0	0	0.0	0.0	0.0
Lmb_nzt4_05326	-0.32883435	5.5855255	0.4735255	.	.	.	.	.	0	.	0	.	0	.	0.999	0.853	0	0	0.73	0	0	9174.6	84	8.0	9.6057	5	30	50	25	8	49	20	15	5	0.565217391304348	.	.	.	0	0	0	0	0	0	0	0	0.15	0.15	0.0
Lmb_nzt4_03764	-0.3325199	2.179346	-0.256654	.	.	.	.	.	0	.	0	.	0	.	0.995	0.411	0	0	0.7	0	0	8209.28	78	11.0	10.6109	4	34	51	20	11	43	21	18	3	0.222222222222222	.	.	.	0	0	0	0	0	0	0	0	0.0	0.0	0.0
Lmb_nzt4_03114	-0.3332126	-0.297614499999998	4.3343855	.	.	.	.	.	0	.	0	.	0	.	0.0	0.228	1	1	0.16	0	0	40213.14	369	8.0	9.6123	1	126	193	127	36	211	73	42	31	0.858695652173913	0.0	0.0	1.0	1	1	1	1	0	1	0	1	22.33	53.15	0.652173913043478
Lmb_nzt4_07998	-0.33351785	4.191752	-0.374248	.	.	.	.	.	0	.	0	.	0	.	0.968	0.793	0	0	0.62	0	0	12179.99	112	4.5	8.5078	4	39	66	30	14	65	22	14	8	1.23809523809524	.	.	.	0	0	0	0	0	0	0	0	0.42	0.6	0.0
Lmb_nzt4_04298	-0.33409768	1.542251	3.342251	.	.	.	.	.	0	.	0	.	0	.	0.104	0.596	1	1	0.73	0	0	28966.66	264	3.0	6.9099	7	92	155	62	32	137	53	31	22	1.03448275862069	.	.	.	1	0	0	0	0	0	0	0	0.71	0.77	0.0
Lmb_nzt4_12616	-0.33500534	-6.014374	-0.506374	.	.	.	.	.	0	.	0	.	0	GT1,GT28	0.0	0.082	0	0	0.42	0	0	47633.23	439	5.0	7.511	4	134	235	162	43	272	96	53	43	0.811475409836066	.	.	.	0	0	0	0	0	0	0	0	0.0	0.26	0.0
Lmb_nzt4_00025	-0.3352406	2.4548885	-0.2751115	.	.	.	.	.	0	.	0	.	0	.	0.977	0.478	0	0	0.25	0	0	12512.99	116	3.0	9.9985	0	44	62	30	7	58	31	17	14	0.515151515151515	.	.	.	0	0	0	0	0	0	0	0	0.0	0.0	0.0
Lmb_nzt4_01708	-0.33558232	-2.994679	2.825321	.	.	.	.	.	0	.	0	.	0	GH16	0.0	0.03	1	1	0.77	1	0	54854.67	515	-14.5	4.4756	17	199	326	126	64	307	81	35	46	0.767605633802817	0.0	0.0	0.0	1	1	1	1	1	1	1	0	1.57	43.88	0.0
Lmb_nzt4_08704	-0.33830225	1.5744325	-0.5075675	.	.	.	.	.	0	.	0	.	0	.	0.972	0.375	0	0	0.09	0	0	19770.34	183	-2.5	5.0571	0	57	102	52	11	98	48	23	25	0.589285714285714	.	.	.	0	0	0	0	0	0	0	0	0.0	0.02	0.0
Lmb_nzt4_09918	-0.33893406	-1.563955	-5.043955	.	.	.	.	.	0	.	0	.	0	.	0.996	0.584	0	1	0.55	0	1	9235.86	82	5.0	8.2499	6	26	43	22	19	58	13	10	3	1.15	.	.	.	1	1	0	0	0	0	2	2	34.89	42.74	0.782608695652174
Lmb_nzt4_07069	-0.3401538	8.570225	5.078225	.	.	.	.	.	0	.	0	.	0	.	0.883	0.699	1	1	0.16	0	0	21996.04	198	5.0	8.1573	4	62	106	47	19	105	48	28	20	0.787234042553192	1.0	0.0	0.0	1	1	0	1	0	1	0	0	0.0	0.01	0.0
Lmb_nzt4_02062	-0.34617323	4.6422195	0.1602195	.	.	.	.	.	0	.	0	.	0	.	0.936	0.811	0	0	0.48	0	0	13546.3	126	-1.0	5.6553	2	45	74	35	14	72	22	11	11	1.03125	.	.	.	0	0	0	0	0	0	0	0	0.01	0.03	0.0
Lmb_nzt4_09384	-0.35053945	5.089193	-0.502807	.	.	.	.	.	0	.	0	.	0	.	1.0	0.932	0	0	0.45	0	0	13181.48	118	9.5	8.8689	10	41	65	34	11	69	27	19	8	0.555555555555556	.	.	.	0	0	0	0	0	0	0	0	1.0	1.33	0.0
Lmb_nzt4_09313	-0.3536353	0.664962000000001	3.568962	.	.	.	.	.	0	.	0	.	0	.	0.097	0.419	1	1	0.38	0	0	30884.4	289	6.0	7.6755	1	102	158	100	29	167	54	33	21	0.753424657534247	.	.	.	1	1	1	0	0	1	0	0	0.13	0.29	0.0
Lmb_nzt4_04745	-0.3540628	2.2568405	4.2788405	.	.	.	.	.	0	.	0	.	0	.	0.252	0.411	1	1	0.47	0	0	4385.11	41	0.5	6.9409	2	14	26	12	3	25	7	4	3	0.666666666666667	.	.	.	0	1	0	0	0	1	0	0	0.13	0.13	0.0
Lmb_nzt4_13384	-0.35769498	1.7147185	-0.5072815	.	.	.	increased_virulence_(hypervirulence),reduced_virulence,unaffected_pathogenicity	PHI:7708,PHI:5034,PHI:4903,PHI:6517,PHI:4616,PHI:2256,PHI:587,PHI:668,PHI:9519,PHI:3277,PHI:9524,PHI:881,PHI:2255	0	.	0	.	0	.	0.096	0.441	0	0	0.18	0	0	37246.89	351	-1.0	6.2346	13	118	198	120	23	214	76	39	37	0.663043478260869	.	.	.	0	0	0	0	0	0	0	0	0.0	0.06	0.0
Lmb_nzt4_08471	-0.3612327	-4.1324435	-0.5024435	.	.	.	.	.	0	.	0	.	0	.	0.278	0.117	0	0	0.08	0	0	29647.66	268	-9.5	4.7059	4	74	150	93	22	145	77	35	42	0.892857142857143	.	.	.	0	0	0	0	0	0	0	0	0.0	0.01	0.0
Lmb_nzt4_10549	-0.36123443	5.1777575	-0.3302425	.	.	.	.	.	0	.	0	.	0	.	1.0	0.918	0	0	0.5	0	0	12604.65	118	9.0	8.5105	10	46	71	33	9	67	30	21	9	0.5	.	.	.	0	0	0	0	0	0	0	0	0.0	0.0	0.0
Lmb_nzt4_04342	-0.36503768	-2.617912	3.358088	.	.	.	.	.	0	.	0	.	0	.	0.0	0.004	1	1	0.73	1	0	24110.66	246	-9.5	4.0048	4	134	179	85	14	146	27	9	18	0.282352941176471	0.0	0.0	0.0	1	1	1	1	1	1	1	1	1.1	22.42	0.0
Lmb_nzt4_12904	-0.36503768	-1.834811	3.457189	.	.	.	.	.	0	.	0	.	0	.	0.0	0.118	1	1	0.73	1	0	30730.64	294	-4.5	4.7626	5	129	191	94	28	178	37	17	20	0.55421686746988	0.0	0.0	0.0	1	1	1	1	1	1	0	1	3.61	19.31	0.0
Lmb_nzt4_08595	-0.366284	-1.6460895	-0.5060895	.	.	.	.	.	0	.	0	.	0	.	0.474	0.336	0	0	0.13	0	0	17996.97	166	-10.0	4.3996	1	52	89	46	14	85	46	19	27	0.761904761904762	.	.	.	0	0	0	0	0	0	0	0	0.05	0.05	0.0
Lmb_nzt4_10202	-0.36673063	5.2704175	0.2784175	.	.	.	.	.	0	.	0	.	0	.	1.0	0.832	0	0	0.66	0	0	7802.9	69	9.5	11.9025	4	24	39	19	7	35	15	13	2	1.13333333333333	.	.	.	0	0	0	0	0	0	0	0	0.0	0.0	0.0
Lmb_nzt4_00598	-0.36768717	-1.8450995	0.1829005	.	.	.	.	.	0	.	0	.	0	.	0.0500000000000001	0.612	0	0	0.69	0	0	10709.28	95	6.5	9.1598	4	37	51	18	15	54	14	11	3	0.894736842105263	.	.	.	0	0	0	0	0	0	0	0	0.9	1.45	0.0
Lmb_nzt4_08059	-0.36920893	1.022698	-0.423302	.	.	.	.	.	0	.	0	.	0	.	0.995	0.246	0	0	0.67	0	0	11308.69	108	16.5	12.084	5	44	68	24	13	58	27	25	2	0.113636363636364	.	.	.	0	0	0	0	0	0	0	0	0.0	0.0	0.0
Lmb_nzt4_06406	-0.3700505	-2.520629	2.525371	.	.	.	.	.	0	.	0	.	0	.	0.0	0.159	1	1	0.04	1	0	40394.28	364	-5.0	6.0666	6	106	177	104	47	203	101	53	48	0.879518072289157	0.0	0.0	0.0	1	1	1	1	1	1	1	1	8.1	35.75	0.0
Lmb_nzt4_10863	-0.37012553	5.4222015	0.0462015	.	.	.	.	.	0	.	0	.	0	.	1.0	0.896	0	0	0.48	0	0	7138.31	67	4.0	8.2558	6	27	41	19	3	39	15	10	5	0.368421052631579	.	.	.	0	0	0	0	0	0	0	0	0.0	0.0	0.0
Lmb_nzt4_08875	-0.37038088	5.817185	5.691185	.	.	.	.	.	0	.	0	.	0	.	0.926	0.095	1	1	0.34	0	0	8508.9	75	5.5	8.5521	2	21	40	23	16	47	13	11	2	0.625	0.0	0.0	0.0	1	1	1	1	1	1	0	0	14.77	15.21	0.0
Lmb_nzt4_09021	-0.37648994	0.5128215	5.5228215	.	.	.	.	.	0	.	0	.	0	GH43_22,GH43_27,GH43_30,GH43_33,GH43,GH43_9,GH43_19,GH43_10,GH43_11,GH43_31,GH43_34,GH43_32,GH43_28,GH43_12,GH43_16,GH43_29,GH43_18,GH43_26,GH43_17,GH43_3	0.0	0.165	1	1	0.49	0	0	43975.77	383	-7.0	5.1855	7	114	207	73	67	203	80	39	41	1.19512195121951	0.0	0.0	0.0	1	1	1	1	0	1	0	1	18.52	18.52	0.833333333333333
Lmb_nzt4_00573	-0.379099	-3.6735515	-0.4575515	.	.	.	.	.	0	.	0	.	0	.	0.0550000000000001	0.409	0	0	0.18	0	0	35432.76	337	-1.0	6.1357	6	115	198	105	23	203	71	36	35	0.715909090909091	.	.	.	0	0	0	0	0	0	0	0	0.04	0.23	0.0
Lmb_nzt4_13682	-0.37919736	3.1295945	-1.7304055	.	.	.	.	.	0	.	0	.	0	.	0.96	0.85	0	0	0.49	1	0	8437.52	74	-1.0	5.5789	3	24	39	21	12	42	18	9	9	1.13333333333333	.	.	.	0	0	0	0	0	0	1	1	21.79	21.79	0.0
Lmb_nzt4_00290	-0.38063663	-6.04415	-0.50615	.	.	.	.	.	0	.	0	.	0	.	0.005	0.072	0	0	0.32	0	0	35809.2	335	9.5	10.1125	1	120	209	73	25	173	78	45	33	0.495049504950495	.	.	.	0	0	0	0	0	0	0	0	0.0	0.0	0.0
Lmb_nzt4_10092	-0.38089186	4.426083	-0.373917	.	.	.	.	.	0	.	0	.	0	.	0.987	0.813	0	0	0.78	0	0	14256.13	129	4.5	7.9709	6	50	71	31	19	74	25	16	9	0.866666666666667	.	.	.	0	0	0	0	0	0	0	0	0.02	0.08	0.0
Lmb_nzt4_06829	-0.38275874	1.7005145	5.1025145	.	.	.	.	.	0	.	0	.	0	.	0.247	0.186	1	1	0.44	0	0	8784.44	80	7.0	11.368	3	29	41	25	13	59	11	9	2	0.538461538461538	0.0	0.0	0.0	1	1	1	1	0	1	0	1	23.1	23.1	0.826086956521739
Lmb_nzt4_10107	-0.38282412	7.2035455	2.9075455	.	.	.	.	.	0	.	0	.	0	.	0.994	0.722	1	1	0.55	0	0	12806.88	116	7.0	8.5206	6	43	66	36	16	64	22	16	6	0.909090909090909	.	.	.	1	0	0	0	0	0	0	0	0.13	0.2	0.0
Lmb_nzt4_03148	-0.38685828	-1.3989725	4.5410275	.	.	.	.	.	0	.	0	.	0	.	0.0	0.01	1	1	0.01	0	0	84295.35	752	-8.0	5.9446	10	210	365	245	84	412	222	113	109	0.955696202531646	1.0	0.0	0.0	1	0	1	1	0	1	0	0	7.82	7.85	0.0
Lmb_nzt4_09000	-0.38717943	-1.6571005	-0.4391005	.	.	.	.	.	0	.	0	.	0	.	0.296	0.501	0	0	0.36	0	0	20192.89	184	3.0	7.823	8	74	110	39	16	91	44	24	20	0.738095238095238	.	.	.	0	0	0	0	0	0	0	0	0.0	0.0	0.0
Lmb_nzt4_02307	-0.3873058	-2.9176585	2.5363415	.	.	.	.	.	0	.	0	.	0	.	0.0	0.091	1	1	0.17	1	0	51225.52	465	7.5	7.4822	1	133	245	155	62	265	106	61	45	1.00970873786408	0.0	0.0	0.0	1	1	1	1	1	1	1	1	1.25	24.25	0.0
Lmb_nzt4_00457	-0.38876104	-0.258994999999999	5.477005	.	.	.	.	.	0	.	0	.	0	.	0.00600000000000001	0.038	1	1	0.46	0	0	14154.56	126	18.5	12.0388	5	41	61	35	12	65	27	24	3	1.04545454545455	0.0	0.0	1.0	1	1	1	1	1	1	0	0	0.29	0.3	0.0
Lmb_nzt4_08996	-0.38878083	3.2953235	5.0053235	.	.	.	.	.	0	.	0	.	0	.	0.442	0.273	1	1	0.46	0	0	15550.27	140	18.0	10.8035	6	52	67	42	20	81	26	24	2	0.967741935483871	0.0	0.0	1.0	1	1	1	1	0	1	0	0	8.39	34.15	0.0
Lmb_nzt4_02773	-0.38945162	1.505721	-0.108279	.	.	.	.	.	0	.	0	.	0	.	0.994	0.275	0	0	0.48	0	0	7222.24	67	4.5	11.2192	1	20	40	16	3	38	13	9	4	0.36	.	.	.	0	0	0	0	0	0	0	0	0.0	0.0	0.0
Lmb_nzt4_06185	-0.39055014	4.1552515	-0.3147485	.	.	.	.	.	0	.	0	.	0	.	0.988	0.757	0	0	0.69	0	0	13966.85	129	6.0	8.311	8	56	79	32	12	71	24	16	8	0.28125	.	.	.	0	0	0	0	0	0	0	0	0.13	0.54	0.0
Lmb_nzt4_08162	-0.39185315	-9.175588	-3.469588	.	.	.	.	.	0	.	0	.	0	.	0.04	0.00900000000000001	0	1	0.26	0	1	9099.75	80	5.5	9.2476	2	26	38	26	15	46	14	11	3	1.7	0.0	0.0	0.0	1	1	1	1	0	1	1	2	22.87	30.63	0.944444444444444
Lmb_nzt4_10844	-0.39349943	-4.9469005	-0.5069005	.	.	.	.	.	0	.	0	.	0	.	0.144	0.116	0	0	0.0600000000000001	0	0	29118.64	270	-7.5	4.743	1	91	153	81	13	129	79	36	43	0.864406779661017	.	.	.	0	0	0	0	0	0	0	0	0.0	0.0	0.0
Lmb_nzt4_01878	-0.39438403	-3.6657385	-0.5077385	.	.	.	unaffected_pathogenicity,reduced_virulence	PHI:9519,PHI:5034,PHI:3277,PHI:6517,PHI:2256,PHI:587,PHI:2255	0	.	0	.	0	.	0.003	0.304	0	0	0.41	0	0	40454.41	381	-2.5	6.2157	13	130	226	133	35	232	85	45	40	0.608247422680412	.	.	.	0	0	0	0	0	0	0	0	0.0	1.09	0.0
Lmb_nzt4_01980	-0.3955081	5.237702	0.305702	.	.	.	.	.	0	.	0	.	0	.	1.0	0.822	0	0	0.66	0	0	7639.75	67	5.5	8.3682	5	22	37	18	10	35	20	14	6	1.09090909090909	.	.	.	0	0	0	0	0	0	0	0	0.01	0.01	0.0
Lmb_nzt4_09870	-0.3958547	3.575902	-0.090098	.	.	.	.	.	0	.	0	.	0	.	0.839	0.772	0	0	0.77	0	0	8283.57	74	5.0	9.6088	3	25	41	17	8	43	13	9	4	1.11111111111111	.	.	.	0	0	0	0	0	0	0	0	0.2	0.25	0.0
Lmb_nzt4_06758	-0.4011866	8.1900445	-0.4999555	.	.	.	increased_virulence_(hypervirulence),reduced_virulence,unaffected_pathogenicity,loss_of_pathogenicity	PHI:4917,PHI:5051,PHI:9134,PHI:6455	0	.	0	.	0	AA6	0.947	0.668	0	0	0.48	0	0	21761.61	204	-1.0	6.2219	0	76	111	57	30	126	40	21	19	0.692307692307692	.	.	.	0	0	0	0	0	0	0	0	0.0	0.09	0.0
Lmb_nzt4_04891	-0.40405172	-0.2962785	5.6497215	.	.	.	.	.	0	.	0	.	0	.	0.0	0.00900000000000001	1	1	0.62	0	0	84381.36	819	-32.5	4.092	6	338	571	235	52	454	106	38	68	0.539823008849557	0.0	0.0	0.0	1	1	1	1	1	1	0	0	10.72	17.18	0.0
Lmb_nzt4_08710	-0.4055171	5.0557075	0.1117075	.	.	.	.	.	0	.	0	.	0	.	0.999	0.825	0	0	0.6	0	0	5772.77	53	1.0	7.6789	3	16	30	16	1	30	11	6	5	0.75	.	.	.	0	0	0	0	0	0	0	0	0.01	0.01	0.0
Lmb_nzt4_09075	-0.40705216	-6.071409	-0.515409	.	.	.	.	.	0	.	0	.	0	.	0.0	0.074	0	0	0.26	0	0	45760.04	422	-8.0	5.4663	5	145	246	120	40	206	88	44	44	1.0	.	.	.	0	0	0	0	0	0	0	0	0.0	0.03	0.0
Lmb_nzt4_09957	-0.40763235	-6.4428725	-0.5028725	.	.	.	.	.	0	.	0	.	0	.	0.0	0.01	0	0	0.01	0	0	135250.92	1222	-24.0	5.0746	12	356	648	378	108	652	310	149	161	0.742307692307692	.	.	.	0	0	0	0	0	0	0	0	0.0	0.01	0.0
Lmb_nzt4_10044	-0.41060263	-0.973459000000001	4.696541	.	.	.	.	.	0	.	0	.	0	.	0.0	0.0550000000000001	1	1	0.55	0	0	33857.22	311	-23.0	4.0378	4	112	187	90	35	167	65	22	43	0.797101449275362	0.0	0.0	0.0	1	1	1	1	1	1	0	0	0.04	2.59	0.0
Lmb_nzt4_12011	-0.41109198	3.9687495	4.7347495	.	.	.	.	.	0	.	1	PF05730	0	.	0.0	0.039	1	1	0.66	0	0	21656.9	230	-7.0	3.9017	8	146	174	96	8	142	17	5	12	0.261363636363636	0.0	0.0	0.0	1	1	1	1	0	1	0	0	3.73	6.29	0.0
Lmb_nzt4_08408	-0.4123153	-6.387858	-0.441858	.	.	.	.	.	0	.	0	.	0	.	0.0	0.00900000000000001	0	0	0.0500000000000001	0	0	57666.8	525	-19.0	4.987	4	160	285	160	64	279	138	66	72	1.0	.	.	.	0	0	0	0	0	0	0	0	0.0	0.01	0.0
Lmb_nzt4_03970	-0.41442817	-5.8444	-0.5044	.	.	.	lethal,reduced_virulence,effector_(plant_avirulence_determinant),unaffected_pathogenicity,loss_of_pathogenicity	PHI:1233,PHI:9481,PHI:1213,PHI:3088,PHI:1258,PHI:4941,PHI:1248,PHI:7724,PHI:1239,PHI:2810,PHI:1240,PHI:1230,PHI:4057,PHI:1254,PHI:1223,PHI:6085,PHI:9201,PHI:1218,PHI:7760,PHI:1178	0	.	0	.	0	.	0.0	0.11	0	0	0.11	0	0	73703.26	690	7.5	7.4004	6	252	415	203	51	355	162	89	73	0.575268817204301	.	.	.	0	0	0	0	0	0	0	0	0.0	0.0	0.0
Lmb_nzt4_13073	-0.41442817	-6.3539565	-0.5099565	.	.	.	.	.	0	.	0	.	0	.	0.0	0.026	0	0	0.18	0	0	160483.65	1510	-17.5	5.1845	3	547	902	388	104	776	349	169	180	0.597254004576659	.	.	.	0	0	0	0	0	0	0	0	0.0	0.0	0.0
Lmb_nzt4_09338	-0.4181404	-1.15801	0.08399	.	.	.	.	.	0	.	0	.	0	.	0.225	0.568	0	0	0.76	0	0	8433.63	77	10.0	9.0036	5	32	44	18	14	39	17	16	1	0.777777777777778	.	.	.	0	0	0	0	0	0	0	0	0.08	0.22	0.0
Lmb_nzt4_00987	-0.4181437	-0.503556499999999	5.4424435	.	.	.	.	.	0	.	0	.	0	.	0.0	0.00900000000000001	1	1	0.73	0	0	33927.39	325	-4.5	4.4487	8	160	228	95	22	173	24	10	14	0.602739726027397	0.0	0.0	0.0	1	1	1	1	0	1	0	1	20.08	20.71	0.739130434782609
Lmb_nzt4_05685	-0.41814494	2.187813	0.039813	.	.	.	.	.	0	.	0	.	0	.	0.999	0.359	0	0	0.49	0	0	11150.63	106	0.0	6.2414	4	45	69	36	7	59	26	13	13	0.681818181818182	.	.	.	0	0	0	0	0	0	0	0	0.0	0.0	0.0
Lmb_nzt4_11135	-0.41845065	-10.5019265	-4.6459265	.	.	.	.	.	0	.	0	.	0	.	0.0	0.024	0	1	0.21	0	1	50798.51	466	21.5	10.5739	0	146	265	119	29	234	108	66	42	0.631147540983607	1.0	0.0	1.0	1	1	1	1	0	1	1	2	24.85	43.64	0.782608695652174
Lmb_nzt4_06403	-0.4184866	-2.830701	-6.526701	.	.	.	.	.	0	.	0	.	0	.	1.0	0.616	0	1	0.6	0	1	11722.54	107	4.5	7.7761	10	46	61	24	21	69	13	10	3	0.730769230769231	.	.	.	1	0	0	0	0	0	2	0	5.76	24.27	0.0
Lmb_nzt4_02396	-0.41969186	-10.2554	-4.4174	.	.	.	.	.	0	.	0	.	0	.	0.0	0.027	0	1	0.68	0	1	13344.34	124	-2.0	4.6216	4	55	79	33	15	74	9	4	5	0.607142857142857	0.0	0.0	0.0	1	1	1	1	1	1	1	2	17.29	39.64	0.652173913043478
Lmb_nzt4_13027	-0.41988152	5.6044195	0.1744195	.	.	.	.	.	0	.	0	.	0	.	1.0	0.905	0	0	0.3	0	0	8384.43	74	2.0	7.6107	5	23	41	17	9	40	21	12	9	0.777777777777778	.	.	.	0	0	0	0	0	0	0	0	0.0	0.0	0.0
Lmb_nzt4_07381	-0.41994232	-0.986224999999999	4.701775	.	.	.	.	.	0	.	0	.	0	GT25	0.0	0.0520000000000001	1	1	0.07	0	0	49213.68	437	5.0	7.057	7	122	220	118	54	234	115	64	51	0.744897959183674	0.0	0.0	0.0	1	1	1	1	0	1	0	0	11.04	11.06	0.0
Lmb_nzt4_13436	-0.4207108	3.3460525	-0.4639475	.	.	.	.	.	0	.	0	.	0	.	1.0	0.635	0	0	0.39	0	0	12172.15	114	2.5	7.3526	3	38	65	44	9	69	25	15	10	0.56	.	.	.	0	0	0	0	0	0	0	0	2.6	2.92	0.0
Lmb_nzt4_06204	-0.421229	8.060255	4.208255	.	.	.	.	.	0	.	0	.	0	.	0.999	0.643	1	1	0.68	0	0	7305.56	66	3.0	7.6735	5	23	35	17	10	41	9	7	2	0.823529411764706	.	.	.	0	1	0	0	0	0	0	0	0.02	0.02	0.0
Lmb_nzt4_08979	-0.42302132	5.297499	0.443499	.	.	.	.	.	0	.	0	.	0	.	1.0	0.809	0	0	0.85	0	0	5499.23	54	1.0	7.176	15	34	46	6	0	27	5	3	2	1.2	.	.	.	0	0	0	0	0	0	0	0	0.0	0.0	0.0
Lmb_nzt4_01407	-0.42350852	-2.939984	3.000016	.	.	.	.	.	0	.	0	.	0	.	0.0	0.01	1	1	0.14	1	0	66054.27	596	1.0	6.5887	11	186	318	174	66	325	134	72	62	0.878048780487805	1.0	1.0	0.0	1	1	1	1	1	1	1	1	5.65	26.31	0.0
Lmb_nzt4_03146	-0.4239776	-4.020671	-0.516671	.	.	.	lethal,increased_virulence_(hypervirulence),reduced_virulence,unaffected_pathogenicity,loss_of_pathogenicity	PHI:5271,PHI:6957,PHI:59,PHI:9460,PHI:2802,PHI:7485,PHI:2844,PHI:685,PHI:2269,PHI:2312,PHI:2836,PHI:784,PHI:4077,PHI:3866,PHI:2022,PHI:7511,PHI:2835,PHI:3301,PHI:8927	0	.	0	.	0	.	0.033	0.383	0	0	0.44	0	0	33071.58	314	6.0	8.5879	5	127	184	104	26	182	62	35	27	0.688888888888889	.	.	.	0	0	0	0	0	0	0	0	0.01	0.03	0.0
Lmb_nzt4_08133	-0.42495728	5.439301	0.447301	.	.	.	.	.	0	.	0	.	0	.	1.0	0.832	0	0	0.66	0	0	8004.96	74	-2.5	4.3823	7	31	44	20	6	40	10	4	6	1.0	.	.	.	0	0	0	0	0	0	0	0	0.0	0.0	0.0
Lmb_nzt4_09800	-0.42564118	-0.0557284999999994	5.3262715	.	.	.	.	.	0	.	0	.	0	.	0.0	0.103	1	1	0.64	0	0	9415.16	85	12.0	11.8227	2	26	47	20	8	42	15	15	0	1.05555555555556	0.0	0.0	0.0	1	1	1	1	1	1	0	0	7.78	7.78	0.0
Lmb_nzt4_00484	-0.42672133	4.466605	-0.249395	.	.	.	.	.	0	.	0	.	0	.	0.956	0.83	0	0	0.74	0	0	8975.14	82	3.0	7.8049	3	27	48	21	10	44	17	11	6	1.05555555555556	.	.	.	0	0	0	0	0	0	0	0	0.01	0.01	0.0
Lmb_nzt4_03929	-0.4276666	7.305428	4.287428	.	.	.	.	.	0	.	0	.	0	.	0.997	0.506	1	1	0.31	0	0	8905.35	80	2.0	7.86	2	26	38	28	7	44	23	13	10	0.6875	.	.	.	1	1	1	0	1	0	0	0	14.01	14.01	0.0
Lmb_nzt4_05134	-0.4287758	1.7707425	-0.3532575	.	.	.	unaffected_pathogenicity	PHI:2807	0	.	0	.	0	.	0.635	0.719	0	0	0.86	0	0	32923.66	301	-1.5	6.008	11	107	180	73	43	172	59	30	29	1.13513513513514	.	.	.	0	0	0	0	0	0	0	0	0.0	0.05	0.0
Lmb_nzt4_03166	-0.42942363	5.3420355	-0.3819645	.	.	.	.	.	0	.	0	.	0	.	0.999	0.955	0	0	0.24	0	0	8729.92	77	1.5	7.5738	5	25	41	20	8	39	18	10	8	1.15384615384615	.	.	.	0	0	0	0	0	0	0	0	0.0	0.0	0.0
Lmb_nzt4_00289	-0.43139958	-5.8546005	-0.5086005	.	.	.	.	.	0	.	0	.	0	.	0.0	0.109	0	0	0.49	0	0	59946.53	567	31.5	10.9963	1	201	366	114	47	284	120	81	39	0.489583333333333	.	.	.	0	0	0	0	0	0	0	0	0.0	0.0	0.0
Lmb_nzt4_03612	-0.4321615	-0.827582999999999	5.118417	.	.	.	.	.	0	.	0	.	0	.	0.0	0.00900000000000001	1	1	0.0500000000000001	0	0	49222.65	439	-15.5	4.6964	9	133	226	137	47	236	117	53	64	0.901098901098901	0.0	0.0	0.0	1	1	1	1	1	1	0	0	0.9	0.95	0.0
Lmb_nzt4_04258	-0.43263793	1.6305655	0.2085655	.	.	.	.	.	0	.	0	.	0	.	0.726	0.511	0	0	0.49	0	0	7494.63	70	2.0	7.8687	2	25	42	22	4	38	13	8	5	0.5	.	.	.	0	0	0	0	0	0	0	0	0.03	0.03	0.0
Lmb_nzt4_07200	-0.43472606	-2.6394015	2.8265985	.	.	.	.	.	0	.	0	.	0	.	0.0	0.089	1	1	0.61	1	0	39005.3	387	8.5	9.7325	1	182	265	109	28	221	56	34	22	0.407407407407407	0.0	0.0	0.0	1	1	1	1	1	1	1	1	5.04	27.92	0.0
Lmb_nzt4_03113	-0.43686503	3.684124	-0.587876	.	.	.	.	.	0	.	0	.	0	.	0.81	0.902	0	0	0.72	0	0	8656.04	80	1.5	7.8304	2	27	43	22	4	42	18	10	8	1.3125	.	.	.	0	0	0	0	0	0	0	0	0.0	0.0	0.0
Lmb_nzt4_11630	-0.43749303	-0.114865999999999	5.831134	.	.	.	.	.	0	.	0	.	0	.	0.0	0.00900000000000001	1	1	0.59	0	0	79973.69	726	-18.5	4.6958	7	245	407	224	92	402	134	61	73	1.02614379084967	0.0	1.0	0.0	1	1	1	1	1	1	0	0	0.02	0.22	0.0
Lmb_nzt4_06614	-0.4384157	-3.20948	2.76052	.	.	.	.	.	0	.	0	.	0	.	0.0	0.005	1	1	0.64	1	0	18396.89	187	-1.5	4.8431	0	101	132	80	14	120	13	6	7	0.27536231884058	0.0	0.0	0.0	1	1	1	1	1	1	0	1	1.43	22.47	0.0
Lmb_nzt4_13516	-0.4384157	-1.079418	4.794582	.	.	.	.	.	0	.	0	.	0	.	0.0	0.021	1	1	0.68	0	0	32812.54	320	-8.0	4.4629	2	136	212	95	19	179	45	19	26	0.510416666666667	0.0	0.0	0.0	1	1	1	1	1	1	0	0	0.14	0.18	0.0
Lmb_nzt4_10842	-0.4384157	-0.769583000000001	5.044417	.	.	.	.	.	0	.	0	.	0	.	0.0	0.031	1	1	0.59	0	0	25885.02	244	-10.5	4.1955	4	111	152	74	29	140	35	13	22	0.6	0.0	0.0	0.0	1	1	1	1	1	1	0	0	0.35	0.85	0.0
Lmb_nzt4_03777	-0.4384157	-1.0778025	4.7481975	.	.	.	.	.	0	.	0	.	0	.	0.0	0.029	1	1	0.68	0	0	34364.3	333	-5.5	5.0623	1	145	223	103	20	173	50	24	26	0.427083333333333	0.0	0.0	0.0	1	1	1	1	1	1	0	0	1.47	1.99	0.0
Lmb_nzt4_03814	-0.4384157	-3.378252	2.555748	.	.	.	.	.	0	.	0	.	0	.	0.0	0.011	1	1	0.64	1	0	27847.8	276	-6.0	4.5347	5	143	187	78	22	156	37	16	21	0.433333333333333	0.0	0.0	0.0	1	1	1	1	1	1	1	0	0.29	17.63	0.0
Lmb_nzt4_02109	-0.4384157	-1.1869575	4.7890425	.	.	.	.	.	0	.	0	.	0	.	0.0	0.004	1	1	0.69	0	0	22498.57	224	-6.5	4.2213	1	105	156	87	12	132	24	9	15	0.446153846153846	0.0	0.0	0.0	1	1	1	1	1	1	0	0	0.1	3.85	0.0
Lmb_nzt4_03396	-0.43890172	4.671269	5.349269	.	.	.	.	.	0	.	0	.	0	.	0.796	0.091	1	1	0.35	0	0	18628.59	165	6.0	7.8391	4	40	83	47	25	97	27	19	8	0.945945945945946	0.0	0.0	0.0	1	1	1	1	0	1	0	0	0.04	0.1	0.0
Lmb_nzt4_10876	-0.44002557	3.314756	-0.501244	.	.	.	.	.	0	.	0	.	0	.	0.999	0.637	0	0	0.0500000000000001	0	0	18348.03	171	-3.5	4.8817	5	57	95	61	7	99	45	21	24	0.5	.	.	.	0	0	0	0	0	0	0	0	0.0	0.0	0.0
Lmb_nzt4_13771	-0.44299036	5.455516	0.169516	.	.	.	.	.	0	.	0	.	0	.	0.999	0.882	0	0	0.62	0	0	8932.13	79	7.5	8.7911	6	32	47	13	11	38	18	14	4	0.928571428571429	.	.	.	0	0	0	0	0	0	0	0	0.0	0.0	0.0
Lmb_nzt4_01329	-0.4486043	-0.518669500000001	5.1213305	.	.	.	.	.	0	.	0	.	0	.	0.0	0.0600000000000001	1	1	0.02	0	0	60953.72	565	4.5	6.9264	2	180	315	156	35	274	168	91	77	0.825396825396825	1.0	0.0	0.0	1	0	1	1	1	1	0	0	2.83	2.83	0.0
Lmb_nzt4_08607	-0.4506545	1.5378965	4.5798965	.	.	.	.	.	0	.	0	.	0	GH16	0.11	0.383	1	1	0.7	0	0	20819.55	184	5.0	9.3293	0	57	100	51	36	105	34	21	13	1.225	.	.	.	1	1	1	0	0	1	0	0	14.51	26.14	0.0
Lmb_nzt4_03626	-0.45123398	8.3850195	4.0230195	.	.	.	.	.	0	.	0	.	0	.	0.998	0.729	1	1	0.57	0	0	9953.81	91	6.0	8.6324	7	31	51	29	7	54	11	9	2	1.26666666666667	.	.	.	1	0	0	0	0	0	0	0	0.34	0.68	0.0
Lmb_nzt4_11862	-0.45241088	4.1712905	0.1572905	.	.	.	.	.	0	.	0	.	0	CBM18	1.0	0.669	0	0	0.84	0	0	20260.44	190	18.0	9.0297	18	96	125	25	23	94	30	25	5	1.06976744186047	.	.	.	0	0	0	0	0	0	0	0	0.01	0.01	0.0
Lmb_nzt4_12725	-0.45445895	4.323953	0.273953	.	.	.	.	.	0	.	0	.	0	.	0.992	0.683	0	0	0.61	0	0	15013.89	134	12.0	10.1762	1	41	73	29	18	59	35	26	9	1.27586206896552	.	.	.	0	0	0	0	0	0	0	0	0.0	0.0	0.0
Lmb_nzt4_01875	-0.4548294	1.34525	-0.46075	.	.	.	.	.	0	.	0	.	0	.	1.0	0.301	0	0	0.42	0	0	10856.18	99	12.0	12.023	4	38	56	22	8	52	34	24	10	0.242424242424242	.	.	.	0	0	0	0	0	0	0	0	0.01	0.03	0.0
Lmb_nzt4_08302	-0.455626	-5.76519	-0.50319	.	.	.	.	.	0	.	0	.	0	.	0.0	0.123	0	0	0.19	0	0	47368.64	438	-9.0	4.9807	3	142	234	144	38	237	118	56	62	1.07619047619048	.	.	.	0	0	0	0	0	0	0	0	0.0	0.43	0.0
Lmb_nzt4_01789	-0.4565645	-0.147549499999999	5.6844505	.	.	.	.	.	0	.	0	.	0	.	0.0	0.028	1	1	0.59	0	0	59639.22	536	-24.5	4.2834	5	176	291	144	77	296	102	40	62	1.15384615384615	0.0	0.0	0.0	1	1	1	1	1	1	0	0	23.57	23.69	0.0
Lmb_nzt4_10255	-0.4567625	2.742477	5.208477	.	.	.	.	.	0	.	0	.	0	.	0.389	0.2	1	1	0.29	0	0	10157.8	92	1.5	7.2137	3	32	49	30	13	54	15	9	6	1.05882352941176	0.0	0.0	0.0	1	1	0	1	0	1	0	0	19.12	19.2	0.0
Lmb_nzt4_05442	-0.4585963	-1.227673	4.520327	.	.	.	unaffected_pathogenicity	PHI:7591,PHI:7590	0	.	0	.	0	.	0.0	0.042	1	1	0.14	0	0	42881.84	371	14.0	8.5697	5	102	159	114	79	228	72	48	24	1.27027027027027	1.0	1.0	0.0	1	1	1	1	1	1	0	0	15.63	81.87	0.0
Lmb_nzt4_13170	-0.46024632	5.256393	-0.041607	.	.	.	.	.	0	.	0	.	0	.	1.0	0.883	0	0	0.72	0	0	9934.52	93	4.5	8.2349	9	36	61	23	4	53	15	10	5	0.521739130434783	.	.	.	0	0	0	0	0	0	0	0	0.01	0.02	0.0
Lmb_nzt4_09568	-0.46122533	0.67385	-0.50215	.	.	.	.	.	0	.	0	.	0	.	1.0	0.196	0	0	0.56	0	0	17850.05	168	16.0	11.8936	3	59	109	31	13	92	45	33	12	0.185714285714286	.	.	.	0	0	0	0	0	0	0	0	0.0	0.0	0.0
Lmb_nzt4_01797	-0.46127474	4.4901835	1.9521835	.	.	.	.	.	0	.	0	.	0	.	0.908	0.515	1	1	0.5	1	0	8014.35	73	3.5	8.1457	4	30	37	21	13	50	13	9	4	0.789473684210526	.	.	.	0	0	1	0	0	0	1	0	6.8	6.8	0.0
Lmb_nzt4_12112	-0.46234298	-2.589301	2.936699	.	.	.	.	.	0	.	0	.	0	.	0.001	0.078	1	1	0.84	0	0	11475.75	110	-2.5	4.717	5	48	78	20	11	60	11	5	6	0.470588235294118	.	.	.	0	1	0	0	0	0	0	0	0.0	0.0	0.0
Lmb_nzt4_07439	-0.4635955	-0.686768999999999	5.247231	.	.	.	.	.	0	.	0	.	0	GH132	0.0	0.011	1	1	0.46	0	0	58152.49	540	-14.0	4.7139	19	205	332	120	57	285	107	49	58	0.814516129032258	0.0	0.0	0.0	1	1	0	1	0	1	0	0	4.92	5.15	0.0
Lmb_nzt4_07370	-0.46783566	-1.137711	4.802289	.	.	.	.	.	0	.	0	.	0	.	0.0	0.01	1	1	0.63	0	0	34982.84	336	-6.5	4.7124	4	164	219	92	30	168	42	19	23	0.638888888888889	0.0	1.0	0.0	1	1	1	1	1	1	0	0	0.0	9.5	0.0
Lmb_nzt4_05315	-0.46937478	4.7860825	-0.5359175	.	.	.	.	.	0	.	0	.	0	.	0.996	0.891	0	0	0.57	0	0	6144.04	57	0.5	6.9428	2	19	31	17	5	30	13	7	6	1.58333333333333	.	.	.	0	0	0	0	0	0	0	0	0.0	0.0	0.0
Lmb_nzt4_08586	-0.47046846	2.311659	0.037659	.	.	.	.	.	0	.	0	.	0	.	0.734	0.645	0	0	0.77	0	0	11316.7	103	9.0	9.9781	4	42	59	22	13	58	20	15	5	0.517241379310345	.	.	.	0	0	0	0	0	0	0	0	0.0	0.01	0.0
Lmb_nzt4_04834	-0.47046846	3.957346	0.213346	.	.	.	.	.	0	.	0	.	0	.	0.996	0.628	0	0	0.66	0	0	9854.1	93	7.5	9.1192	5	37	61	22	8	52	20	15	5	0.366666666666667	.	.	.	0	0	0	0	0	0	0	0	0.0	0.0	0.0
Lmb_nzt4_13177	-0.47141296	4.8968595	-0.1071405	.	.	.	.	.	0	.	0	.	0	.	0.999	0.835	0	0	0.43	0	0	11841.49	109	4.5	7.9822	6	41	65	27	11	61	25	16	9	0.366666666666667	.	.	.	0	0	0	0	0	0	0	0	0.0	0.01	0.0
Lmb_nzt4_12729	-0.47188753	-0.2544245	5.6195755	.	.	.	unaffected_pathogenicity	PHI:3347	0	.	0	.	0	AA7	0.0	0.021	1	1	0.4	0	0	55663.26	517	-4.0	5.6636	4	168	295	162	54	305	100	50	50	0.827067669172932	0.0	0.0	0.0	1	1	1	1	1	1	0	0	0.0	1.01	0.0
Lmb_nzt4_13236	-0.47374004	-2.2076335	2.7383665	.	.	.	unaffected_pathogenicity,reduced_virulence	PHI:2921,PHI:48,PHI:9058,PHI:397,PHI:1011,PHI:9074,PHI:552,PHI:2920,PHI:3919,PHI:9075	0	.	0	.	0	AA1_3,AA1_2,AA1,AA1_1	0.0	0.00900000000000001	1	1	0.64	1	0	66957.39	614	-19.5	4.7517	3	188	354	191	81	356	117	54	63	0.91156462585034	0.0	0.0	0.0	1	1	1	1	1	1	1	1	9.54	33.48	0.0
Lmb_nzt4_02979	-0.47374004	2.1264355	2.5744355	.	.	.	reduced_virulence,unaffected_pathogenicity,loss_of_pathogenicity	PHI:6713,PHI:2808,PHI:6711,PHI:434,PHI:6712,PHI:6715,PHI:6530,PHI:522,PHI:6714,PHI:33	0	.	0	.	0	GH158,GH72,GH157,GH5	0.0	0.092	1	1	0.42	1	0	48997.08	454	-24.5	4.273	4	159	271	124	53	254	106	42	64	0.85593220338983	0.0	0.0	0.0	1	1	1	1	1	1	1	0	8.23	11.4	0.0
Lmb_nzt4_07694	-0.47374004	3.750636	4.684636	.	.	.	reduced_virulence,unaffected_pathogenicity,loss_of_pathogenicity	PHI:6713,PHI:2808,PHI:6711,PHI:434,PHI:6715,PHI:6712,PHI:6530,PHI:522,PHI:6714,PHI:33	0	.	0	.	0	GH158,GH72,GH157	0.0	0.011	1	1	0.58	0	0	48623.27	455	-19.0	4.3811	7	175	276	133	51	255	96	40	56	0.838983050847458	0.0	0.0	0.0	1	1	1	1	1	1	0	0	7.58	7.82	0.0
Lmb_nzt4_08352	-0.4738443	5.7839495	4.1039495	.	.	.	.	.	0	.	0	.	0	.	0.76	0.52	1	1	0.59	0	0	12636.59	116	-2.0	5.4558	5	43	61	37	13	66	20	10	10	1.25	.	.	.	1	0	1	0	0	1	0	0	0.42	0.86	0.0
Lmb_nzt4_06062	-0.47630876	-3.512965	2.427035	.	.	.	.	.	0	.	0	.	0	.	0.0	0.01	1	1	0.75	1	0	98041.88	976	-27.5	4.2583	2	414	698	259	41	560	114	45	69	0.359133126934984	0.0	0.0	0.0	1	0	1	1	1	1	1	1	12.56	35.19	0.0
Lmb_nzt4_02469	-0.47639996	-9.5727635	-4.4487635	.	.	.	.	.	0	.	0	.	0	.	0.0	0.146	0	1	0.22	0	1	36421.57	330	16.5	10.3844	3	105	168	107	42	204	56	37	19	1.01282051282051	0.0	0.0	0.0	1	1	1	1	1	1	4	4	0.04	87.18	0.0
Lmb_nzt4_12955	-0.4766755	6.4221905	3.4821905	.	.	.	.	.	0	.	0	.	0	.	0.93	0.56	1	1	0.67	0	0	15652.17	143	20.0	11.498	8	48	84	42	14	79	32	28	4	0.58974358974359	.	.	.	1	1	0	0	0	0	0	0	0.0	0.17	0.0
Lmb_nzt4_02644	-0.47734314	5.5973535	0.2633535	.	.	.	.	.	0	.	0	.	0	.	1.0	0.889	0	0	0.36	0	0	8943.26	77	8.0	8.8825	7	24	41	12	11	40	26	18	8	0.75	.	.	.	0	0	0	0	0	0	0	0	0.0	0.0	0.0
Lmb_nzt4_10871	-0.4775641	-0.3317195	5.1882805	.	.	.	.	.	0	.	0	.	0	.	0.0	0.08	1	1	0.19	0	0	37463.42	351	0.0	6.5029	1	116	215	84	22	195	71	37	34	0.418181818181818	.	.	.	1	1	1	0	1	1	0	0	1.87	1.87	0.0
Lmb_nzt4_12493	-0.47861278	0.7574365	0.2114365	.	.	.	.	.	0	.	0	.	0	.	0.525	0.566	0	0	0.67	0	0	12867.85	115	4.5	7.6869	6	40	63	26	19	70	22	15	7	0.620689655172414	.	.	.	0	0	0	0	0	0	0	0	3.85	4.58	0.0
Lmb_nzt4_13876	-0.48310804	4.228361	-0.139639	.	.	.	.	.	0	.	0	.	0	.	0.99	0.738	0	0	0.64	0	0	11875.51	104	8.5	10.1148	4	37	56	25	18	57	19	14	5	1.30434782608696	.	.	.	0	0	0	0	0	0	0	0	0.08	5.96	0.0
Lmb_nzt4_13940	-0.48310804	4.228361	-0.139639	.	.	.	.	.	0	.	0	.	0	.	0.99	0.738	0	0	0.64	0	0	11875.51	104	8.5	10.1148	4	37	56	25	18	57	19	14	5	1.30434782608696	.	.	.	0	0	0	0	0	0	0	0	0.08	5.96	0.0
Lmb_nzt4_07487	-0.48367357	9.9419465	-0.5180535	.	.	.	unaffected_pathogenicity,reduced_virulence	PHI:2477,PHI:7734,PHI:6199,PHI:249,PHI:7181,PHI:7633,PHI:7143,PHI:213,PHI:6206,PHI:277,PHI:7735	0	.	1	PF00160	0	.	0.995	0.915	0	0	0.57	0	0	18176.5	171	3.0	7.8047	3	63	99	40	19	95	35	20	15	0.953488372093023	.	.	.	0	0	0	0	0	0	0	0	0.02	0.03	0.0
Lmb_nzt4_10485	-0.48367357	5.038336	-0.517664	.	.	.	.	.	0	.	0	.	0	.	0.999	0.927	0	0	0.56	0	0	15389.48	142	2.0	7.073	0	48	77	44	20	82	33	19	14	0.916666666666667	.	.	.	0	0	0	0	0	0	0	0	0.0	0.02	0.0
Lmb_nzt4_03228	-0.48430592	4.8456275	0.4836275	.	.	.	.	.	0	.	0	.	0	.	1.0	0.727	0	0	0.55	0	0	8017.29	70	4.5	8.0987	8	28	37	15	15	45	16	11	5	0.857142857142857	.	.	.	0	0	0	0	0	0	0	0	0.16	0.16	0.0
Lmb_nzt4_05730	-0.48496056	1.5780705	4.3260705	.	.	.	.	.	0	.	0	.	0	.	0.087	0.455	1	1	0.11	0	0	33731.46	308	-0.5	6.4074	6	100	165	91	36	175	80	42	38	0.88	.	.	.	1	1	1	0	1	1	0	0	0.0	0.01	0.0
Lmb_nzt4_05163	-0.48593342	3.073553	-2.416447	.	.	.	.	.	0	.	0	.	0	.	1.0	0.915	0	0	0.43	1	0	16829.2	153	0.0	6.4253	9	50	92	52	14	87	39	20	19	1.10344827586207	.	.	.	0	0	0	0	0	0	1	1	16.87	16.88	0.0
Lmb_nzt4_10908	-0.48646325	-5.01145	-0.49945	.	.	.	.	.	0	.	0	.	0	.	0.0	0.248	0	0	0.64	0	0	19992.61	192	23.5	12.0326	1	81	133	31	3	86	40	32	8	0.436619718309859	.	.	.	0	0	0	0	0	0	0	0	0.0	0.0	0.0
Lmb_nzt4_05934	-0.48665994	1.886174	2.102174	.	.	.	.	.	0	.	0	.	0	.	0.815	0.149	1	1	0.36	1	0	7532.77	71	6.5	11.1172	0	27	37	25	9	51	13	10	3	0.384615384615385	.	.	.	1	1	0	0	0	0	1	1	22.36	22.36	0.934782608695652
Lmb_nzt4_02453	-0.48839647	1.687599	0.205599	.	.	.	.	.	0	.	0	.	0	.	0.997	0.25	0	0	0.76	0	0	7561.46	72	8.0	10.4235	4	34	50	14	6	37	18	14	4	0.269230769230769	.	.	.	0	0	0	0	0	0	0	0	0.17	0.17	0.0
Lmb_nzt4_03614	-0.48886693	3.2210965	-0.5049035	.	.	.	.	.	0	.	0	.	0	.	0.995	0.626	0	0	0.23	0	0	17419.23	161	1.0	6.6991	0	54	90	40	14	81	43	24	19	0.276595744680851	.	.	.	0	0	0	0	0	0	0	0	0.0	0.0	0.0
Lmb_nzt4_00999	-0.4913419	-0.839982	5.088018	.	.	.	.	.	0	.	0	.	0	GT8,GT34	0.0	0.012	1	1	0.07	0	0	45445.22	399	-14.0	4.7654	5	110	199	110	56	214	102	47	55	0.975308641975309	0.0	0.0	0.0	1	1	1	1	1	1	0	0	1.75	1.78	0.0
Lmb_nzt4_09688	-0.49139237	0.3600985	5.5920985	.	.	.	.	.	0	.	0	.	0	.	0.0	0.128	1	1	0.31	0	0	51714.9	467	3.5	7.5558	0	145	253	136	53	262	99	53	46	0.950980392156863	1.0	0.0	0.0	1	1	1	1	1	1	0	0	0.1	0.15	0.0
Lmb_nzt4_13437	-0.49141288	3.710774	-0.105226	.	.	.	.	.	0	.	0	.	0	.	0.962	0.674	0	0	0.47	0	0	10209.48	96	-0.5	6.198	3	38	59	29	7	53	21	11	10	0.464285714285714	.	.	.	0	0	0	0	0	0	0	0	0.2	0.2	0.0
Lmb_nzt4_10368	-0.49152303	0.135892999999999	-0.280107	.	.	.	.	.	0	.	1	PF00187	0	CBM18	0.036	0.2	0	0	0.75	0	0	33017.65	311	19.0	8.8057	19	126	198	74	26	178	52	38	14	0.43956043956044	.	.	.	0	0	0	0	0	0	0	0	1.12	1.14	0.0
Lmb_nzt4_04695	-0.49152303	-3.7847545	-0.3767545	.	.	.	.	.	0	.	0	.	0	.	0.182	0.25	0	0	0.44	0	0	35469.76	329	3.5	6.8262	15	120	203	67	43	184	70	41	29	0.610526315789474	.	.	.	0	0	0	0	0	0	0	0	0.0	1.05	0.0
Lmb_nzt4_13944	-0.49249458	4.7358415	-0.4781585	.	.	.	.	.	0	.	0	.	0	.	0.99	0.879	0	0	0.44	0	0	12242.8	112	1.0	6.8496	3	34	64	24	13	60	23	13	10	1.0	.	.	.	0	0	0	0	0	0	0	0	0.01	0.01	0.0
Lmb_nzt4_13964	-0.49249458	4.7358415	-0.4781585	.	.	.	.	.	0	.	0	.	0	.	0.99	0.879	0	0	0.44	0	0	12242.8	112	1.0	6.8496	3	34	64	24	13	60	23	13	10	1.0	.	.	.	0	0	0	0	0	0	0	0	0.01	0.01	0.0
Lmb_nzt4_03636	-0.49367452	7.6369975	4.7389975	.	.	.	.	.	0	.	0	.	0	.	1.0	0.483	1	1	0.36	0	0	7460.87	67	3.5	8.5274	4	19	36	23	7	45	14	9	5	0.615384615384615	.	.	.	1	1	1	0	1	1	0	0	0.0	0.0	0.0
Lmb_nzt4_07033	-0.49374366	5.519297	0.377297	.	.	.	.	.	0	.	0	.	0	.	1.0	0.857	0	0	0.58	0	0	6989.88	64	2.5	7.8142	8	26	40	9	5	37	15	9	6	0.333333333333333	.	.	.	0	0	0	0	0	0	0	0	0.0	0.0	0.0
Lmb_nzt4_04080	-0.49430728	-3.3820785	2.4979215	.	.	.	.	.	0	.	0	.	0	.	0.00700000000000001	0.013	1	1	0.39	1	0	8965.33	77	2.0	7.0341	3	25	36	25	17	44	11	8	3	2.0	0.0	0.0	0.0	1	1	0	1	0	0	1	1	20.48	20.68	0.8
Lmb_nzt4_11511	-0.4943502	4.841634	0.233634	.	.	.	.	.	0	.	0	.	0	.	0.998	0.77	0	0	0.48	0	0	13523.56	122	3.5	7.3092	9	48	65	32	17	65	23	15	8	1.1	.	.	.	0	0	0	0	0	0	0	0	1.16	1.18	0.0
Lmb_nzt4_11958	-0.49634802	2.266371	-2.449629	.	.	.	.	.	0	.	0	.	0	.	1.0	0.786	0	0	0.47	1	0	11333.62	103	6.5	8.58	9	37	55	36	14	78	17	12	5	0.769230769230769	.	.	.	0	0	0	0	0	0	1	1	25.56	28.85	0.0
Lmb_nzt4_03431	-0.49680376	3.1650745	-0.4829255	.	.	.	.	.	0	.	0	.	0	.	0.856	0.752	0	0	0.42	0	0	25314.75	236	-2.5	5.4035	3	86	133	71	18	124	59	29	30	0.979166666666667	.	.	.	0	0	0	0	0	0	0	0	0.0	0.0	0.0
Lmb_nzt4_09463	-0.4974231	-3.100107	2.707893	.	.	.	.	.	0	.	0	.	0	.	0.0	0.032	1	1	0.73	1	0	29951.14	298	-7.5	4.1111	4	136	197	88	18	170	25	9	16	0.458333333333333	0.0	1.0	0.0	1	1	1	1	1	1	1	1	0.01	20.41	0.0
Lmb_nzt4_04263	-0.4993614	2.8249625	-0.3310375	.	.	.	.	.	0	.	0	.	0	.	0.746	0.78	0	0	0.29	0	0	8220.24	74	-2.0	4.9369	3	27	43	20	7	38	19	9	10	1.0	.	.	.	0	0	0	0	0	0	0	0	0.07	0.07	0.0
Lmb_nzt4_06508	-0.50128245	5.10968	2.51768	.	.	.	.	.	0	.	0	.	0	.	1.0	0.432	1	1	0.49	1	0	7965.72	72	5.0	8.5229	6	25	35	32	7	49	8	7	1	0.461538461538462	.	.	.	1	1	1	0	0	1	1	0	24.65	24.65	0.0
Lmb_nzt4_01712	-0.5020715	-4.7086525	-0.4966525	.	.	.	.	.	0	.	0	.	0	.	0.0	0.298	0	0	0.45	0	0	46850.93	431	3.5	6.8866	27	178	256	119	33	221	90	50	40	0.505747126436782	.	.	.	0	0	0	0	0	0	0	0	0.0	0.0	0.0
Lmb_nzt4_04367	-0.5035579	4.6393925	-0.5046075	.	.	.	loss_of_pathogenicity,reduced_virulence	PHI:509,PHI:2832,PHI:2322,PHI:7979,PHI:9517	0	.	0	.	0	.	0.595	0.429	0	0	0.0600000000000001	0	0	30542.06	286	-0.5	6.2695	5	106	152	104	20	162	67	34	33	0.802816901408451	.	.	.	0	0	0	0	0	0	0	0	0.01	0.38	0.0
Lmb_nzt4_06162	-0.50423443	-1.197602	4.538398	.	.	.	.	.	0	.	0	.	0	.	0.0	0.0440000000000001	1	1	0.13	0	0	83436.74	746	12.5	7.9596	12	212	375	195	78	396	164	93	71	0.78698224852071	.	.	.	1	1	1	0	0	1	0	1	22.23	22.23	1.0
Lmb_nzt4_05605	-0.50464094	4.329618	0.159618	.	.	.	.	.	0	.	0	.	0	.	0.878	0.817	0	0	0.57	0	0	4591.37	41	3.0	8.7433	3	14	21	12	3	24	7	5	2	1.0	.	.	.	0	0	0	0	0	0	0	0	0.0	0.0	0.0
Lmb_nzt4_08798	-0.5074626	5.0337895	1.7877895	.	.	.	.	.	0	.	0	.	0	.	0.903	0.638	1	1	0.43	1	0	8246.29	76	-5.0	4.2658	4	31	43	23	5	39	18	7	11	0.846153846153846	.	.	.	1	1	0	0	0	0	1	1	19.83	19.83	0.842105263157895
Lmb_nzt4_13929	-0.50771	-0.156056499999999	5.7719435	.	.	.	.	.	0	.	0	.	0	.	0.0	0.012	1	1	0.72	0	0	59219.38	590	9.0	9.3404	1	344	454	116	47	250	50	32	18	0.523076923076923	1.0	1.0	0.0	1	1	1	1	1	1	0	0	0.21	0.22	0.0
Lmb_nzt4_07878	-0.5089936	5.2150935	0.4630935	.	.	.	.	.	0	.	0	.	0	.	1.0	0.792	0	0	0.61	0	0	7571.84	70	5.5	8.3078	8	30	40	20	7	44	13	10	3	0.470588235294118	.	.	.	0	0	0	0	0	0	0	0	0.01	0.01	0.0
Lmb_nzt4_06968	-0.50943685	-3.215358	2.718642	.	.	.	.	.	0	.	0	.	0	GH76	0.0	0.011	1	1	0.68	1	0	48888.79	450	-13.0	4.4617	7	163	268	127	56	263	79	34	45	0.837606837606838	0.0	0.0	0.0	1	1	1	1	1	1	1	1	7.18	34.89	0.0
Lmb_nzt4_13770	-0.51045275	-0.263167499999999	5.5208325	.	.	.	.	.	0	.	0	.	0	.	0.00600000000000001	0.03	1	1	0.4	0	0	10797.34	95	2.0	7.0349	3	33	49	28	19	55	13	9	4	0.9375	0.0	0.0	0.0	1	1	1	1	1	0	0	0	0.22	0.24	0.0
Lmb_nzt4_01388	-0.5123769	9.1594255	4.7914255	.	.	.	.	.	0	.	0	.	0	.	0.962	0.766	1	1	0.4	0	0	10995.37	96	0.5	6.5959	2	25	48	26	17	52	22	13	9	1.1	0.0	0.0	0.0	1	0	0	1	1	0	0	0	0.05	0.05	0.0
Lmb_nzt4_01671	-0.51459646	-1.0170725	4.9229275	.	.	.	.	.	0	.	0	.	0	.	0.0	0.01	1	1	0.04	0	0	65143.4	587	-2.0	6.2816	8	168	307	179	65	331	151	78	73	0.896825396825397	0.0	0.0	0.0	1	1	1	1	0	1	0	1	21.94	21.94	1.0
Lmb_nzt4_03965	-0.5153692	-0.684926	-0.530926	.	.	.	unaffected_pathogenicity,loss_of_pathogenicity,reduced_virulence	PHI:24,PHI:8577,PHI:191,PHI:3941,PHI:9328,PHI:6594	0	.	0	.	0	GH3	0.0	0.141	0	0	0.32	0	0	126760.97	1176	10.5	7.1859	14	407	683	340	125	662	259	142	117	0.795302013422819	.	.	.	0	0	0	0	0	0	0	0	0.13	0.46	0.0
Lmb_nzt4_07783	-0.51560116	1.0860445	-0.0779555	.	.	.	.	.	0	.	0	.	0	.	0.655	0.539	0	0	0.73	0	0	9799.41	90	9.5	10.81	4	35	54	26	6	49	19	15	4	0.5	.	.	.	0	0	0	0	0	0	0	0	0.05	0.05	0.0
Lmb_nzt4_06866	-0.5156268	2.043917	-0.254083	.	.	.	.	.	0	.	0	.	0	.	0.609	0.774	0	0	0.36	0	0	24288.35	218	2.5	7.2738	6	75	123	53	26	116	47	26	21	0.836734693877551	.	.	.	0	0	0	0	0	0	0	0	0.0	0.04	0.0
Lmb_nzt4_02758	-0.5162518	-1.5880455	2.8519545	.	.	.	.	.	0	.	0	.	0	.	0.00800000000000001	0.252	1	1	0.55	0	0	15840.98	146	19.0	11.9672	1	50	83	32	15	64	31	28	3	0.621621621621622	.	.	.	0	0	0	0	0	1	0	0	0.0	0.0	0.0
Lmb_nzt4_12055	-0.5208472	8.5288005	3.9928005	.	.	.	.	.	0	.	0	.	0	.	1.0	0.756	1	1	0.27	0	0	6601.33	58	1.5	6.9641	2	22	27	13	13	31	16	10	6	0.714285714285714	.	.	.	0	0	0	0	0	0	0	0	0.0	0.0	0.0
Lmb_nzt4_08306	-0.52084875	-3.3178205	2.5021795	.	.	.	lethal,reduced_virulence,unaffected_pathogenicity,loss_of_pathogenicity	PHI:2271,PHI:1233,PHI:9481,PHI:1183,PHI:417,PHI:3088,PHI:4941,PHI:1266,PHI:7724,PHI:1082,PHI:1083,PHI:2120,PHI:2158,PHI:165,PHI:1240,PHI:2272,PHI:4587,PHI:1225,PHI:4057,PHI:1200,PHI:6716,PHI:4942,PHI:5430,PHI:1178,PHI:7117,PHI:2317,PHI:3988	0	.	0	.	0	.	0.0	0.03	1	1	0.0	1	0	135983.72	1211	-21.0	5.4115	14	322	622	332	128	617	340	168	172	0.934362934362934	1.0	0.0	0.0	1	1	1	1	1	1	1	0	8.57	10.06	0.0
Lmb_nzt4_01739	-0.5229393	3.0638095	-2.3241905	.	.	.	.	.	0	.	0	.	0	.	1.0	0.898	0	0	0.67	1	0	7720.05	74	4.0	8.3729	5	25	49	25	4	49	15	10	5	0.25	.	.	.	0	0	0	0	0	0	1	0	2.9	10.79	0.0
Lmb_nzt4_13824	-0.524233	7.374276	-1.915724	.	.	.	.	.	0	.	1	PF18661	0	.	0.898	0.817	0	0	0.31	1	0	19682.37	174	3.5	7.5661	8	58	92	39	22	94	40	23	17	0.972222222222222	.	.	.	0	0	0	0	0	0	1	1	17.21	17.24	0.0
Lmb_nzt4_09824	-0.52651834	4.8891115	-0.6488885	.	.	.	.	.	0	.	0	.	0	.	1.0	0.923	0	0	0.6	0	0	9240.91	87	0.0	6.4098	8	31	54	33	4	57	19	10	9	0.588235294117647	.	.	.	0	0	0	0	0	0	0	0	10.64	13.06	0.0
Lmb_nzt4_01387	-0.5276809	-4.1507095	0.1092905	.	.	.	.	.	0	.	0	.	0	.	0.097	0.193	0	0	0.73	0	0	13923.83	128	13.0	10.6726	6	51	83	25	14	73	22	18	4	0.514285714285714	.	.	.	0	0	0	0	0	0	0	0	0.0	0.01	0.0
Lmb_nzt4_11628	-0.52782536	5.340238	0.114238	.	.	.	.	.	0	.	0	.	0	.	0.999	0.872	0	0	0.46	0	0	10337.75	94	4.0	7.9751	6	38	54	26	10	48	20	13	7	0.75	.	.	.	0	0	0	0	0	0	0	0	0.0	0.0	0.0
Lmb_nzt4_07416	-0.52789843	-3.470005	2.505995	.	.	.	.	.	0	.	0	.	0	.	0.0	0.004	1	1	0.75	1	0	24967.84	251	0.0	6.1832	7	136	183	77	9	129	24	12	12	0.515625	0.0	0.0	0.0	1	1	1	1	1	1	1	0	9.34	15.6	0.0
Lmb_nzt4_00026	-0.52905035	4.821724	4.317724	.	.	.	.	.	0	.	0	.	0	.	0.985	0.099	1	1	0.37	0	0	8971.82	78	4.0	10.1965	1	18	36	31	9	46	19	12	7	1.77777777777778	.	.	.	1	0	1	0	0	1	0	0	0.94	4.71	0.0
Lmb_nzt4_10448	-0.5296669	4.5567215	-0.00327850000000003	.	.	.	.	.	0	.	0	.	0	.	1.0	0.76	0	0	0.46	0	0	5831.68	54	2.5	8.2942	3	21	33	10	5	33	13	8	5	0.263157894736842	.	.	.	0	0	0	0	0	0	0	0	0.0	0.0	0.0
Lmb_nzt4_06862	-0.53022385	2.5326975	-0.1793025	.	.	.	.	.	0	.	0	.	0	.	0.886	0.566	0	0	0.82	0	0	9451.67	87	0.5	6.6888	4	35	54	24	10	48	18	10	8	0.476190476190476	.	.	.	0	0	0	0	0	0	0	0	0.01	0.01	0.0
Lmb_nzt4_13383	-0.53392696	-1.501278	-0.503278	.	.	.	reduced_virulence	PHI:3329	0	.	0	.	0	.	0.134	0.533	0	0	0.12	0	0	33710.63	314	-3.0	5.4651	9	107	171	103	22	187	79	39	40	0.759036144578313	.	.	.	0	0	0	0	0	0	0	0	0.01	0.17	0.0
Lmb_nzt4_01231	-0.53486466	-9.7285005	-4.0645005	.	.	.	.	.	0	.	0	.	0	.	0.0	0.0560000000000001	0	1	0.71	0	1	12473.09	122	-2.0	4.189	1	56	86	45	11	76	6	2	4	0.567567567567568	0.0	0.0	0.0	1	1	1	1	1	1	0	2	16.16	35.22	0.7
Lmb_nzt4_03518	-0.53491986	2.1478145	0.4318145	.	.	.	.	.	0	.	0	.	0	.	0.792	0.494	0	0	0.76	0	0	4004.51	37	1.0	7.1303	2	12	24	7	4	19	6	4	2	0.6	.	.	.	0	0	0	0	0	0	0	0	0.0	0.0	0.0
Lmb_nzt4_10937	-0.53511524	4.581798	0.495798	.	.	.	.	.	0	.	0	.	0	.	1.0	0.681	0	0	0.6	0	0	8773.71	74	-7.5	3.6966	8	27	40	12	16	42	13	3	10	3.16666666666667	.	.	.	0	0	0	0	0	0	0	0	0.13	0.13	0.0
Lmb_nzt4_01777	-0.5357549	-5.448057	-0.502057	.	.	.	reduced_virulence	PHI:7718,PHI:7717	0	.	0	.	0	.	0.0	0.00900000000000001	0	0	0.09	0	0	149218.01	1366	-24.0	5.3498	18	442	728	422	144	761	335	165	170	0.868167202572347	.	.	.	0	0	0	0	0	0	0	0	0.0	0.07	0.0
Lmb_nzt4_01499	-0.53601515	-0.379051000000001	5.500949	.	.	.	.	.	0	.	0	.	0	.	0.0	0.02	1	1	0.77	0	0	11384.45	111	0.0	5.5488	0	83	86	20	5	27	0	0	0	7.33333333333333	0.0	0.0	0.0	1	1	1	1	1	1	0	0	14.19	16.65	0.0
Lmb_nzt4_09531	-0.5394139	-0.000810000000000422	5.70519	.	.	.	.	.	0	.	0	.	0	.	0.004	0.045	1	1	0.18	0	0	26481.47	256	-17.5	4.1757	0	107	143	62	7	121	59	21	38	0.430379746835443	0.0	0.0	1.0	1	1	1	1	1	1	0	0	2.68	2.69	0.0
Lmb_nzt4_00013	-0.54024696	-2.813751	-0.503751	.	.	.	lethal,increased_virulence_(hypervirulence),reduced_virulence,unaffected_pathogenicity,loss_of_pathogenicity	PHI:7696,PHI:5271,PHI:6957,PHI:59,PHI:9460,PHI:8929,PHI:5272,PHI:2837,PHI:2802,PHI:7485,PHI:5440,PHI:2844,PHI:685,PHI:2312,PHI:2269,PHI:2836,PHI:784,PHI:4077,PHI:2022,PHI:3866,PHI:7511,PHI:3301,PHI:8927	0	.	0	.	0	.	0.033	0.582	0	0	0.14	0	0	33519.06	310	-3.5	5.2576	5	105	169	92	23	170	74	36	38	0.907894736842105	.	.	.	0	0	0	0	0	0	0	0	0.0	0.06	0.0
Lmb_nzt4_06190	-0.54074454	-0.909037	4.964963	.	.	.	.	.	0	.	0	.	0	.	0.0	0.021	1	1	0.78	0	0	57740.05	539	-4.5	5.6494	9	194	316	163	57	307	102	51	51	0.932835820895522	0.0	0.0	0.0	1	0	0	1	0	1	0	0	3.78	3.89	0.0
Lmb_nzt4_07131	-0.5408739	-1.9431825	3.8708175	.	.	.	.	.	0	.	0	.	0	.	0.0	0.031	1	1	0.71	0	0	7363.39	69	0.5	6.6908	3	30	43	20	9	39	8	5	3	1.0	.	.	.	0	0	0	0	0	0	0	0	1.75	1.75	0.0
Lmb_nzt4_12503	-0.54107237	3.31919	-0.62881	.	.	.	.	.	0	.	0	.	0	.	0.839	0.819	0	0	0.65	0	0	5942.63	55	-0.5	6.195	0	19	30	14	9	31	13	7	6	1.06666666666667	.	.	.	0	0	0	0	0	0	0	0	0.14	0.14	0.0
Lmb_nzt4_13553	-0.5418618	4.384279	4.678279	.	.	.	.	.	0	.	0	.	0	.	0.761	0.19	1	1	0.48	0	0	13082.12	114	2.0	7.265	4	31	55	38	14	59	28	16	12	2.33333333333333	.	.	.	1	1	1	0	0	1	0	0	0.01	0.01	0.0
Lmb_nzt4_02422	-0.5437465	4.9248275	-0.1151725	.	.	.	.	.	0	.	0	.	0	.	1.0	0.84	0	0	0.67	0	0	12318.18	113	11.0	9.4483	8	48	64	29	18	74	23	18	5	0.542857142857143	.	.	.	0	0	0	0	0	0	0	0	0.01	8.63	0.0
Lmb_nzt4_01626	-0.5452349	3.4670385	4.4070385	.	.	.	increased_virulence_(hypervirulence),reduced_virulence	PHI:9266,PHI:4607,PHI:4609,PHI:2393	0	.	0	.	0	.	0.0	0.01	1	1	0.04	0	0	60954.71	541	10.0	8.2209	6	142	249	171	64	319	137	77	60	0.967479674796748	0.0	0.0	0.0	1	1	1	1	0	1	0	0	5.03	6.51	0.0
Lmb_nzt4_01697	-0.5453963	0.79814	-0.50386	.	.	.	.	.	0	.	0	.	0	.	0.858	0.359	0	0	0.29	0	0	26908.35	248	-7.0	5.0013	8	78	150	73	23	132	69	33	36	0.767857142857143	.	.	.	0	0	0	0	0	0	0	0	0.02	0.02	0.0
Lmb_nzt4_11745	-0.54663134	3.1533415	-0.5486585	.	.	.	.	.	0	.	0	.	0	.	0.976	0.641	0	0	0.48	0	0	14699.92	139	8.5	8.5218	8	57	83	39	14	82	24	18	6	0.395348837209302	.	.	.	0	0	0	0	0	0	0	0	0.03	0.07	0.0
Lmb_nzt4_06087	-0.5513803	5.3653435	3.9133435	.	.	.	.	.	0	.	0	.	0	.	0.935	0.307	1	1	0.7	0	0	7430.65	70	4.0	8.8058	3	24	45	21	3	43	11	8	3	0.304347826086957	.	.	.	0	1	0	0	0	0	0	0	0.41	0.41	0.0
Lmb_nzt4_08940	-0.55228996	-3.847941	-0.511941	.	.	.	.	.	0	.	0	.	0	.	0.298	0.146	0	0	0.39	0	0	18502.37	172	17.0	11.5301	4	69	97	46	13	92	37	28	9	0.5	.	.	.	0	0	0	0	0	0	0	0	0.0	0.0	0.0
Lmb_nzt4_07686	-0.5542623	7.7177415	3.4757415	.	.	.	.	.	0	.	0	.	0	.	0.944	0.763	1	1	0.46	0	0	14381.52	132	7.0	8.5111	8	52	76	35	10	70	27	18	9	0.586206896551724	.	.	.	0	0	0	0	0	0	0	0	0.21	0.22	0.0
Lmb_nzt4_04696	-0.55454147	5.234339	-0.435661	.	.	.	.	.	0	.	0	.	0	.	1.0	0.945	0	0	0.3	0	0	14937.13	136	3.5	7.4862	11	48	79	30	12	69	36	21	15	0.964285714285714	.	.	.	0	0	0	0	0	0	0	0	0.0	0.0	0.0
Lmb_nzt4_10792	-0.55702436	5.2227685	0.3207685	.	.	.	.	.	0	.	0	.	0	.	0.996	0.821	0	0	0.46	0	0	8760.98	80	4.5	7.8727	3	28	44	22	11	40	22	15	7	0.933333333333333	.	.	.	0	0	0	0	0	0	0	0	0.02	0.06	0.0
Lmb_nzt4_13029	-0.55858207	4.615151	2.401151	.	.	.	.	.	0	.	0	.	0	.	0.978	0.391	1	1	0.48	0	0	8503.81	81	2.0	7.4023	0	27	44	31	7	48	16	10	6	0.52	.	.	.	0	1	0	0	0	0	0	0	2.22	2.22	0.0
Lmb_nzt4_10943	-0.56016326	5.183619	-0.072381	.	.	.	.	.	0	.	0	.	0	.	1.0	0.876	0	0	0.67	0	0	6678.67	61	6.0	10.4829	4	23	34	13	5	33	14	10	4	0.625	.	.	.	0	0	0	0	0	0	0	0	0.0	0.0	0.0
Lmb_nzt4_09296	-0.56023943	3.325346	4.711346	.	.	.	.	.	0	.	0	.	0	.	0.548	0.221	1	1	0.31	0	0	15573.3	139	13.0	10.1253	6	45	72	47	18	83	24	20	4	0.92	0.0	0.0	0.0	1	1	1	1	1	1	0	0	16.16	27.81	0.0
Lmb_nzt4_01076	-0.56033623	-0.592507500000001	5.2874925	.	.	.	.	.	0	.	0	.	0	.	0.0	0.02	1	1	0.77	0	0	10967.92	108	0.0	5.5494	0	86	87	18	3	22	0	0	0	9.0	0.0	0.0	0.0	1	1	1	1	1	1	0	0	0.08	1.25	0.0
Lmb_nzt4_10053	-0.5626141	7.4886185	3.3186185	.	.	.	.	.	0	.	0	.	0	.	0.994	0.701	1	1	0.44	0	0	8393.87	76	4.5	8.1715	4	25	44	25	9	46	17	12	5	0.421052631578947	.	.	.	0	1	0	0	0	0	0	0	0.18	0.18	0.0
Lmb_nzt4_12154	-0.56356764	2.366461	-0.069539	.	.	.	.	.	0	.	0	.	0	.	0.898	0.508	0	0	0.45	0	0	11949.69	106	2.0	7.2414	5	37	61	33	13	59	24	14	10	0.7	.	.	.	0	0	0	0	0	0	0	0	5.44	5.47	0.0
Lmb_nzt4_07066	-0.5639235	3.22506	-0.27294	.	.	.	.	.	0	.	0	.	0	.	0.959	0.624	0	0	0.7	0	0	9458.69	90	-0.5	6.3183	0	33	51	29	10	47	20	11	9	1.05263157894737	.	.	.	0	0	0	0	0	0	0	0	0.03	0.12	0.0
Lmb_nzt4_10383	-0.5643699	2.2507775	-0.4852225	.	.	.	.	.	0	.	0	.	0	.	0.987	0.469	0	0	0.75	0	0	11951.69	109	9.5	8.6164	7	42	68	24	17	63	20	17	3	0.40625	.	.	.	0	0	0	0	0	0	0	0	0.0	0.0	0.0
Lmb_nzt4_05120	-0.5643699	0.814649	-0.343351	.	.	.	.	.	0	.	0	.	0	.	0.915	0.278	0	0	0.78	0	0	10521.96	101	9.5	10.5323	3	42	66	23	7	56	21	16	5	0.5	.	.	.	0	0	0	0	0	0	0	0	0.15	0.15	0.0
Lmb_nzt4_03712	-0.566077	5.275822	0.199822	.	.	.	.	.	0	.	0	.	0	.	1.0	0.846	0	0	0.35	0	0	6933.82	63	0.0	6.4588	5	24	36	15	7	36	20	11	9	0.25	.	.	.	0	0	0	0	0	0	0	0	0.06	0.06	0.0
Lmb_nzt4_02095	-0.5681963	3.370538	3.862538	.	.	.	.	.	0	.	0	.	0	.	0.721	0.197	1	1	0.48	0	0	10982.55	100	8.0	10.2598	2	35	56	31	13	56	17	14	3	0.586206896551724	.	.	.	1	1	1	0	0	1	0	0	0.07	0.07	0.0
Lmb_nzt4_11005	-0.5699153	4.943725	0.287725	.	.	.	.	.	0	.	0	.	0	.	0.996	0.78	0	0	0.48	0	0	10426.75	94	7.5	8.7704	6	37	50	21	12	49	24	17	7	0.5	.	.	.	0	0	0	0	0	0	0	0	0.0	0.0	0.0
Lmb_nzt4_03457	-0.5701246	2.62926	3.34326	.	.	.	.	.	0	.	0	.	0	.	0.442	0.439	1	1	0.56	0	0	15980.42	144	9.0	8.4025	7	50	80	40	23	84	22	18	4	0.705882352941176	.	.	.	0	0	0	0	0	0	0	0	0.01	0.56	0.0
Lmb_nzt4_07315	-0.57079434	5.6736585	0.0816585	.	.	.	.	.	0	.	0	.	0	.	1.0	0.932	0	0	0.71	0	0	10551.29	94	8.0	8.7002	8	30	55	27	9	52	22	16	6	1.05882352941176	.	.	.	0	0	0	0	0	0	0	0	0.01	0.01	0.0
Lmb_nzt4_13258	-0.57099175	6.674357	3.866357	.	.	.	.	.	0	.	0	.	0	.	0.815	0.653	1	1	0.73	0	0	9220.51	83	5.0	8.5113	4	35	46	23	14	46	19	13	6	0.894736842105263	.	.	.	0	0	0	0	0	0	0	0	0.19	0.19	0.0
Lmb_nzt4_08808	-0.57100177	4.5794615	-0.3105385	.	.	.	.	.	0	.	0	.	0	.	0.97	0.845	0	0	0.42	0	0	10392.01	94	2.0	7.6755	4	31	52	28	8	51	19	11	8	1.05555555555556	.	.	.	0	0	0	0	0	0	0	0	0.01	0.03	0.0
Lmb_nzt4_09946	-0.57224226	-0.209422	5.388578	.	.	.	.	.	0	.	0	.	0	.	0.0	0.067	1	1	0.09	0	0	42609.42	378	-31.5	4.0399	0	85	161	94	21	161	93	31	62	1.01351351351351	0.0	0.0	0.0	1	1	1	1	1	1	0	0	0.3	0.3	0.0
Lmb_nzt4_01527	-0.57495594	-2.742614	-0.306614	.	.	.	.	.	0	.	0	.	0	.	0.104	0.49	0	0	0.42	0	0	31075.94	286	-3.0	5.8453	4	90	162	84	33	162	71	36	35	0.816901408450704	.	.	.	0	0	0	0	0	0	0	0	0.02	0.03	0.0
Lmb_nzt4_10808	-0.57521427	-1.6974335	3.4625665	.	.	.	.	.	0	.	0	.	0	.	0.091	0.0490000000000001	1	1	0.26	1	0	17679.4	155	19.0	11.9843	4	54	76	33	29	80	32	28	4	0.966666666666667	0.0	1.0	1.0	1	1	1	1	0	0	1	1	21.57	22.35	0.521739130434783
Lmb_nzt4_04688	-0.57521427	0.76273	5.46673	.	.	.	.	.	0	.	0	.	0	.	0.039	0.177	1	1	0.43	0	0	9706.01	83	13.5	11.9343	2	25	36	23	15	32	30	25	5	0.666666666666667	.	.	.	1	1	1	0	1	1	0	1	14.03	14.03	0.888888888888889
Lmb_nzt4_12130	-0.5780742	6.0715285	3.2155285	.	.	.	.	.	0	.	0	.	0	.	1.0	0.476	1	1	0.27	0	0	16916.31	162	-5.0	4.6952	4	54	101	60	9	107	44	20	24	0.313725490196078	.	.	.	1	0	1	0	0	0	0	0	0.03	0.03	0.0
Lmb_nzt4_05789	-0.5782831	-0.205063499999998	4.2829365	.	.	.	.	.	0	.	0	.	0	.	0.106	0.146	1	1	0.47	0	0	12799.62	117	8.5	8.9748	5	51	64	34	19	66	20	16	4	0.72	.	.	.	1	1	1	0	0	1	0	0	1.7	1.72	0.0
Lmb_nzt4_09696	-0.57891953	5.8428435	0.2988435	.	.	.	.	.	0	.	0	.	0	.	0.996	0.928	0	0	0.48	0	0	14119.24	126	1.0	7.0002	8	47	68	28	19	74	24	13	11	1.12	.	.	.	0	0	0	0	0	0	0	0	4.48	4.5	0.0
Lmb_nzt4_00332	-0.57973313	0.727348	-0.316652	.	.	.	.	.	0	.	0	.	0	.	0.507	0.667	0	0	0.67	0	0	10041.97	95	7.5	10.0047	5	39	57	33	3	56	16	12	4	0.681818181818182	.	.	.	0	0	0	0	0	0	0	0	2.06	2.84	0.0
Lmb_nzt4_02715	-0.5830685	0.1421975	2.5001975	.	.	.	.	.	0	.	0	.	0	.	0.09	0.517	1	1	0.59	1	0	31133.1	293	4.0	7.9242	11	118	190	82	20	157	53	29	24	0.712328767123288	1.0	0.0	0.0	1	1	1	1	1	1	1	1	2.41	25.48	0.0
Lmb_nzt4_00414	-0.5853336	-0.2834435	3.8925565	.	.	.	.	.	0	.	0	.	0	GH78	0.02	0.284	1	1	0.19	0	0	31216.39	287	-7.0	4.752	1	102	154	95	33	170	59	27	32	0.710526315789474	.	.	.	1	0	1	0	0	1	0	0	0.0	0.01	0.0
Lmb_nzt4_00945	-0.5866227	-3.3121865	2.6278135	.	.	.	.	.	0	.	0	.	0	GH16	0.0	0.01	1	1	0.76	1	0	47272.32	448	-9.5	4.3703	3	180	301	113	44	248	55	23	32	0.609375	0.0	0.0	0.0	1	1	1	1	1	1	1	1	1.49	19.45	0.0
Lmb_nzt4_00528	-0.58676755	4.9296505	0.1656505	.	.	.	.	.	0	.	0	.	0	.	1.0	0.794	0	0	0.65	0	0	11447.74	111	5.0	8.1181	11	59	71	18	10	68	22	14	8	0.24390243902439	.	.	.	0	0	0	0	0	0	0	0	0.0	0.0	0.0
Lmb_nzt4_05119	-0.58694184	0.8293585	0.1033585	.	.	.	.	.	0	.	0	.	0	.	0.512	0.609	0	0	0.77	0	0	11466.15	101	7.5	8.6059	5	35	55	21	22	62	15	13	2	1.08333333333333	.	.	.	0	0	0	0	0	0	0	0	8.59	8.91	0.0
Lmb_nzt4_03185	-0.5869564	0.962245	-0.507755	.	.	.	.	.	0	.	0	.	0	.	0.893	0.352	0	0	0.4	0	0	26312.81	254	15.5	10.7451	0	100	155	77	7	135	70	43	27	0.563218390804598	.	.	.	0	0	0	0	0	0	0	0	0.0	0.0	0.0
Lmb_nzt4_13145	-0.58805907	1.7006375	-0.5093625	.	.	.	increased_virulence_(hypervirulence),reduced_virulence,unaffected_pathogenicity	PHI:7708,PHI:5034,PHI:6517,PHI:2256,PHI:668,PHI:9519,PHI:9524,PHI:881,PHI:2255	0	.	0	.	0	.	0.012	0.523	0	0	0.24	0	0	37836.61	359	2.5	6.8639	8	129	201	121	32	221	82	45	37	0.722772277227723	.	.	.	0	0	0	0	0	0	0	0	0.0	0.91	0.0
Lmb_nzt4_06003	-0.5891328	-6.4494705	-0.5034705	.	.	.	lethal,increased_virulence_(hypervirulence),reduced_virulence,unaffected_pathogenicity,loss_of_pathogenicity	PHI:55,PHI:5271,PHI:7243,PHI:8597,PHI:729,PHI:6936,PHI:7844,PHI:8596,PHI:3299,PHI:724,PHI:2379,PHI:7916,PHI:730,PHI:5272,PHI:2802,PHI:2844,PHI:9106,PHI:685,PHI:7221,PHI:728,PHI:2312,PHI:3387,PHI:726,PHI:2425,PHI:9265,PHI:725,PHI:2247,PHI:784,PHI:4077,PHI:2022,PHI:718,PHI:4505,PHI:714	0	.	0	.	0	.	0.0	0.00900000000000001	0	0	0.0500000000000001	0	0	229474.62	2140	-35.5	5.2121	35	733	1237	719	193	1235	470	229	241	0.64378478664193	.	.	.	0	0	0	0	0	0	0	0	0.01	0.17	0.0
Lmb_nzt4_09237	-0.5919355	-2.3394855	3.6065145	.	.	.	.	.	0	.	0	.	0	GH6	0.0	0.00900000000000001	1	1	0.29	1	0	47684.8	448	22.5	10.1618	10	175	273	149	34	266	83	54	29	0.6	0.0	1.0	0.0	1	1	1	1	1	1	1	0	0.16	3.35	0.0
Lmb_nzt4_03535	-0.59221923	5.824077	0.472077	.	.	.	.	.	0	.	0	.	0	.	1.0	0.892	0	0	0.38	0	0	10143.34	88	-1.0	6.1871	15	30	50	10	13	43	30	16	14	1.38461538461538	.	.	.	0	0	0	0	0	0	0	0	0.0	0.0	0.0
Lmb_nzt4_09398	-0.59221923	5.6692285	0.3172285	.	.	.	.	.	0	.	0	.	0	.	1.0	0.892	0	0	0.32	0	0	10968.34	98	0.5	6.6001	11	36	54	24	10	47	31	17	14	1.33333333333333	.	.	.	0	0	0	0	0	0	0	0	0.0	0.0	0.0
Lmb_nzt4_01870	-0.5922253	-0.353874999999999	5.592125	.	.	.	.	.	0	.	0	.	0	.	0.0	0.00900000000000001	1	1	0.55	0	0	62098.72	549	-13.0	4.8154	5	156	289	157	81	308	114	53	61	1.13793103448276	0.0	0.0	0.0	1	1	1	1	1	1	0	0	1.32	1.44	0.0
Lmb_nzt4_05013	-0.5958978	2.76494	-0.09706	.	.	.	.	.	0	.	0	.	0	.	0.663	0.814	0	0	0.56	0	0	8518.71	76	1.0	7.1016	3	25	42	18	10	40	16	9	7	1.81818181818182	.	.	.	0	0	0	0	0	0	0	0	0.02	0.04	0.0
Lmb_nzt4_04302	-0.5966346	-1.2124215	2.4115785	.	.	.	.	.	0	.	0	.	0	.	0.00700000000000001	0.389	1	1	0.49	1	0	8338.53	77	2.0	7.8421	2	29	44	21	11	49	7	5	2	0.80952380952381	0.0	0.0	0.0	0	0	0	1	0	0	1	0	17.25	17.25	0.0
Lmb_nzt4_01418	-0.59726	6.4791715	5.2071715	.	.	.	.	.	0	.	0	.	0	.	0.691	0.521	1	1	0.46	0	0	16731.51	156	7.5	9.7527	1	62	84	41	15	67	38	25	13	0.615384615384615	0.0	0.0	0.0	1	1	1	1	1	1	0	0	0.01	0.03	0.0
Lmb_nzt4_11673	-0.59745145	5.700905	3.972905	.	.	.	.	.	0	.	0	.	0	.	0.929	0.359	1	1	0.62	0	0	10700.37	102	7.0	9.3621	3	41	57	34	12	63	18	14	4	0.580645161290323	.	.	.	1	1	1	0	0	0	0	0	0.19	0.19	0.0
Lmb_nzt4_10552	-0.59788823	-1.9601745	2.9898255	.	.	.	.	.	0	.	0	.	0	.	0.047	0.128	1	1	0.47	0	0	16733.31	152	21.0	12.379	4	48	89	39	22	82	33	31	2	0.369565217391304	.	.	.	0	1	0	0	0	0	0	0	0.31	0.31	0.0
Lmb_nzt4_05564	-0.59808815	1.1446635	-0.4933365	.	.	.	.	.	0	.	0	.	0	.	0.655	0.618	0	0	0.18	0	0	29591.55	273	1.5	6.824	6	96	157	77	22	143	69	37	32	0.862068965517241	.	.	.	0	0	0	0	0	0	0	0	0.0	0.03	0.0
Lmb_nzt4_12933	-0.5983062	-0.569245499999998	4.6867545	.	.	.	.	.	0	.	0	.	0	.	0.001	0.123	1	1	0.02	0	0	37468.84	332	-1.5	6.3002	1	86	158	95	25	158	120	62	58	0.609756097560976	1.0	0.0	0.0	1	0	1	1	1	1	0	0	0.14	0.14	0.0
Lmb_nzt4_02063	-0.59864783	1.7808765	2.6008765	.	.	.	unaffected_pathogenicity,loss_of_pathogenicity,reduced_virulence	PHI:2306,PHI:2114,PHI:4926	0	.	0	.	0	.	0.0	0.03	1	1	0.15	1	0	62590.35	567	-26.0	4.5879	4	156	312	156	53	289	188	83	105	1.01418439716312	1.0	0.0	0.0	1	1	1	1	1	1	1	1	0.0	22.59	0.0
Lmb_nzt4_00356	-0.6002283	-0.1269305	5.7050695	.	.	.	.	.	0	.	0	.	0	.	0.0	0.028	1	1	0.59	0	0	72981.71	665	-35.0	4.1602	10	218	391	176	85	373	121	45	76	0.993333333333333	0.0	0.0	0.0	1	1	1	1	1	1	0	0	0.06	3.7	0.0
Lmb_nzt4_02591	-0.6007824	0.4039885	-0.0700115	.	.	.	.	.	0	.	0	.	0	.	0.36	0.719	0	0	0.72	0	0	22766.83	211	2.0	7.1458	10	81	133	41	27	134	30	17	13	0.609375	.	.	.	0	0	0	0	0	0	0	0	0.01	0.28	0.0
Lmb_nzt4_01263	-0.60256195	-2.853943	-0.345943	.	.	.	.	.	0	.	0	.	0	.	0.0530000000000001	0.529	0	0	0.58	0	0	32957.38	301	4.0	7.0895	5	100	161	81	46	176	66	38	28	0.855263157894737	.	.	.	0	0	0	0	0	0	0	0	8.44	25.58	0.0
Lmb_nzt4_03936	-0.6032357	-1.200425	4.745575	.	.	.	.	.	0	.	0	.	0	.	0.0	0.00900000000000001	1	1	0.69	0	0	12884.81	132	8.0	12.2456	0	67	101	48	1	78	12	10	2	0.333333333333333	.	.	.	1	1	1	0	1	1	0	1	21.82	21.83	0.695652173913043
Lmb_nzt4_10159	-0.60454726	4.8701875	-0.7158125	.	.	.	.	.	0	.	0	.	0	.	0.98	0.951	0	0	0.19	0	0	20430.03	187	0.5	6.5963	5	61	101	49	23	99	46	25	21	1.23809523809524	.	.	.	0	0	0	0	0	0	0	0	0.0	0.0	0.0
Lmb_nzt4_08120	-0.60796106	-4.6311375	0.4868625	.	.	.	.	.	0	.	0	.	0	.	0.045	0.102	0	0	0.27	0	0	9161.24	82	-3.5	4.9544	3	28	45	22	11	40	21	10	11	1.0	.	.	.	0	0	0	0	0	0	0	0	0.0	0.0	0.0
Lmb_nzt4_08360	-0.6104232	-5.84225	-0.50225	.	.	.	.	.	0	.	0	.	0	.	0.001	0.109	0	0	0.4	0	0	28997.46	266	28.5	11.4501	4	100	154	64	28	128	72	53	19	0.584415584415584	.	.	.	0	0	0	0	0	0	0	0	0.0	0.02	0.0
Lmb_nzt4_01561	-0.61094916	0.806113500000001	4.0521135	.	.	.	.	.	0	.	0	.	0	.	0.405	0.0540000000000001	1	1	0.55	0	0	7481.53	68	8.0	11.5114	1	23	40	16	6	30	20	15	5	0.625	.	.	.	0	1	0	0	0	0	0	0	8.0	8.0	0.0
Lmb_nzt4_11244	-0.61176586	2.1838685	2.7238685	.	.	.	.	.	0	.	0	.	0	.	0.259	0.651	1	1	0.14	1	0	26471.04	241	0.5	6.7208	2	79	125	61	23	126	50	26	24	1.05769230769231	0.0	1.0	0.0	1	1	1	1	1	1	1	0	1.3	17.5	0.0
Lmb_nzt4_05578	-0.6122364	4.136688	-0.429312	.	.	.	.	.	0	.	0	.	0	.	0.922	0.839	0	0	0.55	0	0	14401.8	132	9.5	8.8055	9	49	76	33	14	83	22	17	5	0.444444444444444	.	.	.	0	0	0	0	0	0	0	0	0.0	1.58	0.0
Lmb_nzt4_01300	-0.61225986	-1.5033615	2.1986385	.	.	.	.	.	0	.	0	.	0	.	0.001	0.382	1	1	0.47	1	0	36139.51	329	3.0	7.3207	6	109	181	99	43	194	52	29	23	1.15068493150685	.	.	.	1	1	1	0	0	1	1	0	12.7	15.08	0.0
Lmb_nzt4_08825	-0.61497843	4.1058885	0.4038885	.	.	.	.	.	0	.	0	.	0	.	0.998	0.619	0	0	0.48	0	0	8249.56	73	0.0	6.4206	5	23	41	21	11	46	15	8	7	1.0	.	.	.	0	0	0	0	0	0	0	0	0.06	0.08	0.0
Lmb_nzt4_00970	-0.6152457	-5.4470695	-0.5070695	.	.	.	reduced_virulence	PHI:7718,PHI:7717	0	.	0	.	0	.	0.0	0.01	0	0	0.04	0	0	149605.2	1375	-10.0	5.9076	15	443	723	388	121	733	371	187	184	0.980952380952381	.	.	.	0	0	0	0	0	0	0	0	0.0	0.01	0.0
Lmb_nzt4_13487	-0.6173872	3.9426035	-0.1433965	.	.	.	.	.	0	.	0	.	0	.	0.999	0.682	0	0	0.49	0	0	9396.8	86	8.5	9.1427	6	34	50	20	7	44	21	16	5	0.5	.	.	.	0	0	0	0	0	0	0	0	0.0	0.0	0.0
Lmb_nzt4_07173	-0.61814356	8.8620495	3.6300495	.	.	.	.	.	0	.	0	.	0	.	1.0	0.872	1	1	0.38	0	0	9932.52	90	4.0	7.8511	8	32	51	25	9	53	22	14	8	0.434782608695652	.	.	.	0	0	0	0	0	0	0	0	0.05	0.05	0.0
Lmb_nzt4_04150	-0.6188315	-1.9312355	2.5867645	.	.	.	.	.	0	.	0	.	0	.	0.113	0.134	1	1	0.14	1	0	29653.37	271	-6.0	4.9616	5	93	153	79	25	144	59	28	31	0.626865671641791	0.0	0.0	0.0	1	1	1	1	1	1	1	1	0.44	21.65	0.0
Lmb_nzt4_10746	-0.61984634	5.363818	0.263818	.	.	.	.	.	0	.	0	.	0	.	0.997	0.853	0	0	0.22	0	0	6836.63	61	-2.5	4.647	4	20	34	13	3	26	18	8	10	1.1	.	.	.	0	0	0	0	0	0	0	0	0.0	0.0	0.0
Lmb_nzt4_06033	-0.62029994	-0.702486000000001	4.679514	.	.	.	.	.	0	.	0	.	0	.	0.0	0.103	1	1	0.6	0	0	29281.0	276	-11.0	4.3202	5	114	171	82	25	161	43	17	26	0.597222222222222	0.0	0.0	0.0	1	1	1	1	1	1	0	0	0.59	1.12	0.0
Lmb_nzt4_11068	-0.6204499	0.00670200000000021	2.826702	.	.	.	.	.	0	.	0	.	0	.	0.375	0.155	1	1	0.55	0	0	8161.03	73	9.5	12.2111	0	24	43	11	16	31	21	18	3	0.666666666666667	.	.	.	0	1	0	0	0	0	0	0	0.0	0.0	0.0
Lmb_nzt4_09293	-0.6206173	1.0771035	-0.5048965	.	.	.	unaffected_pathogenicity,reduced_virulence	PHI:4139,PHI:2959	0	.	0	.	0	.	0.634	0.463	0	0	0.49	0	0	34298.71	330	1.5	6.9638	3	106	196	123	23	204	74	39	35	0.858695652173913	.	.	.	0	0	0	0	0	0	0	0	0.06	0.09	0.0
Lmb_nzt4_02699	-0.6206418	5.4909155	0.4269155	.	.	.	.	.	0	.	0	.	0	.	1.0	0.844	0	0	0.57	0	0	10820.13	95	2.5	7.0707	6	32	54	24	19	53	26	16	10	0.714285714285714	.	.	.	0	0	0	0	0	0	0	0	0.0	0.14	0.0
Lmb_nzt4_04072	-0.62069297	5.1859215	-0.2860785	.	.	.	.	.	0	.	0	.	0	.	1.0	0.912	0	0	0.41	0	0	12239.04	108	5.5	8.0681	12	35	58	20	12	56	33	20	13	1.70588235294118	.	.	.	0	0	0	0	0	0	0	0	0.0	0.0	0.0
Lmb_nzt4_09950	-0.6207421	3.1843505	0.0163505	.	.	.	.	.	0	.	0	.	0	.	0.858	0.67	0	0	0.33	0	0	7058.98	67	0.5	6.7044	2	24	38	19	6	38	16	9	7	0.736842105263158	.	.	.	0	0	0	0	0	0	0	0	0.01	0.01	0.0
Lmb_nzt4_03115	-0.6212684	-0.98012	4.95388	.	.	.	unaffected_pathogenicity	PHI:716	0	.	0	.	0	AA7	0.0	0.011	1	1	0.76	0	0	66848.21	614	-0.5	6.4467	9	206	350	178	87	362	121	64	57	0.993630573248407	0.0	0.0	0.0	1	1	0	1	0	1	0	0	13.98	14.05	0.0
Lmb_nzt4_10878	-0.6221752	0.574049999999999	-0.49995	.	.	.	.	.	0	.	0	.	0	.	0.963	0.216	0	0	0.69	0	0	14348.64	136	6.5	9.0934	6	46	91	32	7	80	25	16	9	0.41304347826087	.	.	.	0	0	0	0	0	0	0	0	0.0	0.0	0.0
Lmb_nzt4_12213	-0.6221752	1.540908	-0.475092	.	.	.	.	.	0	.	0	.	0	.	0.994	0.342	0	0	0.23	0	0	14105.72	135	3.0	9.2367	2	54	90	36	7	75	29	16	13	0.428571428571429	.	.	.	0	0	0	0	0	0	0	0	0.0	0.11	0.0
Lmb_nzt4_13884	-0.623322	8.3689565	3.3229565	.	.	.	.	.	0	.	0	.	0	.	1.0	0.841	1	1	0.75	0	0	12985.87	121	13.0	8.5088	18	59	81	27	9	66	28	22	6	0.382352941176471	.	.	.	0	1	0	0	0	0	0	0	0.04	0.04	0.0
Lmb_nzt4_04588	-0.6253985	-5.4293875	-0.4893875	.	.	.	reduced_virulence	PHI:8543	0	.	0	.	0	.	0.0	0.01	0	0	0.48	0	0	65382.63	599	1.0	6.576	8	185	328	195	67	340	140	76	64	0.971014492753623	.	.	.	0	0	0	0	0	0	0	0	0.1	0.24	0.0
Lmb_nzt4_02726	-0.6253985	-6.43254	-0.50454	.	.	.	.	.	0	.	0	.	0	.	0.0	0.012	0	0	0.21	0	0	63169.95	577	-4.0	6.0347	6	174	307	189	63	330	133	68	65	1.11538461538462	.	.	.	0	0	0	0	0	0	0	0	0.0	1.18	0.0
Lmb_nzt4_07447	-0.6253985	-6.4270665	-0.5050665	.	.	.	.	.	0	.	0	.	0	.	0.0	0.013	0	0	0.01	0	0	55538.32	501	-1.5	6.3234	7	147	264	156	52	289	131	68	63	0.691666666666667	.	.	.	0	0	0	0	0	0	0	0	0.0	0.01	0.0
Lmb_nzt4_07637	-0.6253985	-6.3600645	-0.5040645	.	.	.	.	.	0	.	0	.	0	.	0.0	0.024	0	0	0.33	0	0	60428.28	554	-3.5	6.07	5	176	294	154	65	297	141	72	69	1.33620689655172	.	.	.	0	0	0	0	0	0	0	0	0.0	0.05	0.0
Lmb_nzt4_04492	-0.62576675	-1.4458435	-0.5058435	.	.	.	unaffected_pathogenicity,loss_of_pathogenicity	PHI:24,PHI:191	0	.	0	.	0	GH3	0.0	0.01	0	0	0.08	0	0	90675.87	829	-1.5	6.414	8	254	439	247	93	462	213	112	101	0.88659793814433	.	.	.	0	0	0	0	0	0	0	0	0.02	0.06	0.0
Lmb_nzt4_04361	-0.62576675	-1.443981	-0.503981	.	.	.	increased_virulence_(hypervirulence),reduced_virulence,unaffected_pathogenicity,loss_of_pathogenicity	PHI:9002,PHI:8984,PHI:4690,PHI:560,PHI:8981,PHI:8988,PHI:6110,PHI:6601,PHI:3451,PHI:3614,PHI:9415,PHI:7269,PHI:9022,PHI:4479,PHI:9437,PHI:6882,PHI:2674,PHI:9418,PHI:7894,PHI:3012,PHI:4497,PHI:5066,PHI:9113,PHI:8973,PHI:4164,PHI:7986,PHI:8732,PHI:8983,PHI:8990,PHI:6591,PHI:9465,PHI:2499	0	.	0	.	0	.	0.0	0.01	0	0	0.01	0	0	96775.84	877	-0.5	6.4679	11	257	466	263	70	477	224	116	108	0.83419689119171	.	.	.	0	0	0	0	0	0	0	0	0.0	0.02	0.0
Lmb_nzt4_01299	-0.6259556	1.8741	-0.4979	.	.	.	increased_virulence_(hypervirulence),reduced_virulence,unaffected_pathogenicity	PHI:9519,PHI:7708,PHI:5034,PHI:4903,PHI:9524,PHI:6517,PHI:881,PHI:2256	0	.	0	.	0	.	0.025	0.537	0	0	0.3	0	0	36724.73	343	3.5	7.1949	4	114	194	105	35	189	94	51	43	0.954022988505747	.	.	.	0	0	0	0	0	0	0	0	0.0	0.15	0.0
Lmb_nzt4_08606	-0.62789035	-6.3012055	-0.5052055	.	.	.	.	.	0	.	0	.	0	.	0.0	0.034	0	0	0.27	0	0	39964.42	369	-12.0	4.86	7	125	201	111	29	197	94	44	50	0.821917808219178	.	.	.	0	0	0	0	0	0	0	0	0.04	0.05	0.0
Lmb_nzt4_06207	-0.6303849	7.034636	3.638636	.	.	.	.	.	0	.	0	.	0	.	0.988	0.578	1	1	0.47	0	0	7611.58	69	-2.0	4.6081	3	26	40	22	7	40	16	7	9	0.75	.	.	.	0	0	0	0	0	0	0	0	0.0	0.0	0.0
Lmb_nzt4_06918	-0.6316073	1.353989	1.797989	.	.	.	.	.	0	.	0	.	0	.	0.638	0.288	1	1	0.48	1	0	11882.58	106	5.5	9.485	2	33	59	27	17	58	18	13	5	0.8	.	.	.	1	0	0	0	1	0	1	0	2.92	3.3	0.0
Lmb_nzt4_02216	-0.63390636	-5.8694	-0.5054	.	.	.	.	.	0	.	0	.	0	.	0.022	0.084	0	0	0.56	0	0	29503.78	280	12.5	9.8556	2	93	176	36	30	185	27	20	7	0.291970802919708	.	.	.	0	0	0	0	0	0	0	0	0.0	0.0	0.0
Lmb_nzt4_01107	-0.63395596	1.436688	4.580688	.	.	.	.	.	0	.	0	.	0	.	0.301	0.175	1	1	0.27	0	0	7902.34	69	1.0	7.6686	3	19	33	26	11	47	7	4	3	1.5	.	.	.	1	1	1	0	1	1	0	0	0.11	0.14	0.0
Lmb_nzt4_07359	-0.63401914	-2.194571	2.359429	.	.	.	.	.	0	.	0	.	0	.	0.0	0.241	1	1	0.0600000000000001	1	0	40226.48	350	0.0	6.4966	10	91	169	87	52	191	106	56	50	1.02702702702703	0.0	0.0	0.0	1	1	1	1	0	0	1	1	17.55	17.55	1.0
Lmb_nzt4_11292	-0.634794	-0.196354000000001	5.563646	.	.	.	.	.	0	.	0	.	0	.	0.0	0.04	1	1	0.35	0	0	49666.65	445	2.5	6.6658	8	150	239	117	64	224	109	62	47	0.886363636363636	1.0	1.0	0.0	1	1	1	1	1	1	0	0	0.12	0.17	0.0
Lmb_nzt4_10145	-0.63480437	-1.6004985	0.4215015	.	.	.	.	.	0	.	0	.	0	.	0.239	0.424	0	0	0.55	0	0	8638.95	77	6.5	8.9455	4	28	44	19	14	45	15	12	3	0.705882352941176	.	.	.	0	0	0	0	0	0	0	0	12.53	12.54	0.0
Lmb_nzt4_12257	-0.63574195	6.2920675	1.2580675	.	.	.	.	.	0	.	0	.	0	.	1.0	0.839	1	1	0.17	1	0	10129.63	92	2.5	9.5109	0	26	48	31	10	54	25	14	11	1.04545454545455	.	.	.	1	1	0	0	0	0	1	1	22.29	22.29	0.565217391304348
Lmb_nzt4_02846	-0.6360849	-9.7949675	-4.8869675	.	.	.	.	.	0	.	0	.	0	.	0.018	0.164	0	1	0.37	0	1	11590.45	103	12.5	10.9636	1	36	49	26	25	60	17	17	0	1.28571428571429	.	.	.	1	1	1	0	1	1	0	2	16.68	37.48	0.91304347826087
Lmb_nzt4_04439	-0.6368902	3.65861	3.02861	.	.	.	.	.	0	.	0	.	0	.	0.945	0.16	1	1	0.46	0	0	12070.16	111	8.5	9.0419	5	40	59	37	13	66	16	14	2	0.535714285714286	.	.	.	0	1	0	0	0	1	0	0	0.71	0.71	0.0
Lmb_nzt4_13171	-0.6369457	0.5714795	-0.4305205	.	.	.	.	.	0	.	0	.	0	.	0.625	0.542	0	0	0.4	0	0	28598.62	261	4.0	7.1894	8	89	147	85	34	151	59	34	25	0.790322580645161	.	.	.	0	0	0	0	0	0	0	0	0.19	0.23	0.0
Lmb_nzt4_01374	-0.6369457	2.1650615	-0.4029385	.	.	.	.	.	0	.	0	.	0	.	0.888	0.54	0	0	0.44	0	0	10005.46	96	5.5	10.6199	0	39	56	35	6	55	20	13	7	0.703703703703704	.	.	.	0	0	0	0	0	0	0	0	0.18	0.76	0.0
Lmb_nzt4_03184	-0.6370715	-0.959213500000001	-0.5052135	.	.	.	unaffected_pathogenicity,loss_of_pathogenicity,reduced_virulence	PHI:7520,PHI:7787,PHI:7788,PHI:9180,PHI:3914,PHI:2145	0	.	0	.	0	.	0.0	0.091	0	0	0.38	0	0	53917.48	497	-2.0	6.0191	8	163	272	155	53	288	109	55	54	1.1	.	.	.	0	0	0	0	0	0	0	0	0.0	0.1	0.0
Lmb_nzt4_00810	-0.6407473	0.8657435	-0.5082565	.	.	.	.	.	0	.	0	.	0	.	1.0	0.229	0	0	0.4	0	0	9499.69	86	11.5	12.3126	1	28	50	12	5	43	24	18	6	0.28125	.	.	.	0	0	0	0	0	0	0	0	0.0	0.0	0.0
Lmb_nzt4_06282	-0.6415465	3.7165545	-0.3334455	.	.	.	.	.	0	.	0	.	0	.	0.898	0.777	0	0	0.36	0	0	24644.98	225	1.0	6.6255	6	76	124	67	30	127	53	30	23	0.689655172413793	.	.	.	0	0	0	0	0	0	0	0	0.0	0.01	0.0
Lmb_nzt4_09521	-0.64197516	4.538713	-0.513287	.	.	.	.	.	0	.	0	.	0	.	0.969	0.873	0	0	0.23	0	0	18118.36	167	0.5	6.5877	7	64	97	47	18	87	38	21	17	0.837837837837838	.	.	.	0	0	0	0	0	0	0	0	0.79	0.79	0.0
Lmb_nzt4_10775	-0.64208984	6.6956915	5.3696915	.	.	.	.	.	0	.	0	.	0	.	0.969	0.252	1	1	0.25	0	0	5800.8	51	0.5	6.9404	2	15	24	17	9	35	9	5	4	0.8	0.0	0.0	0.0	1	1	0	1	1	1	0	0	0.03	0.03	0.0
Lmb_nzt4_11886	-0.64276516	5.6972985	0.0572985	.	.	.	.	.	0	.	0	.	0	.	0.999	0.941	0	0	0.3	0	0	7761.81	71	2.5	7.7043	4	24	38	22	6	38	18	11	7	0.875	.	.	.	0	0	0	0	0	0	0	0	0.06	0.06	0.0
Lmb_nzt4_12067	-0.64336634	0.0594454999999998	5.5014455	.	.	.	.	.	0	.	0	.	0	.	0.0	0.093	1	1	0.01	0	0	39636.01	353	-5.5	5.602	5	104	173	111	38	188	96	48	48	0.867647058823529	1.0	0.0	0.0	1	1	1	1	1	1	0	0	0.04	0.08	0.0
Lmb_nzt4_09869	-0.64401746	-0.00225100000000022	4.943749	.	.	.	unaffected_pathogenicity,reduced_virulence	PHI:9126,PHI:199,PHI:7705	0	.	0	.	0	AA3_2,AA3_3,AA8,AA3_1,AA3	0.0	0.00900000000000001	1	1	0.32	0	0	70248.3	643	-14.5	4.8877	2	213	356	176	76	346	128	60	68	1.02083333333333	0.0	0.0	0.0	1	1	0	1	0	1	0	0	13.11	13.19	0.0
Lmb_nzt4_02740	-0.64478123	-0.3155625	4.9344375	.	.	.	.	.	0	.	0	.	0	.	0.015	0.11	1	1	0.31	0	0	6516.55	59	1.5	7.3193	0	22	29	21	8	35	11	7	4	0.5	0.0	0.0	0.0	1	1	1	1	0	0	0	0	0.33	0.33	0.0
Lmb_nzt4_11989	-0.6459662	0.7138885	-0.4581115	.	.	.	unaffected_pathogenicity,loss_of_pathogenicity,reduced_virulence	PHI:2716,PHI:4182,PHI:334,PHI:3514,PHI:4677,PHI:6111	0	.	0	.	0	.	0.003	0.359	0	0	0.39	0	0	34819.85	318	-0.5	6.4444	3	111	180	85	44	164	79	43	36	0.985294117647059	.	.	.	0	0	0	0	0	0	0	0	0.0	0.01	0.0
Lmb_nzt4_05127	-0.64710116	5.2997495	4.7117495	.	.	.	.	.	0	.	0	.	0	.	0.881	0.217	1	1	0.26	0	0	9295.66	81	7.0	11.1536	2	28	37	24	8	40	20	14	6	0.428571428571429	0.0	0.0	0.0	1	1	1	1	1	0	0	0	4.62	4.62	0.0
Lmb_nzt4_00847	-0.64746237	-3.414225	2.525775	.	.	.	.	.	0	.	0	.	0	.	0.0	0.01	1	1	0.31	1	0	101557.37	934	3.0	6.7042	2	311	512	314	103	516	200	108	92	0.926108374384236	1.0	0.0	0.0	1	0	1	1	1	1	1	1	0.22	20.71	0.0
Lmb_nzt4_13664	-0.64756036	4.0065085	0.2505085	.	.	.	.	.	0	.	0	.	0	.	0.999	0.627	0	0	0.7	0	0	8025.22	73	2.0	7.52	7	32	48	17	8	42	15	9	6	0.470588235294118	.	.	.	0	0	0	0	0	0	0	0	0.02	0.02	0.0
Lmb_nzt4_03495	-0.64770734	5.0433395	0.1113395	.	.	.	.	.	0	.	0	.	0	.	1.0	0.822	0	0	0.45	0	0	9271.51	85	2.5	7.5536	7	37	53	19	9	45	18	11	7	0.470588235294118	.	.	.	0	0	0	0	0	0	0	0	0.0	0.0	0.0
Lmb_nzt4_05690	-0.6478361	3.4188395	3.0588395	.	.	.	.	.	0	.	0	.	0	.	0.352	0.708	1	1	0.69	0	0	6463.5	59	4.5	10.2862	0	16	32	18	7	37	11	8	3	1.0	.	.	.	0	1	0	0	0	1	0	1	18.99	18.99	1.0
Lmb_nzt4_05434	-0.6491089	5.7808925	2.5528925	.	.	.	.	.	0	.	0	.	0	.	0.992	0.546	1	1	0.4	1	0	33761.88	307	-9.5	4.3051	3	95	192	66	27	144	45	18	27	1.34375	0.0	0.0	0.0	1	1	1	1	0	1	1	1	0.27	22.88	0.0
Lmb_nzt4_11757	-0.65150905	4.8892985	-0.0547015	.	.	.	.	.	0	.	0	.	0	.	1.0	0.824	0	0	0.24	0	0	25594.35	224	-9.5	4.7829	23	76	116	45	30	111	63	29	34	1.23684210526316	.	.	.	0	0	0	0	0	0	0	0	0.0	0.0	0.0
Lmb_nzt4_02521	-0.6521158	2.2274485	2.6874485	.	.	.	reduced_virulence,unaffected_pathogenicity,loss_of_pathogenicity	PHI:6713,PHI:2808,PHI:6711,PHI:434,PHI:6715,PHI:6712,PHI:6530,PHI:522,PHI:6714,PHI:33	0	.	0	.	0	CBM43,GH72	0.0	0.09	1	1	0.77	1	0	56868.79	533	-10.0	4.7244	14	207	322	144	56	297	105	48	57	1.10769230769231	0.0	0.0	0.0	1	1	1	1	1	1	1	0	0.34	17.29	0.0
Lmb_nzt4_11703	-0.65265226	5.7512405	0.3032405	.	.	.	.	.	0	.	0	.	0	.	0.999	0.909	0	0	0.74	0	0	8432.54	78	-0.5	6.1797	6	32	51	23	8	42	15	8	7	0.6875	.	.	.	0	0	0	0	0	0	0	0	0.04	0.08	0.0
Lmb_nzt4_00015	-0.65335655	5.4537065	-0.0962935	.	.	.	.	.	0	.	0	.	0	.	1.0	0.925	0	0	0.58	0	0	12772.61	118	1.5	7.401	9	48	67	25	14	68	18	10	8	1.03703703703704	.	.	.	0	0	0	0	0	0	0	0	0.07	0.27	0.0
Lmb_nzt4_01714	-0.65446806	3.174568	5.100568	.	.	.	.	.	0	.	0	.	0	.	0.572	0.107	1	1	0.28	0	0	11660.74	100	8.5	9.9314	3	27	41	33	15	56	21	16	5	1.64285714285714	0.0	0.0	0.0	1	1	1	1	1	0	0	0	1.09	1.13	0.0
Lmb_nzt4_01667	-0.655686	2.5944525	0.4884525	.	.	.	.	.	0	.	0	.	0	.	0.717	0.634	0	0	0.77	0	0	7704.79	71	0.5	6.6854	4	25	45	21	7	39	10	6	4	0.857142857142857	.	.	.	0	0	0	0	0	0	0	0	2.89	2.89	0.0
Lmb_nzt4_07124	-0.65632915	3.5295785	-0.4184215	.	.	.	.	.	0	.	0	.	0	.	0.996	0.662	0	0	0.46	0	0	13065.25	121	6.5	8.1172	8	44	70	33	13	72	20	15	5	0.566666666666667	.	.	.	0	0	0	0	0	0	0	0	0.0	0.04	0.0
Lmb_nzt4_12120	-0.65632915	7.474729	3.142729	.	.	.	.	.	0	.	0	.	0	.	0.987	0.735	1	1	0.47	0	0	13029.95	120	6.0	8.6401	7	45	69	35	11	70	25	16	9	0.46875	.	.	.	0	1	0	0	0	1	0	0	1.27	1.38	0.0
Lmb_nzt4_10429	-0.6563865	3.224005	-0.501995	.	.	.	lethal,increased_virulence_(hypervirulence),reduced_virulence,unaffected_pathogenicity,loss_of_pathogenicity	PHI:7696,PHI:5271,PHI:59,PHI:9041,PHI:9460,PHI:8929,PHI:5272,PHI:2837,PHI:2802,PHI:7485,PHI:6956,PHI:5440,PHI:2844,PHI:685,PHI:2312,PHI:2269,PHI:2247,PHI:784,PHI:3866,PHI:2022,PHI:4077,PHI:7511,PHI:2835,PHI:3301,PHI:8927	0	.	0	.	0	.	0.981	0.64	0	0	0.25	0	0	28584.69	267	1.5	6.8145	8	93	153	83	26	155	71	38	33	0.954545454545455	.	.	.	0	0	0	0	0	0	0	0	0.06	0.06	0.0
Lmb_nzt4_08353	-0.6563865	2.9963745	-0.4956255	.	.	.	.	.	0	.	0	.	0	.	0.992	0.59	0	0	0.48	0	0	14957.19	135	11.0	9.719	6	47	76	34	15	76	30	22	8	0.5	.	.	.	0	0	0	0	0	0	0	0	0.0	0.01	0.0
Lmb_nzt4_02826	-0.656497	-3.652755	-0.502755	.	.	.	.	.	0	.	0	.	0	.	0.121	0.354	0	0	0.24	0	0	30099.04	273	-2.0	6.1618	2	73	155	80	33	152	63	33	30	0.846153846153846	.	.	.	0	0	0	0	0	0	0	0	0.0	0.04	0.0
Lmb_nzt4_11454	-0.65926373	8.7874665	3.5194665	.	.	.	.	.	0	.	0	.	0	.	0.999	0.879	1	1	0.49	0	0	9829.4	89	12.5	10.8837	6	35	47	22	8	43	22	18	4	0.833333333333333	.	.	.	0	1	0	0	0	1	0	0	7.76	9.07	0.0
Lmb_nzt4_06303	-0.6617069	8.4998105	3.4358105	.	.	.	.	.	0	.	0	.	0	.	1.0	0.844	1	1	0.46	0	0	8367.73	78	5.0	8.6674	5	30	41	19	8	50	18	12	6	0.5	.	.	.	0	0	0	0	0	0	0	0	0.01	0.01	0.0
Lmb_nzt4_03234	-0.66181326	0.502228	-0.007772	.	.	.	.	.	0	.	0	.	0	.	0.971	0.114	0	0	0.28	0	0	8191.37	73	-1.5	5.9311	2	15	42	21	9	40	17	9	8	0.6	.	.	.	0	0	0	0	0	0	0	0	0.01	0.01	0.0
Lmb_nzt4_11313	-0.66181326	0.252668	-0.089332	.	.	.	.	.	0	.	0	.	0	.	0.553	0.504	0	0	0.62	0	0	7747.79	69	4.5	9.2736	3	22	40	19	9	39	13	9	4	0.875	.	.	.	0	0	0	0	0	0	0	0	0.0	0.0	0.0
Lmb_nzt4_06068	-0.66336846	1.7238785	-0.4241215	.	.	.	.	.	0	.	0	.	0	.	0.994	0.364	0	0	0.44	0	0	9908.63	93	16.0	12.1412	3	35	50	22	5	52	25	21	4	0.555555555555556	.	.	.	0	0	0	0	0	0	0	0	0.0	0.0	0.0
Lmb_nzt4_06739	-0.6653104	3.535716	3.883716	.	.	.	.	.	0	.	0	.	0	.	0.836	0.106	1	1	0.49	0	0	7560.85	70	4.0	9.8013	2	26	40	24	7	41	11	8	3	0.555555555555556	0.0	0.0	0.0	0	1	0	1	0	0	0	0	5.71	5.71	0.0
Lmb_nzt4_03006	-0.66901493	2.6102295	-0.0237705	.	.	.	.	.	0	.	0	.	0	.	0.857	0.582	0	0	0.7	0	0	11466.93	105	3.0	8.0239	5	41	65	25	12	59	18	11	7	0.689655172413793	.	.	.	0	0	0	0	0	0	0	0	0.0	0.0	0.0
Lmb_nzt4_01159	-0.669276	-6.1152245	-0.8172245	.	.	.	.	.	0	.	0	.	0	.	0.00600000000000001	0.111	0	0	0.46	0	0	11711.53	112	8.0	11.1283	3	49	68	35	8	62	17	13	4	0.961538461538462	.	.	.	0	0	0	0	0	0	0	0	12.84	25.81	0.0
Lmb_nzt4_00157	-0.6720114	-0.503488999999998	5.346511	.	.	.	.	.	0	.	0	.	0	.	0.0	0.025	1	1	0.4	0	0	53752.72	504	8.0	8.8093	2	176	289	174	47	297	101	57	44	0.720588235294118	0.0	0.0	0.0	1	1	1	1	1	1	0	0	0.25	0.29	0.0
Lmb_nzt4_12980	-0.6732997	-6.4239505	-0.5079505	.	.	.	.	.	0	.	0	.	0	.	0.0	0.014	0	0	0.28	0	0	38724.68	355	9.0	7.9179	4	131	213	74	35	156	89	53	36	0.528089887640449	.	.	.	0	0	0	0	0	0	0	0	0.0	0.0	0.0
Lmb_nzt4_08153	-0.67376053	-5.611822	-0.505822	.	.	.	.	.	0	.	0	.	0	.	0.0	0.149	0	0	0.27	0	0	43119.04	399	-5.0	5.5994	5	131	216	116	42	231	90	45	45	0.836734693877551	.	.	.	0	0	0	0	0	0	0	0	0.0	0.1	0.0
Lmb_nzt4_10436	-0.6741289	-1.0499965	-0.5059965	.	.	.	increased_virulence_(hypervirulence),reduced_virulence,unaffected_pathogenicity,loss_of_pathogenicity	PHI:40,PHI:116,PHI:3933,PHI:433,PHI:5037,PHI:7916,PHI:2608,PHI:4776,PHI:7335,PHI:6891,PHI:2311,PHI:2587,PHI:728,PHI:9265,PHI:725,PHI:8593,PHI:9080,PHI:718,PHI:2260,PHI:3990,PHI:721,PHI:729,PHI:7844,PHI:5280,PHI:724,PHI:3025,PHI:5279,PHI:713,PHI:730,PHI:8770,PHI:9106,PHI:238,PHI:720,PHI:101,PHI:726,PHI:7000,PHI:722,PHI:7840	0	.	1	PF16073	0	.	0.0	0.076	0	0	0.07	0	0	234212.11	2165	-5.0	6.3459	31	721	1209	683	193	1202	491	255	236	0.856299212598425	.	.	.	0	0	0	0	0	0	0	0	0.0	0.15	0.0
Lmb_nzt4_08949	-0.6741289	-5.943121	-0.507121	.	.	.	lethal,increased_virulence_(hypervirulence),reduced_virulence,unaffected_pathogenicity	PHI:723,PHI:55,PHI:7708,PHI:5271,PHI:7243,PHI:8597,PHI:729,PHI:6936,PHI:7696,PHI:59,PHI:8596,PHI:3299,PHI:724,PHI:2379,PHI:7916,PHI:730,PHI:5272,PHI:7219,PHI:881,PHI:2802,PHI:2844,PHI:7221,PHI:728,PHI:2312,PHI:3387,PHI:726,PHI:727,PHI:2425,PHI:9265,PHI:725,PHI:2269,PHI:255,PHI:3324,PHI:4505,PHI:714,PHI:718	0	.	0	.	0	.	0.0	0.094	0	0	0.0500000000000001	0	0	247131.55	2262	-5.5	6.3916	32	740	1191	731	238	1247	531	282	249	0.897540983606557	.	.	.	0	0	0	0	0	0	0	0	0.0	0.15	0.0
Lmb_nzt4_08045	-0.6745995	-4.822222	-0.166222	.	.	.	.	.	0	.	0	.	0	.	0.00600000000000001	0.218	0	0	0.65	0	0	7743.77	72	6.0	9.3614	3	27	48	12	7	36	12	10	2	0.45	.	.	.	0	0	0	0	0	0	0	0	0.06	0.08	0.0
Lmb_nzt4_05188	-0.6748067	3.489759	0.429759	.	.	.	.	.	0	.	0	.	0	.	0.928	0.582	0	0	0.48	0	0	8372.57	75	-1.0	5.5011	5	28	44	23	10	44	14	7	7	1.0	.	.	.	0	0	0	0	0	0	0	0	0.02	0.02	0.0
Lmb_nzt4_02332	-0.67491555	1.793347	-0.516653	.	.	.	.	.	0	.	0	.	0	.	0.996	0.389	0	0	0.88	0	0	14438.26	142	1.0	6.6436	6	55	106	41	10	77	30	18	12	0.395348837209302	.	.	.	0	0	0	0	0	0	0	0	0.0	0.0	0.0
Lmb_nzt4_08243	-0.67491555	-4.869751	-0.501751	.	.	.	.	.	0	.	0	.	0	.	0.106	0.166	0	0	0.63	0	0	10043.21	96	8.5	12.1108	0	37	66	20	9	53	13	12	1	0.324324324324324	.	.	.	0	0	0	0	0	0	0	0	0.0	0.01	0.0
Lmb_nzt4_03536	-0.67522705	7.267312	1.843312	.	.	.	.	.	0	.	0	.	0	.	1.0	0.904	1	1	0.26	1	0	19681.77	175	5.0	7.699	19	57	92	36	19	97	45	26	19	1.45454545454545	.	.	.	0	0	0	0	0	0	1	0	2.59	2.59	0.0
Lmb_nzt4_10020	-0.6769098	5.0811005	3.2391005	.	.	.	.	.	0	.	0	.	0	.	0.999	0.308	1	1	0.63	0	0	10417.94	95	12.0	11.3071	6	34	57	11	12	58	16	15	1	0.216216216216216	.	.	.	0	1	0	0	0	0	0	0	0.0	0.0	0.0
Lmb_nzt4_04516	-0.67726016	-3.702233	1.733767	.	.	.	unaffected_pathogenicity	PHI:9279	0	.	0	.	0	.	0.0	0.094	1	1	0.02	1	0	41199.65	356	-5.0	5.8807	0	82	158	112	52	191	110	56	54	1.15492957746479	.	.	.	1	0	1	0	1	0	1	0	2.01	2.02	0.0
Lmb_nzt4_12005	-0.6786561	5.9306555	0.3086555	.	.	.	.	.	0	.	0	.	0	.	1.0	0.937	0	0	0.49	0	0	9648.07	86	8.0	8.8858	7	29	47	15	8	43	24	17	7	0.647058823529412	.	.	.	0	0	0	0	0	0	0	0	0.0	0.0	0.0
Lmb_nzt4_11895	-0.6814784	-5.387254	-0.413254	.	.	.	.	.	0	.	0	.	0	.	0.026	0.145	0	0	0.5	0	0	11951.66	108	9.5	9.9786	4	37	64	18	11	54	16	14	2	0.653846153846154	.	.	.	0	0	0	0	0	0	0	0	1.03	1.03	0.0
Lmb_nzt4_07211	-0.6818447	2.511025	0.183025	.	.	.	.	.	0	.	0	.	0	.	0.664	0.724	0	0	0.74	0	0	7904.92	71	2.5	7.7763	3	27	38	16	10	38	12	8	4	1.06666666666667	.	.	.	0	0	0	0	0	0	0	0	0.03	0.05	0.0
Lmb_nzt4_06012	-0.68197846	4.624307	-0.301693	.	.	.	.	.	0	.	0	.	0	.	0.997	0.824	0	0	0.41	0	0	9663.02	88	2.0	7.7557	3	28	52	28	6	48	21	12	9	0.85	.	.	.	0	0	0	0	0	0	0	0	0.0	0.0	0.0
Lmb_nzt4_00465	-0.6831944	0.922896	-0.481104	.	.	.	.	.	0	.	0	.	0	.	0.998	0.236	0	0	0.55	0	0	12761.38	117	9.5	12.1091	0	35	69	26	11	61	31	22	9	0.307692307692308	.	.	.	0	0	0	0	0	0	0	0	0.0	0.0	0.0
Lmb_nzt4_09285	-0.68391037	-1.961142	-0.605142	.	.	.	.	.	0	.	0	.	0	.	0.573	0.201	0	0	0.47	0	0	12229.0	110	7.5	9.8191	3	37	67	26	14	59	20	15	5	0.655172413793103	.	.	.	0	0	0	0	0	0	0	0	0.0	0.01	0.0
Lmb_nzt4_01986	-0.6840545	4.044759	1.092759	.	.	.	.	.	0	.	0	.	0	.	0.831	0.661	1	1	0.31	1	0	10859.56	102	1.0	8.4494	0	37	52	31	7	60	21	11	10	0.793103448275862	.	.	.	1	1	0	0	0	0	1	1	22.16	22.16	0.695652173913043
Lmb_nzt4_00692	-0.6843525	0.3647795	-0.0672205	.	.	.	.	.	0	.	0	.	0	.	0.591	0.481	0	0	0.48	0	0	7587.5	70	0.5	6.6316	1	27	37	22	12	41	11	7	4	0.526315789473684	.	.	.	0	0	0	0	0	0	0	0	0.04	0.04	0.0
Lmb_nzt4_05380	-0.6856761	-1.540298	-0.076298	.	.	.	.	.	0	.	0	.	0	.	0.248	0.508	0	0	0.49	0	0	8348.68	74	5.0	8.9121	4	27	39	18	13	43	14	10	4	1.33333333333333	.	.	.	0	0	0	0	0	0	0	0	0.03	0.04	0.0
Lmb_nzt4_13269	-0.6874683	5.9611215	3.9991215	.	.	.	.	.	0	.	0	.	0	.	0.704	0.623	1	1	0.69	0	0	4006.58	37	0.5	6.9381	2	13	22	10	4	22	5	3	2	1.22222222222222	.	.	.	0	0	0	0	0	0	0	0	0.02	0.02	0.0
Lmb_nzt4_06209	-0.68781257	-0.303186500000001	4.2888135	.	.	.	reduced_virulence	PHI:61,PHI:2896	0	.	0	.	0	GH17	0.0	0.0679999999999999	1	1	0.74	0	0	42766.93	406	-14.5	4.406	2	172	261	123	37	209	79	33	46	0.872549019607843	0.0	0.0	0.0	1	1	1	1	0	1	0	0	2.81	7.0	0.0
Lmb_nzt4_01584	-0.6912036	-6.4459775	-0.5059775	.	.	.	.	.	0	.	0	.	0	.	0.0	0.01	0	0	0.16	0	0	75881.15	710	-6.5	5.7722	12	240	389	236	60	425	161	81	80	0.759562841530055	.	.	.	0	0	0	0	0	0	0	0	0.97	1.13	0.0
Lmb_nzt4_12047	-0.69253373	3.6685935	-0.5494065	.	.	.	.	.	0	.	0	.	0	.	0.976	0.727	0	0	0.5	0	0	16157.04	148	2.5	7.0533	8	58	87	37	21	79	34	20	14	0.542857142857143	.	.	.	0	0	0	0	0	0	0	0	0.0	0.01	0.0
Lmb_nzt4_09508	-0.6933129	8.0792235	4.6652235	.	.	.	.	.	0	.	0	.	0	.	0.999	0.57	1	1	0.64	0	0	7966.35	73	1.5	7.1647	5	26	39	23	13	50	11	7	4	0.772727272727273	.	.	.	1	1	0	0	0	1	0	1	21.26	21.26	0.608695652173913
Lmb_nzt4_09928	-0.69333255	-6.0343005	-5.0943005	.	.	.	increased_virulence_(hypervirulence),reduced_virulence	PHI:9040,PHI:438,PHI:7173,PHI:9266,PHI:4194	0	.	0	.	0	.	0.0	0.01	0	1	0.02	0	1	61434.97	537	9.0	7.7301	8	136	236	154	77	301	139	78	61	1.50526315789474	.	.	.	1	1	1	0	0	1	1	2	36.88	38.84	0.944444444444444
Lmb_nzt4_01837	-0.69358087	9.2440145	-1.0959855	.	.	.	unaffected_pathogenicity,reduced_virulence	PHI:2477,PHI:7734,PHI:249,PHI:6199,PHI:7181,PHI:7143,PHI:213,PHI:6206,PHI:277,PHI:7735	0	.	1	PF00160	0	.	0.975	0.915	0	0	0.48	0	0	24486.64	228	9.0	9.9662	2	82	135	57	28	127	51	31	20	0.95	.	.	.	0	0	0	0	0	0	0	0	0.0	0.01	0.0
Lmb_nzt4_00204	-0.6952504	-3.3260485	-0.5060485	.	.	.	.	.	0	.	0	.	0	.	0.154	0.376	0	0	0.29	0	0	17482.23	157	23.5	11.3149	2	51	81	39	18	81	42	34	8	0.972972972972973	.	.	.	0	0	0	0	0	0	0	0	0.0	0.0	0.0
Lmb_nzt4_04114	-0.6954099	9.480178	3.846178	.	.	.	.	.	0	.	0	.	0	.	1.0	0.939	1	1	0.46	0	0	8312.58	77	-4.0	4.3354	8	31	45	21	3	45	18	7	11	0.428571428571429	.	.	.	0	0	0	0	0	1	0	0	0.0	0.0	0.0
Lmb_nzt4_06075	-0.6969205	-2.111906	3.858094	.	.	.	.	.	0	.	0	.	0	.	0.0	0.005	1	1	0.68	0	0	12593.43	118	7.5	8.1963	4	53	71	30	15	59	19	16	3	0.538461538461538	.	.	.	0	0	0	0	0	1	0	0	0.03	0.04	0.0
Lmb_nzt4_13397	-0.697924	-0.917906	4.788094	.	.	.	.	.	0	.	0	.	0	.	0.003	0.046	1	1	0.32	0	0	10329.96	93	12.0	12.344	2	36	47	24	8	44	19	16	3	0.882352941176471	.	.	.	1	1	1	0	1	1	0	0	8.03	8.03	0.0
Lmb_nzt4_03246	-0.7015189	-3.809295	-0.509295	.	.	.	.	.	0	.	0	.	0	.	0.188	0.262	0	0	0.61	0	0	16566.11	150	18.5	11.784	6	51	90	35	16	80	30	26	4	0.619047619047619	.	.	.	0	0	0	0	0	0	0	0	0.0	0.01	0.0
Lmb_nzt4_05074	-0.7032323	4.310975	2.696975	.	.	.	.	.	0	.	0	.	0	.	0.999	0.27	1	1	0.75	1	0	7107.36	67	2.5	7.6443	5	23	43	19	7	48	8	6	2	0.423076923076923	0.0	0.0	0.0	0	1	0	1	0	0	1	0	15.53	15.53	0.0
Lmb_nzt4_02016	-0.7040194	4.9423375	0.0223375	.	.	.	.	.	0	.	0	.	0	.	1.0	0.82	0	0	0.55	0	0	11033.79	99	6.0	8.1774	7	37	56	29	14	58	21	15	6	0.652173913043478	.	.	.	0	0	0	0	0	0	0	0	5.81	5.83	0.0
Lmb_nzt4_09865	-0.70530367	-5.0993605	-0.4913605	.	.	.	.	.	0	.	0	.	0	.	0.027	0.205	0	0	0.59	0	0	8472.73	76	11.5	12.3891	1	23	45	13	8	35	17	16	1	0.454545454545455	.	.	.	0	0	0	0	0	0	0	0	0.0	0.0	0.0
Lmb_nzt4_06930	-0.70530367	-1.962861	-0.468861	.	.	.	.	.	0	.	0	.	0	.	0.49	0.261	0	0	0.57	0	0	9745.12	87	14.0	12.1748	1	25	49	20	11	40	25	21	4	1.05263157894737	.	.	.	0	0	0	0	0	0	0	0	0.0	0.0	0.0
Lmb_nzt4_06416	-0.7062068	-6.01561	-0.38761	.	.	.	.	.	0	.	0	.	0	.	0.003	0.0590000000000001	0	0	0.62	0	0	9780.19	91	6.5	9.9238	1	30	58	25	10	47	14	12	2	0.478260869565217	.	.	.	0	0	0	0	0	0	0	0	8.12	8.12	0.0
Lmb_nzt4_03405	-0.7065809	4.3810985	-0.4429015	.	.	.	.	.	0	.	0	.	0	.	0.999	0.805	0	0	0.6	0	0	11899.51	109	3.0	7.5416	8	43	66	22	12	60	19	12	7	0.615384615384615	.	.	.	0	0	0	0	0	0	0	0	0.04	0.04	0.0
Lmb_nzt4_09945	-0.70761645	1.256169	5.012169	.	.	.	.	.	0	.	0	.	0	.	0.297	0.077	1	1	0.08	0	0	19239.89	169	-6.0	4.7354	2	43	80	56	15	92	53	24	29	0.666666666666667	0.0	0.0	0.0	1	1	1	1	1	1	0	0	9.34	9.35	0.0
Lmb_nzt4_11646	-0.70977044	-1.295315	4.608685	.	.	.	.	.	0	.	0	.	0	.	0.0	0.016	1	1	0.13	0	0	66311.96	608	29.0	10.4159	4	215	349	130	36	272	169	100	69	0.707482993197279	.	.	.	1	0	1	0	1	1	0	0	0.06	0.06	0.0
Lmb_nzt4_11884	-0.7106252	-0.625314999999999	5.314685	.	.	.	.	.	0	.	0	.	0	.	0.0	0.01	1	1	0.64	0	0	61021.08	555	-5.0	5.4608	5	194	309	175	71	329	97	48	49	0.816901408450704	0.0	0.0	0.0	1	1	1	1	0	1	0	0	14.52	15.28	0.0
Lmb_nzt4_00410	-0.7109084	-0.795582	0.584418	.	.	.	.	.	0	.	0	.	0	.	0.179	0.591	1	1	0.27	1	0	26541.37	236	4.0	7.7618	4	71	124	66	27	123	51	29	22	1.33333333333333	.	.	.	1	1	0	0	0	0	1	1	22.99	23.09	0.521739130434783
Lmb_nzt4_03977	-0.71174705	4.7093025	0.00530249999999996	.	.	.	.	.	0	.	0	.	0	.	0.955	0.829	0	0	0.72	0	0	9697.09	87	8.0	9.5922	4	32	48	21	14	51	16	13	3	0.909090909090909	.	.	.	0	0	0	0	0	0	0	0	12.44	12.6	0.0
Lmb_nzt4_01635	-0.7117523	5.273883	4.115883	.	.	.	.	.	0	.	0	.	0	.	0.687	0.506	1	1	0.49	0	0	8314.77	75	9.5	11.5505	3	27	38	18	12	47	15	13	2	0.761904761904762	0.0	0.0	0.0	0	1	0	1	0	1	0	0	0.14	0.14	0.0
Lmb_nzt4_11834	-0.7123002	1.034945	-0.093055	.	.	.	.	.	0	.	0	.	0	.	1.0	0.188	0	0	0.37	0	0	7576.61	68	9.0	11.1339	3	27	36	22	5	35	24	17	7	0.5	.	.	.	0	0	0	0	0	0	0	0	0.0	0.0	0.0
Lmb_nzt4_13149	-0.7143433	-9.151825	-4.489825	.	.	.	.	.	0	.	0	.	0	.	0.001	0.222	0	1	0.08	0	1	37925.63	342	-1.5	5.8578	7	109	183	90	35	180	90	45	45	0.985915492957746	1.0	0.0	0.0	1	1	1	1	1	1	2	2	5.4	49.42	0.0
Lmb_nzt4_09647	-0.71492624	4.7394655	-0.5085345	.	.	.	reduced_virulence	PHI:3526	0	.	0	.	0	.	0.929	0.779	0	0	0.14	0	0	24084.3	221	-3.0	5.3248	5	68	128	65	20	126	51	25	26	0.785714285714286	.	.	.	0	0	0	0	0	0	0	0	0.0	0.92	0.0
Lmb_nzt4_09283	-0.7171756	5.4514785	0.0154785	.	.	.	.	.	0	.	0	.	0	.	0.998	0.908	0	0	0.55	0	0	9252.51	85	-1.0	4.8771	6	31	52	21	5	47	17	8	9	0.842105263157895	.	.	.	0	0	0	0	0	0	0	0	0.01	0.01	0.0
Lmb_nzt4_12200	-0.71729314	4.724714	0.092714	.	.	.	.	.	0	.	0	.	0	.	1.0	0.772	0	0	0.35	0	0	7593.52	70	5.5	9.0937	5	27	42	13	3	36	22	14	8	0.421052631578947	.	.	.	0	0	0	0	0	0	0	0	0.0	0.0	0.0
Lmb_nzt4_10920	-0.71806264	7.9759245	4.0939245	.	.	.	.	.	0	.	0	.	0	.	1.0	0.647	1	1	0.41	0	0	11219.13	97	11.5	10.4335	6	30	48	30	10	51	27	20	7	0.9375	.	.	.	1	0	0	0	0	0	0	0	0.0	0.0	0.0
Lmb_nzt4_08809	-0.71908617	4.4507765	-0.0792235	.	.	.	.	.	0	.	0	.	0	.	0.995	0.76	0	0	0.47	0	0	7686.71	68	4.5	8.803	3	22	41	17	10	36	14	10	4	0.866666666666667	.	.	.	0	0	0	0	0	0	0	0	0.0	0.0	0.0
Lmb_nzt4_04502	-0.7204193	7.6763395	4.9703395	.	.	.	.	.	0	.	0	.	0	.	1.0	0.451	1	1	0.88	0	0	10039.69	91	2.5	7.2382	8	30	55	26	11	55	11	8	3	0.666666666666667	0.0	0.0	0.0	1	0	0	1	1	0	0	1	19.1	19.1	1.0
Lmb_nzt4_09312	-0.72323394	-1.0065115	3.7814885	.	.	.	.	.	0	.	0	.	0	.	0.001	0.201	1	1	0.17	0	0	39807.33	368	-5.0	5.4539	8	119	198	131	34	215	99	49	50	0.91578947368421	0.0	0.0	0.0	0	0	0	1	0	1	0	0	0.11	0.99	0.0
Lmb_nzt4_09645	-0.72348785	7.80832	4.04632	.	.	.	.	.	0	.	0	.	0	.	0.932	0.695	1	1	0.61	0	0	10495.73	96	7.0	8.8183	6	43	57	16	11	43	17	13	4	1.0625	.	.	.	0	1	0	0	0	1	0	0	0.01	0.01	0.0
Lmb_nzt4_06217	-0.7237705	7.802515	2.930515	.	.	.	.	.	0	.	0	.	0	.	1.0	0.812	1	1	0.69	0	0	7641.83	73	3.5	8.2439	6	34	44	18	5	46	14	9	5	0.272727272727273	.	.	.	0	1	0	0	0	0	0	0	0.0	0.0	0.0
Lmb_nzt4_01581	-0.7240236	7.720621	2.134621	.	.	.	.	.	0	.	0	.	0	.	0.994	0.937	1	1	0.21	0	0	20193.63	187	8.5	9.462	6	64	98	62	14	111	41	25	16	1.1063829787234	.	.	.	0	1	0	0	0	0	0	0	0.04	0.06	0.0
Lmb_nzt4_03515	-0.72614133	2.433896	-0.530104	.	.	.	lethal,increased_virulence_(hypervirulence),reduced_virulence,unaffected_pathogenicity	PHI:7696,PHI:5271,PHI:6957,PHI:6956,PHI:2269,PHI:59,PHI:784,PHI:4077,PHI:9460,PHI:3866,PHI:5272,PHI:8929,PHI:2837,PHI:7511,PHI:2835,PHI:7485,PHI:5440	0	.	0	.	0	.	0.839	0.655	0	0	0.46	0	0	30049.28	289	8.0	9.8235	0	110	168	107	25	176	61	36	25	0.776595744680851	.	.	.	0	0	0	0	0	0	0	0	0.31	0.58	0.0
Lmb_nzt4_13399	-0.72770655	-0.0561579999999999	-0.506158	.	.	.	.	.	0	.	0	.	0	.	0.898	0.177	0	0	0.09	0	0	12736.22	118	-4.0	4.7938	0	42	63	40	4	56	37	17	20	0.451612903225806	.	.	.	0	0	0	0	0	0	0	0	0.04	0.04	0.0
Lmb_nzt4_07488	-0.72862697	4.528778	4.444778	.	.	.	.	.	0	.	0	.	0	.	0.725	0.289	1	1	0.72	0	0	16807.28	157	11.5	9.9947	8	70	97	47	11	88	24	18	6	0.447368421052632	.	.	.	1	1	0	0	0	1	0	0	12.51	12.76	0.0
Lmb_nzt4_08992	-0.72925854	0.2725745	4.9225745	.	.	.	.	.	0	.	0	.	0	.	0.163	0.0620000000000001	1	1	0.2	0	0	15913.61	146	3.5	8.0329	5	52	77	56	14	90	21	13	8	0.655172413793103	.	.	.	1	1	1	0	0	1	0	0	0.35	0.46	0.0
Lmb_nzt4_10968	-0.7295449	-9.01353	-4.74753	.	.	.	.	.	0	.	0	.	0	.	0.043	0.246	0	1	0.16	0	1	24504.66	216	11.5	10.4336	1	61	99	73	26	124	43	28	15	1.11363636363636	0.0	0.0	1.0	1	1	1	1	0	1	0	3	21.93	48.28	0.869565217391304
Lmb_nzt4_08760	-0.73021936	5.803582	0.223582	.	.	.	.	.	0	.	0	.	0	.	1.0	0.93	0	0	0.47	0	0	7687.71	69	-1.5	5.9304	6	26	38	14	10	38	19	10	9	0.6	.	.	.	0	0	0	0	0	0	0	0	0.0	0.0	0.0
Lmb_nzt4_04924	-0.7316642	-3.173691	-0.501691	.	.	.	unaffected_pathogenicity,reduced_virulence	PHI:5034,PHI:9524,PHI:6517,PHI:2256,PHI:881,PHI:587,PHI:2255	0	.	0	.	0	.	0.00600000000000001	0.382	0	0	0.3	0	0	40091.42	371	1.0	6.6205	12	118	208	123	33	219	89	48	41	0.790697674418605	.	.	.	0	0	0	0	0	0	0	0	0.0	2.84	0.0
Lmb_nzt4_07115	-0.7317318	-8.975772	-4.071772	.	.	.	unaffected_pathogenicity,reduced_virulence	PHI:2032,PHI:9144,PHI:541,PHI:6121	0	.	0	.	0	CE1,CE10	0.0	0.016	0	1	0.58	0	1	61997.78	558	1.0	6.6584	6	172	306	163	77	317	118	62	56	1.09230769230769	0.0	0.0	0.0	1	1	1	1	1	1	1	2	17.24	34.67	0.608695652173913
Lmb_nzt4_08507	-0.73329043	-6.2031265	-0.5031265	.	.	.	.	.	0	.	0	.	0	.	0.0	0.0500000000000001	0	0	0.08	0	0	70326.34	647	-17.5	4.7701	4	203	347	187	45	330	185	85	100	1.13380281690141	.	.	.	0	0	0	0	0	0	0	0	0.0	0.01	0.0
Lmb_nzt4_12767	-0.7336587	-6.4470215	-0.5070215	.	.	.	lethal,increased_virulence_(hypervirulence),reduced_virulence,unaffected_pathogenicity,loss_of_pathogenicity	PHI:5271,PHI:685,PHI:2844,PHI:2312,PHI:7485,PHI:2247,PHI:784,PHI:4077,PHI:3866,PHI:2022,PHI:8929,PHI:9460,PHI:7511,PHI:3301	0	.	0	.	0	.	0.0	0.01	0	0	0.01	0	0	140066.52	1279	-29.5	5.0454	9	398	696	367	122	673	323	155	168	0.893103448275862	.	.	.	0	0	0	0	0	0	0	0	0.03	0.04	0.0
Lmb_nzt4_09029	-0.7347555	-4.6845505	-0.5025505	.	.	.	.	.	0	.	0	.	0	.	0.242	0.0610000000000001	0	0	0.46	0	0	17385.76	164	21.5	12.0982	3	70	98	45	11	81	43	34	9	0.411764705882353	.	.	.	0	0	0	0	0	0	0	0	0.0	0.0	0.0
Lmb_nzt4_01292	-0.73523736	2.2725565	4.2825565	.	.	.	.	.	0	.	0	.	0	.	0.155	0.51	1	1	0.21	0	0	28790.3	271	3.0	7.9406	6	97	159	86	20	167	46	25	21	0.671052631578947	.	.	.	1	1	0	0	0	1	0	1	22.84	22.87	0.869565217391304
Lmb_nzt4_05265	-0.73531175	0.350927	-0.333073	.	.	.	.	.	0	.	0	.	0	.	0.975	0.139	0	0	0.62	0	0	11842.29	109	4.0	8.3527	5	44	70	26	10	60	21	13	8	0.382352941176471	.	.	.	0	0	0	0	0	0	0	0	0.0	0.0	0.0
Lmb_nzt4_09335	-0.73540795	0.8591525	0.3791525	.	.	.	.	.	0	.	0	.	0	.	0.844	0.236	0	0	0.87	0	0	7692.73	76	-1.0	5.4161	7	39	56	24	5	45	8	4	4	0.416666666666667	.	.	.	0	0	0	0	0	0	0	0	0.42	0.5	0.0
Lmb_nzt4_10860	-0.7370235	-6.353629	-0.509629	.	.	.	lethal,reduced_virulence,unaffected_pathogenicity,loss_of_pathogenicity	PHI:2317,PHI:146,PHI:9481,PHI:3088,PHI:393,PHI:1258,PHI:158,PHI:2407,PHI:1241,PHI:1177,PHI:1212,PHI:4941,PHI:1204,PHI:371,PHI:2370,PHI:227,PHI:1248,PHI:7811,PHI:7724,PHI:1187,PHI:1240,PHI:7810,PHI:7725,PHI:2162,PHI:427,PHI:100,PHI:1178,PHI:36,PHI:341,PHI:428,PHI:1044,PHI:6971	0	.	0	.	0	.	0.0	0.026	0	0	0.01	0	0	212042.04	1938	-1.0	6.4876	15	628	1082	500	152	936	535	281	254	0.667410714285714	.	.	.	0	0	0	0	0	0	0	0	0.0	0.0	0.0
Lmb_nzt4_03919	-0.73817086	-3.2691825	-5.1651825	.	.	.	.	.	0	.	0	.	0	.	0.817	0.499	0	1	0.49	0	1	10653.5	96	2.5	7.9412	6	36	52	27	16	65	13	8	5	0.608695652173913	.	.	.	1	1	0	0	0	0	2	2	27.73	43.75	1.0
Lmb_nzt4_11441	-0.7386023	4.609924	0.013924	.	.	.	.	.	0	.	0	.	0	.	0.96	0.806	0	0	0.47	0	0	9092.43	83	4.0	8.2877	3	29	46	22	11	46	18	12	6	0.857142857142857	.	.	.	0	0	0	0	0	0	0	0	0.0	0.0	0.0
Lmb_nzt4_04299	-0.7399545	3.7115595	1.0415595	.	.	.	.	.	0	.	0	.	0	.	0.637	0.808	1	1	0.61	1	0	19882.15	181	5.0	8.1522	1	65	107	47	21	86	35	22	13	0.923076923076923	.	.	.	1	1	0	0	0	0	1	1	22.78	22.79	1.0
Lmb_nzt4_01932	-0.74030936	1.9989515	4.9989515	.	.	.	.	.	0	.	0	.	0	.	0.079	0.421	1	1	0.0500000000000001	0	0	27950.64	245	5.0	8.4585	4	69	125	67	29	124	63	35	28	1.36585365853659	1.0	0.0	0.0	1	1	0	1	1	1	0	0	3.11	3.12	0.0
Lmb_nzt4_13779	-0.740335	-0.4012865	3.9607135	.	.	.	.	.	0	.	0	.	0	.	0.03	0.243	1	1	0.43	0	0	4694.38	43	1.0	7.8015	2	17	25	12	5	26	9	5	4	0.7	.	.	.	0	1	0	0	0	1	0	0	2.2	2.2	0.0
Lmb_nzt4_02176	-0.74090815	-5.1163545	-0.5083545	.	.	.	.	.	0	.	0	.	0	.	0.00700000000000001	0.225	0	0	0.19	0	0	33912.53	316	-10.0	4.6172	0	104	167	106	26	179	77	34	43	1.0125	.	.	.	0	0	0	0	0	0	0	0	0.0	2.23	0.0
Lmb_nzt4_01180	-0.7418835	4.2717415	-0.5222585	.	.	.	.	.	0	.	0	.	0	.	0.984	0.815	0	0	0.26	0	0	19592.87	184	-0.5	6.3398	0	64	107	53	16	101	44	23	21	0.596153846153846	.	.	.	0	0	0	0	0	0	0	0	0.0	0.0	0.0
Lmb_nzt4_00630	-0.742316	5.156817	-0.519183	.	.	.	.	.	0	.	0	.	0	.	0.995	0.951	0	0	0.56	0	0	11815.49	105	2.5	7.9223	6	39	57	24	15	61	17	10	7	0.958333333333333	.	.	.	0	0	0	0	0	0	0	0	0.08	0.09	0.0
Lmb_nzt4_04644	-0.7424798	3.742552	4.012552	.	.	.	.	.	0	.	0	.	0	.	0.727	0.228	1	1	0.76	0	0	7773.93	74	-3.0	3.9847	2	27	50	32	5	46	9	3	6	1.06666666666667	.	.	.	0	1	0	0	0	0	0	0	0.06	0.09	0.0
Lmb_nzt4_07205	-0.7435559	-3.445742	2.500258	.	.	.	.	.	0	.	0	.	0	.	0.0	0.00900000000000001	1	1	0.49	1	0	43960.97	406	29.5	10.1146	16	145	251	88	35	208	73	55	18	0.688679245283019	1.0	0.0	0.0	1	1	1	1	1	1	1	1	9.39	31.95	0.0
Lmb_nzt4_04946	-0.7436714	-1.786262	2.503738	.	.	.	.	.	0	.	0	.	0	GH16	0.0	0.285	1	1	0.23	1	0	40777.22	370	-4.0	5.2883	5	120	192	103	39	203	88	43	45	1.02409638554217	0.0	0.0	0.0	1	1	1	1	1	1	1	1	0.47	23.17	0.0
Lmb_nzt4_11217	-0.7440591	3.682223	1.012223	.	.	.	.	.	0	.	0	.	0	.	0.995	0.45	1	1	0.63	1	0	8518.08	80	7.5	10.154	5	32	49	30	3	46	12	10	2	0.578947368421053	.	.	.	0	1	0	0	0	0	1	1	10.41	14.71	0.888888888888889
Lmb_nzt4_12096	-0.7446809	-1.1331835	0.3248165	.	.	.	.	.	0	.	0	.	0	.	0.438	0.319	0	0	0.69	0	0	7180.33	69	2.0	8.2691	3	30	45	26	4	43	10	6	4	0.578947368421053	.	.	.	0	0	0	0	0	0	0	0	0.2	0.2	0.0
Lmb_nzt4_10067	-0.7446809	-5.2452545	0.1007455	.	.	.	.	.	0	.	0	.	0	.	0.0	0.109	0	0	0.74	0	0	8191.46	79	6.0	9.8086	4	40	53	21	6	45	9	8	1	0.521739130434783	.	.	.	0	0	0	0	0	0	0	0	0.22	0.22	0.0
Lmb_nzt4_05140	-0.74564266	-3.618177	2.249823	.	.	.	.	.	0	.	0	.	0	.	0.0	0.022	1	1	0.46	1	0	49504.36	466	1.0	6.5877	6	180	289	118	61	268	82	46	36	0.579710144927536	0.0	1.0	0.0	1	1	1	1	0	1	1	1	13.15	47.5	0.0
Lmb_nzt4_01504	-0.7466248	-2.7219545	-6.9099545	.	.	.	.	.	0	.	0	.	0	.	0.998	0.7	0	0	0.26	0	1	17397.11	161	3.0	7.5795	7	60	92	56	18	101	33	19	14	0.58974358974359	.	.	.	0	0	0	0	0	0	2	2	6.51	42.17	0.0
Lmb_nzt4_11794	-0.7471914	-1.665302	4.154698	.	.	.	.	.	0	.	0	.	0	.	0.0	0.03	1	1	0.8	0	0	23142.86	226	-2.0	6.0494	2	106	166	64	26	133	28	15	13	0.402597402597403	0.0	0.0	0.0	1	1	0	1	0	1	0	0	9.35	18.86	0.0
Lmb_nzt4_05095	-0.75081706	-4.046569	-0.722569	.	.	.	.	.	0	.	0	.	0	.	0.069	0.377	0	0	0.68	0	0	10306.79	94	9.0	10.3186	3	40	56	25	14	56	14	12	2	0.909090909090909	.	.	.	0	0	0	0	0	0	0	0	12.31	13.51	0.0
Lmb_nzt4_03314	-0.7511393	6.4401645	2.5401645	.	.	.	.	.	0	.	0	.	0	.	0.869	0.781	1	1	0.48	0	0	25936.88	247	4.0	8.5181	0	89	139	92	24	151	53	30	23	0.73972602739726	.	.	.	0	1	0	0	0	1	0	0	4.58	6.45	0.0
Lmb_nzt4_02249	-0.7527702	4.343924	0.149924	.	.	.	.	.	0	.	0	.	0	.	0.92	0.779	0	0	0.63	0	0	10417.74	93	3.0	8.1231	4	30	54	22	14	55	16	10	6	0.846153846153846	.	.	.	0	0	0	0	0	0	0	0	0.0	0.03	0.0
Lmb_nzt4_09095	-0.75315666	-1.2905655	3.6414345	.	.	.	.	.	0	.	0	.	0	.	0.004	0.174	1	1	0.37	0	0	20264.38	180	25.0	11.9581	1	53	89	45	33	98	46	40	6	0.64	.	.	.	1	1	1	0	0	0	0	0	1.18	1.2	0.0
Lmb_nzt4_08539	-0.75364304	4.323625	-0.584375	.	.	.	.	.	0	.	0	.	0	.	0.999	0.819	0	0	0.74	0	0	18777.72	173	5.5	7.9405	11	65	97	45	20	104	34	21	13	1.02631578947368	.	.	.	0	0	0	0	0	0	0	0	0.11	0.11	0.0
Lmb_nzt4_10559	-0.7536943	-0.885945000000001	3.170055	.	.	.	.	.	0	.	0	.	0	.	0.00700000000000001	0.317	1	1	0.75	0	0	7614.7	66	6.0	8.9328	4	26	36	14	14	37	10	9	1	0.692307692307692	.	.	.	1	0	0	0	0	0	0	0	0.0	0.0	0.0
Lmb_nzt4_00165	-0.7554184	-3.4771175	2.4568825	.	.	.	.	.	0	.	0	.	0	.	0.0	0.011	1	1	0.27	1	0	103397.35	957	-11.5	5.4872	9	366	561	238	74	445	222	110	112	0.643518518518518	1.0	1.0	0.0	1	0	1	1	1	1	1	0	0.78	5.99	0.0
Lmb_nzt4_05943	-0.755911	4.693911	0.061911	.	.	.	.	.	0	.	0	.	0	.	1.0	0.772	0	0	0.74	0	0	9049.8	85	2.5	7.4267	11	36	54	27	9	62	16	10	6	0.473684210526316	.	.	.	0	0	0	0	0	0	0	0	13.4	18.07	0.0
Lmb_nzt4_02306	-0.75768673	-4.4742975	-3.1602975	.	.	.	.	.	0	.	0	.	0	.	0.642	0.139	0	0	0.49	1	0	9046.62	80	4.5	10.2405	0	17	42	19	11	54	15	10	5	0.769230769230769	.	.	.	0	0	0	0	0	0	1	0	18.41	18.41	0.0
Lmb_nzt4_08327	-0.7615025	2.25405	4.74405	.	.	.	.	.	0	.	0	.	0	.	0.408	0.177	1	1	0.2	0	0	10784.76	95	13.5	11.2321	2	27	41	31	17	57	19	18	1	1.44444444444444	0.0	0.0	0.0	1	1	1	1	1	1	0	1	19.19	19.45	0.478260869565217
Lmb_nzt4_11870	-0.7626723	1.91839	1.54639	.	.	.	.	.	0	.	0	.	0	.	0.79	0.272	1	1	0.14	1	0	12559.6	109	1.5	7.722	3	27	50	36	11	63	24	13	11	1.21052631578947	.	.	.	1	0	1	0	0	1	1	1	27.92	30.06	0.0
Lmb_nzt4_06322	-0.76334405	-6.9621905	-5.1561905	.	.	.	.	.	0	.	0	.	0	.	0.255	0.444	0	1	0.55	0	1	21474.68	200	-1.0	5.2582	2	75	117	69	15	111	35	17	18	1.15384615384615	0.0	0.0	1.0	1	1	1	1	0	1	3	3	21.01	78.57	0.666666666666667
Lmb_nzt4_12853	-0.76410556	3.9418285	-0.7621715	.	.	.	.	.	0	.	0	.	0	.	0.972	0.812	0	0	0.77	0	0	7155.05	67	3.0	8.5599	2	28	39	15	5	36	12	8	4	0.631578947368421	.	.	.	0	0	0	0	0	0	0	0	0.0	0.0	0.0
Lmb_nzt4_04493	-0.7644303	3.9180505	3.2760505	.	.	.	.	.	0	.	0	.	0	.	0.372	0.735	1	1	0.74	0	0	3648.27	34	2.0	9.5078	1	13	21	12	1	19	6	4	2	0.875	.	.	.	1	0	0	0	0	0	0	0	0.11	0.11	0.0
Lmb_nzt4_13948	-0.76519275	2.961694	0.261694	.	.	.	.	.	0	.	0	.	0	.	1.0	0.45	0	0	0.67	0	0	8129.19	68	5.5	9.2383	3	13	36	11	14	39	11	9	2	1.4375	.	.	.	0	0	0	0	0	0	0	0	0.0	0.0	0.0
Lmb_nzt4_08014	-0.76614654	-1.1086685	2.5053315	.	.	.	reduced_virulence	PHI:479	0	.	0	.	0	.	0.0	0.231	1	1	0.65	1	0	37350.99	342	-12.0	4.5507	17	135	204	89	49	201	70	31	39	0.822784810126582	0.0	0.0	0.0	1	1	1	1	1	1	1	1	0.0	25.21	0.0
Lmb_nzt4_08817	-0.7666161	2.9486345	-0.4473655	.	.	.	.	.	0	.	0	.	0	.	0.949	0.617	0	0	0.2	0	0	22049.76	204	7.0	8.1784	4	72	120	50	20	103	58	35	23	0.636363636363636	.	.	.	0	0	0	0	0	0	0	0	0.0	0.0	0.0
Lmb_nzt4_12727	-0.76719975	-5.3235355	-4.4855355	.	.	.	unaffected_pathogenicity,reduced_virulence	PHI:5828,PHI:5811,PHI:5800,PHI:5850,PHI:5843,PHI:5864,PHI:5812,PHI:5824,PHI:5857,PHI:5815,PHI:5795,PHI:5865,PHI:5871,PHI:5862,PHI:404,PHI:5847,PHI:5863,PHI:5873,PHI:5794,PHI:5834,PHI:5816,PHI:5874,PHI:5788,PHI:5822,PHI:5833,PHI:5854,PHI:5819,PHI:5851,PHI:5872,PHI:9103,PHI:5777,PHI:5797,PHI:5830,PHI:5836,PHI:5845,PHI:7194,PHI:5792,PHI:5818,PHI:9104,PHI:5859,PHI:5866,PHI:5817,PHI:5838,PHI:5839,PHI:…	0	.	1	PF05730	0	.	0.0	0.027	0	1	0.35	0	1	51597.15	469	17.0	8.6028	17	158	251	151	56	279	89	56	33	1.31111111111111	0.0	1.0	0.0	1	1	1	1	1	1	7	7	9.03	159.83	0.0
Lmb_nzt4_12710	-0.7692113	3.328638	0.112638	.	.	.	.	.	0	.	0	.	0	GH128	0.816	0.72	0	0	0.6	0	0	23518.02	208	-6.5	5.0353	4	61	115	52	36	113	54	26	28	1.21739130434783	.	.	.	0	0	0	0	0	0	0	0	0.0	0.02	0.0
Lmb_nzt4_00321	-0.76988256	-4.7488345	-0.5408345	.	.	.	reduced_virulence	PHI:3942,PHI:744,PHI:7446	0	.	0	.	0	.	0.0	0.132	0	0	0.13	0	0	47653.25	447	-3.0	6.0163	2	154	250	146	41	256	108	55	53	0.846153846153846	.	.	.	0	0	0	0	0	0	0	0	0.0	0.04	0.0
Lmb_nzt4_01985	-0.77012014	-1.356878	3.839122	.	.	.	.	.	0	.	0	.	0	.	0.029	0.105	1	1	0.48	0	0	12080.87	119	0.5	6.9469	2	48	68	35	6	79	15	8	7	0.217391304347826	.	.	.	0	1	0	0	0	1	0	0	0.01	0.02	0.0
Lmb_nzt4_10965	-0.77029836	-2.769355	-0.465355	.	.	.	.	.	0	.	0	.	0	.	0.529	0.087	0	0	0.15	0	0	11060.08	104	-0.5	6.2141	1	38	63	24	8	53	23	12	11	0.27027027027027	.	.	.	0	0	0	0	0	0	0	0	0.0	0.0	0.0
Lmb_nzt4_11021	-0.77029836	1.3155295	-0.3004705	.	.	.	loss_of_pathogenicity,reduced_virulence	PHI:2155,PHI:772,PHI:4606,PHI:797,PHI:4182,PHI:316,PHI:334,PHI:311,PHI:3514	0	.	0	.	0	.	0.013	0.423	0	0	0.64	0	0	36046.42	328	2.0	6.6714	12	115	198	98	42	172	75	43	32	0.968253968253968	.	.	.	0	0	0	0	0	0	0	0	0.0	0.01	0.0
Lmb_nzt4_05944	-0.77029836	-3.3399135	-0.1719135	.	.	.	.	.	0	.	0	.	0	.	0.294	0.178	0	0	0.48	0	0	10741.93	96	7.0	9.5524	4	36	56	16	13	51	16	12	4	0.56	.	.	.	0	0	0	0	0	0	0	0	0.01	0.01	0.0
Lmb_nzt4_12430	-0.77179205	7.1145045	2.7765045	.	.	.	.	.	0	.	0	.	0	.	0.893	0.83	1	1	0.13	0	0	23036.23	211	0.0	6.4946	1	70	113	63	23	120	56	29	27	0.818181818181818	.	.	.	0	1	0	0	0	0	0	0	0.12	0.12	0.0
Lmb_nzt4_02146	-0.7727424	1.5395565	5.0635565	.	.	.	unaffected_pathogenicity,reduced_virulence	PHI:6556	0	.	0	.	0	.	0.0	0.246	1	1	0.1	0	0	46473.02	430	4.5	7.1213	6	143	226	137	39	236	113	62	51	0.94059405940594	0.0	0.0	0.0	1	1	1	1	1	1	0	0	3.93	5.15	0.0
Lmb_nzt4_12006	-0.773443	-2.949577	-0.505577	.	.	.	reduced_virulence	PHI:6382	0	.	0	.	0	GH109	0.002	0.424	0	0	0.14	0	0	40175.39	368	-1.0	6.3642	8	123	198	104	45	205	91	48	43	0.883720930232558	.	.	.	0	0	0	0	0	0	0	0	0.0	0.0	0.0
Lmb_nzt4_10322	-0.7744107	6.6106485	2.8906485	.	.	.	.	.	0	.	0	.	0	.	0.929	0.691	1	1	0.55	0	0	12261.02	111	6.0	8.5196	6	43	64	27	15	61	20	14	6	0.782608695652174	.	.	.	1	0	0	0	0	0	0	0	0.0	0.04	0.0
Lmb_nzt4_08432	-0.77469766	-4.848851	-4.484851	.	.	.	unaffected_pathogenicity,reduced_virulence	PHI:5810,PHI:5828,PHI:5844,PHI:5811,PHI:5800,PHI:5850,PHI:5843,PHI:5864,PHI:5812,PHI:5824,PHI:5857,PHI:5815,PHI:5865,PHI:5795,PHI:5871,PHI:441,PHI:5862,PHI:5855,PHI:5847,PHI:5863,PHI:5873,PHI:5794,PHI:5834,PHI:5840,PHI:5816,PHI:5788,PHI:5874,PHI:5822,PHI:5854,PHI:5833,PHI:5851,PHI:5872,PHI:5870,PHI:9103,PHI:5777,PHI:5830,PHI:5836,PHI:7194,PHI:5792,PHI:5868,PHI:5852,PHI:5818,PHI:9104,PHI:5859,PHI:…	0	.	1	PF05730	0	.	0.0	0.106	0	1	0.27	0	1	50407.83	462	5.0	7.4361	17	170	236	158	55	289	75	42	33	1.06862745098039	0.0	0.0	0.0	1	1	1	1	1	1	7	8	14.38	174.5	0.0
Lmb_nzt4_01500	-0.77837944	-5.131664	-4.485664	.	.	.	unaffected_pathogenicity,loss_of_pathogenicity,reduced_virulence	PHI:5828,PHI:5844,PHI:874,PHI:5811,PHI:5800,PHI:5850,PHI:5843,PHI:5864,PHI:5812,PHI:5824,PHI:5857,PHI:5795,PHI:5871,PHI:441,PHI:5862,PHI:5855,PHI:404,PHI:5847,PHI:5863,PHI:5873,PHI:5794,PHI:5834,PHI:5840,PHI:5816,PHI:5869,PHI:5874,PHI:5822,PHI:5854,PHI:5833,PHI:5851,PHI:9103,PHI:5777,PHI:5797,PHI:5830,PHI:5836,PHI:7194,PHI:5792,PHI:5868,PHI:5852,PHI:9104,PHI:5859,PHI:5866,PHI:5817,PHI:5838,PHI:58…	0	.	1	PF05730	0	.	0.0	0.0590000000000001	0	1	0.42	0	1	46587.93	424	15.0	8.8871	16	138	224	148	43	254	71	44	27	1.61428571428571	1.0	0.0	0.0	1	1	1	1	1	1	7	6	7.2	153.81	0.0
Lmb_nzt4_10017	-0.77845466	2.801596	5.579596	.	.	.	.	.	0	.	0	.	0	.	0.398	0.139	1	1	0.38	0	0	7609.15	67	0.0	6.4394	2	16	30	24	11	49	15	8	7	1.0	0.0	0.0	0.0	1	1	1	1	0	1	0	1	20.38	20.39	0.95
Lmb_nzt4_05902	-0.7791238	2.4286065	-0.2953935	.	.	.	.	.	0	.	0	.	0	.	0.96	0.494	0	0	0.46	0	0	8809.05	83	2.5	7.8932	2	34	49	29	8	47	16	10	6	0.363636363636364	.	.	.	0	0	0	0	0	0	0	0	0.03	0.04	0.0
Lmb_nzt4_02206	-0.7803775	3.1714875	-0.3625125	.	.	.	.	.	0	.	0	.	0	.	1.0	0.589	0	0	0.57	0	0	7414.9	67	7.5	9.6955	6	26	37	21	5	43	10	9	1	0.352941176470588	.	.	.	0	0	0	0	0	0	0	0	0.03	0.03	0.0
Lmb_nzt4_01811	-0.7805126	-1.127556	4.812444	.	.	.	unaffected_pathogenicity	PHI:2488,PHI:2510	0	.	0	.	0	GH47	0.0	0.01	1	1	0.16	0	0	116661.09	1057	-4.0	6.2903	11	334	563	308	121	593	241	126	115	0.75390625	1.0	0.0	0.0	1	1	1	1	0	1	0	0	14.47	14.5	0.0
Lmb_nzt4_04317	-0.78092647	4.8955885	-0.4744115	.	.	.	.	.	0	.	0	.	0	.	1.0	0.895	0	0	0.8	0	0	10230.86	93	10.0	8.3748	12	41	57	23	16	56	22	18	4	0.7	.	.	.	0	0	0	0	0	0	0	0	0.0	0.01	0.0
Lmb_nzt4_08650	-0.7813699	-5.5926585	-0.5046585	.	.	.	.	.	0	.	0	.	0	.	0.0	0.152	0	0	0.42	0	0	35786.87	336	-17.0	4.4022	9	117	202	97	35	200	81	34	47	0.701030927835051	.	.	.	0	0	0	0	0	0	0	0	0.0	0.01	0.0
Lmb_nzt4_05394	-0.7815448	1.15205	-0.38395	.	.	.	.	.	0	.	0	.	0	.	0.996	0.26	0	0	0.73	0	0	17399.29	168	9.0	8.9381	8	78	118	35	9	89	35	23	12	0.229508196721311	.	.	.	0	0	0	0	0	0	0	0	0.0	0.0	0.0
Lmb_nzt4_08776	-0.78160655	9.095327	0.087327	.	.	.	.	.	0	.	1	PF00187	0	CBM18	1.0	0.668	0	0	0.93	0	0	17572.69	174	3.0	7.5052	18	92	123	40	13	104	18	11	7	0.63265306122449	.	.	.	0	0	0	0	0	0	0	0	0.0	0.01	0.0
Lmb_nzt4_11136	-0.781773	-6.2504	-0.4784	.	.	.	.	.	0	.	0	.	0	.	0.0	0.038	0	0	0.58	0	0	13350.76	127	8.5	9.1017	5	52	88	22	11	60	22	17	5	0.35	.	.	.	0	0	0	0	0	0	0	0	0.0	0.0	0.0
Lmb_nzt4_00829	-0.7827445	0.1236145	3.8196145	.	.	.	.	.	0	.	0	.	0	.	0.005	0.379	1	1	0.09	0	0	34690.35	313	9.0	9.5914	0	101	156	96	39	160	70	42	28	1.125	.	.	.	1	1	0	0	1	1	0	1	19.28	19.28	1.0
Lmb_nzt4_09705	-0.7845634	-5.4131375	-4.4671375	.	.	.	unaffected_pathogenicity,reduced_virulence	PHI:5828,PHI:5811,PHI:5800,PHI:5843,PHI:5812,PHI:5864,PHI:441,PHI:5862,PHI:5855,PHI:404,PHI:5847,PHI:5863,PHI:5873,PHI:5834,PHI:5840,PHI:5874,PHI:5788,PHI:5822,PHI:5833,PHI:5851,PHI:5870,PHI:9103,PHI:5777,PHI:5836,PHI:5845,PHI:7194,PHI:5792,PHI:5868,PHI:5818,PHI:9104,PHI:5859,PHI:5839,PHI:5866,PHI:5838,PHI:2165,PHI:5849,PHI:5820,PHI:5846,PHI:5821,PHI:5776,PHI:5793,PHI:5860,PHI:5835,PHI:5869	0	.	1	PF05730	0	.	0.0	0.00900000000000001	0	1	0.25	0	1	49443.79	443	35.0	10.7673	14	149	219	161	48	269	70	54	16	1.35365853658537	1.0	1.0	0.0	1	1	1	1	1	1	7	7	0.8	154.13	0.0
Lmb_nzt4_04519	-0.7850175	3.071653	-0.558347	.	.	.	.	.	0	.	0	.	0	.	0.935	0.67	0	0	0.56	0	0	22099.11	211	0.5	6.6473	0	81	119	70	17	120	43	23	20	0.814814814814815	.	.	.	0	0	0	0	0	0	0	0	0.0	0.02	0.0
Lmb_nzt4_08948	-0.78550184	-1.719419	3.208581	.	.	.	reduced_virulence	PHI:4606,PHI:316	0	.	0	.	0	.	0.0	0.012	1	1	0.59	0	0	64290.51	607	4.0	7.0059	4	250	376	189	61	324	129	70	59	0.728476821192053	.	.	.	0	0	0	0	0	1	0	0	0.0	0.02	0.0
Lmb_nzt4_08168	-0.7857921	-0.9461965	3.7758035	.	.	.	.	.	0	.	0	.	0	.	0.187	0.026	1	1	0.5	0	0	8739.15	79	5.0	9.7984	2	27	43	22	8	43	12	9	3	0.875	.	.	.	0	1	0	0	0	0	0	0	0.09	0.09	0.0
Lmb_nzt4_00335	-0.7868283	-9.1899525	-3.4119525	.	.	.	.	.	0	.	0	.	0	.	0.00700000000000001	0.03	0	1	0.35	0	1	7659.01	67	0.5	6.6999	2	17	32	23	12	41	8	5	3	1.875	0.0	0.0	0.0	1	1	1	1	1	0	2	0	6.19	6.19	0.0
Lmb_nzt4_11197	-0.78688896	-5.0591795	-0.5051795	.	.	.	.	.	0	.	0	.	0	.	0.001	0.24	0	0	0.18	0	0	37779.72	348	-6.5	5.0396	7	121	183	98	25	181	88	42	46	0.907894736842105	.	.	.	0	0	0	0	0	0	0	0	0.0	0.01	0.0
Lmb_nzt4_05743	-0.7872076	7.7397795	3.3597795	.	.	.	.	.	0	.	0	.	0	.	1.0	0.73	1	1	0.78	0	0	7972.38	74	11.5	9.8697	8	31	48	20	7	42	18	16	2	0.428571428571429	.	.	.	0	1	0	0	0	0	0	0	0.03	0.03	0.0
Lmb_nzt4_11014	-0.78915524	-0.882016500000001	4.5959835	.	.	.	.	.	0	.	0	.	0	.	0.0	0.087	1	1	0.48	0	0	48259.02	444	-8.5	4.8963	9	160	271	119	49	236	68	32	36	1.08791208791209	0.0	1.0	0.0	1	1	1	1	1	1	0	0	0.86	1.23	0.0
Lmb_nzt4_08506	-0.78915524	-0.854953500000001	4.5450465	.	.	.	.	.	0	.	0	.	0	.	0.0	0.1	1	1	0.6	0	0	45589.03	423	-3.0	5.364	8	161	265	118	41	225	61	30	31	0.98876404494382	0.0	0.0	0.0	1	1	1	1	1	1	0	0	0.02	0.1	0.0
Lmb_nzt4_12166	-0.7929225	1.2612175	2.6532175	.	.	.	.	.	0	.	0	.	0	.	0.597	0.171	1	1	0.38	0	0	22074.25	203	11.0	9.1712	6	75	119	45	24	116	37	26	11	0.517857142857143	.	.	.	0	1	0	0	0	0	0	0	0.23	0.26	0.0
Lmb_nzt4_02123	-0.7929225	-8.8939775	-0.6099775	.	.	.	lethal,unaffected_pathogenicity,reduced_virulence	PHI:5083,PHI:3688,PHI:3689,PHI:5082,PHI:2529,PHI:598	0	.	0	.	0	.	0.0	0.286	0	0	0.44	0	0	41249.04	398	1.5	6.827	6	149	237	144	25	234	87	46	41	0.754237288135593	.	.	.	0	0	0	0	0	0	0	0	0.05	0.6	0.0
Lmb_nzt4_11889	-0.7929225	1.3937925	-0.3102075	.	.	.	.	.	0	.	0	.	0	.	0.892	0.392	0	0	0.65	0	0	9190.68	85	3.5	8.1405	4	31	51	24	6	48	15	10	5	0.571428571428571	.	.	.	0	0	0	0	0	0	0	0	0.3	0.31	0.0
Lmb_nzt4_02460	-0.7944888	0.9132465	-0.4307535	.	.	.	.	.	0	.	0	.	0	.	0.322	0.902	0	0	0.34	0	0	7740.61	70	1.0	7.1638	1	26	37	14	5	32	16	9	7	0.764705882352941	.	.	.	0	0	0	0	0	0	0	0	0.0	0.0	0.0
Lmb_nzt4_10741	-0.7952893	3.5787955	-0.6632045	.	.	.	.	.	0	.	0	.	0	.	0.995	0.712	0	0	0.42	0	0	18894.85	176	6.0	8.0463	9	71	103	56	15	100	37	23	14	0.638888888888889	.	.	.	0	0	0	0	0	0	0	0	0.0	0.57	0.0
Lmb_nzt4_02366	-0.7955173	3.629115	0.419115	.	.	.	.	.	0	.	0	.	0	.	0.973	0.562	0	0	0.58	0	0	8118.24	72	2.5	7.2999	5	30	40	18	12	37	15	10	5	1.09090909090909	.	.	.	0	0	0	0	0	0	0	0	0.02	0.02	0.0
Lmb_nzt4_06148	-0.79610956	-5.887291	-0.505291	.	.	.	.	.	0	.	0	.	0	.	0.0	0.103	0	0	0.49	0	0	48200.06	447	5.5	7.6356	1	153	247	141	45	258	97	54	43	0.705882352941176	.	.	.	0	0	0	0	0	0	0	0	0.0	0.01	0.0
Lmb_nzt4_00716	-0.7979226	4.5079085	0.0499085	.	.	.	.	.	0	.	0	.	0	.	0.98	0.763	0	0	0.63	0	0	7707.88	70	2.5	7.7064	4	27	41	20	10	42	14	9	5	0.631578947368421	.	.	.	0	0	0	0	0	0	0	0	11.53	11.53	0.0
Lmb_nzt4_07185	-0.8006036	3.386132	-0.591868	.	.	.	.	.	0	.	0	.	0	.	0.977	0.686	0	0	0.42	0	0	13900.0	127	8.5	10.0685	4	45	68	37	14	74	24	17	7	0.636363636363636	.	.	.	0	0	0	0	0	0	0	0	1.42	1.44	0.0
Lmb_nzt4_09658	-0.8025303	-6.4141305	-0.5101305	.	.	.	.	.	0	.	0	.	0	.	0.0	0.016	0	0	0.15	0	0	46343.97	431	-10.5	5.0624	4	159	242	134	49	242	102	49	53	0.717948717948718	.	.	.	0	0	0	0	0	0	0	0	0.2	0.22	0.0
Lmb_nzt4_07346	-0.8042419	3.606249	-0.587751	.	.	.	.	.	0	.	0	.	0	.	0.931	0.768	0	0	0.47	0	0	11344.82	105	4.0	8.3004	3	38	64	32	15	62	20	13	7	0.714285714285714	.	.	.	0	0	0	0	0	0	0	0	0.22	0.22	0.0
Lmb_nzt4_06523	-0.804623	4.3255875	-0.4384125	.	.	.	.	.	0	.	0	.	0	.	1.0	0.794	0	0	0.46	0	0	12805.86	114	11.0	10.3197	6	40	61	30	10	63	26	19	7	0.48	.	.	.	0	0	0	0	0	0	0	0	0.01	0.01	0.0
Lmb_nzt4_10364	-0.80494916	-4.427612	-0.893612	.	.	.	.	.	0	.	0	.	0	.	0.207	0.204	0	0	0.46	0	0	17626.52	163	11.5	10.5469	3	60	94	45	18	106	25	19	6	0.469387755102041	.	.	.	0	0	0	0	0	0	0	0	9.55	24.23	0.0
Lmb_nzt4_03752	-0.80668163	1.167235	-0.0867649999999999	.	.	.	.	.	0	.	0	.	0	.	0.718	0.491	0	0	0.78	0	0	11062.58	96	4.5	8.2387	6	35	57	25	17	52	16	11	5	1.28571428571429	.	.	.	0	0	0	0	0	0	0	0	0.06	0.1	0.0
Lmb_nzt4_09281	-0.80671906	3.659693	1.793693	.	.	.	.	.	0	.	0	.	0	.	0.975	0.336	1	1	0.73	1	0	13452.78	127	6.0	8.1686	7	51	79	50	16	85	17	13	4	0.416666666666667	.	.	.	1	1	0	0	0	0	1	1	23.69	23.71	1.0
Lmb_nzt4_01640	-0.80685997	5.020969	3.322969	.	.	.	.	.	0	.	0	.	0	.	0.669	0.614	1	1	0.2	0	0	23442.88	210	8.5	10.0376	0	73	98	57	29	123	54	32	22	0.882352941176471	.	.	.	1	1	0	0	0	1	0	1	17.08	29.88	0.8
Lmb_nzt4_06867	-0.80884576	-0.618018999999999	5.201981	.	.	.	.	.	0	.	0	.	0	.	0.0	0.03	1	1	0.0	0	0	73300.13	650	-16.5	5.0343	17	183	335	161	79	332	182	87	95	1.05426356589147	0.0	0.0	0.0	1	1	1	1	1	1	0	0	1.09	1.13	0.0
Lmb_nzt4_06746	-0.80897355	4.7503225	-0.5296775	.	.	.	.	.	0	.	0	.	0	.	1.0	0.88	0	0	0.68	0	0	13120.14	122	6.0	8.1718	10	47	75	39	12	75	22	15	7	0.6875	.	.	.	0	0	0	0	0	0	0	0	0.52	12.71	0.0
Lmb_nzt4_07584	-0.80900335	3.933771	-0.536229	.	.	.	.	.	0	.	0	.	0	.	0.871	0.874	0	0	0.46	0	0	17394.7	160	3.5	7.9287	2	57	95	49	19	88	36	21	15	0.82051282051282	.	.	.	0	0	0	0	0	0	0	0	0.04	0.11	0.0
Lmb_nzt4_12074	-0.81057477	-10.5236665	-0.5016665	.	.	.	lethal,unaffected_pathogenicity	PHI:1584,PHI:1569	0	.	0	.	0	.	0.0	0.163	0	0	0.21	0	0	30655.12	281	37.0	11.234	4	94	149	69	26	147	85	64	21	0.821917808219178	.	.	.	0	0	0	0	0	0	0	0	0.0	0.0	0.0
Lmb_nzt4_03833	-0.81060636	2.3032565	0.2152565	.	.	.	.	.	0	.	0	.	0	.	0.998	0.35	0	0	0.67	0	0	8206.39	74	9.0	11.0037	4	27	46	15	5	36	18	14	4	0.380952380952381	.	.	.	0	0	0	0	0	0	0	0	0.0	0.0	0.0
Lmb_nzt4_10589	-0.81060636	1.6147345	0.1447345	.	.	.	.	.	0	.	0	.	0	.	0.996	0.249	0	0	0.48	0	0	8238.21	74	7.0	10.414	3	25	46	13	7	34	19	14	5	0.55	.	.	.	0	0	0	0	0	0	0	0	0.0	0.0	0.0
Lmb_nzt4_08175	-0.81060636	1.4296995	0.1396995	.	.	.	.	.	0	.	0	.	0	.	0.903	0.312	0	0	0.46	0	0	8804.83	78	9.0	10.4338	3	26	46	15	12	36	20	16	4	0.823529411764706	.	.	.	0	0	0	0	0	0	0	0	0.1	0.1	0.0
Lmb_nzt4_00698	-0.81060636	0.602112999999999	0.104113	.	.	.	.	.	0	.	0	.	0	.	0.89	0.193	0	0	0.46	0	0	8754.93	76	6.5	11.1805	3	25	44	16	7	36	25	16	9	0.714285714285714	.	.	.	0	0	0	0	0	0	0	0	0.0	0.0	0.0
Lmb_nzt4_11711	-0.81093585	5.100809	-0.065191	.	.	.	.	.	0	.	0	.	0	.	1.0	0.861	0	0	0.49	0	0	12229.19	113	8.5	9.5116	5	41	63	34	14	70	25	18	7	0.62962962962963	.	.	.	0	0	0	0	0	0	0	0	0.03	0.06	0.0
Lmb_nzt4_10621	-0.8118384	-2.1615075	3.7844925	.	.	.	lethal,increased_virulence_(hypervirulence),reduced_virulence,unaffected_pathogenicity,loss_of_pathogenicity	PHI:7696,PHI:5271,PHI:6957,PHI:59,PHI:9460,PHI:8929,PHI:2837,PHI:2802,PHI:7485,PHI:5440,PHI:9039,PHI:2844,PHI:685,PHI:2312,PHI:2269,PHI:2247,PHI:784,PHI:4077,PHI:2022,PHI:2835,PHI:3301	0	.	0	.	0	CE4	0.0	0.00900000000000001	1	1	0.16	0	0	70871.15	641	-11.0	5.3011	9	193	344	186	71	350	153	75	78	0.928057553956834	.	.	.	1	0	1	0	1	1	0	0	0.96	0.96	0.0
Lmb_nzt4_04307	-0.8121438	2.3430435	-0.4949565	.	.	.	.	.	0	.	0	.	0	.	0.911	0.562	0	0	0.55	0	0	14076.31	129	9.5	9.9954	5	44	72	42	11	71	23	17	6	0.838709677419355	.	.	.	0	0	0	0	0	0	0	0	0.01	0.01	0.0
Lmb_nzt4_05729	-0.81229985	8.65399	3.99799	.	.	.	.	.	0	.	0	.	0	.	1.0	0.776	1	1	0.46	0	0	8215.31	73	6.0	8.0531	9	31	38	17	12	35	15	12	3	1.55555555555556	.	.	.	0	0	0	0	0	0	0	0	0.04	0.04	0.0
Lmb_nzt4_12070	-0.8132787	-3.259202	2.668798	.	.	.	.	.	0	.	0	.	0	GH105	0.0	0.012	1	1	0.62	1	0	57889.89	535	-5.0	5.627	8	202	315	149	69	297	104	52	52	0.960629921259842	0.0	0.0	0.0	1	1	1	1	1	1	1	0	0.04	10.59	0.0
Lmb_nzt4_07450	-0.8132787	2.5636245	2.8736245	.	.	.	reduced_virulence,unaffected_pathogenicity,loss_of_pathogenicity	PHI:6713,PHI:2808,PHI:6711,PHI:434,PHI:6712,PHI:6715,PHI:6530,PHI:522,PHI:6714,PHI:33	0	.	0	.	0	GH158,GH72,GH157,GH5	0.0	0.115	1	1	0.6	1	0	48241.65	453	-8.5	4.7519	8	173	281	120	47	249	100	46	54	0.974358974358974	0.0	0.0	0.0	1	1	1	1	1	1	1	1	0.22	19.03	0.0
Lmb_nzt4_13498	-0.8132787	-2.8987295	3.0472705	.	.	.	.	.	0	.	0	.	0	.	0.0	0.00900000000000001	1	1	0.68	1	0	74902.0	677	-10.5	5.0628	16	226	382	182	93	383	127	61	66	1.01315789473684	0.0	0.0	0.0	1	1	1	1	1	1	1	1	4.37	22.56	0.0
Lmb_nzt4_09633	-0.81636286	-1.236459	-3.066459	.	.	.	.	.	0	.	0	.	0	.	0.992	0.313	0	0	0.49	1	0	10025.64	94	4.5	8.1715	1	32	50	34	11	55	16	12	4	0.4	.	.	.	0	0	0	0	0	0	1	0	1.52	18.84	0.0
Lmb_nzt4_07916	-0.8165059	-6.4380185	-0.5040185	.	.	.	.	.	0	.	0	.	0	.	0.0	0.011	0	0	0.09	0	0	42945.32	399	-32.0	4.1451	3	131	220	107	28	203	109	40	69	0.6875	.	.	.	0	0	0	0	0	0	0	0	0.0	0.0	0.0
Lmb_nzt4_05084	-0.81659365	-6.4470665	-0.5070665	.	.	.	.	.	0	.	0	.	0	.	0.0	0.01	0	0	0.12	0	0	74077.24	671	-11.0	5.4071	12	219	369	200	63	347	172	85	87	0.779310344827586	.	.	.	0	0	0	0	0	0	0	0	0.0	0.01	0.0
Lmb_nzt4_10654	-0.8169682	-0.7872225	4.7207775	.	.	.	.	.	0	.	0	.	0	GH16	0.0	0.082	1	1	0.66	0	0	45887.55	441	-22.5	4.1425	5	179	307	113	36	245	81	30	51	0.609929078014184	1.0	0.0	0.0	1	1	1	1	1	1	0	0	0.39	1.53	0.0
Lmb_nzt4_04515	-0.81805897	-5.976614	-0.504614	.	.	.	.	.	0	.	0	.	0	.	0.0	0.088	0	0	0.11	0	0	41781.55	390	-10.5	4.7007	14	144	224	125	28	227	84	38	46	0.639175257731959	.	.	.	0	0	0	0	0	0	0	0	0.0	0.05	0.0
Lmb_nzt4_01197	-0.8182111	1.6314385	-1.1825615	.	.	.	.	.	0	.	0	.	0	.	0.793	0.676	0	0	0.59	0	0	7721.71	70	5.5	10.4149	0	29	39	18	10	38	12	9	3	0.9	.	.	.	0	0	0	0	0	0	0	0	1.34	1.34	0.0
Lmb_nzt4_13323	-0.8185235	-0.956448	4.911552	.	.	.	.	.	0	.	0	.	0	.	0.0	0.022	1	1	0.49	0	0	9990.57	92	8.0	12.2016	2	33	51	26	12	53	10	10	0	0.391304347826087	0.0	0.0	0.0	1	1	0	1	0	1	0	0	16.75	16.76	0.0
Lmb_nzt4_04995	-0.8189287	-3.278002	2.499998	.	.	.	.	.	0	.	0	.	0	.	0.0	0.037	1	1	0.73	1	0	39180.16	379	15.0	8.5358	15	182	239	102	37	219	63	42	21	0.517857142857143	1.0	0.0	0.0	1	1	1	1	1	1	1	1	2.73	27.45	0.0
Lmb_nzt4_06480	-0.82008314	-3.949224	-2.953224	.	.	.	.	.	0	.	0	.	0	.	0.247	0.587	0	0	0.45	1	0	30454.35	279	1.5	6.7123	6	103	159	69	34	157	65	36	29	0.461538461538462	.	.	.	0	0	0	0	0	0	1	1	0.04	27.48	0.0
Lmb_nzt4_07364	-0.8236171	-2.131814	-2.821814	.	.	.	.	.	0	.	0	.	0	.	0.592	0.523	0	0	0.37	1	0	22148.73	200	7.5	9.8306	2	55	111	61	24	126	43	26	17	0.784313725490196	.	.	.	0	0	0	0	0	0	1	0	12.12	12.67	0.0
Lmb_nzt4_01447	-0.82372904	-0.999724000000001	4.940276	.	.	.	.	.	0	.	0	.	0	.	0.0	0.01	1	1	0.64	0	0	182572.72	1804	-37.5	4.3963	17	902	1337	482	100	879	199	83	116	0.692682926829268	1.0	0.0	0.0	1	0	1	1	1	1	0	0	0.27	0.32	0.0
Lmb_nzt4_09735	-0.8241401	-2.2193265	0.3366735	.	.	.	.	.	0	.	0	.	0	.	0.0	0.574	1	1	0.5	1	0	12124.02	109	5.0	9.6012	1	37	58	18	16	63	21	14	7	0.785714285714286	.	.	.	0	0	0	0	0	1	1	0	3.63	4.76	0.0
Lmb_nzt4_02215	-0.82549787	0.415121999999999	4.335122	.	.	.	reduced_virulence	PHI:4096,PHI:6075	0	.	0	.	0	GT32	0.0	0.18	1	1	0.21	0	0	43805.05	386	1.5	6.7746	2	101	194	104	55	210	98	52	46	1.32530120481928	.	.	.	1	1	1	0	1	1	0	0	5.0	5.0	0.0
Lmb_nzt4_02920	-0.8269483	-0.619102999999999	4.672897	.	.	.	.	.	0	.	0	.	0	.	0.0	0.118	1	1	0.29	0	0	8349.68	69	3.5	8.2902	3	18	28	16	14	37	19	12	7	2.66666666666667	.	.	.	1	1	1	0	1	0	0	0	0.09	0.09	0.0
Lmb_nzt4_08310	-0.8274987	8.521069	3.931069	.	.	.	.	.	0	.	0	.	0	.	0.958	0.807	1	1	0.62	0	0	8470.91	79	1.0	7.036	6	29	48	21	6	53	12	7	5	0.347826086956522	.	.	.	0	0	0	0	0	0	0	0	0.02	0.02	0.0
Lmb_nzt4_13920	-0.8274987	5.087097	0.317097	.	.	.	.	.	0	.	0	.	0	.	1.0	0.795	0	0	0.47	0	0	8181.23	74	-4.0	4.3256	7	27	43	20	8	40	15	6	9	1.58333333333333	.	.	.	0	0	0	0	0	0	0	0	0.03	0.06	0.0
Lmb_nzt4_07319	-0.827986	-5.8574895	-0.5234895	.	.	.	.	.	0	.	0	.	0	.	0.005	0.106	0	0	0.13	0	0	33758.95	314	-9.5	4.8803	4	105	184	91	33	176	87	41	46	0.67948717948718	.	.	.	0	0	0	0	0	0	0	0	0.24	0.31	0.0
Lmb_nzt4_08256	-0.8294692	-2.8935165	-0.5095165	.	.	.	reduced_virulence	PHI:6903	0	.	0	.	0	.	0.001	0.435	0	0	0.13	0	0	40148.32	365	-1.5	6.1781	1	105	194	110	42	199	96	49	47	1.19753086419753	.	.	.	0	0	0	0	0	0	0	0	0.12	0.78	0.0
Lmb_nzt4_00852	-0.82997775	6.092715	4.910715	.	.	.	.	.	0	.	0	.	0	.	0.744	0.453	1	1	0.04	0	0	22209.52	199	-5.5	4.6554	0	46	98	70	15	107	51	23	28	1.5625	0.0	0.0	0.0	1	1	1	1	0	1	0	0	0.03	0.05	0.0
Lmb_nzt4_03963	-0.8301934	-6.29965	-0.50365	.	.	.	.	.	0	.	0	.	0	.	0.011	0.023	0	0	0.46	0	0	22840.31	215	17.0	11.4024	0	92	136	44	17	100	41	31	10	0.402985074626866	.	.	.	0	0	0	0	0	0	0	0	0.0	0.0	0.0
Lmb_nzt4_04008	-0.8301934	-6.09595	-0.50995	.	.	.	.	.	0	.	0	.	0	.	0.001	0.0679999999999999	0	0	0.33	0	0	39473.69	373	-2.5	5.6488	1	145	218	107	16	184	113	56	57	0.525423728813559	.	.	.	0	0	0	0	0	0	0	0	0.0	0.0	0.0
Lmb_nzt4_02694	-0.8316231	0.648717	-0.281283	.	.	.	.	.	0	.	0	.	0	.	0.643	0.512	0	0	0.55	0	0	12517.38	113	8.0	9.5919	4	39	64	33	12	62	18	14	4	0.769230769230769	.	.	.	0	0	0	0	0	0	0	0	0.36	0.36	0.0
Lmb_nzt4_05961	-0.83171415	0.615135	-0.536865	.	.	.	.	.	0	.	0	.	0	.	0.603	0.589	0	0	0.5	0	0	7202.31	66	2.5	8.2819	3	26	40	11	6	36	13	8	5	0.631578947368421	.	.	.	0	0	0	0	0	0	0	0	0.15	0.15	0.0
Lmb_nzt4_06656	-0.83236	5.83128	0.44328	.	.	.	.	.	0	.	0	.	0	.	1.0	0.898	0	0	0.66	0	0	6250.45	55	5.5	8.512	6	19	24	13	7	31	13	10	3	1.55555555555556	.	.	.	0	0	0	0	0	0	0	0	0.0	0.0	0.0
Lmb_nzt4_02582	-0.83273673	0.326065	2.954065	.	.	.	.	.	0	.	0	.	0	.	0.018	0.544	1	1	0.28	0	0	36723.41	332	-2.0	6.0995	4	96	175	82	43	181	78	40	38	1.28378378378378	.	.	.	0	0	0	0	0	1	0	0	0.25	0.25	0.0
Lmb_nzt4_02728	-0.8348712	4.1591285	-0.5748715	.	.	.	.	.	0	.	0	.	0	.	0.996	0.793	0	0	0.61	0	0	13756.57	129	4.0	7.5948	8	55	77	37	12	67	27	17	10	0.678571428571429	.	.	.	0	0	0	0	0	0	0	0	0.0	0.0	0.0
Lmb_nzt4_07724	-0.83529687	-0.344665500000001	5.5653345	.	.	.	.	.	0	.	0	.	0	.	0.0	0.015	1	1	0.2	0	0	53330.8	490	-7.5	4.9646	8	163	271	144	43	271	99	47	52	0.953271028037383	0.0	0.0	1.0	1	0	1	1	1	1	0	0	14.73	14.82	0.0
Lmb_nzt4_03658	-0.835876	4.7048135	0.0608135	.	.	.	.	.	0	.	0	.	0	.	0.915	0.859	0	0	0.59	0	0	7573.8	68	5.5	9.3008	3	22	37	14	6	34	17	12	5	0.928571428571429	.	.	.	0	0	0	0	0	0	0	0	0.0	0.0	0.0
Lmb_nzt4_06197	-0.836298	5.793888	4.665888	.	.	.	.	.	0	.	0	.	0	.	0.981	0.207	1	1	0.38	0	0	8140.66	70	11.5	11.4044	3	20	30	22	13	43	19	16	3	1.30769230769231	.	.	.	1	1	1	0	0	1	0	0	0.74	0.77	0.0
Lmb_nzt4_10400	-0.83766365	-1.7292055	-0.4152055	.	.	.	.	.	0	.	0	.	0	.	0.297	0.484	0	0	0.73	0	0	8232.38	75	5.0	8.7629	3	28	44	18	12	44	11	9	2	0.68421052631579	.	.	.	0	0	0	0	0	0	0	0	0.01	0.01	0.0
Lmb_nzt4_13451	-0.83771586	4.113054	0.165054	.	.	.	.	.	0	.	0	.	0	.	0.906	0.752	0	0	0.72	0	0	7249.15	66	6.5	9.6067	5	30	42	13	4	28	11	9	2	1.08333333333333	.	.	.	0	0	0	0	0	0	0	0	0.0	0.0	0.0
Lmb_nzt4_01342	-0.8383646	1.662033	2.608033	.	.	.	increased_virulence_(hypervirulence)	PHI:5386	0	.	0	.	0	.	0.0	0.00900000000000001	1	1	0.49	1	0	64235.24	593	-40.5	4.1329	4	198	331	180	63	322	127	46	81	1.00763358778626	0.0	0.0	0.0	1	1	1	1	1	1	1	0	0.32	7.3	0.0
Lmb_nzt4_05263	-0.839864	-6.226374	-0.508374	.	.	.	.	.	0	.	0	.	0	.	0.0	0.047	0	0	0.17	0	0	131325.04	1214	44.5	9.9533	14	439	677	370	78	597	314	186	128	0.753472222222222	.	.	.	0	0	0	0	0	0	0	0	0.14	0.3	0.0
Lmb_nzt4_08291	-0.84179306	-5.2005515	-0.5005515	.	.	.	reduced_virulence	PHI:5405	0	.	0	.	0	.	0.0	0.0500000000000001	0	0	0.17	0	0	37022.13	336	-11.0	4.922	4	93	182	104	36	183	95	45	50	1.0	.	.	.	0	0	0	0	0	0	0	0	0.0	0.01	0.0
Lmb_nzt4_03613	-0.8426094	5.0980325	-0.4819675	.	.	.	.	.	0	.	0	.	0	.	1.0	0.93	0	0	0.55	0	0	14031.94	131	0.0	6.1964	8	49	81	30	9	72	28	14	14	1.19354838709677	.	.	.	0	0	0	0	0	0	0	0	0.0	0.01	0.0
Lmb_nzt4_11861	-0.84429777	2.781659	-0.422341	.	.	.	.	.	0	.	0	.	0	.	1.0	0.534	0	0	0.22	0	0	11180.72	103	6.0	8.1954	4	31	59	36	9	59	32	21	11	0.233333333333333	.	.	.	0	0	0	0	0	0	0	0	0.0	0.02	0.0
Lmb_nzt4_12217	-0.8451152	2.107594	-0.532406	.	.	.	.	.	0	.	0	.	0	.	0.626	0.814	0	0	0.4	0	0	15585.59	143	2.0	7.2915	3	52	81	35	13	70	30	17	13	0.96551724137931	.	.	.	0	0	0	0	0	0	0	0	0.0	0.0	0.0
Lmb_nzt4_03434	-0.8462653	-6.4568995	-0.5108995	.	.	.	.	.	0	.	0	.	0	.	0.0	0.00900000000000001	0	0	0.01	0	0	73406.9	668	7.0	7.2436	8	224	346	192	56	332	174	95	79	0.727891156462585	.	.	.	0	0	0	0	0	0	0	0	0.0	0.0	0.0
Lmb_nzt4_13392	-0.84638834	-1.296476	4.553524	.	.	.	.	.	0	.	0	.	0	.	0.0	0.025	1	1	0.62	0	0	44608.54	435	8.5	9.4555	1	217	303	112	35	214	45	29	16	0.528301886792453	1.0	0.0	0.0	1	1	1	1	1	1	0	0	0.0	0.03	0.0
Lmb_nzt4_04418	-0.84779644	9.165829	4.371829	.	.	.	.	.	0	.	0	.	0	.	0.988	0.811	1	1	0.14	0	0	20104.16	182	6.5	8.3762	7	60	94	55	24	109	45	27	18	0.82	.	.	.	1	1	0	0	0	1	0	1	21.12	21.19	0.869565217391304
Lmb_nzt4_12852	-0.8480463	9.0816815	3.6816815	.	.	.	.	.	0	.	0	.	0	.	1.0	0.9	1	1	0.42	0	0	10425.74	93	8.5	9.4813	6	37	50	22	11	44	24	17	7	1.35294117647059	.	.	.	0	1	0	0	0	0	0	0	0.56	0.56	0.0
Lmb_nzt4_07050	-0.848253	5.253349	3.303349	.	.	.	.	.	0	.	0	.	0	.	0.997	0.328	1	1	0.62	0	0	16985.73	160	16.0	10.4648	10	67	97	50	12	97	33	26	7	0.203703703703704	.	.	.	0	0	1	0	0	0	0	0	2.53	3.17	0.0
Lmb_nzt4_00606	-0.85144055	-5.979463	-0.459463	.	.	.	.	.	0	.	0	.	0	.	0.0	0.08	0	0	0.04	0	0	47258.22	429	-1.5	6.2519	1	129	216	135	44	239	113	58	55	0.881720430107527	.	.	.	0	0	0	0	0	0	0	0	0.0	0.01	0.0
Lmb_nzt4_09431	-0.8516259	-6.060441	-0.408441	.	.	.	.	.	0	.	0	.	0	.	0.0	0.0580000000000001	0	0	0.77	0	0	6841.71	67	6.0	10.8618	3	31	47	13	3	36	6	6	0	0.391304347826087	.	.	.	0	0	0	0	0	0	0	0	0.0	0.0	0.0
Lmb_nzt4_10949	-0.85169315	3.8480035	-0.6099965	.	.	.	.	.	0	.	0	.	0	.	0.98	0.763	0	0	0.3	0	0	19629.3	185	3.5	9.2393	1	64	109	54	14	109	40	22	18	0.622950819672131	.	.	.	0	0	0	0	0	0	0	0	0.48	0.49	0.0
Lmb_nzt4_01601	-0.854653	-3.4280005	2.4999995	.	.	.	.	.	0	.	0	.	0	.	0.0	0.012	1	1	0.65	1	0	47751.24	449	0.5	6.5596	8	169	284	110	45	250	60	33	27	0.626865671641791	1.0	0.0	0.0	1	1	1	1	1	1	1	1	13.61	36.71	0.0
Lmb_nzt4_01016	-0.8557147	3.163751	4.097751	.	.	.	increased_virulence_(hypervirulence),reduced_virulence	PHI:4607,PHI:2393	0	.	0	.	0	.	0.0	0.011	1	1	0.0600000000000001	0	0	60439.1	539	7.5	7.7181	7	159	268	161	73	315	126	70	56	0.9140625	.	.	.	1	0	1	0	1	1	0	0	6.08	6.09	0.0
Lmb_nzt4_11823	-0.8567065	3.337849	-0.508151	.	.	.	.	.	0	.	0	.	0	.	0.898	0.743	0	0	0.19	0	0	24528.98	222	-3.0	5.8196	4	66	117	71	33	142	53	27	26	0.666666666666667	.	.	.	0	0	0	0	0	0	0	0	0.0	0.02	0.0
Lmb_nzt4_03917	-0.8569391	-1.7097975	3.7442025	.	.	.	.	.	0	.	0	.	0	.	0.0	0.091	1	1	0.27	0	0	39553.0	368	8.5	8.2459	9	142	214	104	29	202	81	47	34	0.489795918367347	.	.	.	1	0	1	0	0	1	0	0	0.05	16.7	0.0
Lmb_nzt4_13108	-0.8570421	-0.3243735	3.4796265	.	.	.	.	.	0	.	0	.	0	.	0.019	0.347	1	1	0.61	0	0	11522.1	103	5.5	8.6422	5	41	58	21	14	57	15	11	4	0.583333333333333	.	.	.	0	1	0	0	0	1	0	0	0.0	0.0	0.0
Lmb_nzt4_04595	-0.857687	2.9772505	-0.7907495	.	.	.	.	.	0	.	0	.	0	.	0.97	0.658	0	0	0.35	0	0	11398.15	104	5.0	9.218	4	41	56	34	9	61	19	12	7	0.75	.	.	.	0	0	0	0	0	0	0	0	0.05	4.27	0.0
Lmb_nzt4_07264	-0.85828805	3.873703	0.159703	.	.	.	.	.	0	.	0	.	0	.	0.986	0.633	0	0	0.5	0	0	9133.23	82	8.0	10.4247	2	26	48	18	12	43	23	17	6	0.583333333333333	.	.	.	0	0	0	0	0	0	0	0	0.01	0.01	0.0
Lmb_nzt4_01773	-0.85996425	-3.798362	2.147638	.	.	.	.	.	0	.	0	.	0	CE1	0.0	0.00900000000000001	1	1	0.11	1	0	81618.31	743	17.0	8.6245	8	225	409	231	71	406	178	103	75	0.789473684210526	0.0	1.0	0.0	1	0	1	1	0	1	1	0	0.84	26.32	0.0
Lmb_nzt4_08593	-0.86077845	-3.4397655	2.5002345	.	.	.	.	.	0	.	0	.	0	.	0.0	0.01	1	1	0.22	1	0	60372.56	562	3.0	6.7539	5	208	334	160	61	305	111	62	49	0.540540540540541	1.0	0.0	0.0	1	1	1	1	1	1	1	1	9.12	32.47	0.0
Lmb_nzt4_13449	-0.8612863	7.1882955	3.3062955	.	.	.	.	.	0	.	0	.	0	.	1.0	0.647	1	1	0.47	0	0	7146.36	66	4.5	8.5346	4	23	40	25	5	38	14	10	4	0.538461538461538	.	.	.	0	1	0	0	0	0	0	0	0.15	0.15	0.0
Lmb_nzt4_10581	-0.86395335	-5.624491	-0.410491	.	.	.	.	.	0	.	0	.	0	.	0.069	0.0620000000000001	0	0	0.46	0	0	10141.74	92	6.5	10.44	1	33	52	27	9	50	15	11	4	0.857142857142857	.	.	.	0	0	0	0	0	0	0	0	5.75	5.76	0.0
Lmb_nzt4_12422	-0.8639566	-4.5455155	-4.9655155	.	.	.	.	.	0	.	0	.	0	.	0.881	0.189	0	1	0.46	0	1	11304.59	99	5.0	8.2469	6	26	45	35	18	68	11	9	2	1.53333333333333	.	.	.	1	1	1	0	0	0	2	1	25.69	25.75	0.91304347826087
Lmb_nzt4_01494	-0.864311	-1.446905	-0.506905	.	.	.	loss_of_pathogenicity,reduced_virulence	PHI:1015,PHI:334,PHI:65,PHI:311,PHI:2826,PHI:300,PHI:2310	0	.	0	.	0	.	0.0	0.01	0	0	0.11	0	0	111578.23	1010	-5.0	6.2776	14	322	535	277	122	523	251	132	119	0.948598130841122	.	.	.	0	0	0	0	0	0	0	0	0.0	0.22	0.0
Lmb_nzt4_12947	-0.864311	-12.2435005	-6.5075005	.	.	.	.	.	0	.	0	.	0	.	0.0	0.0440000000000001	0	0	0.03	0	1	124192.58	1120	24.0	8.9601	13	353	606	294	105	578	267	151	116	0.80241935483871	.	.	.	0	0	0	0	0	0	2	0	0.0	2.73	0.0
Lmb_nzt4_13651	-0.864877	8.8326215	3.7686215	.	.	.	.	.	0	.	0	.	0	.	0.98	0.864	1	1	0.72	0	0	11980.56	111	2.5	7.8579	7	47	66	29	12	66	17	10	7	0.8	.	.	.	0	0	0	0	0	1	0	0	0.02	0.28	0.0
Lmb_nzt4_03488	-0.86755157	-1.617609	-0.423609	.	.	.	.	.	0	.	0	.	0	.	0.256	0.545	0	0	0.6	0	0	10554.12	95	4.5	8.4991	4	36	51	21	11	54	16	11	5	0.6	.	.	.	0	0	0	0	0	0	0	0	0.0	0.01	0.0
Lmb_nzt4_05197	-0.86901164	-6.35395	-0.50395	.	.	.	.	.	0	.	0	.	0	.	0.0	0.025	0	0	0.0600000000000001	0	0	48791.88	441	2.0	6.6975	11	130	253	103	53	237	108	59	49	0.794642857142857	.	.	.	0	0	0	0	0	0	0	0	0.0	0.13	0.0
Lmb_nzt4_10993	-0.86978555	5.270818	-0.441182	.	.	.	.	.	0	.	0	.	0	.	0.991	0.961	0	0	0.8	0	0	7384.59	68	6.0	9.2572	4	27	37	15	7	39	13	10	3	1.2	.	.	.	0	0	0	0	0	0	0	0	0.23	0.23	0.0
Lmb_nzt4_12866	-0.871675	-5.328863	-0.888863	.	.	.	.	.	0	.	0	.	0	.	0.089	0.171	0	0	0.65	0	0	9602.2	85	8.0	10.1897	4	32	47	27	12	47	13	11	2	1.53846153846154	.	.	.	0	0	0	0	0	0	0	0	6.99	7.77	0.0
Lmb_nzt4_05453	-0.8721733	-5.029071	-0.451071	.	.	.	.	.	0	.	0	.	0	.	0.159	0.078	0	0	0.58	0	0	13647.81	125	12.5	10.725	5	43	75	32	17	72	18	17	1	0.566666666666667	.	.	.	0	0	0	0	0	0	0	0	0.87	0.88	0.0
Lmb_nzt4_05126	-0.8731346	8.3398365	3.5218365	.	.	.	.	.	0	.	0	.	0	.	1.0	0.803	1	1	0.55	0	0	6545.78	62	5.0	8.7945	6	27	36	18	3	42	13	9	4	0.333333333333333	.	.	.	0	1	0	0	0	0	0	0	0.01	0.01	0.0
Lmb_nzt4_13114	-0.8751544	-1.9535525	3.9924475	.	.	.	.	.	0	.	0	.	0	.	0.0	0.00900000000000001	1	1	0.0	0	0	107784.89	961	-11.0	5.531	11	271	481	294	96	513	248	123	125	1.0655737704918	.	.	.	1	0	1	0	0	1	0	0	0.0	0.13	0.0
Lmb_nzt4_06412	-0.87517416	5.335655	3.931655	.	.	.	.	.	0	.	0	.	0	.	0.952	0.282	1	1	0.57	0	0	10280.09	95	4.0	7.6735	6	34	57	26	12	64	15	11	4	0.242424242424242	.	.	.	0	1	0	0	0	1	0	0	0.0	0.0	0.0
Lmb_nzt4_12537	-0.8752991	7.613298	4.085298	.	.	.	.	.	0	.	0	.	0	.	1.0	0.588	1	1	0.77	0	0	7741.9	70	9.0	8.9156	7	29	45	16	8	33	16	14	2	0.5	.	.	.	0	1	0	0	0	1	0	0	0.0	0.0	0.0
Lmb_nzt4_10174	-0.87578106	-1.4142175	4.4777825	.	.	.	.	.	0	.	0	.	0	.	0.0	0.018	1	1	0.28	0	0	53921.41	477	0.5	6.5532	2	126	238	140	62	252	115	62	53	1.1547619047619	.	.	.	1	0	1	0	1	1	0	0	0.01	0.02	0.0
Lmb_nzt4_10460	-0.8783264	5.2850495	2.9810495	.	.	.	.	.	0	.	0	.	0	.	0.958	0.426	1	1	0.36	1	0	11011.83	96	12.5	10.5584	5	29	46	29	19	57	18	17	1	1.0	0.0	0.0	0.0	1	1	0	1	0	0	1	1	20.54	20.58	1.0
Lmb_nzt4_07741	-0.8793906	4.8063655	-0.5036345	.	.	.	.	.	0	.	0	.	0	.	1.0	0.885	0	0	0.17	0	0	13296.32	120	3.0	7.9024	2	31	64	45	12	68	29	17	12	1.30434782608696	.	.	.	0	0	0	0	0	0	0	0	0.0	0.31	0.0
Lmb_nzt4_01677	-0.8797997	5.1769785	-0.1330215	.	.	.	.	.	0	.	0	.	0	.	1.0	0.885	0	0	0.31	0	0	10377.07	93	2.5	7.2797	6	26	50	28	8	51	23	14	9	0.944444444444444	.	.	.	0	0	0	0	0	0	0	0	0.12	0.43	0.0
Lmb_nzt4_01743	-0.8826783	5.2932205	0.2232205	.	.	.	.	.	0	.	0	.	0	.	1.0	0.845	0	0	0.57	0	0	9545.98	85	9.5	9.9088	7	34	52	17	8	48	22	16	6	0.434782608695652	.	.	.	0	0	0	0	0	0	0	0	0.0	0.0	0.0
Lmb_nzt4_03310	-0.8834901	-5.6504035	-0.5204035	.	.	.	.	.	0	.	0	.	0	.	0.0	0.145	0	0	0.09	0	0	44126.09	409	-4.0	5.9283	9	143	230	123	39	225	100	51	49	0.822916666666667	.	.	.	0	0	0	0	0	0	0	0	0.02	0.33	0.0
Lmb_nzt4_08884	-0.88398445	0.831747	-0.446253	.	.	.	.	.	0	.	0	.	0	.	0.98	0.233	0	0	0.32	0	0	16751.89	155	10.5	10.3113	4	56	88	35	9	72	48	31	17	0.454545454545455	.	.	.	0	0	0	0	0	0	0	0	0.0	0.0	0.0
Lmb_nzt4_07001	-0.88451433	-5.693407	-0.053407	.	.	.	.	.	0	.	0	.	0	.	0.0	0.0600000000000001	0	0	0.47	0	0	43200.05	399	-2.5	5.8951	6	146	253	105	47	216	75	38	37	0.817204301075269	.	.	.	0	0	0	0	0	0	0	0	0.0	0.04	0.0
Lmb_nzt4_08970	-0.8848882	2.510503	-0.375497	.	.	.	.	.	0	.	0	.	0	.	0.839	0.642	0	0	0.42	0	0	13347.44	119	10.5	9.776	5	41	64	34	18	71	20	16	4	1.1304347826087	.	.	.	0	0	0	0	0	0	0	0	1.79	2.27	0.0
Lmb_nzt4_02199	-0.8862095	0.247136	3.547136	.	.	.	.	.	0	.	0	.	0	.	0.02	0.43	1	1	0.14	0	0	7933.28	71	4.0	10.6026	0	24	33	24	5	36	17	11	6	1.0	.	.	.	1	1	1	0	0	1	0	0	0.0	0.0	0.0
Lmb_nzt4_04536	-0.8862865	-6.4612225	-0.5212225	.	.	.	.	.	0	.	0	.	0	.	0.0	0.01	0	0	0.0500000000000001	0	0	85673.84	783	-7.5	5.828	9	254	430	234	72	421	184	93	91	0.752873563218391	.	.	.	0	0	0	0	0	0	0	0	0.02	0.09	0.0
Lmb_nzt4_07164	-0.88670325	2.751084	-0.680916	.	.	.	.	.	0	.	0	.	0	.	0.941	0.631	0	0	0.39	0	0	13083.76	122	1.5	6.8316	3	43	77	40	17	72	27	16	11	0.571428571428571	.	.	.	0	0	0	0	0	0	0	0	0.4	0.4	0.0
Lmb_nzt4_01114	-0.88796556	2.983888	3.469888	.	.	.	.	.	0	.	0	.	0	.	0.374	0.545	1	1	0.49	0	0	8177.78	76	5.0	8.5506	4	24	41	25	6	52	11	9	2	0.208333333333333	.	.	.	0	0	0	0	0	0	0	0	0.64	0.64	0.0
Lmb_nzt4_04960	-0.88811255	4.8978965	-0.0821035000000001	.	.	.	.	.	0	.	0	.	0	.	1.0	0.83	0	0	0.68	0	0	8970.73	80	8.0	8.073	16	34	49	20	9	48	19	15	4	0.428571428571429	.	.	.	0	0	0	0	0	0	0	0	7.81	8.28	0.0
Lmb_nzt4_02372	-0.88872945	7.8952325	4.3672325	.	.	.	.	.	0	.	0	.	0	.	0.988	0.6	1	1	0.25	0	0	9865.33	88	-2.5	5.4241	4	25	44	27	14	53	22	11	11	0.941176470588235	.	.	.	1	1	0	0	1	1	0	0	9.76	9.76	0.0
Lmb_nzt4_05094	-0.8907497	3.995643	4.941643	.	.	.	unaffected_pathogenicity,increased_virulence_(hypervirulence)	PHI:4575,PHI:7228,PHI:6630	0	.	0	.	0	GH37	0.0	0.00900000000000001	1	1	0.26	0	0	77319.21	686	-28.5	4.4009	7	206	361	193	88	369	143	59	84	1.1	0.0	0.0	0.0	1	0	0	1	1	1	0	0	8.74	8.75	0.0
Lmb_nzt4_04837	-0.8911104	-10.4524935	-0.5124935	.	.	.	lethal,reduced_virulence	PHI:3145,PHI:4555,PHI:7264,PHI:1829,PHI:194	0	.	0	.	0	.	0.0	0.01	0	0	0.29	0	0	90796.47	841	-4.0	6.2536	14	275	466	256	73	470	205	107	98	0.873096446700508	.	.	.	0	0	0	0	0	0	0	0	0.0	0.62	0.0
Lmb_nzt4_03125	-0.89113426	4.091582	-0.360418	.	.	.	.	.	0	.	0	.	0	.	1.0	0.742	0	0	0.8	0	0	16938.48	159	5.5	7.8968	17	67	105	39	9	92	19	13	6	0.340909090909091	.	.	.	0	0	0	0	0	0	0	0	0.0	0.0	0.0
Lmb_nzt4_02183	-0.89248705	4.8907245	-0.4912755	.	.	.	.	.	0	.	0	.	0	.	1.0	0.897	0	0	0.61	0	0	7611.72	71	1.0	7.47	6	29	44	18	4	39	15	8	7	0.736842105263158	.	.	.	0	0	0	0	0	0	0	0	0.0	0.0	0.0
Lmb_nzt4_10692	-0.89252555	7.2933515	3.6753515	.	.	.	.	.	0	.	0	.	0	.	0.97	0.633	1	1	0.46	0	0	12241.63	114	6.5	11.5287	1	44	71	34	11	60	27	18	9	0.314285714285714	.	.	.	0	1	0	0	0	1	0	0	0.0	0.01	0.0
Lmb_nzt4_10579	-0.8928995	-1.7920305	-0.5080305	.	.	.	lethal,increased_virulence_(hypervirulence),reduced_virulence,unaffected_pathogenicity,loss_of_pathogenicity	PHI:7696,PHI:5271,PHI:6957,PHI:59,PHI:9460,PHI:8929,PHI:5272,PHI:2837,PHI:2802,PHI:7485,PHI:6956,PHI:5440,PHI:2844,PHI:685,PHI:2312,PHI:2269,PHI:2836,PHI:2247,PHI:784,PHI:4077,PHI:3866,PHI:2022,PHI:2835,PHI:3301,PHI:8927	0	.	0	.	0	.	0.204	0.582	0	0	0.48	0	0	32279.64	298	0.5	6.6055	3	97	162	85	31	163	68	36	32	1.09859154929577	.	.	.	0	0	0	0	0	0	0	0	0.01	0.11	0.0
Lmb_nzt4_05620	-0.8928995	0.542698	-0.509302	.	.	.	loss_of_pathogenicity	PHI:7025	0	.	0	.	0	.	0.078	0.264	0	0	0.12	0	0	33139.71	306	-1.0	6.3386	2	100	162	110	26	166	74	39	35	0.661971830985916	.	.	.	0	0	0	0	0	0	0	0	0.0	0.0	0.0
Lmb_nzt4_04030	-0.89328957	-0.568251	4.675749	.	.	.	.	.	0	.	0	.	0	.	0.002	0.124	1	1	0.71	0	0	21240.63	206	0.5	6.6279	3	99	138	55	27	122	23	13	10	0.588235294117647	0.0	1.0	0.0	1	1	1	1	1	1	0	0	0.76	6.94	0.0
Lmb_nzt4_02508	-0.89339554	2.643888	-0.506112	.	.	.	.	.	0	.	0	.	0	.	0.932	0.593	0	0	0.25	0	0	21743.77	198	-4.5	5.036	2	52	110	56	27	126	46	22	24	0.777777777777778	.	.	.	0	0	0	0	0	0	0	0	1.26	3.83	0.0
Lmb_nzt4_03290	-0.8936138	2.1487955	-0.8992045	.	.	.	.	.	0	.	0	.	0	.	0.927	0.581	0	0	0.11	0	0	11138.79	100	0.0	6.4447	3	29	53	30	7	54	25	13	12	0.695652173913043	.	.	.	0	0	0	0	0	0	0	0	0.02	0.02	0.0
Lmb_nzt4_11667	-0.89405954	5.0346365	-0.1313635	.	.	.	.	.	0	.	0	.	0	.	0.999	0.862	0	0	0.67	0	0	8814.12	80	7.5	9.0592	5	31	45	25	9	41	18	14	4	1.0	.	.	.	0	0	0	0	0	0	0	0	1.72	1.82	0.0
Lmb_nzt4_06824	-0.8941419	-5.0183225	-0.1943225	.	.	.	.	.	0	.	0	.	0	.	0.0	0.196	0	0	0.74	0	0	6436.41	57	9.5	12.2248	2	22	34	7	10	34	11	11	0	0.3	.	.	.	0	0	0	0	0	0	0	0	0.0	0.0	0.0
Lmb_nzt4_04641	-0.8941419	-1.6076665	-0.5096665	.	.	.	.	.	0	.	0	.	0	.	0.71	0.107	0	0	0.64	0	0	11630.53	110	16.5	12.5052	3	43	68	34	7	63	23	21	2	0.243243243243243	.	.	.	0	0	0	0	0	0	0	0	0.0	0.0	0.0
Lmb_nzt4_09444	-0.89509153	-4.898488	-2.924488	.	.	.	.	.	0	.	0	.	0	.	0.386	0.285	0	0	0.65	1	0	9110.58	83	5.5	8.4943	4	29	46	26	12	49	12	10	2	1.17647058823529	.	.	.	0	0	0	0	0	0	1	1	8.33	22.17	0.0
Lmb_nzt4_02179	-0.8965192	-2.616842	-0.558842	.	.	.	.	.	0	.	0	.	0	.	0.033	0.624	0	0	0.65	0	0	6400.23	56	7.0	10.3921	2	23	31	14	8	30	7	7	0	1.0	.	.	.	0	0	0	0	0	0	0	0	0.0	0.0	0.0
Lmb_nzt4_09810	-0.8968829	6.520802	2.548802	.	.	.	.	.	0	.	0	.	0	.	0.999	0.663	1	1	0.56	0	0	19679.67	177	15.5	8.9214	9	62	102	51	31	106	45	34	11	0.5	.	.	.	0	1	0	0	0	1	0	0	9.5	26.34	0.0
Lmb_nzt4_08011	-0.89699316	-2.9110155	0.0289845	.	.	.	.	.	0	.	0	.	0	.	0.0	0.51	0	0	0.62	0	0	8027.25	75	3.5	9.7956	2	35	43	12	5	41	12	8	4	0.368421052631579	.	.	.	0	0	0	0	0	0	0	0	1.32	1.32	0.0
Lmb_nzt4_10506	-0.8970355	0.2227465	-0.5052535	.	.	.	unaffected_pathogenicity,loss_of_pathogenicity,reduced_virulence	PHI:8963,PHI:9319,PHI:504,PHI:415,PHI:8862,PHI:9354,PHI:9353	0	.	0	.	0	.	0.0	0.288	0	0	0.04	0	0	40368.11	367	-2.0	6.1845	3	113	194	114	37	204	99	51	48	0.951807228915663	.	.	.	0	0	0	0	0	0	0	0	0.01	0.12	0.0
Lmb_nzt4_05720	-0.9018178	-10.4137225	-4.4677225	.	.	.	.	.	0	.	0	.	0	.	0.0	0.00900000000000001	0	1	0.12	0	1	75092.26	674	12.5	7.8329	12	215	348	225	102	427	121	72	49	0.886666666666667	0.0	0.0	0.0	1	1	1	1	1	1	7	6	0.6	154.2	0.0
Lmb_nzt4_10661	-0.90279377	1.5303585	-2.9756415	.	.	.	.	.	0	.	0	.	0	.	0.997	0.754	0	0	0.46	1	0	13040.05	121	6.0	8.7589	6	51	66	37	12	76	23	15	8	0.40625	.	.	.	0	0	0	0	0	0	1	1	18.56	26.75	0.0
Lmb_nzt4_07333	-0.90308654	-1.078497	3.853503	.	.	.	.	.	0	.	0	.	0	.	0.0	0.178	1	1	0.66	0	0	7747.84	71	5.0	8.8785	4	32	40	22	8	37	10	8	2	0.916666666666667	.	.	.	0	1	0	0	0	1	0	0	0.03	0.03	0.0
Lmb_nzt4_06202	-0.90329933	1.9592425	2.5992425	.	.	.	reduced_virulence,unaffected_pathogenicity,loss_of_pathogenicity	PHI:6713,PHI:2808,PHI:6711,PHI:6715,PHI:6712,PHI:434,PHI:6530,PHI:522,PHI:6714,PHI:33	0	.	0	.	0	CBM43,GH72	0.0	0.0600000000000001	1	1	0.67	1	0	57740.82	543	-18.5	4.3273	15	229	347	154	70	316	86	35	51	0.79020979020979	0.0	0.0	0.0	1	1	1	1	1	1	1	1	0.01	16.91	0.0
Lmb_nzt4_11536	-0.90462756	-2.5363835	-0.4723835	.	.	.	.	.	0	.	0	.	0	.	0.156	0.5	0	0	0.26	0	0	30977.03	283	-2.5	5.8864	6	100	150	85	35	162	63	32	31	0.925373134328358	.	.	.	0	0	0	0	0	0	0	0	0.0	1.03	0.0
Lmb_nzt4_06083	-0.90477705	4.1605195	-0.3694805	.	.	.	.	.	0	.	0	.	0	.	0.998	0.757	0	0	0.65	0	0	12232.97	116	4.5	8.062	5	50	71	37	8	65	25	16	9	0.21875	.	.	.	0	0	0	0	0	0	0	0	0.03	0.03	0.0
Lmb_nzt4_09955	-0.90477705	4.3087945	-0.5212055	.	.	.	.	.	0	.	0	.	0	.	1.0	0.805	0	0	0.17	0	0	25502.02	245	0.5	6.6288	7	94	145	76	16	151	65	34	31	0.397260273972603	.	.	.	0	0	0	0	0	0	0	0	0.0	0.54	0.0
Lmb_nzt4_07097	-0.9059305	4.50657	-0.16143	.	.	.	.	.	0	.	0	.	0	.	0.999	0.779	0	0	0.92	0	0	10357.74	100	-1.5	6.1005	7	45	64	28	11	60	16	9	7	0.37037037037037	.	.	.	0	0	0	0	0	0	0	0	0.03	0.03	0.0
Lmb_nzt4_10660	-0.90785015	9.775766	-0.588234	.	.	.	reduced_virulence,unaffected_pathogenicity,loss_of_pathogenicity	PHI:330,PHI:2806,PHI:422,PHI:318,PHI:7230,PHI:5588,PHI:6198,PHI:769,PHI:2813,PHI:271,PHI:2314	0	.	0	.	0	.	1.0	0.894	0	0	0.58	0	0	16062.53	154	-1.5	6.1304	2	58	101	34	13	75	40	21	19	0.829268292682927	.	.	.	0	0	0	0	0	0	0	0	0.0	0.0	0.0
Lmb_nzt4_00972	-0.90867805	-0.961660499999999	4.9663395	.	.	.	.	.	0	.	0	.	0	GT8,GT71	0.0	0.012	1	1	0.12	0	0	49386.19	444	-10.5	4.9149	4	124	235	134	52	253	104	49	55	0.811881188118812	0.0	0.0	0.0	1	1	1	1	1	1	0	0	11.32	11.32	0.0
Lmb_nzt4_01767	-0.9096761	3.0573035	-0.7466965	.	.	.	.	.	0	.	0	.	0	.	0.998	0.636	0	0	0.7	0	0	7292.54	68	4.0	8.9774	4	28	39	23	2	38	14	9	5	0.714285714285714	.	.	.	0	0	0	0	0	0	0	0	0.2	0.28	0.0
Lmb_nzt4_05483	-0.91370046	5.5811505	0.3731505	.	.	.	.	.	0	.	0	.	0	.	0.997	0.871	1	1	0.19	1	0	12093.85	112	2.0	8.0292	1	36	65	35	7	62	25	14	11	0.740740740740741	.	.	.	1	0	0	0	0	0	1	1	23.21	23.21	0.478260869565217
Lmb_nzt4_01185	-0.91378045	0.150446000000001	-0.451554	.	.	.	.	.	0	.	1	PF00734	0	CBM1	0.021	0.246	0	0	0.62	0	0	10520.85	97	7.5	9.7132	3	44	54	25	15	52	16	13	3	0.730769230769231	.	.	.	0	0	0	0	0	0	0	0	0.04	0.04	0.0
Lmb_nzt4_08641	-0.9139291	6.2839305	3.2239305	.	.	.	.	.	0	.	0	.	0	.	1.0	0.51	1	1	0.64	0	0	9538.26	88	7.0	9.1109	6	27	56	30	8	59	14	11	3	0.461538461538462	.	.	.	1	0	0	0	0	0	0	0	0.04	0.04	0.0
Lmb_nzt4_07466	-0.91674817	2.730471	-0.575529	.	.	.	.	.	0	.	0	.	0	.	0.79	0.761	0	0	0.15	0	0	23472.32	216	1.5	6.8413	2	74	126	61	22	113	51	28	23	0.660714285714286	.	.	.	0	0	0	0	0	0	0	0	0.0	0.0	0.0
Lmb_nzt4_12771	-0.91770685	4.3909275	-0.5530725	.	.	.	.	.	0	.	0	.	0	.	0.998	0.826	0	0	0.31	0	0	17269.01	161	1.5	6.9686	2	49	88	59	14	99	38	21	17	0.761904761904762	.	.	.	0	0	0	0	0	0	0	0	0.17	0.98	0.0
Lmb_nzt4_01213	-0.91783655	-5.6588005	-0.5048005	.	.	.	.	.	0	.	0	.	0	.	0.0590000000000001	0.082	0	0	0.62	0	0	15592.55	145	10.5	9.4415	6	62	96	30	13	69	30	22	8	0.4375	.	.	.	0	0	0	0	0	0	0	0	0.0	0.0	0.0
Lmb_nzt4_01908	-0.91869545	-0.786802000000001	-2.790802	.	.	.	.	.	0	.	0	.	0	.	0.971	0.363	0	0	0.48	1	0	7176.25	67	4.0	11.0101	0	24	38	26	6	39	13	9	4	0.928571428571429	.	.	.	0	0	0	0	0	0	1	1	18.8	18.8	0.0
Lmb_nzt4_00671	-0.9187875	-6.4334	-0.5054	.	.	.	.	.	0	.	0	.	0	.	0.0	0.012	0	0	0.01	0	0	150706.71	1376	16.0	7.2144	3	450	766	302	124	656	335	187	148	0.518005540166205	.	.	.	0	0	0	0	0	0	0	0	0.0	0.0	0.0
Lmb_nzt4_07108	-0.91938806	4.596406	-0.017594	.	.	.	.	.	0	.	0	.	0	.	1.0	0.769	0	0	0.6	0	0	7614.52	70	4.0	8.3592	5	29	43	13	6	32	17	11	6	0.875	.	.	.	0	0	0	0	0	0	0	0	0.02	0.02	0.0
Lmb_nzt4_04698	-0.91965175	3.31197	4.19997	.	.	.	.	.	0	.	0	.	0	.	0.368	0.484	1	1	0.77	0	0	13930.75	124	-1.0	5.6158	4	43	69	34	19	69	22	11	11	1.47619047619048	.	.	.	0	1	0	0	0	0	0	0	0.02	0.13	0.0
Lmb_nzt4_02617	-0.92011535	-0.0149649999999996	-0.500965	.	.	.	.	.	0	.	0	.	0	.	0.559	0.522	0	0	0.14	0	0	32464.18	302	1.5	6.7623	5	100	166	103	30	175	80	43	37	0.864864864864865	.	.	.	0	0	0	0	0	0	0	0	0.0	0.0	0.0
Lmb_nzt4_08613	-0.9206581	3.5936805	-0.5103195	.	.	.	.	.	0	.	0	.	0	.	0.904	0.78	0	0	0.3	0	0	18194.58	167	-1.5	5.6923	2	54	96	46	21	96	42	21	21	0.888888888888889	.	.	.	0	0	0	0	0	0	0	0	0.14	0.21	0.0
Lmb_nzt4_11933	-0.9254595	-0.868446499999999	4.9995535	.	.	.	.	.	0	.	0	.	0	.	0.0	0.022	1	1	0.08	0	0	48831.37	435	-3.5	5.6854	4	131	217	127	51	231	92	46	46	1.04938271604938	0.0	1.0	0.0	1	0	1	1	1	1	0	1	16.93	16.95	0.75
Lmb_nzt4_08757	-0.9254744	-1.01725	4.79675	.	.	.	.	.	0	.	0	.	0	.	0.0	0.031	1	1	0.62	0	0	57695.88	579	-37.0	4.0063	11	254	442	71	23	318	86	27	59	0.135135135135135	0.0	0.0	0.0	1	0	1	1	1	1	0	0	0.41	0.72	0.0
Lmb_nzt4_03638	-0.9267224	-6.4378065	-0.5098065	.	.	.	.	.	0	.	0	.	0	.	0.0	0.012	0	0	0.02	0	0	74535.44	686	-6.5	5.7011	7	230	379	198	60	358	178	89	89	0.678571428571429	.	.	.	0	0	0	0	0	0	0	0	0.0	0.02	0.0
Lmb_nzt4_08118	-0.9267224	-6.374904	-0.506904	.	.	.	.	.	0	.	0	.	0	.	0.0	0.022	0	0	0.14	0	0	43983.52	404	-7.0	5.046	5	136	225	108	32	212	96	46	50	0.638095238095238	.	.	.	0	0	0	0	0	0	0	0	0.0	0.0	0.0
Lmb_nzt4_02358	-0.92709076	-1.394001	-0.508001	.	.	.	increased_virulence_(hypervirulence),reduced_virulence,unaffected_pathogenicity,loss_of_pathogenicity	PHI:4655,PHI:1144,PHI:3615,PHI:8984,PHI:6110,PHI:9026,PHI:9415,PHI:7269,PHI:8075,PHI:9418,PHI:6117,PHI:3012,PHI:8991,PHI:7700,PHI:4164,PHI:6591,PHI:7986,PHI:4683,PHI:2499,PHI:4846,PHI:8781,PHI:4224,PHI:7740,PHI:9022,PHI:4479,PHI:9437,PHI:9016,PHI:6882,PHI:2674,PHI:9020,PHI:2439,PHI:4198,PHI:606,PHI:9113,PHI:3161,PHI:9434,PHI:1137,PHI:2440,PHI:9017,PHI:8983,PHI:9465,PHI:9235	0	.	0	.	0	.	0.0	0.019	0	0	0.03	0	0	220196.93	2006	7.5	6.7359	12	653	1114	496	175	934	494	265	229	0.839901477832512	.	.	.	0	0	0	0	0	0	0	0	0.0	0.01	0.0
Lmb_nzt4_10999	-0.92709076	-1.4373535	-0.5033535	.	.	.	unaffected_pathogenicity,loss_of_pathogenicity	PHI:8876	0	.	0	.	0	.	0.0	0.011	0	0	0.23	0	0	137029.23	1248	0.0	6.5099	15	424	690	352	110	601	295	156	139	0.85042735042735	.	.	.	0	0	0	0	0	0	0	0	0.0	0.02	0.0
Lmb_nzt4_03471	-0.92730725	5.4677265	4.0157265	.	.	.	.	.	0	.	0	.	0	.	0.759	0.483	1	1	0.32	0	0	11088.91	102	3.5	8.2902	3	32	58	32	11	65	21	13	8	0.68	.	.	.	1	0	0	0	0	0	0	0	1.13	1.13	0.0
Lmb_nzt4_08322	-0.92739177	4.784014	-0.477986	.	.	.	.	.	0	.	0	.	0	.	0.991	0.886	0	0	0.5	0	0	14881.94	135	6.0	7.9439	7	45	78	33	13	64	30	20	10	1.08695652173913	.	.	.	0	0	0	0	0	0	0	0	0.02	0.02	0.0
Lmb_nzt4_04416	-0.92854154	2.179088	-0.136912	.	.	.	.	.	0	.	0	.	0	.	0.949	0.437	0	0	0.71	0	0	9376.03	87	6.5	8.6903	5	30	52	29	9	54	13	11	2	0.458333333333333	.	.	.	0	0	0	0	0	0	0	0	0.19	0.74	0.0
Lmb_nzt4_08530	-0.9289652	-0.6767425	3.9852575	.	.	.	.	.	0	.	0	.	0	.	0.035	0.188	1	1	0.41	0	0	13294.52	121	11.5	11.292	3	45	66	35	11	62	24	19	5	0.740740740740741	.	.	.	0	0	1	0	0	0	0	0	4.22	4.22	0.0
Lmb_nzt4_07528	-0.9291135	-6.4461515	-0.5061515	.	.	.	lethal,loss_of_pathogenicity,reduced_virulence	PHI:8964,PHI:9355,PHI:8734,PHI:2520,PHI:9357,PHI:362,PHI:9329,PHI:6480,PHI:8965	0	.	0	.	0	.	0.0	0.01	0	0	0.07	0	0	84269.77	778	-11.5	5.3944	15	257	420	229	63	424	209	103	106	0.873684210526316	.	.	.	0	0	0	0	0	0	0	0	0.0	0.14	0.0
Lmb_nzt4_06297	-0.9292753	1.6822835	-0.5037165	.	.	.	increased_virulence_(hypervirulence),reduced_virulence,unaffected_pathogenicity	PHI:7708,PHI:5034,PHI:9524,PHI:6517,PHI:881,PHI:2256	0	.	0	.	0	.	0.00900000000000001	0.522	0	0	0.38	0	0	37519.97	349	1.0	6.7548	3	111	189	109	34	202	78	41	37	1.0	.	.	.	0	0	0	0	0	0	0	0	0.0	0.63	0.0
Lmb_nzt4_13737	-0.92929196	3.424027	-0.553973	.	.	.	.	.	0	.	0	.	0	.	0.96	0.703	0	0	0.11	0	0	19185.99	177	-0.5	6.2336	3	62	93	62	15	101	39	20	19	0.772727272727273	.	.	.	0	0	0	0	0	0	0	0	0.05	0.13	0.0
Lmb_nzt4_06109	-0.9297987	5.457742	0.0997420000000001	.	.	.	.	.	0	.	0	.	0	.	0.991	0.902	0	0	0.4	0	0	8118.33	71	7.0	9.3866	4	22	39	14	9	34	19	14	5	1.25	.	.	.	0	0	0	0	0	0	0	0	0.0	0.0	0.0
Lmb_nzt4_08090	-0.93015504	3.262448	-0.235552	.	.	.	.	.	0	.	0	.	0	.	0.938	0.645	0	0	0.62	0	0	7688.94	72	7.0	9.8542	5	32	44	20	6	42	12	10	2	0.526315789473684	.	.	.	0	0	0	0	0	0	0	0	0.05	0.05	0.0
Lmb_nzt4_12036	-0.9307668	-0.445523000000001	5.368477	.	.	.	.	.	0	.	0	.	0	AA11	0.0	0.031	1	1	0.13	0	0	122544.97	1136	-38.5	4.6212	11	402	683	267	97	557	264	118	146	0.687719298245614	1.0	0.0	0.0	1	0	1	1	1	1	0	0	3.06	3.08	0.0
Lmb_nzt4_08842	-0.9316659	-4.5534505	-0.5094505	.	.	.	.	.	0	.	0	.	0	.	0.18	0.146	0	0	0.46	0	0	22570.79	202	23.0	11.3154	3	56	114	48	25	100	53	42	11	0.636363636363636	.	.	.	0	0	0	0	0	0	0	0	0.0	0.07	0.0
Lmb_nzt4_04822	-0.93212247	0.852403	-2.837597	.	.	.	.	.	0	.	0	.	0	.	0.956	0.659	0	0	0.31	1	0	19065.58	175	-5.0	4.9995	6	57	97	48	19	104	46	22	24	0.738095238095238	.	.	.	0	0	0	0	0	0	1	1	0.44	23.32	0.0
Lmb_nzt4_11645	-0.9338064	3.543392	-0.518608	.	.	.	.	.	0	.	0	.	0	.	0.998	0.679	0	0	0.34	0	0	9503.71	92	0.5	7.0098	0	36	54	29	3	50	23	12	11	0.814814814814815	.	.	.	0	0	0	0	0	0	0	0	0.0	0.0	0.0
Lmb_nzt4_04755	-0.93437886	1.628163	-0.327837	.	.	.	.	.	0	.	0	.	0	.	0.795	0.531	0	0	0.62	0	0	13770.88	123	7.0	9.3313	6	46	70	34	14	70	23	15	8	0.653846153846154	.	.	.	0	0	0	0	0	0	0	0	0.04	0.71	0.0
Lmb_nzt4_08546	-0.93437886	-0.6469115	-0.6469115	.	.	.	.	.	0	.	0	.	0	.	0.473	0.527	0	0	0.7	0	0	14045.14	129	7.5	8.8185	7	58	75	39	15	74	21	15	6	0.516129032258065	.	.	.	0	0	0	0	0	0	0	0	2.05	3.6	0.0
Lmb_nzt4_07798	-0.93478334	-3.8286155	2.1173845	.	.	.	.	.	0	.	0	.	0	.	0.0	0.00900000000000001	1	1	0.81	1	0	88366.57	846	-15.0	5.0424	7	345	551	289	83	484	110	53	57	0.734883720930233	0.0	0.0	0.0	1	0	0	1	0	1	1	0	0.45	43.0	0.0
Lmb_nzt4_11750	-0.93711925	7.7615405	5.3795405	.	.	.	.	.	0	.	0	.	0	.	0.926	0.471	1	1	0.68	0	0	11560.4	107	13.5	11.8281	5	45	59	35	10	58	23	20	3	0.461538461538462	0.0	0.0	1.0	1	1	1	1	1	1	0	0	0.08	0.08	0.0
Lmb_nzt4_11270	-0.93722236	-9.0867505	-6.9967505	.	.	.	reduced_virulence	PHI:9082	0	.	0	.	0	.	0.005	0.48	0	0	0.34	0	1	33914.22	316	17.0	10.3446	1	116	168	102	35	197	65	41	24	0.897727272727273	.	.	.	0	0	0	0	0	0	2	3	11.95	81.56	0.0
Lmb_nzt4_11358	-0.9391304	-0.496240500000001	5.1797595	.	.	.	.	.	0	.	0	.	0	.	0.0	0.0540000000000001	1	1	0.25	0	0	53918.39	488	3.5	7.0499	5	154	265	147	71	289	95	52	43	1.0	0.0	0.0	0.0	1	1	1	1	1	1	0	0	1.13	11.43	0.0
Lmb_nzt4_00965	-0.9402145	-4.767802	-0.507802	.	.	.	.	.	0	.	0	.	0	.	0.0	0.29	0	0	0.14	0	0	57689.59	531	-2.0	6.2359	15	161	298	104	37	276	120	62	58	0.73469387755102	.	.	.	0	0	0	0	0	0	0	0	0.0	0.0	0.0
Lmb_nzt4_08678	-0.9403684	-5.0852155	-0.3152155	.	.	.	.	.	0	.	0	.	0	.	0.012	0.193	0	0	0.47	0	0	8023.08	71	0.5	6.6931	3	23	41	12	8	36	10	6	4	0.6875	.	.	.	0	0	0	0	0	0	0	0	0.0	0.0	0.0
Lmb_nzt4_04681	-0.9411223	-3.549458	-0.519458	.	.	.	.	.	0	.	0	.	0	.	0.153	0.342	0	0	0.16	0	0	29351.95	269	-3.5	5.6325	3	93	153	71	29	148	68	34	34	0.594202898550725	.	.	.	0	0	0	0	0	0	0	0	0.09	0.13	0.0
Lmb_nzt4_01264	-0.9426441	-3.482441	2.469559	.	.	.	.	.	0	.	0	.	0	.	0.0	0.00800000000000001	1	1	0.33	0	0	36529.7	335	27.5	11.0863	6	117	183	101	35	195	56	44	12	0.69620253164557	.	.	.	1	0	0	0	0	1	0	0	6.97	6.98	0.0
Lmb_nzt4_07369	-0.9440572	-2.5348385	1.8931615	.	.	.	.	.	0	.	0	.	0	.	0.124	0.138	1	1	0.0500000000000001	1	0	12218.01	107	4.0	10.093	1	33	49	28	8	52	34	19	15	1.11764705882353	.	.	.	1	0	1	0	0	0	1	0	7.3	7.3	0.0
Lmb_nzt4_06769	-0.94460285	-2.746701	2.743299	.	.	.	.	.	0	.	0	.	0	.	0.0	0.085	1	1	0.07	0	0	73297.38	671	6.5	7.0549	10	233	372	179	78	357	171	94	77	0.65945945945946	.	.	.	0	0	0	0	0	1	0	0	0.0	0.0	0.0
Lmb_nzt4_00483	-0.9450015	5.3713975	-0.1846025	.	.	.	.	.	0	.	0	.	0	.	0.987	0.939	0	0	0.57	0	0	13959.74	119	9.0	8.6863	8	42	62	21	21	54	28	20	8	1.57142857142857	.	.	.	0	0	0	0	0	0	0	0	0.0	0.0	0.0
Lmb_nzt4_00802	-0.94589674	4.7032265	-0.1147735	.	.	.	.	.	0	.	0	.	0	.	1.0	0.803	0	0	0.46	0	0	14030.25	125	13.5	9.7456	9	38	68	31	15	73	29	23	6	0.588235294117647	.	.	.	0	0	0	0	0	0	0	0	0.02	0.02	0.0
Lmb_nzt4_11694	-0.9466188	7.511389	2.813389	.	.	.	.	.	0	.	0	.	0	.	0.998	0.785	1	1	0.62	0	0	12544.44	113	6.0	8.594	7	45	64	36	14	71	21	14	7	0.692307692307692	.	.	.	0	1	0	0	0	0	0	0	1.7	3.34	0.0
Lmb_nzt4_03865	-0.9468708	1.9476055	2.8936055	.	.	.	loss_of_pathogenicity,reduced_virulence	PHI:1071,PHI:526,PHI:6739	0	.	0	.	0	GH31	0.0	0.00900000000000001	1	1	0.39	1	0	103252.07	930	-27.0	4.6956	7	299	510	247	138	522	189	86	103	1.018779342723	0.0	0.0	0.0	1	0	1	1	1	1	1	0	0.04	13.58	0.0
Lmb_nzt4_06158	-0.9472647	-3.0121545	-0.6421545	.	.	.	.	.	0	.	0	.	0	.	0.104	0.501	0	0	0.09	0	0	30530.93	283	5.0	8.6916	3	100	153	88	23	161	59	33	26	0.717948717948718	.	.	.	0	0	0	0	0	0	0	0	0.01	0.01	0.0
Lmb_nzt4_06099	-0.94751656	4.910211	0.428211	.	.	.	.	.	0	.	0	.	0	.	0.994	0.753	1	1	0.4	1	0	7644.85	72	3.0	9.6273	0	25	38	24	6	41	18	11	7	0.904761904761905	.	.	.	1	1	0	0	0	0	1	1	22.31	22.31	0.91304347826087
Lmb_nzt4_02106	-0.94815636	-2.701916	2.506084	.	.	.	.	.	0	.	0	.	0	.	0.0	0.132	1	1	0.02	1	0	42780.08	392	6.5	7.8847	8	138	218	105	38	199	93	52	41	0.793103448275862	1.0	0.0	1.0	1	1	1	1	1	1	1	1	0.49	23.12	0.0
Lmb_nzt4_04125	-0.9497988	-2.9034825	-0.5014825	.	.	.	reduced_virulence	PHI:6903	0	.	0	.	0	.	0.031	0.402	0	0	0.0600000000000001	0	0	32074.34	293	-8.5	4.9617	6	88	154	97	30	170	78	37	41	0.905405405405405	.	.	.	0	0	0	0	0	0	0	0	0.89	0.96	0.0
Lmb_nzt4_09202	-0.9497988	-2.894174	-0.504174	.	.	.	unaffected_pathogenicity,reduced_virulence	PHI:5034,PHI:4903,PHI:6517,PHI:4616,PHI:2256,PHI:668,PHI:9519,PHI:3277,PHI:9524,PHI:881	0	.	0	.	0	.	0.005	0.43	0	0	0.27	0	0	38786.42	356	-2.0	6.2216	10	108	196	111	35	206	84	44	40	0.883116883116883	.	.	.	0	0	0	0	0	0	0	0	0.0	5.43	0.0
Lmb_nzt4_12451	-0.9503839	5.1815375	3.2455375	.	.	.	reduced_virulence	PHI:8041,PHI:6927,PHI:8048	0	.	0	.	0	.	0.672	0.484	1	1	0.43	0	0	19878.13	176	11.5	9.8879	8	56	93	46	15	98	32	22	10	0.769230769230769	.	.	.	1	1	1	0	0	0	0	0	0.0	0.02	0.0
Lmb_nzt4_12082	-0.9506972	-0.9365	-0.7145	.	.	.	.	.	0	.	0	.	0	.	0.382	0.581	0	0	0.63	0	0	27432.26	251	9.0	9.6679	4	80	137	70	29	148	51	31	20	0.907692307692308	.	.	.	0	0	0	0	0	0	0	0	0.0	0.02	0.0
Lmb_nzt4_08643	-0.9506972	-3.8762655	-0.3842655	.	.	.	unaffected_pathogenicity	PHI:4732	0	.	0	.	0	.	0.038	0.38	0	0	0.14	0	0	36910.53	340	-1.5	6.1644	6	104	188	123	20	182	84	43	41	1.2	.	.	.	0	0	0	0	0	0	0	0	0.17	0.18	0.0
Lmb_nzt4_10514	-0.95218945	-4.30545	-0.50145	.	.	.	.	.	0	.	0	.	0	.	0.066	0.3	0	0	0.72	0	0	26292.14	233	34.5	10.2362	15	63	132	36	35	118	55	51	4	0.777777777777778	.	.	.	0	0	0	0	0	0	0	0	0.0	0.0	0.0
Lmb_nzt4_02284	-0.9523182	1.345992	-0.526008	.	.	.	.	.	0	.	0	.	0	.	0.875	0.437	0	0	0.44	0	0	16332.75	150	9.0	8.7676	6	53	85	41	20	88	25	19	6	0.560975609756098	.	.	.	0	0	0	0	0	0	0	0	0.0	0.05	0.0
Lmb_nzt4_12004	-0.9523182	-5.67741	-2.51341	.	.	.	unaffected_pathogenicity,reduced_virulence	PHI:6517,PHI:4616,PHI:2256,PHI:587,PHI:9519,PHI:3277,PHI:9524,PHI:881,PHI:2255	0	.	0	.	0	.	0.001	0.305	0	0	0.1	1	0	41995.94	394	-0.5	6.4123	8	136	223	129	30	227	98	51	47	0.705882352941176	.	.	.	0	0	0	0	0	0	0	1	0.0	21.95	0.0
Lmb_nzt4_11018	-0.95283616	-6.3126015	-0.5046015	.	.	.	unaffected_pathogenicity	PHI:4495	0	.	0	.	0	.	0.0	0.032	0	0	0.02	0	0	110236.72	1009	-5.0	5.9605	1	321	533	284	48	459	293	147	146	0.683544303797468	.	.	.	0	0	0	0	0	0	0	0	0.0	0.0	0.0
Lmb_nzt4_10084	-0.9545256	1.5458935	-0.1521065	.	.	.	.	.	0	.	0	.	0	.	1.0	0.283	0	0	0.41	0	0	6847.34	68	-2.0	5.0205	3	34	44	10	5	33	21	10	11	0.565217391304348	.	.	.	0	0	0	0	0	0	0	0	0.0	0.0	0.0
Lmb_nzt4_12670	-0.9549329	4.369955	-0.586045	.	.	.	.	.	0	.	0	.	0	.	0.992	0.834	0	0	0.3	0	0	22813.13	220	10.0	10.2795	2	84	135	69	12	127	44	28	16	0.783333333333333	.	.	.	0	0	0	0	0	0	0	0	0.05	0.27	0.0
Lmb_nzt4_07854	-0.9553821	3.8119805	3.2939805	.	.	.	increased_virulence_(hypervirulence),reduced_virulence,unaffected_pathogenicity	PHI:7708,PHI:5034,PHI:9524,PHI:2839,PHI:6517,PHI:2256,PHI:587,PHI:881	0	.	0	.	0	.	0.0	0.253	1	1	0.34	0	0	42644.99	391	11.5	9.6871	1	125	215	135	42	224	89	52	37	0.956521739130435	.	.	.	1	0	0	0	0	1	0	0	0.01	0.65	0.0
Lmb_nzt4_03506	-0.9570744	5.536061	2.458061	.	.	.	.	.	0	.	0	.	0	.	0.946	0.567	1	1	0.6	0	0	15570.83	142	3.5	7.0296	8	54	82	40	20	77	25	17	8	0.392857142857143	.	.	.	0	1	0	0	0	0	0	0	0.67	2.04	0.0
Lmb_nzt4_02492	-0.9588026	4.3205935	0.3365935	.	.	.	.	.	0	.	0	.	0	.	0.983	0.681	0	0	0.43	0	0	6728.62	61	3.0	8.5303	2	16	36	15	7	33	18	11	7	0.894736842105263	.	.	.	0	0	0	0	0	0	0	0	0.0	0.0	0.0
Lmb_nzt4_04076	-0.96053016	5.3828185	0.1748185	.	.	.	.	.	0	.	0	.	0	.	1.0	0.868	0	0	0.57	0	0	8127.09	71	6.5	8.4035	7	29	38	12	11	33	19	14	5	0.615384615384615	.	.	.	0	0	0	0	0	0	0	0	0.0	0.0	0.0
Lmb_nzt4_10365	-0.9618645	-0.3353675	2.6946325	.	.	.	.	.	0	.	0	.	0	.	0.088	0.407	1	1	0.2	0	0	34331.43	318	1.0	6.8564	4	108	171	109	22	172	77	40	37	0.942028985507246	.	.	.	0	0	0	0	0	1	0	0	0.0	0.01	0.0
Lmb_nzt4_07291	-0.9621799	5.5094145	0.0614145	.	.	.	.	.	0	.	0	.	0	.	1.0	0.908	0	0	0.64	0	0	8288.32	73	2.0	7.7474	3	20	38	20	11	40	13	8	5	1.84615384615385	.	.	.	0	0	0	0	0	0	0	0	2.16	2.44	0.0
Lmb_nzt4_09447	-0.963537	4.470064	-0.269936	.	.	.	.	.	0	.	0	.	0	.	0.998	0.792	0	0	0.26	0	0	8373.63	76	-0.5	6.1959	3	20	43	19	7	44	17	9	8	0.588235294117647	.	.	.	0	0	0	0	0	0	0	0	0.03	0.09	0.0
Lmb_nzt4_08856	-0.9648862	7.8160585	3.7540585	.	.	.	.	.	0	.	0	.	0	.	1.0	0.677	1	1	0.38	0	0	16983.88	153	1.5	7.0755	10	55	78	56	14	87	31	17	14	1.26086956521739	.	.	.	1	1	0	0	0	1	0	0	0.3	0.31	0.0
Lmb_nzt4_11126	-0.96565413	4.7093495	-0.2526505	.	.	.	.	.	0	.	0	.	0	.	1.0	0.827	0	0	0.46	0	0	9226.54	83	7.5	9.1188	6	35	46	22	11	48	21	15	6	0.55	.	.	.	0	0	0	0	0	0	0	0	0.03	0.03	0.0
Lmb_nzt4_01277	-0.9673486	-5.7944545	-0.5084545	.	.	.	.	.	0	.	0	.	0	.	0.0	0.119	0	0	0.21	0	0	75620.37	719	18.0	9.8308	2	259	436	198	55	401	161	93	68	0.556485355648536	.	.	.	0	0	0	0	0	0	0	0	0.0	0.0	0.0
Lmb_nzt4_00341	-0.96806145	-2.4265635	-0.3745635	.	.	.	lethal,increased_virulence_(hypervirulence),reduced_virulence,unaffected_pathogenicity,loss_of_pathogenicity	PHI:1213,PHI:9481,PHI:8854,PHI:4942,PHI:1178,PHI:4941,PHI:1266	0	.	0	.	0	.	0.0580000000000001	0.6	0	0	0.33	0	0	26077.93	230	-6.0	5.0595	9	62	121	60	30	133	56	27	29	1.05128205128205	.	.	.	0	0	0	0	0	0	0	0	0.18	0.18	0.0
Lmb_nzt4_09355	-0.97103953	-0.7605105	4.6934895	.	.	.	.	.	0	.	0	.	0	.	0.0	0.091	1	1	0.66	0	0	99747.82	945	-19.5	4.6687	9	319	645	245	59	495	135	61	74	0.842741935483871	1.0	0.0	0.0	1	1	1	1	1	1	0	0	5.06	5.21	0.0
[truncated: 12,249 more rows]
[truncated: 18 more columns]
