# Supplementary material for: An automated and combinative method for the predictive ranking of candidate effector proteins of fungal plant pathogens
Source: Sci Rep. 2021 Oct 5;11:19731. doi: 10.1038/s41598-021-99363-0 (PMC8492765; doi:10.1038/s41598-021-99363-0)
Supplement: Supplementary file 2 — Supplementary Information 2. [file 41598_2021_99363_MOESM2_ESM.zip › Supp Data S2 - Raw Predector results tables for all the whole proteomes used for evaluation (listed in Supplementary Table S2)/mel_lampop_98AG31.tsv]

name	effector_score	manual_effector_score	manual_secretion_score	phibase_effector	phibase_virulence	phibase_lethal	phibase_phenotypes	phibase_matches	effector_match	effector_matches	pfam_match	pfam_matches	dbcan_match	dbcan_matches	effectorp1	effectorp2	is_secreted	any_signal_peptide	apoplastp	single_transmembrane	multiple_transmembrane	molecular_weight	residue_number	charge	isoelectric_point	aa_c_number	aa_tiny_number	aa_small_number	aa_aliphatic_number	aa_aromatic_number	aa_nonpolar_number	aa_charged_number	aa_basic_number	aa_acidic_number	fykin_gap	localizer_nuclear	localizer_chloro	localizer_mito	signalp3_nn	signalp3_hmm	signalp4	signalp5	deepsig	phobius_sp	phobius_tmcount	tmhmm_tmcount	tmhmm_first_60	tmhmm_exp_aa	tmhmm_first_tm_sp_coverage
EGG12351	3.871635	11.82	6.0	.	.	.	.	.	0	.	0	.	0	.	1.0	0.97	1	1	0.86	0	0	13792.61	127	1.5	6.7923	11	52	76	27	20	73	25	15	10	1.11111111111111	0.0	0.0	0.0	1	1	1	1	1	1	0	0	6.51	6.52	0.0
EGG13050	3.6171052	11.623288	5.749288	.	.	.	.	.	0	.	0	.	0	.	1.0	0.979	1	1	0.86	0	0	15245.42	137	5.5	8.11	11	51	83	31	18	76	23	15	8	1.33333333333333	0.0	0.0	0.0	1	1	1	1	0	1	0	0	11.06	11.06	0.0
EGG05958	3.5717528	11.83795	5.99995	.	.	.	.	.	0	.	0	.	0	.	1.0	0.973	1	1	0.75	0	0	14253.32	127	4.0	7.719	11	42	69	22	19	74	24	15	9	1.375	0.0	0.0	0.0	1	1	1	1	1	1	0	0	1.51	1.51	0.0
EGG11106	3.5717528	11.9578995	5.9998995	.	.	.	.	.	0	.	0	.	0	.	1.0	0.993	1	1	0.63	0	0	14210.25	127	4.5	7.7319	11	44	70	22	20	73	27	17	10	1.33333333333333	0.0	0.0	0.0	1	1	1	1	1	1	0	0	1.71	1.71	0.0
EGG07446	3.5717528	11.8979	5.9999	.	.	.	.	.	0	.	0	.	0	.	1.0	0.983	1	1	0.68	0	0	12521.5	114	5.0	7.9414	11	40	69	27	13	63	23	15	8	1.4	0.0	0.0	0.0	1	1	1	1	1	1	0	0	2.82	2.82	0.0
EGF98325	3.5566216	11.8632	5.9892	.	.	.	.	.	0	.	0	.	0	.	1.0	0.979	1	1	0.78	0	0	16164.29	147	5.5	7.9848	10	53	87	34	20	81	32	20	12	1.20588235294118	0.0	0.0	0.0	1	1	1	1	1	1	0	1	17.39	17.39	0.75
EGG07943	3.5566216	11.84745	5.97945	.	.	.	.	.	0	.	0	.	0	.	1.0	0.978	1	1	0.58	0	0	15525.81	143	4.5	7.7739	10	49	84	38	17	85	31	19	12	0.8	0.0	0.0	0.0	1	1	1	1	1	1	0	1	19.68	19.68	1.0
EGG07211	3.5460896	11.8077475	5.9997475	.	.	.	.	.	0	.	0	.	0	.	1.0	0.968	1	1	0.72	0	0	10414.62	98	-1.5	5.5071	7	40	62	18	11	54	20	10	10	0.846153846153846	0.0	0.0	0.0	1	1	1	1	1	1	0	0	0.68	0.68	0.0
EGG05387	3.524614	16.7281425	5.9621425	.	.	.	reduced_virulence,unaffected_pathogenicity,loss_of_pathogenicity	PHI:2314,PHI:422,PHI:6412,PHI:8749,PHI:383,PHI:318,PHI:5588,PHI:271,PHI:330,PHI:7230,PHI:6198,PHI:2813,PHI:2806,PHI:769	0	.	0	.	0	.	0.994	0.967	1	1	0.57	0	0	21553.66	195	5.0	7.9088	7	61	106	55	26	110	46	27	19	1.35897435897436	0.0	0.0	0.0	1	1	1	1	1	1	0	0	2.34	2.34	0.0
EGF98097	3.502445	11.76375	5.94375	.	.	.	.	.	0	.	0	.	0	.	1.0	0.97	1	1	0.78	0	0	15570.88	144	4.0	7.9226	11	53	87	32	14	82	23	14	9	1.02941176470588	0.0	0.0	0.0	1	1	1	1	1	1	0	0	7.42	7.42	0.0
EGF99499	3.497495	11.8399	5.9299	.	.	.	.	.	0	.	0	.	0	.	1.0	0.985	1	1	0.35	0	0	16156.4	147	-1.5	6.1178	13	45	82	39	11	77	38	20	18	1.11538461538462	0.0	0.0	0.0	1	1	1	1	1	1	0	0	14.84	14.84	0.0
EGF97752	3.4925582	11.9277	5.9997	.	.	.	.	.	0	.	0	.	0	.	1.0	0.988	1	1	0.55	0	0	14420.37	127	4.0	7.755	10	45	75	25	19	63	32	19	13	2.17647058823529	0.0	0.0	0.0	1	1	1	1	1	1	0	0	16.23	16.23	0.0
EGG09250	3.4805422	11.87305	5.99905	.	.	.	.	.	0	.	0	.	0	.	1.0	0.979	1	1	0.69	0	0	16319.63	147	4.0	7.5326	10	48	84	37	21	84	33	20	13	1.19354838709677	0.0	0.0	0.0	1	1	1	1	1	1	0	1	19.71	19.72	0.826086956521739
EGG08007	3.4603395	11.8259	5.9999	.	.	.	.	.	0	.	0	.	0	.	1.0	0.971	1	1	0.63	0	0	14442.57	129	1.5	7.0454	12	48	72	28	18	74	25	14	11	1.55	0.0	0.0	0.0	1	1	1	1	1	1	0	0	0.68	0.68	0.0
EGG10134	3.4507272	11.87105	5.99705	.	.	.	.	.	0	.	0	.	0	.	1.0	0.979	1	1	0.55	0	0	16235.25	145	3.5	7.5091	10	48	86	29	19	77	36	21	15	1.16666666666667	0.0	0.0	0.0	1	1	1	1	1	1	0	1	18.4	18.41	0.75
EGG04700	3.4494433	11.95025	5.99825	.	.	.	.	.	0	.	0	.	0	.	1.0	0.992	1	1	0.72	0	0	14514.27	130	-1.0	6.1961	11	48	71	26	19	66	28	15	13	1.66666666666667	0.0	0.0	0.0	1	1	1	1	1	1	0	0	0.0	0.0	0.0
EGG01847	3.4362288	11.803	5.995	.	.	.	.	.	0	.	0	.	0	.	1.0	0.968	1	1	0.69	0	0	14937.79	134	1.5	6.9118	8	50	70	27	22	70	30	17	13	1.5	0.0	0.0	0.0	1	1	1	1	1	1	0	0	6.8	6.8	0.0
EGF99986	3.4321845	11.6939	5.9999	.	.	.	.	.	0	.	0	.	0	.	0.983	0.966	1	1	0.81	0	0	17241.5	154	2.5	7.5092	8	55	91	32	22	83	28	16	12	1.31034482758621	0.0	0.0	0.0	1	1	1	1	1	1	0	0	8.31	8.31	0.0
EGG08699	3.418852	11.8619	5.9999	.	.	.	.	.	0	.	0	.	0	.	1.0	0.977	1	1	0.35	0	0	14915.35	133	7.5	8.2816	11	47	70	36	15	74	30	20	10	1.16666666666667	0.0	1.0	0.0	1	1	1	1	1	1	0	0	0.6	0.6	0.0
EGG11205	3.390079	11.77795	5.99995	.	.	.	.	.	0	.	0	.	0	.	1.0	0.963	1	1	0.8	0	0	12405.58	118	5.5	8.6125	7	42	70	35	8	70	26	16	10	1.2	0.0	0.0	0.0	1	1	1	1	1	1	0	0	4.95	4.95	0.0
EGG00150	3.3822062	11.9094	5.9994	.	.	.	.	.	0	.	0	.	0	.	1.0	0.985	1	1	0.78	0	0	17465.84	154	6.0	8.2151	9	51	82	30	25	84	32	20	12	1.66666666666667	0.0	0.0	0.0	1	1	1	1	1	1	0	0	4.84	4.85	0.0
EGG03973	3.3813486	11.9266995	5.9986995	.	.	.	.	.	0	.	0	.	0	.	1.0	0.988	1	1	0.74	0	0	14597.51	131	-1.0	6.1873	10	49	73	29	24	78	20	11	9	1.52	0.0	0.0	0.0	1	1	1	1	1	1	0	0	13.34	13.4	0.0
EGG03959	3.3813486	11.9265495	5.9985495	.	.	.	.	.	0	.	0	.	0	.	1.0	0.988	1	1	0.72	0	0	14657.56	131	-1.0	6.1873	10	49	73	28	24	76	20	11	9	1.65217391304348	0.0	0.0	0.0	1	1	1	1	1	1	0	0	13.34	13.4	0.0
EGG06578	3.3766112	11.87395	5.99995	.	.	.	.	.	0	.	0	.	0	.	1.0	0.979	1	1	0.8	0	0	15235.14	132	0.0	6.4613	10	39	70	29	22	66	27	15	12	2.66666666666667	0.0	0.0	0.0	1	1	1	1	1	1	0	0	1.04	1.04	0.0
EGG07239	3.3757803	11.7059495	5.9999495	.	.	.	.	.	0	.	0	.	0	.	0.999	0.952	1	1	0.83	0	0	16965.94	154	3.5	7.3232	8	57	96	37	25	85	35	21	14	1.0	0.0	0.0	0.0	1	1	1	1	1	1	0	0	0.04	0.04	0.0
EGG06040	3.3630817	11.435032	5.921032	.	.	.	.	.	0	.	0	.	0	.	0.987	0.932	1	1	0.74	0	0	23993.95	217	5.0	8.0792	8	75	127	47	28	113	47	27	20	1.28888888888889	1.0	0.0	0.0	1	1	1	1	1	1	0	0	10.89	10.92	0.0
EGG08518	3.3583379	16.5618875	5.9878875	.	.	.	.	.	1	PsShr1	0	.	0	.	0.975	0.954	1	1	0.7	0	0	23977.97	219	-0.5	6.3671	9	75	128	51	29	123	51	27	24	0.892857142857143	0.0	0.0	0.0	1	1	1	1	1	1	0	0	1.87	1.87	0.0
EGF98643	3.3443334	11.7777995	5.9997995	.	.	.	.	.	0	.	0	.	0	.	1.0	0.963	1	1	0.73	0	0	14941.4	135	7.0	8.3325	10	44	71	39	16	77	27	18	9	1.78260869565217	0.0	0.0	0.0	1	1	1	1	1	1	0	0	0.27	0.27	0.0
EGG09537	3.343549	11.8499985	5.9999985	.	.	.	.	.	0	.	0	.	0	.	1.0	0.975	1	1	0.69	0	0	14053.9	128	0.5	6.572	12	47	76	29	16	67	32	18	14	1.29166666666667	0.0	0.0	0.0	1	1	1	1	1	1	0	0	1.3	1.3	0.0
EGG08704	3.341374	11.9099495	5.9999495	.	.	.	.	.	0	.	0	.	0	.	1.0	0.985	1	1	0.77	0	0	15474.57	137	6.5	8.1585	10	44	79	28	22	70	33	21	12	2.3	0.0	0.0	0.0	1	1	1	1	1	1	0	0	3.12	3.12	0.0
EGG05271	3.316485	11.696947	5.996947	.	.	.	.	.	0	.	0	.	0	.	1.0	0.95	1	1	0.82	0	0	13980.7	123	0.5	6.7716	11	47	69	22	20	64	19	10	9	1.94736842105263	0.0	0.0	0.0	1	1	1	1	1	1	0	0	5.72	5.72	0.0
EGG09438	3.316485	11.6928	5.9808	.	.	.	.	.	0	.	0	.	0	.	1.0	0.952	1	1	0.82	0	0	14273.35	129	6.0	8.2611	11	51	70	24	16	71	21	14	7	1.2962962962963	0.0	0.0	0.0	1	1	1	1	1	1	0	0	6.86	6.86	0.0
EGG00934	3.3145185	11.79	6.0	.	.	.	.	.	0	.	0	.	0	.	1.0	0.965	1	1	0.74	0	0	15457.59	136	3.5	7.291	10	47	75	31	24	74	31	19	12	1.47826086956522	0.0	0.0	0.0	1	1	1	1	1	1	0	0	0.18	0.18	0.0
EGG03339	3.2760699	11.7838	5.9998	.	.	.	.	.	0	.	0	.	0	.	1.0	0.964	1	1	0.9	0	0	15390.33	142	0.5	6.6337	13	58	90	33	16	75	24	13	11	1.61538461538462	0.0	0.0	0.0	1	1	1	1	1	1	0	0	10.18	10.18	0.0
EGG06114	3.2367558	9.496649	3.748649	.	.	.	.	.	0	.	0	.	0	.	1.0	0.958	1	1	0.92	1	0	14896.65	135	-2.0	5.4863	10	49	83	27	19	72	24	12	12	1.43478260869565	0.0	0.0	0.0	1	1	1	1	1	0	1	0	8.48	8.48	0.0
EGG11500	3.231321	11.7235495	5.9995495	.	.	.	.	.	0	.	0	.	0	.	0.998	0.956	1	1	0.45	0	0	14493.38	129	-1.0	5.6636	7	41	69	32	17	70	24	12	12	1.4	0.0	0.0	1.0	1	1	1	1	1	1	0	0	1.34	1.34	0.0
EGG03872	3.2239087	11.81165	5.99765	.	.	.	.	.	0	.	0	.	0	.	0.999	0.97	1	1	0.8	0	0	15980.26	143	6.0	8.4671	8	46	83	31	18	76	33	20	13	1.62962962962963	0.0	0.0	0.0	1	1	1	1	1	1	0	0	0.48	0.48	0.0
EGG07941	3.1990016	11.897963	5.999963	.	.	.	.	.	0	.	0	.	0	.	1.0	0.983	1	1	0.71	0	0	9280.77	87	0.0	6.445	9	30	50	23	7	53	20	11	9	1.0	0.0	0.0	0.0	1	1	1	1	1	1	0	0	2.66	2.66	0.0
EGG12151	3.193652	11.657648	5.999648	.	.	.	.	.	0	.	0	.	0	.	1.0	0.943	1	1	0.74	0	0	14982.43	135	6.5	8.1702	10	44	71	38	17	77	27	18	9	1.73913043478261	0.0	0.0	0.0	1	1	1	1	1	1	0	0	0.31	0.31	0.0
EGG04711	3.175974	11.867949	5.999949	.	.	.	.	.	0	.	0	.	0	.	1.0	0.978	1	1	0.68	0	0	17169.91	157	7.5	8.3574	12	53	91	41	17	95	29	19	10	1.02702702702703	0.0	0.0	0.0	1	1	1	1	1	1	0	0	10.61	10.61	0.0
EGG10862	3.1663685	11.76055	5.97655	.	.	.	.	.	0	.	0	.	0	.	1.0	0.964	1	1	0.9	0	0	15884.91	144	4.5	7.6736	13	56	91	30	20	75	31	19	12	1.48148148148148	0.0	0.0	0.0	1	1	1	1	1	1	0	0	1.03	1.03	0.0
EGG04931	3.155458	10.840486	5.644486	.	.	.	.	.	0	.	0	.	0	.	0.997	0.869	1	1	0.57	0	0	17179.41	159	0.5	6.7226	1	54	85	50	18	81	38	20	18	1.57575757575758	0.0	0.0	0.0	1	1	1	1	1	1	0	0	10.35	10.35	0.0
EGG04356	3.150547	11.8317	5.9997	.	.	.	.	.	0	.	0	.	0	.	1.0	0.972	1	1	0.78	0	0	14331.17	127	1.0	6.7041	12	45	75	26	21	67	28	16	12	1.65	0.0	0.0	0.0	1	1	1	1	1	1	0	0	15.19	15.19	0.0
EGG03837	3.150547	11.0934495	5.2494495	.	.	.	.	.	0	.	0	.	0	.	1.0	0.974	1	1	0.79	0	0	14122.35	125	6.5	8.4148	11	45	68	26	18	71	19	13	6	1.76190476190476	0.0	0.0	0.0	1	1	0	1	0	1	0	1	20.31	20.31	0.782608695652174
EGG09255	3.1458757	11.499497	5.901497	.	.	.	.	.	0	.	0	.	0	.	0.999	0.934	1	1	0.86	0	0	20989.91	194	3.5	7.827	8	66	113	55	20	110	41	23	18	1.34883720930233	0.0	0.0	0.0	1	1	1	1	1	1	0	0	0.83	0.85	0.0
EGF99911	3.1413093	11.6907995	5.9967995	.	.	.	.	.	0	.	0	.	0	.	0.999	0.95	1	1	0.72	0	0	16164.01	145	-0.5	6.3559	8	45	89	30	25	82	29	16	13	1.19354838709677	0.0	0.0	0.0	1	1	1	1	1	1	0	0	0.13	0.13	0.0
EGG10029	3.1391788	11.543448	5.915448	.	.	.	.	.	0	.	0	.	0	.	0.991	0.947	1	1	0.18	0	0	18339.14	165	7.0	8.3893	7	52	86	46	20	90	38	24	14	1.37931034482759	0.0	0.0	0.0	1	1	1	1	1	1	0	0	0.02	0.02	0.0
EGG01816	3.1254268	11.6755	5.9995	.	.	.	.	.	0	.	0	.	0	.	0.999	0.947	1	1	0.71	0	0	18100.84	161	11.5	9.2338	9	47	86	39	22	90	35	24	11	1.7741935483871	0.0	1.0	0.0	1	1	1	1	1	1	0	0	1.84	1.84	0.0
EGG11020	3.11878	11.669899	5.999899	.	.	.	.	.	0	.	0	.	0	.	1.0	0.945	1	1	0.7	0	0	14016.83	123	4.0	7.9631	10	46	66	17	21	61	21	13	8	2.17647058823529	0.0	0.0	0.0	1	1	1	1	1	1	0	0	13.33	13.33	0.0
EGG09961	3.1102736	11.531796	5.999796	.	.	.	.	.	0	.	0	.	0	.	0.992	0.93	1	1	0.92	0	0	15461.56	143	9.5	9.1383	8	58	87	35	15	77	23	17	6	1.09090909090909	0.0	0.0	0.0	1	1	1	1	1	1	0	0	0.03	0.03	0.0
EGF99079	3.0949378	11.5672225	5.9932225	.	.	.	.	.	0	.	0	.	0	.	0.998	0.931	1	1	0.41	0	0	17657.46	162	9.0	9.3155	8	58	87	39	14	88	35	22	13	1.32352941176471	1.0	0.0	0.0	1	1	1	1	1	1	0	0	0.23	0.48	0.0
EGG01995	3.0948884	11.6490205	5.9970205	.	.	.	.	.	0	.	0	.	0	.	0.997	0.945	1	1	0.13	0	0	17846.33	156	4.0	7.5897	8	46	76	38	25	85	43	25	18	1.21875	0.0	0.0	0.0	1	1	1	1	1	1	0	0	1.92	1.92	0.0
EGG05382	3.090082	11.54995	5.99995	.	.	.	.	.	0	.	0	.	0	.	1.0	0.925	1	1	0.79	0	0	15223.54	137	4.5	7.7715	10	40	78	38	17	79	29	18	11	1.44	0.0	0.0	0.0	1	1	1	1	1	1	0	0	0.3	0.3	0.0
EGG07384	3.0863953	10.9446935	5.8986935	.	.	.	.	.	0	.	0	.	0	.	0.948	0.893	1	1	0.55	0	0	16898.11	152	4.0	7.4512	4	50	83	37	25	84	38	23	15	1.0	0.0	0.0	0.0	1	1	1	1	1	1	0	0	12.73	12.75	0.0
EGG07522	3.0851407	11.2730995	5.9030995	.	.	.	.	.	0	.	0	.	0	.	0.981	0.914	1	1	0.9	0	0	23414.3	211	5.5	8.282	8	72	123	47	28	112	43	25	18	1.15217391304348	0.0	0.0	0.0	1	1	1	1	1	1	0	0	6.2	6.21	0.0
EGG08752	3.0766745	11.7359975	5.9999975	.	.	.	.	.	0	.	0	.	0	.	1.0	0.956	1	1	0.72	0	0	8432.76	80	1.5	7.5232	6	33	50	23	4	44	16	9	7	1.0	0.0	0.0	0.0	1	1	1	1	1	1	0	0	2.42	2.42	0.0
EGF98810	3.0766745	11.705999	5.999999	.	.	.	.	.	0	.	0	.	0	.	1.0	0.951	1	1	0.72	0	0	8069.44	76	4.5	8.5231	6	32	46	22	4	44	13	9	4	0.68421052631579	0.0	0.0	0.0	1	1	1	1	1	1	0	0	2.42	2.42	0.0
EGG03236	3.0766675	11.7837	5.9997	.	.	.	.	.	0	.	0	.	0	.	1.0	0.964	1	1	0.59	0	0	14614.67	132	1.0	7.2491	12	47	78	27	17	76	23	12	11	1.65217391304348	0.0	0.0	0.0	1	1	1	1	1	1	0	0	12.16	12.16	0.0
EGG10457	3.0741994	11.4779495	5.9999495	.	.	.	.	.	0	.	0	.	0	.	1.0	0.913	1	1	0.4	0	0	15246.48	136	1.0	6.7142	10	41	73	37	18	74	36	20	16	1.59090909090909	0.0	0.0	0.0	1	1	1	1	1	1	0	0	0.07	0.07	0.0
EGG05640	3.0740435	11.6731	5.9971	.	.	.	.	.	0	.	0	.	0	.	1.0	0.946	1	1	0.78	0	0	16302.65	149	1.0	6.9552	11	53	90	37	19	86	26	14	12	1.3125	0.0	1.0	0.0	1	1	1	1	1	1	0	0	4.43	4.45	0.0
EGG06857	3.0623689	11.6872995	5.9992995	.	.	.	.	.	0	.	0	.	0	.	1.0	0.948	1	1	0.72	0	0	16401.61	146	5.0	7.5245	12	53	81	25	28	82	27	18	9	1.48148148148148	0.0	0.0	0.0	1	1	1	1	1	1	0	0	11.25	11.25	0.0
EGG10517	3.0623689	11.704342	5.992342	.	.	.	.	.	0	.	0	.	0	.	1.0	0.952	1	1	0.58	0	0	14778.64	133	-1.5	5.947	12	49	75	26	18	67	29	15	14	1.88235294117647	0.0	0.0	0.0	1	1	1	1	1	1	0	0	12.96	12.98	0.0
EGG10119	3.0546699	11.7359	5.9999	.	.	.	.	.	0	.	0	.	0	.	1.0	0.956	1	1	0.8	0	0	14512.52	129	1.5	6.7881	12	42	74	25	20	70	27	16	11	1.61904761904762	0.0	0.0	0.0	1	1	1	1	1	1	0	0	7.94	7.95	0.0
EGG01088	3.0542538	11.71195	5.99995	.	.	.	.	.	0	.	0	.	0	.	1.0	0.952	1	1	0.62	0	0	17076.57	152	3.0	7.7328	10	45	83	30	17	81	34	19	15	1.62962962962963	0.0	0.0	0.0	1	1	1	1	1	1	0	0	6.31	6.31	0.0
EGG05757	3.0430353	11.3663495	5.8943495	.	.	.	.	.	0	.	0	.	0	.	0.999	0.913	1	1	0.49	0	0	21175.94	194	-1.0	5.7798	8	65	112	54	22	109	42	21	21	1.41463414634146	0.0	0.0	0.0	1	1	1	1	1	1	0	0	0.48	0.49	0.0
EGG08035	3.0408354	11.5678995	5.9998995	.	.	.	.	.	0	.	0	.	0	.	1.0	0.928	1	1	0.73	0	0	15005.14	135	3.5	7.7418	10	50	77	31	15	71	27	16	11	1.43478260869565	0.0	0.0	0.0	1	1	1	1	1	1	0	0	0.0	0.01	0.0
EGG01086	3.0387733	10.89838	5.97838	.	.	.	.	.	0	.	0	.	0	.	0.923	0.897	1	1	0.4	0	0	14950.07	134	5.0	8.2963	3	46	74	43	18	72	30	19	11	1.19230769230769	0.0	0.0	0.0	1	1	1	1	1	1	0	0	5.66	5.66	0.0
EGG01041	3.0387733	10.8286395	5.9806395	.	.	.	.	.	0	.	0	.	0	.	0.931	0.877	1	1	0.59	0	0	14988.21	134	6.0	8.7108	3	44	76	45	18	74	29	19	10	1.19230769230769	0.0	0.0	0.0	1	1	1	1	1	1	0	0	5.54	5.54	0.0
EGG01042	3.0387733	10.8286395	5.9806395	.	.	.	.	.	0	.	0	.	0	.	0.931	0.877	1	1	0.59	0	0	14988.21	134	6.0	8.7108	3	44	76	45	18	74	29	19	10	1.19230769230769	0.0	0.0	0.0	1	1	1	1	1	1	0	0	5.54	5.54	0.0
EGF97379	3.0383713	11.7117495	5.9997495	.	.	.	.	.	0	.	0	.	0	.	1.0	0.952	1	1	0.48	0	0	17273.51	155	1.0	6.7982	10	48	88	35	21	87	41	22	19	1.33333333333333	0.0	0.0	0.0	1	1	1	1	1	1	0	0	10.42	10.42	0.0
EGG11855	3.034562	11.7839	5.9999	.	.	.	.	.	0	.	0	.	0	.	1.0	0.964	1	1	0.6	0	0	14695.93	133	3.0	7.2387	11	46	73	36	16	77	30	18	12	1.11111111111111	0.0	0.0	0.0	1	1	1	1	1	1	0	0	0.06	0.06	0.0
EGG10709	3.034562	11.753299	5.999299	.	.	.	.	.	0	.	0	.	0	.	1.0	0.959	1	1	0.67	0	0	15550.59	140	2.0	6.862	11	51	77	28	26	80	28	17	11	1.18518518518519	0.0	1.0	0.0	1	1	1	1	1	1	0	0	4.0	4.0	0.0
EGG12472	3.0235662	11.489683	5.981683	.	.	.	.	.	0	.	0	.	0	.	0.987	0.931	1	1	0.82	0	0	19831.73	178	4.0	7.6249	7	53	97	50	20	93	39	23	16	1.62068965517241	0.0	0.0	0.0	1	1	1	1	1	1	0	0	4.26	4.26	0.0
EGF98991	3.0202634	11.7179	5.9999	.	.	.	.	.	0	.	0	.	0	.	1.0	0.953	1	1	0.48	0	0	9933.44	91	-4.5	4.2974	10	34	55	25	6	52	20	8	12	1.125	0.0	0.0	0.0	1	1	1	1	1	1	0	0	2.93	2.93	0.0
EGG08449	3.014062	10.8081965	5.7681965	.	.	.	.	.	0	.	0	.	0	.	0.966	0.874	1	1	0.78	0	0	14652.72	135	3.0	8.1094	4	47	77	40	11	72	28	16	12	1.17857142857143	0.0	0.0	0.0	1	1	1	1	1	1	0	0	5.83	5.83	0.0
EGG11006	3.0125644	11.705999	5.999999	.	.	.	.	.	0	.	0	.	0	.	1.0	0.951	1	1	0.88	0	0	14831.03	131	2.0	7.1328	11	42	71	31	21	77	26	15	11	1.59090909090909	0.0	0.0	0.0	1	1	1	1	1	1	0	0	5.07	5.08	0.0
EGG08272	3.01208	11.7887	5.9807	.	.	.	.	.	0	.	0	.	0	.	1.0	0.968	1	1	0.49	0	0	16608.71	149	2.5	7.4241	11	47	86	32	18	81	36	20	16	1.18181818181818	0.0	0.0	0.0	1	1	1	1	1	1	0	0	15.06	15.06	0.0
EGG06119	3.0105648	11.798995	5.996995	.	.	.	.	.	0	.	0	.	0	.	1.0	0.967	1	1	0.35	0	0	16572.75	145	2.0	7.1491	10	42	77	36	19	79	40	22	18	1.24137931034483	0.0	0.0	0.0	1	1	1	1	1	1	0	0	5.03	5.03	0.0
EGF96953	3.0048766	11.6696465	5.9996465	.	.	.	.	.	0	.	0	.	0	.	0.999	0.946	1	1	0.16	0	0	9010.38	80	-1.5	5.5299	4	23	37	22	8	41	20	10	10	2.0	0.0	0.0	0.0	1	1	1	1	1	1	0	0	9.1	9.1	0.0
EGG01500	3.0048766	11.6696465	5.9996465	.	.	.	.	.	0	.	0	.	0	.	0.999	0.946	1	1	0.16	0	0	9010.38	80	-1.5	5.5299	4	23	37	22	8	41	20	10	10	2.0	0.0	0.0	0.0	1	1	1	1	1	1	0	0	9.1	9.1	0.0
EGG11119	2.9921274	11.81395	5.99995	.	.	.	.	.	0	.	0	.	0	.	1.0	0.969	1	1	0.45	0	0	14915.01	133	1.5	7.0608	11	47	71	28	18	73	29	16	13	1.39130434782609	0.0	0.0	0.0	1	1	1	1	1	1	0	0	14.65	14.65	0.0
EGG08536	2.9920974	11.52424	5.99224	.	.	.	.	.	0	.	0	.	0	.	0.997	0.925	1	1	0.61	0	0	8509.97	79	4.0	8.9698	4	29	44	26	4	45	14	9	5	1.05882352941176	0.0	0.0	0.0	1	1	1	1	1	1	0	0	0.1	0.1	0.0
EGG00916	2.9920974	11.5530465	5.9970465	.	.	.	.	.	0	.	0	.	0	.	0.997	0.929	1	1	0.88	0	0	17937.44	167	6.5	8.4691	8	65	100	44	23	102	34	21	13	0.916666666666667	0.0	0.0	0.0	1	1	1	1	1	1	0	0	1.73	1.78	0.0
EGG05390	2.9920974	11.483994	5.999994	.	.	.	.	.	0	.	0	.	0	.	0.999	0.915	1	1	0.38	0	0	8540.02	77	4.0	8.9305	4	25	41	21	7	45	16	10	6	1.0	0.0	0.0	0.0	1	1	1	1	1	1	0	0	0.19	0.19	0.0
EGG04391	2.9920974	11.56115	5.99915	.	.	.	.	.	0	.	0	.	0	.	0.999	0.928	1	1	0.9	0	0	15499.61	141	3.0	7.2849	8	50	81	32	20	79	28	17	11	1.23333333333333	0.0	0.0	0.0	1	1	1	1	1	1	0	0	2.29	2.29	0.0
EGG07063	2.9881725	11.8736495	5.9996495	.	.	.	.	.	0	.	0	.	0	.	1.0	0.979	1	1	0.5	0	0	15404.64	137	8.5	8.4281	11	46	75	26	13	65	41	26	15	1.36	1.0	0.0	0.0	1	1	1	1	1	1	0	0	4.51	4.51	0.0
EGG06577	2.9806328	11.789087	5.999087	.	.	.	.	.	0	.	0	.	0	.	1.0	0.965	1	1	0.83	0	0	15505.72	139	4.5	7.7325	11	49	74	33	18	72	25	16	9	1.95238095238095	0.0	0.0	0.0	1	1	1	1	1	1	0	0	0.22	0.23	0.0
EGG06388	2.9756458	11.776898	5.998898	.	.	.	.	.	0	.	0	.	0	.	0.998	0.965	1	1	0.63	0	0	16729.76	149	0.5	6.6105	8	49	90	31	21	75	33	18	15	1.58333333333333	0.0	0.0	0.0	1	1	1	1	1	1	0	0	0.31	0.31	0.0
EGG09312	2.9686637	11.7776	5.9876	.	.	.	.	.	0	.	0	.	0	.	1.0	0.965	1	1	0.67	0	0	15770.74	143	4.0	7.6905	12	54	90	31	18	75	32	19	13	1.32142857142857	0.0	0.0	0.0	1	1	1	1	1	1	0	0	1.19	1.19	0.0
EGF97642	2.966334	11.69385	5.99985	.	.	.	.	.	0	.	0	.	0	.	0.999	0.95	1	1	0.8	0	0	14871.95	132	-1.5	5.5316	11	46	75	27	17	70	22	11	11	1.55	0.0	0.0	0.0	1	1	1	1	1	1	0	0	0.0	0.0	0.0
EGG06295	2.9657907	11.878849	5.998849	.	.	.	.	.	0	.	0	.	0	.	1.0	0.98	1	1	0.57	0	0	15105.85	136	5.0	7.4012	9	47	77	25	24	71	32	21	11	1.26666666666667	0.0	0.0	0.0	1	1	1	1	1	1	0	0	4.72	4.72	0.0
EGG01685	2.9657907	11.9156905	5.9996905	.	.	.	.	.	0	.	0	.	0	.	1.0	0.986	1	1	0.72	0	0	16370.27	144	6.5	8.163	10	48	79	27	23	73	33	21	12	1.68	0.0	0.0	0.0	1	1	1	1	1	1	0	0	0.01	0.01	0.0
EGF98350	2.9657776	11.6459995	5.9999995	.	.	.	.	.	0	.	0	.	0	.	0.999	0.942	1	1	0.74	0	0	6835.01	64	4.5	8.9719	4	23	39	20	3	37	11	8	3	0.764705882352941	0.0	0.0	0.0	1	1	1	1	1	1	0	0	1.67	1.67	0.0
EGG10069	2.9657776	11.5919465	5.9999465	.	.	.	.	.	0	.	0	.	0	.	1.0	0.932	1	1	0.91	0	0	15597.63	140	5.0	7.9742	10	49	77	33	20	78	27	17	10	1.42857142857143	0.0	0.0	0.0	1	1	1	1	1	1	0	0	0.03	0.03	0.0
EGG03528	2.9590702	11.473249	5.983249	.	.	.	.	.	0	.	0	.	0	.	1.0	0.915	1	1	0.41	0	0	19018.99	173	5.0	8.1665	10	58	97	50	11	88	38	22	16	1.67857142857143	0.0	0.0	0.0	1	1	1	1	1	1	0	0	1.04	1.04	0.0
EGG12228	2.954365	11.6988295	5.9988295	.	.	.	.	.	0	.	0	.	0	.	1.0	0.95	1	1	0.69	0	0	14780.81	134	6.0	8.0326	13	50	81	28	14	69	24	16	8	1.33333333333333	0.0	0.0	0.0	1	1	1	1	1	1	0	0	0.66	0.66	0.0
EGF97765	2.9418924	11.81985	5.99985	.	.	.	.	.	0	.	0	.	0	.	1.0	0.97	1	1	0.37	0	0	14486.6	129	11.5	8.7162	11	46	69	32	15	62	39	27	12	1.52380952380952	0.0	0.0	0.0	1	1	1	1	1	1	0	0	1.65	1.65	0.0
EGG05002	2.9327116	11.82	6.0	.	.	.	.	.	0	.	0	.	0	.	1.0	0.97	1	1	0.59	0	0	15296.28	135	2.0	7.181	8	50	72	25	20	70	32	18	14	1.28	0.0	0.0	0.0	1	1	1	1	1	1	0	1	19.62	19.62	1.0
EGF99559	2.9283085	11.5271485	5.9951485	.	.	.	.	.	0	.	0	.	0	.	0.999	0.923	1	1	0.71	0	0	15908.4	142	9.5	9.2824	8	42	81	34	15	78	32	21	11	1.53846153846154	1.0	0.0	0.0	1	1	1	1	1	1	0	0	13.59	13.63	0.0
EGG09763	2.9207258	11.407641	5.917641	.	.	.	.	.	0	.	0	.	0	.	0.996	0.919	1	1	0.73	0	0	25663.4	241	8.0	8.4816	10	81	135	73	12	124	56	33	23	1.26415094339623	0.0	1.0	0.0	1	1	1	1	1	1	0	0	0.02	0.02	0.0
EGG04167	2.9204972	11.8228495	5.9968495	.	.	.	.	.	0	.	0	.	0	.	0.999	0.972	1	1	0.66	0	0	17130.45	156	0.0	6.4466	11	51	89	35	20	93	34	18	16	0.846153846153846	0.0	0.0	0.0	1	1	1	1	1	1	0	1	18.64	18.64	0.869565217391304
EGG08085	2.9178712	11.6335995	5.9995995	.	.	.	.	.	0	.	0	.	0	.	1.0	0.939	1	1	0.49	0	0	17280.46	155	0.0	6.4503	10	49	89	34	22	87	40	21	19	1.33333333333333	0.0	0.0	0.0	1	1	1	1	1	1	0	0	10.69	10.69	0.0
EGG12032	2.9158292	11.8019	5.9999	.	.	.	.	.	0	.	0	.	0	.	1.0	0.967	1	1	0.64	0	0	14900.88	132	3.5	7.5082	10	47	70	26	21	65	30	18	12	2.11764705882353	0.0	0.0	0.0	1	1	1	1	1	1	0	0	0.02	0.02	0.0
EGG06529	2.9122527	11.7599485	5.9999485	.	.	.	.	.	0	.	0	.	0	.	1.0	0.96	1	1	0.78	0	0	14240.09	129	1.0	6.953	11	46	83	25	14	68	20	11	9	1.57142857142857	0.0	0.0	0.0	1	1	1	1	1	1	0	0	0.71	0.71	0.0
EGG08273	2.9019887	11.6143985	5.9983985	.	.	.	.	.	0	.	0	.	0	.	0.999	0.937	1	1	0.35	0	0	17073.29	150	1.5	7.3667	10	51	83	31	21	77	40	21	19	1.75	0.0	0.0	0.0	1	1	1	1	1	1	0	0	8.81	8.81	0.0
EGF97311	2.8989794	16.525495	5.999495	.	.	.	effector_(plant_avirulence_determinant)	PHI:536	1	MlAvrP4	0	.	0	.	1.0	0.921	1	1	0.15	0	0	10813.37	96	-2.0	4.8533	7	29	47	22	5	47	28	13	15	1.85714285714286	0.0	0.0	0.0	1	1	1	1	1	1	0	0	2.17	2.17	0.0
EGF98848	2.897954	11.7057	5.9997	.	.	.	.	.	0	.	0	.	0	.	1.0	0.951	1	1	0.62	0	0	14903.69	132	-4.0	4.6287	11	45	78	28	17	67	29	13	16	2.27777777777778	0.0	0.0	0.0	1	1	1	1	1	1	0	0	0.14	0.14	0.0
EGG05414	2.897954	11.7057	5.9997	.	.	.	.	.	0	.	0	.	0	.	1.0	0.951	1	1	0.62	0	0	14903.69	132	-4.0	4.6287	11	45	78	28	17	67	29	13	16	2.27777777777778	0.0	0.0	0.0	1	1	1	1	1	1	0	0	0.14	0.14	0.0
EGG08469	2.8834333	11.645997	5.999997	.	.	.	.	.	0	.	0	.	0	.	0.994	0.947	1	1	0.62	0	0	7593.93	70	1.0	7.0798	4	22	37	23	5	41	16	9	7	1.2	0.0	0.0	0.0	1	1	1	1	1	1	0	0	9.76	9.76	0.0
EGG11116	2.8772762	11.5874925	5.7494925	.	.	.	.	.	0	.	0	.	0	.	1.0	0.973	1	1	0.64	0	0	14631.83	131	3.5	7.6433	13	49	73	23	17	79	31	18	13	0.833333333333333	0.0	0.0	0.0	1	1	1	1	1	0	0	1	14.73	14.73	0.478260869565217
EGG05559	2.8757658	11.6573	5.9993	.	.	.	.	.	0	.	0	.	0	.	1.0	0.943	1	1	0.79	0	0	15708.92	140	0.0	6.4613	10	36	82	38	20	83	31	17	14	1.28571428571429	0.0	0.0	0.0	1	1	1	1	1	1	0	0	0.88	0.88	0.0
EGF97821	2.8712137	11.687449	5.999449	.	.	.	.	.	0	.	0	.	0	.	0.999	0.949	1	1	0.7	0	0	15674.02	139	6.0	8.4019	9	49	77	35	15	68	33	20	13	2.17647058823529	0.0	0.0	0.0	1	1	1	1	1	1	0	0	11.7	11.7	0.0
EGG12031	2.8702621	11.9099465	5.9999465	.	.	.	.	.	0	.	0	.	0	.	1.0	0.985	1	1	0.62	0	0	15690.74	138	7.5	8.1741	10	45	73	30	22	68	29	20	9	2.27777777777778	0.0	0.0	0.0	1	1	1	1	1	1	0	0	0.54	0.54	0.0
EGG01400	2.8677619	16.1991965	5.8231965	.	.	.	.	.	1	PsShr1	0	.	0	.	0.988	0.908	1	1	0.71	0	0	24097.26	220	4.5	8.0748	8	74	125	45	25	119	50	28	22	1.04	0.0	0.0	0.0	1	1	1	1	1	1	0	0	6.29	6.29	0.0
EGG07166	2.864252	10.6048125	5.9968125	.	.	.	.	.	0	.	0	.	0	.	0.997	0.771	1	1	0.21	0	0	12735.19	118	9.5	10.8072	1	32	60	44	3	68	28	19	9	0.96551724137931	0.0	0.0	0.0	1	1	1	1	1	1	0	1	17.06	17.06	0.8
EGG11543	2.8636277	11.807227	5.999227	.	.	.	.	.	0	.	0	.	0	.	1.0	0.968	1	1	0.72	0	0	14027.03	125	6.0	8.48	8	47	65	24	20	69	25	16	9	1.6	0.0	0.0	0.0	1	1	1	1	1	1	0	1	19.82	19.82	0.91304347826087
EGG06151	2.862937	11.57935	5.99935	.	.	.	.	.	0	.	0	.	0	.	1.0	0.93	1	1	0.88	0	0	15450.76	144	6.0	8.3284	10	55	91	35	12	77	35	21	14	1.23333333333333	0.0	0.0	0.0	1	1	1	1	1	1	0	0	2.19	2.19	0.0
EGG02332	2.8627937	10.930694	5.992694	.	.	.	.	.	0	.	0	.	0	.	0.918	0.905	1	1	0.49	0	0	16460.03	149	6.0	8.8593	5	48	79	39	14	79	29	18	11	1.68	0.0	0.0	0.0	1	1	1	1	1	1	0	0	0.02	0.02	0.0
EGF97380	2.8626077	11.495393	5.987393	.	.	.	.	.	0	.	0	.	0	.	1.0	0.918	1	1	0.68	0	0	16760.95	150	5.0	8.107	11	54	88	34	19	79	36	21	15	1.56	0.0	0.0	0.0	1	1	1	1	1	1	0	0	1.82	1.82	0.0
EGG05469	2.862001	8.9739505	5.9499505	.	.	.	.	.	0	.	0	.	0	.	0.87	0.634	1	1	0.4	0	0	20938.3	194	16.5	10.4471	1	65	97	60	13	93	58	38	20	1.7027027027027	0.0	0.0	0.0	1	1	1	1	1	1	0	0	1.0	1.0	0.0
EGF98898	2.8598833	11.6399995	5.9999995	.	.	.	.	.	0	.	0	.	0	.	1.0	0.94	1	1	0.67	0	0	15550.69	140	5.5	7.5916	10	51	74	33	23	81	32	21	11	0.903225806451613	0.0	0.0	0.0	1	1	1	1	1	1	0	0	0.66	0.69	0.0
EGF98901	2.8541725	11.4544995	5.7484995	.	.	.	.	.	0	.	0	.	0	.	1.0	0.951	1	1	0.67	0	0	15831.09	138	-1.0	5.6947	12	43	73	32	19	77	32	16	16	1.78260869565217	0.0	0.0	0.0	1	1	1	1	0	1	0	0	0.02	0.02	0.0
EGG08378	2.8538857	11.1542455	5.9882455	.	.	.	.	.	0	.	0	.	0	.	0.977	0.884	1	1	0.81	0	0	17829.16	164	-1.0	5.1196	8	61	99	44	21	98	27	13	14	1.18421052631579	0.0	0.0	0.0	1	1	1	1	1	1	0	0	11.02	11.04	0.0
EGG04100	2.849907	11.609449	5.999449	.	.	.	.	.	0	.	0	.	0	.	1.0	0.935	1	1	0.73	0	0	13498.47	124	5.0	7.9365	11	50	71	28	14	69	19	13	6	1.125	0.0	0.0	0.0	1	1	1	1	1	1	0	0	12.52	12.52	0.0
EGG10305	2.8462155	11.3856495	5.7456495	.	.	.	.	.	0	.	0	.	0	.	0.999	0.941	1	1	0.7	0	0	16563.77	153	1.5	6.7384	10	62	91	42	19	83	32	19	13	0.903225806451613	0.0	0.0	0.0	1	0	1	1	1	1	0	0	9.9	9.95	0.0
EGG00210	2.8397126	11.80185	5.99985	.	.	.	.	.	0	.	0	.	0	.	1.0	0.967	1	1	0.86	0	0	14271.09	128	4.0	7.8427	8	45	75	25	17	64	30	18	12	1.56521739130435	0.0	0.0	0.0	1	1	1	1	1	1	0	1	22.09	22.09	0.956521739130435
EGG06149	2.8389363	11.4258495	5.7498495	.	.	.	.	.	0	.	0	.	0	.	1.0	0.946	1	1	0.91	0	0	9781.2	91	-3.5	4.5361	10	34	57	23	10	56	16	7	9	1.04761904761905	0.0	0.0	0.0	1	1	1	1	1	0	0	0	5.76	5.76	0.0
EGG02348	2.825414	11.74535	5.99735	.	.	.	.	.	0	.	0	.	0	.	1.0	0.958	1	1	0.87	0	0	15741.87	142	0.5	6.6036	10	51	80	33	17	72	31	17	14	1.9047619047619	0.0	0.0	0.0	1	1	1	1	1	1	0	1	18.31	18.31	1.0
EGF99953	2.8223548	14.147196	5.973196	.	.	.	.	.	1	MIAvrM14	1	PF00293	0	.	0.904	0.625	1	1	0.16	0	0	18986.62	165	4.0	8.1197	1	39	79	39	22	77	55	31	24	1.79166666666667	0.0	0.0	0.0	1	1	1	1	1	1	0	0	1.0	1.0	0.0
EGG10108	2.819787	11.7690975	5.9970975	.	.	.	.	.	0	.	0	.	0	.	1.0	0.962	1	1	0.79	0	0	16456.08	153	8.0	8.6641	10	54	91	45	14	97	27	18	9	0.880952380952381	1.0	1.0	0.0	1	1	1	1	1	1	0	0	1.34	1.34	0.0
EGG06159	2.8117802	11.0631495	5.9991495	.	.	.	.	.	0	.	0	.	0	.	0.954	0.89	1	1	0.42	0	0	13320.42	120	8.5	9.5858	6	45	65	30	14	64	25	17	8	1.63157894736842	0.0	0.0	0.0	1	1	1	1	1	1	0	0	0.29	0.29	0.0
EGG12013	2.8084083	11.7059995	5.9999995	.	.	.	.	.	0	.	0	.	0	.	1.0	0.951	1	1	0.64	0	0	14746.83	131	6.0	7.7998	10	47	67	27	22	70	34	22	12	1.5	0.0	0.0	0.0	1	1	1	1	1	1	0	0	0.94	0.98	0.0
EGG12208	2.808345	10.685139	5.981139	.	.	.	.	.	0	.	0	.	0	.	0.942	0.842	1	1	0.26	0	0	11972.9	107	2.0	8.0341	1	27	49	27	12	61	23	13	10	1.33333333333333	0.0	0.0	0.0	1	1	1	1	1	1	0	0	8.92	8.92	0.0
EGF97643	2.8078015	11.62795	5.99995	.	.	.	.	.	0	.	0	.	0	.	1.0	0.938	1	1	0.73	0	0	15059.17	134	2.5	7.2053	10	45	73	29	20	75	23	14	9	1.54166666666667	0.0	0.0	0.0	1	1	1	1	1	1	0	0	0.82	0.89	0.0
EGG04357	2.807647	11.5695	5.7495	.	.	.	.	.	0	.	0	.	0	.	1.0	0.97	1	1	0.82	0	0	14609.63	131	-1.5	5.9368	11	42	75	29	18	75	23	12	11	1.73913043478261	0.0	0.0	0.0	1	0	1	1	1	1	0	1	19.4	19.4	0.956521739130435
EGG10405	2.7948313	10.989252	5.715252	.	.	.	.	.	0	.	0	.	0	.	0.989	0.89	1	1	0.34	0	0	18045.95	162	13.0	9.7196	7	51	86	46	20	89	40	28	12	1.36666666666667	0.0	1.0	0.0	1	1	1	1	1	1	0	0	0.0	0.0	0.0
EGG04866	2.7942433	11.5137	5.9997	.	.	.	.	.	0	.	0	.	0	.	1.0	0.919	1	1	0.8	0	0	14726.08	133	3.5	7.5073	10	44	72	34	20	82	26	16	10	1.24137931034483	0.0	0.0	0.0	1	1	1	1	1	1	0	0	0.73	0.73	0.0
EGG08286	2.7930522	11.2674995	5.9994995	.	.	.	.	.	0	.	0	.	0	.	0.997	0.881	1	1	0.89	0	0	15289.43	143	6.0	8.3077	8	59	86	38	16	81	24	16	8	1.08823529411765	0.0	0.0	0.0	1	1	1	1	1	1	0	0	0.12	0.12	0.0
EGF98684	2.7804317	11.7231495	5.9991495	.	.	.	.	.	0	.	0	.	0	.	1.0	0.954	1	1	0.63	0	0	15545.05	136	4.0	7.6583	13	39	68	32	19	77	24	15	9	2.26315789473684	1.0	0.0	0.0	1	1	1	1	1	1	0	0	0.06	0.06	0.0
EGG00079	2.7744102	11.7230995	5.9990995	.	.	.	.	.	0	.	0	.	0	.	1.0	0.954	1	1	0.78	0	0	15370.59	134	4.0	7.7909	9	42	73	30	23	73	30	18	12	2.31578947368421	0.0	0.0	0.0	1	1	1	1	1	1	0	0	11.16	11.23	0.0
EGG06009	2.7646034	11.225933	5.945933	.	.	.	.	.	0	.	0	.	0	.	0.999	0.881	1	1	0.46	0	0	19996.69	179	2.0	6.9748	10	58	99	40	24	98	37	21	16	1.075	1.0	0.0	0.0	1	1	1	1	1	1	0	0	9.9	9.9	0.0
EGG02449	2.7646034	16.243794	5.939794	.	.	.	.	.	1	PsShr1	0	.	0	.	0.983	0.901	1	1	0.85	0	0	24556.63	225	1.5	7.0901	9	78	133	55	27	126	41	22	19	1.08928571428571	0.0	0.0	0.0	1	1	1	1	1	1	0	0	8.46	9.9	0.0
EGF97957	2.7628672	11.6276	5.9996	.	.	.	.	.	0	.	0	.	0	.	1.0	0.938	1	1	0.69	0	0	8842.97	84	-4.5	4.2493	5	30	58	26	5	48	18	7	11	0.888888888888889	0.0	0.0	0.0	1	1	1	1	1	1	0	0	4.81	4.81	0.0
EGF97956	2.7628672	11.6276	5.9996	.	.	.	.	.	0	.	0	.	0	.	1.0	0.938	1	1	0.69	0	0	8842.97	84	-4.5	4.2493	5	30	58	26	5	48	18	7	11	0.888888888888889	0.0	0.0	0.0	1	1	1	1	1	1	0	0	4.81	4.81	0.0
EGG03822	2.7570426	11.5378495	5.9998495	.	.	.	.	.	0	.	0	.	0	.	1.0	0.923	1	1	0.76	0	0	15759.98	142	5.5	7.7929	10	46	75	39	18	79	31	20	11	1.22222222222222	0.0	0.0	0.0	1	1	1	1	1	1	0	0	2.28	2.28	0.0
EGG04546	2.7570426	11.509099	5.995099	.	.	.	.	.	0	.	0	.	0	.	0.999	0.92	1	1	0.6	0	0	15734.31	140	9.5	9.1062	9	48	74	34	15	76	30	20	10	1.5	0.0	0.0	0.0	1	1	1	1	1	1	0	0	0.81	0.81	0.0
EGF98593	2.7570338	11.6846985	5.9966985	.	.	.	.	.	0	.	0	.	0	.	1.0	0.948	1	1	0.49	0	0	16289.5	146	3.0	7.2532	10	48	82	35	19	79	32	19	13	1.17857142857143	0.0	0.0	0.0	1	1	1	1	1	1	0	0	16.04	16.04	0.0
EGF99881	2.7493346	11.7474495	5.9994495	.	.	.	.	.	0	.	0	.	0	.	1.0	0.958	1	1	0.8	0	0	16352.88	146	4.5	7.7709	10	42	81	39	18	83	33	20	13	1.38461538461538	0.0	0.0	0.0	1	1	1	1	1	1	0	1	21.73	21.74	0.869565217391304
EGG02732	2.748398	16.322747	5.982747	.	.	.	.	.	0	.	1	PF03330	0	.	0.991	0.899	1	1	0.5	0	0	13385.3	121	2.0	7.2391	5	45	63	37	17	67	26	15	11	1.59090909090909	0.0	0.0	0.0	1	1	1	1	1	1	0	0	11.41	11.41	0.0
EGG04028	2.7470663	11.5499475	5.9999475	.	.	.	.	.	0	.	0	.	0	.	1.0	0.925	1	1	0.9	0	0	15402.38	137	3.0	7.2364	11	49	85	26	23	75	24	15	9	1.30434782608696	0.0	0.0	0.0	1	1	1	1	1	1	0	0	8.06	8.06	0.0
EGG07264	2.7440126	11.652	6.0	.	.	.	.	.	0	.	0	.	0	.	1.0	0.942	1	1	0.43	0	0	11506.08	105	4.5	7.7072	12	45	63	25	13	58	27	17	10	0.826086956521739	0.0	0.0	0.0	1	1	1	1	1	1	0	0	8.64	8.64	0.0
EGG04038	2.7406275	11.5165495	5.9785495	.	.	.	.	.	0	.	0	.	0	.	0.995	0.928	1	1	0.43	0	0	17296.76	156	-2.0	6.0512	10	55	85	37	19	83	38	20	18	1.28	0.0	0.0	0.0	1	1	1	1	1	1	0	0	2.51	2.54	0.0
EGG11844	2.735508	11.02209	5.83209	.	.	.	.	.	0	.	0	.	0	.	0.998	0.867	1	1	0.61	0	0	17313.15	156	8.0	10.1055	2	40	76	58	11	82	36	23	13	1.77777777777778	0.0	0.0	0.0	1	1	1	1	1	1	0	1	22.48	22.49	0.739130434782609
EGG09673	2.733692	16.3085365	5.5905365	.	.	.	.	.	1	MoCDIP5	0	.	0	.	0.985	0.968	1	1	0.8	0	0	19592.26	176	7.5	9.0901	4	59	94	42	24	92	38	24	14	1.47222222222222	0.0	0.0	0.0	1	0	1	1	1	1	0	0	2.52	2.52	0.0
EGG13144	2.7323291	11.7	6.0	.	.	.	.	.	0	.	0	.	0	.	1.0	0.95	1	1	0.65	0	0	14613.73	127	5.0	7.7797	10	39	61	30	21	69	28	18	10	1.89473684210526	0.0	0.0	0.0	1	1	1	1	1	1	0	0	0.26	0.26	0.0
EGF97117	2.7302983	11.66745	5.99745	.	.	.	.	.	0	.	0	.	0	.	1.0	0.945	1	1	0.77	0	0	9675.04	90	-1.5	5.4755	7	33	54	24	8	52	18	9	9	1.0	0.0	0.0	0.0	1	1	1	1	1	1	0	0	11.24	11.24	0.0
EGG06179	2.726708	11.4313955	5.9053955	.	.	.	.	.	0	.	0	.	0	.	0.997	0.924	1	1	0.17	0	0	18232.58	159	2.5	7.0533	8	42	82	35	25	80	44	25	19	1.76	0.0	0.0	0.0	1	1	1	1	1	1	0	0	4.69	4.69	0.0
EGG05641	2.718127	11.34525	5.97525	.	.	.	.	.	0	.	0	.	0	.	1.0	0.895	1	1	0.83	0	0	16456.8	154	-0.5	5.771	11	59	99	42	14	89	24	12	12	1.08823529411765	0.0	1.0	0.0	1	1	1	1	1	1	0	0	12.48	12.79	0.0
EGF97177	2.7161558	11.7953885	5.9993885	.	.	.	.	.	0	.	0	.	0	.	1.0	0.966	1	1	0.64	0	0	14670.88	130	7.5	8.4859	10	42	64	24	18	66	29	19	10	2.21052631578947	0.0	0.0	0.0	1	1	1	1	1	1	0	0	0.9	0.92	0.0
EGG01699	2.7158332	11.4162425	5.9322425	.	.	.	.	.	0	.	0	.	0	.	0.999	0.915	1	1	0.36	0	0	19877.4	179	3.5	7.7826	9	59	105	35	19	88	45	25	20	1.37142857142857	0.0	0.0	0.0	1	1	1	1	1	1	0	0	1.99	2.01	0.0
EGF97448	2.70996	11.190749	5.982749	.	.	.	.	.	0	.	0	.	0	.	0.99	0.878	1	1	0.09	0	0	18724.23	164	5.0	7.6688	7	48	84	36	24	81	49	29	20	1.36666666666667	0.0	1.0	0.0	1	1	1	1	1	1	0	0	1.19	1.19	0.0
EGG02839	2.7049608	16.5792885	5.9992885	.	.	.	effector_(plant_avirulence_determinant)	PHI:536	1	MlAvrP4	0	.	0	.	1.0	0.93	1	1	0.24	0	0	9843.37	90	-1.5	5.0482	7	35	48	24	5	48	23	11	12	1.0	0.0	0.0	0.0	1	1	1	1	1	1	0	0	2.16	2.16	0.0
EGG07919	2.7049608	11.5198985	5.9998985	.	.	.	.	.	0	.	0	.	0	.	1.0	0.92	1	1	0.71	0	0	14131.2	130	5.0	7.9798	10	50	75	30	16	73	27	17	10	1.25925925925926	0.0	0.0	0.0	1	1	1	1	1	1	0	0	0.01	0.01	0.0
EGG07445	2.7049608	11.544	6.0	.	.	.	.	.	0	.	0	.	0	.	1.0	0.924	1	1	0.81	0	0	12847.99	116	7.0	8.3649	12	41	69	29	11	67	18	13	5	1.33333333333333	0.0	0.0	0.0	1	1	1	1	1	1	0	0	1.65	1.66	0.0
EGG13094	2.7049608	11.3115475	5.7495475	.	.	.	.	.	0	.	0	.	0	.	1.0	0.927	1	1	0.87	0	0	14727.77	136	7.5	8.2775	11	54	80	28	16	73	24	17	7	1.17241379310345	0.0	0.0	0.0	1	1	1	1	0	1	0	0	0.07	0.09	0.0
EGF98652	2.7039232	11.6999985	5.9999985	.	.	.	.	.	0	.	0	.	0	.	1.0	0.95	1	1	0.7	0	0	12184.01	113	2.0	7.3878	11	46	68	29	10	69	23	13	10	0.533333333333333	0.0	0.0	0.0	1	1	1	1	1	1	0	0	0.07	0.07	0.0
EGG06824	2.7019072	11.6219845	5.9999845	.	.	.	.	.	0	.	0	.	0	.	1.0	0.937	1	1	0.49	0	0	7841.08	73	2.5	7.9403	6	27	45	25	3	39	17	10	7	0.846153846153846	1.0	0.0	0.0	1	1	1	1	1	1	0	0	0.1	0.1	0.0
EGG10804	2.7003005	9.711342	5.991342	.	.	.	.	.	0	.	0	.	0	.	0.806	0.814	1	1	0.87	0	0	22301.98	209	1.0	7.0379	6	79	137	50	19	109	36	19	17	1.17777777777778	0.0	0.0	0.0	1	1	1	1	1	1	0	0	0.09	0.09	0.0
EGG08841	2.7000072	11.235649	5.499649	.	.	.	.	.	0	.	0	.	0	.	1.0	0.956	1	1	0.69	0	0	16296.75	145	9.5	8.9455	10	47	82	31	15	77	26	18	8	1.55172413793103	0.0	0.0	0.0	1	0	1	1	1	0	0	0	1.42	1.42	0.0
EGG07858	2.6989808	16.2021975	5.9821975	.	.	.	.	.	1	PsShr2	0	.	0	.	0.999	0.871	1	1	0.84	0	0	18580.74	177	-3.0	4.7917	10	66	114	47	15	105	28	13	15	0.8125	0.0	0.0	0.0	1	1	1	1	1	1	0	0	0.51	0.51	0.0
EGG07727	2.6940536	9.5841495	5.9961495	.	.	.	.	.	0	.	0	.	0	.	0.952	0.646	1	1	0.93	0	0	14605.55	141	-2.0	4.4665	7	59	93	44	6	79	14	6	8	0.914285714285714	0.0	0.0	0.0	1	1	1	1	1	1	0	0	0.18	0.18	0.0
EGF98113	2.6910775	11.5228485	5.9128485	.	.	.	.	.	0	.	0	.	0	.	0.997	0.938	1	1	0.77	0	0	13973.17	125	3.5	8.2205	6	39	71	33	16	70	26	15	11	1.6	0.0	0.0	0.0	1	1	1	1	1	1	0	0	1.86	1.86	0.0
EGG08999	2.688349	11.526	6.0	.	.	.	.	.	0	.	0	.	0	.	1.0	0.921	1	1	0.72	0	0	7940.13	73	3.0	7.9501	6	29	42	26	5	39	16	10	6	0.875	0.0	0.0	0.0	1	1	1	1	1	1	0	0	0.48	0.48	0.0
EGG09519	2.6880467	8.691204	5.997204	.	.	.	.	.	0	.	0	.	0	.	0.816	0.633	1	1	0.44	0	0	18707.67	169	14.0	10.8177	1	52	79	49	10	75	40	28	12	1.92307692307692	1.0	0.0	0.0	1	1	1	1	1	1	0	0	8.15	8.16	0.0
EGG04101	2.685492	11.6618485	5.9978485	.	.	.	.	.	0	.	0	.	0	.	1.0	0.944	1	1	0.56	0	0	14368.39	130	5.0	7.748	11	47	71	27	17	68	26	17	9	1.52173913043478	0.0	0.0	0.0	1	1	1	1	1	1	0	0	5.44	5.44	0.0
EGG09573	2.6817365	11.7899	5.9999	.	.	.	.	.	0	.	0	.	0	.	1.0	0.965	1	1	0.8	0	0	16821.17	155	1.0	6.9428	12	53	94	38	16	93	30	16	14	0.871794871794872	0.0	0.0	0.0	1	1	1	1	1	1	0	0	14.95	14.95	0.0
EGG01633	2.6809545	11.6624895	5.9864895	.	.	.	.	.	0	.	0	.	0	.	1.0	0.946	1	1	0.82	0	0	17415.38	160	9.5	8.9037	10	51	89	45	16	101	32	21	11	1.09302325581395	0.0	0.0	0.0	1	1	1	1	1	1	0	1	19.17	19.21	0.782608695652174
EGG03428	2.6809545	11.6695915	5.9935915	.	.	.	.	.	0	.	0	.	0	.	1.0	0.946	1	1	0.83	0	0	17366.31	160	9.5	8.9128	10	51	90	45	15	100	32	21	11	1.09302325581395	0.0	0.0	0.0	1	1	1	1	1	1	0	1	18.86	18.89	0.782608695652174
EGG05001	2.677677	11.60595	5.99595	.	.	.	.	.	0	.	0	.	0	.	1.0	0.935	1	1	0.18	0	0	15567.85	135	2.0	7.4765	8	41	64	30	17	73	35	19	16	1.42307692307692	0.0	0.0	0.0	1	1	1	1	1	1	0	0	9.68	9.68	0.0
EGG02781	2.6758125	11.578996	5.956996	.	.	.	.	.	0	.	0	.	0	.	0.998	0.939	1	1	0.69	0	0	16761.76	155	1.5	7.0738	10	57	95	35	15	83	25	14	11	0.942857142857143	0.0	0.0	0.0	1	1	1	1	1	1	0	0	8.31	8.31	0.0
EGG08695	2.671934	11.5439	5.9999	.	.	.	.	.	0	.	0	.	0	.	1.0	0.924	1	1	0.84	0	0	14147.23	130	2.5	7.4257	11	54	77	32	13	69	26	15	11	1.11538461538462	0.0	0.0	0.0	1	1	1	1	1	1	0	0	3.9	3.9	0.0
EGG12406	2.6554687	11.6819	5.9999	.	.	.	.	.	0	.	0	.	0	.	1.0	0.947	1	1	0.75	0	0	15062.96	136	2.0	7.1336	11	52	83	29	17	73	30	17	13	1.15384615384615	0.0	0.0	0.0	1	1	1	1	1	1	0	1	20.2	20.2	0.826086956521739
EGF99290	2.6554687	11.7113	5.9993	.	.	.	.	.	0	.	0	.	0	.	1.0	0.952	1	1	0.64	0	0	14127.65	127	-2.0	5.522	12	49	80	24	18	66	28	14	14	1.17391304347826	0.0	0.0	0.0	1	1	1	1	1	1	0	0	16.02	16.02	0.0
EGG10100	2.6524546	8.753641	5.999641	.	.	.	.	.	0	.	0	.	0	.	0.835	0.624	1	1	0.15	0	0	17288.66	149	1.0	6.7568	1	32	67	33	24	77	44	24	20	1.41379310344828	0.0	0.0	0.0	1	1	1	1	1	1	0	1	13.72	13.82	0.695652173913043
EGG01801	2.6524484	9.9330555	5.6250555	.	.	.	.	.	0	.	0	.	0	.	0.953	0.765	1	1	0.15	0	0	19398.86	175	-3.5	5.3028	1	50	90	50	22	90	49	24	25	1.28571428571429	0.0	0.0	0.0	1	1	1	1	1	1	0	0	2.92	2.95	0.0
EGG02841	2.6511395	11.427574	5.733574	.	.	.	.	.	0	.	0	.	0	.	0.999	0.95	1	1	0.72	0	0	15325.61	137	5.0	8.2246	9	48	76	35	14	73	32	19	13	1.24	0.0	0.0	0.0	1	1	1	1	0	1	0	0	16.04	16.04	0.0
EGF99580	2.6354854	8.4576	5.9796	.	.	.	.	.	0	.	0	.	0	CE16	0.591	0.822	1	1	0.41	0	0	16872.15	155	3.5	8.8725	1	51	87	42	16	84	27	16	11	1.02941176470588	0.0	1.0	0.0	1	1	1	1	1	1	0	0	11.35	11.35	0.0
EGG01068	2.6333725	11.766599	5.952599	.	.	.	.	.	0	.	0	.	0	.	1.0	0.969	1	1	0.66	0	0	14425.42	128	4.5	7.5546	10	40	77	26	19	68	30	19	11	1.52380952380952	0.0	0.0	0.0	1	1	1	1	1	1	0	1	14.02	14.02	1.0
EGG04687	2.632486	11.1301215	5.8441215	.	.	.	.	.	0	.	0	.	0	.	0.998	0.883	1	1	0.77	0	0	15275.48	136	4.0	8.0334	5	39	72	39	17	74	28	17	11	1.72727272727273	0.0	0.0	0.0	1	1	1	1	1	1	0	0	0.11	0.11	0.0
EGG00258	2.632448	14.8678	5.9798	.	.	.	.	.	1	Cri_9402	0	.	0	.	0.906	0.742	1	1	0.63	0	0	26988.21	248	3.5	7.3436	7	84	152	51	32	135	47	27	20	1.0	0.0	0.0	0.0	1	1	1	1	1	1	0	0	10.51	10.58	0.0
EGG07991	2.6260045	11.0421745	5.2401745	.	.	.	.	.	0	.	0	.	0	.	1.0	0.967	1	1	0.83	0	0	8082.34	75	3.5	8.0406	5	27	43	20	6	39	15	10	5	1.42857142857143	0.0	0.0	0.0	1	1	0	1	0	1	0	0	1.26	1.26	0.0
EGF99211	2.620495	9.825364	5.997364	.	.	.	.	.	0	.	0	.	0	.	0.977	0.661	1	1	0.7	0	0	15921.93	146	1.5	7.559	5	55	84	38	23	88	16	9	7	1.375	0.0	0.0	0.0	1	1	1	1	1	1	0	0	7.13	15.41	0.0
EGG01770	2.615321	10.0859875	5.9819875	.	.	.	.	.	0	.	0	.	0	.	1.0	0.684	1	1	0.71	0	0	11556.22	106	7.0	10.4675	1	26	62	20	7	59	23	15	8	1.0	0.0	0.0	0.0	1	1	1	1	1	1	0	0	9.33	9.33	0.0
EGG09135	2.6052415	11.7922	5.9902	.	.	.	.	.	0	.	0	.	0	.	1.0	0.967	1	1	0.78	0	0	16309.64	145	3.0	7.4818	10	45	83	30	23	84	31	18	13	1.3125	1.0	0.0	0.0	1	1	1	1	1	1	0	1	20.9	20.91	0.782608695652174
EGG11630	2.6049917	11.533799	5.749799	.	.	.	.	.	0	.	0	.	0	.	1.0	0.964	1	1	0.45	0	0	14490.5	125	2.0	6.9733	10	36	60	24	23	65	29	17	12	2.17647058823529	0.0	0.0	0.0	1	1	1	1	1	0	0	0	0.01	0.01	0.0
EGG00966	2.604783	11.497297	5.995297	.	.	.	.	.	0	.	0	.	0	.	1.0	0.917	1	1	0.74	0	0	14060.88	128	2.0	7.3844	11	50	73	24	17	71	21	12	9	1.26923076923077	0.0	0.0	0.0	1	1	1	1	1	1	0	1	13.25	13.25	0.85
EGG07859	2.604755	16.2197	5.9997	.	.	.	.	.	1	PsShr2	0	.	0	.	0.999	0.871	1	1	0.46	0	0	19312.77	175	2.0	7.1493	10	54	101	38	19	96	38	21	17	1.14285714285714	0.0	0.0	0.0	1	1	1	1	1	1	0	0	1.15	1.15	0.0
EGG02119	2.6034913	10.9543325	5.7283325	.	.	.	.	.	0	.	0	.	0	.	0.97	0.901	1	1	0.02	0	0	18938.44	170	1.5	7.1472	6	56	91	41	18	84	45	24	21	1.18181818181818	0.0	0.0	0.0	1	1	1	1	0	1	0	0	9.27	9.27	0.0
EGG05891	2.6001885	11.36397	5.99997	.	.	.	.	.	0	.	0	.	0	.	1.0	0.894	1	1	0.65	0	0	9120.44	83	6.0	9.6488	4	25	50	19	5	42	19	13	6	0.818181818181818	0.0	0.0	0.0	1	1	1	1	1	1	0	0	0.26	0.26	0.0
EGG01046	2.6001885	11.3296465	5.9476465	.	.	.	.	.	0	.	0	.	0	.	0.998	0.899	1	1	0.69	0	0	25507.26	241	9.5	8.7806	10	81	137	74	11	126	57	34	23	1.21052631578947	0.0	0.0	0.0	1	1	1	1	1	1	0	0	0.02	0.02	0.0
EGG01923	2.5990577	11.449149	5.749149	.	.	.	.	.	0	.	0	.	0	.	1.0	0.95	1	1	0.58	0	0	15006.21	133	6.5	8.2715	11	47	71	28	19	74	24	16	8	1.5	1.0	0.0	0.0	1	1	1	1	0	1	0	1	17.24	17.25	0.95
EGG08021	2.5919478	8.9706275	5.9886275	.	.	.	.	.	0	.	0	.	0	.	0.862	0.635	1	1	0.66	0	0	15874.77	146	-0.5	5.7105	5	55	86	34	23	86	16	8	8	1.53333333333333	0.0	0.0	0.0	1	1	1	1	1	1	0	0	0.26	0.68	0.0
EGF97184	2.589359	11.75375	5.99975	.	.	.	.	.	0	.	0	.	0	.	1.0	0.959	1	1	0.71	0	0	16298.75	146	4.5	7.7709	10	44	82	38	18	82	33	20	13	1.2962962962963	0.0	0.0	0.0	1	1	1	1	1	1	0	1	19.33	19.34	0.739130434782609
EGG06243	2.5888789	10.8075395	5.9955395	.	.	.	.	.	0	.	0	.	0	.	0.965	0.837	1	1	0.46	0	0	20325.24	186	3.0	7.8164	8	67	107	49	17	101	38	21	17	0.928571428571429	1.0	0.0	0.0	1	1	1	1	1	1	0	0	7.34	7.36	0.0
EGG09481	2.5888789	11.183789	5.999789	.	.	.	.	.	0	.	0	.	0	.	1.0	0.864	1	1	0.61	0	0	8355.81	77	4.0	8.9622	4	24	46	24	4	46	18	11	7	0.65	0.0	0.0	0.0	1	1	1	1	1	1	0	0	8.47	8.47	0.0
EGG04369	2.5876067	9.7795115	5.7655115	.	.	.	.	.	0	.	0	.	0	.	0.91	0.759	1	1	0.02	0	0	21491.95	192	10.5	10.1568	3	53	90	63	14	95	53	32	21	1.81818181818182	1.0	0.0	0.0	1	1	1	1	1	1	0	0	14.93	14.93	0.0
EGG02516	2.5845501	11.292	6.0	.	.	.	.	.	0	.	0	.	0	.	1.0	0.882	1	1	0.66	0	0	8740.89	83	-6.5	4.0228	6	29	57	23	5	49	18	6	12	0.777777777777778	0.0	0.0	0.0	1	1	1	1	1	1	0	0	4.76	4.76	0.0
EGG04458	2.5837202	11.586	6.0	.	.	.	.	.	0	.	0	.	0	.	1.0	0.931	1	1	0.79	0	0	8271.54	75	-1.5	5.4898	4	22	42	24	6	40	18	9	9	1.69230769230769	0.0	0.0	0.0	1	1	1	1	1	1	0	0	15.83	15.83	0.0
EGG07994	2.5799897	11.711298	5.999298	.	.	.	.	.	0	.	0	.	0	.	1.0	0.952	1	1	0.7	0	0	15993.14	139	6.0	7.9847	10	40	69	28	25	76	33	21	12	1.91304347826087	0.0	0.0	0.0	1	1	1	1	1	1	0	0	0.01	0.01	0.0
EGF97639	2.5795977	11.5667995	5.9747995	.	.	.	.	.	0	.	0	.	0	.	1.0	0.932	1	1	0.61	0	0	15488.72	137	3.0	7.6922	11	42	79	29	16	72	34	19	15	1.77272727272727	0.0	0.0	0.0	1	1	1	1	1	1	0	0	2.01	2.01	0.0
EGG06942	2.5795977	11.628	6.0	.	.	.	.	.	0	.	0	.	0	.	1.0	0.938	1	1	0.61	0	0	8220.39	78	4.5	8.2581	6	33	50	22	5	41	20	13	7	0.631578947368421	1.0	0.0	0.0	1	1	1	1	1	1	0	0	0.27	0.27	0.0
EGG10487	2.5795271	10.891726	5.875726	.	.	.	.	.	0	.	0	.	0	.	0.999	0.837	1	1	0.49	0	0	24928.62	234	0.5	6.6032	3	67	137	84	17	128	58	31	27	1.18367346938776	0.0	0.0	0.0	1	1	1	1	1	1	0	0	0.85	0.87	0.0
EGG10443	2.5783896	10.148784	5.996784	.	.	.	.	.	0	.	0	.	0	.	0.984	0.708	1	1	0.71	0	0	15616.58	146	1.5	7.5634	5	55	86	36	22	91	18	10	8	1.16216216216216	0.0	0.0	0.0	1	1	1	1	1	1	0	0	5.34	7.69	0.0
EGG08961	2.5783896	10.040586	5.996586	.	.	.	.	.	0	.	0	.	0	.	0.98	0.694	1	1	0.71	0	0	15647.59	146	0.5	6.8716	5	55	86	36	22	90	19	10	9	1.22222222222222	0.0	0.0	0.0	1	1	1	1	1	1	0	0	5.2	7.24	0.0
EGG05193	2.5783896	9.356075	5.996075	.	.	.	.	.	0	.	0	.	0	.	0.828	0.732	1	1	0.6	0	0	15855.87	146	0.5	6.8698	5	54	85	36	22	88	17	9	8	1.27272727272727	0.0	0.0	0.0	1	1	1	1	1	1	0	0	1.39	2.68	0.0
EGG11476	2.5773435	10.2891235	5.9991235	.	.	.	.	.	0	.	0	.	0	.	1.0	0.715	1	1	0.45	0	0	10076.9	96	7.0	11.1468	0	29	56	38	3	58	19	13	6	0.75	0.0	0.0	0.0	1	1	1	1	1	1	0	0	8.04	8.69	0.0
EGG02118	2.5744972	10.863633	5.895633	.	.	.	.	.	0	.	0	.	0	.	0.957	0.871	1	1	0.3	0	0	19368.67	172	2.5	6.9477	6	50	97	40	24	83	45	26	19	1.23333333333333	0.0	0.0	0.0	1	1	1	1	1	1	0	0	6.01	6.02	0.0
EGF99498	2.5729005	11.6450955	5.9570955	.	.	.	.	.	0	.	0	.	0	.	1.0	0.948	1	1	0.28	0	0	16001.51	144	8.5	8.3155	13	45	74	38	9	72	41	26	15	1.56521739130435	0.0	0.0	0.0	1	1	1	1	1	1	0	0	3.0	3.0	0.0
EGF98533	2.572267	10.493194	5.999194	.	.	.	.	.	0	.	0	.	0	.	0.939	0.81	1	1	0.61	0	0	21704.94	199	13.0	9.0247	11	75	115	50	18	99	42	29	13	1.07692307692308	0.0	0.0	0.0	1	1	1	1	1	1	0	0	6.32	6.32	0.0
EGG01098	2.5720232	10.534134	5.980134	.	.	.	.	.	0	.	0	.	0	.	0.965	0.794	1	1	0.25	0	0	17225.19	153	11.5	10.369	2	46	70	48	19	87	36	25	11	1.34375	0.0	0.0	0.0	1	1	1	1	1	1	0	0	12.99	12.99	0.0
EGG00126	2.5708916	11.429398	5.993398	.	.	.	.	.	0	.	0	.	0	.	0.988	0.918	1	1	0.62	0	0	13314.99	120	0.0	6.4685	6	46	65	28	21	66	23	13	10	1.04	0.0	0.0	0.0	1	1	1	1	1	1	0	1	18.28	18.28	0.652173913043478
EGG03238	2.570063	11.6453995	5.9993995	.	.	.	.	.	0	.	0	.	0	.	1.0	0.941	1	1	0.88	0	0	14808.93	135	6.5	8.2706	11	50	81	27	20	77	20	14	6	1.60714285714286	0.0	0.0	0.0	1	1	1	1	1	1	0	0	12.78	12.78	0.0
EGG12427	2.5695214	11.7829	5.9989	.	.	.	.	.	0	.	0	.	0	.	1.0	0.964	1	1	0.87	0	0	13219.9	120	1.5	7.3674	10	48	73	24	12	59	18	10	8	1.94444444444444	0.0	0.0	0.0	1	1	1	1	1	1	0	0	15.61	15.61	0.0
EGG06784	2.568768	11.3993985	5.7473985	.	.	.	.	.	0	.	0	.	0	.	0.998	0.944	1	1	0.57	0	0	16747.55	149	-4.0	4.8562	8	48	93	29	21	74	34	16	18	1.69565217391304	0.0	0.0	0.0	1	1	1	1	1	0	0	0	0.65	0.65	0.0
EGG03036	2.5623972	11.4251455	5.9951455	.	.	.	.	.	0	.	0	.	0	.	0.995	0.91	1	1	0.57	0	0	18233.78	162	0.0	6.422	9	44	90	39	16	83	39	20	19	1.69230769230769	0.0	0.0	0.0	1	1	1	1	1	1	0	0	0.13	0.13	0.0
EGF98903	2.5621476	11.663749	5.999749	.	.	.	.	.	0	.	0	.	0	.	1.0	0.944	1	1	0.93	0	0	13574.54	122	2.0	6.9726	10	39	64	31	17	67	27	16	11	2.0	0.0	0.0	0.0	1	1	1	1	1	1	0	0	0.53	0.53	0.0
EGG07656	2.557085	9.1085275	5.6705275	.	.	.	.	.	0	.	0	.	0	.	0.759	0.814	1	1	0.19	0	0	24995.29	220	0.0	6.4917	3	61	113	62	33	117	58	31	27	1.325	0.0	0.0	0.0	1	1	1	1	1	1	0	0	5.17	5.21	0.0
EGG06271	2.5467734	10.7182775	5.9182775	.	.	.	.	.	0	.	0	.	0	.	0.98	0.82	1	1	0.67	0	0	22036.27	203	3.0	7.5379	8	67	115	50	22	119	41	23	18	0.961538461538462	1.0	0.0	0.0	1	1	1	1	1	1	0	0	1.63	3.31	0.0
EGG00917	2.5467734	11.1044725	5.9924725	.	.	.	.	.	0	.	0	.	0	.	0.993	0.859	1	1	0.68	0	0	18612.14	171	4.5	8.0801	8	61	103	47	19	99	34	20	14	0.911111111111111	0.0	0.0	0.0	1	1	1	1	1	1	0	0	0.15	0.15	0.0
EGG11503	2.5467734	10.06395	5.92395	.	.	.	.	.	0	.	0	.	0	.	0.859	0.831	1	1	0.86	0	0	23835.52	219	-3.5	5.187	11	85	133	51	28	117	41	20	21	0.936170212765957	0.0	0.0	0.0	1	1	1	1	1	1	0	0	0.01	0.02	0.0
EGG06061	2.5445719	11.65785	5.99985	.	.	.	.	.	0	.	0	.	0	.	1.0	0.943	1	1	0.83	0	0	16503.81	151	0.0	6.1744	10	51	89	36	12	81	26	13	13	1.72413793103448	0.0	0.0	0.0	1	1	1	1	1	1	0	1	21.01	21.11	0.826086956521739
EGG08204	2.5445719	11.5843995	5.9983995	.	.	.	.	.	0	.	0	.	0	.	1.0	0.931	1	1	0.61	0	0	17395.7	157	4.0	7.9161	11	56	87	36	19	88	31	18	13	1.08823529411765	0.0	0.0	0.0	1	1	1	1	1	1	0	1	16.65	16.65	0.652173913043478
EGG07651	2.5431552	9.4952175	5.3912175	.	.	.	.	.	0	.	0	.	0	.	0.965	0.719	1	1	0.22	0	0	23654.77	214	13.5	10.2245	2	55	95	73	17	111	64	40	24	1.6	1.0	0.0	0.0	1	1	1	1	1	1	0	0	10.93	10.95	0.0
EGG12820	2.5400517	11.4111995	5.9991995	.	.	.	.	.	0	.	0	.	0	.	0.999	0.903	1	1	0.81	0	0	15282.7	139	5.5	8.1609	10	51	79	34	17	78	21	14	7	1.72	0.0	0.0	0.0	1	1	1	1	1	1	0	0	0.67	0.67	0.0
EGF98990	2.5397804	11.6399	5.9999	.	.	.	.	.	0	.	0	.	0	.	1.0	0.94	1	1	0.47	0	0	9919.37	91	-5.5	4.1469	10	34	56	25	6	52	19	7	12	1.125	0.0	0.0	0.0	1	1	1	1	1	1	0	0	3.96	3.96	0.0
EGG04173	2.5373995	10.065075	5.805075	.	.	.	.	.	0	.	0	.	0	.	0.993	0.717	1	1	0.42	0	0	17282.93	163	6.5	10.3389	0	63	85	56	15	96	35	22	13	0.541666666666667	0.0	0.0	0.0	1	1	1	1	1	1	0	0	5.67	8.03	0.0
EGG05008	2.5310135	11.5257	5.9997	.	.	.	.	.	0	.	0	.	0	.	1.0	0.921	1	1	0.89	0	0	13846.85	125	1.5	7.1057	8	41	70	30	15	73	27	15	12	1.17241379310345	0.0	0.0	0.0	1	1	1	1	1	1	0	1	20.13	20.13	0.869565217391304
EGG03230	2.5310135	11.53785	5.99985	.	.	.	.	.	0	.	0	.	0	.	0.998	0.925	1	1	0.9	0	0	14174.23	128	3.5	7.5667	8	44	75	34	15	67	28	17	11	1.6	0.0	0.0	0.0	1	1	1	1	1	1	0	1	19.61	19.61	0.956521739130435
EGG03143	2.5308664	11.479843	5.995843	.	.	.	.	.	0	.	0	.	0	.	0.998	0.916	1	1	0.46	0	0	14733.13	133	1.0	7.3437	9	46	78	37	10	76	25	13	12	0.884615384615385	0.0	0.0	0.0	1	1	1	1	1	1	0	0	2.77	2.77	0.0
EGG01766	2.5144875	7.887199	5.961199	.	.	.	.	.	0	.	0	.	0	.	0.58	0.741	1	1	0.19	0	0	24013.42	216	8.0	8.5112	6	72	115	55	30	113	46	29	17	1.09756097560976	0.0	0.0	0.0	1	1	1	1	1	1	0	0	12.33	12.34	0.0
EGF98569	2.5137463	10.4723495	5.9903495	.	.	.	.	.	0	.	0	.	0	.	0.925	0.822	1	1	0.55	0	0	20236.04	181	4.5	7.6453	7	56	102	42	23	95	44	26	18	1.18181818181818	0.0	1.0	0.0	1	1	1	1	1	1	0	0	0.18	0.18	0.0
EGG08550	2.5052617	8.6958225	5.9898225	.	.	.	.	.	0	.	0	.	0	.	0.81	0.641	1	1	0.75	0	0	17916.22	161	2.5	8.0844	4	51	95	40	29	99	15	9	6	1.57575757575758	0.0	0.0	0.0	1	1	1	1	1	1	0	0	0.44	2.51	0.0
EGG09169	2.501631	11.60615	5.99615	.	.	.	.	.	0	.	0	.	0	.	1.0	0.935	1	1	0.73	0	0	14372.37	128	2.5	7.1896	11	46	66	24	20	73	21	13	8	1.2962962962963	0.0	0.0	0.0	1	1	1	1	1	1	0	0	9.08	9.08	0.0
EGG04653	2.5007756	11.604	6.0	.	.	.	.	.	0	.	0	.	0	.	1.0	0.934	1	1	0.69	0	0	12529.58	113	10.0	8.6757	10	40	61	25	9	54	27	20	7	1.5	0.0	0.0	0.0	1	1	1	1	1	1	0	0	6.31	6.31	0.0
EGG05000	2.5004137	10.95815	5.74415	.	.	.	.	.	0	.	0	.	0	.	0.994	0.875	1	1	0.8	0	0	15465.96	133	5.0	8.2951	8	39	63	30	16	69	32	19	13	2.33333333333333	0.0	0.0	0.0	1	1	1	1	0	1	0	1	20.05	20.05	1.0
EGG06853	2.493733	11.2858445	5.8858445	.	.	.	.	.	0	.	0	.	0	.	0.991	0.909	1	1	0.71	0	0	14783.61	137	0.0	6.4779	6	52	82	35	17	71	30	17	13	1.0	0.0	0.0	0.0	1	1	1	1	1	1	0	1	16.45	16.45	0.7
EGG06752	2.4885194	5.8079975	5.9999975	.	.	.	.	.	0	.	0	.	0	.	0.18	0.788	1	1	0.5	0	0	7860.06	73	1.5	7.2137	3	27	41	19	8	42	17	10	7	0.789473684210526	0.0	0.0	0.0	1	1	1	1	1	1	0	0	4.5	4.5	0.0
EGG08339	2.4885194	10.4270485	5.9930485	.	.	.	.	.	0	.	0	.	0	.	0.979	0.76	1	1	0.84	0	0	15978.11	152	-0.5	5.8478	6	60	89	43	13	87	30	15	15	1.0	0.0	0.0	0.0	1	1	1	1	1	1	0	0	0.68	0.68	0.0
EGG08452	2.4885194	10.3811575	5.7671575	.	.	.	.	.	0	.	0	.	0	.	0.981	0.788	1	1	0.87	0	0	13595.7	128	2.5	7.636	5	50	77	42	13	75	26	15	11	1.03448275862069	0.0	0.0	0.0	1	1	1	1	1	1	0	0	0.04	0.18	0.0
EGG00456	2.4855373	11.2797	5.9997	.	.	.	.	.	0	.	0	.	0	.	0.999	0.881	1	1	0.71	0	0	16019.18	143	3.0	7.4815	10	47	80	30	21	84	31	18	13	0.939393939393939	0.0	0.0	0.0	1	1	1	1	1	1	0	0	13.26	13.26	0.0
EGF99496	2.4847534	11.4479495	5.9999495	.	.	.	.	.	0	.	0	.	0	.	0.997	0.911	1	1	0.65	0	0	8245.58	77	-1.5	4.8664	4	26	45	24	4	44	15	7	8	1.11764705882353	0.0	0.0	0.0	1	1	1	1	1	1	0	0	5.79	5.79	0.0
EGG08998	2.476757	11.5559995	5.9999995	.	.	.	.	.	0	.	0	.	0	.	1.0	0.926	1	1	0.68	0	0	7759.97	73	5.5	8.7986	6	35	45	22	5	38	18	12	6	0.764705882352941	0.0	0.0	0.0	1	1	1	1	1	1	0	0	0.33	0.33	0.0
EGG09487	2.475731	11.5979495	5.9999495	.	.	.	.	.	0	.	0	.	0	.	1.0	0.933	1	1	0.66	0	0	14982.9	136	-4.5	4.4855	12	52	79	31	15	77	28	12	16	1.03703703703704	0.0	0.0	0.0	1	1	1	1	1	1	0	0	0.04	0.04	0.0
EGF98807	2.475731	11.586	6.0	.	.	.	.	.	0	.	0	.	0	.	1.0	0.931	1	1	0.69	0	0	7767.02	74	2.0	7.9282	6	31	48	25	3	43	12	7	5	0.764705882352941	0.0	0.0	0.0	1	1	1	1	1	1	0	0	0.53	0.53	0.0
EGF97113	2.475731	11.586	6.0	.	.	.	.	.	0	.	0	.	0	.	1.0	0.931	1	1	0.69	0	0	7767.02	74	2.0	7.9282	6	31	48	25	3	43	12	7	5	0.764705882352941	0.0	0.0	0.0	1	1	1	1	1	1	0	0	0.53	0.53	0.0
EGG01771	2.4737246	9.587794	5.999794	.	.	.	.	.	0	.	0	.	0	.	1.0	0.598	1	1	0.72	0	0	14001.49	129	3.5	9.8643	1	35	77	17	3	70	24	14	10	0.818181818181818	0.0	0.0	0.0	1	1	1	1	1	1	0	0	0.67	0.67	0.0
EGG01556	2.471358	11.454	6.0	.	.	.	.	.	0	.	0	.	0	.	1.0	0.909	1	1	0.83	0	0	15422.4	138	2.5	7.4212	11	50	80	26	20	74	26	15	11	1.625	0.0	0.0	0.0	1	1	1	1	1	1	0	0	0.04	0.04	0.0
EGG05332	2.470997	7.317099	5.997099	.	.	.	.	.	0	.	0	.	0	.	0.536	0.684	1	1	0.82	0	0	27903.31	260	0.5	6.7702	12	101	156	63	26	144	43	22	21	0.983870967741936	1.0	0.0	0.0	1	1	1	1	1	1	0	0	0.37	0.57	0.0
EGG11982	2.4684074	6.8496615	5.8596615	.	.	.	.	.	0	.	0	.	0	.	0.332	0.833	1	1	0.23	0	0	18315.13	167	7.0	9.9137	2	51	89	44	9	81	41	25	16	1.27586206896552	1.0	0.0	0.0	1	1	1	1	1	1	0	0	10.43	10.43	0.0
EGG10490	2.4608867	10.7941795	5.7181795	.	.	.	.	.	0	.	0	.	0	.	0.995	0.851	1	1	0.78	0	0	25778.55	238	3.5	7.4412	3	64	135	81	19	124	57	32	25	1.51162790697674	0.0	0.0	0.0	1	1	1	1	1	1	0	0	0.85	0.87	0.0
EGG04638	2.458982	9.8973855	5.5053855	.	.	.	.	.	0	.	0	.	0	.	0.971	0.761	1	1	0.22	0	0	16969.38	154	-3.0	5.2361	1	47	81	49	16	79	41	20	21	1.38461538461538	1.0	0.0	0.0	1	1	1	1	1	1	0	0	5.43	5.43	0.0
EGG12379	2.4571083	11.113508	5.869508	.	.	.	.	.	0	.	0	.	0	.	0.992	0.882	1	1	0.13	0	0	18066.37	158	-0.5	6.3673	8	45	82	38	23	82	47	25	22	1.25	0.0	0.0	0.0	1	1	1	1	1	1	0	0	1.18	1.18	0.0
EGG01383	2.4567616	10.8912805	5.9712805	.	.	.	.	.	0	.	0	.	0	.	0.999	0.821	1	1	0.79	0	0	19819.66	180	6.0	8.2222	9	56	104	47	22	103	38	23	15	1.29268292682927	0.0	0.0	0.0	1	1	1	1	1	1	0	0	2.62	2.62	0.0
EGG02519	2.45456	11.6342	5.9942	.	.	.	.	.	0	.	0	.	0	.	1.0	0.94	1	1	0.63	0	0	16084.13	143	0.0	6.4517	9	43	83	33	20	77	32	17	15	1.5	0.0	1.0	0.0	1	1	1	1	1	1	0	1	17.82	17.82	0.782608695652174
EGG04121	2.4534268	10.8649955	5.9989955	.	.	.	.	.	0	.	0	.	0	.	0.981	0.83	1	1	0.22	0	0	11574.74	100	0.5	6.6287	3	31	47	25	17	47	25	14	11	1.27777777777778	0.0	0.0	0.0	1	1	1	1	1	1	0	0	1.8	1.8	0.0
EGG12846	2.452675	15.8473485	5.9993485	.	.	.	.	.	1	PpCSEP_09	0	.	0	.	0.999	0.809	1	1	0.84	0	0	20048.73	186	-6.0	4.4055	13	69	115	49	16	104	29	12	17	1.14285714285714	0.0	0.0	0.0	1	1	1	1	1	1	0	0	0.12	0.12	0.0
EGG03351	2.4453516	8.934239	5.980239	.	.	.	reduced_virulence,unaffected_pathogenicity,increased_virulence_(hypervirulence)	PHI:278,PHI:9526,PHI:1029,PHI:540,PHI:1028,PHI:9527	0	.	0	.	0	CE8	0.0520000000000001	0.607	1	1	0.82	0	0	32028.9	301	3.0	7.8626	2	109	171	88	35	173	45	25	20	1.06410256410256	0.0	0.0	0.0	1	1	1	1	1	1	0	0	0.03	0.04	0.0
EGG03160	2.4440727	11.172	6.0	.	.	.	.	.	0	.	0	.	0	.	0.953	0.909	1	1	0.75	0	0	8120.49	76	1.0	7.079	4	27	42	22	7	47	16	9	7	1.0	0.0	0.0	0.0	1	1	1	1	1	1	0	0	12.64	12.64	0.0
EGG08522	2.4432788	9.5762995	5.9282995	.	.	.	.	.	0	.	0	.	0	.	0.836	0.772	1	1	0.8	0	0	22214.95	207	1.5	7.0604	11	87	128	44	20	107	35	19	16	1.11627906976744	0.0	1.0	0.0	1	1	1	1	1	1	0	0	4.69	4.7	0.0
EGG13098	2.441731	11.5794995	5.9994995	.	.	.	.	.	0	.	0	.	0	.	1.0	0.93	1	1	0.77	0	0	15467.87	140	3.0	7.7274	10	46	77	34	17	83	26	15	11	1.41379310344828	0.0	0.0	0.0	1	1	1	1	1	1	0	1	16.65	16.68	0.869565217391304
EGG08481	2.4403718	9.954448	5.994448	.	.	.	.	.	0	.	0	.	0	.	0.971	0.689	1	1	0.85	0	0	14602.72	141	0.0	6.1007	7	59	90	45	5	79	18	9	9	0.941176470588235	0.0	0.0	0.0	1	1	1	1	1	1	0	0	0.21	0.22	0.0
EGG00434	2.4386775	11.549349	5.963349	.	.	.	.	.	0	.	0	.	0	.	1.0	0.931	1	1	0.48	0	0	15939.53	142	8.5	8.5073	10	42	78	41	17	83	37	24	13	0.903225806451613	0.0	0.0	0.0	1	1	1	1	1	1	0	1	21.46	21.46	1.0
EGG00421	2.4379153	11.3937995	5.9997995	.	.	.	.	.	0	.	0	.	0	.	1.0	0.899	1	1	0.8	0	0	16092.45	146	7.0	8.3325	10	47	85	35	17	87	29	19	10	0.942857142857143	0.0	0.0	0.0	1	1	1	1	1	1	0	0	11.14	11.14	0.0
EGF98890	2.4292688	10.7765745	5.6645745	.	.	.	.	.	0	.	0	.	0	.	0.99	0.862	1	1	0.6	0	0	21850.17	202	4.5	8.4936	4	60	113	62	13	107	50	28	22	1.13636363636364	0.0	0.0	0.0	1	1	1	1	1	1	0	0	1.11	1.13	0.0
EGG00818	2.428813	10.8359985	5.9999985	.	.	.	.	.	0	.	0	.	0	.	0.985	0.821	1	1	0.5	0	0	7828.02	73	1.0	6.8485	3	27	39	21	9	43	17	10	7	0.9	0.0	0.0	0.0	1	1	1	1	1	1	0	0	3.88	3.88	0.0
EGG09005	2.425117	11.480897	5.996897	.	.	.	.	.	0	.	0	.	0	.	1.0	0.914	1	1	0.83	0	0	14688.62	133	-0.5	6.2965	10	47	76	25	19	74	20	11	9	1.56	0.0	0.0	0.0	1	1	1	1	1	1	0	0	0.26	0.27	0.0
EGG10631	2.4244637	10.9817	5.9837	.	.	.	.	.	0	.	0	.	0	.	0.997	0.836	1	1	0.87	0	0	20054.87	185	-1.0	5.7672	10	69	111	57	13	94	42	21	21	1.36363636363636	0.0	0.0	0.0	1	1	1	1	1	1	0	0	1.37	1.37	0.0
EGG01047	2.4244637	11.062227	5.950227	.	.	.	.	.	0	.	0	.	0	.	0.989	0.863	1	1	0.49	0	0	17786.23	162	0.0	6.4397	6	55	91	43	15	84	33	17	16	1.4	0.0	0.0	0.0	1	1	1	1	1	1	0	0	0.33	0.41	0.0
EGG05956	2.4237347	10.549296	5.797296	.	.	.	.	.	0	.	0	.	0	.	0.99	0.802	1	1	0.49	0	0	20529.1	185	-3.5	4.9951	7	52	106	48	15	96	44	21	23	1.07894736842105	0.0	0.0	0.0	1	1	1	1	1	1	0	0	2.5	2.5	0.0
EGG00423	2.4236174	11.7956995	5.9996995	.	.	.	.	.	0	.	0	.	0	.	1.0	0.966	1	1	0.7	0	0	16420.61	146	2.5	7.1768	12	53	78	34	21	80	33	19	14	1.2962962962963	0.0	0.0	0.0	1	1	1	1	1	1	0	1	21.59	21.59	1.0
EGG13100	2.4210393	10.8173995	5.9933995	.	.	.	.	.	0	.	0	.	0	.	0.998	0.806	1	1	0.82	0	0	15214.48	142	1.0	6.7938	10	56	85	34	17	88	19	11	8	0.918918918918919	0.0	0.0	0.0	1	1	1	1	1	1	0	0	2.34	2.9	0.0
EGG03782	2.4136176	10.8679415	5.9959415	.	.	.	.	.	0	.	0	.	0	.	0.963	0.849	1	1	0.82	0	0	19200.48	180	6.5	8.4914	2	71	105	49	25	98	37	24	13	0.826923076923077	0.0	1.0	0.0	1	1	1	1	1	1	0	1	20.24	20.25	1.0
EGF99900	2.412221	15.052745	5.876745	.	.	.	reduced_virulence	PHI:256	0	.	1	PF11327	0	.	1.0	0.696	1	1	0.81	0	0	27229.56	266	1.0	7.041	6	101	189	60	10	133	36	19	17	1.06944444444444	0.0	0.0	0.0	1	1	1	1	1	1	0	0	11.25	11.25	0.0
EGG05892	2.409172	11.4085725	5.9965725	.	.	.	.	.	0	.	0	.	0	.	0.995	0.907	1	1	0.58	0	0	9444.85	86	5.0	9.5974	4	28	51	22	3	41	19	12	7	1.05882352941176	1.0	0.0	0.0	1	1	1	1	1	1	0	0	0.07	0.07	0.0
EGG12033	2.4056482	11.6039995	5.9999995	.	.	.	.	.	0	.	0	.	0	.	1.0	0.934	1	1	0.69	0	0	15960.92	143	1.5	6.8886	11	50	83	29	21	76	32	18	14	1.69565217391304	1.0	0.0	0.0	1	1	1	1	1	1	0	0	0.2	0.2	0.0
EGG12857	2.40463	11.296847	5.998847	.	.	.	.	.	0	.	0	.	0	.	1.0	0.883	1	1	0.83	0	0	15708.98	147	4.0	8.0989	11	56	91	34	13	86	22	13	9	1.21212121212121	0.0	0.0	0.0	1	1	1	1	1	1	0	0	11.96	11.96	0.0
EGG01485	2.4018927	9.50115	3.74715	.	.	.	.	.	0	.	0	.	0	.	1.0	0.959	1	1	0.8	1	0	13779.62	124	2.0	7.3847	11	46	78	24	18	67	21	12	9	2.0	0.0	0.0	0.0	1	1	1	1	1	0	1	1	21.79	21.8	0.956521739130435
EGG05719	2.4003196	10.357724	5.131724	.	.	.	.	.	0	.	0	.	0	.	0.995	0.876	1	1	0.37	0	0	22129.52	199	8.5	8.366	12	69	106	48	20	108	41	26	15	1.125	0.0	1.0	0.0	1	0	1	1	0	1	0	0	1.45	2.66	0.0
EGG11999	2.3965006	10.7394965	5.9994965	.	.	.	.	.	0	.	0	.	0	.	0.993	0.797	1	1	0.7	0	0	8897.84	82	1.0	7.1971	0	29	50	20	10	42	12	7	5	1.15	0.0	0.0	0.0	1	1	1	1	1	1	0	0	15.79	15.79	0.0
EGG04968	2.3920307	4.4133285	5.9973285	.	.	.	.	.	0	.	0	.	0	.	0.112	0.624	1	1	0.47	0	0	30238.8	282	6.5	7.9466	11	109	160	71	29	150	54	32	22	0.811594202898551	1.0	1.0	1.0	1	1	1	1	1	1	0	0	2.08	2.09	0.0
EGG06024	2.3865957	11.616	6.0	.	.	.	.	.	0	.	0	.	0	.	1.0	0.936	1	1	0.91	0	0	15176.44	140	6.0	8.0223	13	57	83	27	20	83	26	17	9	1.3448275862069	0.0	0.0	0.0	1	1	1	1	1	1	0	1	17.73	17.73	0.695652173913043
EGG09799	2.3865957	11.59015	5.99815	.	.	.	.	.	0	.	0	.	0	.	1.0	0.932	1	1	0.86	0	0	16187.16	145	-2.0	5.5059	13	48	92	30	16	74	28	14	14	1.30769230769231	0.0	0.0	0.0	1	1	1	1	1	1	0	1	19.76	19.76	0.782608695652174
EGG05848	2.3847017	15.0720495	5.7400495	.	.	.	.	.	1	Cri_9402	0	.	0	.	0.985	0.737	1	1	0.48	0	0	28705.97	259	9.5	8.3112	8	86	156	41	43	135	53	34	19	1.04545454545455	0.0	1.0	0.0	1	1	1	1	0	1	0	0	12.33	12.33	0.0
EGG01765	2.3847017	8.277243	5.751243	.	.	.	.	.	0	.	0	.	0	.	0.799	0.622	1	1	0.75	0	0	18415.31	172	5.0	8.3589	5	65	97	51	19	96	31	19	12	1.16666666666667	0.0	1.0	0.0	1	1	1	1	1	1	0	0	10.64	10.69	0.0
EGG12938	2.3837168	10.6264405	5.7364405	.	.	.	.	.	0	.	0	.	0	.	0.972	0.843	1	1	0.09	0	0	19665.52	177	-1.0	5.7901	4	48	96	49	18	99	42	21	21	1.17948717948718	0.0	0.0	0.0	1	1	1	1	1	1	0	0	7.04	7.06	0.0
EGF96936	2.382625	10.709898	5.999898	.	.	.	.	.	0	.	0	.	0	.	1.0	0.785	1	1	0.5	0	0	7740.08	70	2.0	8.1246	4	20	40	21	4	42	18	10	8	0.68421052631579	1.0	0.0	0.0	1	1	1	1	1	1	0	0	0.23	0.23	0.0
EGG12735	2.3820755	11.46705	5.99505	.	.	.	.	.	0	.	0	.	0	.	1.0	0.912	1	1	0.79	0	0	15386.73	138	6.5	8.2615	11	52	78	34	20	79	24	16	8	1.66666666666667	0.0	1.0	0.0	1	1	1	1	1	1	0	0	0.36	0.42	0.0
EGG02160	2.3820755	11.4178995	5.9998995	.	.	.	.	.	0	.	0	.	0	.	1.0	0.903	1	1	0.71	0	0	14306.27	130	4.0	7.723	11	53	75	30	17	70	22	14	8	1.40909090909091	0.0	0.0	0.0	1	1	1	1	1	1	0	0	1.29	1.29	0.0
EGG01768	2.3814745	8.4866875	5.4926875	.	.	.	.	.	0	.	0	.	0	.	0.816	0.683	1	1	0.47	0	0	17351.79	158	-1.0	6.0827	2	52	84	48	19	83	35	18	17	1.41379310344828	0.0	0.0	0.0	1	1	1	1	1	1	0	0	6.22	6.23	0.0
EGG03074	2.3784218	11.033899	5.999899	.	.	.	.	.	0	.	0	.	0	.	0.989	0.85	1	1	0.71	0	0	14543.51	130	1.0	7.4686	6	46	71	28	13	69	27	14	13	1.19230769230769	0.0	0.0	0.0	1	1	1	1	1	1	0	0	3.22	3.22	0.0
EGF97384	2.3784218	11.033899	5.999899	.	.	.	.	.	0	.	0	.	0	.	0.989	0.85	1	1	0.71	0	0	14543.51	130	1.0	7.4686	6	46	71	28	13	69	27	14	13	1.19230769230769	0.0	0.0	0.0	1	1	1	1	1	1	0	0	3.22	3.22	0.0
EGG09798	2.3730373	11.56195	5.99995	.	.	.	.	.	0	.	0	.	0	.	1.0	0.927	1	1	0.88	0	0	16029.93	149	1.0	6.7757	13	58	101	36	19	85	25	14	11	1.11764705882353	0.0	0.0	0.0	1	1	1	1	1	1	0	1	19.04	19.04	0.652173913043478
EGG13057	2.3728902	11.4839	5.9999	.	.	.	.	.	0	.	0	.	0	.	1.0	0.914	1	1	0.71	0	0	14706.07	132	3.5	7.9587	10	46	72	28	19	79	22	13	9	1.5	0.0	1.0	0.0	1	1	1	1	1	1	0	0	0.64	0.64	0.0
EGF98202	2.3709767	9.2224715	5.9764715	.	.	.	.	.	0	.	0	.	0	.	0.806	0.735	1	1	0.25	0	0	24864.2	230	-0.5	6.3722	6	77	131	65	26	132	49	26	23	0.943396226415094	0.0	0.0	0.0	1	1	1	1	1	1	0	0	1.23	1.3	0.0
EGF99075	2.370098	11.357108	5.963108	.	.	.	.	.	0	.	0	.	0	.	0.995	0.904	1	1	0.49	0	0	18072.72	163	3.0	7.8732	7	51	88	43	12	80	40	22	18	1.65217391304348	1.0	0.0	0.0	1	1	1	1	1	1	0	0	0.14	0.14	0.0
EGG09062	2.36621	10.4484245	5.9364245	.	.	.	.	.	0	.	0	.	0	.	0.959	0.793	1	1	0.8	0	0	20422.0	186	-3.0	5.1671	8	58	110	47	19	98	41	20	21	1.15789473684211	0.0	0.0	0.0	1	1	1	1	1	1	0	0	0.13	0.15	0.0
EGG06911	2.3625245	11.352	6.0	.	.	.	.	.	0	.	0	.	0	.	1.0	0.892	1	1	0.86	0	0	8150.39	79	0.0	6.0409	7	39	52	26	3	46	14	7	7	0.666666666666667	0.0	0.0	0.0	1	1	1	1	1	1	0	0	0.28	0.28	0.0
EGG04355	2.3592758	11.60435	5.99435	.	.	.	.	.	0	.	0	.	0	.	1.0	0.935	1	1	0.66	0	0	14579.71	129	-0.5	6.2997	11	36	71	27	18	70	28	15	13	2.27777777777778	0.0	0.0	0.0	1	1	1	1	1	1	0	1	19.34	19.34	1.0
EGF98114	2.3579297	11.216799	5.942799	.	.	.	.	.	0	.	0	.	0	.	0.991	0.888	1	1	0.78	0	0	13972.19	125	4.5	8.4676	6	39	75	34	15	69	27	16	11	1.65217391304348	0.0	0.0	0.0	1	1	1	1	1	1	0	0	0.91	0.91	0.0
EGG06455	2.35145	11.4365	5.9945	.	.	.	.	.	0	.	0	.	0	.	0.999	0.908	1	1	0.64	0	0	13158.84	118	-1.0	5.6145	5	35	72	30	19	71	22	11	11	1.10344827586207	0.0	0.0	0.0	1	1	1	1	1	1	0	1	17.1	17.1	0.9
EGG07186	2.35079	10.5616785	5.5816785	.	.	.	.	.	0	.	0	.	0	.	1.0	0.83	1	1	0.3	0	0	18699.76	170	5.0	9.8057	2	43	84	60	6	85	47	26	21	1.9	0.0	0.0	0.0	1	1	1	1	1	1	0	0	8.42	8.42	0.0
EGG03466	2.3505716	10.5537495	5.9997495	.	.	.	.	.	0	.	0	.	0	.	0.994	0.765	1	1	0.83	0	0	11349.87	111	-0.5	5.7066	7	48	75	28	6	66	16	8	8	0.612903225806452	0.0	0.0	0.0	1	1	1	1	1	1	0	0	0.17	0.17	0.0
EGG10802	2.3483775	8.8855315	5.6995315	.	.	.	.	.	0	.	0	.	0	.	0.755	0.776	1	1	0.72	0	0	22941.58	211	-0.5	6.2255	6	76	134	52	21	104	47	24	23	1.2	0.0	0.0	0.0	1	1	1	1	1	1	0	0	1.48	1.48	0.0
EGF97097	2.3483775	8.8855315	5.6995315	.	.	.	.	.	0	.	0	.	0	.	0.755	0.776	1	1	0.72	0	0	22941.58	211	-0.5	6.2255	6	76	134	52	21	104	47	24	23	1.2	0.0	0.0	0.0	1	1	1	1	1	1	0	0	1.48	1.48	0.0
EGG04051	2.3477054	11.6801	5.9861	.	.	.	.	.	0	.	0	.	0	.	1.0	0.949	1	1	0.58	0	0	16643.86	147	6.0	8.1686	10	47	79	25	19	72	30	19	11	1.72	0.0	0.0	0.0	1	1	1	1	1	1	0	0	16.54	16.54	0.0
EGG07491	2.3427436	9.8255875	5.4755875	.	.	.	.	.	0	.	0	.	0	.	0.982	0.743	1	1	0.17	0	0	20514.92	186	6.0	9.2072	4	52	100	59	16	104	49	28	21	1.18918918918919	1.0	0.0	0.0	1	1	1	1	1	1	0	0	11.39	11.4	0.0
EGG00152	2.3427238	9.851999	5.975999	.	.	.	.	.	0	.	0	.	0	.	0.904	0.742	1	1	0.27	0	0	21493.62	194	0.5	6.6936	5	53	108	51	19	105	46	24	22	1.21621621621622	0.0	0.0	0.0	1	1	1	1	1	1	0	0	0.16	0.16	0.0
EGG11783	2.3376422	6.619728	5.887728	.	.	.	.	.	0	.	0	.	0	.	0.437	0.685	1	1	0.35	0	0	24916.65	227	4.0	7.7631	4	69	128	69	28	134	43	25	18	1.03636363636364	0.0	0.0	0.0	1	1	1	1	1	1	0	0	2.27	2.3	0.0
EGG04045	2.335837	16.5304495	5.9504495	.	.	.	effector_(plant_avirulence_determinant)	PHI:8555	0	.	0	.	0	.	1.0	0.93	1	1	0.6	0	0	9029.71	85	11.0	10.3121	6	32	46	18	7	51	18	15	3	0.916666666666667	0.0	0.0	0.0	1	1	1	1	1	1	0	1	18.1	18.1	1.0
EGG03781	2.324335	10.6939415	5.9899415	.	.	.	.	.	0	.	0	.	0	.	0.958	0.826	1	1	0.81	0	0	19257.5	180	3.5	7.4725	2	71	106	48	25	100	35	21	14	0.846153846153846	0.0	0.0	0.0	1	1	1	1	1	1	0	1	19.74	19.75	1.0
EGG10103	2.321917	11.4656375	5.9996375	.	.	.	.	.	0	.	0	.	0	.	0.998	0.913	1	1	0.48	0	0	7491.89	68	7.5	10.3304	4	25	35	18	4	35	20	14	6	1.28571428571429	0.0	0.0	0.0	1	1	1	1	1	1	0	1	16.26	16.26	0.739130434782609
EGG07710	2.3211222	11.3999	5.9939	.	.	.	.	.	0	.	0	.	0	.	1.0	0.901	1	1	0.35	0	0	15616.71	141	-5.0	4.6096	10	46	78	33	14	75	38	17	21	1.44	0.0	0.0	0.0	1	1	1	1	1	1	0	0	0.03	0.03	0.0
EGG05473	2.3166492	11.20129	5.99929	.	.	.	.	.	0	.	0	.	0	.	0.992	0.875	1	1	0.82	0	0	16355.47	151	0.0	6.1195	11	64	91	32	15	83	22	11	11	0.96969696969697	0.0	0.0	0.0	1	1	1	1	1	1	0	0	2.9	2.95	0.0
EGG06593	2.3149025	11.401195	5.995195	.	.	.	.	.	0	.	0	.	0	.	0.999	0.902	1	1	0.87	0	0	15761.05	147	8.5	8.5682	11	59	95	31	13	79	22	16	6	1.0	1.0	0.0	0.0	1	1	1	1	1	1	0	0	2.02	2.03	0.0
EGG12413	2.309515	11.70885	5.94885	.	.	.	.	.	0	.	0	.	0	.	1.0	0.96	1	1	0.75	0	0	12760.6	111	7.5	8.4948	8	29	60	22	19	57	22	16	6	2.73333333333333	0.0	0.0	0.0	1	1	1	1	1	1	0	1	20.52	20.52	0.956521739130435
EGG04532	2.3065033	10.698194	5.994194	.	.	.	.	.	0	.	0	.	0	.	0.972	0.812	1	1	0.42	0	0	20807.47	183	4.5	7.4105	7	57	100	37	28	93	49	29	20	1.27777777777778	0.0	0.0	0.0	1	1	1	1	1	1	0	0	4.86	4.87	0.0
EGG07459	2.3039854	11.021999	5.999999	.	.	.	.	.	0	.	0	.	0	.	1.0	0.837	1	1	0.49	0	0	7375.66	69	0.0	6.1039	4	25	41	23	5	43	12	6	6	0.875	0.0	0.0	0.0	1	1	1	1	1	1	0	0	0.72	0.72	0.0
EGG08470	2.301292	11.309998	5.999998	.	.	.	.	.	0	.	0	.	0	.	0.999	0.886	1	1	0.56	0	0	7725.99	73	-0.5	6.1898	4	26	41	25	5	43	17	9	8	0.823529411764706	0.0	0.0	0.0	1	1	1	1	1	1	0	0	16.16	16.16	0.0
EGG11370	2.301292	11.1681995	5.8941995	.	.	.	.	.	0	.	0	.	0	.	0.997	0.882	1	1	0.59	0	0	14687.75	135	4.5	7.6142	8	50	77	34	16	74	24	16	8	1.0	0.0	0.0	0.0	1	1	1	1	1	1	0	1	21.65	21.65	0.978260869565217
EGG06115	2.2979827	9.2123255	3.6203255	.	.	.	.	.	0	.	0	.	0	.	1.0	0.932	1	1	0.92	1	0	15094.93	136	0.0	6.4417	10	48	84	30	17	70	24	13	11	1.5	0.0	0.0	0.0	1	1	1	1	1	0	1	1	20.48	20.49	0.91304347826087
EGF97878	2.2971542	11.02785	5.99985	.	.	.	.	.	0	.	0	.	0	.	0.998	0.84	1	1	0.86	0	0	14478.23	139	0.5	6.6502	10	64	92	32	13	81	22	12	10	0.461538461538462	0.0	0.0	0.0	1	1	1	1	1	1	0	0	2.58	2.59	0.0
EGG02431	2.2965407	15.6691605	5.8931605	.	.	.	reduced_virulence,unaffected_pathogenicity,increased_virulence_(hypervirulence)	PHI:548,PHI:2305	0	.	0	.	0	.	0.981	0.815	1	1	0.11	0	0	16742.33	152	4.0	9.0779	2	47	74	45	15	86	33	19	14	0.944444444444444	0.0	0.0	0.0	1	1	1	1	1	1	0	0	0.43	0.43	0.0
EGG05657	2.2949743	14.2396235	5.8136235	.	.	.	.	.	1	UfRTP1	0	.	0	.	0.82	0.751	1	1	0.85	0	0	23428.67	216	5.0	8.1482	7	76	124	63	25	123	39	23	16	1.01923076923077	0.0	0.0	0.0	1	1	1	1	1	1	0	0	2.04	7.95	0.0
EGG11541	2.293737	7.9215875	5.9775875	.	.	.	.	.	0	.	0	.	0	CBM63	0.622	0.702	1	1	0.86	0	0	27318.18	253	8.0	8.558	9	89	155	70	25	145	44	27	17	1.03174603174603	0.0	1.0	0.0	1	1	1	1	1	1	0	0	7.97	8.41	0.0
EGG04793	2.2878368	15.1491895	5.9851895	.	.	.	.	.	0	.	1	PF11327	0	.	0.904	0.79	1	1	0.79	0	0	24682.82	233	1.5	7.1085	8	87	142	56	22	126	43	23	20	1.16981132075472	0.0	0.0	0.0	1	1	1	1	1	1	0	0	6.99	7.0	0.0
EGG11007	2.2865222	11.2074945	5.9994945	.	.	.	.	.	0	.	0	.	0	.	1.0	0.868	1	1	0.88	0	0	13939.68	128	6.0	8.1702	10	51	80	26	18	69	18	13	5	1.36	0.0	1.0	0.0	1	1	1	1	1	1	0	0	0.92	0.92	0.0
EGG11646	2.2854557	11.39395	5.99395	.	.	.	.	.	0	.	0	.	0	.	1.0	0.9	1	1	0.8	0	0	13296.86	123	0.0	6.434	12	55	74	25	18	68	18	10	8	1.14814814814815	0.0	0.0	0.0	1	1	1	1	1	1	0	0	1.08	1.08	0.0
EGG07927	2.2853572	9.3270435	5.8290435	.	.	.	.	.	0	.	0	.	0	.	0.939	0.644	1	1	0.76	0	0	19093.24	181	4.0	8.0416	5	62	112	57	13	105	36	21	15	0.851063829787234	0.0	0.0	0.0	1	1	1	1	1	1	0	0	0.01	0.01	0.0
EGG13049	2.2837548	11.299399	5.749399	.	.	.	.	.	0	.	0	.	0	.	1.0	0.925	1	1	0.75	0	0	15292.41	136	5.5	8.11	11	51	79	28	20	74	23	15	8	1.26923076923077	0.0	0.0	0.0	1	1	1	1	0	1	0	1	19.16	19.16	0.782608695652174
EGF98732	2.2837548	11.57065	5.99665	.	.	.	.	.	0	.	0	.	0	.	1.0	0.929	1	1	0.76	0	0	15292.13	141	2.0	7.1348	11	53	88	31	15	74	28	16	12	1.09375	0.0	0.0	0.0	1	1	1	1	1	1	0	1	19.75	19.75	0.652173913043478
EGG06373	2.2795472	11.2674995	5.9994995	.	.	.	.	.	0	.	0	.	0	.	1.0	0.878	1	1	0.81	0	0	14987.63	135	-5.5	4.3152	10	48	84	29	16	72	27	11	16	1.34782608695652	0.0	0.0	0.0	1	1	1	1	1	1	0	0	15.84	15.84	0.0
EGG08187	2.2752573	8.041691	5.935691	.	.	.	.	.	0	.	0	.	0	.	0.657	0.694	1	1	0.27	0	0	20370.34	180	0.0	6.3275	4	45	94	47	17	99	40	20	20	1.26470588235294	0.0	0.0	0.0	1	1	1	1	1	1	0	0	6.8	6.81	0.0
EGG11518	2.2700474	4.259699	5.885699	.	.	.	.	.	0	.	0	.	0	GH43_29,GH43_19,GH43_32,GH43_16,GH159,GH43_34,GH43_8,GH43_4,GH43_7,GH43_26,GH43_14,GH43_31,GH43_18,GH43_5,GH43_11,GH43_6,GH43_9,GH43_33,GH43_3,GH43_30,GH43,GH43_10,GH43_12,GH43_2	0.057	0.672	1	1	0.61	0	0	33383.7	305	6.0	7.5786	11	114	168	65	48	176	61	36	25	1.08219178082192	0.0	0.0	0.0	1	1	1	1	1	1	0	0	4.2	4.23	0.0
EGG07312	2.268673	11.3773425	5.7493425	.	.	.	.	.	0	.	0	.	0	.	1.0	0.938	1	1	0.67	0	0	16290.47	141	5.5	7.9765	10	37	67	32	25	76	32	20	12	2.52380952380952	0.0	0.0	0.0	1	0	1	1	1	1	0	0	0.02	0.02	0.0
EGG11323	2.2683938	10.319249	5.873249	.	.	.	.	.	0	.	0	.	0	.	0.977	0.764	1	1	0.93	0	0	16292.18	153	-8.0	3.9921	9	57	94	40	12	80	21	7	14	1.55555555555556	0.0	0.0	0.0	1	1	1	1	1	1	0	1	17.52	17.52	0.85
EGG04065	2.267284	9.6551315	5.9891315	.	.	.	.	.	0	.	0	.	0	.	0.95	0.661	1	1	0.75	0	0	9124.41	82	0.0	6.4778	2	22	43	24	10	42	21	12	9	1.28571428571429	0.0	0.0	0.0	1	1	1	1	1	1	0	0	6.03	6.03	0.0
EGG07034	2.2671432	11.56195	5.99995	.	.	.	.	.	0	.	0	.	0	.	1.0	0.927	1	1	0.27	0	0	13608.24	121	1.5	6.7993	10	44	65	26	17	61	33	19	14	1.1304347826087	0.0	0.0	0.0	1	1	1	1	1	1	0	1	20.27	20.27	0.521739130434783
EGG00153	2.2610192	9.621203	5.937203	.	.	.	.	.	0	.	0	.	0	.	0.887	0.727	1	1	0.71	0	0	20548.08	194	-7.0	4.2992	8	70	118	59	18	119	30	12	18	0.771929824561403	0.0	0.0	0.0	1	1	1	1	1	1	0	0	0.08	0.13	0.0
EGG06488	2.259001	11.0098985	5.9998985	.	.	.	.	.	0	.	0	.	0	.	1.0	0.835	1	1	0.62	0	0	16176.18	145	0.0	6.4086	10	50	83	31	19	79	29	15	14	1.38461538461538	0.0	0.0	0.0	1	1	1	1	1	1	0	0	13.41	13.42	0.0
EGG12721	2.2585387	3.7522915	5.9722915	.	.	.	.	.	0	.	0	.	0	CBM63	0.038	0.592	1	1	0.86	0	0	24328.1	229	0.0	6.1899	8	97	150	52	23	122	26	13	13	1.16	0.0	0.0	0.0	1	1	1	1	1	1	0	0	0.01	0.01	0.0
EGG04997	2.2549129	9.7969995	5.9929995	.	.	.	.	.	0	.	0	.	0	.	0.94	0.694	1	1	0.48	0	0	16956.64	155	10.5	9.8496	4	50	78	42	18	76	40	27	13	1.66666666666667	0.0	1.0	0.0	1	1	1	1	1	1	0	0	8.1	8.1	0.0
EGG10274	2.2525845	10.1546935	5.8286935	.	.	.	.	.	0	.	0	.	0	.	0.979	0.742	1	1	0.68	0	0	19607.49	180	-0.5	6.2118	7	57	103	51	16	101	39	20	19	1.16216216216216	0.0	0.0	0.0	1	1	1	1	1	1	0	0	1.8	1.81	0.0
EGG10272	2.2525845	10.096395	5.812395	.	.	.	.	.	0	.	0	.	0	.	0.961	0.753	1	1	0.73	0	0	19534.35	180	-1.5	5.641	7	57	106	48	16	101	38	19	19	1.13157894736842	0.0	0.0	0.0	1	1	1	1	1	1	0	0	1.79	1.81	0.0
EGG03384	2.2503939	4.3487785	5.7287785	.	.	.	.	.	0	.	0	.	0	CBM63	0.171	0.599	1	1	0.66	0	0	26732.34	249	9.5	8.9169	9	92	152	61	22	141	41	26	15	0.78125	0.0	1.0	0.0	1	1	1	1	1	1	0	0	6.65	6.66	0.0
EGG02622	2.2443123	11.64545	5.98145	.	.	.	.	.	0	.	0	.	0	.	1.0	0.944	1	1	0.69	0	0	15757.83	142	1.0	6.9549	11	51	84	27	18	79	26	14	12	1.20689655172414	0.0	0.0	0.0	1	1	1	1	1	1	0	1	14.38	14.4	1.0
EGG02018	2.2431345	11.7287	5.9987	.	.	.	.	.	0	.	0	.	0	.	1.0	0.955	1	1	0.76	0	0	11008.47	101	-6.5	4.1127	9	32	64	26	8	56	22	8	14	1.61111111111111	0.0	0.0	0.0	1	1	1	1	1	1	0	1	19.08	19.08	1.0
EGG04020	2.2423184	11.4567	5.9967	.	.	.	.	.	0	.	0	.	0	.	0.999	0.911	1	1	0.93	0	0	13743.76	126	3.0	7.8149	8	50	74	31	17	76	24	14	10	1.20689655172414	0.0	0.0	0.0	1	1	1	1	1	1	0	1	21.18	21.18	0.95
EGG11639	2.238357	8.4590835	5.9810835	.	.	.	.	.	0	.	0	.	0	.	0.772	0.641	1	1	0.41	0	0	14271.41	127	2.5	8.0441	1	41	61	37	18	66	28	16	12	1.94736842105263	1.0	0.0	0.0	1	1	1	1	1	1	0	0	2.39	2.88	0.0
EGG13041	2.238266	11.4521495	5.9981495	.	.	.	.	.	0	.	0	.	0	.	0.999	0.91	1	1	0.69	0	0	15113.42	131	6.0	7.99	10	42	68	27	27	77	23	16	7	1.66666666666667	0.0	0.0	0.0	1	1	1	1	1	1	0	0	0.03	0.03	0.0
EGF99411	2.2379925	11.413449	5.749449	.	.	.	.	.	0	.	0	.	0	.	1.0	0.944	1	1	0.74	0	0	10989.58	99	-1.0	4.9421	8	31	56	24	7	50	17	8	9	2.75	0.0	0.0	0.0	1	1	1	1	1	0	0	0	7.42	7.42	0.0
EGG02216	2.2335117	9.25745	5.89145	.	.	.	.	.	0	.	0	.	0	.	0.714	0.847	1	1	0.79	0	0	25643.43	236	-4.0	4.9083	10	84	146	53	27	124	38	18	20	1.09803921568627	0.0	0.0	0.0	1	1	1	1	1	1	0	0	4.84	4.85	0.0
EGG07821	2.231579	10.8707	5.9987	.	.	.	.	.	0	.	0	.	0	.	0.987	0.825	1	1	0.74	0	0	9884.11	93	-5.5	4.2474	6	36	56	21	10	52	18	7	11	0.95	0.0	0.0	0.0	1	1	1	1	1	1	0	0	13.31	13.31	0.0
EGG02070	2.2304916	10.629846	5.739846	.	.	.	.	.	0	.	0	.	0	.	0.958	0.857	1	1	0.46	0	0	18780.37	169	6.5	8.2627	6	58	91	43	20	80	40	25	15	1.57142857142857	0.0	0.0	0.0	1	1	1	1	0	1	0	0	12.57	12.57	0.0
EGG06579	2.2274606	11.1656	5.9996	.	.	.	.	.	0	.	0	.	0	.	1.0	0.861	1	1	0.72	0	0	14755.92	133	0.5	6.7723	11	46	72	34	14	74	17	9	8	1.66666666666667	0.0	1.0	0.0	1	1	1	1	1	1	0	0	0.03	0.06	0.0
EGG05331	2.2236938	13.71912	5.79112	.	.	.	reduced_virulence,unaffected_pathogenicity,increased_virulence_(hypervirulence),loss_of_pathogenicity	PHI:401,PHI:9094,PHI:8634,PHI:410,PHI:420	0	.	0	.	0	.	0.757	0.731	1	1	0.56	0	0	25298.07	233	7.0	9.4388	0	70	122	81	29	141	41	26	15	1.01666666666667	0.0	0.0	0.0	1	1	1	1	1	1	0	0	0.32	0.34	0.0
EGG07169	2.2216651	11.03985	5.99985	.	.	.	.	.	0	.	0	.	0	.	0.989	0.851	1	1	0.62	0	0	12775.74	114	3.5	7.8888	7	39	60	31	15	64	21	13	8	1.42105263157895	0.0	0.0	0.0	1	1	1	1	1	1	0	0	4.66	4.66	0.0
EGG04539	2.2190638	9.841895	5.929895	.	.	.	.	.	0	.	0	.	0	.	0.882	0.77	1	1	0.4	0	0	20687.45	181	5.0	7.9169	7	54	96	41	24	89	52	30	22	1.53333333333333	0.0	0.0	0.0	1	1	1	1	1	1	0	0	7.8	7.8	0.0
EGG10259	2.2174711	16.2186495	5.9566495	.	.	.	effector_(plant_avirulence_determinant)	PHI:8555	0	.	0	.	0	.	1.0	0.877	1	1	0.85	0	0	9731.36	96	14.5	10.8185	6	45	63	19	6	56	17	16	1	0.933333333333333	0.0	0.0	0.0	1	1	1	1	1	1	0	1	18.01	18.01	1.0
EGF98346	2.2156491	8.605857	5.731857	.	.	.	.	.	0	.	0	.	0	.	0.718	0.761	1	1	0.72	0	0	22244.95	207	2.5	7.2782	6	80	124	57	21	111	41	23	18	0.795918367346939	0.0	0.0	0.0	1	1	1	1	1	1	0	0	14.07	14.08	0.0
EGF99341	2.2150075	8.9297	3.7277	.	.	.	.	.	0	.	0	.	0	.	1.0	0.867	1	1	0.43	1	0	16102.61	144	2.5	7.4498	10	45	78	36	16	82	36	20	16	1.06451612903226	0.0	0.0	0.0	1	1	1	1	1	0	1	0	9.0	9.0	0.0
EGG09356	2.2147028	10.762687	5.896687	.	.	.	.	.	0	.	0	.	0	.	0.989	0.822	1	1	0.57	0	0	21611.64	197	-0.5	6.2085	9	61	112	51	19	112	37	19	18	1.08888888888889	0.0	0.0	0.0	1	1	1	1	1	1	0	0	1.79	1.88	0.0
EGG05146	2.2098727	9.746526	5.972526	.	.	.	.	.	0	.	0	.	0	.	0.948	0.681	1	1	0.45	0	0	15773.33	148	8.0	10.1689	2	52	78	50	11	81	34	21	13	1.3125	1.0	0.0	0.0	1	1	1	1	1	1	0	0	1.95	1.95	0.0
EGF99922	2.2091863	11.1409985	5.9989985	.	.	.	.	.	0	.	0	.	0	.	0.993	0.864	1	1	0.46	0	0	11508.02	105	-5.0	4.3192	6	39	59	23	6	56	25	10	15	0.619047619047619	0.0	0.0	0.0	1	1	1	1	1	1	0	0	9.94	9.94	0.0
EGG12278	2.2080622	10.7281495	5.9881495	.	.	.	.	.	0	.	0	.	0	.	0.998	0.792	1	1	0.91	0	0	22645.26	215	16.5	9.7401	13	84	135	52	10	109	51	34	17	1.11764705882353	0.0	0.0	0.0	1	1	1	1	1	1	0	0	5.16	5.16	0.0
EGG04277	2.2049625	10.349993	5.999993	.	.	.	.	.	0	.	0	.	0	.	0.999	0.726	1	1	0.61	0	0	8529.83	78	0.0	6.4296	4	23	47	21	6	44	19	10	9	0.65	0.0	0.0	0.0	1	1	1	1	1	1	0	0	0.46	0.46	0.0
EGG04275	2.2049625	10.3499925	5.9999925	.	.	.	.	.	0	.	0	.	0	.	0.999	0.726	1	1	0.61	0	0	8529.83	78	0.0	6.4296	4	23	47	21	6	44	19	10	9	0.65	0.0	0.0	0.0	1	1	1	1	1	1	0	0	0.39	0.39	0.0
EGG07083	2.2041924	14.9687	5.9547	.	.	.	.	.	1	PpCSEP_09	0	.	0	.	0.992	0.677	1	1	0.88	0	0	18572.95	179	-4.0	4.4868	12	79	125	52	11	103	28	12	16	0.686274509803922	0.0	0.0	0.0	1	1	1	1	1	1	0	0	0.02	0.02	0.0
EGG07084	2.2041924	14.614	5.972	.	.	.	.	.	1	PpCSEP_09	0	.	0	.	0.976	0.631	1	1	0.8	0	0	18693.95	179	-7.0	4.197	12	78	125	48	11	99	29	11	18	0.723404255319149	0.0	0.0	0.0	1	1	1	1	1	1	0	0	0.01	0.01	0.0
EGG08052	2.1990697	4.088549	5.984549	.	.	.	.	.	0	.	0	.	0	.	0.076	0.608	1	1	0.62	0	0	15559.23	144	-7.5	4.1603	0	47	90	31	18	77	19	7	12	1.09090909090909	0.0	0.0	0.0	1	1	1	1	1	1	0	1	22.04	22.53	0.739130434782609
EGG02281	2.195396	7.0188295	5.9808295	.	.	.	.	.	0	.	0	.	0	.	0.543	0.63	1	1	0.17	0	0	13190.93	116	8.0	9.9014	2	39	55	19	14	49	35	23	12	1.22222222222222	1.0	0.0	0.0	1	1	1	1	1	1	0	0	0.15	0.15	0.0
EGG08104	2.1927567	11.4551995	5.9411995	.	.	.	.	.	0	.	0	.	0	.	1.0	0.919	1	1	0.32	0	0	17248.57	150	8.0	8.0161	10	40	78	31	22	74	49	31	18	1.40740740740741	0.0	0.0	0.0	1	1	1	1	1	1	0	0	14.01	14.01	0.0
EGG08595	2.192367	9.7271955	5.9351955	.	.	.	.	.	0	.	0	.	0	.	0.851	0.781	1	1	0.58	0	0	24891.56	234	7.0	8.9843	6	87	140	65	14	122	54	31	23	0.964912280701754	0.0	1.0	0.0	1	1	1	1	1	1	0	0	0.01	0.01	0.0
EGG11531	2.182814	8.7828995	5.4588995	.	.	.	.	.	0	.	0	.	0	.	0.944	0.61	1	1	0.78	0	0	15811.88	153	-1.0	5.5354	4	59	92	48	15	95	12	6	6	1.21052631578947	0.0	0.0	0.0	1	1	1	1	1	1	0	0	1.01	28.72	0.0
EGG01291	2.1811602	9.5273565	5.7293565	.	.	.	.	.	0	.	0	.	0	.	0.866	0.767	1	1	0.77	0	0	20666.29	194	0.0	6.4277	7	73	119	55	20	114	31	16	15	0.849056603773585	0.0	0.0	0.0	1	1	1	1	1	1	0	0	0.0	0.12	0.0
EGG02211	2.1778607	11.512948	5.998948	.	.	.	.	.	0	.	0	.	0	.	1.0	0.919	1	1	0.44	0	0	21865.1	198	4.5	7.737	17	62	111	41	14	102	54	30	24	1.32432432432432	1.0	0.0	0.0	1	1	1	1	1	1	0	1	20.57	20.57	0.782608695652174
EGG05111	2.1776185	7.967791	5.733791	.	.	.	.	.	1	MlpCTP1	0	.	0	.	0.023	0.516	1	1	0.93	0	0	17809.22	171	6.0	8.7014	8	73	111	48	11	99	12	9	3	0.702127659574468	0.0	1.0	0.0	1	1	1	1	0	1	0	0	9.2	9.21	0.0
EGF98580	2.1731272	8.7336695	5.1936695	.	.	.	.	.	0	.	0	.	0	.	0.84	0.75	1	1	0.02	0	0	22476.74	201	7.0	9.7914	1	52	90	54	20	97	59	34	25	1.8	1.0	0.0	0.0	1	1	1	1	1	1	0	0	3.89	3.91	0.0
EGG00261	2.1702032	14.4866	5.7486	.	.	.	.	.	1	Cri_9402	0	.	0	.	0.876	0.747	1	1	0.62	0	0	26216.82	241	14.0	9.534	8	81	150	47	33	139	43	30	13	0.957142857142857	1.0	1.0	0.0	1	1	1	1	0	1	0	1	19.64	20.36	1.0
EGG11111	2.1691365	8.1454305	5.8594305	.	.	.	.	.	0	.	0	.	0	.	0.663	0.718	1	1	0.55	0	0	24937.3	231	3.0	7.3984	3	80	135	69	28	137	44	25	19	0.80952380952381	0.0	0.0	0.0	1	1	1	1	1	1	0	1	13.75	14.75	0.695652173913043
EGG12704	2.1685057	11.141746	5.999746	.	.	.	.	.	0	.	0	.	0	.	0.999	0.858	1	1	0.63	0	0	9238.75	86	1.0	7.0581	5	25	53	24	7	54	18	10	8	0.653846153846154	0.0	0.0	0.0	1	1	1	1	1	1	0	0	11.4	11.4	0.0
EGG04745	2.1658986	8.52615	5.82015	.	.	.	.	.	0	.	0	.	0	.	0.791	0.66	1	1	0.72	0	0	29856.95	272	2.5	6.9213	11	86	155	63	36	160	55	31	24	1.0	0.0	0.0	0.0	1	1	1	1	1	1	0	0	5.38	5.47	0.0
EGF99503	2.161323	10.7218285	5.9878285	.	.	.	.	.	0	.	0	.	0	.	0.998	0.791	1	1	0.47	0	0	14796.75	135	2.5	8.0927	4	47	72	40	16	78	15	9	6	1.51851851851852	0.0	0.0	0.0	1	1	1	1	1	1	0	1	26.83	33.56	0.695652173913043
EGG03485	2.161323	10.5432315	5.9952315	.	.	.	.	.	0	.	0	.	0	.	0.997	0.761	1	1	0.67	0	0	14816.78	135	2.5	8.092	4	47	72	39	16	76	15	9	6	1.70833333333333	0.0	0.0	0.0	1	1	1	1	1	1	0	1	28.09	34.66	0.695652173913043
EGG03458	2.1583214	15.098506	5.676506	.	.	.	reduced_virulence,unaffected_pathogenicity,loss_of_pathogenicity	PHI:2314,PHI:422,PHI:6412,PHI:8749,PHI:383,PHI:5588,PHI:271,PHI:330,PHI:7230,PHI:6198,PHI:2806,PHI:769	0	.	0	.	0	.	0.906	0.831	1	1	0.46	0	0	24180.15	224	6.5	8.1794	4	71	132	59	24	124	43	27	16	0.716666666666667	0.0	0.0	0.0	1	1	1	1	0	1	0	1	18.65	18.65	0.944444444444444
EGG05947	2.1564488	10.3866985	5.9886985	.	.	.	.	.	0	.	0	.	0	.	0.953	0.78	1	1	0.6	0	0	20306.98	186	2.0	7.4128	10	69	106	47	19	104	31	17	14	0.844444444444444	0.0	0.0	0.0	1	1	1	1	1	1	0	0	0.7	0.7	0.0
EGG04444	2.1564488	10.186844	5.878844	.	.	.	.	.	0	.	0	.	0	.	0.959	0.759	1	1	0.72	0	0	19736.43	181	-2.5	5.1562	7	55	109	44	17	100	37	18	19	1.23684210526316	0.0	0.0	0.0	1	1	1	1	1	1	0	0	3.03	3.06	0.0
EGG03882	2.1525488	10.8526485	5.9746485	.	.	.	.	.	0	.	0	.	0	.	0.965	0.848	1	1	0.31	0	0	21007.7	183	5.5	7.6842	7	53	96	37	29	90	54	32	22	1.33333333333333	0.0	1.0	0.0	1	1	1	1	1	1	0	0	1.09	1.09	0.0
EGG04781	2.150601	10.373103	5.201103	.	.	.	.	.	0	.	0	.	0	.	0.977	0.885	1	1	0.91	0	0	18611.28	176	1.5	7.0471	12	79	114	49	15	98	29	16	13	0.951219512195122	0.0	1.0	0.0	1	1	0	1	0	1	0	1	22.23	22.31	0.782608695652174
EGG01017	2.1418853	9.0434785	5.6954785	.	.	.	.	.	0	.	0	.	0	.	0.884	0.674	1	1	0.61	0	0	16071.35	147	-1.0	5.0634	0	45	81	47	15	82	25	12	13	1.10344827586207	0.0	0.0	0.0	1	1	1	1	1	1	0	0	12.02	12.03	0.0
EGG09076	2.1386824	9.0875365	5.9375365	.	.	.	.	.	0	.	0	.	0	.	0.774	0.751	1	1	0.58	0	0	26282.73	239	5.5	8.2362	6	81	128	61	26	120	54	31	23	1.25531914893617	0.0	0.0	0.0	1	1	1	1	1	1	0	0	0.11	0.11	0.0
EGG03237	2.1376214	11.591747	5.999747	.	.	.	.	.	0	.	0	.	0	.	1.0	0.932	1	1	0.56	0	0	15023.92	132	6.5	7.6002	11	48	68	23	27	66	34	23	11	1.89473684210526	0.0	0.0	0.0	1	1	1	1	1	1	0	1	17.18	17.18	0.869565217391304
EGG04983	2.1341298	9.779774	5.675774	.	.	.	.	.	0	.	0	.	0	.	0.936	0.748	1	1	0.14	0	0	18449.87	168	-3.5	5.241	1	47	84	50	19	88	43	21	22	1.14285714285714	0.0	0.0	0.0	1	1	1	1	1	1	0	0	7.43	7.43	0.0
EGG04985	2.1341298	9.6269415	5.5829415	.	.	.	.	.	0	.	0	.	0	.	0.937	0.737	1	1	0.22	0	0	18462.74	168	-4.5	5.2122	1	49	86	49	22	87	43	21	22	1.11428571428571	0.0	0.0	0.0	1	1	1	1	1	1	0	0	7.46	7.46	0.0
EGF97274	2.1341298	9.6688325	5.6968325	.	.	.	.	.	0	.	0	.	0	.	0.928	0.734	1	1	0.15	0	0	18465.87	168	-3.5	5.2338	1	47	85	50	19	87	43	21	22	1.17647058823529	0.0	0.0	0.0	1	1	1	1	1	1	0	0	7.45	7.46	0.0
EGG03035	2.127788	11.4644	5.9924	.	.	.	.	.	0	.	0	.	0	.	1.0	0.912	1	1	0.94	0	0	13315.9	122	1.0	6.9669	10	49	79	27	12	60	18	10	8	1.75	0.0	0.0	0.0	1	1	1	1	1	1	0	0	0.18	0.18	0.0
EGF98579	2.1255674	15.7217775	5.9697775	.	.	.	.	.	0	.	1	PF00314	0	GH152	0.973	0.819	1	1	0.89	0	0	19695.98	185	5.0	8.0858	8	75	113	46	22	107	25	16	9	0.875	0.0	1.0	0.0	1	1	1	1	1	1	0	1	17.73	17.73	0.85
EGG05617	2.122973	10.48444	5.85844	.	.	.	.	.	0	.	0	.	0	.	0.98	0.791	1	1	0.48	0	0	18990.31	171	0.0	6.4836	6	51	97	47	21	84	50	27	23	1.44827586206897	0.0	0.0	0.0	1	1	1	1	1	1	0	0	2.75	2.75	0.0
EGG11487	2.1202564	15.508891	5.534891	.	.	.	reduced_virulence,unaffected_pathogenicity,increased_virulence_(hypervirulence)	PHI:548,PHI:2305	0	.	0	.	0	.	0.997	0.832	1	1	0.17	0	0	16515.07	152	2.0	7.6096	5	47	77	39	11	83	39	21	18	1.15151515151515	1.0	0.0	0.0	1	1	1	1	1	1	0	0	0.41	1.2	0.0
EGF97870	2.1175163	10.013376	5.855376	.	.	.	.	.	0	.	0	.	0	.	0.926	0.767	1	1	0.28	0	0	12059.8	109	-1.0	6.0589	2	32	53	32	12	57	25	13	12	1.26315789473684	0.0	0.0	0.0	1	1	1	1	1	1	0	1	18.41	18.41	0.826086956521739
EGF99928	2.1174464	10.87971	5.87571	.	.	.	.	.	0	.	0	.	0	.	1.0	0.834	1	1	0.42	0	0	15098.63	137	2.5	7.3	5	40	69	51	10	74	33	19	14	1.69565217391304	0.0	0.0	0.0	1	1	1	1	1	1	0	0	0.05	0.41	0.0
EGG03350	2.1079545	10.0051825	5.8871825	.	.	.	reduced_virulence,unaffected_pathogenicity,increased_virulence_(hypervirulence)	PHI:278,PHI:9526,PHI:1029,PHI:540,PHI:1028,PHI:9527	0	.	0	.	0	CE8	0.121	0.732	1	1	0.78	0	0	34210.61	317	9.5	9.3332	4	111	174	83	40	180	58	35	23	1.17283950617284	0.0	0.0	0.0	1	1	1	1	1	1	0	0	4.04	4.07	0.0
EGG01123	2.1003044	11.386647	5.998647	.	.	.	.	.	0	.	0	.	0	.	0.999	0.899	1	1	0.6	0	0	8825.3	82	2.5	7.6446	5	27	49	21	7	47	16	10	6	0.944444444444444	0.0	0.0	0.0	1	1	1	1	1	1	0	0	3.23	3.23	0.0
EGG04313	2.0887146	11.2702655	5.9962655	.	.	.	.	.	0	.	0	.	0	.	1.0	0.879	1	1	0.77	0	0	20404.43	184	5.5	7.728	12	61	105	48	19	97	41	25	16	1.17142857142857	0.0	0.0	0.0	1	1	1	1	1	1	0	0	0.45	0.45	0.0
EGG00162	2.0875459	12.8630755	5.7390755	.	.	.	.	.	0	.	1	PF00314	0	GH152	0.69	0.664	1	1	0.93	0	0	19459.45	186	-3.0	4.9635	8	84	119	48	22	108	23	11	12	0.764705882352941	0.0	0.0	0.0	1	1	1	1	0	1	0	1	21.34	21.35	0.782608695652174
EGG09002	2.0866985	11.3415995	5.9955995	.	.	.	.	.	0	.	0	.	0	.	1.0	0.891	1	1	0.41	0	0	13057.74	124	5.5	8.0746	12	55	81	31	6	63	33	20	13	0.59375	0.0	0.0	0.0	1	1	1	1	1	1	0	0	0.49	0.49	0.0
EGG12531	2.083169	10.264138	5.896138	.	.	.	.	.	0	.	0	.	0	.	0.98	0.748	1	1	0.09	0	0	20417.89	185	13.5	10.0974	7	60	90	51	12	91	53	34	19	1.35294117647059	0.0	0.0	0.0	1	1	1	1	1	1	0	0	0.01	0.01	0.0
EGF97488	2.083169	10.2563905	5.9003905	.	.	.	.	.	0	.	0	.	0	.	0.977	0.749	1	1	0.09	0	0	20471.94	185	13.5	10.118	7	59	90	50	12	91	53	34	19	1.32352941176471	0.0	0.0	0.0	1	1	1	1	1	1	0	0	0.01	0.01	0.0
EGG08207	2.0809393	9.147576	5.973576	.	.	.	.	.	0	.	0	.	0	.	0.855	0.674	1	1	0.72	0	0	28351.04	259	7.0	8.828	4	86	139	70	32	140	48	29	19	1.38461538461538	0.0	1.0	0.0	1	1	1	1	1	1	0	0	0.71	0.72	0.0
EGF97024	2.0809393	9.028326	5.986326	.	.	.	.	.	0	.	0	.	0	.	0.87	0.637	1	1	0.75	0	0	28081.65	258	6.0	8.4941	4	88	141	68	31	138	47	28	19	1.33962264150943	0.0	1.0	0.0	1	1	1	1	1	1	0	0	0.7	0.7	0.0
EGG09034	2.0793781	11.05575	5.99175	.	.	.	.	.	0	.	0	.	0	.	0.999	0.845	1	1	0.69	0	0	14234.23	127	-4.0	4.5698	7	36	68	32	13	71	25	11	14	1.45454545454545	0.0	0.0	0.0	1	1	1	1	1	1	0	0	5.24	5.24	0.0
EGG01087	2.0754228	8.138892	5.966892	.	.	.	.	.	0	.	0	.	0	.	0.666	0.696	1	1	0.58	0	0	14817.08	134	2.5	7.7752	3	45	74	42	15	76	24	14	10	1.26923076923077	0.0	0.0	0.0	1	1	1	1	1	1	0	0	6.02	6.22	0.0
EGG11864	2.0700786	7.177975	5.107975	.	.	.	.	.	0	.	0	.	0	.	0.674	0.671	1	1	0.12	0	0	23219.32	203	-1.5	6.2215	3	52	93	54	31	106	57	30	27	1.44117647058824	0.0	0.0	1.0	1	1	1	1	1	1	0	0	17.85	17.85	0.0
EGG06986	2.0673137	10.5839495	5.9999495	.	.	.	.	.	0	.	0	.	0	.	0.994	0.77	1	1	0.84	0	0	12049.87	110	3.5	7.9504	6	42	62	30	13	61	21	13	8	1.36842105263158	0.0	0.0	0.0	1	1	1	1	1	1	0	0	14.75	14.75	0.0
EGF99076	2.0632665	11.0102135	5.9402135	.	.	.	.	.	0	.	0	.	0	.	0.99	0.855	1	1	0.33	0	0	18143.99	164	8.0	9.443	6	54	86	40	11	81	42	25	17	1.55172413793103	1.0	0.0	0.0	1	1	1	1	1	1	0	0	0.29	0.5	0.0
EGG01058	2.0566487	9.90357	5.36757	.	.	.	.	.	0	.	0	.	0	.	0.906	0.85	1	1	0.48	0	0	12103.99	111	2.0	8.8889	1	36	57	34	15	67	18	10	8	1.52	0.0	0.0	0.0	1	1	0	1	1	1	0	0	18.61	18.72	0.0
EGG12307	2.0545115	5.394294	4.886294	.	.	.	reduced_virulence	PHI:2644,PHI:9285	0	.	0	.	0	.	0.336	0.582	1	1	0.4	0	0	29075.73	259	14.5	9.9374	4	77	126	68	30	128	74	45	29	2.04651162790698	0.0	0.0	0.0	1	1	1	1	0	1	0	1	18.55	20.0	0.85
EGG00525	2.0419955	11.2017995	5.9997995	.	.	.	.	.	0	.	0	.	0	.	0.998	0.869	1	1	0.49	0	0	8223.59	74	-2.5	4.5118	4	20	40	21	5	41	14	6	8	2.0	0.0	0.0	0.0	1	1	1	1	1	1	0	1	20.15	20.15	0.739130434782609
EGG13099	2.040892	10.5809975	5.9969975	.	.	.	.	.	0	.	0	.	0	.	1.0	0.764	1	1	0.89	0	0	14829.89	140	-2.0	4.8979	11	57	88	41	12	86	17	8	9	0.971428571428571	0.0	0.0	0.0	1	1	1	1	1	1	0	0	13.17	13.38	0.0
EGG00820	2.0386977	10.745999	5.999999	.	.	.	.	.	0	.	0	.	0	.	0.946	0.845	1	1	0.59	0	0	8637.9	81	1.5	7.2133	3	29	45	22	10	49	15	9	6	0.875	0.0	0.0	0.0	1	1	1	1	1	1	0	0	4.49	4.5	0.0
EGG06854	2.038468	4.565395	5.999395	.	.	.	.	.	0	.	0	.	0	.	0.315	0.446	1	1	0.87	0	0	14696.58	140	5.0	8.7276	6	61	90	38	10	75	17	11	6	1.06666666666667	0.0	0.0	0.0	1	1	1	1	1	1	0	0	6.63	6.64	0.0
EGG08374	2.0335035	11.151295	5.997295	.	.	.	.	.	0	.	0	.	0	.	1.0	0.859	1	1	0.3	0	0	18960.78	165	6.0	7.9953	10	41	82	38	20	82	51	30	21	2.33333333333333	0.0	0.0	0.0	1	1	1	1	1	1	0	0	0.01	0.01	0.0
EGG11361	2.0334063	10.739987	5.999987	.	.	.	.	.	0	.	0	.	0	.	1.0	0.79	1	1	0.33	0	0	7721.2	70	4.0	8.9623	4	22	35	26	3	40	16	10	6	1.5	1.0	0.0	0.0	1	1	1	1	1	1	0	0	1.18	1.18	0.0
EGF97637	2.0334063	10.739987	5.999987	.	.	.	.	.	0	.	0	.	0	.	1.0	0.79	1	1	0.33	0	0	7721.2	70	4.0	8.9623	4	22	35	26	3	40	16	10	6	1.5	1.0	0.0	0.0	1	1	1	1	1	1	0	0	1.18	1.18	0.0
EGG10538	2.0313063	8.8588905	5.7028905	.	.	.	.	.	0	.	0	.	0	.	0.773	0.753	1	1	0.31	0	0	20037.56	175	-1.0	5.2626	4	42	94	46	19	87	41	20	21	1.69230769230769	0.0	0.0	0.0	1	1	1	1	1	1	0	0	1.56	1.56	0.0
EGG00891	2.0272036	8.296169	5.434169	.	.	.	.	.	0	.	0	.	0	.	0.755	0.722	1	1	0.36	0	0	19038.45	172	-1.0	6.0943	1	57	91	43	22	89	41	21	20	1.11428571428571	0.0	0.0	0.0	1	1	1	1	1	1	0	0	3.5	3.5	0.0
EGF98592	2.0236855	11.2789	5.9989	.	.	.	.	.	0	.	0	.	0	.	1.0	0.88	1	1	0.72	0	0	16500.95	148	5.0	7.9814	10	44	84	37	17	87	33	20	13	0.972222222222222	0.0	0.0	0.0	1	1	1	1	1	1	0	0	18.04	18.04	0.0
EGG06829	2.0222259	11.3012945	5.9372945	.	.	.	.	.	0	.	0	.	0	.	0.996	0.898	1	1	0.8	0	0	15819.99	143	8.0	8.4868	10	56	85	32	18	72	24	17	7	1.45833333333333	0.0	0.0	0.0	1	1	1	1	1	1	0	0	14.4	14.41	0.0
EGG03821	2.0222259	11.2919995	5.9999995	.	.	.	.	.	0	.	0	.	0	.	1.0	0.882	1	1	0.83	0	0	15858.01	141	3.5	7.7409	10	51	79	37	21	81	31	18	13	1.41379310344828	0.0	0.0	0.0	1	1	1	1	1	1	0	1	20.25	20.25	0.804347826086956
EGG00424	2.0222259	11.26645	5.99845	.	.	.	.	.	0	.	0	.	0	.	0.999	0.879	1	1	0.81	0	0	16051.38	146	4.5	7.7702	10	57	85	40	19	81	31	19	12	1.25925925925926	0.0	0.0	0.0	1	1	1	1	1	1	0	1	18.32	18.52	0.826086956521739
EGG08205	2.0198264	9.8039325	5.8859325	.	.	.	.	.	0	.	0	.	0	.	1.0	0.653	1	1	0.46	0	0	17924.14	153	7.0	9.9325	0	31	72	36	33	89	18	13	5	2.16666666666667	0.0	0.0	0.0	1	1	1	1	1	1	0	0	11.78	11.88	0.0
EGF99182	2.019546	10.248544	5.970544	.	.	.	.	.	0	.	0	.	0	.	0.927	0.786	1	1	0.25	0	0	16011.54	143	2.5	7.2995	5	40	69	37	16	75	35	20	15	1.66666666666667	1.0	0.0	0.0	1	1	1	1	1	1	0	0	0.49	0.49	0.0
EGG04434	2.015759	12.5241425	5.8981425	.	.	.	effector_(plant_avirulence_determinant)	PHI:532,PHI:533	1	MlAvrL567_D,MlAvrL567_A,MlAvrL567_B,MlAvrL567_C	1	PF11529	0	.	0.606	0.665	1	1	0.1	0	0	17234.88	151	4.0	7.9555	2	37	73	44	19	79	39	23	16	1.36	0.0	0.0	0.0	1	1	1	1	1	1	0	0	3.19	3.19	0.0
EGG03530	2.0129323	5.6183745	4.7363745	.	.	.	.	.	0	.	0	.	0	.	0.531	0.616	1	1	0.02	0	0	23183.6	201	3.5	8.0684	1	49	83	51	28	103	52	29	23	1.76666666666667	1.0	0.0	0.0	1	1	1	1	1	1	0	1	19.89	19.89	0.782608695652174
EGG01019	2.012833	7.479099	5.901099	.	.	.	.	.	0	.	0	.	0	.	0.629	0.634	1	1	0.6	0	0	16118.46	147	3.5	9.6412	0	50	79	43	18	80	26	15	11	1.09677419354839	0.0	0.0	0.0	1	1	1	1	1	1	0	0	0.6	0.63	0.0
EGF96907	2.0105257	10.3491825	5.9931825	.	.	.	.	.	0	.	0	.	0	.	0.971	0.755	1	1	0.46	0	0	19787.79	182	3.0	7.7686	9	66	105	54	15	102	32	18	14	0.846153846153846	0.0	0.0	0.0	1	1	1	1	1	1	0	0	0.7	0.7	0.0
EGG10641	2.0105257	10.3349885	5.9849885	.	.	.	.	.	0	.	0	.	0	.	0.97	0.755	1	1	0.55	0	0	19768.74	182	2.5	7.4774	9	66	105	54	16	102	32	18	14	0.846153846153846	0.0	1.0	0.0	1	1	1	1	1	1	0	0	0.7	0.7	0.0
EGG08479	2.0105257	10.240849	5.854849	.	.	.	.	.	0	.	0	.	0	.	0.996	0.735	1	1	0.77	0	0	14979.19	140	-2.0	5.518	6	50	83	52	9	77	28	14	14	0.964285714285714	0.0	0.0	0.0	1	1	1	1	1	1	0	0	1.1	1.1	0.0
EGG12295	2.0075042	9.9818805	5.9198805	.	.	.	.	.	0	.	0	.	0	.	0.907	0.77	1	1	0.61	0	0	23406.92	213	4.0	8.2207	6	61	115	60	15	113	39	22	17	1.30952380952381	0.0	0.0	0.0	1	1	1	1	1	1	0	0	0.62	0.62	0.0
EGG08430	2.0072985	8.7881995	5.9621995	.	.	.	.	.	0	.	0	.	0	.	0.738	0.733	1	1	0.79	0	0	14535.49	131	0.5	6.6835	5	47	71	33	19	70	24	13	11	1.45454545454545	0.0	0.0	0.0	1	1	1	1	1	1	0	0	4.5	4.61	0.0
EGG05810	2.0064483	14.61545	5.94345	.	.	.	.	.	1	Cri_9402	0	.	0	.	0.943	0.669	1	1	0.6	0	0	27090.32	249	10.0	8.4814	8	89	152	42	34	126	53	34	19	1.03225806451613	0.0	0.0	0.0	1	1	1	1	1	1	0	1	17.41	17.43	1.0
EGG08082	2.0056143	16.2739	5.9999	.	.	.	effector_(plant_avirulence_determinant)	PHI:8555	0	.	0	.	0	.	1.0	0.879	1	1	0.62	0	0	8745.58	83	9.5	10.2785	6	31	46	23	4	54	16	13	3	0.740740740740741	0.0	0.0	0.0	1	1	1	1	1	1	0	1	18.54	18.54	1.0
EGF98598	1.9984592	14.7802205	5.9762205	.	.	.	.	.	1	PgShr9	0	.	0	.	0.887	0.747	1	1	0.87	0	0	16131.17	153	4.0	7.9659	6	66	95	38	18	84	24	15	9	1.02702702702703	0.0	0.0	0.0	1	1	1	1	1	1	0	0	13.95	13.96	0.0
EGG03606	1.9982256	10.053494	5.841494	.	.	.	.	.	0	.	0	.	0	AA7	0.971	0.731	1	1	0.47	0	0	21741.97	207	6.5	8.3494	5	81	117	72	23	128	40	25	15	0.811320754716981	0.0	0.0	0.0	1	1	1	1	1	1	0	0	0.2	1.35	0.0
EGG11813	1.9964831	9.63818	5.81618	.	.	.	.	.	0	.	0	.	0	.	0.957	0.68	1	1	0.45	0	0	14552.51	130	3.0	7.3713	4	38	66	34	17	64	40	23	17	2.04761904761905	0.0	0.0	0.0	1	1	1	1	1	1	0	0	0.14	0.14	0.0
EGG03235	1.9961585	9.1974955	3.7494955	.	.	.	.	.	0	.	0	.	0	.	1.0	0.908	1	1	0.76	1	0	15059.15	132	0.5	6.646	11	45	70	27	17	63	26	14	12	3.16666666666667	0.0	0.0	0.0	1	1	1	1	1	0	1	0	9.56	9.56	0.0
EGG08200	1.9909275	7.325189	5.951189	.	.	.	.	.	0	.	0	.	0	.	0.534	0.695	1	1	0.1	0	0	19493.26	175	-1.0	5.7813	4	51	93	43	19	96	40	20	20	1.22857142857143	0.0	1.0	0.0	1	1	1	1	1	1	0	0	1.21	1.28	0.0
EGG01703	1.9909275	8.7330965	5.9370965	.	.	.	.	.	0	.	0	.	0	.	0.796	0.67	1	1	0.28	0	0	20081.01	180	-1.0	5.2841	5	53	97	45	18	99	39	19	20	1.11428571428571	0.0	0.0	0.0	1	1	1	1	1	1	0	0	1.27	2.04	0.0
EGG08197	1.9909275	5.9201985	5.9021985	.	.	.	.	.	0	.	0	.	0	.	0.33	0.673	1	1	0.14	0	0	19490.44	174	-1.5	5.6815	4	47	93	44	20	97	40	20	20	1.33333333333333	0.0	0.0	0.0	1	1	1	1	1	1	0	0	3.7	3.76	0.0
EGG11754	1.9854399	9.1892435	5.9972435	.	.	.	.	.	0	.	0	.	0	.	0.782	0.75	1	1	0.81	0	0	14732.64	135	3.0	8.309	5	52	81	37	19	82	17	10	7	1.0	0.0	0.0	0.0	1	1	1	1	1	1	0	1	19.68	21.32	0.695652173913043
EGG12961	1.9843302	7.367211	5.645211	.	.	.	.	.	0	.	0	.	0	.	0.663	0.624	1	1	0.4	0	0	24073.66	220	4.0	7.8328	3	73	119	68	27	124	43	25	18	1.06122448979592	0.0	0.0	0.0	1	1	1	1	1	1	0	0	1.77	1.77	0.0
EGG04862	1.9753116	9.0762875	5.6082875	.	.	.	.	.	0	.	0	.	0	.	0.862	0.716	1	1	0.43	0	0	12280.24	109	3.0	9.9392	1	30	58	38	11	62	25	14	11	1.42857142857143	0.0	0.0	0.0	1	1	1	1	0	1	0	1	19.41	19.41	1.0
EGG03514	1.9692253	11.3337	5.9997	.	.	.	.	.	0	.	0	.	0	.	1.0	0.889	1	1	0.48	0	0	13924.92	126	-2.0	5.5039	9	46	68	41	17	76	24	12	12	1.03571428571429	0.0	0.0	0.0	1	1	1	1	1	1	0	1	22.6	22.61	0.739130434782609
EGG09103	1.9692253	11.33605	5.99605	.	.	.	.	.	0	.	0	.	0	.	1.0	0.89	1	1	0.46	0	0	14188.14	129	-3.0	5.0601	9	46	72	37	15	75	25	12	13	0.96551724137931	0.0	0.0	0.0	1	1	1	1	1	1	0	1	21.13	21.14	0.75
EGG06835	1.9675605	9.7631995	4.5551995	.	.	.	.	.	0	.	0	.	0	.	0.99	0.878	1	1	0.47	0	0	15690.63	142	0.0	6.4552	7	48	84	32	18	74	28	15	13	1.10714285714286	0.0	0.0	0.0	1	1	1	1	1	1	0	0	1.02	1.29	0.0
EGF98187	1.966855	10.058077	5.858077	.	.	.	.	.	0	.	0	.	0	.	0.982	0.718	1	1	0.21	0	0	18206.86	165	7.5	8.9576	5	54	88	44	18	94	38	24	14	0.675	0.0	0.0	0.0	1	1	1	1	1	1	0	0	0.09	0.1	0.0
EGG04449	1.9629037	10.0657845	5.8597845	.	.	.	.	.	0	.	0	.	0	.	0.981	0.72	1	1	0.47	0	0	20526.46	187	-2.5	5.1646	9	54	108	49	16	106	39	19	20	1.04761904761905	0.0	0.0	0.0	1	1	1	1	1	1	0	0	0.54	0.55	0.0
EGG02318	1.9624484	10.8200395	5.9840395	.	.	.	.	.	0	.	0	.	0	.	0.992	0.814	1	1	0.36	0	0	15132.02	130	-5.5	4.4606	7	39	63	29	19	70	33	14	19	1.57142857142857	0.0	0.0	0.0	1	1	1	1	1	1	0	0	5.98	5.98	0.0
EGG06116	1.9594448	11.172093	5.994093	.	.	.	.	.	0	.	0	.	0	.	1.0	0.863	1	1	0.69	0	0	15593.71	138	4.0	7.3263	10	50	73	31	24	77	28	18	10	1.04	0.0	0.0	0.0	1	1	1	1	1	1	0	0	6.45	6.46	0.0
EGG07597	1.9578096	5.4029985	5.4869985	.	.	.	.	.	0	.	0	.	0	.	0.339	0.647	1	1	0.8	0	0	22826.91	205	-2.5	4.9361	3	67	114	58	29	116	38	18	20	1.46341463414634	0.0	0.0	0.0	1	1	1	1	0	1	0	1	23.49	26.97	0.7
EGG09532	1.9570687	10.5847985	5.9107985	.	.	.	.	.	0	.	0	.	0	.	0.95	0.829	1	1	0.38	0	0	17402.73	157	-5.5	4.6249	7	50	86	37	16	80	36	16	20	1.6	0.0	0.0	0.0	1	1	1	1	1	1	0	0	2.4	2.4	0.0
EGG06204	1.9539253	15.3228265	5.3368265	.	.	.	reduced_virulence,unaffected_pathogenicity	PHI:7143,PHI:7735,PHI:6199,PHI:7734,PHI:277,PHI:6206,PHI:7181,PHI:249,PHI:7633,PHI:2477,PHI:213	0	.	1	PF00160	0	.	0.967	0.864	1	1	0.28	0	0	24079.66	220	5.0	8.802	1	64	118	60	27	124	56	32	24	1.26666666666667	0.0	0.0	0.0	1	1	1	1	1	1	0	1	18.78	18.8	1.0
EGG06239	1.9533851	11.237126	5.999126	.	.	.	.	.	0	.	0	.	0	.	1.0	0.873	1	1	0.77	0	0	14788.74	135	2.5	7.1909	11	52	83	33	17	74	21	13	8	1.2	0.0	1.0	0.0	1	1	1	1	1	1	0	0	0.02	0.02	0.0
EGG04231	1.9521182	5.937301	2.493301	.	.	.	.	.	0	.	0	.	0	.	0.837	0.737	1	1	0.22	1	0	25447.79	228	16.5	10.4259	4	65	108	75	16	117	60	39	21	1.69230769230769	1.0	0.0	0.0	1	1	1	1	0	1	1	1	10.13	32.06	0.0
EGG09098	1.9508511	8.992064	5.854064	.	.	.	.	.	0	.	0	.	0	.	0.854	0.669	1	1	0.58	0	0	23170.6	212	3.0	7.8152	8	76	120	64	19	117	40	22	18	1.0	0.0	0.0	0.0	1	1	1	1	1	1	0	1	16.52	16.64	1.0
EGG06452	1.9476147	7.1024135	2.7824135	.	.	.	.	.	0	.	0	.	0	.	0.975	0.745	1	1	0.13	1	0	19453.07	183	4.5	9.4255	0	63	97	53	15	99	45	26	19	0.68	1.0	0.0	0.0	1	1	1	1	1	1	1	1	2.53	20.76	0.0
EGF98992	1.9421446	11.16	6.0	.	.	.	.	.	0	.	0	.	0	.	1.0	0.86	1	1	0.67	0	0	9689.94	91	-6.5	4.007	9	37	57	22	5	51	18	6	12	0.842105263157895	0.0	0.0	0.0	1	1	1	1	1	1	0	0	4.0	4.0	0.0
EGG08891	1.9421446	10.74	6.0	.	.	.	.	.	0	.	0	.	0	.	1.0	0.79	1	1	0.82	0	0	7908.01	74	4.0	8.2943	8	34	47	17	8	44	6	5	1	1.35294117647059	0.0	0.0	0.0	1	1	1	1	1	1	0	0	0.19	0.19	0.0
EGG11919	1.9419403	9.144021	5.616021	.	.	.	.	.	0	.	0	.	0	.	0.938	0.65	1	1	0.45	0	0	21770.8	201	-5.5	4.9788	2	61	108	74	20	111	44	21	23	1.04444444444444	0.0	0.0	0.0	1	1	1	1	1	1	0	0	0.12	0.12	0.0
EGG08850	1.9381804	10.266	6.0	.	.	.	.	.	0	.	0	.	0	.	1.0	0.711	1	1	0.78	0	0	7918.9	76	-2.5	4.0611	8	36	51	22	9	48	6	2	4	0.947368421052632	0.0	0.0	0.0	1	1	1	1	1	1	0	0	0.95	0.95	0.0
EGG01779	1.9369932	9.9517685	5.9497685	.	.	.	.	.	0	.	0	.	0	.	0.955	0.712	1	1	0.0600000000000001	0	0	18263.16	163	1.5	6.9682	2	42	70	55	16	88	36	20	16	1.42307692307692	0.0	0.0	0.0	1	1	1	1	1	1	0	0	11.14	13.28	0.0
EGF99046	1.9362981	10.70075	5.95475	.	.	.	.	.	0	.	0	.	0	.	0.987	0.804	1	1	0.7	0	0	17963.44	159	-6.0	4.5361	8	44	82	46	23	94	32	14	18	1.43333333333333	0.0	0.0	0.0	1	1	1	1	1	1	0	0	4.51	5.9	0.0
EGF98666	1.933732	6.1351155	5.9971155	.	.	.	.	.	0	.	0	.	0	.	0.404	0.619	1	1	0.57	0	0	34411.95	317	0.5	6.5574	10	116	192	62	43	171	68	37	31	0.739130434782609	1.0	0.0	0.0	1	1	1	1	1	1	0	0	0.86	0.86	0.0
EGG12034	1.9264672	11.3515885	5.9995885	.	.	.	.	.	0	.	0	.	0	.	0.999	0.893	1	1	0.55	0	0	15007.2	132	4.0	7.7565	10	50	67	27	21	69	24	15	9	1.72222222222222	0.0	0.0	0.0	1	1	1	1	1	1	0	0	1.1	1.1	0.0
EGG05086	1.9238398	6.533396	5.981396	.	.	.	.	.	0	.	0	.	0	.	0.424	0.668	1	1	0.57	0	0	17352.63	164	3.0	7.7306	4	64	99	46	16	94	25	15	10	0.72093023255814	1.0	1.0	0.0	1	1	1	1	1	1	0	0	0.74	0.77	0.0
EGG05489	1.9233984	8.383132	5.995132	.	.	.	.	.	0	.	0	.	0	.	0.82	0.578	1	1	0.46	0	0	17025.92	155	9.0	10.1026	1	47	78	52	20	90	27	19	8	1.53333333333333	1.0	0.0	0.0	1	1	1	1	1	1	0	1	16.73	19.02	1.0
EGG07232	1.9171659	7.168107	5.974107	.	.	.	.	.	0	.	0	.	0	.	0.544	0.655	1	1	0.45	0	0	27269.41	252	12.5	10.0854	3	82	138	80	18	132	48	32	16	1.12962962962963	1.0	1.0	1.0	1	1	1	1	1	1	0	1	18.25	18.57	0.944444444444444
EGG11148	1.9163316	11.345748	5.999748	.	.	.	.	.	0	.	0	.	0	.	1.0	0.891	1	1	0.7	0	0	13978.52	127	19.0	10.4603	8	39	71	32	10	66	33	27	6	1.55555555555556	1.0	0.0	0.0	1	1	1	1	1	1	0	1	14.68	14.68	1.0
EGG05764	1.9163316	11.2912	5.9692	.	.	.	.	.	0	.	0	.	0	.	1.0	0.887	1	1	0.47	0	0	15657.68	141	2.5	7.4503	10	52	84	33	15	72	36	20	16	1.125	0.0	0.0	0.0	1	1	1	1	1	1	0	1	21.02	21.02	0.772727272727273
EGG09301	1.9141792	11.1599995	5.9999995	.	.	.	.	.	0	.	0	.	0	.	1.0	0.86	1	1	0.32	0	0	12654.67	110	3.0	7.5432	8	36	49	28	19	63	27	16	11	1.75	0.0	0.0	0.0	1	1	1	1	1	1	0	1	20.62	20.94	0.608695652173913
EGG10269	1.9136518	10.6157	5.9957	.	.	.	.	.	0	.	0	.	0	.	1.0	0.77	1	1	0.71	0	0	14225.87	127	9.0	9.3362	7	33	65	37	15	72	28	19	9	2.6875	0.0	0.0	0.0	1	1	1	1	1	1	0	0	5.19	5.19	0.0
EGG03738	1.9110038	11.555662	5.999662	.	.	.	.	.	0	.	0	.	0	.	1.0	0.926	1	1	0.61	0	0	10423.45	97	5.0	8.5145	8	31	60	28	3	62	19	12	7	0.714285714285714	0.0	0.0	0.0	1	1	1	1	1	1	0	1	22.05	22.05	1.0
EGG00801	1.910297	6.211398	5.989398	.	.	.	.	.	0	.	0	.	0	.	0.282	0.755	1	1	0.87	0	0	16818.9	154	3.0	8.4478	2	59	91	45	16	78	28	16	12	1.21875	0.0	0.0	0.0	1	1	1	1	1	1	0	0	0.06	0.06	0.0
EGG04528	1.9078974	9.3799455	5.6539455	.	.	.	.	.	0	.	0	.	0	.	0.918	0.703	1	1	0.28	0	0	11838.8	109	13.0	10.9374	1	33	56	35	5	53	30	22	8	1.26086956521739	1.0	0.0	0.0	1	1	1	1	1	1	0	0	1.69	1.69	0.0
EGG11010	1.9074944	0.7672895	-3.0007105	.	.	.	.	.	0	.	0	.	0	.	0.97	0.658	0	1	0.79	0	1	10249.87	100	4.0	9.8145	2	42	62	38	4	58	18	11	7	0.821428571428571	0.0	0.0	0.0	1	1	1	1	1	1	0	2	20.75	39.14	1.0
EGG03953	1.899545	10.3431985	5.9991985	.	.	.	.	.	0	.	0	.	0	.	0.946	0.778	1	1	0.49	0	0	6456.53	58	-2.0	4.4551	2	17	29	20	5	33	12	5	7	2.22222222222222	0.0	0.0	0.0	1	1	1	1	1	1	0	1	16.8	16.8	0.85
EGF99382	1.8992598	9.874177	5.668177	.	.	.	.	.	0	.	0	.	0	.	0.983	0.718	1	1	0.23	0	0	12109.95	109	-0.5	6.2117	2	31	51	34	11	58	27	14	13	1.26315789473684	0.0	0.0	0.0	1	1	1	1	1	1	0	1	18.52	18.53	0.826086956521739
EGG00344	1.898754	6.6695495	5.6315495	.	.	.	.	.	0	.	0	.	0	.	0.465	0.708	1	1	0.76	0	0	16569.73	155	1.0	7.0727	4	55	88	42	20	96	14	8	6	1.17142857142857	0.0	0.0	0.0	1	1	1	1	1	1	0	0	15.92	30.44	0.0
EGF97515	1.895946	11.0426995	5.9966995	.	.	.	.	.	0	.	0	.	0	.	1.0	0.841	1	1	0.92	0	0	15066.04	141	-5.0	4.3243	11	59	92	39	12	78	22	9	13	1.12903225806452	0.0	0.0	0.0	1	1	1	1	1	1	0	0	0.36	0.36	0.0
EGG01341	1.8944497	9.134217	5.546217	.	.	.	.	.	0	.	0	.	0	.	0.883	0.715	1	1	0.72	0	0	17780.49	161	9.0	10.4731	0	51	86	51	20	84	26	18	8	2.08	0.0	0.0	0.0	1	1	1	1	0	1	0	1	21.76	24.35	0.826086956521739
EGG01340	1.8944497	9.134217	5.546217	.	.	.	.	.	0	.	0	.	0	.	0.883	0.715	1	1	0.72	0	0	17780.49	161	9.0	10.4731	0	51	86	51	20	84	26	18	8	2.08	0.0	0.0	0.0	1	1	1	1	0	1	0	1	21.76	24.35	0.826086956521739
EGG08208	1.8939768	8.6336765	5.3336765	.	.	.	.	.	0	.	0	.	0	.	0.915	0.635	1	1	0.6	0	0	28685.39	265	8.0	9.2445	3	84	151	72	27	140	49	30	19	1.40740740740741	0.0	0.0	0.0	1	0	1	1	1	0	0	0	0.91	0.93	0.0
EGG06477	1.8857006	9.58775	5.99975	.	.	.	.	.	0	.	0	.	0	.	0.948	0.65	1	1	0.93	0	0	14077.11	134	4.0	8.1532	10	60	93	38	13	83	14	9	5	0.789473684210526	0.0	0.0	0.0	1	1	1	1	1	1	0	0	3.25	3.26	0.0
EGG04856	1.8856	6.651244	5.997244	.	.	.	.	.	0	.	0	.	0	.	0.422	0.687	1	1	0.24	0	0	11320.16	102	2.0	9.1955	1	30	51	33	10	63	20	11	9	0.958333333333333	0.0	0.0	0.0	1	1	1	1	1	1	0	1	20.66	20.68	0.695652173913043
EGG04343	1.8768432	9.812276	5.756276	.	.	.	.	.	0	.	0	.	0	.	0.963	0.713	1	1	0.19	0	0	19885.98	180	0.0	6.4791	5	49	97	57	17	99	41	22	19	1.19354838709677	0.0	0.0	0.0	1	1	1	1	1	1	0	0	0.22	0.27	0.0
EGG10406	1.8762178	9.675788	5.907788	.	.	.	.	.	0	.	0	.	0	.	0.939	0.689	1	1	0.71	0	0	20358.26	189	1.0	7.0026	8	72	109	45	17	105	36	19	17	0.952380952380952	0.0	0.0	0.0	1	1	1	1	1	1	0	0	0.12	0.13	0.0
EGG00964	1.8759352	9.734645	5.780645	.	.	.	.	.	0	.	0	.	0	.	0.963	0.696	1	1	0.28	0	0	14595.51	135	7.0	9.2807	2	47	73	40	17	73	37	24	13	0.648648648648649	1.0	0.0	0.0	1	1	1	1	1	1	0	1	17.61	17.7	0.956521739130435
EGG10061	1.873623	9.8519465	5.9999465	.	.	.	.	.	0	.	0	.	0	.	0.981	0.661	1	1	0.03	0	0	17069.72	150	6.5	9.0871	3	40	60	40	17	77	41	25	16	1.21428571428571	1.0	0.0	0.0	1	1	1	1	1	1	0	0	0.12	0.19	0.0
EGG12633	1.8729259	6.3045625	5.9145625	.	.	.	.	.	0	.	0	.	0	.	0.319	0.746	1	1	0.48	0	0	25955.52	236	8.5	9.143	5	81	132	70	23	124	49	30	19	0.877551020408163	0.0	0.0	0.0	1	1	1	1	1	1	0	0	2.07	2.08	0.0
EGG07265	1.8681948	11.38415	5.99615	.	.	.	.	.	0	.	0	.	0	.	1.0	0.898	1	1	0.34	0	0	11379.24	99	6.0	8.1199	11	34	47	23	13	55	24	16	8	1.21052631578947	0.0	0.0	0.0	1	1	1	1	1	1	0	0	2.61	2.61	0.0
EGG05474	1.8642498	11.316196	5.988196	.	.	.	.	.	0	.	0	.	0	.	0.999	0.889	1	1	0.83	0	0	15419.62	141	4.0	7.9258	11	58	81	33	17	76	21	13	8	1.48	0.0	0.0	0.0	1	1	1	1	1	1	0	1	15.4	15.42	1.0
EGG01777	1.8641148	9.1421115	5.9981115	.	.	.	.	.	0	.	0	.	0	.	0.953	0.571	1	1	0.79	0	0	19083.77	179	11.0	11.0017	1	56	106	47	12	100	14	13	1	1.28888888888889	0.0	0.0	0.0	1	1	1	1	1	1	0	0	13.5	13.53	0.0
EGG12302	1.8593413	9.800247	5.816247	.	.	.	.	.	0	.	0	.	0	.	0.88	0.784	1	1	0.48	0	0	21971.17	196	3.5	7.364	6	56	108	52	30	116	43	25	18	1.04545454545455	0.0	0.0	0.0	1	1	1	1	1	1	0	0	14.03	14.31	0.0
EGG04457	1.8593413	10.578	6.0	.	.	.	.	.	0	.	0	.	0	.	1.0	0.763	1	1	0.72	0	0	8391.82	76	-0.5	6.1898	4	20	41	28	6	44	17	9	8	1.78571428571429	0.0	0.0	0.0	1	1	1	1	1	1	0	1	21.53	21.53	0.826086956521739
EGG03226	1.8573277	7.597974	2.725974	.	.	.	.	.	0	.	0	.	0	.	0.996	0.816	1	1	0.21	1	0	22435.45	209	-1.0	5.8108	11	80	119	62	14	117	46	23	23	0.795918367346939	0.0	0.0	0.0	1	1	1	1	1	1	1	0	0.37	10.84	0.0
EGG04992	1.8487083	6.8320825	5.4460825	.	.	.	.	.	0	.	0	.	0	.	0.538	0.693	1	1	0.36	0	0	21424.21	189	-1.5	6.1344	2	53	87	46	29	98	42	22	20	1.46875	0.0	0.0	0.0	1	1	1	1	0	1	0	0	4.44	4.45	0.0
EGG13102	1.8483241	10.9078	5.9998	.	.	.	.	.	0	.	0	.	0	.	1.0	0.818	1	1	0.86	0	0	15624.42	145	-1.5	5.493	11	57	95	26	15	79	20	10	10	1.03030303030303	0.0	0.0	0.0	1	1	1	1	1	1	0	0	0.21	0.22	0.0
EGG10539	1.8478473	7.859193	5.765193	.	.	.	.	.	0	.	0	.	0	.	0.67	0.679	1	1	0.4	0	0	19926.68	176	-4.5	4.7642	5	42	91	47	22	98	41	19	22	1.33333333333333	0.0	0.0	0.0	1	1	1	1	1	1	0	0	0.16	0.16	0.0
EGG08526	1.847227	10.106766	5.246766	.	.	.	.	.	0	.	0	.	0	.	0.998	0.812	1	1	0.67	0	0	20777.42	192	4.5	7.9263	11	78	118	42	19	100	38	22	16	1.25641025641026	0.0	1.0	0.0	1	0	1	1	0	0	0	0	0.06	0.06	0.0
EGG09750	1.8469272	8.63272	3.74272	.	.	.	.	.	0	.	0	.	0	.	0.975	0.84	1	1	0.33	1	0	12494.28	113	-4.5	4.4488	5	35	62	34	12	64	24	10	14	1.7	0.0	0.0	0.0	1	1	1	1	1	0	1	0	11.38	11.39	0.0
EGG04579	1.8461276	15.6738	5.9998	.	.	.	effector_(plant_avirulence_determinant)	PHI:8555	0	.	0	.	0	.	0.997	0.782	1	1	0.67	0	0	8884.57	86	8.5	10.2409	6	38	52	24	5	57	13	11	2	0.566666666666667	0.0	0.0	0.0	1	1	1	1	1	1	0	1	18.61	18.61	1.0
EGG12831	1.8421783	7.6361285	5.5901285	.	.	.	.	.	0	.	0	.	0	.	0.71	0.631	1	1	0.75	0	0	17533.19	161	7.5	10.3528	0	55	89	51	19	86	24	16	8	1.88888888888889	0.0	0.0	0.0	1	1	1	1	0	1	0	1	21.8	25.46	0.826086956521739
EGG00967	1.8421507	11.3146995	5.9986995	.	.	.	.	.	0	.	0	.	0	.	1.0	0.886	1	1	0.75	0	0	13881.48	128	3.0	7.7293	10	55	76	22	18	69	18	11	7	1.27586206896552	0.0	0.0	0.0	1	1	1	1	1	1	0	0	13.26	13.26	0.0
EGG12209	1.8375067	9.837853	5.949853	.	.	.	.	.	0	.	0	.	0	.	0.952	0.696	1	1	0.46	0	0	11615.42	107	1.5	7.2752	1	33	51	31	11	63	21	12	9	1.07407407407407	0.0	0.0	0.0	1	1	1	1	1	1	0	0	10.44	10.44	0.0
EGG12918	1.8364478	7.540891	4.708891	.	.	.	.	.	0	.	0	.	0	.	0.718	0.754	1	1	0.09	0	0	21067.28	183	1.5	6.9703	2	38	79	54	24	99	52	28	24	1.83870967741935	0.0	0.0	0.0	1	1	0	1	0	1	0	1	21.82	21.83	0.782608695652174
EGG08448	1.8355548	9.2939175	5.9759175	.	.	.	.	.	0	.	0	.	0	.	0.916	0.637	1	1	0.63	0	0	14361.59	132	0.5	6.6835	5	46	72	38	14	76	22	12	10	1.10344827586207	0.0	1.0	0.0	1	1	1	1	1	1	0	0	2.69	2.69	0.0
EGG01322	1.8355548	10.392498	5.982498	.	.	.	.	.	0	.	0	.	0	.	0.992	0.743	1	1	0.73	0	0	12410.47	118	0.0	6.1796	5	43	65	38	8	73	20	10	10	1.17241379310345	0.0	0.0	0.0	1	1	1	1	1	1	0	0	0.13	0.24	0.0
EGG04867	1.8353233	9.420851	5.118851	.	.	.	.	.	0	.	0	.	0	.	0.971	0.746	1	1	0.59	0	0	26367.24	233	9.0	9.4749	3	58	105	68	24	109	53	33	20	2.41935483870968	0.0	0.0	0.0	1	1	1	1	1	1	0	0	0.02	0.02	0.0
EGG11741	1.8349153	10.0843725	5.9863725	.	.	.	.	.	0	.	0	.	0	.	0.973	0.71	1	1	0.55	0	0	15137.07	136	-0.5	6.3228	1	37	73	42	13	67	34	18	16	1.30769230769231	0.0	0.0	0.0	1	1	1	1	1	1	0	1	18.03	18.03	0.739130434782609
EGG03456	1.8347045	13.390997	5.552997	.	.	.	reduced_virulence,unaffected_pathogenicity,loss_of_pathogenicity	PHI:2314,PHI:422,PHI:6412,PHI:5588,PHI:330,PHI:7230,PHI:6198,PHI:2813,PHI:2806,PHI:769	0	.	0	.	0	.	0.775	0.698	1	1	0.63	0	0	24971.29	237	0.5	6.5455	5	81	144	71	26	137	42	25	17	0.71875	0.0	0.0	0.0	1	1	1	1	0	1	0	1	21.29	21.5	0.695652173913043
EGF99357	1.8269286	9.3509815	5.9729815	.	.	.	.	.	0	.	0	.	0	.	0.896	0.667	1	1	0.37	0	0	15632.88	143	-1.5	5.9604	1	39	74	46	13	81	27	14	13	1.125	0.0	0.0	0.0	1	1	1	1	1	1	0	0	1.95	1.96	0.0
EGG04370	1.8265833	8.7731415	5.0831415	.	.	.	.	.	0	.	0	.	0	.	0.96	0.655	1	1	0.15	0	0	20562.03	180	7.0	9.3302	4	47	78	59	20	93	52	30	22	2.54166666666667	1.0	0.0	0.0	1	1	1	1	0	1	0	1	22.24	23.77	0.652173913043478
EGG13068	1.8246186	4.327898	5.935898	.	.	.	.	.	0	.	0	.	0	CBM63	0.167	0.565	1	1	0.82	0	0	24157.03	229	3.0	7.5435	8	93	145	50	22	125	33	19	14	0.847457627118644	0.0	0.0	0.0	1	1	1	1	1	1	0	0	0.0	0.01	0.0
EGF97723	1.8246186	8.6085355	5.9845355	.	.	.	reduced_virulence	PHI:256	0	.	1	PF11327	0	.	0.145	0.459	1	1	0.8	0	0	26997.25	259	10.5	9.2524	6	112	164	66	24	138	44	29	15	0.772727272727273	0.0	0.0	0.0	1	1	1	1	1	1	0	0	3.9	3.95	0.0
EGG05219	1.8246186	8.6085355	5.9845355	.	.	.	reduced_virulence	PHI:256	0	.	1	PF11327	0	.	0.145	0.459	1	1	0.8	0	0	26997.25	259	10.5	9.2524	6	112	164	66	24	138	44	29	15	0.772727272727273	0.0	0.0	0.0	1	1	1	1	1	1	0	0	3.9	3.95	0.0
EGG04417	1.8194431	8.951797	5.999797	.	.	.	.	.	0	.	0	.	0	.	0.845	0.647	1	1	0.36	0	0	20948.6	184	4.0	7.6245	7	54	102	37	24	91	55	31	24	1.16216216216216	0.0	0.0	0.0	1	1	1	1	1	1	0	0	3.06	3.06	0.0
EGG12301	1.8122386	9.68673	5.90673	.	.	.	.	.	0	.	0	.	0	.	0.892	0.738	1	1	0.36	0	0	21901.34	196	5.5	7.9261	7	53	109	52	28	121	43	26	17	0.877551020408163	0.0	0.0	0.0	1	1	1	1	1	1	0	0	1.35	1.7	0.0
EGG01950	1.8113439	0.998848999999999	-4.311151	.	.	.	.	.	0	.	0	.	0	.	1.0	0.885	0	1	0.64	0	1	15735.55	143	3.0	8.0658	8	47	71	50	12	87	25	14	11	1.44827586206897	0.0	0.0	0.0	1	1	1	1	1	1	1	2	22.17	42.39	0.782608695652174
EGG13238	1.807632	10.47209	5.55809	.	.	.	.	.	0	.	0	.	0	.	0.997	0.822	1	1	0.38	0	0	20010.68	177	-4.0	4.6084	6	47	97	42	20	95	34	15	19	1.73529411764706	0.0	0.0	0.0	1	0	1	1	1	1	0	0	0.13	0.13	0.0
EGG03524	1.8048868	13.329543	3.745543	.	.	.	effector_(plant_avirulence_determinant)	PHI:536	1	MlAvrP4	0	.	0	.	0.996	0.768	1	1	0.21	1	0	10247.73	92	-2.5	5.0608	7	32	46	23	6	43	25	12	13	2.375	0.0	0.0	0.0	1	1	1	1	1	0	1	0	10.08	10.08	0.0
EGG10152	1.8004593	10.8838	5.9998	.	.	.	.	.	0	.	0	.	0	.	0.999	0.815	1	1	0.47	0	0	12704.66	115	3.0	7.5431	8	44	61	35	16	67	21	13	8	1.35	0.0	0.0	0.0	1	1	1	1	1	1	0	1	21.39	21.47	0.782608695652174
EGF99676	1.7979871	8.9698485	5.9758485	.	.	.	.	.	0	.	0	.	0	.	0.91	0.589	1	1	0.78	0	0	20270.15	174	8.0	9.3051	2	40	85	48	36	100	31	21	10	2.2962962962963	0.0	0.0	0.0	1	1	1	1	1	1	0	0	10.43	11.06	0.0
EGG04290	1.7965181	10.776	6.0	.	.	.	.	.	0	.	0	.	0	.	1.0	0.796	1	1	0.74	0	0	8176.33	77	-0.5	5.592	8	36	48	19	9	48	10	5	5	0.9	0.0	0.0	0.0	1	1	1	1	1	1	0	0	0.48	0.48	0.0
EGG01436	1.7964704	11.4507995	5.9947995	.	.	.	.	.	0	.	1	PF03330	0	.	0.411	0.665	1	1	0.79	0	0	14069.86	132	-5.0	4.2683	4	53	80	36	16	80	23	9	14	0.96969696969697	0.0	0.0	0.0	1	1	1	1	1	1	0	0	15.71	15.71	0.0
EGG08783	1.7956216	4.6742855	5.7062855	.	.	.	.	.	0	.	0	.	0	.	0.194	0.634	1	1	0.67	0	0	31885.52	290	6.0	9.4142	1	86	151	91	33	161	56	32	24	1.44262295081967	0.0	0.0	0.0	1	1	1	1	1	1	0	0	0.03	0.11	0.0
EGG10402	1.7802815	8.7503995	5.9183995	.	.	.	.	.	0	.	0	.	0	.	0.848	0.624	1	1	0.77	0	0	18140.59	170	-4.0	4.3263	11	70	110	46	17	101	22	9	13	0.972972972972973	0.0	1.0	0.0	1	1	1	1	1	1	0	0	16.32	16.33	0.0
EGG10157	1.7719017	11.060644	5.498644	.	.	.	.	.	0	.	0	.	0	.	0.999	0.928	1	1	0.79	0	0	16147.24	142	0.0	6.4473	10	51	81	31	22	78	32	17	15	1.30769230769231	1.0	0.0	0.0	1	1	0	1	1	1	0	1	17.22	17.22	0.95
EGG08926	1.7697775	11.0091655	5.9991655	.	.	.	.	.	0	.	0	.	0	.	0.999	0.836	1	1	0.21	0	0	30173.38	272	10.5	7.9943	19	89	152	67	22	131	74	45	29	1.23404255319149	1.0	0.0	0.0	1	1	1	1	1	1	0	0	0.05	0.05	0.0
EGG05161	1.7692213	6.1400495	5.9540495	.	.	.	.	.	0	.	0	.	0	.	0.459	0.572	1	1	0.85	0	0	19734.24	182	-4.0	4.878	6	66	109	52	19	100	32	15	17	0.975609756097561	0.0	0.0	0.0	1	1	1	1	1	1	0	0	0.01	0.03	0.0
EGG03966	1.7682678	10.96785	5.99985	.	.	.	.	.	0	.	0	.	0	.	1.0	0.828	1	1	0.67	0	0	8418.74	77	-1.0	4.8278	5	25	44	22	4	40	13	6	7	2.5	0.0	0.0	0.0	1	1	1	1	1	1	0	1	17.05	17.05	0.85
EGG02387	1.7675217	3.793749	5.737749	.	.	.	.	.	0	.	0	.	0	.	0.076	0.6	1	1	0.82	0	0	18587.37	172	11.0	8.7041	11	75	111	42	23	97	20	17	3	1.11111111111111	0.0	1.0	0.0	1	1	1	1	0	1	0	1	22.19	25.96	0.869565217391304
EGG03824	1.7662469	9.7474075	5.9434075	.	.	.	.	.	0	.	0	.	0	.	0.933	0.701	1	1	0.24	0	0	15955.44	142	-2.0	5.5999	6	43	66	36	13	75	32	16	16	1.5	0.0	0.0	0.0	1	1	1	1	1	1	0	0	1.79	1.79	0.0
EGG04168	1.7662469	10.343748	5.999748	.	.	.	.	.	0	.	0	.	0	.	0.971	0.753	1	1	0.49	0	0	7163.3	66	-2.5	4.868	3	21	32	18	7	38	15	7	8	1.14285714285714	0.0	0.0	0.0	1	1	1	1	1	1	0	0	1.15	1.15	0.0
EGG00413	1.7634293	7.87525	5.77525	.	.	.	.	.	0	.	0	.	0	.	0.684	0.666	1	1	0.76	0	0	14959.1	134	0.0	6.0951	6	44	73	35	20	82	14	7	7	1.56	0.0	0.0	0.0	1	1	1	1	1	1	0	0	26.71	37.27	0.0
EGG12684	1.7583555	11.31595	5.99995	.	.	.	.	.	0	.	0	.	0	.	1.0	0.886	1	1	0.71	0	0	7932.62	75	11.0	10.496	6	29	43	22	3	46	15	13	2	1.05263157894737	0.0	0.0	0.0	1	1	1	1	1	1	0	1	17.77	17.77	0.782608695652174
EGG10654	1.756799	8.370524	5.356524	.	.	.	reduced_virulence,unaffected_pathogenicity,increased_virulence_(hypervirulence)	PHI:278,PHI:9526,PHI:1029,PHI:540,PHI:1028,PHI:9527	0	.	0	.	0	CE8	0.089	0.58	1	1	0.81	0	0	34793.44	316	8.0	8.921	4	94	169	80	47	180	69	40	29	1.51428571428571	1.0	0.0	0.0	1	0	1	1	1	1	0	0	1.33	1.59	0.0
EGG11520	1.7562059	11.0296515	5.8636515	.	.	.	.	.	0	.	0	.	0	.	0.991	0.87	1	1	0.68	0	0	17366.48	156	7.0	8.3961	9	46	82	43	19	100	35	22	13	0.974358974358974	0.0	0.0	0.0	1	1	1	1	1	1	0	1	18.98	18.99	1.0
EGG10300	1.7554924	5.545459	5.287459	.	.	.	.	.	0	.	0	.	0	.	0.437	0.606	1	1	0.57	0	0	16079.38	147	1.5	8.3771	0	50	79	44	19	82	24	13	11	1.125	0.0	0.0	0.0	1	1	1	1	0	1	0	0	14.81	14.98	0.0
EGG07926	1.7531459	6.989044	3.293044	.	.	.	.	.	0	.	0	.	0	.	0.897	0.719	1	1	0.55	1	0	21200.67	200	4.5	8.3558	5	71	115	63	12	109	40	23	17	1.04761904761905	0.0	0.0	0.0	1	1	1	1	1	1	1	0	1.47	13.5	0.0
EGG09877	1.7517139	7.3872655	5.5272655	.	.	.	.	.	0	.	0	.	0	.	0.675	0.635	1	1	0.33	0	0	23728.51	214	16.0	10.3312	3	57	102	64	21	108	66	42	24	1.62790697674419	1.0	0.0	0.0	1	1	1	1	1	1	0	0	3.08	3.1	0.0
EGG05315	1.7497118	10.072645	5.998645	.	.	.	.	.	0	.	0	.	0	.	0.983	0.696	1	1	0.72	0	0	20131.85	188	11.0	9.1075	9	75	118	42	12	84	55	34	21	1.3	0.0	0.0	0.0	1	1	1	1	1	1	0	0	8.0	8.01	0.0
EGG12603	1.7488961	15.758	6.0	.	.	.	.	.	0	.	1	PF05730	0	.	1.0	0.793	1	1	0.64	0	0	10354.63	94	-3.0	4.3071	9	36	58	20	13	55	15	6	9	1.31578947368421	0.0	0.0	0.0	1	1	1	1	1	1	0	0	3.18	3.18	0.0
EGG06521	1.7488687	7.318297	5.902297	.	.	.	.	.	0	.	0	.	0	.	0.548	0.688	1	1	0.42	0	0	17532.77	159	0.0	6.4641	4	55	88	46	23	91	26	14	12	1.0625	0.0	0.0	0.0	1	1	1	1	1	1	0	0	0.19	0.19	0.0
EGG04169	1.7488687	12.7330615	5.9150615	.	.	.	.	.	1	UfRTP1	0	.	0	.	0.588	0.715	1	1	0.32	0	0	25901.62	238	2.5	7.0813	5	79	132	77	31	142	42	24	18	0.898305084745763	0.0	1.0	0.0	1	1	1	1	1	1	0	0	4.51	4.97	0.0
EGG06242	1.7488687	9.4782	5.8062	.	.	.	.	.	0	.	0	.	0	.	0.974	0.638	1	1	0.57	0	0	18379.22	169	-3.5	4.8379	8	55	91	54	20	108	30	14	16	0.909090909090909	0.0	1.0	0.0	1	1	1	1	1	1	0	0	0.21	0.24	0.0
EGG10131	1.7480677	8.57385	3.49785	.	.	.	.	.	0	.	0	.	0	.	0.996	0.85	1	1	0.7	1	0	16428.48	147	-3.5	5.0204	9	49	86	37	22	84	29	14	15	1.13333333333333	0.0	0.0	0.0	1	1	1	1	0	0	1	1	21.15	21.18	0.978260869565217
EGG00422	1.7468709	10.9699	5.7499	.	.	.	.	.	0	.	0	.	0	.	1.0	0.87	1	1	0.85	0	0	14955.99	138	2.5	7.2046	10	54	81	35	21	84	21	13	8	1.06451612903226	0.0	0.0	0.0	1	1	1	1	0	1	0	1	22.38	22.39	1.0
EGG09962	1.7464349	7.695604	5.505604	.	.	.	.	.	0	.	0	.	0	.	0.744	0.621	1	1	0.8	0	0	21576.75	205	10.5	10.409	3	76	131	54	23	119	32	22	10	0.947368421052632	0.0	1.0	0.0	1	0	1	1	1	1	0	0	0.56	0.57	0.0
EGG04595	1.7448646	10.32809	5.55809	.	.	.	.	.	0	.	0	.	0	.	1.0	0.795	1	1	0.56	0	0	22844.14	201	8.5	11.9244	0	37	111	29	29	97	21	16	5	1.69565217391304	0.0	0.0	0.0	1	1	1	1	0	1	0	1	19.24	19.24	0.85
EGG04763	1.7420983	9.9119005	5.8739005	.	.	.	.	.	0	.	0	.	0	.	0.956	0.717	1	1	0.69	0	0	15581.79	147	1.0	7.2006	0	55	80	42	17	87	28	15	13	1.10526315789474	0.0	0.0	0.0	1	1	1	1	1	1	0	0	5.39	5.54	0.0
EGG08024	1.7337344	3.935574	5.951574	.	.	.	.	.	0	.	0	.	0	.	0.003	0.661	1	1	0.43	0	0	25184.49	220	-5.0	5.2054	5	60	103	52	26	100	43	21	22	1.96153846153846	0.0	0.0	0.0	1	1	1	1	1	1	0	0	1.11	1.11	0.0
EGG07346	1.7327571	4.714605	5.992605	.	.	.	.	.	0	.	0	.	0	.	0.119	0.668	1	1	0.48	0	0	23321.32	208	14.0	9.9051	4	70	114	52	28	99	39	29	10	1.34285714285714	1.0	1.0	0.0	1	1	1	1	1	1	0	0	0.29	0.29	0.0
EGG07897	1.7274008	9.540635	5.826635	.	.	.	.	.	0	.	0	.	0	.	0.891	0.728	1	1	0.25	0	0	12440.25	106	6.0	9.8185	3	32	45	23	18	53	22	14	8	2.64285714285714	0.0	0.0	0.0	1	1	1	1	1	1	0	0	6.42	6.43	0.0
EGF97865	1.7253528	10.99825	5.98825	.	.	.	.	.	0	.	0	.	0	.	0.985	0.85	1	1	0.95	0	0	18669.94	175	3.5	7.9132	11	75	113	44	14	94	28	16	12	0.85	0.0	0.0	0.0	1	1	1	1	1	1	0	1	20.32	20.33	0.818181818181818
EGF97867	1.7253528	10.9541	5.9561	.	.	.	.	.	0	.	0	.	0	.	0.983	0.85	1	1	0.95	0	0	18670.88	175	1.5	7.3385	11	75	113	44	14	94	28	15	13	0.825	0.0	0.0	0.0	1	1	1	1	1	1	0	1	20.32	20.33	0.818181818181818
EGG11155	1.7241787	4.5802965	5.9782965	.	.	.	.	.	0	.	0	.	0	.	0.169	0.598	1	1	0.77	0	0	18493.34	171	12.5	9.0078	11	74	109	43	22	97	21	18	3	1.17142857142857	0.0	1.0	0.0	1	1	1	1	1	1	0	1	20.71	25.87	0.869565217391304
EGG05440	1.7222977	9.25775	5.99975	.	.	.	.	.	0	.	0	.	0	.	0.931	0.612	1	1	0.79	0	0	8155.37	82	0.5	6.8484	6	39	56	25	6	54	7	4	3	0.75	0.0	0.0	0.0	1	1	1	1	1	1	0	0	4.69	4.69	0.0
EGF98109	1.7219666	16.35795	5.99995	.	.	.	.	.	0	.	1	PF05730	0	.	1.0	0.893	1	1	0.69	0	0	10306.02	94	0.5	6.6597	8	35	53	32	11	56	16	9	7	1.6	0.0	0.0	0.0	1	1	1	1	1	1	0	0	14.81	14.81	0.0
EGG08270	1.7173017	7.061892	5.967892	.	.	.	unaffected_pathogenicity,loss_of_pathogenicity	PHI:2849,PHI:407	0	.	1	PF01083	0	CE5	0.011	0.338	1	1	0.8	0	0	32225.65	311	16.5	9.9239	4	118	188	89	29	185	56	38	18	0.875	1.0	0.0	0.0	1	1	1	1	1	1	0	0	6.0	6.04	0.0
EGG04432	1.7167441	7.3520625	5.9960625	.	.	.	.	.	0	.	0	.	0	.	0.559	0.667	1	1	0.31	0	0	20792.56	185	3.5	7.1714	6	55	103	49	25	100	50	29	21	1.0	0.0	0.0	0.0	1	1	1	1	1	1	0	1	20.82	20.88	0.826086956521739
EGG05129	1.716371	9.122737	5.666737	.	.	.	.	.	0	.	0	.	0	.	0.913	0.663	1	1	0.67	0	0	32995.09	298	0.5	6.5692	10	84	164	57	42	162	65	35	30	1.33823529411765	0.0	0.0	0.0	1	0	1	1	1	1	0	0	1.12	1.12	0.0
EGG05639	1.7093012	11.1430495	5.9950495	.	.	.	.	.	0	.	0	.	0	.	1.0	0.858	1	1	0.75	0	0	15867.94	149	1.5	6.888	11	64	93	35	21	93	22	13	9	0.767441860465116	0.0	1.0	0.0	1	1	1	1	1	1	0	0	3.21	3.21	0.0
EGG07373	1.7090247	10.97559	5.74959	.	.	.	.	.	0	.	0	.	0	.	1.0	0.871	1	1	0.49	0	0	9285.77	89	-1.5	4.8883	8	42	52	25	6	56	15	7	8	0.818181818181818	0.0	0.0	0.0	1	1	1	1	0	1	0	0	2.76	2.9	0.0
EGF98889	1.7065339	7.3956	5.7516	.	.	.	.	.	0	.	0	.	0	.	0.553	0.721	1	1	0.76	0	0	25652.14	236	8.0	8.7354	6	84	139	59	20	111	51	31	20	1.20408163265306	0.0	0.0	0.0	1	1	1	1	1	1	0	0	13.96	14.06	0.0
EGG09904	1.7003787	10.721692	5.999692	.	.	.	.	.	0	.	0	.	0	.	1.0	0.787	1	1	0.16	0	0	7706.06	68	3.0	8.5177	4	19	35	23	5	37	17	10	7	1.7	0.0	0.0	0.0	1	1	1	1	1	1	0	0	14.24	14.24	0.0
EGG05045	1.6924213	8.2319475	5.9999475	.	.	.	.	.	0	.	0	.	0	.	0.761	0.611	1	1	0.49	0	0	7769.89	73	-3.5	4.5289	3	25	41	23	9	45	14	6	8	0.947368421052632	0.0	0.0	0.0	1	1	1	1	1	1	0	1	18.85	18.85	0.739130434782609
EGG00268	1.6892701	3.7041875	5.9541875	.	.	.	.	.	0	.	0	.	0	.	0.14	0.485	1	1	0.82	0	0	18237.63	172	-2.0	4.5145	11	79	115	48	17	100	14	6	8	1.13513513513514	0.0	1.0	0.0	1	1	1	1	1	1	0	1	20.43	20.76	0.869565217391304
EGG01153	1.6843101	15.9932535	5.9952535	.	.	.	effector_(plant_avirulence_determinant)	PHI:536	1	MlAvrP4	0	.	0	.	0.999	0.834	1	1	0.2	0	0	10557.04	97	-5.0	4.4719	7	34	54	29	4	50	28	12	16	0.9375	0.0	0.0	0.0	1	1	1	1	1	1	0	0	0.16	0.16	0.0
EGF98597	1.684087	3.6025635	5.6485635	.	.	.	.	.	0	.	0	.	0	.	0.0550000000000001	0.604	1	1	0.84	0	0	30711.59	290	7.0	9.4252	2	111	180	82	27	150	44	27	17	1.16417910447761	0.0	0.0	0.0	1	0	1	1	1	1	0	0	1.03	1.49	0.0
EGG04042	1.6795609	8.6157985	5.9997985	.	.	.	.	.	0	.	0	.	0	.	0.834	0.602	1	1	0.47	0	0	8992.35	80	0.0	6.4617	3	20	37	22	8	41	16	9	7	1.83333333333333	0.0	0.0	0.0	1	1	1	1	1	1	0	0	1.1	1.1	0.0
EGG11631	1.6698673	11.1596455	5.9996455	.	.	.	.	.	0	.	0	.	0	.	1.0	0.86	1	1	0.7	0	0	14989.35	133	4.0	7.7571	10	42	64	32	17	75	30	18	12	1.5	0.0	0.0	0.0	1	1	1	1	1	1	0	0	0.0	0.02	0.0
EGG08638	1.6669093	9.70859	5.77259	.	.	.	.	.	0	.	0	.	0	.	0.845	0.811	1	1	0.13	0	0	26688.46	245	9.0	8.4023	7	87	137	71	24	128	62	38	24	0.943396226415094	1.0	0.0	0.0	1	1	1	1	1	1	0	1	19.16	19.46	0.91304347826087
EGG03739	1.6651874	11.4478975	5.9998975	.	.	.	.	.	0	.	0	.	0	.	1.0	0.908	1	1	0.78	0	0	10844.69	104	8.5	9.2615	8	41	71	28	5	63	17	13	4	0.8	0.0	0.0	0.0	1	1	1	1	1	1	0	1	20.45	20.45	0.956521739130435
EGG08235	1.6625748	3.502888	5.980888	.	.	.	.	.	0	.	0	.	0	.	0.201	0.386	1	1	0.86	0	0	17749.06	176	3.5	8.0706	8	76	126	55	10	113	14	9	5	0.555555555555556	0.0	1.0	0.0	1	1	1	1	1	1	0	0	13.35	13.36	0.0
EGG03478	1.6623617	9.9781695	5.2981695	.	.	.	.	.	0	.	0	.	0	.	0.93	0.85	1	1	0.13	0	0	17216.65	152	2.5	7.0823	5	43	78	44	20	78	36	21	15	1.52173913043478	.	.	.	1	1	1	0	1	1	0	0	13.38	13.38	0.0
EGG12428	1.655203	11.22	6.0	.	.	.	.	.	0	.	0	.	0	.	0.993	0.877	1	1	0.94	0	0	14018.81	127	1.0	6.9672	10	53	76	24	15	61	20	11	9	2.64285714285714	0.0	0.0	0.0	1	1	1	1	1	1	0	1	20.85	20.85	0.91304347826087
EGF99816	1.6536752	10.992	6.0	.	.	.	.	.	0	.	0	.	0	.	1.0	0.832	1	1	0.62	0	0	11351.0	102	8.0	8.2501	9	43	56	20	15	53	22	17	5	0.789473684210526	0.0	0.0	0.0	1	1	1	1	1	1	0	1	18.54	18.54	0.833333333333333
EGG06312	1.6492834	9.606689	5.796689	.	.	.	.	.	0	.	0	.	0	.	0.931	0.704	1	1	0.63	0	0	21999.07	203	-4.0	4.9634	8	67	117	50	22	119	42	20	22	0.901960784313726	1.0	0.0	0.0	1	1	1	1	1	1	0	0	0.86	1.88	0.0
EGG04995	1.6492834	8.8829715	5.8649715	.	.	.	.	.	0	.	0	.	0	.	0.816	0.687	1	1	0.55	0	0	22107.08	203	-4.0	4.9546	8	68	119	47	21	112	42	20	22	0.976744186046512	1.0	0.0	0.0	1	1	1	1	1	1	0	0	0.23	0.49	0.0
EGG02941	1.6439958	9.658652	5.350652	.	.	.	.	.	0	.	0	.	0	.	0.976	0.742	1	1	0.18	0	0	11076.69	102	1.0	7.2033	0	29	59	33	10	59	28	15	13	0.785714285714286	0.0	0.0	0.0	1	1	1	1	0	1	0	1	22.16	22.16	0.782608695652174
EGG04306	1.6418272	10.910322	5.630322	.	.	.	.	.	0	.	0	.	0	.	0.985	0.895	1	1	0.74	0	0	25333.12	235	-2.0	5.9288	5	83	133	45	23	109	53	27	26	1.58139534883721	1.0	0.0	0.0	1	1	1	1	0	1	0	1	19.06	19.08	0.782608695652174
EGG03986	1.639558	6.5670965	5.7570965	.	.	.	.	.	0	.	0	.	0	.	0.46	0.675	1	1	0.76	0	0	22837.94	205	-1.5	5.2512	3	67	113	57	29	116	39	19	20	1.3953488372093	0.0	0.0	0.0	1	1	1	1	1	1	0	1	19.85	22.54	0.7
EGG04066	1.6382403	10.2456995	5.9676995	.	.	.	.	.	0	.	0	.	0	.	0.959	0.754	1	1	0.41	0	0	13171.85	118	-12.0	4.0035	8	38	65	28	15	64	30	10	20	1.44444444444444	0.0	0.0	0.0	1	1	1	1	1	1	0	0	10.98	10.98	0.0
EGG09581	1.6319389	5.0549	5.7209	.	.	.	.	.	0	.	0	.	0	.	0.175	0.714	1	1	0.3	0	0	12842.78	116	-2.5	5.0856	2	37	59	35	12	62	27	13	14	1.28571428571429	0.0	0.0	0.0	1	1	1	1	0	1	0	0	0.09	0.09	0.0
EGG05890	1.63181	11.411995	5.999995	.	.	.	.	.	0	.	0	.	0	.	1.0	0.902	1	1	0.34	0	0	8463.97	76	2.0	7.9229	6	25	38	24	6	46	14	8	6	1.0625	0.0	0.0	0.0	1	1	1	1	1	1	0	0	0.2	0.2	0.0
EGF99812	1.6292231	8.9839405	4.7239405	.	.	.	.	.	0	.	0	.	0	.	0.947	0.763	1	1	0.25	0	0	26297.11	234	0.0	6.4803	10	73	115	52	31	122	60	32	28	1.22727272727273	0.0	0.0	0.0	1	1	1	1	1	1	0	0	7.49	7.55	0.0
EGG05223	1.6212329	-2.0037705	-4.4397705	.	.	.	.	.	0	.	0	.	0	.	0.736	0.67	0	1	0.12	0	1	26076.88	234	3.0	7.5771	7	73	117	69	20	117	47	26	21	1.77142857142857	1.0	1.0	0.0	1	1	1	1	1	1	1	2	16.02	40.58	0.869565217391304
EGG00729	1.6201397	9.1171465	5.7151465	.	.	.	.	.	0	.	0	.	0	.	0.898	0.669	1	1	0.41	0	0	27444.6	245	7.5	7.9643	11	72	121	61	32	125	56	34	22	1.94594594594595	0.0	0.0	0.0	1	1	1	1	1	1	0	0	0.8	0.8	0.0
EGG01484	1.609368	6.9297855	5.7177855	.	.	.	.	.	0	.	0	.	0	.	0.516	0.686	1	1	0.44	0	0	24014.69	218	4.0	8.2248	6	67	119	64	20	121	41	23	18	1.21276595744681	0.0	0.0	0.0	1	1	1	1	1	1	0	1	16.27	16.27	1.0
EGG06282	1.6089046	10.4869585	5.9989585	.	.	.	.	.	0	.	0	.	0	.	0.993	0.755	1	1	0.8	0	0	14677.69	135	5.0	7.9368	11	55	83	31	17	76	19	13	6	1.11538461538462	0.0	1.0	0.0	1	1	1	1	1	1	0	0	0.12	0.12	0.0
EGG08310	1.6053622	4.0392375	5.9772375	.	.	.	.	.	0	.	0	.	0	.	0.29	0.387	1	1	0.89	0	0	17730.04	176	4.5	8.2875	8	76	126	56	10	113	15	10	5	0.5625	0.0	1.0	0.0	1	1	1	1	1	1	0	0	13.03	13.03	0.0
EGG07136	1.6016614	13.426222	5.648222	.	.	.	.	.	0	.	1	PF11327	0	.	0.808	0.655	1	1	0.45	0	0	24949.17	237	1.5	7.147	6	97	139	57	20	132	45	24	21	0.769230769230769	0.0	0.0	0.0	1	1	1	1	0	1	0	0	0.38	0.38	0.0
EGG10063	1.5960166	9.8629995	5.9989995	.	.	.	.	.	0	.	0	.	0	.	0.906	0.738	1	1	0.59	0	0	16190.8	141	6.0	8.3958	9	36	72	34	19	84	29	18	11	1.48	0.0	0.0	0.0	1	1	1	1	1	1	0	0	3.37	3.37	0.0
EGG00641	1.5889653	10.4877995	5.9997995	.	.	.	.	.	0	.	0	.	0	.	1.0	0.748	1	1	0.68	0	0	32606.21	298	6.5	7.8312	25	97	176	61	19	152	78	43	35	1.27118644067797	1.0	0.0	0.0	1	1	1	1	1	1	0	0	9.02	9.02	0.0
EGG00492	1.5851854	10.4423565	5.9463565	.	.	.	.	.	0	.	1	PF11327	0	.	0.391	0.525	1	1	0.81	0	0	27724.18	269	10.0	8.8822	8	115	178	72	22	150	51	32	19	0.701298701298701	0.0	0.0	0.0	1	1	1	1	1	1	0	0	2.5	2.5	0.0
EGG08588	1.5789135	10.066761	5.984761	.	.	.	reduced_virulence	PHI:256	0	.	1	PF11327	0	.	0.304	0.543	1	1	0.74	0	0	27898.75	266	11.5	9.5507	8	104	166	66	14	144	48	31	17	0.6	0.0	0.0	0.0	1	1	1	1	1	1	0	0	0.99	0.99	0.0
EGG09233	1.5777498	8.549062	5.819062	.	.	.	.	.	0	.	0	.	0	.	0.76	0.695	1	1	0.15	0	0	26599.48	236	-1.0	6.2818	11	68	114	65	27	128	55	29	26	1.275	0.0	0.0	0.0	1	1	1	1	1	1	0	0	0.05	0.05	0.0
EGG00955	1.5735699	14.09595	3.74995	.	.	.	effector_(plant_avirulence_determinant)	PHI:8555	0	.	0	.	0	.	1.0	0.891	1	1	0.78	1	0	8327.07	79	12.0	10.603	6	31	45	22	4	48	12	12	0	1.35	0.0	0.0	0.0	1	1	1	1	1	0	1	1	17.96	17.96	1.0
EGG02594	1.5735699	16.3875	5.9995	.	.	.	effector_(plant_avirulence_determinant)	PHI:8555	0	.	0	.	0	.	1.0	0.898	1	1	0.65	0	0	8115.83	76	12.0	10.4907	6	29	41	18	6	48	14	13	1	1.14285714285714	0.0	0.0	0.0	1	1	1	1	1	1	0	1	18.2	18.2	1.0
EGG06989	1.5680121	11.2373	5.9993	.	.	.	.	.	0	.	0	.	0	.	1.0	0.873	1	1	0.64	0	0	14372.95	129	-2.0	5.4925	11	49	77	24	18	60	26	13	13	2.26666666666667	0.0	0.0	0.0	1	1	1	1	1	1	0	1	17.01	17.01	0.826086956521739
EGG01220	1.561746	9.1460505	5.5820505	.	.	.	.	.	0	.	0	.	0	.	0.889	0.705	1	1	0.63	0	0	18288.13	165	7.5	9.8084	2	50	87	52	22	89	30	19	11	2.52173913043478	0.0	0.0	0.0	1	1	1	1	1	1	0	0	16.53	16.89	0.0
EGG00827	1.5610292	11.29635	5.99235	.	.	.	.	.	0	.	0	.	0	.	1.0	0.884	1	1	0.68	0	0	14435.09	128	-5.5	4.4582	8	37	77	23	17	62	28	12	16	2.17647058823529	0.0	0.0	0.0	1	1	1	1	1	1	0	0	0.32	0.32	0.0
EGG01114	1.5595074	4.0938845	5.8518845	.	.	.	.	.	0	.	0	.	0	.	0.307	0.4	1	1	0.64	0	0	14706.87	139	1.5	7.819	2	53	85	48	14	83	16	9	7	0.878787878787879	0.0	0.0	0.0	1	1	1	1	1	1	0	0	0.98	1.2	0.0
EGG05646	1.5590932	4.0418095	5.6738095	.	.	.	.	.	0	.	0	.	0	.	0.131	0.597	1	1	0.42	0	0	29751.88	272	11.5	9.9535	3	81	148	71	29	143	53	34	19	1.2	0.0	1.0	1.0	1	1	1	1	1	1	0	0	6.51	6.52	0.0
EGG04041	1.5570966	9.1492495	5.9992495	.	.	.	.	.	0	.	0	.	0	.	0.907	0.618	1	1	0.39	0	0	8185.56	76	-2.0	4.8084	3	24	42	28	7	49	13	6	7	0.9	0.0	0.0	0.0	1	1	1	1	1	1	0	1	19.04	19.04	0.739130434782609
EGG10895	1.5563639	9.7349655	5.9249655	.	.	.	.	.	0	.	0	.	0	.	0.935	0.7	1	1	0.49	0	0	21862.15	203	13.0	9.4659	10	77	118	45	18	103	41	28	13	0.956521739130435	0.0	1.0	0.0	1	1	1	1	1	1	0	0	1.16	1.16	0.0
EGG07670	1.5548025	3.006441	5.970441	.	.	.	.	.	0	.	0	.	0	.	0.1	0.406	1	1	0.14	0	0	28385.55	255	11.5	9.5926	4	82	133	72	27	127	70	43	27	1.23255813953488	0.0	0.0	0.0	1	1	1	1	1	1	0	0	1.31	1.9	0.0
EGG06775	1.5515068	2.554365	5.770365	.	.	.	.	.	0	.	0	.	0	CBM35	0.005	0.459	1	1	0.74	0	0	35882.59	330	1.5	6.9508	4	106	193	96	34	183	66	35	31	1.11764705882353	0.0	0.0	0.0	1	1	1	1	1	1	0	0	0.79	0.81	0.0
EGF97025	1.5512705	8.457892	4.863892	.	.	.	.	.	0	.	0	.	0	.	0.869	0.73	1	1	0.58	0	0	24573.5	228	3.0	7.6614	5	80	130	58	23	118	43	24	19	1.38636363636364	0.0	0.0	0.0	1	0	1	1	0	0	0	0	0.01	0.03	0.0
EGG01956	1.5493417	-0.0114520000000018	-4.457452	.	.	.	.	.	0	.	0	.	0	.	0.996	0.745	0	1	0.47	0	1	23915.86	212	4.5	7.8887	12	67	106	61	26	123	42	24	18	1.31707317073171	0.0	0.0	0.0	1	1	1	1	1	1	1	2	21.91	42.54	0.782608695652174
EGG01921	1.5491652	10.608	6.0	.	.	.	.	.	0	.	0	.	0	.	0.99	0.778	1	1	0.75	0	0	7691.97	71	1.5	7.5221	6	30	40	26	4	39	12	7	5	0.928571428571429	0.0	0.0	0.0	1	1	1	1	1	1	0	0	0.33	0.33	0.0
EGG12298	1.5486393	9.9466785	5.5366785	.	.	.	.	.	0	.	0	.	0	.	0.989	0.746	1	1	0.41	0	0	21325.4	192	-1.0	6.0812	6	54	111	62	25	116	41	21	20	1.02325581395349	0.0	0.0	0.0	1	1	1	1	1	1	0	1	19.18	19.24	0.869565217391304
EGG08077	1.5483079	6.772241	5.998241	.	.	.	.	.	0	.	0	.	0	.	0.663	0.466	1	1	0.44	0	0	12412.49	117	9.0	11.1195	0	43	69	39	9	67	26	18	8	0.774193548387097	0.0	0.0	0.0	1	1	1	1	1	1	0	1	20.62	20.62	0.869565217391304
EGG11829	1.5419314	10.92275	5.97875	.	.	.	.	.	0	.	0	.	0	.	1.0	0.824	1	1	0.71	0	0	15093.05	137	8.0	8.5612	11	55	85	23	16	70	19	14	5	1.37037037037037	0.0	0.0	0.0	1	1	1	1	1	1	0	0	8.34	8.37	0.0
EGG11519	1.5356911	3.483799	5.949799	.	.	.	.	.	0	.	0	.	0	GH43_29,GH43_19,GH43_32,GH43_34,GH43_8,GH43_4,GH43_7,GH43_26,GH43_14,GH43_31,GH43_18,GH43_5,GH43_11,GH43_6,GH43_9,GH43_33,GH43_3,GH43_30,GH43,GH43_12,GH43_2	0.003	0.586	1	1	0.47	0	0	37275.8	339	3.0	6.9809	9	128	187	72	54	191	68	38	30	1.06666666666667	0.0	0.0	0.0	1	1	1	1	1	1	0	1	16.34	16.41	0.521739130434783
EGG08066	1.5335714	2.874528	5.988528	.	.	.	.	.	0	.	0	.	0	.	0.065	0.416	1	1	0.89	0	0	13566.42	129	-2.5	4.6505	4	53	83	39	7	68	20	9	11	0.964285714285714	0.0	0.0	0.0	1	1	1	1	1	1	0	0	0.15	0.15	0.0
EGG02162	1.5303283	10.307688	5.999688	.	.	.	.	.	0	.	0	.	0	.	0.981	0.737	1	1	0.34	0	0	9503.5	88	-6.5	4.2522	6	34	53	20	6	43	23	9	14	0.8125	0.0	0.0	0.0	1	1	1	1	1	1	0	0	10.31	10.31	0.0
EGF99772	1.5301279	7.186561	5.440561	.	.	.	.	.	0	.	0	.	0	.	0.625	0.666	1	1	0.36	0	0	26370.45	236	-1.5	6.2149	6	68	112	71	31	130	55	29	26	1.47727272727273	0.0	0.0	0.0	1	1	1	1	1	1	0	0	4.15	4.15	0.0
EGG10530	1.5274278	9.329303	5.489303	.	.	.	.	.	0	.	0	.	0	.	0.985	0.655	1	1	0.41	0	0	21025.3	191	-2.0	5.2973	1	57	93	67	16	104	41	20	21	1.55882352941176	0.0	0.0	0.0	1	1	1	1	1	1	0	0	2.54	2.85	0.0
EGG01600	1.5191112	3.5773775	5.9953775	.	.	.	.	.	0	.	0	.	0	.	0.306	0.291	1	1	0.93	0	0	23066.47	228	9.0	8.8423	7	96	155	68	12	135	38	25	13	0.561643835616438	0.0	1.0	0.0	1	1	1	1	1	1	0	0	0.58	2.87	0.0
EGG06696	1.5157366	9.519274	5.613274	.	.	.	.	.	0	.	0	.	0	.	0.961	0.69	1	1	0.49	0	0	14580.95	135	2.0	7.2636	4	42	75	41	13	82	30	17	13	0.935483870967742	0.0	1.0	0.0	1	1	1	1	1	1	0	0	17.08	17.18	0.0
EGG10957	1.5074033	13.613563	5.799563	.	.	.	.	.	1	ZtNIP2	1	PF02221	0	.	0.866	0.603	1	1	0.17	0	0	20172.03	182	-5.0	4.6951	5	56	95	55	15	95	44	20	24	1.17142857142857	0.0	0.0	0.0	1	1	1	1	1	1	0	0	0.37	0.37	0.0
EGG06375	1.5057489	10.1224325	5.7184325	.	.	.	.	.	0	.	0	.	0	.	0.989	0.745	1	1	0.49	0	0	18646.49	171	2.5	7.5113	8	62	97	50	18	97	34	19	15	1.09375	0.0	0.0	0.0	1	1	1	1	1	1	0	1	21.6	22.09	0.739130434782609
EGG09398	1.5002636	7.319787	5.639787	.	.	.	.	.	0	.	0	.	0	.	0.643	0.637	1	1	0.07	0	0	20482.37	179	-3.5	5.2905	2	41	85	50	22	98	49	24	25	1.42424242424242	0.0	0.0	0.0	1	1	1	1	1	1	0	0	2.62	2.95	0.0
EGG06053	1.5002122	9.9540375	5.5900375	.	.	.	reduced_virulence,unaffected_pathogenicity	PHI:7650,PHI:7651,PHI:7144,PHI:7649	0	.	1	PF00188	0	.	0.288	0.606	1	1	0.49	0	0	31452.81	286	5.0	8.0228	9	83	165	75	28	160	59	33	26	1.04225352112676	0.0	0.0	0.0	1	0	1	1	1	1	0	0	0.31	0.31	0.0
EGG10221	1.4899586	9.4259985	5.9999985	.	.	.	.	.	0	.	0	.	0	.	0.877	0.694	1	1	0.48	0	0	7747.03	72	1.0	7.1029	3	25	39	25	8	45	14	8	6	0.944444444444444	0.0	0.0	0.0	1	1	1	1	1	1	0	0	13.25	13.26	0.0
EGG08866	1.4826648	7.9927535	5.8567535	.	.	.	.	.	0	.	0	.	0	.	0.775	0.581	1	1	0.29	0	0	20674.42	188	-4.5	4.7826	4	55	111	55	18	103	41	19	22	1.02631578947368	0.0	0.0	0.0	1	1	1	1	1	1	0	0	0.44	0.45	0.0
EGG06200	1.4810112	11.1656	5.9996	.	.	.	.	.	0	.	0	.	0	.	1.0	0.861	1	1	0.77	0	0	15524.9	138	5.5	8.3134	10	42	82	34	18	81	20	13	7	1.72	0.0	0.0	0.0	1	1	1	1	1	1	0	0	0.25	0.25	0.0
EGG06458	1.4796374	5.7616525	5.5876525	.	.	.	.	.	0	.	0	.	0	.	0.686	0.343	1	1	0.75	0	0	21687.81	209	-5.0	4.4341	4	80	131	73	17	128	28	12	16	0.877551020408163	0.0	0.0	0.0	1	1	1	1	1	1	0	0	8.6	28.65	0.0
EGG05360	1.4791722	11.262946	4.822946	.	.	.	.	.	1	MoCDIP5	0	.	0	.	0.617	0.623	1	1	0.11	0	0	20690.84	178	9.0	8.9864	3	46	77	50	31	96	58	36	22	1.4	0.0	0.0	0.0	1	1	0	1	1	1	0	0	10.36	10.46	0.0
EGG04027	1.4747401	10.7818	5.9998	.	.	.	.	.	0	.	0	.	0	.	1.0	0.797	1	1	0.86	0	0	14634.45	134	2.0	7.1461	10	52	86	26	20	74	16	10	6	1.44	0.0	0.0	0.0	1	1	1	1	1	1	0	1	20.69	20.7	1.0
EGG05756	1.4736185	2.835467	5.577467	.	.	.	.	.	0	.	0	.	0	.	0.01	0.533	1	1	0.84	0	0	37272.48	341	4.0	7.8164	3	106	189	97	40	189	65	36	29	1.45205479452055	0.0	0.0	0.0	1	1	1	1	1	1	0	0	6.9	6.92	0.0
EGG07588	1.468869	2.159211	4.409211	.	.	.	.	.	0	.	0	.	0	.	0.001	0.624	1	1	0.82	0	0	22315.21	212	-9.0	4.2063	1	77	136	60	17	119	26	10	16	0.836734693877551	0.0	0.0	0.0	1	1	1	1	0	1	0	1	19.24	22.61	0.869565217391304
EGG01680	1.4680791	7.8345295	5.9985295	.	.	.	.	.	0	.	0	.	0	.	0.55	0.756	1	1	0.28	0	0	27781.17	255	2.0	7.1093	13	98	142	64	22	128	50	27	23	1.14583333333333	1.0	0.0	0.0	1	1	1	1	1	1	0	0	1.8	1.83	0.0
EGG01791	1.4670577	2.7496405	5.9476405	.	.	.	.	.	0	.	0	.	0	.	0.114	0.353	1	1	0.94	0	0	30645.62	295	11.5	8.8434	12	128	198	78	22	153	59	36	23	0.861111111111111	0.0	0.0	0.0	1	1	1	1	1	1	0	0	1.87	1.87	0.0
EGG12343	1.4660914	5.4363575	5.9703575	.	.	.	.	.	0	.	0	.	0	.	0.33	0.581	1	1	0.04	0	0	29793.78	263	7.5	8.0003	10	85	127	55	31	128	76	44	32	1.1304347826087	0.0	0.0	1.0	1	1	1	1	1	1	0	0	1.64	1.65	0.0
EGF98250	1.4648557	3.601793	5.995793	.	.	.	.	.	0	.	0	.	0	.	0.317	0.284	1	1	0.77	0	0	14227.43	140	1.0	7.0358	6	60	91	51	6	87	14	8	6	0.65	0.0	0.0	0.0	1	1	1	1	1	1	0	0	2.39	2.48	0.0
EGG05330	1.464318	12.296792	5.736792	.	.	.	reduced_virulence,unaffected_pathogenicity,increased_virulence_(hypervirulence),loss_of_pathogenicity	PHI:401,PHI:9094,PHI:8634,PHI:410,PHI:420	0	.	0	.	0	.	0.643	0.617	1	1	0.45	0	0	25113.78	230	3.5	7.5059	1	75	116	84	29	140	35	21	14	1.03636363636364	0.0	0.0	0.0	1	1	1	1	1	1	0	0	5.66	6.14	0.0
EGG04186	1.4618464	10.2270135	5.6430135	.	.	.	.	.	0	.	0	.	0	.	0.995	0.769	1	1	0.63	0	0	16447.52	150	-5.0	4.341	6	50	82	40	7	71	27	11	16	1.84	0.0	0.0	0.0	1	1	1	1	1	1	0	0	0.07	0.07	0.0
EGG05758	1.46099	4.0604425	5.5304425	.	.	.	.	.	0	.	0	.	0	.	0.145	0.61	1	1	0.74	0	0	34164.89	311	3.0	7.7764	3	95	178	93	36	171	61	33	28	1.53333333333333	1.0	0.0	0.0	1	1	1	1	1	1	0	0	0.23	0.28	0.0
EGG11375	1.4536045	9.8903385	5.9963385	.	.	.	.	.	0	.	0	.	0	.	1.0	0.649	1	1	0.36	0	0	10540.78	97	-6.5	4.4108	7	36	57	27	5	49	31	13	18	0.444444444444444	0.0	0.0	0.0	1	1	1	1	1	1	0	0	9.79	9.79	0.0
EGG06988	1.4395349	4.9751945	4.8191945	.	.	.	.	.	0	.	0	.	0	.	0.149	0.877	1	1	0.43	0	0	25798.74	231	4.0	7.7144	5	68	112	58	24	122	53	30	23	1.325	0.0	0.0	0.0	1	1	1	1	0	1	0	1	22.03	22.04	0.91304347826087
EGG02353	1.4275457	4.3365385	5.9265385	.	.	.	.	.	0	.	0	.	0	.	0.226	0.509	1	1	0.77	0	0	18336.65	173	-7.0	4.0625	11	77	109	50	21	102	15	5	10	1.13157894736842	0.0	1.0	0.0	1	1	1	1	1	1	0	1	19.53	19.95	0.91304347826087
EGG11644	1.4227571	10.97915	5.99915	.	.	.	.	.	0	.	0	.	0	.	1.0	0.83	1	1	0.72	0	0	13692.33	127	2.0	7.4123	10	55	74	24	15	68	23	13	10	0.96551724137931	0.0	0.0	0.0	1	1	1	1	1	1	0	0	4.13	4.13	0.0
EGG12880	1.4222424	10.6255995	5.9995995	.	.	.	.	.	0	.	0	.	0	.	1.0	0.771	1	1	0.78	0	0	15259.51	138	4.5	7.8894	12	51	83	30	15	70	20	13	7	2.47058823529412	0.0	0.0	0.0	1	1	1	1	1	1	0	0	11.54	11.59	0.0
EGG08804	1.4141924	16.18995	5.99995	.	.	.	effector_(plant_avirulence_determinant)	PHI:536	1	MlAvrP4	0	.	0	.	1.0	0.865	1	1	0.39	0	0	9760.28	89	-5.0	4.2701	9	33	46	22	4	50	21	8	13	1.42857142857143	0.0	0.0	0.0	1	1	1	1	1	1	0	0	4.92	4.92	0.0
EGG11507	1.406554	8.413997	4.555997	.	.	.	.	.	0	.	0	.	0	.	0.967	0.676	1	1	0.88	0	0	20468.86	192	-1.0	6.3389	12	78	120	53	23	96	29	17	12	1.21212121212121	0.0	1.0	0.0	1	1	1	1	1	1	0	0	4.82	10.18	0.0
EGG08338	1.400445	1.8677265	5.1977265	.	.	.	.	.	0	.	0	.	0	.	0.028	0.417	1	1	0.87	0	0	30434.33	288	-1.0	6.0755	0	103	182	92	30	168	35	18	17	1.0	0.0	0.0	0.0	1	1	1	1	0	1	0	0	0.54	0.92	0.0
EGG00706	1.3986776	3.0442475	5.8702475	.	.	.	.	.	0	.	0	.	0	.	0.147	0.382	1	1	0.83	0	0	21823.33	205	-11.0	4.2609	8	79	130	50	16	109	41	16	25	0.844444444444444	0.0	0.0	0.0	1	1	1	1	1	1	0	0	0.05	0.23	0.0
EGG00125	1.3952115	5.9612995	5.5952995	.	.	.	.	.	0	.	0	.	0	.	0.474	0.587	1	1	0.68	0	0	17051.28	163	0.5	6.8904	4	64	94	44	21	107	17	9	8	0.911111111111111	0.0	0.0	0.0	1	1	1	1	1	1	0	1	19.82	49.84	0.75
EGG03541	1.3948026	10.5974195	5.2454195	.	.	.	.	.	0	.	0	.	0	.	1.0	0.892	1	1	0.68	0	0	19518.23	172	9.5	8.017	14	63	89	35	41	106	35	25	10	1.21052631578947	.	.	.	1	1	1	0	0	1	0	0	0.34	0.34	0.0
EGG11748	1.3924071	15.0347975	5.9967975	.	.	.	effector_(plant_avirulence_determinant)	PHI:536	1	MlAvrP4	0	.	0	.	0.929	0.744	1	1	0.29	0	0	10329.83	95	-3.5	4.582	7	37	48	21	5	50	23	10	13	0.941176470588235	0.0	0.0	0.0	1	1	1	1	1	1	0	0	1.7	1.7	0.0
EGG11725	1.3796071	8.4708995	3.7488995	.	.	.	.	.	0	.	0	.	0	.	1.0	0.787	1	1	0.26	1	0	9891.18	90	-4.0	4.833	7	31	48	22	6	46	30	14	16	0.625	0.0	0.0	0.0	1	1	1	1	1	0	1	0	17.85	17.85	0.0
EGG09743	1.3763063	11.0112485	5.9892485	.	.	.	.	.	0	.	0	.	0	.	1.0	0.837	1	1	0.72	0	0	19401.79	178	-2.5	5.0944	15	70	113	34	20	92	29	14	15	1.33333333333333	0.0	0.0	0.0	1	1	1	1	1	1	0	0	13.81	14.18	0.0
EGF99408	1.3741624	4.21226	5.53826	.	.	.	unaffected_pathogenicity	PHI:3972	0	.	0	.	0	CE4	0.195	0.584	1	1	0.45	0	0	30226.52	270	7.0	8.0621	5	80	137	78	35	144	62	37	25	1.30769230769231	0.0	0.0	0.0	1	1	1	1	0	1	0	0	0.04	0.04	0.0
EGG12847	1.366131	7.8016355	5.3776355	.	.	.	.	.	0	.	0	.	0	.	0.748	0.656	1	1	0.14	0	0	26717.8	242	0.0	6.4874	4	72	133	58	23	114	53	28	25	1.42222222222222	0.0	0.0	0.0	1	1	1	1	1	1	0	1	18.81	18.81	0.565217391304348
EGF98249	1.3608029	7.3392035	5.6712035	.	.	.	.	.	0	.	0	.	0	.	0.625	0.653	1	1	0.65	0	0	23653.12	218	-1.5	5.6527	9	78	118	67	20	115	36	18	18	1.66666666666667	0.0	0.0	0.0	1	1	1	1	1	1	0	0	1.53	1.64	0.0
EGG06689	1.3592844	15.634958	5.996958	.	.	.	effector_(plant_avirulence_determinant)	PHI:536	1	MlAvrP4	0	.	0	.	0.998	0.775	1	1	0.4	0	0	9805.27	88	-4.0	4.2677	7	33	47	19	7	47	18	7	11	1.66666666666667	0.0	0.0	0.0	1	1	1	1	1	1	0	0	0.66	0.73	0.0
EGG06052	1.3562328	14.681454	5.667454	.	.	.	unaffected_pathogenicity,effector_(plant_avirulence_determinant)	PHI:7650,PHI:5498,PHI:7649	0	.	1	PF00188	0	.	0.826	0.843	1	1	0.38	0	0	26385.87	236	11.0	9.4128	7	72	132	53	27	116	53	33	20	1.51162790697674	1.0	1.0	0.0	1	0	1	1	1	1	0	0	0.7	0.71	0.0
EGG08051	1.336736	9.1586785	5.9906785	.	.	.	.	.	0	.	0	.	0	.	0.963	0.565	1	1	0.24	0	0	18317.62	163	8.5	10.2183	0	45	83	42	14	77	53	32	21	1.21212121212121	0.0	0.0	0.0	1	1	1	1	1	1	0	0	0.04	0.04	0.0
EGG08333	1.3329911	9.3479635	5.4599635	.	.	.	.	.	0	.	0	.	0	.	0.963	0.685	1	1	0.47	0	0	17978.26	156	5.5	9.623	0	38	76	33	33	89	21	14	7	1.7741935483871	0.0	0.0	1.0	1	1	1	1	1	1	0	0	0.17	0.29	0.0
EGG11160	1.3177466	10.8805995	5.9245995	.	.	.	.	.	0	.	0	.	0	.	0.996	0.83	1	1	0.49	0	0	8729.78	80	-6.5	4.0486	6	26	48	20	5	42	20	7	13	1.28571428571429	0.0	0.0	0.0	1	1	1	1	1	1	0	1	20.34	20.34	0.826086956521739
EGG09337	1.3177466	15.938	6.0	.	.	.	.	.	0	.	1	PF05730	0	.	1.0	0.823	1	1	0.76	0	0	10469.11	96	-1.5	5.4513	9	37	57	32	12	58	16	8	8	1.4375	0.0	0.0	0.0	1	1	1	1	1	1	0	1	18.23	18.24	0.869565217391304
EGG03656	1.3138409	9.04747	5.09947	.	.	.	.	.	0	.	0	.	0	.	0.913	0.745	1	1	0.0500000000000001	0	0	17176.6	149	4.5	8.2713	3	42	60	41	20	72	41	24	17	2.10526315789474	0.0	0.0	0.0	1	1	1	1	1	1	0	0	5.44	5.44	0.0
EGG05035	1.3037152	6.6867995	5.6847995	.	.	.	.	.	0	.	0	.	0	.	0.991	0.176	1	1	0.79	0	0	26409.45	288	11.0	10.3133	1	157	208	74	7	183	58	35	23	0.343065693430657	1.0	1.0	0.0	1	1	1	1	1	1	0	0	2.44	3.18	0.0
EGF97988	1.3018291	9.2137705	5.8297705	.	.	.	.	.	0	.	0	.	0	CE16	0.898	0.666	1	1	0.49	0	0	17909.5	159	1.5	7.2429	2	45	78	43	21	84	29	16	13	2.04166666666667	0.0	0.0	0.0	1	1	1	1	1	1	0	0	0.19	0.19	0.0
EGG11643	1.3004477	10.77595	5.99995	.	.	.	.	.	0	.	0	.	0	.	0.999	0.797	1	1	0.72	0	0	14173.95	128	5.5	8.1568	10	53	72	26	18	67	19	13	6	1.56521739130435	0.0	0.0	0.0	1	1	1	1	1	1	0	0	1.55	1.55	0.0
EGG05540	1.290792	7.1214945	5.9034945	.	.	.	.	.	0	.	0	.	0	.	0.765	0.438	1	1	0.34	0	0	14410.66	136	9.0	11.3526	0	55	72	43	13	79	27	19	8	0.578947368421053	0.0	0.0	0.0	1	1	1	1	1	1	0	0	4.72	5.82	0.0
EGG05388	1.2870765	1.96165	5.99965	.	.	.	.	.	0	.	0	.	0	.	0.134	0.193	1	1	0.85	0	0	20823.87	200	-1.5	5.9324	9	76	141	62	20	133	23	12	11	0.537313432835821	0.0	0.0	0.0	1	1	1	1	1	1	0	0	3.82	4.0	0.0
EGG06863	1.2806208	11.1599	5.9999	.	.	.	.	.	0	.	0	.	0	.	1.0	0.86	1	1	0.34	0	0	10896.33	97	-8.5	4.0293	10	31	55	24	9	53	24	8	16	1.4375	0.0	0.0	0.0	1	1	1	1	1	1	0	1	14.16	14.16	1.0
EGG07361	1.2785093	9.0878965	5.9538965	.	.	.	.	.	0	.	1	PF00314	0	GH152	0.172	0.517	1	1	0.81	0	0	28089.01	266	-11.5	4.1161	16	110	185	64	28	154	43	16	27	0.826086956521739	0.0	0.0	0.0	1	1	1	1	1	1	0	1	18.76	18.76	1.0
EGF97629	1.2660304	3.74265	5.81865	.	.	.	.	.	0	.	0	.	0	.	0.184	0.47	1	1	0.59	0	0	16079.03	151	-13.0	3.7506	6	56	91	44	20	99	24	6	18	0.74468085106383	0.0	0.0	0.0	1	1	1	1	1	1	0	0	9.28	9.77	0.0
EGG03586	1.2660304	4.08515	5.81915	.	.	.	.	.	0	.	0	.	0	.	0.232	0.479	1	1	0.6	0	0	16045.01	151	-13.0	3.7506	6	56	90	44	19	99	24	6	18	0.74468085106383	0.0	0.0	0.0	1	1	1	1	1	1	0	0	9.45	10.05	0.0
EGG00620	1.2608674	4.763997	5.921997	.	.	.	.	.	0	.	0	.	0	.	0.329	0.478	1	1	0.78	0	0	18086.44	171	-2.5	4.5346	10	78	109	48	22	106	14	6	8	1.13636363636364	0.0	1.0	0.0	1	1	1	1	1	1	0	1	19.62	20.55	1.0
EGG03712	1.2601067	10.368586	5.070586	.	.	.	.	.	0	.	0	.	0	.	0.987	0.896	1	1	0.57	0	0	18399.9	168	6.5	8.3121	8	65	97	43	17	82	35	22	13	1.41379310344828	0.0	0.0	0.0	1	1	0	1	0	1	0	1	21.45	21.45	0.956521739130435
EGG00616	1.2568213	2.137196	5.995196	.	.	.	unaffected_pathogenicity	PHI:566	0	.	0	.	0	GH7	0.0	0.357	1	1	0.8	0	0	50247.21	468	3.0	6.9401	18	187	285	105	55	250	106	57	49	0.982300884955752	0.0	0.0	0.0	1	1	1	1	1	1	0	0	0.22	0.22	0.0
EGF97257	1.2458129	6.716856	5.756856	.	.	.	.	.	0	.	0	.	0	.	0.482	0.678	1	1	0.39	0	0	25158.22	225	-5.5	4.8598	3	67	124	56	29	117	51	24	27	1.43181818181818	0.0	0.0	0.0	1	1	1	1	1	1	0	0	0.22	0.22	0.0
EGG08040	1.234675	7.990699	5.998699	.	.	.	.	.	0	.	0	.	0	.	0.928	0.404	1	1	0.81	0	0	11886.63	110	1.0	6.7322	5	37	68	32	12	62	20	12	8	0.814814814814815	0.0	0.0	0.0	1	1	1	1	1	1	0	1	20.2	20.2	0.782608695652174
EGG01689	1.2214702	8.549571	5.999571	.	.	.	.	.	0	.	0	.	0	.	0.943	0.482	1	1	0.65	0	0	22014.95	211	12.5	10.4219	3	82	134	50	9	107	48	31	17	0.681818181818182	0.0	0.0	0.0	1	1	1	1	1	1	0	0	0.12	0.12	0.0
EGG00169	1.212307	8.1911435	5.9571435	.	.	.	.	.	1	PgShr9	0	.	0	.	0.16	0.379	1	1	0.85	0	0	15584.22	150	-3.5	4.5885	6	70	99	37	16	81	20	9	11	0.916666666666667	0.0	0.0	0.0	1	1	1	1	1	1	0	0	16.62	16.63	0.0
EGF99216	1.2093594	9.3854995	5.9474995	.	.	.	.	.	0	.	0	.	0	.	0.983	0.59	1	1	0.46	0	0	13513.93	120	5.5	8.9573	5	35	61	42	13	71	24	15	9	1.54545454545455	0.0	0.0	0.0	1	1	1	1	1	1	0	0	0.48	0.49	0.0
EGG10847	1.2087139	8.2417465	5.6077465	.	.	.	.	.	0	.	0	.	0	.	0.773	0.666	1	1	0.31	0	0	21227.31	194	7.0	10.0977	0	61	98	43	20	106	37	22	15	1.1304347826087	0.0	1.0	0.0	1	0	1	1	1	1	0	0	0.27	0.27	0.0
EGG08309	1.1929792	5.742182	5.716182	.	.	.	.	.	1	MlpCTP1	0	.	0	.	0.00800000000000001	0.163	1	1	0.81	0	0	18554.14	185	3.5	8.0172	9	90	131	61	12	120	14	9	5	0.435483870967742	0.0	1.0	0.0	1	1	1	1	0	1	0	0	8.4	9.09	0.0
EGG04776	1.1806929	6.1847875	5.9987875	.	.	.	.	.	0	.	0	.	0	.	0.52	0.511	1	1	0.04	0	0	11544.0	104	-1.5	5.6149	1	31	56	28	13	59	28	14	14	0.666666666666667	0.0	0.0	0.0	1	1	1	1	1	1	0	0	0.01	0.01	0.0
EGG07433	1.178823	5.7217785	5.2177785	.	.	.	.	.	0	.	0	.	0	.	0.45	0.634	1	1	0.11	0	0	28825.92	255	1.5	6.7436	10	68	126	58	31	137	70	38	32	1.15384615384615	0.0	0.0	0.0	1	1	1	1	1	1	0	0	2.86	3.36	0.0
EGG04295	1.178823	8.2400795	5.4920795	.	.	.	.	.	0	.	0	.	0	.	0.862	0.596	1	1	0.04	0	0	28842.02	256	3.0	6.9774	10	74	127	75	32	134	68	38	30	1.23255813953488	0.0	0.0	0.0	1	1	1	1	0	1	0	0	0.11	3.71	0.0
EGG07945	1.1765611	16.1582	5.9982	.	.	.	effector_(plant_avirulence_determinant)	PHI:8555	0	.	0	.	0	.	1.0	0.86	1	1	0.69	0	0	7836.46	75	8.0	9.8817	6	30	43	22	3	48	12	10	2	0.863636363636364	0.0	0.0	0.0	1	1	1	1	1	1	0	1	18.62	18.62	1.0
EGG04366	1.1758527	8.7709245	5.7529245	.	.	.	.	.	0	.	0	.	0	.	0.991	0.512	1	1	0.32	0	0	18261.86	163	11.0	10.119	2	40	75	61	15	92	46	29	17	2.04	0.0	0.0	0.0	1	1	1	1	1	1	0	0	8.4	9.77	0.0
EGG05612	1.1740015	7.103871	5.597871	.	.	.	.	.	0	.	0	.	0	.	0.674	0.577	1	1	0.13	0	0	27060.59	254	0.0	6.4964	1	90	146	81	16	135	57	29	28	0.746268656716418	0.0	0.0	1.0	1	1	1	1	1	1	0	0	2.63	2.63	0.0
EGG04754	1.173037	8.620337	5.974337	.	.	.	.	.	0	.	0	.	0	.	0.942	0.499	1	1	0.47	0	0	9825.27	94	5.0	10.8171	0	37	54	35	7	53	18	12	6	0.708333333333333	0.0	0.0	0.0	1	1	1	1	1	1	0	0	23.88	25.62	0.0
EGG04111	1.1691426	8.330228	5.846228	.	.	.	.	.	0	.	0	.	0	.	0.845	0.569	1	1	0.44	0	0	14084.97	133	-7.5	4.1443	6	53	75	45	9	76	23	8	15	0.931034482758621	0.0	0.0	0.0	1	1	1	1	1	1	0	0	5.85	5.85	0.0
EGG00910	1.1532378	10.490275	4.994275	.	.	.	.	.	0	.	0	.	0	.	1.0	0.916	1	1	0.64	0	0	11884.68	103	1.5	7.337	11	35	53	20	15	56	16	9	7	2.15384615384615	0.0	0.0	0.0	1	0	0	1	0	1	0	0	0.01	0.02	0.0
EGG03393	1.1523647	9.8873725	5.4773725	.	.	.	.	.	0	.	0	.	0	.	0.842	0.893	1	1	0.1	0	0	17973.5	164	0.0	6.4789	2	45	84	47	19	99	34	18	16	0.829787234042553	0.0	0.0	0.0	1	0	1	1	1	1	0	0	2.58	2.58	0.0
EGG09960	1.1511245	0.508762500000001	5.9867625	.	.	.	.	.	0	.	0	.	0	.	0.0	0.087	1	1	0.0500000000000001	0	0	45542.87	411	-14.0	5.3039	0	121	214	118	44	188	130	64	66	0.7	0.0	0.0	0.0	1	1	1	1	1	1	0	0	8.28	8.28	0.0
EGG06486	1.1498424	14.4529465	4.9289465	.	.	.	effector_(plant_avirulence_determinant)	PHI:536	1	MlAvrP4	0	.	0	.	1.0	0.754	1	1	0.3	0	0	9668.0	92	-5.5	4.2536	8	40	53	24	2	48	23	9	14	0.8	0.0	0.0	0.0	1	0	0	1	0	1	0	0	9.45	9.45	0.0
EGG09187	1.148792	5.174809	3.062809	.	.	.	.	.	0	.	0	.	0	.	0.928	0.424	1	1	0.24	1	0	21647.27	208	11.5	10.457	0	85	112	50	25	120	47	32	15	0.565217391304348	1.0	0.0	0.0	1	1	1	1	1	1	1	1	7.84	24.75	0.0
EGG10023	1.1470456	3.01328	5.99528	.	.	.	.	.	0	.	0	.	0	.	0.013	0.49	1	1	0.09	0	0	8949.24	81	3.0	9.8657	0	25	43	19	5	40	22	13	9	0.8	0.0	0.0	0.0	1	1	1	1	1	1	0	0	5.73	5.73	0.0
EGG04824	1.1437522	7.8294195	5.8134195	.	.	.	.	.	0	.	0	.	0	.	0.995	0.341	1	1	0.47	0	0	13526.84	134	-1.0	5.5711	2	50	87	53	11	95	16	8	8	0.547619047619048	0.0	0.0	0.0	1	1	1	1	1	1	0	0	26.56	43.42	0.0
EGG04807	1.1437522	7.8294195	5.8134195	.	.	.	.	.	0	.	0	.	0	.	0.995	0.341	1	1	0.47	0	0	13526.84	134	-1.0	5.5711	2	50	87	53	11	95	16	8	8	0.547619047619048	0.0	0.0	0.0	1	1	1	1	1	1	0	0	26.56	43.42	0.0
EGG02749	1.137387	7.781598	4.625598	.	.	.	.	.	0	.	0	.	0	.	0.795	0.731	1	1	0.78	0	0	21000.86	196	-1.0	5.7564	7	74	119	50	23	112	40	20	20	1.06122448979592	0.0	0.0	0.0	1	1	1	1	1	1	0	0	0.09	0.09	0.0
EGG00179	1.1363122	3.37803	4.68003	.	.	.	.	.	0	.	0	.	0	CBM63	0.126	0.657	1	1	0.93	0	0	26665.05	248	8.5	8.7374	9	100	147	56	24	128	44	27	17	1.05263157894737	.	.	.	1	1	1	0	0	1	0	0	0.0	0.01	0.0
EGG12931	1.1340458	5.288611	5.738611	.	.	.	.	.	0	.	0	.	0	.	0.442	0.483	1	1	0.0600000000000001	0	0	20908.81	180	-1.0	6.1168	0	40	83	44	24	83	55	28	27	2.61904761904762	0.0	0.0	0.0	1	1	1	1	1	1	0	1	17.76	17.76	0.826086956521739
EGG07154	1.1300639	5.513141	5.843141	.	.	.	.	.	0	.	0	.	0	.	0.549	0.396	1	1	0.19	0	0	31935.11	308	8.5	10.0726	1	123	176	113	5	146	87	48	39	0.895348837209302	0.0	0.0	0.0	1	1	1	1	1	1	0	0	1.49	1.49	0.0
EGG00493	1.1270372	8.5727915	5.8887915	.	.	.	.	.	0	.	1	PF11327	0	.	0.045	0.569	1	1	0.4	0	0	34513.42	321	3.0	7.2556	10	113	183	91	30	184	72	39	33	0.811764705882353	0.0	0.0	0.0	1	1	1	1	1	1	0	0	3.96	3.99	0.0
EGG09744	1.1270372	4.187872	5.999872	.	.	.	.	.	0	.	0	.	0	.	0.159	0.539	1	1	0.65	0	0	23703.53	217	26.0	10.2514	10	79	124	57	28	118	51	41	10	1.1	1.0	0.0	0.0	1	1	1	1	1	1	0	0	4.95	5.18	0.0
EGG08429	1.124544	6.5693995	5.9973995	.	.	.	.	.	1	PpCSEP_09	0	.	0	.	0.0550000000000001	0.207	1	1	0.89	0	0	22211.59	219	-11.5	3.8365	12	102	164	56	11	120	27	8	19	0.681818181818182	0.0	0.0	0.0	1	1	1	1	1	1	0	0	7.76	7.78	0.0
EGG02843	1.1175592	1.560534	5.844534	.	.	.	.	.	0	.	0	.	0	.	0.0	0.286	1	1	0.29	0	0	38383.54	340	18.0	10.4838	0	93	163	84	28	143	104	64	40	1.52631578947368	1.0	0.0	0.0	1	1	1	1	1	1	0	0	0.0	0.0	0.0
EGG08881	1.1155983	3.804172	5.760172	.	.	.	.	.	0	.	0	.	0	.	0.13	0.544	1	1	0.14	0	0	17501.95	155	-6.5	4.5761	0	37	76	43	16	81	43	19	24	1.44444444444444	0.0	0.0	0.0	1	1	1	1	1	1	0	0	2.3	2.3	0.0
EGG12256	1.1105473	5.864475	5.990475	.	.	.	.	.	0	.	0	.	0	.	0.507	0.472	1	1	0.49	0	0	16534.71	153	2.0	8.4752	0	57	89	40	11	70	37	20	17	1.06060606060606	0.0	0.0	0.0	1	1	1	1	1	1	0	0	0.71	0.71	0.0
EGG01163	1.1043925	4.896398	5.478398	.	.	.	.	.	0	.	0	.	0	.	0.363	0.54	1	1	0.67	0	0	17253.49	164	-1.5	4.8187	4	61	94	43	22	108	15	7	8	0.906976744186046	0.0	0.0	0.0	1	1	1	1	1	1	0	1	20.56	48.75	0.782608695652174
EGF99835	1.098866	5.9440845	5.8160845	.	.	.	unaffected_pathogenicity,effector_(plant_avirulence_determinant),reduced_virulence	PHI:4980,PHI:6869,PHI:6868,PHI:2978	0	.	0	.	0	GH12	0.0	0.188	1	1	0.47	0	0	35951.06	314	18.5	10.1475	1	93	153	76	51	171	64	43	21	1.45762711864407	0.0	1.0	1.0	1	1	1	1	1	1	0	0	9.72	10.22	0.0
EGG08751	1.0969326	5.4607065	5.5627065	.	.	.	.	.	0	.	0	.	0	.	0.397	0.586	1	1	0.13	0	0	28112.79	264	1.0	7.1726	1	95	151	84	15	136	58	30	28	0.80952380952381	0.0	0.0	1.0	1	1	1	1	1	1	0	0	2.47	2.47	0.0
EGG09399	1.0959339	11.1639315	4.8539315	.	.	.	reduced_virulence,unaffected_pathogenicity	PHI:5297,PHI:5025,PHI:6709,PHI:7799,PHI:5295,PHI:5296	0	.	0	.	0	.	0.98	0.905	1	1	0.35	0	0	16726.19	150	2.0	7.0276	4	42	77	42	19	83	39	22	17	1.48275862068966	.	.	.	1	0	1	0	1	1	0	0	5.81	5.81	0.0
EGF99535	1.0944214	-0.475999999999999	4.57	.	.	.	.	.	0	.	0	.	0	.	0.0	0.159	1	1	0.91	0	0	22901.49	224	4.0	7.9704	10	118	166	52	15	114	21	13	8	0.689655172413793	0.0	0.0	0.0	1	1	1	1	1	1	0	0	7.73	10.34	0.0
EGG06884	1.0927438	2.0691095	5.9171095	.	.	.	reduced_virulence,unaffected_pathogenicity	PHI:144,PHI:7320	0	.	0	.	0	GH18	0.0	0.192	1	1	0.8	0	0	45292.21	419	1.0	6.7441	5	152	241	117	54	231	82	43	39	1.19354838709677	0.0	0.0	0.0	1	1	1	1	1	1	0	0	0.83	1.26	0.0
EGG00648	1.0927438	2.0199955	5.8259955	.	.	.	reduced_virulence,unaffected_pathogenicity	PHI:144,PHI:7320	0	.	0	.	0	GH18	0.0	0.199	1	1	0.81	0	0	45311.26	419	0.0	6.4938	5	151	241	119	53	233	83	43	40	1.14736842105263	0.0	0.0	0.0	1	1	1	1	1	1	0	0	2.88	3.57	0.0
EGG12257	1.0848966	4.246391	5.998391	.	.	.	.	.	0	.	0	.	0	.	0.202	0.506	1	1	0.29	0	0	16853.96	154	-2.0	5.6251	0	54	82	35	12	66	40	20	20	1.13793103448276	0.0	0.0	0.0	1	1	1	1	1	1	0	0	0.7	0.7	0.0
EGG05470	1.0817964	3.171173	5.997173	.	.	.	.	.	0	.	0	.	0	CBM63	0.004	0.525	1	1	0.49	0	0	36609.95	343	6.0	7.6328	9	127	221	75	35	181	67	39	28	0.862068965517241	0.0	0.0	0.0	1	1	1	1	1	1	0	0	0.93	0.93	0.0
EGG10419	1.0817964	8.047682	5.999682	.	.	.	.	.	1	Cri_9402	0	.	0	.	0.043	0.465	1	1	0.68	0	0	38031.94	351	8.5	7.2638	13	128	224	64	54	180	79	49	30	0.744897959183674	0.0	0.0	0.0	1	1	1	1	1	1	0	0	0.21	0.21	0.0
EGG02334	1.0814626	6.3994345	3.7414345	.	.	.	.	.	0	.	0	.	0	.	0.915	0.528	1	1	0.71	1	0	10678.62	103	0.5	6.8488	6	42	66	41	10	75	11	6	5	0.633333333333333	0.0	0.0	0.0	1	1	1	1	0	1	1	0	15.4	18.06	0.0
EGG00432	1.0682501	8.33169	5.93169	.	.	.	.	.	0	.	0	.	0	.	0.83	0.57	1	1	0.66	0	0	17178.82	159	5.0	9.9545	0	56	88	56	20	92	21	13	8	1.71875	0.0	0.0	0.0	1	1	1	1	1	1	0	1	18.85	21.68	0.95
EGG06773	1.0664917	1.9106665	5.7206665	.	.	.	.	.	0	.	0	.	0	GH26	0.0	0.365	1	1	0.48	0	0	41685.24	383	8.5	8.4229	4	136	214	112	50	212	82	48	34	1.05747126436782	1.0	1.0	1.0	1	1	1	1	1	1	0	0	6.52	6.53	0.0
EGG01475	1.0656888	1.4619485	5.9799485	.	.	.	unaffected_pathogenicity	PHI:566	0	.	0	.	0	GH7	0.0	0.247	1	1	0.44	0	0	52127.83	490	0.0	6.4732	19	187	293	117	41	263	126	64	62	0.975409836065574	0.0	0.0	0.0	1	1	1	1	1	1	0	0	0.02	0.02	0.0
EGG09521	1.0604174	2.5832245	5.7152245	.	.	.	.	.	0	.	0	.	0	.	0.013	0.465	1	1	0.77	0	0	33179.73	307	-4.5	5.1049	2	101	174	91	34	175	58	28	30	1.17391304347826	1.0	0.0	0.0	1	1	1	1	1	1	0	0	13.99	14.05	0.0
EGG07102	1.0546997	0.580003999999999	5.962004	.	.	.	.	.	0	.	0	.	0	.	0.0	0.103	1	1	0.8	0	0	34524.68	330	-6.0	4.9892	5	143	203	102	33	178	65	31	34	0.807228915662651	0.0	0.0	0.0	1	1	1	1	1	1	0	0	1.02	1.83	0.0
EGG01917	1.0507175	5.4443345	5.1163345	.	.	.	reduced_virulence	PHI:2644,PHI:7258	0	.	0	.	0	.	0.308	0.58	1	1	0.26	0	0	31029.35	287	2.0	7.0329	4	102	151	92	28	150	71	38	33	1.09677419354839	0.0	0.0	0.0	1	1	1	1	1	1	0	1	18.25	18.39	0.9
EGG00892	1.0471404	9.600046	5.712046	.	.	.	.	.	0	.	0	.	0	.	0.861	0.787	1	1	0.23	0	0	16214.73	144	2.0	7.357	1	38	67	42	19	81	34	19	15	1.40740740740741	0.0	0.0	0.0	1	1	1	1	1	1	0	1	17.03	17.03	0.9
EGG10031	1.0387523	4.8077995	5.9417995	.	.	.	.	.	0	.	0	.	0	.	0.26	0.551	1	1	0.55	0	0	17474.85	156	-2.5	4.6711	3	39	87	41	21	92	22	10	12	1.22857142857143	0.0	1.0	0.0	1	1	1	1	1	1	0	0	0.59	0.6	0.0
EGG09410	1.0371428	7.8784025	5.2844025	.	.	.	unaffected_pathogenicity,effector_(plant_avirulence_determinant),reduced_virulence	PHI:6869,PHI:4980,PHI:6868,PHI:2978	0	.	0	.	0	GH12	0.028	0.571	1	1	0.76	0	0	30948.98	278	7.5	9.1775	5	94	150	76	31	140	62	35	27	1.6	0.0	0.0	0.0	1	0	1	1	0	1	0	0	0.0	0.0	0.0
EGG13127	1.0363517	-0.0613550000000003	2.614645	.	.	.	.	.	0	.	0	.	0	.	0.078	0.476	1	1	0.2	1	0	29454.49	266	13.0	10.3754	0	80	140	72	27	138	61	38	23	1.15254237288136	1.0	0.0	0.0	1	1	1	1	1	1	1	1	8.88	31.36	0.0
EGG10706	1.0283604	7.168941	5.944941	.	.	.	.	.	0	.	0	.	0	.	0.715	0.489	1	1	0.76	0	0	14044.09	134	1.5	7.1429	6	56	79	46	10	77	17	10	7	0.633333333333333	0.0	0.0	0.0	1	1	1	1	1	1	0	0	2.46	2.46	0.0
EGG12758	1.026194	6.0679415	5.2879415	.	.	.	.	.	0	.	0	.	0	.	0.524	0.606	1	1	0.36	0	0	29227.88	261	13.0	9.244	8	76	125	81	29	140	61	39	22	1.75	0.0	0.0	0.0	1	1	1	1	1	1	0	0	4.64	4.7	0.0
EGG08826	1.0254542	8.1737175	5.9537175	.	.	.	.	.	0	.	0	.	0	.	1.0	0.37	1	1	0.79	0	0	48137.02	485	14.0	9.9835	5	206	359	69	26	227	69	43	26	1.10884353741497	1.0	0.0	0.0	1	1	1	1	1	1	0	0	0.23	0.24	0.0
EGG05410	1.0230749	1.71333	5.98533	.	.	.	.	.	0	.	0	.	0	.	0.0	0.288	1	1	0.75	0	0	46075.6	429	-5.5	5.5383	6	149	253	116	50	244	80	40	40	0.935185185185185	0.0	0.0	0.0	1	1	1	1	1	1	0	0	7.26	8.1	0.0
EGG13247	1.01879	1.2041835	5.9861835	.	.	.	.	.	0	.	0	.	0	.	0.001	0.202	1	1	0.34	0	0	34776.01	333	13.0	10.361	2	133	201	108	21	190	63	39	24	0.622448979591837	0.0	1.0	0.0	1	1	1	1	1	1	0	0	8.12	8.98	0.0
EGG05743	1.0155417	8.3347895	5.5567895	.	.	.	.	.	0	.	0	.	0	.	0.767	0.696	1	1	0.48	0	0	17038.2	157	-3.0	4.9506	1	53	88	47	13	76	34	16	18	1.2	0.0	0.0	0.0	1	1	1	1	1	1	0	0	5.54	5.55	0.0
EGF97135	1.0093501	7.7387655	5.2727655	.	.	.	.	.	0	.	0	.	0	.	0.834	0.577	1	1	0.12	0	0	15620.96	140	1.0	6.8711	1	40	67	49	15	76	33	18	15	1.16666666666667	0.0	0.0	0.0	1	1	1	1	0	1	0	0	13.55	13.55	0.0
EGG03004	1.0068712	9.843687	5.481687	.	.	.	.	.	0	.	0	.	0	.	0.977	0.75	1	1	0.25	0	0	18492.19	165	1.0	6.8552	3	45	84	53	14	81	43	23	20	1.60869565217391	0.0	0.0	0.0	1	1	1	1	1	1	0	0	5.37	5.37	0.0
EGG11652	1.0060008	3.5805085	5.9025085	.	.	.	unaffected_pathogenicity	PHI:3972	0	.	0	.	0	CE4	0.094	0.519	1	1	0.5	0	0	29763.22	264	13.0	8.8705	6	77	134	75	40	142	72	46	26	1.36538461538462	1.0	0.0	0.0	1	1	1	1	1	1	0	0	0.42	0.42	0.0
EGG09758	0.99632734	6.329229	5.969229	.	.	.	.	.	0	.	0	.	0	.	0.467	0.593	1	1	0.38	0	0	17166.76	153	3.5	7.7461	4	44	77	42	24	89	24	15	9	1.32258064516129	0.0	0.0	0.0	1	1	1	1	1	1	0	0	0.13	0.14	0.0
EGG01164	0.99183494	0.420349500000002	5.9763495	.	.	.	.	.	0	.	0	.	0	.	0.0	0.074	1	1	0.9	0	0	13623.45	131	-4.0	3.8882	2	55	87	38	9	75	10	3	7	0.636363636363636	0.0	0.0	0.0	1	1	1	1	1	1	0	0	4.47	4.48	0.0
EGG12530	0.9915656	9.811806	5.833806	.	.	.	.	.	0	.	0	.	0	.	0.96	0.703	1	1	0.36	0	0	19910.3	177	7.5	8.8268	7	51	88	47	16	90	43	26	17	1.78260869565217	1.0	0.0	0.0	1	1	1	1	1	1	0	0	0.02	0.02	0.0
EGG00416	0.9910904	0.461590999999999	5.729591	.	.	.	.	.	0	.	0	.	0	.	0.0	0.122	1	1	0.04	0	0	60422.51	539	23.0	10.0629	0	166	279	155	58	262	144	86	58	1.25	1.0	1.0	0.0	1	1	1	1	1	1	0	0	12.46	12.46	0.0
EGG01282	0.98498845	2.863999	5.695999	.	.	.	.	.	0	.	0	.	0	GH43_29,GH43_19,GH43_32,GH43_16,GH159,GH43_34,GH43_8,GH43_4,GH43_7,GH43_26,GH43_14,GH43_31,GH43_18,GH43_5,GH43_11,GH43_6,GH43_23,GH43_9,GH43_33,GH43_3,GH43_37,GH43_22,GH43_30,GH43,GH43_10,GH117,GH43_12,GH43_2	0.002	0.526	1	1	0.77	0	0	34716.6	321	-3.5	5.9117	6	120	190	76	53	190	56	29	27	0.9625	0.0	0.0	0.0	1	0	1	1	1	1	0	0	0.22	0.23	0.0
EGG10133	0.9782249	1.698841	5.982841	.	.	.	.	.	0	.	0	.	0	.	0.00900000000000001	0.277	1	1	0.73	0	0	14548.74	138	4.5	9.5201	2	55	85	45	13	79	15	10	5	1.13333333333333	0.0	1.0	0.0	1	1	1	1	1	1	0	0	2.4	2.69	0.0
EGG04631	0.97668463	2.117646	5.999646	.	.	.	.	.	0	.	0	.	0	.	0.17	0.183	1	1	0.49	0	0	37139.83	332	17.0	9.7963	0	68	194	36	37	186	88	55	33	0.618320610687023	0.0	0.0	0.0	1	1	1	1	1	1	0	0	4.85	4.85	0.0
EGG02370	0.96954465	6.9493505	5.9753505	.	.	.	unaffected_pathogenicity,loss_of_pathogenicity	PHI:69,PHI:407	0	.	1	PF01083	0	CE5	0.01	0.319	1	1	0.61	0	0	29892.45	298	15.5	10.0721	5	134	177	73	20	197	48	32	16	0.557522123893805	1.0	0.0	0.0	1	1	1	1	1	1	0	0	7.59	8.06	0.0
EGF99966	0.9671461	7.388744	5.984744	.	.	.	.	.	0	.	0	.	0	.	0.935	0.299	1	1	0.82	0	0	20004.93	196	3.5	8.1187	1	86	130	49	6	85	34	20	14	0.914893617021277	0.0	0.0	0.0	1	1	1	1	1	1	0	0	4.78	4.78	0.0
EGG08921	0.96227765	1.049857	5.989857	.	.	.	reduced_virulence,unaffected_pathogenicity	PHI:2843,PHI:3601,PHI:7259,PHI:228,PHI:7231,PHI:9057,PHI:105,PHI:3600,PHI:7565	0	.	0	.	0	.	0.0	0.01	1	1	0.81	0	0	65428.58	618	-4.5	5.4383	9	246	382	178	65	354	91	45	46	0.757575757575758	0.0	0.0	1.0	1	1	1	1	1	1	0	0	1.09	1.33	0.0
EGG04077	0.9477138	7.481072	5.877072	.	.	.	reduced_virulence,unaffected_pathogenicity,increased_virulence_(hypervirulence)	PHI:6841,PHI:6855,PHI:4618,PHI:3226,PHI:4619,PHI:4617,PHI:222,PHI:6854,PHI:6853	0	.	0	.	0	PL1_2,PL1_3,PL1_5,PL1,PL1_1,PL1_13,PL1_4,PL1_7,PL1_6,PL1_10,PL1_11,PL1_9	0.0	0.434	1	1	0.75	0	0	42813.15	396	3.0	6.839	12	139	227	109	49	222	70	40	30	1.05681818181818	0.0	0.0	0.0	1	1	1	1	1	1	0	0	7.24	7.26	0.0
EGG06464	0.94594777	1.3041405	5.3781405	.	.	.	.	.	0	.	0	.	0	.	0.041	0.28	1	1	0.35	0	0	27171.77	247	2.0	6.8227	4	85	139	67	29	123	61	34	27	1.17073170731707	1.0	0.0	0.0	1	1	1	1	1	1	0	0	1.11	1.11	0.0
EGG00745	0.9364815	2.375081	5.999081	.	.	.	.	.	0	.	0	.	0	.	0.161	0.235	1	1	0.47	0	0	24556.79	241	9.0	10.2672	3	114	164	75	4	121	57	33	24	0.493827160493827	0.0	1.0	0.0	1	1	1	1	1	1	0	0	0.08	0.08	0.0
EGF99579	0.93464047	2.5234555	5.9794555	.	.	.	.	.	0	.	0	.	0	CE16	0.001	0.423	1	1	0.46	0	0	30202.48	279	12.0	10.0781	3	94	163	81	28	161	35	25	10	0.823529411764706	0.0	0.0	0.0	1	1	1	1	1	1	0	0	0.02	0.16	0.0
EGG06506	0.93464047	7.5573475	5.8153475	.	.	.	reduced_virulence,effector_(plant_avirulence_determinant),unaffected_pathogenicity	PHI:4980,PHI:6869,PHI:6868,PHI:2978	0	.	0	.	0	GH12	0.00600000000000001	0.451	1	1	0.71	0	0	31320.45	292	5.0	8.4643	4	109	173	80	33	160	51	29	22	1.03030303030303	0.0	1.0	0.0	1	1	1	1	1	1	0	0	1.01	1.29	0.0
EGG01083	0.9272347	5.9748275	2.8608275	.	.	.	.	.	0	.	0	.	0	.	0.896	0.623	1	1	0.28	1	0	15761.22	139	4.5	7.5082	3	39	60	44	28	83	35	22	13	1.35714285714286	0.0	0.0	0.0	1	1	1	1	1	1	1	1	2.01	19.94	0.0
EGG02013	0.91893375	6.4274995	5.8274995	.	.	.	.	.	0	.	0	.	0	.	0.571	0.529	1	1	0.5	0	0	16652.77	151	-6.5	4.4482	1	45	78	45	15	74	33	14	19	1.82608695652174	0.0	0.0	0.0	1	1	1	1	1	1	0	0	0.86	0.87	0.0
EGG12807	0.9152608	0.487465500000002	5.9774655	.	.	.	.	.	0	.	0	.	0	CBM19	0.0	0.085	1	1	0.86	0	0	27020.89	269	-14.0	3.9656	7	123	205	85	9	145	39	13	26	0.5	0.0	0.0	0.0	1	1	1	1	1	1	0	0	0.57	0.57	0.0
EGG05610	0.91153526	7.010871	5.612871	.	.	.	.	.	0	.	0	.	0	.	0.677	0.556	1	1	0.13	0	0	27088.6	254	0.0	6.4964	1	90	146	81	16	135	57	29	28	0.73134328358209	0.0	0.0	1.0	1	1	1	1	1	1	0	0	2.63	2.63	0.0
EGG05664	0.91153526	7.013234	5.627234	.	.	.	.	.	0	.	0	.	0	.	0.68	0.551	1	1	0.1	0	0	27147.71	254	0.0	6.4964	1	89	145	83	16	134	57	29	28	0.769230769230769	0.0	0.0	1.0	1	1	1	1	1	1	0	0	2.53	2.53	0.0
EGG09994	0.9073402	5.7437425	2.0597425	.	.	.	.	.	0	.	0	.	0	.	0.896	0.718	1	1	0.4	1	0	16786.32	149	0.5	6.6408	1	34	72	41	22	84	37	20	17	1.57142857142857	0.0	0.0	0.0	1	1	0	1	0	0	1	1	19.67	19.67	0.826086956521739
EGG00720	0.90541965	1.367242	5.999242	.	.	.	.	.	0	.	0	.	0	.	0.004	0.224	1	1	0.49	0	0	13009.98	119	5.0	11.0888	0	35	69	39	19	81	10	8	2	0.777777777777778	0.0	0.0	0.0	1	1	1	1	1	1	0	0	5.15	5.21	0.0
EGF99621	0.90489674	2.994645	5.430645	.	.	.	.	.	0	.	0	.	0	.	0.154	0.44	1	1	0.43	0	0	16831.42	158	0.5	6.6872	5	64	90	55	19	104	30	16	14	0.613636363636364	0.0	0.0	0.0	1	1	1	1	0	1	0	1	28.4	36.42	0.782608695652174
EGF98406	0.9038321	10.397649	5.477649	.	.	.	.	.	0	.	0	.	0	.	0.999	0.821	1	1	0.8	0	0	14366.47	128	3.5	7.9577	10	43	69	29	19	77	14	9	5	1.52	0.0	0.0	0.0	1	1	0	1	1	1	0	1	20.76	21.18	0.826086956521739
EGF99166	0.90222436	5.1608785	5.9988785	.	.	.	reduced_virulence,unaffected_pathogenicity	PHI:7651,PHI:7649	0	.	1	PF00188	0	.	0.0	0.027	1	1	0.36	0	0	42862.36	393	43.5	10.8275	4	122	221	105	43	200	95	74	21	0.989473684210526	1.0	1.0	0.0	1	1	1	1	1	1	0	0	8.24	8.27	0.0
EGG06369	0.901242	0.0599995000000004	5.9999995	.	.	.	.	.	0	.	0	.	0	.	0.0	0.01	1	1	0.8	0	0	55649.77	568	-31.5	3.5373	4	214	467	132	28	381	54	12	42	0.247104247104247	0.0	0.0	0.0	1	1	1	1	1	1	0	0	5.04	5.38	0.0
EGG11219	0.9011644	2.671402	5.863402	.	.	.	.	.	0	.	0	.	0	GH131	0.002	0.466	1	1	0.48	0	0	37368.93	343	5.5	7.8148	4	119	195	79	39	162	92	51	41	1.36619718309859	0.0	0.0	0.0	1	1	1	1	1	1	0	0	4.64	4.64	0.0
EGG04493	0.9004309	7.4710305	4.4170305	.	.	.	.	.	0	.	0	.	0	.	0.805	0.704	1	1	0.0600000000000001	0	0	12958.12	117	0.5	6.9241	3	32	60	37	8	66	25	13	12	1.1304347826087	.	.	.	1	1	1	0	1	1	0	0	1.05	1.05	0.0
EGG11077	0.89730656	1.2495795	5.9175795	.	.	.	.	.	0	.	0	.	0	.	0.0	0.222	1	1	0.31	0	0	37489.39	345	2.0	6.9143	2	121	209	76	32	159	80	43	37	0.946666666666667	0.0	0.0	0.0	1	1	1	1	1	1	0	0	7.26	7.26	0.0
EGG01137	0.8784927	0.979954499999999	5.5699545	.	.	.	.	.	0	.	0	.	0	.	0.0	0.235	1	1	0.03	0	0	37796.51	329	3.0	6.9448	0	76	155	84	45	161	107	58	49	1.19672131147541	1.0	0.0	0.0	1	1	1	1	1	1	0	0	0.02	0.02	0.0
EGG03776	0.8773455	5.6888995	5.5568995	.	.	.	.	.	0	.	0	.	0	.	0.472	0.55	1	1	0.22	0	0	25065.24	230	-4.0	5.2557	3	74	132	64	24	122	49	24	25	0.942307692307692	0.0	0.0	0.0	1	1	1	1	1	1	0	0	0.09	0.09	0.0
EGF99846	0.8763593	2.9847495	5.6267495	.	.	.	reduced_virulence	PHI:6265	0	.	0	.	0	GH16	0.0	0.393	1	1	0.63	0	0	39650.51	362	1.5	6.6784	8	123	210	81	47	190	78	43	35	1.01282051282051	1.0	0.0	0.0	1	0	1	1	1	1	0	0	8.86	9.08	0.0
EGG06441	0.8763593	2.7433895	5.7273895	.	.	.	reduced_virulence	PHI:6265	0	.	0	.	0	GH16	0.0	0.336	1	1	0.64	0	0	39922.74	366	0.5	6.5535	8	127	216	80	46	190	77	42	35	1.0126582278481	0.0	0.0	0.0	1	0	1	1	1	1	0	0	8.85	9.07	0.0
EGG09545	0.8752293	0.824976500000001	5.2949765	.	.	.	.	.	0	.	0	.	0	.	0.00600000000000001	0.249	1	1	0.77	0	0	27115.87	252	17.0	10.5417	4	92	151	63	27	124	36	28	8	1.67391304347826	.	.	.	1	1	1	0	1	1	0	0	0.06	0.06	0.0
EGG03278	0.858639	5.1845885	5.4545885	.	.	.	.	.	0	.	0	.	0	.	0.389	0.566	1	1	0.0600000000000001	0	0	26404.33	230	13.0	10.2376	1	52	100	55	21	95	72	44	28	3.08	1.0	0.0	0.0	1	1	1	1	1	1	0	0	5.54	5.55	0.0
EGG00847	0.8584007	7.0811385	5.7551385	.	.	.	.	.	0	.	0	.	0	.	0.545	0.676	1	1	0.36	0	0	25327.36	227	-5.5	4.8598	3	68	127	55	29	117	51	24	27	1.4	0.0	0.0	0.0	1	1	1	1	1	1	0	0	0.04	0.04	0.0
EGG09751	0.8569165	2.984747	2.514747	.	.	.	.	.	1	PsShr2	0	.	0	.	0.0	0.245	1	1	0.76	1	0	36505.93	339	-6.0	4.8168	11	120	208	80	41	198	45	21	24	0.829545454545455	0.0	0.0	0.0	1	1	1	1	1	1	1	0	12.93	24.8	0.0
EGG11454	0.8542987	3.784716	5.734716	.	.	.	.	.	0	.	0	.	0	.	0.37	0.305	1	1	0.09	0	0	20618.49	176	8.5	10.1755	0	36	80	50	24	82	56	34	22	2.14285714285714	0.0	0.0	0.0	1	1	1	1	1	1	0	0	6.75	6.75	0.0
EGG04724	0.8542987	2.5851215	5.7771215	.	.	.	.	.	0	.	0	.	0	.	0.17	0.298	1	1	0.0	0	0	29822.68	264	2.5	8.0285	1	69	124	68	17	119	84	44	40	1.16326530612245	1.0	0.0	0.0	1	1	1	1	1	1	0	0	0.26	0.78	0.0
EGF99570	0.85217917	2.8143465	5.9703465	.	.	.	.	.	0	.	0	.	0	CE16	0.005	0.469	1	1	0.61	0	0	33430.91	310	2.5	7.0807	5	105	181	86	33	172	46	26	20	1.08571428571429	0.0	1.0	0.0	1	1	1	1	1	1	0	0	0.51	0.53	0.0
EGG09270	0.850718	6.8695005	5.9315005	.	.	.	unaffected_pathogenicity,loss_of_pathogenicity	PHI:69,PHI:407	0	.	1	PF01083	0	CE5	0.016	0.307	1	1	0.33	0	0	31045.92	295	-6.0	4.7241	6	119	170	72	27	173	57	26	31	0.658823529411765	0.0	0.0	0.0	1	1	1	1	1	1	0	0	2.5	2.62	0.0
EGG10553	0.85043395	12.5862875	2.7202875	.	.	.	effector_(plant_avirulence_determinant)	PHI:536	1	MlAvrP4	0	.	0	.	1.0	0.811	1	1	0.25	1	0	10794.45	101	-3.5	4.5993	7	39	50	29	5	60	25	11	14	0.956521739130435	0.0	0.0	0.0	1	0	0	1	0	0	1	1	19.99	19.99	0.739130434782609
EGG10849	0.85037196	2.106958	5.976958	.	.	.	.	.	0	.	0	.	0	.	0.046	0.309	1	1	0.03	0	0	27109.24	242	15.0	9.8877	3	78	120	49	30	104	72	47	25	1.11627906976744	1.0	0.0	1.0	1	1	1	1	1	1	0	0	0.38	0.38	0.0
EGG08700	0.83280694	4.491462	5.559462	.	.	.	.	.	0	.	0	.	0	.	0.227	0.595	1	1	0.41	0	0	27069.83	248	8.5	9.1324	3	80	134	69	20	116	51	32	19	1.65789473684211	0.0	1.0	1.0	1	1	1	1	1	1	0	1	16.58	17.07	0.944444444444444
EGG01404	0.8319368	1.75995	5.99595	.	.	.	unaffected_pathogenicity	PHI:566	0	.	0	.	0	GH7	0.0	0.294	1	1	0.71	0	0	49765.79	463	-1.0	6.3311	18	180	281	112	56	257	110	57	53	0.906779661016949	0.0	0.0	0.0	1	1	1	1	1	1	0	0	0.09	0.1	0.0
EGG12218	0.82476676	6.421007	5.917007	.	.	.	.	.	0	.	0	.	0	.	0.601	0.483	1	1	0.41	0	0	12040.2	105	11.5	10.4986	1	25	47	30	15	59	27	20	7	2.05882352941176	0.0	0.0	0.0	1	1	1	1	1	1	0	1	15.28	15.28	0.777777777777778
EGG04093	0.82083756	7.545441	5.953441	.	.	.	unaffected_pathogenicity,increased_virulence_(hypervirulence),loss_of_pathogenicity	PHI:2383,PHI:69,PHI:407	0	.	1	PF01083	0	CE5	0.073	0.359	1	1	0.61	0	0	22396.57	217	-1.0	5.6637	7	94	135	70	19	135	24	12	12	0.790322580645161	0.0	1.0	0.0	1	1	1	1	1	1	0	0	10.58	11.04	0.0
EGG12050	0.81756103	7.9723555	5.1403555	.	.	.	.	.	0	.	0	.	0	.	0.979	0.493	1	1	0.37	0	0	24077.22	215	-4.0	5.7755	4	53	109	62	24	96	67	34	33	2.58333333333333	0.0	0.0	0.0	1	1	1	1	1	1	0	0	0.0	0.0	0.0
EGG09845	0.8174479	1.753274	5.035274	.	.	.	.	.	0	.	0	.	0	.	0.015	0.438	1	1	0.0	0	0	33498.5	300	10.5	9.542	3	87	145	87	33	153	84	49	35	1.375	1.0	0.0	0.0	1	1	1	1	0	1	0	1	21.78	23.46	0.739130434782609
EGG11757	0.80599475	0.454589499999998	5.8785895	.	.	.	.	.	0	.	0	.	0	.	0.00700000000000001	0.089	1	1	0.84	0	0	16637.29	156	9.0	9.5586	6	61	95	47	9	78	20	15	5	1.52	0.0	1.0	0.0	1	1	1	1	1	1	0	0	0.02	0.04	0.0
EGF96883	0.80599475	0.1116	5.7816	.	.	.	.	.	0	.	0	.	0	.	0.001	0.0540000000000001	1	1	0.84	0	0	21228.76	208	3.0	7.5788	7	102	140	58	15	110	21	13	8	0.82	0.0	0.0	0.0	1	1	1	1	1	1	0	0	0.14	0.15	0.0
EGG09472	0.80206835	7.886932	5.792932	.	.	.	.	.	0	.	0	.	0	.	0.959	0.39	1	1	0.39	0	0	24834.39	233	6.5	9.4695	1	78	132	60	15	119	61	35	26	0.753846153846154	1.0	0.0	0.0	1	1	1	1	1	1	0	0	0.53	0.59	0.0
EGF98478	0.80015194	9.63943	5.30743	.	.	.	.	.	0	.	0	.	0	.	0.992	0.73	1	1	0.57	0	0	8240.54	77	-1.5	5.5127	3	27	42	24	9	46	18	9	9	1.33333333333333	0.0	0.0	0.0	1	1	0	1	1	1	0	1	16.53	16.53	0.944444444444444
EGG07221	0.79640687	6.028242	5.848242	.	.	.	.	.	0	.	0	.	0	.	0.996	0.034	1	1	0.7	0	0	38564.43	395	1.5	6.7199	3	165	290	220	13	255	81	44	37	0.484615384615385	0.0	0.0	0.0	1	1	1	1	1	1	0	0	6.7	6.72	0.0
EGG12710	0.79496664	8.399901	5.999901	.	.	.	.	.	0	.	0	.	0	.	0.998	0.402	1	1	0.25	0	0	8439.98	77	-1.0	4.9004	4	20	45	25	6	51	15	7	8	0.608695652173913	0.0	0.0	0.0	1	1	1	1	1	1	0	0	4.77	4.77	0.0
EGG11465	0.79496664	4.166333	5.702333	.	.	.	.	.	0	.	0	.	0	.	0.29	0.454	1	1	0.47	0	0	21999.2	204	-4.0	4.9091	4	69	123	62	24	127	34	16	18	0.824561403508772	0.0	0.0	0.0	1	1	1	1	1	1	0	0	4.14	4.15	0.0
EGG12966	0.78966093	8.5926935	5.5866935	.	.	.	.	.	0	.	0	.	0	.	0.997	0.504	1	1	0.19	0	0	18927.62	168	8.0	9.9467	3	36	76	67	11	96	43	26	17	1.55555555555556	1.0	0.0	0.0	1	1	1	1	1	1	0	0	6.56	7.31	0.0
EGG12544	0.7875167	3.2965035	5.9965035	.	.	.	.	.	0	.	0	.	0	.	0.014	0.536	1	1	0.68	0	0	15567.49	144	4.0	9.222	0	56	88	33	16	71	24	15	9	1.0	0.0	0.0	0.0	1	1	1	1	1	1	0	1	16.81	16.83	0.75
EGG00486	0.7848836	1.0087425	5.8927425	.	.	.	.	.	0	.	0	.	0	.	0.002	0.184	1	1	0.12	0	0	17017.94	149	-10.0	4.4143	2	38	71	33	16	63	50	21	29	1.89473684210526	0.0	0.0	0.0	1	1	1	1	1	1	0	0	0.0	0.0	0.0
EGG02375	0.78165174	2.695796	5.995796	.	.	.	.	.	0	.	0	.	0	.	0.11	0.34	1	1	0.29	0	0	14769.61	133	0.0	6.48	1	40	70	33	12	59	32	17	15	1.68421052631579	0.0	0.0	0.0	1	1	1	1	1	1	0	0	5.61	5.61	0.0
EGG01998	0.7803181	1.373416	5.993416	.	.	.	.	.	0	.	0	.	0	.	0.002	0.228	1	1	0.76	0	0	23371.34	225	7.0	9.3089	0	101	152	41	13	77	62	37	25	1.24444444444444	1.0	0.0	0.0	1	1	1	1	1	1	0	0	1.98	1.98	0.0
EGG08299	0.77864766	6.4797975	5.8797975	.	.	.	.	.	0	.	0	.	0	.	0.576	0.524	1	1	0.42	0	0	17613.3	160	8.5	9.3935	4	57	88	49	24	97	25	18	7	1.0	1.0	0.0	0.0	1	1	1	1	1	1	0	0	13.21	24.05	0.0
EGF98632	0.77584904	0.2922375	-0.5517625	.	.	.	reduced_virulence	PHI:6904	0	.	0	.	0	.	0.354	0.62	0	0	0.49	0	0	31972.65	296	5.5	8.5638	3	99	168	97	34	173	72	40	32	1.27941176470588	.	.	.	0	0	0	0	0	0	0	0	0.03	0.06	0.0
EGF99364	0.7748804	8.630472	5.498472	.	.	.	.	.	0	.	0	.	0	.	0.835	0.687	1	1	0.55	0	0	7370.63	68	4.5	8.7874	3	26	36	22	8	39	14	10	4	1.2	0.0	0.0	0.0	1	1	0	1	1	1	0	1	15.91	15.91	0.888888888888889
EGG00948	0.7722994	0.171521	4.731521	.	.	.	.	.	0	.	0	.	0	CE4	0.002	0.238	1	1	0.83	0	0	32582.95	305	0.0	6.4898	3	107	188	97	30	166	45	25	20	0.953846153846154	0.0	0.0	0.0	1	1	1	1	1	1	0	0	2.16	2.2	0.0
EGG11198	0.76969993	2.785035	4.489035	.	.	.	.	.	0	.	0	.	0	.	0.018	0.698	1	1	0.75	0	0	9125.37	86	-1.0	4.6773	3	31	55	22	6	54	11	5	6	0.576923076923077	0.0	0.0	0.0	1	1	0	1	0	0	0	0	2.09	2.09	0.0
EGG07107	0.76880527	0.162048000000001	5.982048	.	.	.	.	.	0	.	0	.	0	GH5,GH5_41,GH5_7	0.0	0.03	1	1	0.55	0	0	65062.02	573	10.0	7.2228	2	159	294	145	97	302	136	80	56	1.27433628318584	0.0	0.0	0.0	1	1	1	1	1	1	0	0	0.03	0.59	0.0
EGG06855	0.76403207	6.6185005	5.9345005	.	.	.	.	.	0	.	0	.	0	.	0.757	0.357	1	1	0.63	0	0	15478.65	148	-4.5	4.4677	6	58	94	49	8	82	26	11	15	0.90625	0.0	0.0	0.0	1	1	1	1	1	1	0	0	4.13	4.15	0.0
EGG03741	0.75481963	1.114682	5.986682	.	.	.	.	.	0	.	0	.	0	.	0.0	0.188	1	1	0.21	0	0	41229.75	373	16.0	9.6802	5	108	198	81	33	173	105	63	42	1.18292682926829	1.0	0.0	0.0	1	1	1	1	1	1	0	0	6.3	6.3	0.0
EGG02498	0.7507596	5.7864785	5.8944785	.	.	.	.	.	0	.	0	.	0	.	0.406	0.576	1	1	0.37	0	0	26277.39	250	1.0	6.8672	2	99	151	74	13	122	51	27	24	0.758064516129032	0.0	0.0	0.0	1	1	1	1	1	1	0	0	4.99	5.41	0.0
EGF98477	0.7499857	10.1883925	5.1723925	.	.	.	.	.	0	.	0	.	0	.	1.0	0.836	1	1	0.64	0	0	7244.69	68	5.0	8.9393	4	26	35	23	6	41	16	11	5	1.4	0.0	0.0	0.0	1	1	0	1	0	1	0	1	14.12	14.12	0.944444444444444
EGG07219	0.74753594	0.291599500000001	5.9975995	.	.	.	.	.	0	.	0	.	0	.	0.0	0.0490000000000001	1	1	0.75	0	0	67980.4	675	-4.5	6.1753	0	279	485	147	40	316	147	77	70	0.621212121212121	1.0	0.0	0.0	1	1	1	1	1	1	0	0	7.78	7.78	0.0
EGG13229	0.7441141	2.4123615	5.9943615	.	.	.	.	.	0	.	0	.	0	.	0.135	0.268	1	1	0.62	0	0	16311.27	153	4.5	9.9688	0	63	96	44	14	73	29	17	12	1.24242424242424	0.0	1.0	0.0	1	1	1	1	1	1	0	0	0.19	0.23	0.0
EGG01397	0.73583484	0.220034500000001	5.7040345	.	.	.	.	.	0	.	0	.	0	.	0.0	0.086	1	1	0.88	0	0	35893.25	347	-4.0	4.4563	0	117	227	95	10	192	26	11	15	0.675925925925926	0.0	1.0	0.0	1	1	1	1	1	1	0	0	0.01	0.29	0.0
EGG10294	0.7319944	-0.357202000000001	5.576798	.	.	.	.	.	0	.	0	.	0	.	0.0	0.011	1	1	0.81	0	0	44901.27	454	3.0	6.9404	0	191	329	127	27	273	55	32	23	0.351190476190476	0.0	0.0	0.0	1	0	1	1	1	1	0	0	8.12	8.23	0.0
EGG12341	0.73196214	1.797618	5.955618	.	.	.	.	.	0	.	0	.	0	.	0.00900000000000001	0.298	1	1	0.57	0	0	31152.62	295	1.0	6.8631	2	117	176	105	30	176	47	25	22	0.772151898734177	0.0	0.0	0.0	1	1	1	1	1	1	0	0	3.43	6.99	0.0
EGG12342	0.73196214	2.053513	5.731513	.	.	.	.	.	0	.	0	.	0	.	0.022	0.365	1	1	0.59	0	0	31214.56	296	-3.5	5.1095	2	115	178	102	29	176	54	26	28	0.835443037974684	0.0	0.0	0.0	1	1	1	1	1	1	0	0	2.14	3.65	0.0
EGG06062	0.7212702	6.787058	5.419058	.	.	.	.	.	0	.	0	.	0	.	0.699	0.529	1	1	0.16	0	0	25205.48	232	-2.0	5.7612	0	75	112	67	15	107	64	32	32	1.17391304347826	1.0	0.0	0.0	1	1	1	1	1	1	0	0	1.03	1.03	0.0
EGG07460	0.7189742	8.553399	5.997399	.	.	.	.	.	0	.	0	.	0	.	0.922	0.504	1	1	0.49	0	0	18133.68	160	-5.0	4.7414	6	39	83	37	22	93	39	18	21	1.16666666666667	0.0	0.0	0.0	1	1	1	1	1	1	0	0	0.01	0.01	0.0
EGG03364	0.7152476	8.64589	5.46589	.	.	.	.	.	0	.	0	.	0	.	0.78	0.75	1	1	0.47	0	0	10428.72	95	-7.5	4.0936	4	29	53	25	8	49	23	8	15	1.27777777777778	0.0	0.0	0.0	1	1	0	1	1	1	0	0	1.97	1.97	0.0
EGF99651	0.71414745	3.945221	5.511221	.	.	.	.	.	0	.	0	.	0	.	0.189	0.55	1	1	0.58	0	0	32496.89	301	1.0	6.6916	4	96	168	88	24	152	71	38	33	1.140625	0.0	0.0	0.0	1	1	1	1	1	1	0	0	0.1	0.14	0.0
EGG03096	0.7130047	7.007511	5.507511	.	.	.	.	.	0	.	0	.	0	.	0.661	0.589	1	1	0.07	0	0	17487.34	156	13.0	10.3812	2	41	70	41	14	75	50	32	18	1.88888888888889	1.0	0.0	0.0	1	1	1	1	1	1	0	0	3.29	3.29	0.0
EGG06754	0.7095009	4.5948865	5.9088865	.	.	.	.	.	0	.	0	.	0	.	0.467	0.314	1	1	0.3	0	0	20579.61	190	-7.0	4.9774	0	63	103	51	18	83	44	21	23	1.05555555555556	1.0	0.0	0.0	1	1	1	1	1	1	0	0	8.97	8.97	0.0
EGG12057	0.7067062	4.1941985	5.9821985	.	.	.	.	.	0	.	0	.	0	.	0.391	0.311	1	1	0.29	0	0	15608.54	144	-0.5	6.2393	0	52	78	36	9	60	39	20	19	1.14814814814815	0.0	0.0	0.0	1	1	1	1	1	1	0	0	0.4	0.4	0.0
EGG05115	0.7048618	3.2075955	5.9675955	.	.	.	.	.	0	.	0	.	0	GH43_29,GH43_19,GH43_32,GH43_16,GH159,GH43_34,GH43_8,GH43_4,GH43_7,GH43_26,GH43_14,GH43_31,GH43_18,GH43_5,GH43_11,GH43_6,GH43_9,GH43_33,GH43_3,GH43_28,GH43_22,GH43_30,GH43,GH43_10,GH43_12,GH43_2	0.002	0.538	1	1	0.66	0	0	34633.02	320	3.5	7.1657	6	117	187	81	51	198	50	29	21	0.941176470588235	1.0	0.0	0.0	1	1	1	1	1	1	0	0	0.25	1.44	0.0
EGG02487	0.70391667	7.0121575	4.7321575	.	.	.	.	.	0	.	0	.	0	.	0.998	0.382	1	1	0.71	0	0	6595.7	57	4.0	9.9972	0	11	32	16	10	33	9	7	2	2.3	.	.	.	1	0	0	0	1	1	0	0	5.03	5.03	0.0
EGG02135	0.70329463	2.3766895	5.9946895	.	.	.	.	.	0	.	0	.	0	.	0.094	0.303	1	1	0.25	0	0	10684.3	95	-1.0	5.6492	0	29	45	30	10	49	22	11	11	1.53333333333333	1.0	0.0	0.0	1	1	1	1	1	1	0	1	20.09	20.1	0.85
EGG11101	0.70311654	5.003373	2.915373	.	.	.	.	.	0	.	0	.	0	.	0.974	0.374	1	1	0.81	1	0	32398.85	310	4.0	8.4235	4	126	214	101	27	176	17	11	6	0.948453608247423	0.0	0.0	0.0	1	1	1	1	1	1	1	1	0.43	30.54	0.0
EGG09544	0.7012447	0.162026	5.892026	.	.	.	.	.	0	.	0	.	0	.	0.0	0.045	1	1	0.77	0	0	52492.21	476	-4.0	5.9194	12	158	271	133	56	258	94	48	46	1.13541666666667	0.0	0.0	0.0	1	1	1	1	1	1	0	0	12.71	15.49	0.0
EGG07082	0.6990754	6.133948	5.999948	.	.	.	.	.	1	PpCSEP_09	0	.	0	.	0.0	0.189	1	1	0.88	0	0	50625.83	492	-15.0	3.6963	13	219	350	77	32	220	31	8	23	1.02362204724409	0.0	0.0	0.0	1	1	1	1	1	1	0	0	0.06	0.06	0.0
EGG01681	0.69830817	2.492478	5.966478	.	.	.	.	.	0	.	0	.	0	.	0.015	0.406	1	1	0.24	0	0	28031.04	259	12.0	9.1399	9	96	142	78	23	136	43	29	14	0.923076923076923	0.0	0.0	0.0	1	1	1	1	1	1	0	0	2.5	2.52	0.0
EGG09499	0.6976588	0.724717500000001	5.9327175	.	.	.	.	.	0	.	0	.	0	.	0.002	0.13	1	1	0.78	0	0	33507.99	338	-2.5	5.5641	0	149	231	95	16	198	40	20	20	0.48	0.0	0.0	0.0	1	1	1	1	1	1	0	0	0.37	0.4	0.0
EGG02315	0.69610023	4.4710625	1.5070625	.	.	.	.	.	0	.	0	.	0	.	0.696	0.798	1	1	0.55	1	0	25649.63	237	9.5	8.488	8	79	130	71	23	129	46	30	16	1.22916666666667	0.0	0.0	0.0	1	0	0	1	0	1	1	0	13.09	25.72	0.0
EGG04332	0.6929661	7.140851	3.708851	.	.	.	.	.	0	.	0	.	0	.	0.846	0.726	1	1	0.35	0	0	21529.62	197	-2.5	5.2513	6	65	115	56	18	113	43	21	22	0.977272727272727	.	.	.	1	0	0	0	0	1	0	0	8.4	8.41	0.0
EGG11608	0.6893165	0.143698000000001	5.999698	.	.	.	.	.	0	.	0	.	0	.	0.003	0.021	1	1	0.74	0	0	19849.46	204	-2.5	5.8083	0	109	153	46	17	111	31	16	15	0.341772151898734	0.0	0.0	1.0	1	1	1	1	1	1	0	0	5.71	5.75	0.0
EGG06054	0.68714905	8.475883	5.593883	.	.	.	unaffected_pathogenicity,effector_(plant_avirulence_determinant)	PHI:7650,PHI:5498,PHI:7649	0	.	1	PF00188	0	.	0.073	0.574	1	1	0.49	0	0	30757.93	280	9.5	8.6773	8	93	160	70	28	145	57	35	22	1.10169491525424	1.0	0.0	1.0	1	0	1	1	1	1	0	0	0.55	0.56	0.0
EGG00524	0.6865686	-3.3625505	2.5774495	.	.	.	.	.	0	.	0	.	0	.	0.0	0.01	1	1	0.85	1	0	33626.42	355	1.0	6.8564	2	215	266	72	13	202	17	10	7	0.254385964912281	0.0	0.0	0.0	1	1	1	1	1	1	1	0	6.13	14.15	0.0
EGG07722	0.68267727	7.3021065	4.2901065	.	.	.	.	.	0	.	0	.	0	.	0.647	0.855	1	1	0.73	0	0	9941.19	91	3.5	8.8502	1	37	53	23	16	52	17	11	6	0.909090909090909	.	.	.	1	1	1	0	0	0	0	0	3.51	3.52	0.0
EGG07245	0.6798892	0.494526000000002	5.738526	.	.	.	.	.	0	.	0	.	0	.	0.0	0.126	1	1	0.84	0	0	24453.33	247	3.5	9.6544	1	124	181	93	6	133	30	17	13	0.736842105263158	1.0	0.0	0.0	1	1	1	1	0	1	0	1	22.75	22.87	0.826086956521739
EGG04861	0.67930996	4.1817675	5.8677675	.	.	.	.	.	0	.	0	.	0	.	0.242	0.477	1	1	0.16	0	0	12992.99	113	2.5	8.0523	1	24	49	33	16	60	36	20	16	1.94736842105263	0.0	0.0	0.0	1	1	1	1	1	1	0	1	17.59	17.6	0.739130434782609
EGG00685	0.6792716	5.610209	4.578209	.	.	.	.	.	0	.	0	.	0	.	0.617	0.555	1	1	0.38	0	0	31198.17	293	6.0	9.8249	1	88	156	96	9	153	68	37	31	1.07246376811594	0.0	0.0	0.0	1	1	1	1	1	1	0	0	0.0	1.35	0.0
EGG05085	0.6789743	1.6454745	5.9954745	.	.	.	.	.	0	.	0	.	0	.	0.011	0.264	1	1	0.66	0	0	16336.71	159	6.0	9.3938	4	69	100	48	13	95	17	12	5	0.72093023255814	0.0	1.0	0.0	1	1	1	1	1	1	0	0	1.57	1.57	0.0
EGG09609	0.67515177	1.3043495	5.6423495	.	.	.	.	.	0	.	0	.	0	.	0.001	0.276	1	1	0.43	0	0	24812.34	232	-0.5	6.3013	7	92	126	75	33	140	18	10	8	1.20833333333333	0.0	0.0	0.0	1	1	1	1	1	1	0	0	1.58	11.54	0.0
EGG09404	0.67515177	1.1970495	5.6250495	.	.	.	.	.	0	.	0	.	0	.	0.0	0.262	1	1	0.45	0	0	24755.24	232	-2.0	5.4357	7	92	127	75	31	139	18	9	9	1.1875	0.0	0.0	0.0	1	1	1	1	1	1	0	0	1.97	12.01	0.0
EGG08137	0.67265713	8.2239375	5.6739375	.	.	.	.	.	0	.	0	.	0	.	0.885	0.54	1	1	0.67	0	0	20073.61	183	-7.0	4.5325	8	56	108	45	17	96	43	19	24	1.28571428571429	0.0	0.0	0.0	1	1	1	1	1	1	0	0	0.12	0.14	0.0
EGF99065	0.671435	1.150298	5.958298	.	.	.	reduced_virulence,unaffected_pathogenicity	PHI:2032,PHI:6121,PHI:541	0	.	0	.	0	CE10	0.0	0.032	1	1	0.69	0	0	63811.56	607	17.0	9.8542	4	229	359	190	55	359	111	65	46	0.739130434782609	0.0	0.0	0.0	1	1	1	1	1	1	0	0	0.0	0.01	0.0
EGG09725	0.6709038	3.281343	5.999343	.	.	.	.	.	0	.	0	.	0	.	0.03	0.517	1	1	0.7	0	0	8505.53	81	-4.0	4.3464	5	39	50	18	5	39	15	6	9	0.857142857142857	0.0	0.0	0.0	1	1	1	1	1	1	0	0	9.97	9.97	0.0
EGF99836	0.66411006	5.976666	5.674666	.	.	.	reduced_virulence,unaffected_pathogenicity,effector_(plant_avirulence_determinant)	PHI:6869,PHI:4980,PHI:6868,PHI:2978	0	.	0	.	0	GH12	0.0	0.217	1	1	0.46	0	0	35760.8	314	18.5	10.3254	1	89	155	74	49	166	65	44	21	1.47457627118644	0.0	0.0	0.0	1	1	1	1	0	1	0	0	8.83	10.25	0.0
EGG10321	0.66070914	2.1125255	5.5565255	.	.	.	unaffected_pathogenicity	PHI:547	0	.	0	.	0	GH5_22,GH5_4,GH5_39,GH5_9,GH5_40,GH5_8,GH5_38,GH5,GH5_2,GH5_54,GH5_46,GH5_52,GH5_25,GH5_26,GH5_1,GH5_36,GH5_21,GH5_37,GH5_27,GH5_5,GH5_47	0.002	0.424	1	1	0.68	0	0	37532.4	343	-4.5	5.5337	3	106	187	104	45	194	64	32	32	1.34285714285714	0.0	0.0	0.0	1	1	1	1	1	1	0	0	7.97	9.32	0.0
EGG12499	0.6566292	0.412196000000001	5.998196	.	.	.	.	.	0	.	0	.	0	.	0.0	0.069	1	1	0.31	0	0	57908.49	537	17.5	9.94	3	174	328	113	45	259	119	71	48	0.927007299270073	0.0	0.0	0.0	1	1	1	1	1	1	0	0	10.41	10.41	0.0
EGG07890	0.6542403	1.599636	5.997636	.	.	.	.	.	0	.	0	.	0	.	0.0	0.267	1	1	0.61	0	0	49490.47	480	7.0	9.5258	3	158	283	123	22	288	39	24	15	0.355191256830601	0.0	0.0	0.0	1	1	1	1	1	1	0	0	0.03	0.03	0.0
EGG10042	0.65313995	3.204496	5.922496	.	.	.	.	.	0	.	0	.	0	GH131	0.02	0.527	1	1	0.43	0	0	36303.06	332	2.5	6.9685	3	100	183	93	35	171	87	47	40	1.35294117647059	0.0	0.0	0.0	1	1	1	1	1	1	0	1	21.12	21.12	0.782608695652174
EGG04484	0.6524652	2.042688	5.962688	.	.	.	reduced_virulence,unaffected_pathogenicity	PHI:144,PHI:7320	0	.	0	.	0	GH18	0.0	0.18	1	1	0.63	0	0	46547.47	429	10.5	8.9093	5	155	242	117	54	228	93	54	39	1.12903225806452	0.0	0.0	1.0	1	1	1	1	1	1	0	0	0.2	0.21	0.0
EGF99479	0.6495008	1.223997	5.873997	.	.	.	.	.	0	.	0	.	0	.	0.0	0.225	1	1	0.48	0	0	40486.14	381	-5.0	5.3086	6	132	227	119	38	236	61	30	31	0.612612612612613	0.0	0.0	0.0	1	1	1	1	1	1	0	0	5.35	5.59	0.0
EGG13214	0.64789224	5.3427555	2.3787555	.	.	.	.	.	0	.	0	.	0	.	0.995	0.499	1	1	0.44	1	0	10735.67	96	7.0	10.9194	0	26	42	36	7	50	22	15	7	2.0	0.0	0.0	0.0	1	1	1	1	0	1	1	0	0.63	15.72	0.0
EGG04131	0.6435262	3.1383275	5.9283275	.	.	.	.	.	0	.	0	.	0	.	0.145	0.39	1	1	0.47	0	0	15502.82	144	2.5	9.4014	0	56	79	48	19	81	19	11	8	1.67857142857143	0.0	0.0	0.0	1	1	1	1	1	1	0	1	21.34	28.09	0.826086956521739
EGG10317	0.6433213	9.4873915	5.9413915	.	.	.	.	.	0	.	0	.	0	.	1.0	0.591	1	1	0.56	0	0	27777.92	263	0.0	6.4857	1	97	180	47	15	94	38	20	18	1.48214285714286	0.0	0.0	0.0	1	1	1	1	1	1	0	0	0.34	0.34	0.0
EGG02859	0.6426439	2.352412	5.774412	.	.	.	reduced_virulence,unaffected_pathogenicity	PHI:144,PHI:7320	0	.	0	.	0	GH18	0.0	0.263	1	1	0.65	0	0	44314.65	405	-3.0	6.1827	2	133	218	114	58	222	83	44	39	1.08045977011494	0.0	0.0	0.0	1	1	1	1	1	1	0	0	2.91	3.21	0.0
EGG12935	0.64232135	6.490055	5.620055	.	.	.	.	.	0	.	0	.	0	.	0.571	0.574	1	1	0.0500000000000001	0	0	20750.71	175	4.0	8.8147	1	34	74	45	26	82	54	30	24	3.05263157894737	0.0	0.0	0.0	1	1	1	1	1	1	0	1	17.56	17.6	0.826086956521739
EGG08337	0.6408191	0.427611500000002	4.8796115	.	.	.	.	.	0	.	0	.	0	.	0.001	0.257	1	1	0.8	0	0	30796.35	293	-1.5	5.9663	0	110	189	84	29	156	31	16	15	1.15384615384615	0.0	0.0	0.0	1	1	1	1	1	1	0	0	0.11	0.24	0.0
EGG12953	0.6388217	4.5891985	4.5571985	.	.	.	.	.	0	.	1	PF05730	0	.	0.003	0.169	1	1	0.85	0	0	16857.23	164	0.0	6.0312	9	78	110	47	10	89	14	7	7	1.28125	0.0	0.0	0.0	1	1	1	1	1	1	0	0	6.38	10.38	0.0
EGG06352	0.63599735	1.6152865	5.4732865	.	.	.	.	.	0	.	0	.	0	.	0.00600000000000001	0.351	1	1	0.0	0	0	37476.72	337	10.5	9.6635	1	95	163	98	33	170	97	56	41	1.07594936708861	0.0	0.0	0.0	1	1	1	1	1	1	0	0	0.04	0.04	0.0
EGG06350	0.63599735	1.021718	5.389718	.	.	.	.	.	0	.	0	.	0	.	0.003	0.269	1	1	0.08	0	0	36110.48	330	17.5	10.3384	0	102	161	102	29	168	94	58	36	1.02597402597403	0.0	0.0	0.0	1	1	1	1	1	1	0	0	0.01	0.01	0.0
EGG09423	0.6358763	-0.0695034999999997	5.5764965	.	.	.	.	.	0	.	0	.	0	.	0.0	0.0590000000000001	1	1	0.8	0	0	15460.26	157	-5.0	4.1154	3	77	121	51	4	88	19	7	12	0.462962962962963	0.0	0.0	0.0	1	1	1	1	1	1	0	0	7.44	8.53	0.0
EGG00929	0.63389605	0.569674	5.999674	.	.	.	.	.	0	.	0	.	0	.	0.0490000000000001	0.046	1	1	0.44	0	0	18641.57	175	20.0	11.8276	2	68	102	52	12	97	42	32	10	0.490196078431373	1.0	1.0	1.0	1	1	1	1	1	1	0	1	19.88	19.88	0.695652173913043
EGG07311	0.6329576	1.481639	5.879639	.	.	.	unaffected_pathogenicity	PHI:1087	0	.	0	.	0	.	0.0	0.267	1	1	0.25	0	0	39020.66	344	2.0	6.7033	5	106	177	94	57	180	74	42	32	1.09836065573771	1.0	0.0	1.0	1	1	1	1	1	1	0	0	7.53	7.55	0.0
EGG00691	0.6304105	2.427171	5.685171	.	.	.	.	.	0	.	0	.	0	.	0.0	0.457	1	1	0.46	0	0	27026.37	254	-1.5	6.1233	5	99	140	82	23	148	34	18	16	0.909090909090909	0.0	0.0	0.0	1	1	1	1	1	1	0	0	5.64	13.77	0.0
EGG06822	0.6289947	10.6682675	5.0262675	.	.	.	.	.	0	.	1	PF01083	0	CE5	0.424	0.683	1	1	0.8	0	0	27144.18	258	10.0	9.3606	6	99	142	71	25	154	43	27	16	1.13235294117647	1.0	0.0	0.0	1	0	0	1	1	1	0	0	14.29	14.38	0.0
EGG05034	0.625401	6.9032495	5.8292495	.	.	.	.	.	0	.	0	.	0	.	0.997	0.182	1	1	0.65	0	0	18961.99	201	-0.5	6.2291	1	106	139	48	12	128	35	18	17	0.384615384615385	0.0	0.0	0.0	1	1	1	1	1	1	0	0	8.99	19.84	0.0
EGF98386	0.6244018	0.684356	5.982356	.	.	.	.	.	0	.	0	.	0	.	0.0	0.117	1	1	0.38	0	0	33634.6	298	35.0	12.5758	1	62	134	89	17	178	56	47	9	0.527027027027027	0.0	0.0	0.0	1	1	1	1	1	1	0	0	0.54	0.56	0.0
EGG00005	0.6224578	1.5175905	5.9995905	.	.	.	.	.	0	.	0	.	0	.	0.197	0.0560000000000001	1	1	0.46	0	0	10016.23	92	7.0	12.0781	0	36	55	23	7	43	18	13	5	0.666666666666667	0.0	0.0	0.0	1	1	1	1	1	1	0	0	8.92	8.92	0.0
EGG02985	0.61999565	2.787625	5.769625	.	.	.	.	.	0	.	0	.	0	.	0.002	0.501	1	1	0.46	0	0	37011.59	340	8.0	8.3736	9	115	186	108	39	201	59	35	24	1.14285714285714	0.0	0.0	1.0	1	1	1	1	1	1	0	0	0.19	0.95	0.0
EGG08689	0.61999565	8.481631	5.931631	.	.	.	.	.	0	.	0	.	0	.	0.903	0.522	1	1	0.7	0	0	14236.43	132	-2.0	4.9715	5	47	73	41	11	78	21	10	11	0.966666666666667	0.0	0.0	0.0	1	1	1	1	1	1	0	0	1.3	1.3	0.0
EGG04425	0.6145238	1.220309	5.986309	.	.	.	reduced_virulence,unaffected_pathogenicity	PHI:4615,PHI:6569,PHI:2117	0	.	0	.	0	.	0.0	0.039	1	1	0.44	0	0	56935.26	534	4.5	6.9199	3	191	307	175	59	302	126	70	56	0.8	1.0	0.0	1.0	1	1	1	1	1	1	0	0	0.04	0.25	0.0
EGG12739	0.6111381	1.182578	5.832578	.	.	.	.	.	0	.	0	.	0	.	0.016	0.209	1	1	0.62	0	0	24347.63	227	19.0	12.594	0	79	137	81	9	112	37	29	8	0.645161290322581	0.0	0.0	1.0	1	1	1	1	1	1	0	0	1.72	1.75	0.0
EGG05988	0.60298145	-0.254853000000002	5.625147	.	.	.	.	.	0	.	0	.	0	.	0.0	0.02	1	1	0.15	0	0	40823.65	367	11.0	8.414	11	99	220	87	38	196	94	55	39	0.857142857142857	1.0	0.0	0.0	1	0	1	1	1	1	0	0	0.0	0.0	0.0
EGG10923	0.6024815	-0.495639	5.330361	.	.	.	.	.	0	.	0	.	0	.	0.0	0.029	1	1	0.17	0	0	72605.67	650	17.0	7.1601	1	151	327	193	96	338	179	111	68	1.01538461538462	1.0	0.0	0.0	1	0	1	1	1	1	0	0	0.0	0.17	0.0
EGF97657	0.60176516	1.476335	5.772335	.	.	.	.	.	0	.	0	.	0	.	0.001	0.283	1	1	0.04	0	0	38232.12	339	12.5	9.5419	2	97	171	84	48	171	93	56	37	1.14705882352941	0.0	0.0	0.0	1	1	1	1	1	1	0	0	1.08	1.08	0.0
EGG06296	0.5951878	4.89143	5.55743	.	.	.	.	.	0	.	0	.	0	.	0.386	0.503	1	1	0.46	0	0	24384.12	224	7.5	8.2146	1	85	130	66	19	93	60	37	23	0.979166666666667	0.0	0.0	0.0	1	1	1	1	0	1	0	0	13.15	13.16	0.0
EGG04087	0.59228826	3.12175	5.67175	.	.	.	.	.	0	.	0	.	0	.	0.205	0.37	1	1	0.56	0	0	20218.54	184	-15.0	4.0707	9	64	109	49	26	104	43	15	28	0.945945945945946	0.0	0.0	0.0	1	1	1	1	1	1	0	0	0.16	0.16	0.0
EGG09672	0.58518225	7.95495	5.99895	.	.	.	.	.	0	.	0	.	0	.	0.999	0.327	1	1	0.49	0	0	14632.5	123	2.0	8.207	3	29	63	29	29	76	6	4	2	2.33333333333333	0.0	0.0	0.0	1	1	1	1	1	1	0	1	21.37	21.59	1.0
EGG12147	0.5832834	0.557627500000001	5.9996275	.	.	.	.	.	0	.	0	.	0	.	0.0	0.093	1	1	0.66	0	0	35506.46	341	23.0	11.2802	3	134	239	92	10	169	51	38	13	0.5	0.0	1.0	0.0	1	1	1	1	1	1	0	0	1.13	1.13	0.0
EGG03224	0.5798995	0.20127	5.81727	.	.	.	.	.	0	.	0	.	0	.	0.003	0.0610000000000001	1	1	0.41	0	0	21319.56	196	-17.0	3.6996	0	58	121	54	15	102	31	7	24	0.727272727272727	0.0	0.0	0.0	1	1	1	1	1	1	0	0	10.53	10.54	0.0
EGG02274	0.57253826	1.0687695	5.6947695	.	.	.	unaffected_pathogenicity	PHI:1087	0	.	0	.	0	.	0.0	0.229	1	1	0.37	0	0	43065.2	382	8.5	7.8827	4	125	207	88	59	196	92	54	38	1.0	1.0	1.0	0.0	1	1	1	1	1	1	0	0	13.63	13.64	0.0
EGG02403	0.5716038	5.280703	5.884703	.	.	.	.	.	0	.	1	PF01083	0	CE5	0.0	0.066	1	1	0.66	0	0	36180.05	381	25.0	10.4733	5	195	258	90	23	264	58	42	16	0.375	1.0	0.0	0.0	1	1	1	1	1	1	0	1	19.36	19.46	0.782608695652174
EGG08703	0.57139575	-0.514	4.676	.	.	.	.	.	0	.	0	.	0	.	0.00700000000000001	0.128	1	1	0.85	0	0	22756.13	226	-1.5	5.1613	11	118	170	54	10	114	31	15	16	0.677966101694915	0.0	0.0	0.0	1	1	1	1	1	1	0	0	9.83	21.07	0.0
EGG11836	0.57139575	-0.809252999999999	4.902747	.	.	.	.	.	0	.	0	.	0	.	0.0	0.048	1	1	0.82	0	0	20337.15	207	0.5	7.0009	0	115	157	61	15	108	11	6	5	0.666666666666667	0.0	0.0	0.0	1	1	1	1	1	1	0	0	11.13	24.81	0.0
EGG09724	0.5694758	1.971283	5.963283	.	.	.	reduced_virulence	PHI:3813,PHI:3859	0	.	0	.	0	GH5_33,GH5_22,GH5_4,GH5_14,GH5_39,GH5_9,GH5_38,GH5,GH5_44,GH5_23,GH5_54,GH5_46,GH5_15,GH5_52,GH5_25,GH5_1,GH5_36,GH5_45,GH5_49,GH5_50,GH5_47	0.0	0.168	1	1	0.68	0	0	53033.16	478	12.5	8.5169	5	161	259	113	74	254	111	66	45	0.957627118644068	1.0	0.0	0.0	1	1	1	1	1	1	0	0	0.46	0.47	0.0
EGF98689	0.5661151	-0.102939999999999	5.83106	.	.	.	.	.	0	.	0	.	0	.	0.0	0.011	1	1	0.01	0	0	53005.94	465	10.5	8.4314	2	116	218	149	57	251	129	74	55	1.13253012048193	0.0	0.0	0.0	1	1	1	1	1	1	0	0	1.85	1.86	0.0
EGG00433	0.5650587	6.9782295	5.9282295	.	.	.	.	.	0	.	0	.	0	.	0.599	0.576	1	1	0.73	0	0	17182.87	159	7.5	10.0817	1	57	89	53	19	89	22	15	7	1.76666666666667	0.0	0.0	0.0	1	1	1	1	1	1	0	1	20.63	21.42	0.826086956521739
EGG05916	0.5635481	6.874191	5.998191	.	.	.	.	.	0	.	0	.	0	.	0.61	0.536	1	1	0.67	0	0	14594.85	135	6.5	8.6627	5	50	78	39	17	81	19	14	5	1.0	0.0	0.0	0.0	1	1	1	1	1	1	0	0	15.72	20.07	0.0
EGG04933	0.5622407	0.781949500000001	4.5139495	.	.	.	.	.	0	.	0	.	0	.	0.029	0.349	1	1	0.82	0	0	23762.65	231	-2.0	5.5051	4	97	151	72	21	129	26	13	13	0.95	0.0	0.0	0.0	1	1	1	1	1	1	0	0	9.55	28.41	0.0
EGG10449	0.5578393	5.376852	5.094852	.	.	.	.	.	0	.	0	.	0	.	0.467	0.58	1	1	0.42	0	0	21926.33	201	-5.0	4.8146	0	72	117	63	23	104	41	19	22	1.09756097560976	0.0	0.0	0.0	1	1	1	1	0	1	0	0	0.1	0.11	0.0
EGG07172	0.55378866	0.7664315	5.7064315	.	.	.	reduced_virulence	PHI:8858	0	.	0	.	0	.	0.0	0.01	1	1	0.47	0	0	96210.05	893	-2.0	6.3942	10	317	514	258	104	484	185	99	86	0.980861244019139	1.0	0.0	0.0	1	0	1	1	1	1	0	0	12.22	12.25	0.0
EGG04885	0.55321276	3.6439155	5.2519155	.	.	.	.	.	0	.	0	.	0	.	0.326	0.406	1	1	0.46	0	0	13551.06	124	-9.5	4.044	0	38	66	29	14	66	29	10	19	1.2962962962963	0.0	0.0	0.0	1	1	1	1	0	1	0	0	0.0	0.0	0.0
EGG01160	0.5471145	1.2717985	5.9997985	.	.	.	.	.	0	.	0	.	0	.	0.00900000000000001	0.203	1	1	0.38	0	0	13287.26	118	6.0	11.1899	0	31	60	37	16	71	15	11	4	0.96551724137931	0.0	0.0	0.0	1	1	1	1	1	1	0	0	3.93	3.95	0.0
EGG01405	0.541829	0.8204	5.9984	.	.	.	unaffected_pathogenicity	PHI:566	0	.	0	.	0	GH7	0.0	0.137	1	1	0.78	0	0	52810.83	490	-4.0	5.3223	18	191	300	93	50	249	106	52	54	1.11111111111111	0.0	0.0	0.0	1	1	1	1	1	1	0	0	2.31	2.31	0.0
EGF97047	0.541829	0.8204	5.9984	.	.	.	unaffected_pathogenicity	PHI:566	0	.	0	.	0	GH7	0.0	0.137	1	1	0.78	0	0	52810.83	490	-4.0	5.3223	18	191	300	93	50	249	106	52	54	1.11111111111111	0.0	0.0	0.0	1	1	1	1	1	1	0	0	2.31	2.31	0.0
EGG01329	0.540882	1.048787	5.998787	.	.	.	.	.	0	.	0	.	0	.	0.0	0.175	1	1	0.63	0	0	32289.47	310	23.0	11.128	2	125	218	84	13	146	57	42	15	0.613636363636364	0.0	1.0	0.0	1	1	1	1	1	1	0	0	0.73	0.73	0.0
EGG05740	0.5408268	-0.2865005	4.8434995	.	.	.	.	.	0	.	0	.	0	.	0.094	0.0510000000000001	1	1	0.83	0	0	15962.88	162	-2.0	4.7582	3	81	115	44	8	93	26	12	14	0.392857142857143	0.0	0.0	0.0	1	1	1	1	1	1	0	0	5.94	14.45	0.0
EGF98967	0.5408268	-1.364851	4.593149	.	.	.	.	.	0	.	0	.	0	.	0.0	0.00700000000000001	1	1	0.84	0	0	24359.23	242	0.5	6.9402	2	115	180	66	14	134	13	7	6	0.581081081081081	0.0	0.0	0.0	1	1	1	1	1	1	0	0	10.53	25.96	0.0
EGG10041	0.5405163	2.915901	5.063901	.	.	.	.	.	0	.	0	.	0	.	0.124	0.518	1	1	0.08	0	0	20944.69	186	21.5	10.969	2	48	81	53	18	99	57	40	17	1.62857142857143	1.0	0.0	0.0	1	1	1	1	1	1	0	0	3.32	16.1	0.0
EGG02968	0.5384253	1.37405	5.03405	.	.	.	.	.	0	.	0	.	0	.	0.003	0.387	1	1	0.01	0	0	36959.66	327	5.5	8.7245	1	86	160	74	32	140	105	57	48	1.625	1.0	0.0	0.0	1	1	1	1	1	1	0	0	5.89	5.89	0.0
EGG06351	0.5384253	0.559950999999999	5.137951	.	.	.	.	.	0	.	0	.	0	.	0.0	0.237	1	1	0.03	0	0	40362.85	359	9.0	9.7819	0	100	172	102	34	176	104	58	46	1.06666666666667	0.0	0.0	0.0	1	1	1	1	1	1	0	0	1.16	1.16	0.0
EGG13183	0.5384253	1.1063885	5.2823885	.	.	.	.	.	0	.	0	.	0	.	0.021	0.283	1	1	0.07	0	0	29662.46	263	-4.0	5.4519	1	65	119	75	25	128	79	39	40	1.31914893617021	0.0	0.0	0.0	1	1	1	1	1	1	0	0	9.94	9.94	0.0
EGG04352	0.5378834	1.3694495	5.9894495	.	.	.	unaffected_pathogenicity	PHI:566	0	.	0	.	0	GH7	0.0	0.23	1	1	0.66	0	0	51637.02	477	0.0	6.4762	20	176	283	96	47	241	110	57	53	1.14285714285714	0.0	0.0	0.0	1	1	1	1	1	1	0	0	0.47	0.47	0.0
EGG09277	0.5347491	7.8856465	5.9356465	.	.	.	.	.	0	.	0	.	0	.	0.749	0.576	1	1	0.32	0	0	14089.0	123	-1.5	5.9595	3	37	55	32	19	63	29	15	14	1.9375	0.0	0.0	0.0	1	1	1	1	1	1	0	1	19.57	19.57	0.695652173913043
EGG05844	0.5303822	0.21285	5.94285	.	.	.	.	.	0	.	0	.	0	GH9	0.0	0.045	1	1	0.3	0	0	61933.29	552	-13.0	4.8553	6	177	285	142	92	311	126	59	67	1.03937007874016	0.0	0.0	0.0	1	1	1	1	1	1	0	0	0.01	0.21	0.0
EGG01881	0.5288632	4.333586	5.023586	.	.	.	.	.	0	.	0	.	0	.	0.422	0.463	1	1	0.01	0	0	27038.29	240	2.0	7.2929	3	60	111	76	25	126	62	33	29	1.91891891891892	0.0	0.0	0.0	1	1	1	1	1	1	0	1	15.83	16.96	0.652173913043478
EGG12212	0.52633375	3.4766445	5.9666445	.	.	.	.	.	0	.	0	.	0	.	0.344	0.241	1	1	0.17	0	0	12169.8	107	-3.5	5.448	2	27	50	28	17	59	30	15	15	1.09090909090909	0.0	0.0	0.0	1	1	1	1	1	1	0	0	5.14	5.14	0.0
EGG09523	0.52420145	-9.4041875	-4.3581875	.	.	.	.	.	0	.	0	.	0	.	0.0	0.159	0	1	0.85	0	1	15225.48	146	0.5	7.0017	0	54	99	47	9	85	9	5	4	1.05555555555556	0.0	0.0	0.0	1	1	1	1	1	1	1	2	18.62	41.34	1.0
EGF99531	0.5235639	3.925504	5.701504	.	.	.	.	.	0	.	0	.	0	.	0.184	0.52	1	1	0.1	0	0	25728.3	226	1.5	7.2428	2	65	97	67	28	122	55	29	26	1.19148936170213	0.0	0.0	0.0	1	1	1	1	1	1	0	0	0.19	0.32	0.0
EGF97183	0.5216985	1.1325285	5.6145285	.	.	.	.	.	0	.	0	.	0	.	0.002	0.251	1	1	0.29	0	0	37986.67	327	-1.5	6.4007	1	76	158	55	63	132	95	53	42	2.46153846153846	0.0	0.0	0.0	1	1	1	1	1	1	0	0	0.87	0.87	0.0
EGG05591	0.52067566	5.807239	5.543239	.	.	.	.	.	0	.	0	.	0	.	0.48	0.564	1	1	0.44	0	0	29330.98	267	5.0	7.9789	6	71	138	90	21	144	62	35	27	1.24489795918367	0.0	0.0	0.0	1	1	1	1	1	1	0	0	1.29	1.29	0.0
EGG05807	0.51939726	-2.72715	2.76885	.	.	.	.	.	0	.	0	.	0	.	0.0	0.084	1	1	0.82	1	0	38726.33	400	-13.5	3.9007	6	213	328	66	21	210	35	11	24	0.446808510638298	0.0	0.0	0.0	1	1	1	1	1	1	1	1	0.1	20.52	0.0
EGG08844	0.5191287	0.522	6.0	.	.	.	.	.	0	.	0	.	0	.	0.0	0.087	1	1	0.49	0	0	33326.8	329	-12.5	4.3057	1	130	203	56	22	180	41	16	25	0.328125	0.0	1.0	0.0	1	1	1	1	1	1	0	0	0.41	0.41	0.0
EGG05984	0.5180682	4.1658325	3.5338325	.	.	.	reduced_virulence,loss_of_pathogenicity	PHI:300,PHI:2826,PHI:4606,PHI:316,PHI:1015,PHI:311	0	.	0	.	0	.	0.002	0.27	1	1	0.36	0	0	33641.45	303	-8.5	4.839	4	100	168	85	45	163	77	36	41	1.2258064516129	.	.	.	0	0	0	0	0	0	0	0	0.0	0.01	0.0
EGG11080	0.5161046	8.0109495	5.8009495	.	.	.	reduced_virulence,effector_(plant_avirulence_determinant),unaffected_pathogenicity	PHI:4980,PHI:6869,PHI:6868,PHI:2978	0	.	0	.	0	GH12	0.003	0.532	1	1	0.46	0	0	34169.96	303	7.5	9.5357	1	88	158	70	42	165	61	35	26	1.35	0.0	0.0	0.0	1	1	1	1	1	1	0	1	15.97	16.11	0.695652173913043
EGG04637	0.5152365	7.035556	5.649556	.	.	.	.	.	0	.	0	.	0	.	0.688	0.543	1	1	0.13	0	0	16358.94	140	2.5	8.0243	1	30	60	36	22	72	42	23	19	2.94444444444444	0.0	0.0	0.0	1	1	1	1	1	1	0	1	18.3	18.3	0.85
EGG06827	0.5116833	0.8187535	5.7107535	.	.	.	reduced_virulence,unaffected_pathogenicity	PHI:2032,PHI:6121,PHI:541	0	.	0	.	0	CE10,CE1	0.0	0.018	1	1	0.4	0	0	59041.56	550	6.5	8.2999	5	186	309	150	58	323	106	58	48	0.921985815602837	0.0	1.0	0.0	1	0	1	1	1	1	0	0	3.16	6.77	0.0
EGF97786	0.5116833	0.116071500000002	5.9360715	.	.	.	.	.	0	.	0	.	0	GH27	0.0	0.03	1	1	0.49	0	0	60558.44	558	6.0	8.0625	8	207	319	175	54	299	113	61	52	0.896	0.0	0.0	0.0	1	1	1	1	1	1	0	0	0.03	0.11	0.0
EGF99826	0.5116833	-5.2209855	-0.5109855	.	.	.	.	.	0	.	0	.	0	.	0.0	0.215	0	0	0.32	0	0	46989.43	446	-1.0	6.3165	3	161	253	154	35	254	107	55	52	0.909090909090909	.	.	.	0	0	0	0	0	0	0	0	0.0	1.09	0.0
EGG00614	0.50785553	0.663141500000001	5.9011415	.	.	.	.	.	0	.	0	.	0	.	0.004	0.123	1	1	0.68	0	0	22481.15	213	-1.0	5.6826	6	90	139	55	20	118	30	15	15	0.696428571428571	0.0	1.0	1.0	1	1	1	1	1	1	0	0	0.74	0.74	0.0
EGG06935	0.50771385	4.2725305	5.8625305	.	.	.	.	.	0	.	0	.	0	.	0.467	0.268	1	1	0.14	0	0	17727.23	159	-3.5	5.4779	1	37	81	44	16	87	38	19	19	0.8	0.0	0.0	0.0	1	1	1	1	1	1	0	0	0.01	0.01	0.0
EGF97453	0.50754136	1.063301	5.995301	.	.	.	.	.	0	.	0	.	0	.	0.0	0.178	1	1	0.26	0	0	41545.01	374	18.5	9.8412	5	108	200	80	32	165	110	67	43	1.26315789473684	1.0	0.0	0.0	1	1	1	1	1	1	0	0	0.95	0.95	0.0
EGG00134	0.50315285	1.741175	5.965175	.	.	.	.	.	0	.	0	.	0	GH23	0.0	0.296	1	1	0.66	0	0	36869.92	349	18.0	9.2247	11	135	209	98	35	190	64	44	20	0.976470588235294	1.0	0.0	0.0	1	1	1	1	1	1	0	0	16.52	16.89	0.0
EGG02369	0.50218594	5.76534	5.97934	.	.	.	unaffected_pathogenicity	PHI:69	0	.	1	PF01083	0	CE5	0.001	0.13	1	1	0.64	0	0	34170.94	351	23.5	10.2857	7	175	225	82	23	234	57	41	16	0.486666666666667	1.0	0.0	0.0	1	1	1	1	1	1	0	1	17.43	17.55	0.695652173913043
EGG02404	0.50218594	5.8228815	5.8988815	.	.	.	.	.	0	.	1	PF01083	0	CE5	0.014	0.14	1	1	0.71	0	0	32897.47	341	20.0	10.1504	7	168	224	81	19	230	53	37	16	0.466666666666667	1.0	0.0	0.0	1	1	1	1	1	1	0	1	16.46	16.63	0.695652173913043
EGG10661	0.49998063	-8.4172015	-3.8272015	.	.	.	.	.	0	.	0	.	0	.	0.001	0.234	0	1	0.38	0	1	24931.51	230	-2.0	5.8482	7	81	123	75	32	133	19	10	9	1.59459459459459	0.0	0.0	0.0	1	1	1	1	1	1	2	0	7.24	34.55	0.0
EGG05479	0.4979844	-0.4483905	5.2456095	.	.	.	.	.	0	.	0	.	0	.	0.0	0.0510000000000001	1	1	0.12	0	0	71690.89	630	-0.5	6.4574	0	185	319	166	74	283	197	101	96	1.61458333333333	1.0	0.0	0.0	1	1	1	1	1	1	0	0	0.03	0.03	0.0
EGG12988	0.49593395	2.980079	5.344079	.	.	.	.	.	0	.	0	.	0	.	0.136	0.47	1	1	0.07	0	0	31314.62	271	3.5	7.6739	5	71	123	64	38	134	80	43	37	1.90243902439024	0.0	0.0	0.0	1	1	1	1	1	1	0	0	3.52	3.53	0.0
EGF98233	0.4941298	1.269141	5.985141	.	.	.	.	.	0	.	0	.	0	.	0.029	0.185	1	1	0.8	0	0	22211.46	218	12.5	10.8381	0	99	147	43	6	87	41	28	13	0.98	0.0	0.0	0.0	1	1	1	1	1	1	0	0	0.71	0.71	0.0
EGF98977	0.49360985	3.104932	5.468932	.	.	.	.	.	0	.	0	.	0	.	0.032	0.574	1	1	0.46	0	0	34065.39	314	4.5	7.4753	4	104	170	100	37	176	67	38	29	1.08108108108108	1.0	0.0	0.0	1	1	1	1	1	1	0	1	21.69	21.89	1.0
EGG00915	0.49221426	1.175272	5.971272	.	.	.	reduced_virulence,unaffected_pathogenicity	PHI:4509,PHI:4508	0	.	0	.	0	.	0.0	0.034	1	1	0.31	0	0	50442.11	460	-10.0	5.2628	3	149	259	117	61	237	104	51	53	1.0	1.0	0.0	0.0	1	1	1	1	1	1	0	0	0.13	0.13	0.0
EGG06602	0.49221426	0.526848500000001	5.9748485	.	.	.	.	.	0	.	0	.	0	.	0.0	0.092	1	1	0.45	0	0	53021.98	490	26.5	10.4346	2	167	282	102	42	228	120	76	44	0.888888888888889	0.0	0.0	0.0	1	1	1	1	1	1	0	0	0.48	0.48	0.0
EGG05748	0.49200597	5.147068	-0.102932	.	.	.	.	.	0	.	0	.	0	.	0.975	0.9	0	0	0.37	0	0	22028.45	200	3.5	7.537	9	68	106	61	20	113	46	26	20	1.0	.	.	.	0	0	0	0	0	0	0	0	0.9	1.16	0.0
EGF97759	0.49172765	11.4588235	5.8468235	.	.	.	.	.	1	MIAvrM14	1	PF00293	0	.	0.546	0.556	1	1	0.11	0	0	19014.52	166	-3.5	5.0834	4	41	80	42	19	87	52	25	27	1.3125	0.0	0.0	0.0	1	1	1	1	1	1	0	0	0.04	0.04	0.0
EGG08373	0.4915189	0.1739935	5.9999935	.	.	.	.	.	0	.	0	.	0	.	0.00700000000000001	0.022	1	1	0.63	0	0	7384.27	72	2.5	10.4103	0	33	48	23	5	40	11	7	4	0.4	0.0	0.0	0.0	1	1	1	1	1	1	0	0	0.8	0.8	0.0
EGG07218	0.49083906	2.1938905	5.1298905	.	.	.	reduced_virulence	PHI:6265	0	.	0	.	0	GH16	0.0	0.344	1	1	0.73	0	0	39444.72	359	-4.0	5.5929	7	127	206	79	47	176	74	37	37	1.42647058823529	1.0	0.0	0.0	1	0	1	1	1	1	0	0	11.99	12.05	0.0
EGG12858	0.48784277	3.603424	5.925424	.	.	.	.	.	0	.	0	.	0	.	0.079	0.534	1	1	0.75	0	0	13020.72	116	3.0	8.2204	6	48	62	27	15	55	15	9	6	2.4	0.0	0.0	0.0	1	1	1	1	1	1	0	0	2.03	2.04	0.0
EGG02461	0.487606	0.048	6.0	.	.	.	.	.	0	.	0	.	0	.	0.0	0.00800000000000001	1	1	0.79	0	0	10566.88	108	1.5	9.1628	0	52	79	38	3	65	6	4	2	0.282608695652174	0.0	0.0	0.0	1	1	1	1	1	1	0	1	19.05	19.05	0.777777777777778
EGG10703	0.48739612	5.4476875	4.6376875	.	.	.	.	.	0	.	0	.	0	.	0.83	0.305	1	1	0.63	0	0	18989.32	170	-3.0	4.3821	0	52	91	47	23	86	17	7	10	3.1	0.0	0.0	0.0	1	1	1	1	1	1	0	0	8.69	13.06	0.0
EGG03017	0.48672783	3.3915965	5.9955965	.	.	.	.	.	0	.	0	.	0	.	0.136	0.43	1	1	0.56	0	0	19206.1	176	20.0	10.9862	1	55	104	46	12	80	45	34	11	1.1	1.0	1.0	0.0	1	1	1	1	1	1	0	1	19.84	19.85	0.91304347826087
EGG05110	0.4838048	1.2219715	5.4399715	.	.	.	.	.	0	.	0	.	0	.	0.003	0.294	1	1	0.0	0	0	36431.47	321	5.0	7.2911	5	78	160	95	36	161	103	57	46	1.16949152542373	0.0	0.0	0.0	1	1	1	1	1	1	0	0	0.07	0.07	0.0
EGG12564	0.48165822	-0.239564500000001	5.7004355	.	.	.	.	.	0	.	0	.	0	.	0.0	0.01	1	1	0.66	0	0	69172.95	631	-2.5	6.2366	5	206	351	173	72	326	133	69	64	1.16666666666667	0.0	0.0	0.0	1	0	1	1	1	1	0	0	7.97	9.79	0.0
EGG11052	0.48125753	-0.694839999999998	5.25116	.	.	.	.	.	0	.	0	.	0	.	0.0	0.00900000000000001	1	1	0.0	0	0	121637.34	1085	7.0	6.8328	4	307	539	256	112	483	320	173	147	1.25	1.0	0.0	0.0	1	0	1	1	1	1	0	0	0.29	0.3	0.0
EGG08894	0.47884327	0.0318495000000003	5.9718495	.	.	.	.	.	0	.	0	.	0	.	0.0	0.01	1	1	0.59	0	0	37167.36	393	-12.5	4.3656	0	228	284	99	32	228	51	21	30	0.309677419354839	0.0	0.0	0.0	1	1	1	1	1	1	0	0	2.82	9.44	0.0
EGG12344	0.47578564	0.438370000000001	5.85637	.	.	.	.	.	0	.	0	.	0	.	0.001	0.096	1	1	0.71	0	0	30773.61	295	-8.5	4.4655	2	124	182	107	29	172	47	20	27	0.771084337349398	0.0	0.0	0.0	1	1	1	1	1	1	0	0	0.02	0.26	0.0
EGG01118	0.47533745	1.0976615	5.9156615	.	.	.	.	.	0	.	0	.	0	.	0.00800000000000001	0.189	1	1	0.66	0	0	14943.07	141	1.5	7.8143	2	56	88	46	14	79	16	9	7	1.03448275862069	0.0	1.0	0.0	1	1	1	1	1	1	0	0	0.85	1.0	0.0
EGF99973	0.4736509	0.885215500000001	5.6252155	.	.	.	unaffected_pathogenicity	PHI:7320	0	.	0	.	0	GH18	0.0	0.21	1	1	0.63	0	0	46092.83	417	19.0	9.7236	5	136	220	115	61	237	92	57	35	1.3010752688172	0.0	0.0	0.0	1	1	1	1	1	1	0	0	3.3	3.46	0.0
EGF99967	0.47245827	1.2674985	5.9594985	.	.	.	.	.	0	.	0	.	0	.	0.016	0.202	1	1	0.8	0	0	22358.69	219	11.5	10.638	0	99	146	45	9	91	43	29	14	0.923076923076923	0.0	0.0	0.0	1	1	1	1	1	1	0	0	2.01	2.01	0.0
EGG05409	0.4722406	0.9301725	5.7481725	.	.	.	.	.	0	.	0	.	0	.	0.0	0.197	1	1	0.4	0	0	44852.73	408	-7.0	5.1062	3	125	210	119	44	232	89	43	46	1.06382978723404	0.0	0.0	0.0	1	1	1	1	1	1	0	0	0.76	1.19	0.0
EGF98648	0.47185335	-0.730138999999999	5.191861	.	.	.	.	.	0	.	0	.	0	.	0.0	0.013	1	1	0.0	0	0	53561.39	472	2.0	6.7436	2	125	216	152	58	256	121	65	56	1.1547619047619	0.0	0.0	0.0	1	1	1	1	1	1	0	0	9.59	9.6	0.0
EGG04889	0.46761656	5.2175345	5.7215345	.	.	.	.	.	0	.	0	.	0	.	0.541	0.375	1	1	0.66	0	0	29564.15	290	4.5	8.3433	5	115	185	118	18	175	42	24	18	0.887323943661972	0.0	0.0	0.0	1	1	1	1	1	1	0	0	0.16	0.79	0.0
EGG04573	0.46753365	3.6994385	5.9734385	.	.	.	.	.	0	.	0	.	0	.	0.13	0.491	1	1	0.36	0	0	16704.17	143	13.0	10.1944	4	39	65	40	23	75	33	24	9	1.72727272727273	0.0	0.0	1.0	1	1	1	1	1	1	0	0	6.44	6.45	0.0
EGG12402	0.46460056	-0.441514999999999	5.312485	.	.	.	.	.	0	.	0	.	0	.	0.0	0.041	1	1	0.11	0	0	58471.73	509	4.5	6.8459	2	119	227	116	76	241	134	75	59	1.775	0.0	0.0	0.0	1	1	1	1	1	1	0	0	0.0	0.03	0.0
EGG07077	0.46276784	0.186447000000003	5.094447	.	.	.	.	.	0	.	0	.	0	.	0.0	0.182	1	1	0.82	0	0	16912.41	167	-5.0	4.2131	3	75	123	47	8	103	18	7	11	0.333333333333333	0.0	0.0	0.0	1	1	1	1	1	1	0	0	4.35	8.07	0.0
EGG08371	0.46105418	0.8124105	5.8704105	.	.	.	.	.	0	.	0	.	0	.	0.0490000000000001	0.108	1	1	0.27	0	0	36328.07	337	16.0	9.9886	0	75	203	69	22	194	101	61	40	0.523076923076923	1.0	0.0	0.0	1	1	1	1	1	1	0	1	19.19	19.19	0.85
EGG06436	0.45332766	-0.1405	4.6235	.	.	.	.	.	0	.	0	.	0	.	0.002	0.204	1	1	0.87	0	0	20895.49	200	0.0	6.1263	11	91	139	46	9	101	24	12	12	0.760869565217391	0.0	0.0	0.0	1	1	1	1	1	1	0	0	0.56	0.57	0.0
EGG07982	0.45326337	0.910130500000002	5.6321305	.	.	.	.	.	0	.	0	.	0	.	0.001	0.212	1	1	0.26	0	0	37823.45	327	-3.5	6.2797	1	76	160	57	64	134	94	52	42	2.325	0.0	0.0	0.0	1	1	1	1	1	1	0	0	0.87	0.87	0.0
EGG12023	0.45289963	3.587837	5.615837	.	.	.	.	.	0	.	0	.	0	.	0.202	0.46	1	1	0.21	0	0	16983.1	150	-8.5	4.3674	1	37	67	43	18	76	32	13	19	1.40740740740741	0.0	0.0	0.0	1	1	1	1	0	1	0	1	19.66	19.69	0.75
EGG04068	0.44887668	2.2708025	5.7028025	.	.	.	unaffected_pathogenicity	PHI:1087	0	.	0	.	0	.	0.0	0.428	1	1	0.46	0	0	42244.68	370	8.0	7.8995	8	100	188	81	60	199	86	50	36	1.19480519480519	0.0	1.0	1.0	1	1	1	1	1	1	0	0	0.45	0.48	0.0
EGG11913	0.44288698	0.264547500000002	5.9945475	.	.	.	.	.	0	.	0	.	0	.	0.004	0.041	1	1	0.6	0	0	18930.14	185	19.0	12.5119	0	91	127	63	3	90	35	27	8	0.289855072463768	0.0	1.0	1.0	1	1	1	1	1	1	0	0	0.08	0.08	0.0
EGG11908	0.44288698	0.248046000000001	5.996046	.	.	.	.	.	0	.	0	.	0	.	0.001	0.041	1	1	0.65	0	0	19184.45	187	22.0	12.6856	0	90	130	60	3	90	34	28	6	0.328571428571429	0.0	1.0	1.0	1	1	1	1	1	1	0	0	0.05	0.05	0.0
EGG08820	0.4397429	-2.9283555	-3.3603555	.	.	.	.	.	0	.	0	.	0	.	0.768	0.304	0	1	0.48	0	1	11250.43	107	1.0	7.5904	4	36	60	43	9	78	11	6	5	0.8	0.0	0.0	0.0	1	1	1	1	0	1	0	2	32.97	42.04	0.842105263157895
EGF99796	0.43898538	1.8693745	5.9133745	.	.	.	.	.	0	.	0	.	0	.	0.076	0.25	1	1	0.16	0	0	14116.35	123	-3.5	4.8258	2	29	55	38	15	70	28	13	15	1.42105263157895	0.0	0.0	0.0	1	1	1	1	1	1	0	1	21.45	21.49	0.652173913043478
EGG11733	0.43648386	2.085782	5.535782	.	.	.	.	.	0	.	0	.	0	.	0.073	0.352	1	1	0.03	0	0	27116.89	237	0.0	6.5029	2	47	106	64	27	112	80	43	37	1.80555555555556	0.0	0.0	0.0	1	1	1	1	1	1	0	0	2.0	2.0	0.0
EGG06919	0.4361482	4.801053	5.723053	.	.	.	unaffected_pathogenicity,loss_of_pathogenicity	PHI:2849,PHI:407	0	.	1	PF01083	0	CE5	0.0	0.013	1	1	0.79	0	0	40404.85	417	0.5	6.6767	8	217	278	97	26	253	54	28	26	0.538461538461538	0.0	0.0	0.0	1	0	1	1	1	1	0	0	0.04	0.55	0.0
EGG05114	0.4350627	-0.103937499999998	5.5120625	.	.	.	.	.	0	.	0	.	0	.	0.0	0.064	1	1	0.3	0	0	33661.24	322	-20.5	4.3899	2	121	195	89	12	155	106	44	62	0.584269662921348	0.0	0.0	0.0	1	1	1	1	1	1	0	0	12.67	12.69	0.0
EGG06923	0.43217754	0.8649495	5.9289495	.	.	.	.	.	0	.	0	.	0	.	0.0	0.156	1	1	0.77	0	0	26601.47	244	-12.0	4.0448	10	96	153	54	29	127	35	12	23	1.04166666666667	0.0	0.0	0.0	1	1	1	1	1	1	0	0	0.68	0.7	0.0
EGG05628	0.42949873	1.4268375	5.2968375	.	.	.	.	.	0	.	0	.	0	.	0.025	0.33	1	1	0.0500000000000001	0	0	29508.92	255	-0.5	6.3507	3	60	113	74	36	144	70	36	34	1.41666666666667	0.0	0.0	0.0	1	1	1	1	1	1	0	0	16.58	16.59	0.0
EGG04175	0.42751476	1.305039	5.583039	.	.	.	.	.	0	.	0	.	0	.	0.083	0.204	1	1	0.42	0	0	31444.37	308	11.5	10.3579	1	144	186	93	16	164	69	41	28	0.614583333333333	0.0	0.0	1.0	1	1	1	1	0	1	0	0	12.19	12.21	0.0
EGG08666	0.42255595	6.9321785	5.0781785	.	.	.	.	.	0	.	0	.	0	.	0.736	0.573	1	1	0.09	0	0	28373.75	254	6.0	8.4845	4	70	120	82	23	129	71	40	31	1.55555555555556	0.0	0.0	0.0	1	1	1	1	1	1	0	0	3.33	3.96	0.0
EGG01215	0.42165762	3.9196685	1.0036685	.	.	.	.	.	0	.	0	.	0	.	0.717	0.769	1	1	0.55	1	0	19893.16	179	11.5	10.1196	1	45	86	50	16	91	47	31	16	1.4	.	.	.	1	0	1	0	0	1	1	1	6.34	25.83	0.0
EGF97652	0.42023396	-2.3408565	2.5791435	.	.	.	.	.	0	.	0	.	0	.	0.0	0.18	1	1	0.94	1	0	38742.33	368	-7.5	4.5128	10	147	232	98	34	213	46	20	26	0.786407766990291	0.0	0.0	0.0	1	1	1	1	1	1	1	0	0.15	11.51	0.0
EGG07584	0.4173172	0.961805500000001	5.7798055	.	.	.	.	.	0	.	0	.	0	.	0.0	0.197	1	1	0.64	0	0	42021.95	381	-7.5	4.8965	8	116	212	98	45	222	72	34	38	1.18518518518519	0.0	0.0	0.0	1	1	1	1	1	1	0	0	5.05	5.12	0.0
EGG06836	0.41305017	0.5204695	5.6204695	.	.	.	.	.	0	.	0	.	0	.	0.002	0.148	1	1	0.87	0	0	15350.14	152	-4.0	4.5513	7	78	106	36	8	82	23	10	13	0.477272727272727	0.0	0.0	0.0	1	1	1	1	0	1	0	1	20.73	20.73	0.826086956521739
EGG08565	0.4110303	1.788523	5.886523	.	.	.	.	.	0	.	0	.	0	.	0.0	0.317	1	1	0.62	0	0	30264.28	284	1.5	7.5182	6	102	157	78	33	167	18	10	8	1.2258064516129	0.0	0.0	0.0	1	1	1	1	1	1	0	0	14.91	22.21	0.0
EGG00072	0.4078795	-0.544387000000001	5.059613	.	.	.	.	.	0	.	0	.	0	.	0.0	0.066	1	1	0.07	0	0	104459.33	922	-1.0	6.4768	2	250	458	219	138	430	243	135	108	1.13253012048193	1.0	0.0	0.0	1	0	1	1	1	1	0	0	0.22	0.26	0.0
EGG01149	0.40767807	5.3762165	5.5242165	.	.	.	.	.	0	.	1	PF03330	0	.	0.0	0.142	1	1	0.34	0	0	47811.89	438	2.0	7.0155	6	151	264	100	36	196	109	57	52	1.11363636363636	1.0	0.0	0.0	1	0	1	1	1	1	0	0	0.17	0.17	0.0
EGG04673	0.40169746	7.4569215	5.3009215	.	.	.	unaffected_pathogenicity,effector_(plant_avirulence_determinant),reduced_virulence	PHI:6869,PHI:6868,PHI:2978	0	.	0	.	0	GH12	0.002	0.524	1	1	0.63	0	0	35601.57	314	9.5	9.604	1	91	158	76	47	172	64	38	26	1.44262295081967	0.0	0.0	0.0	1	1	1	1	0	1	0	0	12.51	12.65	0.0
EGG06815	0.40151268	2.906804	5.846804	.	.	.	.	.	0	.	0	.	0	.	0.0590000000000001	0.451	1	1	0.44	0	0	24468.49	218	22.5	10.6072	8	71	117	60	21	110	55	40	15	1.51351351351351	1.0	0.0	0.0	1	1	1	1	1	1	0	0	4.12	4.69	0.0
EGG09868	0.40120545	2.315497	5.993497	.	.	.	.	.	0	.	0	.	0	.	0.002	0.385	1	1	0.19	0	0	35943.84	326	23.0	8.9678	16	113	177	80	35	157	106	69	37	0.905405405405405	1.0	0.0	0.0	1	1	1	1	1	1	0	0	0.42	0.42	0.0
EGG09165	0.4001096	7.6545505	4.1565505	.	.	.	.	.	0	.	0	.	0	.	0.731	0.852	1	1	0.39	0	0	21842.89	191	1.0	6.7582	1	50	88	51	28	97	48	26	22	1.92857142857143	0.0	0.0	0.0	1	1	0	1	0	1	0	1	21.56	21.6	0.956521739130435
EGG04522	0.39735463	9.3436585	4.6276585	.	.	.	.	.	0	.	0	.	0	.	0.997	0.789	1	1	0.32	0	0	12343.49	112	1.0	7.081	4	30	51	34	11	66	30	16	14	1.85714285714286	0.0	0.0	0.0	1	0	0	1	0	1	0	1	18.09	18.09	0.739130434782609
EGG01221	0.3945682	-0.6345	5.2215	.	.	.	.	.	0	.	0	.	0	.	0.0	0.024	1	1	0.83	0	0	21566.73	222	-1.0	4.8289	2	132	177	59	9	114	15	7	8	0.333333333333333	0.0	0.0	0.0	1	1	1	1	1	1	0	0	4.73	6.3	0.0
EGG05037	0.3932648	-1.926534	2.501466	.	.	.	.	.	0	.	0	.	0	.	0.016	0.246	1	1	0.83	1	0	23221.13	218	2.0	7.0268	4	86	133	58	28	113	29	17	12	1.3953488372093	0.0	0.0	0.0	1	1	1	1	1	1	1	1	8.75	29.16	0.0
EGG01209	0.3877743	11.3954005	4.4094005	.	.	.	unaffected_pathogenicity,increased_virulence_(hypervirulence)	PHI:2383,PHI:69	0	.	1	PF01083	0	CE5	0.728	0.603	1	1	0.38	0	0	27227.22	248	2.5	7.5842	6	76	132	71	24	142	52	28	24	1.05660377358491	0.0	0.0	0.0	1	1	0	1	0	1	0	1	18.24	18.53	1.0
EGF98060	0.38245818	0.83961	5.87961	.	.	.	.	.	0	.	0	.	0	.	0.0	0.16	1	1	0.04	0	0	48427.69	428	15.0	9.0609	7	116	214	94	48	197	124	73	51	1.50666666666667	0.0	0.0	0.0	1	1	1	1	1	1	0	0	0.2	0.2	0.0
EGG04955	0.38202512	0.800541000000001	5.746541	.	.	.	reduced_virulence,unaffected_pathogenicity	PHI:2921,PHI:1011,PHI:9058,PHI:2920,PHI:3919,PHI:9074,PHI:9075,PHI:552,PHI:397,PHI:48	0	.	0	.	0	AA1_3,AA1_2,AA1_1	0.0	0.00900000000000001	1	1	0.7	0	0	71091.86	642	10.5	7.4611	9	191	357	184	82	359	136	79	57	1.01398601398601	1.0	0.0	0.0	1	0	1	1	1	1	0	0	0.02	0.41	0.0
EGG10620	0.3803735	2.2363475	5.7703475	.	.	.	.	.	0	.	0	.	0	.	0.00600000000000001	0.405	1	1	0.23	0	0	36967.06	328	4.0	6.8773	7	88	159	82	50	174	83	48	35	1.31034482758621	0.0	0.0	0.0	1	1	1	1	1	1	0	0	0.01	0.01	0.0
EGG01473	0.3793434	2.2441975	5.9901975	.	.	.	reduced_virulence	PHI:811	0	.	0	.	0	.	0.0	0.209	1	1	0.46	0	0	46231.59	425	6.0	7.0159	14	160	246	91	61	224	86	51	35	0.845360824742268	0.0	0.0	0.0	1	1	1	1	1	1	0	0	0.02	0.03	0.0
EGG01817	0.37841347	0.446421000000002	5.720421	.	.	.	.	.	0	.	0	.	0	.	0.0	0.121	1	1	0.19	0	0	36576.08	334	18.5	10.2456	4	108	185	99	31	178	89	56	33	0.958333333333333	1.0	0.0	0.0	1	1	1	1	1	1	0	0	0.06	0.09	0.0
EGG10482	0.37526518	0.923334	5.375334	.	.	.	.	.	0	.	0	.	0	.	0.0	0.258	1	1	0.29	0	0	38596.53	338	-1.5	6.3097	3	92	163	82	53	176	75	40	35	1.43333333333333	0.0	0.0	0.0	1	0	1	1	1	0	0	0	0.36	0.37	0.0
EGF99965	0.37352246	1.157499	5.999499	.	.	.	.	.	0	.	0	.	0	.	0.046	0.147	1	1	0.68	0	0	27981.08	279	-4.0	5.5173	2	107	204	54	12	155	46	23	23	0.373831775700935	1.0	0.0	0.0	1	1	1	1	1	1	0	0	0.61	0.61	0.0
EGG09870	0.3613172	0.781355	5.869355	.	.	.	.	.	0	.	0	.	0	.	0.003	0.149	1	1	0.68	0	0	31934.66	305	-1.0	6.2212	5	114	205	72	30	165	56	29	27	0.835443037974684	0.0	0.0	0.0	1	1	1	1	1	1	0	0	2.08	2.25	0.0
EGF99236	0.36088878	-0.799667999999999	5.146332	.	.	.	.	.	0	.	0	.	0	.	0.0	0.00900000000000001	1	1	0.01	0	0	116564.58	1046	11.5	7.718	4	310	538	246	95	475	291	157	134	1.08866995073892	1.0	0.0	0.0	1	0	1	1	1	1	0	0	0.0	0.08	0.0
EGG11593	0.36047712	-0.196101499999998	5.7318985	.	.	.	.	.	0	.	0	.	0	.	0.0	0.012	1	1	0.7	0	0	41472.09	445	5.5	8.56	0	210	330	146	28	334	28	19	9	0.25	0.0	1.0	0.0	1	0	1	1	1	1	0	0	5.18	28.86	0.0
EGG12680	0.35627306	5.183547	5.997547	.	.	.	reduced_virulence,unaffected_pathogenicity,increased_virulence_(hypervirulence)	PHI:278,PHI:9526,PHI:1029,PHI:540,PHI:1028,PHI:9527	0	.	0	.	0	CE8	0.0	0.031	1	1	0.72	0	0	60399.94	552	12.5	8.8782	5	175	325	153	64	291	103	61	42	1.20512820512821	0.0	0.0	0.0	1	1	1	1	1	1	0	0	0.0	0.01	0.0
EGG10384	0.35415024	-10.2055535	-4.4635535	.	.	.	.	.	0	.	0	.	0	.	0.0	0.043	0	1	0.83	0	1	14785.39	150	3.0	10.1912	0	81	108	49	6	75	16	10	6	0.543478260869565	0.0	0.0	0.0	1	1	1	1	1	1	1	2	21.58	41.05	0.826086956521739
EGG07932	0.35213387	8.6152255	5.8492255	.	.	.	.	.	0	.	0	.	0	.	0.937	0.524	1	1	0.13	0	0	21742.45	195	-6.5	4.781	1	45	94	58	9	84	48	22	26	1.73333333333333	0.0	0.0	0.0	1	1	1	1	1	1	0	0	5.91	6.1	0.0
EGG10159	0.3497274	5.1854765	5.6694765	.	.	.	reduced_virulence,unaffected_pathogenicity	PHI:4971,PHI:4974,PHI:4972,PHI:3017,PHI:4973,PHI:4970	1	Cgfl	1	PF02128	0	.	0.0	0.086	1	1	0.19	0	0	101189.73	915	-5.0	6.324	11	297	499	234	129	461	240	129	111	0.994791666666667	0.0	1.0	0.0	1	0	1	1	1	1	0	0	0.32	0.33	0.0
EGG03279	0.3478138	0.019215	5.491215	.	.	.	.	.	0	.	0	.	0	.	0.0	0.088	1	1	0.07	0	0	49318.12	440	-6.0	5.7645	2	125	210	107	34	179	133	67	66	2.11764705882353	1.0	0.0	0.0	1	1	1	1	1	1	0	0	0.06	0.06	0.0
EGG07059	0.34717602	1.678539	5.914539	.	.	.	unaffected_pathogenicity	PHI:566	0	.	0	.	0	GH7	0.0	0.294	1	1	0.25	0	0	50352.78	455	-1.5	6.1734	18	146	249	96	47	230	116	59	57	1.33333333333333	0.0	0.0	0.0	1	1	1	1	1	1	0	0	0.0	0.0	0.0
EGF97857	0.34533533	6.259848	5.995848	.	.	.	.	.	0	.	0	.	0	.	0.977	0.067	1	1	0.64	0	0	14785.34	148	-0.5	5.7682	1	73	98	29	13	91	22	11	11	0.333333333333333	0.0	0.0	1.0	1	1	1	1	1	1	0	0	3.52	3.61	0.0
EGG08922	0.34300768	1.0333035	5.9733035	.	.	.	reduced_virulence,unaffected_pathogenicity	PHI:2843,PHI:3601,PHI:7259,PHI:228,PHI:7231,PHI:9057,PHI:105,PHI:3600,PHI:7565	0	.	0	.	0	.	0.0	0.01	1	1	0.7	0	0	66187.47	621	-9.5	4.7782	9	243	373	173	65	350	95	44	51	0.801282051282051	0.0	0.0	0.0	1	1	1	1	1	1	0	0	12.23	12.43	0.0
EGG11167	0.3429017	5.3366975	4.5386975	.	.	.	.	.	0	.	0	.	0	.	0.395	0.738	1	1	0.1	0	0	25880.65	235	14.5	10.4766	0	69	108	70	24	119	55	36	19	1.41666666666667	0.0	0.0	0.0	1	1	0	1	0	1	0	1	21.93	21.93	1.0
EGG01066	0.33885664	1.7156175	5.6156175	.	.	.	unaffected_pathogenicity	PHI:547	0	.	0	.	0	GH5_22,GH5_4,GH5_39,GH5_40,GH5_8,GH5_38,GH5,GH5_2,GH5_54,GH5_46,GH5_52,GH5_25,GH5_26,GH5_1,GH5_36,GH5_47,GH5_37,GH5_5,GH5_21	0.0	0.35	1	1	0.63	0	0	39950.06	366	-6.0	5.3365	4	112	199	110	39	202	75	37	38	1.05063291139241	0.0	0.0	0.0	1	1	1	1	1	1	0	0	1.41	3.8	0.0
EGF98993	0.33711907	3.249802	5.805802	.	.	.	.	.	0	.	0	.	0	.	0.175	0.399	1	1	0.12	0	0	16843.49	144	0.0	6.4867	2	32	58	33	26	80	46	24	22	1.82608695652174	0.0	0.0	0.0	1	1	1	1	1	1	0	1	15.69	15.75	1.0
EGG06558	0.33648738	1.2470855	5.4110855	.	.	.	.	.	0	.	0	.	0	.	0.005	0.301	1	1	0.02	0	0	35358.74	311	-1.5	6.2854	6	76	158	91	38	155	102	53	49	1.20338983050847	0.0	0.0	0.0	1	1	1	1	1	1	0	0	0.42	0.42	0.0
EGG09594	0.33611175	1.1445485	5.9985485	.	.	.	.	.	0	.	0	.	0	.	0.109	0.082	1	1	0.63	0	0	7235.04	71	-4.5	4.079	3	34	46	22	4	39	12	4	8	0.6	0.0	0.0	0.0	1	1	1	1	1	1	0	0	1.78	1.78	0.0
EGG09596	0.33611175	1.1018975	5.9978975	.	.	.	.	.	0	.	0	.	0	.	0.0490000000000001	0.135	1	1	0.68	0	0	7828.73	76	-3.5	4.2653	3	36	50	24	6	42	13	5	8	0.65	0.0	0.0	0.0	1	1	1	1	1	1	0	0	1.69	1.69	0.0
EGG08561	0.33482423	1.252172	5.826172	.	.	.	reduced_virulence	PHI:3813,PHI:3859	0	.	0	.	0	GH5_33,GH5_22,GH5_4,GH5_14,GH5_39,GH5_9,GH5,GH5_44,GH5_23,GH5_54,GH5_46,GH5_15,GH5_52,GH5_25,GH5_1,GH5_36,GH5_45,GH5_49,GH5_50,GH5_47	0.0	0.071	1	1	0.23	0	0	53014.29	471	-2.5	6.1902	6	148	237	115	71	246	112	58	54	1.14736842105263	1.0	0.0	0.0	1	1	1	1	1	1	0	0	0.02	0.04	0.0
EGG05228	0.3339651	5.679721	0.033721	.	.	.	.	.	0	.	0	.	0	.	0.997	0.944	0	0	0.79	0	0	11145.66	104	2.0	7.6094	5	39	64	31	10	58	21	12	9	1.08695652173913	.	.	.	0	0	0	0	0	0	0	0	0.0	0.01	0.0
EGG03383	0.33308017	4.713889	5.775889	.	.	.	.	.	0	.	0	.	0	CBM63	0.263	0.56	1	1	0.65	0	0	26772.68	249	6.5	8.2271	9	84	150	65	27	153	45	27	18	0.742857142857143	0.0	0.0	0.0	1	1	1	1	1	1	0	0	16.93	16.93	0.0
EGG11079	0.33252826	-0.359608499999999	5.4543915	.	.	.	.	.	0	.	0	.	0	.	0.0	0.031	1	1	0.0	0	0	101230.49	874	-1.5	6.4282	5	217	383	220	115	401	276	144	132	2.00917431192661	1.0	0.0	0.0	1	1	1	1	1	1	0	0	0.03	0.03	0.0
EGG05336	0.33202124	1.453978	5.407978	.	.	.	.	.	0	.	0	.	0	.	0.03	0.311	1	1	0.1	0	0	30859.45	277	-5.5	5.3767	0	83	143	63	27	126	75	37	38	1.11764705882353	0.0	0.0	0.0	1	1	1	1	1	1	0	1	17.6	17.6	0.826086956521739
EGG01548	0.32765988	4.3051155	5.7751155	.	.	.	.	.	0	.	0	.	0	.	0.494	0.261	1	1	0.14	0	0	26751.52	240	4.5	7.9485	2	60	139	65	27	125	58	33	25	1.16326530612245	0.0	0.0	0.0	1	1	1	1	1	1	0	0	0.21	0.21	0.0
EGG11759	0.32609844	0.259149500000001	5.8571495	.	.	.	.	.	0	.	0	.	0	.	0.0	0.067	1	1	0.87	0	0	30823.09	305	-16.5	3.8396	0	150	229	89	17	136	40	12	28	1.11111111111111	0.0	0.0	0.0	1	1	1	1	1	1	0	0	0.07	0.07	0.0
EGG05363	0.3236198	-0.118016499999999	5.7259835	.	.	.	.	.	0	.	0	.	0	.	0.0	0.026	1	1	0.0	0	0	58048.04	509	8.0	7.7344	1	139	227	143	62	247	144	80	64	1.42682926829268	0.0	0.0	0.0	1	1	1	1	1	1	0	0	0.28	0.45	0.0
EGG00351	0.32352212	-3.0619105	2.5840895	.	.	.	.	.	0	.	0	.	0	.	0.0	0.0590000000000001	1	1	0.21	1	0	49136.36	439	1.0	6.6077	1	124	225	126	61	224	107	58	49	1.37333333333333	0.0	0.0	0.0	1	1	1	1	1	1	1	1	1.46	23.19	0.0
EGG09956	0.32180613	-0.68625	4.86375	.	.	.	.	.	0	.	0	.	0	.	0.0	0.075	1	1	0.0	0	0	72601.63	630	-4.5	6.1287	1	126	255	198	76	327	185	95	90	1.75	0.0	0.0	0.0	1	1	1	1	1	1	0	1	18.38	18.38	0.8
EGF98329	0.32142192	-0.303202000000001	5.510798	.	.	.	.	.	0	.	0	.	0	.	0.0	0.031	1	1	0.77	0	0	44115.54	444	3.5	7.0861	0	184	315	129	23	265	55	32	23	0.341463414634146	0.0	0.0	0.0	1	0	1	1	1	1	0	0	9.84	9.87	0.0
EGG09565	0.32142192	-0.2767505	5.6572495	.	.	.	.	.	0	.	0	.	0	.	0.0	0.011	1	1	0.76	0	0	44674.32	471	-2.5	6.0114	0	235	356	140	26	303	48	25	23	0.261083743842365	0.0	0.0	0.0	1	0	1	1	1	1	0	0	5.93	6.13	0.0
EGG04392	0.3197863	0.163483500000002	5.9714835	.	.	.	.	.	0	.	0	.	0	.	0.0	0.032	1	1	0.27	0	0	54496.39	502	-6.0	5.4784	10	165	279	152	45	258	119	59	60	1.15686274509804	1.0	0.0	0.0	1	1	1	1	1	1	0	0	0.02	0.03	0.0
EGG01696	0.31911764	0.6590835	5.9990835	.	.	.	.	.	0	.	0	.	0	.	0.0	0.11	1	1	0.65	0	0	46316.66	460	29.0	11.054	4	214	328	111	10	238	93	62	31	0.402298850574713	1.0	0.0	0.0	1	1	1	1	1	1	0	0	0.07	0.08	0.0
EGG00744	0.31635034	3.3168835	5.9988835	.	.	.	.	.	0	.	0	.	0	.	0.234	0.319	1	1	0.43	0	0	25548.86	246	13.0	10.4214	3	103	159	55	6	112	62	38	24	0.666666666666667	0.0	1.0	0.0	1	1	1	1	1	1	0	0	0.72	0.72	0.0
EGG05819	0.3135816	-0.0959664999999994	5.7600335	.	.	.	.	.	0	.	0	.	0	GH51	0.0	0.024	1	1	0.04	0	0	70938.92	635	18.5	9.47	6	193	316	166	76	329	166	95	71	1.26717557251908	1.0	0.0	0.0	1	1	1	1	1	1	0	0	0.03	0.03	0.0
EGG01148	0.3132973	0.552848999999999	5.850849	.	.	.	.	.	0	.	0	.	0	.	0.0	0.117	1	1	0.19	0	0	37872.83	343	6.0	7.2226	4	112	186	92	44	170	76	45	31	1.171875	0.0	0.0	0.0	1	1	1	1	1	1	0	0	0.01	0.02	0.0
EGG10436	0.3117023	2.076416	5.994416	.	.	.	.	.	0	.	0	.	0	.	0.174	0.173	1	1	0.18	0	0	12921.42	119	-11.5	3.987	1	37	66	39	9	64	31	10	21	0.75	0.0	0.0	0.0	1	1	1	1	1	1	0	0	1.86	1.86	0.0
EGF99925	0.30730176	1.245551	5.997551	.	.	.	.	.	0	.	0	.	0	.	0.028	0.18	1	1	0.74	0	0	23348.45	229	10.5	10.2216	0	107	158	46	8	85	59	36	23	1.0	1.0	0.0	0.0	1	1	1	1	1	1	0	0	0.56	0.56	0.0
EGG12955	0.30691236	5.0495985	5.9655985	.	.	.	.	.	0	.	1	PF03330	0	.	0.0	0.014	1	1	0.46	0	0	47074.32	448	-3.0	5.9965	8	184	282	130	33	218	98	50	48	0.738738738738739	0.0	0.0	0.0	1	1	1	1	1	1	0	0	3.07	3.07	0.0
EGG12669	0.30476117	1.053049	5.727049	.	.	.	.	.	0	.	0	.	0	GH17	0.0	0.221	1	1	0.33	0	0	39524.86	352	-6.0	5.0676	10	108	184	96	49	194	75	36	39	1.47692307692308	0.0	0.0	0.0	1	1	1	1	1	1	0	0	3.3	7.01	0.0
EGG04476	0.30410466	0.0509085000000007	5.7989085	.	.	.	.	.	0	.	0	.	0	.	0.002	0.04	1	1	0.57	0	0	29811.8	286	-6.0	4.5998	6	119	187	64	28	156	49	22	27	0.547619047619048	0.0	0.0	0.0	1	1	1	1	1	1	0	0	0.03	0.11	0.0
EGG03097	0.3034887	0.799389	5.593389	.	.	.	.	.	0	.	0	.	0	.	0.001	0.2	1	1	0.0500000000000001	0	0	37159.92	327	-1.0	6.3842	4	89	162	86	45	168	92	49	43	1.0	0.0	0.0	0.0	1	1	1	1	1	1	0	0	0.08	0.08	0.0
EGG06712	0.30211502	-0.8192	-3.6992	.	.	.	.	.	0	.	0	.	0	.	0.95	0.53	0	1	0.65	0	1	18561.14	180	1.0	6.839	4	68	109	59	17	112	17	10	7	1.11363636363636	0.0	0.0	0.0	1	1	1	1	1	1	0	3	22.68	66.01	0.695652173913043
EGG13147	0.30104002	4.221788	5.017788	.	.	.	.	.	0	.	1	PF05730	0	.	0.0	0.034	1	1	0.92	0	0	16986.18	175	-1.5	4.8183	8	94	137	69	10	113	15	7	8	0.439393939393939	0.0	0.0	0.0	1	1	1	1	1	1	0	0	4.07	17.17	0.0
EGF98285	0.29635763	5.2861325	0.0601325	.	.	.	.	.	0	.	0	.	0	.	1.0	0.871	0	0	0.79	0	0	8072.91	78	2.0	7.2403	5	37	51	14	6	39	14	9	5	0.777777777777778	.	.	.	0	0	0	0	0	0	0	0	0.0	0.0	0.0
EGG00963	0.29282534	1.3190585	5.9150585	.	.	.	unaffected_pathogenicity	PHI:7320	0	.	0	.	0	GH18	0.0	0.234	1	1	0.72	0	0	45272.3	416	-4.5	5.2143	5	143	229	120	55	244	76	37	39	1.02884615384615	0.0	0.0	0.0	1	1	1	1	1	1	0	0	0.78	0.79	0.0
EGG02424	0.2900434	0.606875500000001	5.7248755	.	.	.	.	.	0	.	0	.	0	.	0.0	0.147	1	1	0.43	0	0	45517.37	416	-8.0	5.3411	5	132	222	122	50	235	89	44	45	0.91	0.0	0.0	0.0	1	1	1	1	1	1	0	0	0.12	2.19	0.0
EGG01688	0.28871956	2.334042	5.958042	.	.	.	.	.	0	.	0	.	0	.	0.097	0.299	1	1	0.44	0	0	24007.6	228	8.5	10.0266	3	96	145	47	10	94	54	32	22	0.938775510204082	1.0	0.0	1.0	1	1	1	1	1	1	0	0	7.4	7.4	0.0
EGG12008	0.2866258	6.312466	4.278466	.	.	.	.	.	0	.	0	.	0	.	0.62	0.719	1	1	0.43	0	0	22595.78	197	2.0	7.008	6	51	103	46	30	106	49	27	22	1.58823529411765	.	.	.	1	0	1	0	0	1	0	0	0.36	0.5	0.0
EGF99073	0.28245333	1.022629	5.962629	.	.	.	reduced_virulence,unaffected_pathogenicity	PHI:2032,PHI:9144,PHI:6121,PHI:541	0	.	0	.	0	CE10	0.0	0.01	1	1	0.72	0	0	67499.56	624	7.5	8.0398	5	207	357	176	75	364	113	63	50	0.980263157894737	0.0	1.0	0.0	1	1	1	1	1	1	0	0	1.15	1.19	0.0
EGG03612	0.28245333	0.0163764999999994	5.9323765	.	.	.	.	.	0	.	0	.	0	AA7	0.0	0.014	1	1	0.62	0	0	53033.03	489	16.5	9.6799	4	179	285	144	68	283	76	48	28	1.03361344537815	0.0	0.0	0.0	1	1	1	1	1	1	0	0	0.15	0.21	0.0
EGG05098	0.28245333	1.3897635	5.9337635	.	.	.	reduced_virulence,unaffected_pathogenicity	PHI:4615,PHI:6569	0	.	0	.	0	.	0.0	0.076	1	1	0.46	0	0	55013.65	515	-0.5	6.4289	4	191	308	157	51	280	101	53	48	0.858267716535433	0.0	0.0	0.0	1	1	1	1	1	1	0	0	2.63	2.73	0.0
EGF99066	0.28245333	1.0226315	5.9626315	.	.	.	reduced_virulence,unaffected_pathogenicity	PHI:2032,PHI:9144,PHI:6121,PHI:541	0	.	0	.	0	CE10	0.0	0.01	1	1	0.57	0	0	61931.6	588	11.0	9.1947	5	215	346	190	57	355	106	60	46	0.755813953488372	0.0	0.0	0.0	1	1	1	1	1	1	0	0	0.01	0.02	0.0
EGG11758	0.2816414	0.753166	5.489166	.	.	.	reduced_virulence,unaffected_pathogenicity	PHI:9144,PHI:6121,PHI:541	0	.	0	.	0	CE10	0.0	0.0440000000000001	1	1	0.61	0	0	75589.99	704	28.5	10.0571	5	240	413	193	75	384	146	92	54	0.961325966850829	0.0	0.0	0.0	1	0	1	1	1	1	0	0	0.0	0.0	0.0
EGG09874	0.28140506	4.6644145	5.2404145	.	.	.	.	.	0	.	0	.	0	.	0.444	0.46	1	1	0.35	0	0	26285.55	239	8.5	8.3856	5	78	122	81	21	120	52	33	19	1.4	0.0	1.0	0.0	1	1	1	1	1	1	0	0	0.41	0.6	0.0
EGF99905	0.28061873	5.838542	5.902542	.	.	.	reduced_virulence	PHI:256	0	.	1	PF11327	0	.	0.0	0.156	1	1	0.81	0	0	54474.22	530	8.0	8.6874	6	218	353	126	25	262	101	56	45	0.70059880239521	1.0	0.0	0.0	1	1	1	1	1	1	0	1	19.35	19.35	0.739130434782609
EGG05780	0.280123	6.3387245	5.4787245	.	.	.	.	.	0	.	1	PF03443,PF05730	1	AA9	0.0	0.31	1	1	0.63	0	0	43140.47	404	-1.0	6.2892	13	147	243	104	39	215	77	40	37	0.99	0.0	1.0	0.0	1	0	1	1	0	1	0	0	5.55	5.55	0.0
EGG10971	0.278637	5.4655565	2.3515565	.	.	.	.	.	0	.	0	.	0	.	0.903	0.616	1	1	0.08	1	0	18800.6	172	-3.5	4.9342	5	55	93	52	17	100	36	17	19	1.16666666666667	0.0	0.0	0.0	1	1	0	1	0	0	1	1	17.4	18.17	0.9
EGG04454	0.27837327	3.377869	5.681869	.	.	.	.	.	0	.	0	.	0	.	0.089	0.527	1	1	0.31	0	0	28955.62	256	2.5	7.0625	7	81	136	59	34	125	50	28	22	1.84848484848485	0.0	0.0	0.0	1	1	1	1	1	1	0	0	0.04	0.07	0.0
EGG00750	0.2778439	0.845399500000002	5.9993995	.	.	.	.	.	0	.	0	.	0	.	0.0	0.141	1	1	0.61	0	0	12233.0	107	5.5	10.6435	0	29	54	30	20	68	10	8	2	1.15384615384615	0.0	0.0	0.0	1	1	1	1	1	1	0	0	4.46	5.06	0.0
EGG00721	0.2778439	0.845399500000002	5.9993995	.	.	.	.	.	0	.	0	.	0	.	0.0	0.141	1	1	0.61	0	0	12233.0	107	5.5	10.6435	0	29	54	30	20	68	10	8	2	1.15384615384615	0.0	0.0	0.0	1	1	1	1	1	1	0	0	4.46	5.06	0.0
EGG03168	0.2770854	0.982416	5.392416	.	.	.	.	.	0	.	0	.	0	.	0.0	0.265	1	1	0.5	0	0	42285.68	399	13.0	10.079	0	153	234	128	36	217	96	57	39	0.73394495412844	0.0	0.0	0.0	1	1	1	1	1	1	0	0	7.23	7.23	0.0
EGF97989	0.27644575	4.7886485	-0.5033515	.	.	.	.	.	0	.	0	.	0	.	0.998	0.884	0	0	0.48	0	0	24693.32	228	9.0	8.1078	15	76	129	55	21	127	47	30	17	0.857142857142857	.	.	.	0	0	0	0	0	0	0	0	0.0	0.0	0.0
EGG04316	0.27470967	1.2479515	5.3879515	.	.	.	.	.	0	.	0	.	0	.	0.005	0.305	1	1	0.65	0	0	32881.78	319	12.0	8.4098	18	144	195	110	17	179	49	32	17	0.743589743589744	.	.	.	1	1	1	0	1	1	0	0	0.64	0.79	0.0
EGF99151	0.26975736	3.750179	5.256179	.	.	.	.	.	0	.	0	.	0	.	0.264	0.485	1	1	0.22	0	0	25867.89	235	9.5	10.0066	4	77	130	70	19	130	45	28	17	0.775510204081633	0.0	0.0	0.0	1	1	1	1	1	1	0	0	0.03	0.13	0.0
EGG04844	0.26923403	3.169849	5.989849	.	.	.	.	.	0	.	0	.	0	.	0.327	0.203	1	1	0.37	0	0	11385.76	106	-8.5	4.2552	3	38	57	28	13	58	26	10	16	0.909090909090909	0.0	0.0	0.0	1	1	1	1	1	1	0	0	6.57	6.57	0.0
EGF97854	0.2689914	-9.018538	-4.470538	.	.	.	.	.	0	.	0	.	0	.	0.0	0.242	0	1	0.0	0	1	40387.78	359	9.0	9.4628	2	102	172	91	34	170	104	58	46	1.421875	1.0	0.0	0.0	1	1	1	1	1	1	1	2	14.31	35.55	0.956521739130435
EGF98814	0.26880753	1.7819845	5.8819845	.	.	.	reduced_virulence,unaffected_pathogenicity	PHI:6783,PHI:6811,PHI:9400,PHI:6789,PHI:9401,PHI:68	0	.	0	.	0	.	0.0	0.15	1	1	0.69	0	0	41818.61	379	-3.5	5.35	5	126	210	100	53	222	63	31	32	1.19753086419753	0.0	0.0	0.0	1	1	1	1	1	1	0	0	2.07	2.15	0.0
EGG11964	0.2667312	-0.1645345	5.5654655	.	.	.	.	.	0	.	0	.	0	.	0.0	0.045	1	1	0.38	0	0	69136.79	616	0.0	6.5052	4	176	330	158	89	329	147	79	68	1.21774193548387	1.0	0.0	0.0	1	0	1	1	1	1	0	0	0.01	0.09	0.0
EGG06819	0.2652622	2.5489255	5.1769255	.	.	.	.	.	0	.	0	.	0	.	0.183	0.379	1	1	0.1	0	0	26688.37	234	3.5	7.8925	2	67	104	61	33	125	72	39	33	1.14285714285714	0.0	0.0	0.0	1	1	1	1	1	1	0	0	0.0	0.01	0.0
EGG00127	0.2636237	1.0409685	5.7809685	.	.	.	.	.	0	.	0	.	0	.	0.036	0.174	1	1	0.22	0	0	18792.8	170	-9.5	4.6241	2	52	95	42	20	83	53	24	29	0.82051282051282	0.0	0.0	0.0	1	1	1	1	1	1	0	0	13.5	13.5	0.0
EGG00728	0.2612195	6.676685	5.368685	.	.	.	.	.	0	.	0	.	0	.	0.746	0.472	1	1	0.21	0	0	15999.61	138	2.5	8.0197	1	31	60	43	18	77	32	18	14	1.95454545454545	0.0	0.0	0.0	1	1	1	1	1	1	0	0	17.35	33.87	0.0
EGG08131	0.26082557	-3.898052	-3.772052	.	.	.	.	.	0	.	0	.	0	.	0.624	0.355	0	1	0.44	0	1	18254.34	160	8.5	10.3752	2	40	74	45	24	91	33	22	11	1.39285714285714	0.0	1.0	1.0	1	1	1	1	1	1	0	2	17.32	33.68	0.666666666666667
EGG01224	0.25971556	0.265999000000001	5.977999	.	.	.	.	.	0	.	0	.	0	.	0.0	0.048	1	1	0.5	0	0	69807.15	630	3.5	6.8957	7	202	351	157	76	317	145	78	67	1.09401709401709	0.0	0.0	0.0	1	1	1	1	1	1	0	0	2.65	2.68	0.0
EGF98683	0.2582955	5.1889755	5.3929755	.	.	.	.	.	0	.	0	.	0	.	0.407	0.559	1	1	0.2	0	0	26672.13	239	-4.5	5.5177	7	82	120	62	31	129	58	29	29	0.8	0.0	1.0	0.0	1	1	1	1	1	1	0	0	3.47	12.92	0.0
EGF97726	0.25770894	-0.233372999999999	5.544627	.	.	.	.	.	0	.	0	.	0	.	0.0	0.037	1	1	0.18	0	0	59873.23	516	2.0	6.7158	2	128	231	111	78	241	140	75	65	1.97260273972603	1.0	0.0	0.0	1	1	1	1	1	1	0	0	0.01	0.01	0.0
EGG08181	0.25129074	11.432146	3.804146	.	.	.	.	.	0	.	1	PF02221	0	.	0.813	0.625	1	1	0.39	0	0	20152.46	181	-2.0	5.8995	7	64	105	40	25	91	37	19	18	1.0625	.	.	.	1	1	0	0	0	1	0	0	0.03	0.03	0.0
EGG07109	0.25024182	-0.545090000000001	5.10691	.	.	.	.	.	0	.	0	.	0	.	0.0	0.0580000000000001	1	1	0.0	0	0	48672.83	431	7.0	8.7647	2	118	193	131	39	213	119	65	54	1.3768115942029	1.0	1.0	0.0	1	1	1	1	1	1	0	0	6.0	6.0	0.0
EGG06700	0.2501053	8.659935	5.383935	.	.	.	.	.	0	.	0	.	0	.	0.925	0.621	1	1	0.25	0	0	24630.99	234	6.0	9.9707	1	90	137	78	12	120	57	32	25	0.765625	0.0	1.0	1.0	1	1	1	1	1	1	0	0	1.98	1.98	0.0
EGG06618	0.24939916	6.715726	5.629726	.	.	.	.	.	0	.	0	.	0	.	0.618	0.563	1	1	0.0500000000000001	0	0	21618.95	190	-4.5	5.499	4	54	92	43	26	82	52	26	26	1.6551724137931	1.0	0.0	0.0	1	1	1	1	1	1	0	0	0.14	0.14	0.0
EGG04264	0.24670044	-0.239674999999999	5.700325	.	.	.	.	.	0	.	0	.	0	GH2	0.0	0.01	1	1	0.16	0	0	69628.7	624	-6.0	5.6589	6	180	330	165	81	340	142	71	71	1.09375	0.0	0.0	0.0	1	0	1	1	1	1	0	0	0.07	0.09	0.0
EGG12956	0.24550661	5.8953345	4.7893345	.	.	.	reduced_virulence,loss_of_pathogenicity	PHI:6986,PHI:6746,PHI:5394	0	.	0	.	0	.	0.0	0.351	1	1	0.01	0	0	43743.33	397	4.0	7.0741	8	121	193	99	37	202	120	65	55	0.954022988505747	1.0	0.0	0.0	1	1	1	1	0	1	0	1	20.14	20.14	1.0
EGG06982	0.24547547	5.17765	5.99965	.	.	.	.	.	0	.	0	.	0	.	0.324	0.539	1	1	0.6	0	0	13008.66	118	0.0	6.4262	5	46	64	36	17	65	21	11	10	1.23809523809524	0.0	0.0	0.0	1	1	1	1	1	1	0	0	14.44	14.44	0.0
EGG06212	0.2451106	0.553166500000001	4.7651665	.	.	.	.	.	0	.	0	.	0	.	0.0	0.298	1	1	0.4	0	0	44789.35	400	2.5	6.8866	2	116	203	103	46	186	88	48	40	1.85	0.0	1.0	0.0	1	1	1	1	0	1	0	0	14.81	15.4	0.0
EGG10455	0.24320707	0.469855000000001	5.989855	.	.	.	.	.	0	.	0	.	0	.	0.0	0.08	1	1	0.74	0	0	57197.03	542	3.5	7.0196	10	211	338	170	44	282	91	50	41	0.96031746031746	0.0	0.0	0.0	1	1	1	1	1	1	0	0	5.97	5.98	0.0
EGG03846	0.24179322	0.4319505	5.7839505	.	.	.	.	.	0	.	0	.	0	.	0.0	0.108	1	1	0.63	0	0	44534.74	410	5.5	8.2582	3	134	236	119	37	217	87	48	39	0.921348314606742	0.0	0.0	0.0	1	1	1	1	1	1	0	0	0.0	0.0	0.0
EGG06481	0.24116081	-0.2016305	2.5703695	.	.	.	.	.	0	.	0	.	0	.	0.0500000000000001	0.488	1	1	0.39	1	0	30085.2	273	4.5	9.8848	1	82	146	78	18	136	47	26	21	1.0	0.0	0.0	0.0	1	1	1	1	1	1	1	0	3.19	12.25	0.0
EGG07047	0.24027658	2.622242	5.628242	.	.	.	.	.	0	.	0	.	0	.	0.094	0.405	1	1	0.35	0	0	28014.44	252	-7.0	4.6877	3	73	138	73	25	133	55	25	30	1.12	0.0	0.0	0.0	1	1	1	1	1	1	0	0	0.19	0.2	0.0
EGF99982	0.23993963	-0.423814000000001	5.306186	.	.	.	.	.	0	.	0	.	0	.	0.0	0.045	1	1	0.02	0	0	105877.52	933	-15.0	5.9959	2	260	464	198	117	390	291	151	140	1.27272727272727	1.0	0.0	0.0	1	0	1	1	1	1	0	0	2.44	2.44	0.0
EGG03844	0.23943293	0.8055305	5.6075305	.	.	.	reduced_virulence	PHI:17	0	.	0	.	0	.	0.0	0.033	1	1	0.66	0	0	43226.66	392	-13.5	4.4053	4	128	222	105	55	225	65	27	38	1.12048192771084	0.0	0.0	0.0	1	1	1	1	1	1	0	0	2.23	2.4	0.0
EGG03958	0.2376489	5.839528	-0.076472	.	.	.	.	.	0	.	0	.	0	.	1.0	0.986	0	0	0.46	0	0	16754.08	150	7.0	8.1647	10	52	79	34	23	82	38	24	14	1.41935483870968	.	.	.	0	0	0	0	0	0	0	0	0.0	0.0	0.0
EGG01530	0.23596263	1.7782655	5.3602655	.	.	.	.	.	0	.	0	.	0	.	0.105	0.298	1	1	0.28	0	0	22998.59	202	-8.5	4.6619	1	58	98	58	35	108	53	24	29	1.42857142857143	0.0	0.0	0.0	1	1	1	1	1	1	0	0	0.31	0.31	0.0
EGG00002	0.23351493	-0.451710000000001	5.25429	.	.	.	.	.	0	.	0	.	0	.	0.0	0.0490000000000001	1	1	0.04	0	0	58503.04	518	7.5	8.1296	1	150	241	127	59	233	144	79	65	1.70512820512821	1.0	0.0	0.0	1	0	1	1	1	1	0	0	0.18	0.21	0.0
EGF99293	0.23351493	0.242746999999999	5.606747	.	.	.	.	.	0	.	0	.	0	.	0.0	0.106	1	1	0.18	0	0	12932.24	112	-12.5	4.2519	0	22	51	21	19	52	41	16	25	1.70588235294118	0.0	0.0	0.0	1	1	1	1	1	1	0	0	0.2	0.2	0.0
EGG06798	0.2331998	11.283622	0.469622	.	.	.	.	.	0	.	1	PF01363	0	.	1.0	0.969	0	0	0.46	0	0	8265.29	74	1.0	6.8089	8	25	43	12	10	40	19	11	8	0.764705882352941	.	.	.	0	0	0	0	0	0	0	0	0.0	0.0	0.0
EGG00627	0.2301141	1.3201675	5.7841675	.	.	.	.	.	0	.	0	.	0	GH27	0.0	0.256	1	1	0.76	0	0	47004.46	423	2.0	6.9701	11	135	228	112	54	238	91	48	43	1.31395348837209	0.0	0.0	0.0	1	1	1	1	1	1	0	0	0.57	0.63	0.0
EGG12599	0.22998136	9.505873	3.865873	.	.	.	.	.	0	.	0	.	0	.	1.0	0.94	1	1	0.58	0	0	7330.6	64	10.0	10.1607	6	21	30	16	8	33	18	15	3	1.6	.	.	.	1	0	0	0	0	0	0	0	0.04	0.04	0.0
EGG05546	0.22992918	-0.798699499999999	5.0213005	.	.	.	.	.	0	.	0	.	0	.	0.0	0.03	1	1	0.0600000000000001	0	0	103677.65	901	2.5	6.6329	9	216	411	203	133	431	239	129	110	1.9469696969697	1.0	0.0	0.0	1	0	1	1	1	1	0	0	0.0	0.08	0.0
EGG00797	0.22959077	2.109104	5.475104	.	.	.	.	.	0	.	0	.	0	.	0.021	0.418	1	1	0.02	0	0	22449.67	194	-1.0	6.2374	2	44	85	46	22	97	58	30	28	1.21875	1.0	0.0	0.0	1	1	1	1	1	1	0	0	0.27	0.27	0.0
EGG09306	0.22833204	3.763226	5.439226	.	.	.	reduced_virulence	PHI:6265	0	.	0	.	0	GH16	0.0	0.554	1	1	0.69	0	0	40043.68	366	2.0	6.7652	7	132	199	86	52	190	82	45	37	1.1625	1.0	0.0	1.0	1	1	1	1	0	1	0	1	17.79	19.08	1.0
EGG04268	0.22723144	0.147260000000002	5.96726	.	.	.	.	.	0	.	0	.	0	GH2	0.0	0.03	1	1	0.56	0	0	71345.34	635	-6.0	5.7534	5	187	342	151	91	331	133	67	66	1.42857142857143	0.0	0.0	0.0	1	1	1	1	1	1	0	0	0.08	0.1	0.0
EGG07101	0.22715488	-2.6209575	3.2230425	.	.	.	.	.	0	.	0	.	0	.	0.0	0.026	1	1	0.84	1	0	34806.9	341	-4.5	4.7915	4	158	229	111	32	201	41	19	22	0.679611650485437	0.0	0.0	0.0	1	1	1	1	1	1	1	0	0.05	8.72	0.0
EGG08224	0.22674167	6.902799	5.994799	.	.	.	unaffected_pathogenicity	PHI:7649	0	.	1	PF00188	0	.	0.005	0.313	1	1	0.66	0	0	29049.89	270	3.5	7.5922	7	113	168	56	35	131	48	27	21	1.05172413793103	0.0	0.0	1.0	1	1	1	1	1	1	0	0	0.13	0.13	0.0
EGG03851	0.22620699	0.371992	5.993992	.	.	.	.	.	0	.	0	.	0	.	0.0	0.0629999999999999	1	1	0.74	0	0	59859.04	644	-27.5	3.9432	7	387	524	102	23	329	74	24	50	0.398340248962656	0.0	0.0	0.0	1	1	1	1	1	1	0	0	0.13	0.13	0.0
EGG07922	0.22452465	-0.1130515	5.6949485	.	.	.	.	.	0	.	0	.	0	.	0.0	0.032	1	1	0.79	0	0	25396.81	260	-1.5	4.5516	0	103	199	87	7	168	9	4	5	0.339622641509434	0.0	0.0	0.0	1	1	1	1	1	1	0	0	0.02	0.02	0.0
EGG12410	0.22408998	0.34443	5.72643	.	.	.	.	.	0	.	0	.	0	.	0.0	0.103	1	1	0.76	0	0	34775.12	337	17.0	8.9255	16	139	244	60	11	158	59	40	19	0.645833333333333	0.0	0.0	0.0	1	0	1	1	1	1	0	0	3.28	3.28	0.0
EGG02753	0.22171819	0.784325	5.724325	.	.	.	reduced_virulence	PHI:8858	0	.	0	.	0	.	0.0	0.01	1	1	0.72	0	0	97429.38	905	0.5	6.5461	13	309	534	253	90	503	159	84	75	0.980582524271845	1.0	0.0	0.0	1	0	1	1	1	1	0	0	6.77	6.8	0.0
EGG12385	0.22171819	1.4578805	5.9778805	.	.	.	reduced_virulence,unaffected_pathogenicity	PHI:6808,PHI:126,PHI:17,PHI:7926,PHI:6793,PHI:697,PHI:6815,PHI:6787	0	.	0	.	0	.	0.0	0.08	1	1	0.69	0	0	51149.63	484	-3.0	5.1774	4	183	300	139	45	279	72	35	37	0.814516129032258	0.0	0.0	0.0	1	1	1	1	1	1	0	0	6.66	6.72	0.0
EGG12718	0.21634677	0.73995	5.74995	.	.	.	.	.	0	.	0	.	0	.	0.0	0.165	1	1	0.8	0	0	159577.2	1545	0.5	6.4558	113	752	1107	311	91	768	266	135	131	0.70935960591133	0.0	0.0	0.0	1	0	1	1	1	1	0	0	3.88	3.88	0.0
EGG09755	0.21440268	1.103315	5.845315	.	.	.	reduced_virulence	PHI:3813,PHI:3859	0	.	0	.	0	GH5_33,GH5_22,GH5_4,GH5_14,GH5_39,GH5_9,GH5_8,GH5_38,GH5,GH5_44,GH5_23,GH5_54,GH5_46,GH5_15,GH5_52,GH5_25,GH5_45,GH5_49,GH5_50,GH5_47	0.0	0.043	1	1	0.47	0	0	53584.26	479	-11.5	4.8734	5	160	252	109	69	238	113	53	60	1.37234042553192	0.0	0.0	0.0	1	1	1	1	1	1	0	0	3.81	3.82	0.0
EGG13114	0.21182358	-0.644402	5.181598	.	.	.	.	.	0	.	0	.	0	.	0.0	0.029	1	1	0.07	0	0	166866.21	1469	-23.0	5.9593	10	360	734	318	199	678	397	206	191	1.66812227074236	1.0	0.0	0.0	1	0	1	1	1	1	0	1	17.95	17.98	0.869565217391304
EGG07189	0.21144003	5.089114	5.125114	.	.	.	.	.	0	.	0	.	0	.	0.883	0.111	1	1	0.55	0	0	13138.46	133	-14.0	3.7298	4	63	89	35	7	86	28	7	21	0.311111111111111	0.0	0.0	0.0	1	1	1	1	1	0	0	0	4.75	4.77	0.0
EGG03233	0.2012882	-3.3145505	2.5174495	.	.	.	.	.	0	.	0	.	0	.	0.0	0.028	1	1	0.82	1	0	23915.55	235	-2.5	4.888	3	117	167	62	19	127	19	9	10	0.645161290322581	0.0	0.0	0.0	1	1	1	1	1	1	1	0	1.38	9.0	0.0
EGG01595	0.2012882	-3.1055895	2.6664105	.	.	.	.	.	0	.	0	.	0	.	0.0	0.038	1	1	0.83	1	0	28392.51	285	-1.0	5.6569	11	143	193	107	17	174	26	13	13	0.623376623376623	0.0	0.0	0.0	1	1	1	1	1	1	1	0	5.21	9.48	0.0
EGG08832	0.20037252	0.737137500000001	5.9991375	.	.	.	.	.	0	.	0	.	0	.	0.0	0.123	1	1	0.67	0	0	35963.4	353	32.0	10.6246	10	164	243	74	11	162	77	56	21	0.672727272727273	1.0	1.0	0.0	1	1	1	1	1	1	0	0	1.11	1.11	0.0
EGF98734	0.18942899	-0.471987	5.024013	.	.	.	.	.	0	.	0	.	0	.	0.0	0.084	1	1	0.02	0	0	156148.11	1394	46.0	9.5884	4	390	717	329	145	631	403	239	164	1.09469696969697	1.0	0.0	0.0	1	0	1	1	1	0	0	0	0.15	0.15	0.0
EGG03954	0.18879396	1.914498	5.946498	.	.	.	.	.	0	.	0	.	0	.	0.00800000000000001	0.32	1	1	0.18	0	0	21771.24	195	4.5	8.8173	4	68	94	59	23	108	27	16	11	1.68965517241379	0.0	1.0	0.0	1	1	1	1	1	1	0	0	1.97	2.51	0.0
EGF99234	0.18850404	0.0588465000000005	5.6988465	.	.	.	.	.	0	.	0	.	0	.	0.0	0.0600000000000001	1	1	0.12	0	0	95636.08	867	30.0	9.3095	8	263	486	205	103	443	222	134	88	0.844036697247706	1.0	0.0	0.0	1	0	1	1	1	1	0	0	0.0	0.01	0.0
EGG02617	0.18681824	6.714059	4.008059	.	.	.	.	.	0	.	0	.	0	.	0.786	0.665	1	1	0.49	0	0	27574.05	246	1.5	6.9068	9	76	138	53	29	119	50	27	23	1.51219512195122	0.0	0.0	0.0	1	0	0	1	0	0	0	0	0.04	0.04	0.0
EGG05910	0.18552801	5.059798	2.713798	.	.	.	.	.	0	.	0	.	0	.	0.999	0.392	1	1	0.44	1	0	17808.41	172	0.0	6.3566	5	71	98	36	8	94	40	20	20	0.666666666666667	1.0	0.0	0.0	1	1	1	1	1	1	1	0	2.3	8.43	0.0
EGG04771	0.18485501	6.176569	5.958569	.	.	.	reduced_virulence,increased_virulence_(hypervirulence)	PHI:222,PHI:4619,PHI:4617,PHI:3226,PHI:6855,PHI:4618,PHI:6854	0	.	0	.	0	PL1_2,PL1_5,PL1_8,PL1,PL1_1,PL1_4,PL1_7,PL1_6,PL1_10,PL1_9	0.0	0.203	1	1	0.73	0	0	43056.18	406	15.0	9.1407	9	148	247	127	46	245	69	45	24	0.846846846846847	0.0	0.0	0.0	1	1	1	1	1	1	0	1	19.0	19.02	1.0
EGG02767	0.18433091	-0.804466500000001	4.8175335	.	.	.	.	.	0	.	0	.	0	.	0.0	0.0629999999999999	1	1	0.0500000000000001	0	0	101713.79	893	24.5	9.1146	3	235	431	167	95	329	273	157	116	2.19827586206897	1.0	0.0	0.0	1	0	1	1	1	1	0	0	0.01	0.02	0.0
EGG07721	0.18179512	0.376427	5.608427	.	.	.	.	.	0	.	0	.	0	.	0.043	0.085	1	1	0.28	0	0	15887.6	144	-13.0	3.9573	5	53	83	31	13	73	35	11	24	0.866666666666667	0.0	0.0	0.0	1	1	1	1	1	1	0	0	1.43	1.43	0.0
EGG07774	0.18135968	-1.4485	4.5275	.	.	.	.	.	0	.	0	.	0	.	0.0	0.004	1	1	0.8	0	0	21744.97	230	2.5	8.5351	2	146	187	58	8	120	3	3	0	0.295774647887324	0.0	0.0	0.0	1	1	1	1	1	1	0	0	0.78	15.19	0.0
EGG00560	0.18107256	0.293299999999999	5.9873	.	.	.	.	.	0	.	0	.	0	.	0.0	0.0510000000000001	1	1	0.45	0	0	39216.6	386	-27.0	4.1973	1	169	254	72	19	187	96	37	59	0.396396396396396	1.0	0.0	0.0	1	1	1	1	1	1	0	0	4.33	4.76	0.0
EGG05885	0.18051833	5.600721	5.936721	.	.	.	.	.	0	.	0	.	0	.	0.613	0.331	1	1	0.67	0	0	18756.86	181	11.5	10.4908	0	78	116	36	4	69	46	29	17	1.19047619047619	1.0	0.0	0.0	1	1	1	1	1	1	0	0	5.41	5.41	0.0
EGG01999	0.18051833	1.98919	5.96119	.	.	.	.	.	0	.	0	.	0	.	0.032	0.306	1	1	0.68	0	0	20460.65	198	10.5	10.2845	0	88	132	44	6	74	56	34	22	1.1304347826087	1.0	0.0	0.0	1	1	1	1	1	1	0	0	1.7	1.7	0.0
EGG03610	0.17961276	-0.2111365	5.7228635	.	.	.	.	.	0	.	0	.	0	AA7	0.0	0.011	1	1	0.46	0	0	60636.02	559	3.5	7.3572	6	205	315	150	73	305	97	52	45	1.096	0.0	0.0	0.0	1	0	1	1	1	1	0	0	0.14	0.18	0.0
EGF99072	0.17961276	1.0243535	5.9643535	.	.	.	reduced_virulence,unaffected_pathogenicity	PHI:2032,PHI:9144,PHI:6121,PHI:541	0	.	0	.	0	CE10	0.0	0.01	1	1	0.59	0	0	65672.16	613	-7.5	5.069	5	206	354	177	67	362	108	52	56	0.855345911949686	0.0	0.0	0.0	1	1	1	1	1	1	0	0	1.43	1.46	0.0
EGG03604	0.17961276	-0.0208330000000001	5.895167	.	.	.	.	.	0	.	0	.	0	AA7	0.0	0.014	1	1	0.7	0	0	55103.92	511	8.0	8.6468	4	192	302	141	61	280	82	47	35	0.957983193277311	0.0	0.0	0.0	1	1	1	1	1	1	0	0	0.05	0.12	0.0
EGG12872	0.17961276	5.1673995	5.9933995	.	.	.	unaffected_pathogenicity,loss_of_pathogenicity	PHI:24,PHI:191	0	.	0	.	0	GH3	0.0	0.029	1	1	0.6	0	0	87917.24	812	-2.0	6.2506	9	259	472	250	81	462	152	78	74	1.02105263157895	0.0	0.0	0.0	1	1	1	1	1	1	0	0	0.1	0.17	0.0
EGG03717	0.17961276	1.0083525	5.9543525	.	.	.	reduced_virulence,unaffected_pathogenicity	PHI:2032,PHI:6121,PHI:541	0	.	0	.	0	CE10	0.0	0.00900000000000001	1	1	0.63	0	0	67121.47	619	-11.5	4.8605	5	205	350	176	67	357	115	54	61	0.867088607594937	0.0	0.0	0.0	1	1	1	1	1	1	0	0	0.29	0.35	0.0
EGG08669	0.17961276	0.028727	5.908727	.	.	.	.	.	0	.	0	.	0	GH71	0.0	0.02	1	1	0.63	0	0	50766.36	463	0.5	6.5839	3	156	268	132	61	249	73	39	34	1.25806451612903	0.0	0.0	0.0	1	1	1	1	1	1	0	0	3.92	3.97	0.0
EGG08315	0.17961276	0.7933335	5.6973335	.	.	.	reduced_virulence,unaffected_pathogenicity	PHI:2032,PHI:6121,PHI:541	0	.	0	.	0	CE10	0.0	0.016	1	1	0.63	0	0	58811.26	547	7.5	8.2174	6	175	311	170	61	328	98	55	43	0.91156462585034	0.0	0.0	0.0	1	0	1	1	1	1	0	0	0.04	0.08	0.0
EGF99067	0.17961276	1.0461385	5.9801385	.	.	.	reduced_virulence,unaffected_pathogenicity	PHI:2032,PHI:6121,PHI:541	0	.	0	.	0	CE10	0.0	0.011	1	1	0.49	0	0	60239.67	570	8.5	8.7806	6	205	335	178	56	346	103	57	46	0.766467065868264	0.0	0.0	0.0	1	1	1	1	1	1	0	0	0.04	0.05	0.0
EGG03611	0.17961276	-0.230187499999999	5.6798125	.	.	.	.	.	0	.	0	.	0	AA7	0.0	0.015	1	1	0.73	0	0	55464.03	513	8.0	8.9422	3	194	305	143	67	282	79	45	34	1.00840336134454	0.0	0.0	0.0	1	0	1	1	1	1	0	0	0.13	0.15	0.0
EGG03240	0.17825526	-0.208847	5.737153	.	.	.	.	.	0	.	0	.	0	.	0.0	0.00900000000000001	1	1	0.72	0	0	66426.33	607	7.0	7.8955	3	190	343	165	68	326	109	61	48	1.14173228346457	0.0	0.0	0.0	1	0	1	1	1	1	0	0	1.37	2.38	0.0
EGG08191	0.17795932	-0.133812999999999	4.558187	.	.	.	.	.	0	.	0	.	0	.	0.001	0.217	1	1	0.84	0	0	29949.51	287	0.0	6.4725	2	119	190	89	28	155	30	16	14	0.970588235294117	0.0	0.0	0.0	1	1	1	1	1	1	0	0	0.01	1.22	0.0
EGG04428	0.17682382	-0.500916999999998	5.439083	.	.	.	.	.	0	.	0	.	0	GH5,GH5_41,GH5_31,GH5_7	0.0	0.01	1	1	0.44	0	0	68986.44	616	4.0	6.8978	0	170	330	163	93	333	135	74	61	1.29230769230769	1.0	0.0	0.0	1	0	1	1	1	1	0	0	6.31	6.32	0.0
EGF99458	0.1768027	2.724709	5.598709	.	.	.	unaffected_pathogenicity	PHI:1087	0	.	0	.	0	.	0.00700000000000001	0.514	1	1	0.33	0	0	35034.04	306	8.0	8.1507	7	84	150	76	50	176	69	41	28	1.12903225806452	0.0	0.0	0.0	1	1	1	1	1	1	0	0	0.09	0.15	0.0
EGG08311	0.17669266	5.493177	5.449177	.	.	.	reduced_virulence,unaffected_pathogenicity	PHI:7651,PHI:7649	0	.	1	PF00188	0	.	0.0	0.174	1	1	0.43	0	0	31734.23	289	15.5	9.3991	5	109	177	66	42	139	60	42	18	0.796875	.	.	.	1	1	1	0	1	1	0	0	0.08	0.09	0.0
EGG09889	0.175071	0.690428499999999	5.8324285	.	.	.	.	.	0	.	0	.	0	.	0.013	0.13	1	1	0.76	0	0	17191.34	165	-3.5	4.5719	4	65	109	43	6	77	25	11	14	1.37931034482759	0.0	0.0	0.0	1	1	1	1	1	1	0	0	0.71	0.71	0.0
EGG10481	0.17150539	0.473788500000001	5.3817885	.	.	.	.	.	0	.	0	.	0	.	0.0	0.182	1	1	0.21	0	0	38410.24	338	-4.5	5.8658	3	94	166	83	54	178	70	36	34	1.44067796610169	0.0	0.0	0.0	1	0	1	1	1	0	0	0	0.36	0.36	0.0
EGG03423	0.16874409	0.814135499999998	5.6261355	.	.	.	.	.	0	.	0	.	0	.	0.0	0.198	1	1	0.45	0	0	34268.62	335	0.0	6.4666	7	128	194	102	36	235	23	13	10	0.614678899082569	0.0	0.0	0.0	1	1	1	1	1	1	0	0	7.19	44.78	0.0
EGG00538	0.16859698	1.7223375	5.2083375	.	.	.	.	.	0	.	0	.	0	.	0.001	0.418	1	1	0.49	0	0	37127.37	340	11.0	8.5584	7	115	181	97	44	196	59	38	21	1.07792207792208	0.0	0.0	0.0	1	0	1	1	1	1	0	0	0.29	4.41	0.0
EGG03833	0.1684488	1.2276745	5.6976745	.	.	.	.	.	0	.	0	.	0	.	0.0	0.255	1	1	0.25	0	0	45154.23	406	-0.5	6.4276	5	118	206	110	53	227	95	50	45	1.09090909090909	0.0	0.0	0.0	1	1	1	1	1	1	0	0	0.0	0.03	0.0
EGG13189	0.16751772	0.2568415	5.1968415	.	.	.	reduced_virulence,unaffected_pathogenicity	PHI:9126,PHI:7705,PHI:199	0	.	0	.	0	AA3,AA8,AA3_1,AA3_3,AA3_2	0.0	0.01	1	1	0.49	0	0	65068.14	602	5.0	7.0073	2	203	326	182	68	337	132	73	59	0.993006993006993	0.0	1.0	0.0	1	0	1	1	1	1	0	0	2.66	2.94	0.0
EGG03060	0.16656157	-0.241907499999999	4.7040925	.	.	.	reduced_virulence	PHI:2058	0	.	0	.	0	.	0.0	0.00900000000000001	1	1	0.0500000000000001	0	0	100938.13	921	5.5	7.9884	1	275	459	292	62	455	270	140	130	1.26344086021505	1.0	0.0	0.0	1	0	1	1	1	1	0	0	10.76	10.77	0.0
EGG12552	0.16629547	-1.2936005	4.5323995	.	.	.	.	.	0	.	0	.	0	.	0.0	0.029	1	1	0.87	0	0	28092.25	273	4.0	9.059	2	101	181	77	12	156	27	16	11	0.822784810126582	0.0	0.0	0.0	1	1	1	1	1	1	0	0	0.11	1.41	0.0
EGG07090	0.16439348	-0.184441499999999	5.7135585	.	.	.	.	.	0	.	0	.	0	AA7	0.0	0.017	1	1	0.27	0	0	58412.55	532	-1.5	6.1822	4	164	287	161	61	304	106	54	52	1.06666666666667	0.0	1.0	0.0	1	0	1	1	1	1	0	0	0.0	0.16	0.0
EGF99004	0.164146	0.9859455	5.9259455	.	.	.	reduced_virulence,unaffected_pathogenicity	PHI:2843,PHI:3601,PHI:7259,PHI:228,PHI:7231,PHI:9057,PHI:105,PHI:3600,PHI:7565	0	.	0	.	0	.	0.0	0.01	1	1	0.28	0	0	62616.39	574	11.5	8.6678	10	192	322	183	62	338	119	67	52	0.846153846153846	1.0	0.0	1.0	1	1	1	1	1	1	0	0	5.28	5.72	0.0
EGG06451	0.16238126	6.785249	5.333249	.	.	.	.	.	0	.	0	.	0	.	0.681	0.561	1	1	0.09	0	0	20395.06	185	-1.5	5.7119	7	56	100	44	16	97	42	21	21	0.829268292682927	0.0	0.0	0.0	1	1	1	1	1	1	0	0	0.9	1.31	0.0
EGG03996	0.16187444	0.3016475	5.6776475	.	.	.	.	.	0	.	0	.	0	.	0.0	0.104	1	1	0.87	0	0	76421.35	753	1.0	7.1657	16	345	575	171	19	343	131	66	65	0.711627906976744	0.0	0.0	0.0	1	0	1	1	1	1	0	0	0.15	0.15	0.0
EGG00459	0.16013691	-0.750223499999998	5.0697765	.	.	.	.	.	0	.	0	.	0	.	0.0	0.03	1	1	0.03	0	0	63602.39	561	18.5	9.8115	1	144	252	158	54	258	178	102	76	1.56521739130435	1.0	1.0	0.0	1	1	1	1	1	1	0	0	4.0	4.0	0.0
EGG00458	0.16013691	-0.877842000000002	4.714158	.	.	.	.	.	0	.	0	.	0	.	0.0	0.0679999999999999	1	1	0.02	0	0	64395.98	565	14.0	9.5958	0	138	256	159	55	244	177	99	78	2.22857142857143	1.0	1.0	0.0	1	0	1	1	1	1	0	0	8.17	8.19	0.0
EGG02573	0.15938735	8.2179745	5.7739745	.	.	.	.	.	0	.	1	PF01764	0	.	0.03	0.544	1	1	0.26	0	0	34931.66	311	5.0	7.1495	6	95	153	84	49	168	72	42	30	1.35714285714286	1.0	0.0	0.0	1	1	1	1	1	1	0	0	6.57	13.03	0.0
EGG05359	0.15938735	10.4985275	5.4925275	.	.	.	.	.	1	MoCDIP5	0	.	0	.	0.49	0.511	1	1	0.15	0	0	20581.27	180	-6.0	4.9259	4	48	78	50	25	95	49	23	26	1.41176470588235	0.0	0.0	0.0	1	1	1	1	1	1	0	0	0.13	0.13	0.0
EGG03322	0.15701175	-0.0459850000000006	4.748015	.	.	.	.	.	0	.	0	.	0	.	0.0	0.201	1	1	0.63	0	0	53534.8	510	41.5	12.6587	0	180	315	191	5	263	66	54	12	0.497076023391813	0.0	1.0	0.0	1	0	1	1	0	1	0	0	0.02	0.02	0.0
EGG13084	0.15648842	8.1844695	5.7044695	.	.	.	.	.	0	.	1	PF01083	0	CE5	0.151	0.429	1	1	0.65	0	0	22490.87	215	3.5	8.1266	7	88	130	74	17	136	22	13	9	0.857142857142857	0.0	0.0	0.0	1	1	1	1	1	1	0	0	15.25	20.64	0.0
EGF99475	0.15473002	4.5746975	-0.5313025	.	.	.	.	.	0	.	0	.	0	.	0.971	0.88	0	0	0.45	0	0	25504.52	236	1.0	7.009	8	77	127	72	14	127	54	28	26	1.34782608695652	.	.	.	0	0	0	0	0	0	0	0	0.01	0.16	0.0
EGF97185	0.15473002	4.574942	-0.507058	.	.	.	.	.	0	.	0	.	0	.	0.993	0.854	0	0	0.41	0	0	25743.06	235	1.5	6.6964	12	79	133	64	30	132	51	29	22	0.693548387096774	.	.	.	0	0	0	0	0	0	0	0	0.0	0.0	0.0
EGG04178	0.15412179	0.784861	4.948861	.	.	.	.	.	0	.	0	.	0	.	0.002	0.304	1	1	0.02	0	0	36863.93	330	1.0	6.7092	0	92	155	99	33	162	91	48	43	1.43396226415094	1.0	0.0	0.0	1	1	1	1	1	1	0	0	5.01	5.01	0.0
EGG11055	0.15233737	-0.258470000000001	5.57353	.	.	.	.	.	0	.	0	.	0	.	0.002	0.026	1	1	0.4	0	0	29901.93	285	-10.5	4.713	7	117	185	69	24	139	72	33	39	0.746268656716418	0.0	0.0	0.0	1	1	1	1	0	1	0	0	1.43	1.51	0.0
EGG02930	0.15103099	1.2258185	4.9818185	.	.	.	.	.	0	.	0	.	0	.	0.019	0.355	1	1	0.0	0	0	31556.03	275	12.5	9.5546	5	68	130	61	33	131	89	53	36	1.51063829787234	1.0	0.0	0.0	1	1	1	1	1	1	0	0	9.23	9.23	0.0
EGG04279	0.15092191	1.2170855	5.8670855	.	.	.	.	.	0	.	0	.	0	.	0.01	0.215	1	1	0.48	0	0	34428.56	327	8.0	9.9317	0	136	195	87	19	148	84	47	37	0.776470588235294	1.0	0.0	0.0	1	1	1	1	1	1	0	0	9.71	9.71	0.0
EGG10032	0.15083075	1.123462	5.755462	.	.	.	.	.	0	.	0	.	0	.	0.0	0.228	1	1	0.07	0	0	24912.1	210	7.5	7.3063	3	36	76	47	30	80	89	53	36	1.60714285714286	1.0	0.0	0.0	1	1	1	1	1	1	0	0	0.36	0.36	0.0
EGG00795	0.15033439	-0.0182194999999998	5.1837805	.	.	.	.	.	0	.	0	.	0	.	0.0	0.133	1	1	0.04	0	0	49049.55	415	1.0	6.6755	1	72	168	101	55	193	138	72	66	2.11864406779661	1.0	0.0	0.0	1	1	1	1	1	1	0	0	3.57	3.57	0.0
EGG06199	0.15033439	-0.4603645	5.0356355	.	.	.	.	.	0	.	0	.	0	.	0.0	0.084	1	1	0.03	0	0	69151.54	587	10.5	7.565	2	125	249	146	86	276	178	100	78	2.04	1.0	0.0	0.0	1	1	1	1	1	1	0	0	2.11	2.75	0.0
EGF99866	0.14712381	10.291275	5.923275	.	.	.	.	.	0	.	0	.	0	.	1.0	0.728	1	1	0.7	0	0	26333.71	246	0.5	6.729	0	81	162	45	16	93	36	19	17	1.71428571428571	0.0	0.0	0.0	1	1	1	1	1	1	0	0	0.68	0.68	0.0
EGG03012	0.14611602	0.191799000000001	5.999799	.	.	.	.	.	0	.	0	.	0	.	0.0	0.032	1	1	0.6	0	0	44392.5	434	26.0	10.571	3	199	316	68	3	176	114	70	44	0.557971014492754	1.0	0.0	0.0	1	1	1	1	1	1	0	0	0.09	0.09	0.0
EGG01776	0.14157772	0.0314944999999991	5.2334945	.	.	.	.	.	0	.	0	.	0	.	0.0	0.133	1	1	0.03	0	0	61879.0	563	15.0	9.693	3	175	296	171	32	245	148	84	64	1.59090909090909	0.0	0.0	0.0	1	0	1	1	1	1	0	0	0.04	0.04	0.0
EGF97871	0.14032245	8.117898	4.793898	.	.	.	.	.	0	.	0	.	0	.	0.899	0.655	1	1	0.14	0	0	14414.2	127	2.0	7.7482	3	39	64	33	10	53	37	20	17	1.8125	0.0	0.0	0.0	1	1	0	1	0	1	0	0	17.05	17.06	0.0
EGF99384	0.14032245	8.117898	4.793898	.	.	.	.	.	0	.	0	.	0	.	0.899	0.655	1	1	0.14	0	0	14414.2	127	2.0	7.7482	3	39	64	33	10	53	37	20	17	1.8125	0.0	0.0	0.0	1	1	0	1	0	1	0	0	17.05	17.06	0.0
EGG02757	0.13869733	1.3487995	5.9687995	.	.	.	.	.	0	.	0	.	0	.	0.017	0.213	1	1	0.12	0	0	20976.2	188	-14.5	4.3406	3	48	100	39	16	79	59	24	35	1.6551724137931	0.0	0.0	0.0	1	1	1	1	1	1	0	0	0.8	0.8	0.0
EGF99659	0.13841677	-0.198503499999999	5.7294965	.	.	.	.	.	0	.	0	.	0	.	0.0	0.012	1	1	0.63	0	0	59134.4	656	6.5	7.175	0	356	498	229	48	491	52	34	18	0.215743440233236	0.0	0.0	0.0	1	0	1	1	1	1	0	0	9.26	46.16	0.0
EGG03391	0.13721874	5.7948415	0.4968415	.	.	.	.	.	0	.	0	.	0	.	1.0	0.883	0	0	0.74	0	0	6387.09	59	-1.5	5.9158	7	29	37	13	10	31	15	8	7	1.09090909090909	.	.	.	0	0	0	0	0	0	0	0	0.0	0.0	0.0
EGG08196	0.13502407	4.4287785	5.6527785	.	.	.	.	.	0	.	0	.	0	.	0.227	0.569	1	1	0.09	0	0	29119.91	273	0.5	6.7336	1	98	156	85	16	139	62	32	30	0.859375	0.0	1.0	1.0	1	1	1	1	1	1	0	0	4.33	4.34	0.0
EGG01384	0.13399205	0.3560055	5.3420055	.	.	.	.	.	0	.	0	.	0	.	0.001	0.168	1	1	0.44	0	0	35979.1	332	-5.5	4.9595	9	109	187	104	33	189	59	28	31	1.01351351351351	0.0	0.0	0.0	1	1	1	1	1	1	0	1	19.32	19.86	0.978260869565217
EGG05790	0.1328766	-0.0353249999999976	5.694675	.	.	.	.	.	0	.	0	.	0	.	0.0	0.045	1	1	0.74	0	0	83172.88	832	-4.0	5.8431	8	405	586	167	51	416	117	59	58	0.638211382113821	1.0	1.0	0.0	1	0	1	1	1	1	0	0	0.02	0.02	0.0
EGG04905	0.13210538	-2.8199535	2.5200465	.	.	.	.	.	0	.	0	.	0	.	0.0	0.11	1	1	0.84	1	0	20768.71	204	2.5	8.2774	3	93	140	65	11	115	19	11	8	0.814814814814815	0.0	0.0	0.0	1	1	1	1	1	1	1	0	0.09	0.62	0.0
EGG09592	0.13172516	7.175025	5.963025	.	.	.	.	.	0	.	0	.	0	.	0.693	0.509	1	1	0.31	0	0	7700.89	70	1.0	7.1605	1	25	35	24	11	45	12	7	5	1.05263157894737	0.0	0.0	0.0	1	1	1	1	1	1	0	0	6.02	6.29	0.0
EGF99342	0.13159287	-6.440899	-0.500899	.	.	.	.	.	0	.	0	.	0	.	0.0	0.01	0	0	0.16	0	0	105196.08	962	-1.5	6.4296	13	314	524	287	102	500	213	114	99	1.05084745762712	.	.	.	0	0	0	0	0	0	0	0	0.0	0.01	0.0
EGG09732	0.13118905	4.8855425	-0.1184575	.	.	.	.	.	0	.	0	.	0	.	0.935	0.899	0	0	0.38	0	0	17633.81	161	3.5	8.2604	3	52	98	38	18	90	33	19	14	0.704545454545455	.	.	.	0	0	0	0	0	0	0	0	0.0	0.49	0.0
EGG08511	0.13104743	10.27929	0.02329	.	.	.	.	.	0	.	1	PF03330	0	.	0.98	0.896	0	0	0.83	0	0	11469.85	107	-1.5	5.5437	5	42	67	28	13	59	24	12	12	1.04	.	.	.	0	0	0	0	0	0	0	0	0.0	0.0	0.0
EGG10955	0.12987474	10.604077	5.664077	.	.	.	.	.	1	ZtNIP2	1	PF02221	0	.	0.667	0.323	1	1	0.11	0	0	20353.22	182	-8.0	4.5446	5	52	93	57	16	95	48	21	27	1.18181818181818	0.0	0.0	0.0	1	1	1	1	1	1	0	0	0.12	0.12	0.0
EGG08127	0.1240516	4.9610495	5.7350495	.	.	.	.	.	0	.	0	.	0	.	0.608	0.263	1	1	0.5	0	0	14573.5	123	3.0	8.814	2	32	64	28	31	78	5	4	1	2.22727272727273	0.0	0.0	0.0	1	1	1	1	0	1	0	1	21.81	22.76	1.0
EGG04280	0.12386498	1.4024805	5.8604805	.	.	.	.	.	0	.	0	.	0	.	0.00600000000000001	0.251	1	1	0.45	0	0	34718.02	329	9.0	10.0152	0	135	193	87	19	150	85	48	37	0.764705882352941	1.0	0.0	0.0	1	1	1	1	1	1	0	0	13.93	13.93	0.0
EGF99554	0.11990139	1.0756255	5.6656255	.	.	.	.	.	0	.	0	.	0	.	0.0	0.235	1	1	0.37	0	0	44370.44	402	-4.0	5.6253	6	116	212	111	45	225	84	42	42	1.09411764705882	0.0	1.0	0.0	1	1	1	1	1	1	0	0	0.05	0.89	0.0
EGG04299	0.11897653	8.687146	5.987146	.	.	.	.	.	0	.	0	.	0	.	0.964	0.486	1	1	0.19	0	0	15829.48	140	5.0	8.2427	6	42	69	47	18	85	29	18	11	0.84375	0.0	0.0	0.0	1	1	1	1	1	1	0	0	0.06	0.08	0.0
EGG04092	0.11664876	6.3632915	3.6372915	.	.	.	.	.	0	.	1	PF01083	0	CE5	0.135	0.486	1	1	0.79	0	0	22439.29	213	-0.5	5.852	7	91	131	55	18	121	30	15	15	0.777777777777778	.	.	.	1	0	0	0	0	0	0	0	0.01	0.11	0.0
EGG11789	0.115091324	1.0528615	5.7408615	.	.	.	reduced_virulence,unaffected_pathogenicity	PHI:7926,PHI:7934,PHI:7933,PHI:7935,PHI:9401,PHI:9400,PHI:7930,PHI:697,PHI:7932,PHI:7928	0	.	0	.	0	.	0.0	0.0520000000000001	1	1	0.64	0	0	48276.35	451	7.0	8.5983	1	169	261	126	46	233	80	46	34	1.1505376344086	1.0	0.0	0.0	1	0	1	1	1	1	0	0	0.59	0.61	0.0
EGG03845	0.11421439	0.354838499999999	5.8508385	.	.	.	.	.	0	.	0	.	0	.	0.0	0.084	1	1	0.69	0	0	44136.92	409	-6.0	4.9632	5	134	243	124	33	217	82	39	43	1.0	0.0	0.0	0.0	1	1	1	1	1	1	0	0	0.0	0.01	0.0
EGG03469	0.11170557	-1.512353	4.271647	.	.	.	.	.	0	.	0	.	0	.	0.0	0.036	1	1	0.89	0	0	25610.54	256	-5.5	4.5358	2	118	185	83	16	145	25	11	14	0.56	0.0	0.0	0.0	1	1	1	1	0	1	0	1	19.25	20.74	0.695652173913043
EGG07626	0.11026764	0.657423500000001	5.9974235	.	.	.	.	.	0	.	0	.	0	.	0.0	0.11	1	1	0.68	0	0	42176.84	424	33.5	10.8342	8	208	297	98	10	205	95	66	29	0.472972972972973	0.0	0.0	0.0	1	1	1	1	1	1	0	0	0.09	0.09	0.0
EGG02405	0.110203356	1.351896	2.599896	.	.	.	.	.	0	.	0	.	0	.	0.392	0.4	1	1	0.23	1	0	22247.08	193	-5.0	5.4828	3	54	95	51	34	95	52	26	26	1.91666666666667	0.0	0.0	0.0	1	1	1	1	1	1	1	0	0.05	12.49	0.0
EGG09909	0.10935667	0.553446	5.995446	.	.	.	.	.	0	.	0	.	0	.	0.0	0.093	1	1	0.72	0	0	45966.58	482	22.5	11.2128	1	224	393	224	18	341	47	37	10	0.315985130111524	1.0	0.0	1.0	1	1	1	1	1	1	0	0	3.03	3.24	0.0
EGG13133	0.107482314	0.0643194999999999	5.9743195	.	.	.	.	.	0	.	0	.	0	AA7	0.0	0.015	1	1	0.26	0	0	56868.45	520	-6.5	5.2737	4	158	284	148	62	298	100	49	51	1.00813008130081	0.0	0.0	0.0	1	1	1	1	1	1	0	0	0.09	0.29	0.0
EGG12641	0.107482314	0.0310915000000014	5.8450915	.	.	.	.	.	0	.	0	.	0	GH5_41,GH5_1,GH5_31,GH5_19,GH5,GH148,GH5_7	0.0	0.031	1	1	0.61	0	0	55860.26	492	-10.0	5.0522	4	146	265	117	82	263	104	50	54	1.29591836734694	0.0	0.0	0.0	1	1	1	1	1	1	0	0	1.13	1.14	0.0
EGG11607	0.10702655	0.968760000000002	5.82476	.	.	.	reduced_virulence	PHI:323	0	.	0	.	0	GH5_15,GH5_22,GH5_49,GH5_45,GH5_14,GH5,GH5_50,GH5_9,GH5_54,GH5_46,GH5_47	0.0	0.024	1	1	0.28	0	0	56242.54	504	-0.5	6.4426	10	157	271	143	66	272	107	57	50	1.04807692307692	0.0	0.0	0.0	1	1	1	1	1	1	0	0	3.39	3.41	0.0
EGG12064	0.09984425	1.6108905	5.9428905	.	.	.	.	.	0	.	0	.	0	.	0.004	0.274	1	1	0.18	0	0	26271.72	228	18.0	10.5798	3	59	96	67	21	121	67	43	24	1.34146341463415	1.0	0.0	0.0	1	1	1	1	1	1	0	0	3.82	4.36	0.0
EGG03806	0.09921262	2.24245	5.99245	.	.	.	.	.	0	.	0	.	0	.	0.011	0.364	1	1	0.68	0	0	34929.27	312	13.5	9.853	5	92	161	77	47	175	23	19	4	1.75806451612903	0.0	1.0	0.0	1	1	1	1	1	1	0	1	16.73	22.15	0.521739130434783
EGF99146	0.09578487	0.96035	5.52035	.	.	.	.	.	0	.	0	.	0	GH71	0.0	0.24	1	1	0.46	0	0	38408.38	346	5.0	7.7316	5	120	192	102	56	197	57	33	24	1.12328767123288	0.0	0.0	0.0	1	1	1	1	1	1	0	1	21.42	21.66	0.956521739130435
EGG10637	0.09161723	-1.751296	4.182704	.	.	.	.	.	0	.	0	.	0	.	0.0	0.011	1	1	0.8	0	0	41495.83	425	-3.0	5.2024	8	211	282	124	29	258	41	20	21	0.539568345323741	.	.	.	1	0	0	0	0	1	0	0	0.01	0.15	0.0
EGG02224	0.091498494	0.942669499999999	5.8886695	.	.	.	reduced_virulence,unaffected_pathogenicity	PHI:2921,PHI:1011,PHI:9058,PHI:2920,PHI:3919,PHI:9075,PHI:9074,PHI:552,PHI:397,PHI:48	0	.	0	.	0	AA1_3,AA1_2,AA1_1	0.0	0.00900000000000001	1	1	0.73	0	0	67345.58	604	7.0	7.0764	10	175	327	168	79	329	134	76	58	1.20338983050847	1.0	0.0	0.0	1	1	1	1	1	1	0	0	1.02	2.05	0.0
EGG03707	0.091498494	-0.201230499999999	5.7327695	.	.	.	.	.	0	.	0	.	0	.	0.0	0.011	1	1	0.57	0	0	47838.05	436	24.0	9.929	7	133	237	135	54	248	76	53	23	1.26666666666667	0.0	0.0	0.0	1	0	1	1	1	1	0	0	0.21	0.25	0.0
EGG01456	0.09075531	7.3939605	5.6519605	.	.	.	reduced_virulence,unaffected_pathogenicity,increased_virulence_(hypervirulence)	PHI:6978,PHI:7911,PHI:2207,PHI:2208,PHI:2043,PHI:568,PHI:2206,PHI:7912,PHI:569,PHI:2364,PHI:4246,PHI:2204,PHI:2209	1	CfTom1	1	PF00331	1	GH10	0.002	0.455	1	1	0.08	0	0	37867.58	338	5.0	7.7962	4	90	160	100	39	183	83	46	37	1.359375	0.0	0.0	0.0	1	1	1	1	1	1	0	0	0.92	0.92	0.0
EGG11755	0.09049448	7.90924	5.73724	.	.	.	.	.	0	.	0	.	0	.	0.864	0.498	1	1	0.57	0	0	23294.08	215	-2.0	5.6014	4	66	110	78	18	118	40	20	20	2.03333333333333	0.0	0.0	0.0	1	1	1	1	1	1	0	0	0.11	0.15	0.0
EGG03178	0.090032905	-0.267251500000001	5.6367485	.	.	.	.	.	0	.	0	.	0	.	0.0	0.016	1	1	0.03	0	0	53335.98	477	4.0	6.9431	3	136	232	152	46	249	126	69	57	0.860215053763441	0.0	0.0	0.0	1	1	1	1	1	1	0	0	0.02	0.03	0.0
EGG01311	0.090032905	-0.344810500000001	5.4751895	.	.	.	.	.	0	.	0	.	0	.	0.0	0.03	1	1	0.1	0	0	53242.49	468	7.0	7.0953	5	122	209	125	72	239	114	66	48	1.6	0.0	0.0	0.0	1	1	1	1	1	1	0	0	0.06	0.09	0.0
EGG11283	0.08751753	-0.0233964999999996	5.3646035	.	.	.	.	.	0	.	0	.	0	GH105	0.0	0.102	1	1	0.13	0	0	48967.25	436	-3.5	5.8652	2	126	223	122	55	227	105	53	52	1.33734939759036	0.0	0.0	0.0	1	0	1	1	1	1	0	0	0.4	1.01	0.0
EGG01868	0.08549285	5.831406	5.987406	.	.	.	.	.	0	.	0	.	0	.	0.676	0.298	1	1	0.48	0	0	7913.35	74	3.0	9.7633	1	20	41	24	3	47	13	8	5	0.739130434782609	0.0	0.0	0.0	1	1	1	1	1	1	0	0	15.47	15.47	0.0
EGG08318	0.08384618	2.7822885	2.5882885	.	.	.	.	.	1	PsShr2	0	.	0	.	0.0	0.199	1	1	0.81	1	0	37085.57	354	-6.0	4.6292	11	141	241	81	36	212	42	19	23	0.69811320754717	0.0	1.0	0.0	1	0	1	1	1	1	1	0	3.21	7.01	0.0
EGF99060	0.08204427	0.1728965	5.8068965	.	.	.	.	.	0	.	0	.	0	.	0.0	0.0610000000000001	1	1	0.48	0	0	51105.37	481	10.0	8.1758	13	180	284	143	51	291	79	47	32	0.666666666666667	0.0	0.0	0.0	1	1	1	1	1	1	0	0	10.54	14.52	0.0
EGG06339	0.080877095	5.6405485	0.4025485	.	.	.	.	.	0	.	0	.	0	.	1.0	0.873	0	0	0.86	0	0	7055.02	74	-1.0	4.7404	17	49	63	14	0	47	11	5	6	0.36	.	.	.	0	0	0	0	0	0	0	0	0.0	0.0	0.0
EGG10383	0.08076081	-0.613501	4.996499	.	.	.	.	.	0	.	0	.	0	.	0.0	0.065	1	1	0.8	0	0	11399.07	113	5.5	11.1991	1	58	78	41	2	57	10	8	2	0.724137931034483	0.0	0.0	0.0	1	1	1	1	1	1	0	1	20.22	21.55	0.91304347826087
EGG08645	0.07778376	2.399326	5.939326	.	.	.	.	.	0	.	0	.	0	.	0.218	0.192	1	1	0.39	0	0	15611.13	144	-8.5	4.3401	2	50	82	34	14	70	30	12	18	0.676470588235294	0.0	0.0	0.0	1	1	1	1	1	1	0	0	0.48	0.48	0.0
EGF98975	0.077457905	3.6870465	4.5910465	.	.	.	reduced_virulence,loss_of_pathogenicity	PHI:271,PHI:422,PHI:6412,PHI:7230,PHI:8749,PHI:383,PHI:318,PHI:2813	0	.	0	.	0	.	0.0	0.016	1	1	0.89	0	0	35640.22	349	-5.0	4.9167	5	152	240	120	26	201	40	19	21	0.747368421052632	0.0	1.0	0.0	1	1	1	1	1	1	0	0	0.11	5.47	0.0
EGG05538	0.07480058	7.5446955	5.4746955	.	.	.	.	.	0	.	0	.	0	.	0.956	0.389	1	1	0.1	0	0	21071.67	204	1.5	6.9813	1	88	117	56	18	116	46	25	21	0.444444444444444	0.0	0.0	0.0	1	1	1	1	1	1	0	0	0.32	0.79	0.0
EGF99555	0.07469085	3.11434	5.76834	.	.	.	reduced_virulence	PHI:5188	0	.	0	.	0	.	0.0	0.391	1	1	0.43	0	0	44011.54	401	-1.0	6.1365	5	129	218	105	45	217	81	41	40	1.12359550561798	0.0	0.0	0.0	1	1	1	1	1	1	0	0	0.28	0.3	0.0
EGG04325	0.074056745	0.625710999999999	5.935711	.	.	.	.	.	0	.	0	.	0	.	0.0	0.115	1	1	0.16	0	0	48155.68	436	-6.5	6.2152	9	128	238	88	55	175	147	80	67	1.19230769230769	1.0	0.0	0.0	1	1	1	1	1	1	0	0	0.16	0.16	0.0
EGG03777	0.07346696	1.5377445	5.4737445	.	.	.	.	.	0	.	0	.	0	.	0.0629999999999999	0.281	1	1	0.32	0	0	23742.86	214	-8.5	4.4321	3	66	111	58	22	111	45	19	26	1.2	0.0	0.0	0.0	1	1	1	1	1	1	0	0	0.04	0.04	0.0
EGG09324	0.0658389	0.170136500000002	5.5821365	.	.	.	.	.	0	.	0	.	0	.	0.0	0.098	1	1	0.0500000000000001	0	0	45803.77	398	4.5	7.044	3	102	186	114	53	199	100	56	44	1.203125	0.0	0.0	0.0	1	1	1	1	1	1	0	0	1.1	1.1	0.0
EGG07372	0.0658389	0.1767415	5.3127415	.	.	.	.	.	0	.	0	.	0	.	0.0	0.144	1	1	0.04	0	0	46349.97	407	8.0	8.3422	5	104	191	104	37	182	129	71	58	1.75471698113208	1.0	0.0	0.0	1	1	1	1	1	1	0	0	4.05	4.05	0.0
EGG00587	0.064560235	1.2921975	5.8221975	.	.	.	.	.	0	.	0	.	0	.	0.00800000000000001	0.237	1	1	0.18	0	0	20415.62	183	-4.0	5.6796	5	48	75	19	13	71	86	43	43	0.891304347826087	1.0	0.0	0.0	1	1	1	1	1	1	0	0	9.61	9.61	0.0
EGF97086	0.064560235	1.2921975	5.8221975	.	.	.	.	.	0	.	0	.	0	.	0.00800000000000001	0.237	1	1	0.18	0	0	20415.62	183	-4.0	5.6796	5	48	75	19	13	71	86	43	43	0.891304347826087	1.0	0.0	0.0	1	1	1	1	1	1	0	0	9.61	9.61	0.0
EGG08525	0.062698096	5.377776	5.255776	.	.	.	unaffected_pathogenicity	PHI:1575,PHI:3378	0	.	1	PF03443,PF05730	1	AA9	0.0	0.187	1	1	0.45	0	0	47925.13	439	22.5	8.8817	18	160	242	104	52	218	112	71	41	1.29591836734694	0.0	0.0	0.0	1	0	1	1	0	1	0	0	0.18	0.18	0.0
EGG09802	0.06232959	6.1356815	1.8456815	.	.	.	.	.	0	.	0	.	0	.	0.995	0.72	1	1	0.76	1	0	19187.12	181	6.0	10.1416	0	65	103	71	12	98	36	21	15	1.15909090909091	0.0	0.0	0.0	1	1	0	1	0	0	1	1	20.4	20.4	0.85
EGG04112	0.058899373	0.267167999999999	5.763168	.	.	.	.	.	0	.	0	.	0	.	0.0	0.084	1	1	0.35	0	0	46819.58	421	30.0	10.2281	14	144	233	96	45	212	97	64	33	1.5	1.0	0.0	1.0	1	1	1	1	1	1	0	0	0.0	0.03	0.0
EGG10486	0.058395058	7.461937	5.409937	.	.	.	.	.	0	.	0	.	0	.	0.985	0.357	1	1	0.37	0	0	23172.52	214	-11.0	4.397	5	58	116	83	14	117	53	22	31	1.20512820512821	0.0	0.0	0.0	1	1	1	1	1	1	0	0	0.54	0.58	0.0
EGG04721	0.057629317	7.629726	5.559726	.	.	.	.	.	0	.	0	.	0	.	0.799	0.546	1	1	0.45	0	0	15963.43	138	3.5	8.2804	3	39	63	35	18	65	29	17	12	3.21428571428571	0.0	0.0	0.0	1	1	1	1	1	1	0	0	11.54	12.24	0.0
EGG07127	0.05730322	1.2099335	5.9759335	.	.	.	reduced_virulence	PHI:8858	0	.	0	.	0	.	0.0	0.039	1	1	0.32	0	0	99112.14	912	-15.5	5.1054	9	305	514	247	95	482	197	95	102	1.12371134020619	0.0	0.0	0.0	1	1	1	1	1	1	0	0	0.1	0.17	0.0
EGG09936	0.05730322	0.721248000000001	5.661248	.	.	.	reduced_virulence,unaffected_pathogenicity	PHI:144,PHI:7320	0	.	0	.	0	GH18	0.0	0.01	1	1	0.6	0	0	51865.17	476	-25.0	4.2947	5	178	277	126	61	242	103	41	62	1.09782608695652	0.0	0.0	0.0	1	1	1	1	1	1	0	0	0.14	0.16	0.0
EGF99871	0.05730322	5.61205	5.74805	.	.	.	reduced_virulence	PHI:257,PHI:256	0	.	1	PF11327	0	.	0.0	0.144	1	1	0.73	0	0	59211.14	572	20.0	10.4515	7	211	376	142	21	286	96	59	37	0.869822485207101	1.0	0.0	0.0	1	0	1	1	1	1	0	0	0.15	0.16	0.0
EGF99069	0.056370705	4.0543235	2.4263235	.	.	.	.	.	1	MIAvrM14	0	.	0	.	0.00900000000000001	0.429	1	1	0.07	1	0	37115.56	330	7.0	9.1783	1	73	156	99	28	171	91	51	40	1.27941176470588	0.0	0.0	0.0	1	1	0	1	1	0	1	1	19.83	19.83	0.804347826086956
EGG05043	0.056049287	6.064376	3.958376	.	.	.	.	.	0	.	0	.	0	.	0.597	0.754	1	1	0.25	0	0	23301.9	203	6.5	8.4795	2	43	89	59	28	107	53	32	21	1.8125	0.0	0.0	0.0	1	1	0	1	0	1	0	1	19.18	19.18	0.9
EGG04340	0.050673038	0.749953000000001	5.249953	.	.	.	unaffected_pathogenicity	PHI:697	0	.	0	.	0	.	0.0	0.25	1	1	0.62	0	0	40815.18	367	-3.0	5.6458	4	117	205	91	55	211	70	35	35	1.24675324675325	0.0	0.0	0.0	1	1	1	1	0	1	0	0	0.11	0.34	0.0
EGG05737	0.05014634	0.4161205	5.9721205	.	.	.	.	.	0	.	0	.	0	.	0.0	0.074	1	1	0.13	0	0	17606.32	153	-18.0	4.1901	1	32	65	31	14	59	57	21	36	1.52631578947368	1.0	0.0	0.0	1	1	1	1	1	1	0	0	9.73	9.73	0.0
EGG07330	0.048144042	0.441292	5.979292	.	.	.	.	.	0	.	0	.	0	.	0.0	0.077	1	1	0.2	0	0	42341.21	393	21.0	9.8412	1	152	227	96	51	166	101	68	33	0.869565217391304	0.0	0.0	0.0	1	1	1	1	1	1	0	0	0.5	0.5	0.0
EGG12345	0.047004193	5.2483875	5.6143875	.	.	.	.	.	0	.	0	.	0	.	0.477	0.462	1	1	0.01	0	0	19224.6	168	-1.0	6.1138	3	49	77	33	16	75	53	27	26	1.1	1.0	0.0	0.0	1	1	1	1	1	1	0	0	0.02	0.02	0.0
EGG12745	0.04668495	-0.638252	4.797748	.	.	.	.	.	0	.	0	.	0	.	0.0	0.094	1	1	0.01	0	0	71837.43	627	12.0	9.2513	2	141	255	209	61	323	168	93	75	1.81609195402299	0.0	0.0	0.0	1	1	1	1	1	1	0	1	19.03	19.04	0.9
EGG11986	0.04583907	5.125177	5.881177	.	.	.	.	.	0	.	0	.	0	.	0.36	0.514	1	1	0.09	0	0	17848.01	161	-5.0	4.9615	2	47	80	43	15	78	38	18	20	1.0	0.0	0.0	0.0	1	1	1	1	1	1	0	0	0.02	0.02	0.0
EGG08557	0.043275446	0.2464225	5.9404225	.	.	.	.	.	0	.	0	.	0	.	0.0	0.0510000000000001	1	1	0.5	0	0	50743.19	473	2.0	6.8974	6	172	281	99	28	186	114	60	54	1.58333333333333	0.0	0.0	0.0	1	1	1	1	1	1	0	0	0.01	0.01	0.0
EGG03028	0.043275446	0.6691455	5.6091455	.	.	.	reduced_virulence	PHI:8589	0	.	0	.	0	CE4	0.0	0.01	1	1	0.55	0	0	45982.3	424	-10.5	4.88	5	167	245	94	34	178	100	47	53	1.39393939393939	0.0	1.0	0.0	1	0	1	1	1	1	0	0	0.01	0.03	0.0
EGG05348	0.041581064	0.593398	5.413398	.	.	.	reduced_virulence	PHI:2644,PHI:7258	0	.	0	.	0	.	0.0	0.03	1	1	0.19	0	0	56998.33	515	-16.0	4.8878	7	151	278	153	62	263	149	70	79	1.32	0.0	0.0	0.0	1	1	1	1	1	1	0	0	0.02	0.02	0.0
EGG12275	0.041303724	1.1250845	5.7410845	.	.	.	reduced_virulence	PHI:6265	0	.	0	.	0	GH16	0.0	0.064	1	1	0.68	0	0	45555.81	420	3.5	6.9491	8	160	242	102	52	213	86	48	38	1.08045977011494	0.0	0.0	0.0	1	0	1	1	1	1	0	0	0.06	0.09	0.0
EGG07975	0.040713936	5.6356	5.5496	.	.	.	.	.	1	PsShr1	0	.	0	.	0.005	0.176	1	1	0.72	0	0	26482.51	246	-15.0	3.968	8	87	156	70	27	143	42	14	28	0.870967741935484	0.0	0.0	0.0	1	1	1	1	1	1	0	1	19.49	19.53	1.0
EGF97193	0.04056713	-0.204937000000001	5.741063	.	.	.	.	.	0	.	0	.	0	AA7	0.0	0.00900000000000001	1	1	0.55	0	0	55668.99	514	24.5	10.1317	4	192	300	151	67	290	84	56	28	1.008	0.0	0.0	0.0	1	1	1	1	1	1	0	0	0.07	0.1	0.0
EGF99528	0.0403201	2.6022565	2.9122565	.	.	.	unaffected_pathogenicity	PHI:69	0	.	1	PF01083	0	CE5	0.0	0.115	1	1	0.74	1	0	38540.87	414	7.0	8.8522	6	231	278	98	23	299	40	24	16	0.346153846153846	0.0	0.0	0.0	1	0	1	1	0	0	1	1	35.2	81.2	0.869565217391304
EGG10437	0.039608955	0.574135000000001	5.998135	.	.	.	.	.	0	.	0	.	0	.	0.0	0.096	1	1	0.24	0	0	13565.7	123	-20.0	3.6447	1	34	72	35	10	58	35	8	27	0.807692307692308	0.0	0.0	0.0	1	1	1	1	1	1	0	0	0.9	0.9	0.0
EGG05539	0.039102763	4.8596295	2.9936295	.	.	.	.	.	0	.	0	.	0	.	0.742	0.569	1	1	0.27	1	0	20229.3	189	13.5	10.3776	3	68	93	53	23	112	38	28	10	0.759259259259259	0.0	0.0	0.0	1	1	1	1	1	1	0	1	3.08	26.32	0.0
EGG01108	0.038104206	7.777334	5.629334	.	.	.	.	.	0	.	0	.	0	.	0.962	0.396	1	1	0.29	0	0	19762.31	179	11.5	9.8027	7	61	102	36	9	71	51	32	19	1.3125	1.0	0.0	0.0	1	1	1	1	1	1	0	0	0.03	0.03	0.0
EGF97238	0.036730856	8.3553655	4.5933655	.	.	.	.	.	0	.	0	.	0	.	0.966	0.661	1	1	0.09	0	0	23333.62	212	-1.5	6.2693	0	59	110	72	26	118	50	27	23	0.818181818181818	0.0	0.0	0.0	1	1	0	1	0	1	0	0	0.04	0.05	0.0
EGG00260	0.034952044	0.474923500000001	5.4209235	.	.	.	reduced_virulence,unaffected_pathogenicity	PHI:2921,PHI:1011,PHI:9058,PHI:2920,PHI:3919,PHI:9074,PHI:9075,PHI:552,PHI:397	0	.	0	.	0	AA1_3,AA1_2,AA1_1	0.0	0.00900000000000001	1	1	0.79	0	0	67520.1	623	-22.0	4.4951	11	236	386	185	76	338	108	47	61	0.960629921259842	1.0	0.0	0.0	1	1	1	1	0	1	0	1	18.41	19.05	0.75
EGG10160	0.032420486	2.9036535	-0.3663465	.	.	.	.	.	0	.	0	.	0	.	0.649	0.896	0	0	0.38	0	0	25704.3	234	7.5	8.3955	9	90	134	61	22	122	52	31	21	0.914893617021277	.	.	.	0	0	0	0	0	0	0	0	0.0	0.01	0.0
EGG03347	0.03057763	1.3777495	5.6917495	.	.	.	.	.	0	.	0	.	0	.	0.084	0.197	1	1	0.59	0	0	18935.75	173	15.5	10.5673	6	61	100	48	13	81	28	23	5	1.54166666666667	0.0	1.0	1.0	1	1	1	1	1	1	0	0	11.42	11.45	0.0
EGF97738	0.029557914	6.09941	0.24341	.	.	.	.	.	0	.	0	.	0	.	1.0	0.976	0	0	0.69	0	0	12362.0	117	7.5	9.5271	6	49	72	30	8	65	26	17	9	0.766666666666667	.	.	.	0	0	0	0	0	0	0	0	0.04	0.22	0.0
EGG02765	0.02900526	7.231881	5.605881	.	.	.	.	.	0	.	0	.	0	.	0.999	0.272	1	1	0.29	0	0	20853.95	189	5.0	7.9882	2	41	84	85	20	123	37	23	14	1.23684210526316	0.0	0.0	0.0	1	1	1	1	1	1	0	0	0.64	1.78	0.0
EGG10210	0.027795523	-9.4108085	-0.5028085	.	.	.	reduced_virulence,lethal,unaffected_pathogenicity	PHI:6674,PHI:2537,PHI:8883,PHI:2846,PHI:9056,PHI:6470,PHI:8723	0	.	0	.	0	.	0.001	0.181	0	0	0.07	0	0	38091.06	353	-8.5	4.8446	5	122	194	109	30	197	88	41	47	0.813186813186813	.	.	.	0	0	0	0	0	0	0	0	1.84	1.84	0.0
EGF99756	0.018362075	5.686719	0.070719	.	.	.	.	.	0	.	0	.	0	.	1.0	0.936	0	0	0.49	0	0	13080.4	119	5.5	7.8003	10	41	68	36	15	74	23	16	7	0.769230769230769	.	.	.	0	0	0	0	0	0	0	0	1.13	1.13	0.0
EGG10034	0.0070465207	0.584453000000002	5.530453	.	.	.	reduced_virulence,unaffected_pathogenicity	PHI:2921,PHI:1011,PHI:9058,PHI:2920,PHI:3919,PHI:48,PHI:9075,PHI:9074,PHI:2700,PHI:552,PHI:712,PHI:397,PHI:3991	0	.	0	.	0	AA1_3,AA1_2,AA1,AA1_1	0.0	0.00900000000000001	1	1	0.44	0	0	68503.03	626	-12.5	5.1709	11	202	363	184	79	353	123	60	63	1.0	1.0	0.0	0.0	1	0	1	1	1	1	0	0	0.49	1.32	0.0
EGG02518	0.0046417415	0.745708500000002	5.6917085	.	.	.	reduced_virulence,unaffected_pathogenicity	PHI:2032,PHI:9144,PHI:6121,PHI:541	0	.	0	.	0	CE10	0.0	0.00900000000000001	1	1	0.48	0	0	67623.31	621	-11.5	4.7961	5	187	344	171	68	355	112	52	60	1.11805555555556	0.0	0.0	0.0	1	0	1	1	1	1	0	0	0.52	0.71	0.0
EGG04097	0.0046417415	-0.261520499999999	5.6364795	.	.	.	.	.	0	.	0	.	0	.	0.0	0.017	1	1	0.64	0	0	58251.68	525	-5.0	5.3111	7	161	282	140	64	289	100	49	51	1.30097087378641	0.0	1.0	1.0	1	1	1	1	1	1	0	0	0.09	0.11	0.0
EGG03371	0.0046417415	0.7805205	5.7205205	.	.	.	reduced_virulence,unaffected_pathogenicity	PHI:2032,PHI:9144,PHI:6121,PHI:541	0	.	0	.	0	CE10	0.0	0.01	1	1	0.47	0	0	65868.88	612	-7.5	4.999	5	202	342	173	62	360	111	53	58	0.902597402597403	0.0	0.0	0.0	1	0	1	1	1	1	0	0	0.31	0.33	0.0
EGF97191	0.0046417415	0.00454399999999966	5.944544	.	.	.	.	.	0	.	0	.	0	AA7	0.0	0.01	1	1	0.38	0	0	56123.96	512	-13.5	4.6768	4	174	285	148	71	290	99	45	54	1.02654867256637	0.0	0.0	0.0	1	1	1	1	1	1	0	0	0.95	1.19	0.0
EGF99071	0.0046417415	1.040172	5.980172	.	.	.	reduced_virulence,unaffected_pathogenicity	PHI:2032,PHI:9144,PHI:6121,PHI:541	0	.	0	.	0	CE10	0.0	0.01	1	1	0.66	0	0	62532.45	576	-11.0	4.7653	5	189	322	156	70	335	104	48	56	1.0	0.0	0.0	0.0	1	1	1	1	1	1	0	0	0.22	0.26	0.0
EGG03680	0.0046417415	0.00334400000000068	5.943344	.	.	.	.	.	0	.	0	.	0	AA7	0.0	0.01	1	1	0.43	0	0	56075.9	512	-13.5	4.6768	4	174	285	150	71	291	99	45	54	1.02631578947368	0.0	0.0	0.0	1	1	1	1	1	1	0	0	0.95	1.19	0.0
EGF98436	0.004248172	5.67971	0.00971	.	.	.	.	.	0	.	0	.	0	.	0.998	0.947	0	0	0.46	0	0	10993.41	100	-0.5	6.1931	6	36	58	22	9	49	21	11	10	1.35294117647059	.	.	.	0	0	0	0	0	0	0	0	11.69	11.69	0.0
EGG13168	0.0042047203	2.3264525	4.6544525	.	.	.	.	.	0	.	0	.	0	.	0.282	0.33	1	1	0.59	0	0	17033.19	170	2.5	7.414	1	75	101	41	21	119	13	9	4	0.507692307692308	0.0	0.0	0.0	1	1	1	1	1	1	0	0	4.17	12.74	0.0
EGF97879	0.0037070215	-0.521475500000001	5.0345245	.	.	.	.	.	0	.	0	.	0	.	0.0	0.074	1	1	0.0	0	0	69097.57	608	8.0	7.5031	1	148	261	196	62	306	173	95	78	1.56043956043956	0.0	0.0	1.0	1	1	1	1	1	1	0	1	14.63	14.66	0.888888888888889
EGG09447	0.002850622	-5.0769555	-0.5029555	.	.	.	reduced_virulence	PHI:2914	0	.	0	.	0	.	0.0	0.071	0	0	0.09	0	0	53721.57	490	-16.0	4.676	2	167	272	139	47	248	137	62	75	0.885964912280702	.	.	.	0	0	0	0	0	0	0	0	0.01	0.17	0.0
EGG09268	0.0023139715	-8.831631	-3.575631	.	.	.	.	.	0	.	0	.	0	.	0.0	0.124	0	1	0.46	0	1	35169.05	348	3.0	7.1144	7	129	219	112	40	260	25	16	9	0.483870967741936	0.0	0.0	0.0	1	1	1	1	1	1	2	0	6.57	63.51	0.0
EGG11932	-7.18832e-05	0.1297325	5.4697325	.	.	.	.	.	0	.	0	.	0	.	0.0	0.11	1	1	0.12	0	0	53984.34	473	17.5	8.4909	4	117	215	121	66	220	132	82	50	1.86111111111111	1.0	0.0	0.0	1	0	1	1	1	1	0	0	0.01	0.01	0.0
EGG05131	-7.18832e-05	-0.1908685	5.5691315	.	.	.	.	.	0	.	0	.	0	.	0.0	0.04	1	1	0.18	0	0	59852.32	516	3.0	6.8238	3	126	233	113	77	243	141	76	65	1.94594594594595	1.0	0.0	0.0	1	1	1	1	1	1	0	0	0.01	0.01	0.0
EGG05792	-7.18832e-05	-0.614603499999998	5.1213965	.	.	.	.	.	0	.	0	.	0	.	0.0	0.0440000000000001	1	1	0.04	0	0	87820.02	761	11.5	7.311	8	193	354	166	101	330	206	116	90	2.2967032967033	1.0	0.0	0.0	1	0	1	1	1	1	0	0	0.02	0.27	0.0
EGF99213	-7.18832e-05	-0.666299	5.045701	.	.	.	.	.	0	.	0	.	0	.	0.0	0.048	1	1	0.2	0	0	118618.3	1039	9.5	6.8138	15	258	507	238	148	481	268	152	116	2.04964539007092	0.0	0.0	0.0	1	0	1	1	1	1	0	0	0.04	0.07	0.0
EGF99868	-7.18832e-05	-0.713884499999999	5.1001155	.	.	.	.	.	0	.	0	.	0	.	0.0	0.031	1	1	0.04	0	0	79830.2	703	1.0	6.5843	4	190	338	176	86	329	186	99	87	1.71	1.0	0.0	0.0	1	0	1	1	1	1	0	0	0.01	0.03	0.0
EGG09821	-7.5280666e-05	2.8499215	5.9039215	.	.	.	.	.	0	.	0	.	0	.	0.328	0.163	1	1	0.0500000000000001	0	0	13910.05	121	-5.0	4.6456	2	25	53	40	12	63	36	16	20	2.0625	0.0	0.0	0.0	1	1	1	1	1	1	0	0	14.79	14.79	0.0
EGG01798	-0.004530728	2.5203945	5.9343945	.	.	.	.	.	0	.	0	.	0	CBM19	0.292	0.139	1	1	0.39	0	0	19921.83	189	-12.5	4.2313	8	83	115	46	12	88	47	18	29	0.80952380952381	0.0	0.0	0.0	1	1	1	1	1	1	0	0	0.0	0.02	0.0
EGG11578	-0.008777499	-0.00400250000000035	5.7799975	.	.	.	.	.	0	.	0	.	0	.	0.0	0.036	1	1	0.25	0	0	33561.53	302	-10.5	4.6102	5	103	156	83	25	133	61	27	34	1.44186046511628	0.0	0.0	0.0	1	1	1	1	1	1	0	0	0.27	0.3	0.0
EGG12476	-0.01137048	4.5321285	4.8741285	.	.	.	.	.	0	.	0	.	0	.	0.455	0.488	1	1	0.1	0	0	21436.52	185	-1.0	6.2903	3	44	78	48	32	99	49	26	23	1.85714285714286	0.0	1.0	1.0	1	1	1	1	0	1	0	1	20.09	20.1	0.85
EGF99851	-0.0151154995	-10.4369655	-0.5229655	.	.	.	lethal,unaffected_pathogenicity	PHI:1584,PHI:1569	0	.	0	.	0	.	0.0	0.181	0	0	0.37	0	0	27476.64	254	34.0	11.4869	3	90	137	71	24	139	71	55	16	0.816901408450704	.	.	.	0	0	0	0	0	0	0	0	0.0	0.09	0.0
EGG03938	-0.0155777335	1.005816	5.547816	.	.	.	.	.	0	.	0	.	0	.	0.021	0.222	1	1	0.04	0	0	28799.92	262	-10.5	4.6936	6	81	141	53	22	116	75	34	41	1.38636363636364	0.0	0.0	0.0	1	1	1	1	1	1	0	0	7.98	7.98	0.0
EGG02474	-0.015601695	-1.21238	4.28962	.	.	.	.	.	0	.	0	.	0	.	0.0	0.083	1	1	0.04	0	0	60114.87	532	-3.0	5.8504	0	146	249	158	55	252	152	76	76	1.75280898876405	0.0	0.0	0.0	1	0	0	1	1	1	0	1	19.88	19.88	0.869565217391304
EGG10979	-0.018308401	0.615719000000002	5.561719	.	.	.	reduced_virulence,unaffected_pathogenicity	PHI:2921,PHI:1011,PHI:9058,PHI:2920,PHI:3919,PHI:9074,PHI:9075,PHI:552,PHI:397	0	.	0	.	0	AA1_3,AA1_2,AA1_1	0.0	0.00900000000000001	1	1	0.77	0	0	69779.92	639	-12.5	5.251	10	232	383	187	85	346	122	60	62	0.984848484848485	1.0	0.0	0.0	1	1	1	1	1	1	0	0	15.56	17.26	0.0
EGG06937	-0.018732548	5.323949	5.951949	.	.	.	.	.	1	UfRTP1	0	.	0	.	0.0	0.0620000000000001	1	1	0.79	0	0	43324.42	405	-29.0	3.4975	6	172	292	80	35	164	49	10	39	1.70967741935484	0.0	1.0	0.0	1	1	1	1	1	1	0	0	0.26	0.3	0.0
EGF97523	-0.01919216	-0.715335499999999	4.9486645	.	.	.	.	.	0	.	0	.	0	.	0.0	0.0560000000000001	1	1	0.14	0	0	43184.5	375	16.5	9.3871	5	94	167	111	49	182	109	67	42	1.80769230769231	1.0	0.0	0.0	1	1	1	1	1	1	0	0	10.66	12.43	0.0
EGG03286	-0.01919216	-0.6533015	5.1726985	.	.	.	.	.	0	.	0	.	0	.	0.0	0.029	1	1	0.11	0	0	70210.5	618	9.0	7.457	6	165	303	146	76	287	155	87	68	1.84269662921348	1.0	0.0	0.0	1	1	1	1	1	1	0	0	13.47	13.47	0.0
EGG05052	-0.020232499	0.169448500000001	2.9174485	.	.	.	.	.	0	.	0	.	0	.	0.169	0.373	1	1	0.21	1	0	29314.99	264	-4.0	5.7697	5	93	132	71	32	136	69	35	34	0.719298245614035	0.0	0.0	0.0	1	1	1	1	1	1	1	0	0.3	10.36	0.0
EGG11834	-0.02163291	1.213389	-0.486611	.	.	.	reduced_virulence,loss_of_pathogenicity	PHI:300,PHI:2310,PHI:2826,PHI:6111,PHI:65,PHI:3514,PHI:4182,PHI:4606,PHI:316,PHI:1015,PHI:311,PHI:334,PHI:4677	0	.	0	.	0	.	0.003	0.447	0	0	0.18	0	0	37898.11	345	2.5	6.9155	13	121	196	105	36	188	87	47	40	0.955882352941176	.	.	.	0	0	0	0	0	0	0	0	0.0	0.2	0.0
EGF97772	-0.022125721	1.6015695	5.6635695	.	.	.	.	.	0	.	0	.	0	.	0.017	0.306	1	1	0.4	0	0	11103.27	98	0.5	6.5385	2	25	48	24	23	41	40	25	15	1.06666666666667	0.0	0.0	0.0	1	1	1	1	0	1	0	1	20.37	20.37	0.91304347826087
EGG09276	-0.022125721	5.2123425	5.6143425	.	.	.	.	.	0	.	0	.	0	.	0.54	0.393	1	1	0.24	0	0	15957.31	135	3.5	7.8152	3	33	59	35	22	67	38	22	16	2.64285714285714	0.0	0.0	0.0	1	1	1	1	0	1	0	1	22.06	22.06	0.782608695652174
EGG12738	-0.02266252	0.036731000000001	5.976731	.	.	.	.	.	0	.	0	.	0	GH2	0.0	0.01	1	1	0.61	0	0	115453.48	1031	-8.0	6.0158	4	313	564	286	156	565	208	107	101	1.12217194570136	0.0	0.0	0.0	1	1	1	1	1	1	0	0	0.03	0.04	0.0
EGG05471	-0.024265885	-0.704495	5.115505	.	.	.	.	.	0	.	0	.	0	.	0.0	0.03	1	1	0.13	0	0	110076.56	966	1.5	6.5627	12	249	447	224	140	463	241	132	109	1.93793103448276	1.0	0.0	0.0	1	0	1	1	1	1	0	0	0.1	0.13	0.0
EGG09712	-0.024265885	-0.6616865	5.2843135	.	.	.	.	.	0	.	0	.	0	.	0.0	0.00900000000000001	1	1	0.0	0	0	93720.67	819	19.5	9.1633	8	204	359	244	77	396	252	140	112	1.54032258064516	1.0	0.0	0.0	1	0	1	1	1	1	0	0	1.24	1.24	0.0
EGG00220	-0.024265885	-0.488926999999999	5.337073	.	.	.	.	.	0	.	0	.	0	.	0.0	0.029	1	1	0.11	0	0	109323.07	957	6.5	6.7776	9	228	430	238	139	478	243	135	108	1.75496688741722	1.0	0.0	0.0	1	0	1	1	1	1	0	0	0.12	0.14	0.0
EGG11449	-0.024265885	-0.254016499999999	5.6139835	.	.	.	.	.	0	.	0	.	0	.	0.0	0.022	1	1	0.01	0	0	56679.42	498	19.0	9.6601	4	136	228	116	55	225	144	85	59	1.7027027027027	0.0	1.0	0.0	1	1	1	1	1	1	0	0	7.16	7.16	0.0
EGG10081	-0.024879396	-0.438447	5.189553	.	.	.	.	.	0	.	0	.	0	.	0.0	0.0620000000000001	1	1	0.0	0	0	54719.89	487	-0.5	6.445	0	127	239	150	49	239	135	70	65	1.48192771084337	1.0	0.0	0.0	1	1	1	1	1	1	0	0	0.4	0.4	0.0
EGG02529	-0.024879396	-0.6551005	5.2548995	.	.	.	.	.	0	.	0	.	0	.	0.0	0.015	1	1	0.1	0	0	53767.6	473	12.5	9.3891	2	131	218	139	53	231	117	68	49	1.63235294117647	0.0	1.0	0.0	1	1	1	1	1	1	0	1	14.99	14.99	0.8
EGG03548	-0.024879396	-0.512468	4.929532	.	.	.	.	.	0	.	0	.	0	.	0.0	0.093	1	1	0.01	0	0	31373.87	274	-15.0	4.5064	1	60	135	72	26	124	90	39	51	1.27083333333333	0.0	0.0	1.0	1	1	1	1	0	1	0	0	2.68	4.7	0.0
EGG06699	-0.024908423	7.306331	4.606331	.	.	.	.	.	0	.	0	.	0	.	0.963	0.487	1	1	0.49	0	0	24058.62	234	6.0	10.0163	1	92	143	89	8	132	50	28	22	0.702702702702703	.	.	.	1	0	1	0	1	1	0	0	2.72	3.0	0.0
EGG01429	-0.025499105	-0.0918359999999976	5.530164	.	.	.	.	.	0	.	0	.	0	.	0.0	0.0629999999999999	1	1	0.67	0	0	16528.65	161	1.0	7.1038	3	76	105	45	8	85	18	10	8	0.567567567567568	0.0	0.0	0.0	1	1	1	1	1	1	0	0	6.57	9.85	0.0
EGG11026	-0.025499105	0.137809499999999	5.8258095	.	.	.	.	.	0	.	0	.	0	.	0.0	0.0520000000000001	1	1	0.69	0	0	26721.11	258	3.0	7.2696	9	121	157	74	21	136	26	16	10	0.912280701754386	0.0	0.0	0.0	1	1	1	1	1	1	0	0	5.78	8.78	0.0
EGG02854	-0.025671482	1.589218	4.709218	.	.	.	.	.	0	.	0	.	0	.	0.033	0.447	1	1	0.21	0	0	31631.12	274	5.0	7.3295	2	69	123	74	46	145	67	39	28	1.5	0.0	0.0	0.0	1	0	1	1	1	0	0	0	0.7	0.71	0.0
EGG04423	-0.02795291	-3.0281515	-0.4901515	.	.	.	.	.	0	.	0	.	0	.	0.067	0.51	0	0	0.41	0	0	35222.84	329	1.0	6.6635	1	110	190	102	36	186	78	42	36	0.869047619047619	.	.	.	0	0	0	0	0	0	0	0	0.0	0.1	0.0
EGG01892	-0.029717386	-0.517985499999999	5.2960145	.	.	.	.	.	0	.	0	.	0	.	0.0	0.031	1	1	0.11	0	0	36751.13	336	-21.0	4.5062	0	111	180	78	35	151	95	41	54	0.816901408450704	0.0	0.0	0.0	1	0	1	1	1	1	0	0	0.12	0.12	0.0
EGG03941	-0.033126354	6.2288405	4.5408405	.	.	.	reduced_virulence,effector_(plant_avirulence_determinant),unaffected_pathogenicity	PHI:6869,PHI:4980,PHI:6868,PHI:2978	0	.	0	.	0	GH12	0.004	0.444	1	1	0.42	0	0	36053.7	330	1.0	6.7437	5	117	180	93	37	178	74	39	35	1.04109589041096	1.0	0.0	1.0	1	1	1	1	1	1	0	0	0.08	0.08	0.0
EGG01242	-0.03432536	0.1239675	5.1339675	.	.	.	.	.	0	.	0	.	0	.	0.0	0.165	1	1	0.07	0	0	39349.4	346	5.0	7.3348	2	77	147	111	38	178	99	55	44	1.69811320754717	0.0	0.0	0.0	1	1	1	1	1	1	0	0	0.1	0.1	0.0
EGG09434	-0.03591907	-0.8301855	4.9958145	.	.	.	.	.	0	.	0	.	0	.	0.0	0.029	1	1	0.03	0	0	125024.88	1100	39.0	9.4492	6	285	514	271	131	500	333	198	135	1.70414201183432	1.0	0.0	0.0	1	0	1	1	1	1	0	0	10.42	11.75	0.0
EGG04917	-0.0363456	1.2833105	5.8373105	.	.	.	.	.	0	.	0	.	0	.	0.00700000000000001	0.234	1	1	0.32	0	0	34992.27	324	-4.0	6.1118	6	120	199	71	32	138	83	44	39	0.984615384615385	0.0	0.0	0.0	1	1	1	1	1	1	0	1	18.18	18.18	0.95
EGG00128	-0.038394153	2.8847755	5.3267755	.	.	.	.	.	0	.	0	.	0	.	0.288	0.305	1	1	0.31	0	0	27112.45	248	-2.5	5.8365	8	82	125	87	28	145	41	21	20	1.57894736842105	0.0	0.0	0.0	1	1	1	1	1	1	0	0	7.75	14.49	0.0
EGG03532	-0.039791465	-9.016195	-3.658195	.	.	.	.	.	0	.	0	.	0	.	0.0	0.107	0	1	0.49	0	1	36367.37	358	1.0	6.6733	7	128	225	118	40	262	25	15	10	0.542372881355932	0.0	0.0	0.0	1	1	1	1	1	1	2	0	1.64	57.89	0.0
EGG10710	-0.040501535	5.8827635	0.1767635	.	.	.	.	.	0	.	0	.	0	.	1.0	0.951	0	0	0.75	0	0	15531.57	139	11.5	8.4934	12	57	73	24	22	72	34	25	9	0.9	.	.	.	0	0	0	0	0	0	0	0	0.0	0.0	0.0
EGG03280	-0.041606247	-0.633394499999999	5.3126055	.	.	.	.	.	0	.	0	.	0	.	0.0	0.00900000000000001	1	1	0.07	0	0	71293.84	632	14.0	7.8135	3	161	308	169	74	303	174	101	73	1.46153846153846	1.0	0.0	0.0	1	0	1	1	1	1	0	0	1.31	1.32	0.0
EGF98872	-0.041606247	4.6652425	5.2872425	.	.	.	reduced_virulence,unaffected_pathogenicity,increased_virulence_(hypervirulence)	PHI:106,PHI:7253,PHI:6090,PHI:542,PHI:7209	0	.	0	.	0	.	0.0	0.0629999999999999	1	1	0.39	0	0	58068.42	508	10.0	7.7618	2	124	241	125	76	249	122	71	51	1.70238095238095	0.0	0.0	0.0	1	0	1	1	1	1	0	0	0.28	0.29	0.0
EGG03305	-0.042301714	0.130549	5.058549	.	.	.	reduced_virulence	PHI:2920,PHI:48,PHI:9074	0	.	0	.	0	AA1_3,AA1_2,AA1_1	0.0	0.012	1	1	0.09	0	0	58050.56	514	12.5	7.8649	6	157	251	137	82	278	124	74	50	0.954128440366972	0.0	0.0	0.0	1	1	1	1	0	1	0	1	17.96	19.22	0.782608695652174
EGG08070	-0.042559147	-0.332604499999998	5.6073955	.	.	.	.	.	0	.	0	.	0	GH2	0.0	0.01	1	1	0.27	0	0	70279.65	621	-9.5	5.166	6	163	309	164	84	331	130	63	67	1.64705882352941	0.0	0.0	0.0	1	0	1	1	1	1	0	0	0.02	0.1	0.0
EGG01385	-0.043888986	1.392878	5.232878	.	.	.	.	.	0	.	0	.	0	.	0.002	0.358	1	1	0.46	0	0	35761.02	327	2.0	7.1491	10	102	183	101	31	177	62	33	29	1.37931034482759	0.0	0.0	0.0	1	1	1	1	0	1	0	0	14.58	14.59	0.0
EGG03205	-0.047703505	4.734915	5.874915	.	.	.	.	.	0	.	0	.	0	.	0.738	0.072	1	1	0.22	0	0	30194.17	289	-11.0	4.3727	1	90	160	116	5	173	63	26	37	0.485714285714286	0.0	0.0	0.0	1	1	1	1	1	1	0	1	18.33	18.36	0.944444444444444
EGG07819	-0.04798895	0.160714000000001	5.722714	.	.	.	.	.	0	.	0	.	0	.	0.003	0.07	1	1	0.02	0	0	23263.3	206	-12.0	4.739	1	58	102	49	24	86	72	33	39	1.0	1.0	0.0	0.0	1	1	1	1	1	1	0	1	20.49	20.49	0.782608695652174
EGG03405	-0.048243105	0.114883499999999	5.9408835	.	.	.	.	.	0	.	0	.	0	.	0.0	0.029	1	1	0.38	0	0	61788.28	542	-12.0	5.2718	8	147	263	135	83	282	122	60	62	1.47252747252747	0.0	1.0	0.0	1	1	1	1	1	1	0	0	1.19	1.22	0.0
EGG03032	-0.04919648	0.0653879999999996	5.999388	.	.	.	.	.	0	.	0	.	0	.	0.0	0.011	1	1	0.34	0	0	50349.23	471	-29.0	4.4128	18	175	296	91	49	226	121	51	70	0.695652173913043	0.0	0.0	0.0	1	1	1	1	1	1	0	1	17.17	17.17	0.826086956521739
EGF98739	-0.05092424	0.213029000000001	5.919029	.	.	.	.	.	0	.	0	.	0	.	0.0	0.0490000000000001	1	1	0.02	0	0	46207.13	410	18.5	10.0125	2	118	203	97	38	181	119	73	46	1.10666666666667	1.0	0.0	0.0	1	1	1	1	1	1	0	1	16.77	16.77	0.833333333333333
EGG04536	-0.051805854	0.539307500000001	5.4853075	.	.	.	reduced_virulence	PHI:8858	0	.	0	.	0	.	0.0	0.00900000000000001	1	1	0.73	0	0	103024.87	963	-14.5	5.0593	13	344	589	283	104	541	162	78	84	0.945701357466063	0.0	0.0	0.0	1	0	1	1	0	1	0	1	17.85	17.95	1.0
EGF99285	-0.053988457	0.684352	5.624352	.	.	.	reduced_virulence,unaffected_pathogenicity	PHI:2843,PHI:3601,PHI:7259,PHI:228,PHI:7231,PHI:9057,PHI:105,PHI:3600,PHI:7565	0	.	0	.	0	.	0.0	0.01	1	1	0.48	0	0	69883.96	636	-1.5	6.3188	11	209	344	177	87	366	129	67	62	0.986486486486486	0.0	0.0	0.0	1	0	1	1	1	1	0	0	0.21	0.82	0.0
EGG02264	-0.05565679	8.3783915	4.0103915	.	.	.	.	.	0	.	0	.	0	.	0.998	0.73	1	1	0.58	0	0	13053.55	116	2.0	7.238	5	38	65	19	19	62	18	11	7	1.14814814814815	.	.	.	0	1	1	0	0	0	0	0	0.07	0.07	0.0
EGG02645	-0.056347847	0.256397000000001	5.914397	.	.	.	.	.	0	.	0	.	0	.	0.0	0.057	1	1	0.66	0	0	19128.01	186	3.0	8.0232	5	105	139	44	17	87	16	10	6	0.659574468085106	0.0	1.0	1.0	1	1	1	1	1	1	0	0	0.36	0.83	0.0
EGG04307	-0.06632358	0.978625	5.832625	.	.	.	.	.	0	.	0	.	0	.	0.004	0.187	1	1	0.44	0	0	34786.93	331	7.5	9.9314	0	141	200	88	18	149	85	47	38	0.744186046511628	1.0	0.0	0.0	1	1	1	1	1	1	0	0	13.89	13.9	0.0
EGF98565	-0.06924999	1.175832	1.709832	.	.	.	.	.	0	.	0	.	0	.	0.446	0.465	1	1	0.36	1	0	7060.21	66	3.0	10.2211	0	23	37	22	9	43	10	7	3	0.842105263157895	0.0	0.0	0.0	1	1	0	1	0	0	1	1	22.58	22.58	0.739130434782609
EGF99338	-0.07328695	5.0017865	5.5597865	.	.	.	.	.	0	.	0	.	0	.	0.505	0.402	1	1	0.04	0	0	19023.1	165	0.5	6.6412	2	39	70	49	25	91	47	25	22	1.73076923076923	0.0	0.0	0.0	1	1	1	1	1	1	0	0	8.3	8.34	0.0
EGG09094	-0.07344997	-1.186698	4.759302	.	.	.	.	.	0	.	0	.	0	.	0.0	0.00900000000000001	1	1	0.01	0	0	106148.26	927	11.0	7.1302	5	214	420	225	102	410	278	153	125	2.21951219512195	1.0	0.0	0.0	1	0	1	1	1	1	0	0	0.01	0.34	0.0
EGG12116	-0.07514876	1.213731	5.701731	.	.	.	.	.	0	.	0	.	0	CE16	0.0	0.252	1	1	0.43	0	0	42526.12	380	7.5	7.766	6	115	202	110	50	199	84	49	35	1.21917808219178	0.0	0.0	0.0	1	1	1	1	1	1	0	0	0.15	0.16	0.0
EGG02374	-0.07552093	0.320393500000001	5.2663935	.	.	.	reduced_virulence,unaffected_pathogenicity	PHI:2921,PHI:1011,PHI:9058,PHI:2920,PHI:3919,PHI:9074,PHI:9075,PHI:552,PHI:397	0	.	0	.	0	AA1_3,AA1_2,AA1_1	0.0	0.00900000000000001	1	1	0.77	0	0	68280.39	632	-18.5	4.6776	12	238	390	192	76	350	112	51	61	0.924242424242424	1.0	0.0	0.0	1	1	1	1	0	1	0	1	20.66	22.28	0.739130434782609
EGG03572	-0.07601321	4.988223	5.766223	.	.	.	.	.	0	.	1	PF01764	0	.	0.0	0.037	1	1	0.29	0	0	56789.06	511	2.0	6.6902	16	165	281	128	60	261	118	64	54	1.19354838709677	1.0	1.0	0.0	1	1	1	1	1	1	0	0	6.04	16.13	0.0
EGG10835	-0.07909775	6.2623005	5.3383005	.	.	.	.	.	0	.	0	.	0	.	0.993	0.161	1	1	0.27	0	0	9147.89	79	2.5	8.5821	0	16	30	30	10	43	20	12	8	3.85714285714286	0.0	0.0	0.0	1	1	1	1	1	0	0	0	0.06	0.06	0.0
EGG13017	-0.0823707	5.375991	5.985991	.	.	.	reduced_virulence,unaffected_pathogenicity,loss_of_pathogenicity	PHI:33,PHI:6711,PHI:6530,PHI:6714,PHI:522,PHI:2808,PHI:6713,PHI:6712,PHI:6715,PHI:434	0	.	0	.	0	GH72,GH158,CBM43	0.0	0.065	1	1	0.6	0	0	66309.66	609	7.0	7.8165	20	223	351	158	67	324	114	62	52	1.3	0.0	0.0	0.0	1	1	1	1	1	1	0	0	3.29	3.38	0.0
EGF98142	-0.0823707	5.494634	5.954634	.	.	.	.	.	0	.	1	PF00200	0	.	0.0	0.09	1	1	0.55	0	0	87868.11	815	-9.0	5.9609	41	319	484	192	80	400	164	85	79	0.993377483443708	0.0	1.0	1.0	1	1	1	1	1	1	0	0	0.26	0.27	0.0
EGF98336	-0.083148	7.1479385	4.4599385	.	.	.	.	.	0	.	0	.	0	.	0.913	0.535	1	1	0.39	0	0	25812.9	234	4.0	7.943	2	66	120	84	17	121	49	28	21	1.77142857142857	1.0	1.0	0.0	1	1	0	1	1	1	0	0	4.23	4.25	0.0
EGG08297	-0.08639783	-0.932951499999999	4.5930485	.	.	.	.	.	0	.	0	.	0	.	0.0	0.079	1	1	0.02	0	0	107145.93	920	20.5	9.5221	3	192	355	276	86	432	306	167	139	2.31428571428571	1.0	0.0	0.0	1	0	1	1	1	1	0	0	2.07	2.24	0.0
EGG04124	-0.08639783	-0.602028499999999	5.0139715	.	.	.	.	.	0	.	0	.	0	.	0.0	0.064	1	1	0.02	0	0	84367.16	724	18.5	9.1104	3	146	304	181	87	347	208	119	89	2.08791208791209	1.0	0.0	0.0	1	1	1	1	1	1	0	1	14.07	14.13	0.8
EGG10854	-0.08639783	-0.520525999999999	5.095474	.	.	.	.	.	0	.	0	.	0	.	0.0	0.064	1	1	0.02	0	0	71972.78	615	10.5	8.3744	2	120	249	183	78	306	187	103	84	1.95121951219512	0.0	1.0	1.0	1	1	1	1	1	1	0	0	7.84	7.85	0.0
EGG07744	-0.08639783	-0.828427999999998	4.907572	.	.	.	.	.	0	.	0	.	0	.	0.0	0.0440000000000001	1	1	0.0	0	0	76886.74	663	4.5	7.0472	3	154	272	194	83	328	180	96	84	1.82978723404255	0.0	0.0	0.0	1	1	1	1	1	1	0	1	14.85	14.85	0.833333333333333
EGF97997	-0.088067055	4.4319945	5.2839945	.	.	.	.	.	0	.	0	.	0	.	0.431	0.427	1	1	0.61	0	0	27407.23	257	-5.0	4.9436	8	95	147	88	23	145	40	19	21	1.3	0.0	1.0	0.0	1	1	1	1	1	1	0	0	1.99	6.52	0.0
EGG05301	-0.09075779	0.970868	5.458868	.	.	.	.	.	0	.	0	.	0	.	0.022	0.23	1	1	0.09	0	0	27026.28	235	4.0	7.5141	2	48	99	69	28	126	58	33	25	1.70588235294118	0.0	0.0	0.0	1	1	1	1	1	1	0	0	11.16	11.35	0.0
EGG11933	-0.091219306	-1.1118655	4.7081345	.	.	.	.	.	0	.	0	.	0	.	0.0	0.03	1	1	0.04	0	0	62340.61	553	8.0	8.1412	7	171	276	161	65	280	141	77	64	1.44210526315789	0.0	0.0	0.0	1	0	1	1	1	1	0	0	4.18	4.2	0.0
EGG08676	-0.09309274	7.0541475	2.1761475	.	.	.	.	.	0	.	0	.	0	.	0.997	0.816	1	1	0.13	1	0	24973.28	222	7.5	8.2578	11	77	115	53	25	120	58	34	24	0.767441860465116	1.0	0.0	0.0	1	1	0	1	1	1	1	0	0.06	8.27	0.0
EGG01991	-0.093836784	0.0623270000000002	5.882327	.	.	.	.	.	0	.	0	.	0	.	0.0	0.03	1	1	0.49	0	0	65276.76	591	11.5	7.9286	13	191	326	135	82	318	128	74	54	1.128	1.0	0.0	0.0	1	1	1	1	1	1	0	0	0.8	0.84	0.0
EGG00958	-0.09647286	-3.4153165	-4.7413165	.	.	.	.	.	0	.	0	.	0	.	0.813	0.408	0	1	0.6	0	1	18966.47	176	7.5	9.2687	2	51	98	42	24	115	25	18	7	0.560606060606061	0.0	1.0	1.0	1	0	1	1	0	1	1	2	26.71	35.25	1.0
EGG06782	-0.09764397	-0.226916500000001	5.1130835	.	.	.	.	.	0	.	0	.	0	.	0.0	0.11	1	1	0.08	0	0	52366.59	461	10.0	8.1521	4	124	205	128	58	226	140	79	61	1.59210526315789	1.0	0.0	0.0	1	1	1	1	1	1	0	0	5.96	6.54	0.0
EGF99656	-0.09764397	-0.906126499999999	4.8178735	.	.	.	.	.	0	.	0	.	0	.	0.0	0.046	1	1	0.01	0	0	99948.31	881	-6.5	6.0197	6	241	410	242	90	414	254	129	125	1.46564885496183	1.0	0.0	0.0	1	0	1	1	1	1	0	0	0.85	0.85	0.0
EGG02004	-0.09764397	-0.648178	5.165822	.	.	.	.	.	0	.	0	.	0	.	0.0	0.031	1	1	0.01	0	0	53261.81	467	-7.5	5.7775	6	129	221	118	69	228	126	64	62	1.58823529411765	0.0	0.0	0.0	1	1	1	1	1	1	0	0	1.68	2.4	0.0
EGG02771	-0.09764397	-1.1052705	4.8407295	.	.	.	.	.	0	.	0	.	0	.	0.0	0.00900000000000001	1	1	0.02	0	0	131026.36	1160	22.0	8.1136	9	311	553	268	132	511	317	179	138	2.1025641025641	1.0	1.0	1.0	1	0	1	1	1	1	0	0	0.62	1.11	0.0
EGG08489	-0.09764397	-1.150502	4.795498	.	.	.	.	.	0	.	0	.	0	.	0.0	0.00900000000000001	1	1	0.1	0	0	79580.42	695	12.0	7.9063	9	172	312	190	95	355	192	107	85	1.97115384615385	1.0	0.0	0.0	1	0	1	1	1	1	0	0	0.09	0.13	0.0
EGG03432	-0.09764397	-0.744588999999999	4.979411	.	.	.	.	.	0	.	0	.	0	.	0.0	0.046	1	1	0.02	0	0	91465.54	803	28.5	8.8677	9	202	366	195	103	369	224	136	88	1.87826086956522	1.0	0.0	0.0	1	0	1	1	1	1	0	0	0.3	0.31	0.0
EGG08269	-0.09764397	-0.0189435000000007	5.0450565	.	.	.	.	.	0	.	0	.	0	.	0.0	0.156	1	1	0.0	0	0	47619.77	426	3.5	6.9748	3	120	210	115	42	202	132	71	61	1.24050632911392	0.0	1.0	0.0	1	1	1	1	1	1	0	0	6.55	6.55	0.0
EGF99869	-0.09764397	-1.011934	4.808066	.	.	.	.	.	0	.	0	.	0	.	0.0	0.03	1	1	0.02	0	0	103135.28	894	1.0	6.5501	12	207	400	223	127	411	254	137	117	2.16814159292035	1.0	0.0	0.0	1	0	1	1	1	1	0	0	0.47	0.64	0.0
EGG00240	-0.09764397	-0.85434	4.97166	.	.	.	.	.	0	.	0	.	0	.	0.0	0.029	1	1	0.02	0	0	94544.9	820	20.5	8.3201	10	201	374	196	112	376	232	134	98	2.19626168224299	1.0	0.0	0.0	1	0	1	1	1	1	0	0	0.24	0.29	0.0
EGG08674	-0.09764397	-0.569316999999998	5.154683	.	.	.	.	.	0	.	0	.	0	.	0.0	0.046	1	1	0.01	0	0	80402.05	695	-4.5	6.2164	7	164	299	176	103	335	204	106	98	1.85	0.0	0.0	0.0	1	1	1	1	1	1	0	0	0.17	0.17	0.0
EGG12498	-0.09764397	-0.628587500000001	4.6214125	.	.	.	.	.	0	.	0	.	0	.	0.0	0.125	1	1	0.02	0	0	57768.93	514	-6.0	5.4192	3	114	246	149	33	237	171	84	87	1.7816091954023	1.0	0.0	0.0	1	0	1	1	1	1	0	0	0.57	0.57	0.0
EGG02286	-0.09764397	-1.147917	4.798083	.	.	.	.	.	0	.	0	.	0	.	0.0	0.00900000000000001	1	1	0.0	0	0	103699.44	914	18.0	8.7372	5	225	422	221	89	398	296	163	133	2.06015037593985	1.0	1.0	0.0	1	0	1	1	1	1	0	0	0.09	0.09	0.0
EGG00812	-0.09764397	-1.0434575	4.6925425	.	.	.	.	.	0	.	0	.	0	.	0.0	0.0440000000000001	1	1	0.01	0	0	74353.95	647	14.5	7.7064	7	158	280	169	91	309	193	111	82	2.30120481927711	1.0	0.0	0.0	1	0	1	1	1	1	0	0	1.43	1.43	0.0
EGF99943	-0.09764397	-2.8865095	2.9394905	.	.	.	.	.	0	.	0	.	0	.	0.0	0.029	1	1	0.07	1	0	86698.94	757	14.5	7.9202	5	187	330	192	90	361	196	112	84	1.89108910891089	0.0	0.0	0.0	1	0	1	1	1	1	1	0	0.48	2.62	0.0
EGG08668	-0.09764397	-0.868504000000001	5.077496	.	.	.	.	.	0	.	0	.	0	.	0.0	0.00900000000000001	1	1	0.04	0	0	73501.33	637	5.5	7.0119	9	144	276	171	92	331	179	97	82	1.87628865979381	0.0	0.0	0.0	1	1	1	1	1	1	0	0	0.83	0.85	0.0
EGG12407	-0.09797633	-9.8824665	-4.4224665	.	.	.	.	.	0	.	0	.	0	.	0.0	0.09	0	1	0.37	0	1	35863.66	330	14.5	10.2349	1	112	172	111	34	186	64	41	23	1.02857142857143	1.0	0.0	0.0	1	1	1	1	1	1	3	4	20.63	84.16	0.782608695652174
EGF98939	-0.09869403	1.907304	2.897304	.	.	.	.	.	0	.	0	.	0	.	0.343	0.492	1	1	0.27	1	0	23952.79	219	6.5	8.5756	7	74	120	60	26	131	36	22	14	1.0	0.0	0.0	0.0	1	1	1	1	1	1	1	1	16.56	38.88	0.0
EGG04913	-0.09945506	4.88742	5.61742	.	.	.	reduced_virulence,loss_of_pathogenicity	PHI:6739,PHI:526,PHI:1071	0	.	0	.	0	GH31	0.0	0.045	1	1	0.08	0	0	126225.8	1116	-2.0	6.4129	16	313	567	289	158	598	285	150	135	1.21395348837209	1.0	0.0	1.0	1	0	1	1	1	1	0	1	18.26	18.5	0.95
EGG06658	-0.104118705	-9.3532025	-3.9532025	.	.	.	.	.	0	.	0	.	0	.	0.0	0.1	0	1	0.72	0	1	21802.85	237	-3.0	4.4645	1	131	159	53	27	190	19	8	11	0.40495867768595	1.0	0.0	0.0	1	1	1	1	0	1	0	5	41.49	123.76	0.478260869565217
EGG13085	-0.104764104	5.8293745	0.4053745	.	.	.	.	.	0	.	0	.	0	.	1.0	0.904	0	0	0.85	0	0	18946.91	168	5.0	7.3827	10	48	98	28	22	71	34	22	12	2.66666666666667	.	.	.	0	0	0	0	0	0	0	0	0.0	0.2	0.0
EGF97814	-0.106719375	-0.354907	2.743093	.	.	.	reduced_virulence	PHI:1047	0	.	0	.	0	.	0.003	0.314	1	1	0.11	0	0	37846.78	343	-6.5	5.1354	4	105	183	106	40	187	87	42	45	1.03947368421053	.	.	.	0	0	0	0	0	1	0	0	0.14	0.22	0.0
EGF97106	-0.10673028	0.974371500000001	5.3783715	.	.	.	.	.	0	.	0	.	0	.	0.002	0.264	1	1	0.0500000000000001	0	0	37534.44	331	5.0	7.6615	7	92	156	98	35	172	81	45	36	1.57446808510638	1.0	0.0	0.0	1	0	1	1	1	1	0	0	0.01	0.01	0.0
EGG03376	-0.1092971	-0.844786499999998	4.8912135	.	.	.	.	.	0	.	0	.	0	.	0.0	0.0440000000000001	1	1	0.03	0	0	85176.27	741	18.5	8.6698	5	168	330	195	84	332	220	126	94	2.51764705882353	1.0	0.0	0.0	1	0	1	1	1	1	0	0	11.6	11.6	0.0
EGG11494	-0.1092971	-0.803971	4.926029	.	.	.	.	.	0	.	0	.	0	.	0.0	0.045	1	1	0.31	0	0	51367.38	457	23.0	10.0526	5	123	225	118	50	226	115	73	42	1.72857142857143	0.0	1.0	0.0	1	0	1	1	1	1	0	0	12.63	12.67	0.0
EGF98378	-0.1092971	-3.537476	2.402524	.	.	.	.	.	0	.	0	.	0	.	0.0	0.01	1	1	0.02	1	0	116756.53	1038	2.0	6.6299	11	278	500	248	107	462	310	163	147	1.90196078431373	1.0	0.0	0.0	1	0	1	1	1	1	1	0	13.69	15.21	0.0
EGG10174	-0.1092971	-0.820792500000001	4.8852075	.	.	.	.	.	0	.	0	.	0	.	0.0	0.0490000000000001	1	1	0.0600000000000001	0	0	96085.2	846	2.5	6.6228	12	221	413	196	110	394	220	120	100	1.888	0.0	0.0	0.0	1	0	1	1	1	1	0	0	9.78	9.79	0.0
EGG01150	-0.1092971	-1.5323785	4.3236215	.	.	.	.	.	0	.	0	.	0	.	0.0	0.024	1	1	0.01	0	0	77910.07	675	9.0	7.0606	7	155	292	181	99	325	184	104	80	2.44303797468354	1.0	0.0	0.0	1	0	1	1	1	1	0	1	15.23	16.71	1.0
EGG10950	-0.10950744	-0.881751500000001	4.9442485	.	.	.	.	.	0	.	0	.	0	.	0.0	0.029	1	1	0.04	0	0	75060.43	645	20.5	9.5642	3	132	256	160	76	299	207	118	89	2.34567901234568	0.0	0.0	0.0	1	0	1	1	0	1	0	0	2.38	2.38	0.0
EGF99892	-0.11157441	-1.0950265	4.8509735	.	.	.	.	.	0	.	0	.	0	.	0.0	0.00900000000000001	1	1	0.0	0	0	171112.04	1506	35.5	9.1677	7	376	736	342	156	662	459	258	201	1.67510548523207	1.0	0.0	0.0	1	0	1	1	1	1	0	0	0.0	0.0	0.0
EGG11222	-0.114984274	-0.527102000000002	4.968898	.	.	.	.	.	0	.	0	.	0	.	0.0	0.084	1	1	0.03	0	0	101559.83	888	17.0	7.8959	2	202	422	221	101	398	242	138	104	1.86178861788618	0.0	0.0	0.0	1	0	1	1	1	1	0	0	15.94	15.94	0.0
EGG02417	-0.114984274	-0.9767565	4.6272435	.	.	.	.	.	0	.	0	.	0	.	0.0	0.066	1	1	0.0500000000000001	0	0	104217.39	907	-1.0	6.4751	3	222	402	230	124	419	263	143	120	1.41258741258741	1.0	0.0	0.0	1	0	1	1	1	1	0	0	2.58	2.62	0.0
EGG07195	-0.114984274	-1.1461435	4.7458565	.	.	.	.	.	0	.	0	.	0	.	0.0	0.018	1	1	0.0	0	0	59160.32	519	12.0	8.4217	2	125	229	139	62	250	148	85	63	1.41111111111111	1.0	0.0	0.0	1	0	1	1	1	1	0	0	16.04	16.06	0.0
EGG10183	-0.114984274	-3.264509	2.471491	.	.	.	.	.	0	.	0	.	0	.	0.0	0.0440000000000001	1	1	0.01	1	0	101611.08	882	19.5	9.1822	4	230	383	256	108	421	252	141	111	1.91525423728814	0.0	0.0	0.0	1	0	1	1	1	1	1	0	4.56	5.31	0.0
EGG06146	-0.114984274	-1.0210555	4.7149445	.	.	.	.	.	0	.	0	.	0	.	0.0	0.0440000000000001	1	1	0.03	0	0	60010.26	514	11.5	9.0262	2	120	221	137	70	248	139	79	60	1.59459459459459	1.0	0.0	0.0	1	1	1	1	1	1	0	0	2.94	2.96	0.0
EGG01449	-0.114984274	-1.009105	4.840895	.	.	.	.	.	0	.	0	.	0	.	0.0	0.025	1	1	0.01	0	0	118984.88	1032	31.5	9.7002	5	231	455	236	95	440	348	195	153	2.07801418439716	1.0	0.0	0.0	1	0	1	1	1	1	0	0	0.52	0.52	0.0
EGG04252	-0.11630297	-0.227643	5.694357	.	.	.	.	.	0	.	0	.	0	.	0.0	0.013	1	1	0.4	0	0	95463.65	877	54.0	9.7626	16	293	484	239	115	458	208	143	65	1.12765957446809	1.0	0.0	0.0	1	0	1	1	1	1	0	0	1.85	1.86	0.0
EGG10863	-0.117667794	0.2054385	5.9414385	.	.	.	.	.	0	.	0	.	0	GH71	0.0	0.0440000000000001	1	1	0.49	0	0	60452.42	542	-13.5	4.7382	4	173	303	141	77	288	104	48	56	1.15596330275229	0.0	0.0	0.0	1	1	1	1	1	1	0	0	0.03	0.03	0.0
EGG11909	-0.11909956	-1.003468	4.936532	.	.	.	.	.	0	.	0	.	0	.	0.0	0.01	1	1	0.03	0	0	61614.92	538	-0.5	6.4701	7	124	228	167	68	276	153	82	71	1.72	0.0	0.0	0.0	1	1	1	1	1	1	0	0	10.95	10.97	0.0
EGG00339	-0.11956799	-7.771042	-4.459042	.	.	.	.	.	0	.	0	.	0	.	0.08	0.368	0	1	0.6	0	1	13461.34	124	0.0	6.4404	1	46	75	44	17	75	13	7	6	1.22222222222222	0.0	0.0	0.0	1	1	1	1	1	1	1	2	22.27	43.07	1.0
EGG03150	-0.120385885	-0.7136335	3.0723665	.	.	.	.	.	0	.	0	.	0	.	0.003	0.366	1	1	0.09	1	0	35499.44	309	8.5	8.7827	2	77	149	81	43	152	92	53	39	1.84444444444444	0.0	0.0	0.0	1	1	1	1	1	0	1	0	5.13	5.13	0.0
EGG08056	-0.120385885	1.1271735	5.4951735	.	.	.	.	.	0	.	0	.	0	.	0.001	0.271	1	1	0.13	0	0	36429.86	319	14.5	9.7654	3	81	151	86	42	161	94	57	37	1.54716981132075	1.0	0.0	0.0	1	1	1	1	1	1	0	0	0.59	0.59	0.0
EGG05707	-0.12306243	0.771723000000001	5.717723	.	.	.	reduced_virulence,unaffected_pathogenicity	PHI:2921,PHI:1011,PHI:2920,PHI:9058,PHI:3919,PHI:9075,PHI:9074,PHI:2700,PHI:552,PHI:48	0	.	0	.	0	AA1_3,AA1_2,AA1_1	0.0	0.00900000000000001	1	1	0.49	0	0	68282.27	619	6.0	6.9108	5	192	335	172	84	332	139	79	60	1.0763358778626	1.0	0.0	0.0	1	1	1	1	1	1	0	0	3.31	3.74	0.0
EGF99214	-0.124286294	-0.0129150000000005	5.435085	.	.	.	.	.	0	.	0	.	0	.	0.0	0.092	1	1	0.18	0	0	52450.64	461	-13.5	5.6642	3	113	239	86	72	201	117	60	57	1.54929577464789	0.0	0.0	0.0	1	1	1	1	1	1	0	0	0.5	0.5	0.0
EGG00636	-0.12571824	-0.0738590000000006	5.326141	.	.	.	.	.	0	.	0	.	0	.	0.0	0.1	1	1	0.01	0	0	53196.77	470	3.5	7.0895	0	120	216	142	50	238	123	66	57	1.48809523809524	0.0	0.0	0.0	1	1	1	1	1	1	0	0	0.08	0.15	0.0
EGG05933	-0.12925237	3.603286	-0.530714	.	.	.	.	.	0	.	0	.	0	.	0.815	0.874	0	0	0.62	0	0	25222.62	233	6.0	7.7348	6	83	138	64	30	130	43	27	16	1.05769230769231	.	.	.	0	0	0	0	0	0	0	0	0.36	0.44	0.0
EGG12806	-0.13258326	-0.0299560000000003	5.688044	.	.	.	.	.	0	.	0	.	0	CBM19	0.0	0.047	1	1	0.73	0	0	30600.22	304	-19.5	3.9172	7	146	230	83	9	143	50	16	34	0.592105263157895	0.0	0.0	0.0	1	0	1	1	1	1	0	0	0.36	0.36	0.0
EGG06398	-0.1333856	-0.615777000000001	5.006223	.	.	.	.	.	0	.	0	.	0	.	0.0	0.0629999999999999	1	1	0.0	0	0	50836.19	445	2.5	6.7889	1	112	206	106	53	205	120	65	55	1.46478873239437	1.0	0.0	0.0	1	0	1	1	1	0	0	0	1.98	1.98	0.0
EGG09322	-0.13503218	0.2108735	5.7488735	.	.	.	.	.	0	.	0	.	0	.	0.0	0.077	1	1	0.43	0	0	55826.59	506	-2.5	6.1235	12	147	269	148	57	281	97	50	47	1.41836734693878	0.0	0.0	0.0	1	1	1	1	1	1	0	0	0.71	0.75	0.0
EGG02726	-0.13591194	5.6259575	-0.1100425	.	.	.	.	.	0	.	0	.	0	.	1.0	0.956	0	0	0.65	0	0	6711.83	63	3.0	8.0311	5	23	36	21	3	35	14	9	5	0.857142857142857	.	.	.	0	0	0	0	0	0	0	0	0.0	0.0	0.0
EGF98382	-0.13594729	8.5334475	3.8594475	.	.	.	.	.	0	.	0	.	0	.	0.945	0.834	1	1	0.0600000000000001	0	0	14710.5	132	-2.0	5.8895	1	39	66	35	15	63	33	17	16	1.36	.	.	.	1	1	0	0	0	1	0	0	6.88	6.88	0.0
EGG01629	-0.1391995	5.4514005	0.0394005	.	.	.	.	.	0	.	0	.	0	.	1.0	0.902	0	0	0.75	0	0	12245.14	107	4.5	8.3002	8	29	58	18	13	57	19	12	7	1.78947368421053	.	.	.	0	0	0	0	0	0	0	0	0.0	0.01	0.0
EGG01128	-0.14151531	6.5045765	4.8605765	.	.	.	.	.	0	.	0	.	0	.	0.754	0.52	1	1	0.07	0	0	25672.64	231	1.5	6.6586	5	69	115	79	34	132	55	32	23	0.976744186046512	0.0	1.0	1.0	1	1	1	1	1	0	0	0	2.77	3.79	0.0
EGG13176	-0.14222628	-0.442093999999998	5.293906	.	.	.	.	.	0	.	0	.	0	.	0.0	0.0440000000000001	1	1	0.03	0	0	77126.49	675	24.5	9.081	12	173	297	176	81	328	174	105	69	1.95789473684211	0.0	0.0	0.0	1	1	1	1	1	1	0	0	1.33	1.4	0.0
EGG08717	-0.14222628	-0.4643525	5.3616475	.	.	.	.	.	0	.	0	.	0	.	0.0	0.029	1	1	0.0500000000000001	0	0	76490.88	659	20.5	8.5594	12	163	296	147	91	298	189	111	78	2.52054794520548	1.0	0.0	0.0	1	0	1	1	1	1	0	0	0.32	1.0	0.0
EGG08210	-0.14222628	-0.3819875	5.3420125	.	.	.	.	.	0	.	0	.	0	.	0.0	0.046	1	1	0.03	0	0	91907.93	797	56.5	10.2376	12	198	348	171	89	337	232	151	81	2.37894736842105	1.0	0.0	0.0	1	0	1	1	1	1	0	0	7.65	7.8	0.0
EGG02001	-0.1435479	-0.336764499999999	5.2852355	.	.	.	.	.	0	.	0	.	0	.	0.0	0.0629999999999999	1	1	0.0500000000000001	0	0	34251.29	302	-10.5	4.7495	3	72	132	77	31	154	90	41	49	1.82978723404255	0.0	0.0	0.0	1	1	1	1	1	1	0	0	0.01	0.01	0.0
EGG06319	-0.15110046	-6.447249	-0.507249	.	.	.	.	.	0	.	0	.	0	.	0.0	0.01	0	0	0.03	0	0	174577.89	1601	-26.5	5.2198	12	531	845	520	132	831	384	187	197	0.871875	.	.	.	0	0	0	0	0	0	0	0	0.0	0.03	0.0
EGG10887	-0.15228522	-3.4129265	-0.5029265	.	.	.	lethal,reduced_virulence,unaffected_pathogenicity,increased_virulence_(hypervirulence),loss_of_pathogenicity	PHI:2022,PHI:5271,PHI:784,PHI:2247,PHI:3301,PHI:9460,PHI:5440,PHI:2312,PHI:7511,PHI:3866,PHI:8927,PHI:2269,PHI:7696,PHI:6956,PHI:59,PHI:4077,PHI:685,PHI:5272,PHI:2836,PHI:7485,PHI:2844,PHI:8929,PHI:2802,PHI:2837	0	.	0	.	0	.	0.02	0.495	0	0	0.19	0	0	33070.63	308	-1.5	6.152	7	113	177	99	27	172	70	36	34	0.867647058823529	.	.	.	0	0	0	0	0	0	0	0	0.14	1.07	0.0
EGG05314	-0.153512	-0.0596329999999989	5.670367	.	.	.	.	.	0	.	0	.	0	.	0.0	0.045	1	1	0.64	0	0	63842.33	629	-30.0	4.0345	14	281	478	131	30	303	86	30	56	0.543956043956044	0.0	0.0	0.0	1	0	1	1	1	1	0	0	0.02	0.02	0.0
EGG08563	-0.15989459	-0.150197	2.939803	.	.	.	.	.	0	.	0	.	0	.	0.138	0.347	1	1	0.15	1	0	15024.21	130	2.5	7.3847	2	33	56	33	20	67	35	20	15	1.73684210526316	0.0	0.0	0.0	1	1	1	1	0	0	1	1	17.98	17.98	1.0
EGF98482	-0.16347349	1.846071	5.008071	.	.	.	.	.	0	.	0	.	0	GH79	0.00700000000000001	0.466	1	1	0.49	0	0	37036.34	343	5.0	7.6949	6	118	186	113	38	199	59	34	25	1.1219512195122	0.0	0.0	0.0	1	0	1	1	1	1	0	0	0.26	3.44	0.0
EGF99061	-0.16358328	-0.238510000000001	5.55149	.	.	.	.	.	0	.	0	.	0	.	0.0	0.035	1	1	0.5	0	0	53220.75	498	14.5	8.7314	12	175	285	153	49	295	86	53	33	0.753846153846154	1.0	0.0	1.0	1	1	1	1	1	1	0	1	14.61	15.06	0.95
EGG08153	-0.1645177	7.2598885	5.9998885	.	.	.	.	.	0	.	0	.	0	.	0.958	0.252	1	1	0.42	0	0	7094.6	65	4.5	10.3326	2	20	33	25	6	43	9	7	2	1.64285714285714	0.0	0.0	0.0	1	1	1	1	1	1	0	1	22.12	22.12	0.826086956521739
EGG02993	-0.16581947	-0.0854664999999995	5.6385335	.	.	.	.	.	0	.	0	.	0	GH13_1,GH13_16,GH13_28,GH13_3,GH13_20,GH13_12,GH13_36,GH13_41,GH13_24,GH13_31,GH13_13,GH13_6,GH13,GH13_11,GH13_14,GH13_27,GH13_10,GH13_5,GH13_39,GH13_32,GH13_29,GH13_2,GH13_7,GH13_15,GH13_9	0.0	0.046	1	1	0.45	0	0	51062.35	462	-9.5	5.2211	8	138	257	135	60	258	92	45	47	1.0989010989011	0.0	0.0	0.0	1	1	1	1	1	1	0	0	13.02	13.16	0.0
EGG10460	-0.1675002	7.391865	2.795865	.	.	.	.	.	0	.	0	.	0	.	0.988	0.778	1	1	0.43	0	0	14889.11	131	0.5	6.6734	7	36	70	37	16	75	32	17	15	1.1304347826087	.	.	.	1	0	0	0	0	0	0	0	0.0	0.08	0.0
EGG02284	-0.17047304	5.497748	-0.382252	.	.	.	.	.	0	.	0	.	0	.	1.0	0.98	0	0	0.2	0	0	12338.08	112	4.0	7.8496	8	40	64	23	13	60	28	17	11	1.0	.	.	.	0	0	0	0	0	0	0	0	0.08	0.59	0.0
EGG02868	-0.1728816	-0.1431295	4.8028705	.	.	.	reduced_virulence	PHI:8858	0	.	0	.	0	.	0.0	0.00900000000000001	1	1	0.34	0	0	96352.99	892	22.0	8.6704	10	313	513	256	103	477	186	111	75	1.08421052631579	.	.	.	1	0	1	0	0	1	0	0	0.59	0.61	0.0
EGF98517	-0.17519903	5.235745	5.797745	.	.	.	unaffected_pathogenicity,effector_(plant_avirulence_determinant),reduced_virulence	PHI:6869,PHI:4980,PHI:6868,PHI:2978	0	.	0	.	0	GH12	0.0	0.073	1	1	0.66	0	0	28605.94	266	-8.5	4.4306	6	107	155	70	36	144	38	16	22	1.24	0.0	0.0	0.0	1	1	1	1	1	1	0	0	15.19	15.31	0.0
EGF97778	-0.17681009	8.899769	4.099769	.	.	.	.	.	0	.	0	.	0	.	0.952	0.848	1	1	0.36	0	0	18530.83	167	0.5	6.5978	3	50	88	38	20	82	36	20	16	1.36666666666667	.	.	.	1	0	1	0	0	1	0	0	1.98	2.19	0.0
EGG11670	-0.18027496	0.601735000000001	5.547735	.	.	.	reduced_virulence,unaffected_pathogenicity	PHI:2921,PHI:1011,PHI:9058,PHI:2920,PHI:3919,PHI:9074,PHI:9075,PHI:397,PHI:48	0	.	0	.	0	AA1_3,AA1_2,AA1,AA1_1	0.0	0.00900000000000001	1	1	0.4	0	0	73188.95	663	10.0	7.3419	9	193	361	181	85	362	148	85	63	1.24822695035461	1.0	0.0	0.0	1	0	1	1	1	1	0	0	1.16	11.46	0.0
EGF97980	-0.18072283	4.487783	-0.198217	.	.	.	.	.	0	.	0	.	0	.	0.978	0.803	0	0	0.6	0	0	13723.61	122	6.0	8.1671	7	44	65	25	23	65	23	16	7	1.55	.	.	.	0	0	0	0	0	0	0	0	0.02	0.02	0.0
EGG05067	-0.18072283	4.487783	-0.198217	.	.	.	.	.	0	.	0	.	0	.	0.978	0.803	0	0	0.6	0	0	13723.61	122	6.0	8.1671	7	44	65	25	23	65	23	16	7	1.55	.	.	.	0	0	0	0	0	0	0	0	0.02	0.02	0.0
EGG11657	-0.18112725	-0.524411	5.415589	.	.	.	.	.	0	.	0	.	0	GH31	0.0	0.01	1	1	0.18	0	0	82766.75	735	-7.0	5.8232	5	211	372	215	102	406	158	80	78	1.16788321167883	0.0	0.0	0.0	1	1	1	1	1	1	0	1	19.53	19.67	0.695652173913043
EGG11247	-0.18613994	-5.3747005	-0.5027005	.	.	.	.	.	0	.	0	.	0	.	0.109	0.079	0	0	0.4	0	0	10852.17	108	-12.0	3.8971	1	46	66	42	4	67	30	9	21	0.51219512195122	.	.	.	0	0	0	0	0	0	0	0	0.14	1.02	0.0
EGF99545	-0.1878773	2.0047655	5.4727655	.	.	.	.	.	0	.	0	.	0	.	0.011	0.411	1	1	0.48	0	0	18791.02	167	4.5	8.6748	3	47	83	45	22	102	26	16	10	1.54838709677419	0.0	0.0	0.0	1	1	1	1	0	1	0	0	2.5	4.74	0.0
EGG04852	-0.18942332	-1.058321	4.677679	.	.	.	.	.	0	.	0	.	0	.	0.0	0.0440000000000001	1	1	0.02	0	0	91680.74	798	33.5	9.7328	6	192	355	203	101	369	230	139	91	2.3	1.0	0.0	0.0	1	0	1	1	1	1	0	0	2.55	2.55	0.0
EGF99896	-0.18942332	-0.992333499999999	4.9536665	.	.	.	.	.	0	.	0	.	0	.	0.0	0.00900000000000001	1	1	0.01	0	0	162919.33	1436	31.5	8.4076	14	382	678	344	158	653	393	224	169	1.73181818181818	1.0	0.0	0.0	1	0	1	1	1	1	0	0	0.16	0.16	0.0
EGG07654	-0.19016337	5.2621415	0.3601415	.	.	.	.	.	0	.	0	.	0	.	1.0	0.817	0	0	0.59	0	0	6951.51	63	-0.5	5.7134	4	27	38	8	5	24	16	8	8	1.16666666666667	.	.	.	0	0	0	0	0	0	0	0	0.0	0.0	0.0
EGF98405	-0.19051719	6.611198	4.067198	.	.	.	.	.	0	.	0	.	0	.	0.735	0.689	1	1	0.39	0	0	25345.75	230	7.0	8.5061	2	77	129	68	30	126	50	31	19	0.653846153846154	.	.	.	1	1	0	0	0	1	0	0	0.0	0.02	0.0
EGG11586	-0.19328576	-9.539634	-4.799634	.	.	.	.	.	0	.	0	.	0	.	0.0	0.21	0	1	0.3	0	1	27415.46	245	29.5	11.1031	0	43	122	81	27	140	76	57	19	0.9	.	.	.	1	1	1	0	0	1	1	2	41.49	41.57	0.869565217391304
EGG06294	-0.19351095	2.308633	5.542633	.	.	.	.	.	0	.	0	.	0	.	0.104	0.357	1	1	0.48	0	0	27172.57	257	0.0	6.4863	1	98	157	82	14	127	53	27	26	0.944444444444444	0.0	0.0	1.0	1	1	1	1	1	1	0	0	3.45	3.48	0.0
EGG10046	-0.1941315	-0.853979	5.068021	.	.	.	.	.	0	.	0	.	0	.	0.0	0.013	1	1	0.0	0	0	51891.95	456	0.5	6.568	5	111	197	146	54	244	127	67	60	1.6056338028169	1.0	0.0	0.0	1	1	1	1	1	1	0	0	0.91	0.91	0.0
EGG09437	-0.1952632	-9.2517005	-3.3237005	.	.	.	.	.	0	.	0	.	0	.	0.0	0.012	0	1	0.73	0	1	56933.71	624	8.0	9.3565	0	319	478	205	37	464	40	27	13	0.210691823899371	0.0	0.0	0.0	1	0	1	1	1	1	0	4	6.14	132.43	0.0
EGG05361	-0.1958726	9.0992905	-0.4547095	.	.	.	unaffected_pathogenicity,increased_virulence_(hypervirulence)	PHI:673,PHI:674	0	.	0	.	0	.	1.0	0.759	0	0	0.56	0	0	19325.95	184	2.0	6.8942	5	68	118	71	17	106	40	23	17	0.630434782608696	.	.	.	0	0	0	0	0	0	0	0	0.0	0.03	0.0
EGG10006	-0.19642365	0.407376499999998	4.8793765	.	.	.	reduced_virulence	PHI:8573,PHI:502,PHI:9317	0	.	0	.	0	.	0.0	0.088	1	1	0.22	0	0	71240.35	657	-2.0	6.3239	14	217	375	191	57	350	163	85	78	0.923611111111111	0.0	0.0	0.0	1	0	1	1	0	1	0	0	0.01	0.83	0.0
EGG06332	-0.20663851	1.7706375	5.1066375	.	.	.	.	.	0	.	0	.	0	.	0.00700000000000001	0.437	1	1	0.19	0	0	36275.42	322	4.0	7.8261	3	73	165	104	31	171	91	49	42	1.33870967741935	0.0	0.0	0.0	1	1	1	1	1	1	0	1	19.22	19.22	0.608695652173913
EGG00309	-0.20676363	-0.5677545	5.0722455	.	.	.	.	.	0	.	0	.	0	.	0.0	0.0600000000000001	1	1	0.02	0	0	51703.49	457	19.0	9.7727	2	130	216	118	51	196	133	81	52	1.71875	1.0	0.0	1.0	1	1	1	1	1	1	0	0	3.47	3.47	0.0
EGG06371	-0.20676363	-0.729094999999999	4.766905	.	.	.	.	.	0	.	0	.	0	.	0.0	0.084	1	1	0.01	0	0	101997.02	884	35.0	9.8186	1	221	414	200	114	389	252	153	99	1.57777777777778	1.0	0.0	0.0	1	0	1	1	1	0	0	0	1.41	1.42	0.0
EGG02641	-0.20676363	-1.0825565	4.7434435	.	.	.	.	.	0	.	0	.	0	.	0.0	0.029	1	1	0.0	0	0	94119.23	830	42.5	10.1688	2	217	390	230	82	393	246	151	95	1.35374149659864	1.0	0.0	0.0	1	0	1	1	1	1	0	0	12.16	12.16	0.0
EGF98768	-0.20676363	-0.6376215	4.9483785	.	.	.	.	.	0	.	0	.	0	.	0.0	0.069	1	1	0.03	0	0	49143.7	428	3.0	6.9373	2	110	197	116	59	215	117	63	54	1.36486486486487	0.0	0.0	0.0	1	1	1	1	1	1	0	0	1.84	1.86	0.0
EGG07145	-0.20819813	5.830456	3.970456	.	.	.	.	.	0	.	0	.	0	.	0.659	0.651	1	1	0.14	0	0	24191.49	217	-5.5	5.1035	3	64	107	66	28	119	54	26	28	1.23255813953488	.	.	.	1	1	0	0	0	1	0	0	0.0	0.0	0.0
EGG11117	-0.20869756	0.631353000000001	5.473353	.	.	.	.	.	0	.	0	.	0	.	0.0	0.193	1	1	0.26	0	0	44616.95	399	1.5	6.6286	17	115	195	129	51	229	92	51	41	1.55737704918033	0.0	0.0	0.0	1	1	1	1	1	1	0	0	8.42	8.45	0.0
EGG12526	-0.20946705	3.5381065	5.1461065	.	.	.	.	.	0	.	0	.	0	.	0.432	0.3	1	1	0.23	0	0	8442.65	76	-3.0	4.4753	1	22	37	26	9	43	12	5	7	1.58333333333333	.	.	.	1	1	1	0	0	1	0	1	20.6	20.6	0.869565217391304
EGG06983	-0.21135014	-0.463060499999998	5.4829395	.	.	.	.	.	0	.	0	.	0	.	0.0	0.00900000000000001	1	1	0.03	0	0	83364.8	733	22.5	8.6858	20	206	350	195	73	353	203	117	86	1.67289719626168	1.0	0.0	0.0	1	1	1	1	1	1	0	1	21.13	21.58	0.782608695652174
EGG09072	-0.21349275	-0.0576364999999997	5.8823635	.	.	.	.	.	0	.	0	.	0	GH51	0.0	0.01	1	1	0.42	0	0	71993.84	660	-4.0	5.8442	5	223	369	186	77	363	119	60	59	0.91025641025641	0.0	0.0	0.0	1	1	1	1	1	1	0	0	0.33	0.41	0.0
EGG03422	-0.2147063	-8.3259135	-3.3339135	.	.	.	.	.	0	.	0	.	0	.	0.0	0.168	0	1	0.49	0	1	34681.06	342	-2.0	5.8564	5	129	204	101	36	246	23	12	11	0.53781512605042	0.0	0.0	0.0	1	1	1	1	1	1	3	0	7.83	55.94	0.0
EGF99989	-0.21560436	-0.534912499999999	5.2490875	.	.	.	.	.	0	.	0	.	0	.	0.0	0.036	1	1	0.07	0	0	58961.5	516	-5.5	6.0125	9	130	241	118	62	229	148	76	72	2.19672131147541	0.0	0.0	0.0	1	1	1	1	1	1	0	0	0.29	0.31	0.0
EGG11849	-0.21560436	0.17673	5.27073	.	.	.	.	.	0	.	0	.	0	.	0.0	0.151	1	1	0.0	0	0	40314.1	357	-2.5	6.1882	6	99	162	111	41	181	102	53	49	1.46428571428571	0.0	0.0	0.0	1	1	1	1	1	1	0	0	0.92	0.92	0.0
EGG03865	-0.22101122	4.083992	-0.416008	.	.	.	.	.	0	.	0	.	0	.	0.976	0.774	0	0	0.61	0	0	22344.22	208	6.5	8.3915	7	72	112	72	15	116	41	25	16	1.46153846153846	.	.	.	0	0	0	0	0	0	0	0	0.01	0.05	0.0
EGG03710	-0.22219515	10.2799165	-0.4980835	.	.	.	reduced_virulence,unaffected_pathogenicity	PHI:213,PHI:7735,PHI:6199,PHI:277,PHI:7734,PHI:6206,PHI:7181,PHI:249,PHI:7633,PHI:2477,PHI:7143	0	.	1	PF00160	0	.	0.994	0.969	0	0	0.6	0	0	17868.22	162	4.0	8.4693	2	50	85	35	22	85	38	22	16	1.5	.	.	.	0	0	0	0	0	0	0	0	0.01	0.01	0.0
EGG02608	-0.22508895	-1.0185965	4.3994035	.	.	.	.	.	0	.	0	.	0	.	0.0	0.097	1	1	0.71	0	0	24180.1	238	4.5	9.8274	1	107	161	75	15	127	31	18	13	0.577464788732394	.	.	.	1	1	0	0	0	1	0	0	0.05	0.05	0.0
EGG06604	-0.22726268	0.0748469999999997	5.894847	.	.	.	.	.	0	.	0	.	0	.	0.0	0.03	1	1	0.44	0	0	87727.93	867	-63.5	4.3761	14	329	631	70	47	347	323	137	186	0.715953307392996	1.0	0.0	0.0	1	1	1	1	1	1	0	0	1.04	1.11	0.0
EGG12948	-0.22854972	1.2734685	4.7114685	.	.	.	.	.	0	.	0	.	0	.	0.237	0.19	1	1	0.22	0	0	7870.83	71	-1.0	5.6094	1	21	36	20	8	38	22	11	11	1.0	.	.	.	1	1	1	0	0	0	0	0	10.72	10.72	0.0
EGF96983	-0.22987318	-0.714148499999999	5.1238515	.	.	.	.	.	0	.	0	.	0	.	0.0	0.027	1	1	0.02	0	0	64956.36	584	14.0	9.4082	3	180	286	161	62	293	145	83	62	1.024	0.0	1.0	1.0	1	0	1	1	1	1	0	0	1.6	1.6	0.0
EGG07320	-0.23051786	-0.9532515	-0.5092515	.	.	.	.	.	0	.	0	.	0	.	0.757	0.169	0	0	0.42	0	0	14430.02	139	-9.5	4.1834	0	54	83	53	11	78	28	10	18	0.625	.	.	.	0	0	0	0	0	0	0	0	0.01	0.01	0.0
EGG06500	-0.24138796	-2.327877	2.532123	.	.	.	.	.	0	.	0	.	0	.	0.0	0.19	1	1	0.9	1	0	42325.69	400	-5.0	4.7963	10	149	244	114	35	232	56	26	30	0.925925925925926	1.0	0.0	0.0	1	1	1	1	1	1	1	1	5.06	26.09	0.0
EGG10298	-0.24263722	1.1960495	-0.4059505	.	.	.	.	.	0	.	0	.	0	.	0.656	0.611	0	0	0.22	0	0	25503.58	231	-3.5	4.9886	6	79	134	67	22	125	63	30	33	0.903846153846154	.	.	.	0	0	0	0	0	0	0	0	0.0	0.0	0.0
EGG09282	-0.24554527	7.2594805	4.7574805	.	.	.	.	.	0	.	0	.	0	.	0.996	0.421	1	1	0.14	0	0	10812.27	101	2.0	8.0375	1	39	56	34	8	56	29	16	13	0.482758620689655	.	.	.	1	1	1	0	1	0	0	1	16.46	16.46	1.0
EGG03386	-0.24810457	5.9421495	0.3561495	.	.	.	.	.	0	.	0	.	0	.	1.0	0.931	0	0	0.69	0	0	8847.1	88	-1.0	4.9974	18	48	68	16	0	50	19	9	10	0.5	.	.	.	0	0	0	0	0	0	0	0	0.0	0.0	0.0
EGG04675	-0.25265956	4.775989	-0.294011	.	.	.	.	.	0	.	0	.	0	.	0.996	0.849	0	0	0.47	0	0	12656.52	119	-2.0	4.8656	6	49	70	36	8	68	28	13	15	0.6875	.	.	.	0	0	0	0	0	0	0	0	0.0	0.0	0.0
EGG04046	-0.25354916	5.654921	-0.015079	.	.	.	.	.	0	.	0	.	0	.	1.0	0.945	0	0	0.66	0	0	13929.14	126	2.5	7.1774	12	45	70	35	18	80	23	14	9	0.758620689655172	.	.	.	0	0	0	0	0	0	0	0	0.0	0.07	0.0
EGG07628	-0.253941	-5.342	-0.504	.	.	.	reduced_virulence	PHI:319	0	.	0	.	0	.	0.0	0.027	0	0	0.0600000000000001	0	0	135580.23	1227	5.5	6.7328	14	415	661	333	115	571	292	159	133	1.02884615384615	.	.	.	0	0	0	0	0	0	0	0	0.0	0.01	0.0
EGG09663	-0.2540738	-0.8130185	4.9229815	.	.	.	.	.	0	.	0	.	0	.	0.0	0.0440000000000001	1	1	0.04	0	0	69964.72	598	5.5	6.8358	4	108	240	159	83	280	178	99	79	2.47826086956522	1.0	0.0	0.0	1	1	1	1	1	1	0	0	4.34	4.34	0.0
EGG02935	-0.2540738	0.1765925	5.2405925	.	.	.	.	.	0	.	0	.	0	.	0.0	0.156	1	1	0.11	0	0	45507.11	386	13.0	9.107	4	83	157	94	54	177	126	73	53	2.36170212765957	1.0	0.0	0.0	1	1	1	1	1	1	0	0	0.15	0.15	0.0
EGG06220	-0.2540738	-1.1261015	4.8198985	.	.	.	.	.	0	.	0	.	0	.	0.0	0.00900000000000001	1	1	0.03	0	0	69162.21	604	12.5	7.9227	9	148	254	181	73	312	151	87	64	2.0	1.0	0.0	0.0	1	1	1	1	1	1	0	0	6.99	7.01	0.0
EGG05541	-0.25543135	0.703179	5.529179	.	.	.	reduced_virulence	PHI:7257	0	.	0	.	0	.	0.0	0.029	1	1	0.26	0	0	58951.18	528	-17.5	4.6017	13	159	276	132	68	279	113	50	63	1.39795918367347	0.0	0.0	0.0	1	1	1	1	1	1	0	0	0.31	0.34	0.0
EGG02897	-0.25555444	3.681188	5.037188	.	.	.	.	.	0	.	0	.	0	.	0.139	0.635	1	1	0.2	0	0	30891.56	276	2.0	7.2542	4	97	136	61	41	162	56	30	26	0.818181818181818	1.0	0.0	0.0	1	0	1	1	1	0	0	0	0.1	0.24	0.0
EGF98875	-0.25618088	-6.2067505	-0.5067505	.	.	.	.	.	0	.	0	.	0	.	0.0	0.0500000000000001	0	0	0.0600000000000001	0	0	143323.07	1315	23.5	8.2668	1	438	748	301	119	600	328	187	141	0.831081081081081	.	.	.	0	0	0	0	0	0	0	0	0.0	0.0	0.0
EGG13137	-0.25628966	-0.667368999999999	4.828631	.	.	.	.	.	0	.	0	.	0	.	0.0	0.084	1	1	0.01	0	0	101130.63	880	6.5	6.8807	2	218	392	246	120	435	240	131	109	1.50675675675676	1.0	0.0	0.0	1	0	1	1	1	1	0	0	0.09	0.1	0.0
EGG03385	-0.2575323	-0.228191500000001	5.0818085	.	.	.	.	.	0	.	0	.	0	.	0.0	0.115	1	1	0.02	0	0	49964.13	455	23.0	10.3183	0	127	233	119	33	214	134	81	53	1.29787234042553	0.0	0.0	0.0	1	1	1	1	1	1	0	0	0.74	0.74	0.0
EGF98584	-0.26114893	-5.1170225	-0.5330225	.	.	.	.	.	0	.	0	.	0	.	0.0	0.236	0	0	0.4	0	0	41687.9	388	10.5	8.3047	8	131	221	135	37	230	77	47	30	0.801980198019802	.	.	.	0	0	0	0	0	0	0	0	0.19	0.36	0.0
EGG08013	-0.2653979	-3.205501	2.596499	.	.	.	.	.	0	.	0	.	0	.	0.0	0.033	1	1	0.86	1	0	45564.92	434	10.0	8.184	10	191	280	119	40	217	66	41	25	1.01041666666667	0.0	1.0	0.0	1	1	1	1	1	1	1	0	2.65	3.47	0.0
EGG06206	-0.26572692	-0.948443999999999	4.907556	.	.	.	.	.	0	.	0	.	0	.	0.0	0.024	1	1	0.0	0	0	73926.43	637	5.5	7.0229	6	139	251	189	78	323	189	102	87	1.92134831460674	0.0	0.0	0.0	1	1	1	1	1	1	0	1	17.97	17.97	0.947368421052632
EGG08642	-0.26572692	-0.931426500000001	4.9245735	.	.	.	.	.	0	.	0	.	0	.	0.0	0.024	1	1	0.01	0	0	73028.21	631	10.0	7.8195	6	140	254	186	82	314	175	97	78	2.53947368421053	1.0	1.0	0.0	1	1	1	1	1	1	0	1	16.25	16.26	0.695652173913043
EGG03267	-0.27080065	-0.739490000000001	5.20651	.	.	.	.	.	0	.	0	.	0	.	0.0	0.00900000000000001	1	1	0.0	0	0	75386.95	648	22.0	8.8398	9	139	266	185	93	333	189	112	77	1.8494623655914	1.0	0.0	0.0	1	0	1	1	1	1	0	0	0.08	0.08	0.0
EGG11195	-0.27122086	3.6068045	-0.5031955	.	.	.	.	.	0	.	0	.	0	.	0.98	0.705	0	0	0.36	0	0	16973.68	158	1.0	7.1339	2	51	87	56	13	91	38	20	18	1.1875	.	.	.	0	0	0	0	0	0	0	0	0.33	0.34	0.0
EGG09451	-0.2719947	4.5135935	1.5195935	.	.	.	.	.	0	.	0	.	0	.	0.75	0.749	1	1	0.35	1	0	14412.33	130	0.0	6.437	4	40	74	35	15	70	25	13	12	1.15384615384615	.	.	.	0	0	0	0	0	0	1	0	1.75	1.78	0.0
EGG12999	-0.27338254	-1.2745515	4.6654485	.	.	.	.	.	0	.	0	.	0	.	0.0	0.01	1	1	0.09	0	0	65072.5	569	2.0	6.7075	7	160	278	159	81	305	152	81	71	1.00952380952381	1.0	0.0	0.0	1	0	1	1	1	1	0	0	1.58	1.59	0.0
EGG10374	-0.27459472	-6.1112005	-0.5072005	.	.	.	.	.	0	.	0	.	0	.	0.001	0.065	0	0	0.32	0	0	32006.93	296	-14.5	4.4977	6	99	169	87	21	149	81	35	46	0.919354838709677	.	.	.	0	0	0	0	0	0	0	0	0.0	0.0	0.0
EGG09706	-0.2772529	-1.0056535	4.9283465	.	.	.	.	.	0	.	0	.	0	.	0.0	0.011	1	1	0.77	0	0	28104.51	285	0.5	6.7865	10	155	204	94	14	158	19	10	9	0.694444444444444	0.0	1.0	0.0	1	1	1	1	1	1	0	0	0.13	1.41	0.0
EGG10309	-0.2772529	3.92245	4.58645	.	.	.	.	.	0	.	1	PF05730	0	.	0.0	0.0560000000000001	1	1	0.77	0	0	27161.0	269	-3.0	5.4716	11	129	194	85	20	164	32	16	16	0.438202247191011	0.0	0.0	0.0	1	1	1	1	1	1	0	0	0.12	0.56	0.0
EGG12118	-0.2775758	-10.7966015	-4.9586015	.	.	.	.	.	0	.	0	.	0	.	0.0	0.027	0	1	0.01	0	1	74496.23	658	0.5	6.5718	9	178	315	177	65	315	191	99	92	1.64705882352941	1.0	0.0	0.0	1	0	1	1	0	1	2	2	0.0	44.27	0.0
EGG01236	-0.2783339	3.500404	-0.393596	.	.	.	.	.	0	.	0	.	0	.	0.916	0.733	0	0	0.45	0	0	22399.58	205	6.5	8.0103	6	69	125	61	26	119	39	25	14	0.795454545454545	.	.	.	0	0	0	0	0	0	0	0	0.03	0.07	0.0
EGG04137	-0.2818234	-0.251401	2.604599	.	.	.	.	.	0	.	0	.	0	.	0.215	0.309	1	1	0.6	1	0	23098.83	209	-6.5	4.7978	1	61	117	55	23	97	45	21	24	2.03571428571429	0.0	0.0	0.0	1	1	1	1	1	1	1	0	0.2	7.05	0.0
EGG04718	-0.2844323	9.137955	3.425955	.	.	.	unaffected_pathogenicity	PHI:1627	0	.	0	.	0	.	1.0	0.952	1	1	0.29	0	0	13211.83	114	-2.0	4.8532	8	36	62	20	13	55	28	13	15	1.4375	.	.	.	0	0	0	0	0	1	0	0	0.01	0.01	0.0
EGG03400	-0.28533125	7.076038	4.778038	.	.	.	.	.	0	.	0	.	0	.	0.909	0.474	1	1	0.24	0	0	19830.98	177	-1.5	5.997	2	48	81	58	20	91	47	24	23	2.08333333333333	0.0	0.0	0.0	1	1	1	1	0	1	0	1	22.52	22.52	0.739130434782609
EGG02131	-0.28717875	-0.677024	5.160976	.	.	.	unaffected_pathogenicity	PHI:2488,PHI:2510	0	.	0	.	0	GH47	0.0	0.027	1	1	0.47	0	0	59274.43	527	1.0	6.7281	10	157	272	155	68	293	110	57	53	1.42	0.0	0.0	0.0	1	1	1	1	1	1	0	0	7.68	7.8	0.0
EGG06051	-0.28731722	12.7861205	4.7381205	.	.	.	unaffected_pathogenicity	PHI:7650,PHI:7649	0	.	1	PF00188	0	.	0.821	0.687	1	1	0.65	0	0	27105.48	248	11.5	8.846	8	85	144	59	31	128	56	36	20	1.08620689655172	.	.	.	1	0	1	0	1	0	0	0	0.35	0.35	0.0
EGG04740	-0.28879505	-0.0993055000000003	5.7446945	.	.	.	.	.	0	.	0	.	0	.	0.0	0.026	1	1	0.49	0	0	99742.35	942	-58.0	4.1557	11	390	665	91	84	381	208	78	130	0.875	0.0	0.0	0.0	1	0	1	1	1	1	0	0	0.09	0.09	0.0
EGG03502	-0.28917485	-0.484078	5.065922	.	.	.	.	.	0	.	0	.	0	.	0.0	0.075	1	1	0.0600000000000001	0	0	29194.7	256	-20.0	4.2788	0	70	115	74	27	116	77	30	47	1.64516129032258	0.0	0.0	0.0	1	1	1	1	1	1	0	1	17.5	17.5	0.85
EGG05367	-0.28972155	-0.0799829999999995	5.074017	.	.	.	.	.	0	.	0	.	0	.	0.0	0.141	1	1	0.14	0	0	41051.63	379	17.5	10.4502	4	137	199	112	33	200	84	53	31	0.769230769230769	0.0	0.0	0.0	1	0	1	1	1	0	0	0	0.03	0.03	0.0
EGG11249	-0.28980184	-0.483419000000001	5.462581	.	.	.	.	.	0	.	0	.	0	.	0.0	0.00900000000000001	1	1	0.01	0	0	70556.02	620	8.0	7.0107	13	165	258	181	74	313	168	95	73	1.82352941176471	0.0	0.0	0.0	1	1	1	1	1	1	0	0	6.81	6.89	0.0
EGG12356	-0.29033804	-3.792607	-0.504607	.	.	.	.	.	0	.	0	.	0	.	0.359	0.093	0	0	0.36	0	0	10419.43	106	-11.0	3.9685	0	48	64	38	3	62	29	9	20	0.414634146341463	.	.	.	0	0	0	0	0	0	0	0	0.01	0.04	0.0
EGF98766	-0.29171968	-0.640504499999999	5.0654955	.	.	.	.	.	0	.	0	.	0	.	0.0	0.0490000000000001	1	1	0.13	0	0	121620.91	1059	-1.5	6.4598	10	263	489	225	160	482	281	153	128	2.0952380952381	1.0	0.0	0.0	1	0	1	1	1	1	0	0	0.09	0.13	0.0
EGG06340	-0.29431337	-1.308156	4.427844	.	.	.	.	.	0	.	0	.	0	.	0.0	0.0440000000000001	1	1	0.0	0	0	55084.72	483	10.0	8.5455	5	131	214	129	54	238	138	77	61	1.3780487804878	1.0	0.0	0.0	1	1	1	1	0	1	0	1	21.02	21.02	0.869565217391304
EGG03443	-0.29435158	-0.0405215000000014	5.3114785	.	.	.	.	.	0	.	0	.	0	.	0.0	0.108	1	1	0.02	0	0	27875.09	250	-22.0	4.1546	1	65	130	75	18	118	74	27	47	1.43589743589744	0.0	0.0	0.0	1	1	1	1	1	1	0	1	16.97	16.98	0.695652173913043
EGG09539	-0.29523647	-8.8357755	-4.7377755	.	.	.	.	.	0	.	0	.	0	.	0.0	0.317	0	1	0.89	0	1	41356.72	386	-3.0	5.1276	11	143	225	105	36	216	60	29	31	1.09782608695652	0.0	0.0	0.0	1	1	1	1	0	1	1	2	16.98	37.07	1.0
EGG04601	-0.2986012	-0.914201	-0.524201	.	.	.	.	.	0	.	0	.	0	.	0.346	0.589	0	0	0.4	0	0	24949.11	226	-4.5	5.5065	1	70	122	63	31	124	54	27	27	1.08510638297872	.	.	.	0	0	0	0	0	0	0	0	0.01	0.03	0.0
EGG13248	-0.29962283	3.647883	-0.504117	.	.	.	.	.	0	.	0	.	0	.	0.942	0.75	0	0	0.27	0	0	15794.78	146	-5.5	4.6921	1	45	79	46	13	80	42	19	23	1.05405405405405	.	.	.	0	0	0	0	0	0	0	0	0.0	0.08	0.0
EGG05583	-0.29984975	-3.2341285	-0.4921285	.	.	.	.	.	0	.	0	.	0	.	0.012	0.531	0	0	0.29	0	0	34672.34	319	14.5	9.5408	10	116	188	90	26	171	65	41	24	0.742857142857143	.	.	.	0	0	0	0	0	0	0	0	0.0	0.02	0.0
EGF98319	-0.30093867	-4.568776	-0.080776	.	.	.	.	.	0	.	0	.	0	.	0.112	0.14	0	0	0.62	0	0	7176.92	70	4.5	9.2587	3	32	43	14	4	36	11	8	3	0.631578947368421	.	.	.	0	0	0	0	0	0	0	0	0.0	0.0	0.0
EGG07780	-0.30145502	-0.787519	5.158481	.	.	.	.	.	0	.	0	.	0	.	0.0	0.00900000000000001	1	1	0.04	0	0	79438.24	692	6.5	6.8872	14	156	301	199	80	341	195	108	87	2.22619047619048	1.0	0.0	0.0	1	0	1	1	1	1	0	0	9.22	9.22	0.0
EGG13218	-0.30289727	5.72413	-0.04787	.	.	.	.	.	0	.	0	.	0	.	1.0	0.962	0	0	0.95	0	0	7338.42	70	2.5	7.9402	6	32	44	18	5	39	11	7	4	1.0	.	.	.	0	0	0	0	0	0	0	0	0.03	0.03	0.0
EGG07627	-0.30990088	-0.0828315000000011	5.3891685	.	.	.	.	.	0	.	0	.	0	.	0.0	0.088	1	1	0.42	0	0	26952.08	255	-0.5	6.1704	5	93	144	84	30	159	7	4	3	1.15384615384615	0.0	1.0	0.0	1	1	1	1	1	1	0	0	1.12	17.07	0.0
EGG08304	-0.31205487	8.513945	-0.050055	.	.	.	.	.	1	MlpCTP1	0	.	0	.	0.925	0.669	0	0	0.86	0	0	21334.39	203	7.5	8.5875	11	78	129	59	14	125	18	13	5	0.688524590163934	.	.	.	0	0	0	0	0	0	0	0	0.25	0.26	0.0
EGG06432	-0.31257594	2.1964035	-0.00559650000000001	.	.	.	.	.	0	.	0	.	0	.	0.563	0.804	0	0	0.48	0	0	9041.34	80	4.5	8.7642	3	27	42	15	12	42	14	10	4	1.11764705882353	.	.	.	0	0	0	0	0	0	0	0	0.0	0.0	0.0
EGG02852	-0.31363672	6.966004	3.168004	.	.	.	.	.	0	.	0	.	0	.	0.775	0.858	1	1	0.2	0	0	23079.15	206	-3.5	5.5505	0	55	104	62	30	117	50	25	25	1.24444444444444	.	.	.	0	1	0	0	0	1	0	0	0.0	0.0	0.0
EGG08076	-0.31436718	2.405272	5.585272	.	.	.	.	.	0	.	0	.	0	.	0.191	0.279	1	1	0.3	0	0	16434.63	147	-4.0	4.7118	3	44	71	39	9	62	31	14	17	2.5	0.0	0.0	0.0	1	1	1	1	1	1	0	0	10.78	10.78	0.0
EGF97181	-0.31825113	0.896734	0.086734	.	.	.	.	.	0	.	0	.	0	.	0.602	0.533	0	0	0.38	0	0	15567.44	140	-1.0	6.0604	9	57	81	36	20	77	31	16	15	0.785714285714286	.	.	.	0	0	0	0	0	0	0	0	0.24	0.24	0.0
EGG03540	-0.31930453	7.117077	1.729077	.	.	.	.	.	0	.	0	.	0	.	1.0	0.898	1	1	0.68	1	0	19585.2	174	5.0	7.4848	14	62	93	34	35	105	35	22	13	1.13513513513514	.	.	.	1	0	0	0	0	0	1	1	16.57	16.57	0.826086956521739
EGG02362	-0.31935155	-10.093922	-4.399922	.	.	.	.	.	0	.	0	.	0	.	0.0	0.0510000000000001	0	1	0.34	0	1	43477.52	402	12.5	9.4956	2	140	220	133	34	204	94	57	37	0.886075949367089	0.0	0.0	1.0	1	1	1	1	1	1	1	2	2.37	47.14	0.0
EGG09920	-0.3197142	-0.645438499999999	5.0665615	.	.	.	.	.	0	.	0	.	0	GH105	0.0	0.048	1	1	0.31	0	0	51502.76	466	3.5	7.1687	6	144	250	145	56	272	90	49	41	0.9375	0.0	0.0	0.0	1	0	1	1	1	0	0	0	9.17	9.36	0.0
EGG02706	-0.31998473	-0.880484499999999	4.9635155	.	.	.	.	.	0	.	0	.	0	.	0.0	0.026	1	1	0.0500000000000001	0	0	65471.23	567	5.5	7.0959	5	108	232	158	67	271	166	90	76	2.9375	0.0	0.0	0.0	1	0	1	1	1	1	0	0	0.01	0.02	0.0
EGG10453	-0.33215398	6.2803675	0.4963675	.	.	.	.	.	0	.	0	.	0	.	1.0	0.964	0	0	0.49	0	0	9759.12	85	6.0	8.1213	11	30	49	13	11	42	24	16	8	1.38461538461538	.	.	.	0	0	0	0	0	0	0	0	0.0	0.0	0.0
EGG07197	-0.33384746	-0.197229500000002	5.6407705	.	.	.	.	.	0	.	0	.	0	.	0.0	0.027	1	1	0.57	0	0	134718.81	1260	-20.0	5.1577	2	454	763	197	131	549	205	100	105	1.02960526315789	0.0	0.0	1.0	1	0	1	1	1	1	0	0	0.02	0.02	0.0
EGG04851	-0.33384746	-0.0717220000000003	5.670278	.	.	.	.	.	0	.	0	.	0	.	0.0	0.043	1	1	0.48	0	0	161849.79	1521	-30.0	4.8606	3	572	953	186	154	629	237	112	125	1.0195530726257	0.0	0.0	1.0	1	0	1	1	1	1	0	0	0.02	0.02	0.0
EGG01059	-0.33489245	3.9682095	-0.5017905	.	.	.	.	.	0	.	0	.	0	.	0.975	0.77	0	0	0.28	0	0	24874.02	232	-1.5	6.145	6	70	125	77	17	137	58	30	28	1.03703703703704	.	.	.	0	0	0	0	0	0	0	0	0.8	0.9	0.0
EGG03513	-0.3372246	-8.9086845	-3.7486845	.	.	.	.	.	0	.	0	.	0	.	0.0	0.14	0	1	0.45	0	1	34252.8	334	0.0	6.4744	7	120	205	110	39	237	24	14	10	0.603960396039604	0.0	0.0	0.0	1	1	1	1	1	1	2	0	2.15	64.76	0.0
EGG01507	-0.3372246	-8.9734345	-3.7294345	.	.	.	.	.	0	.	0	.	0	.	0.0	0.126	0	1	0.45	0	1	35291.1	347	1.5	6.8116	7	127	216	114	38	250	25	15	10	0.577981651376147	0.0	0.0	0.0	1	1	1	1	1	1	2	2	1.78	66.73	0.0
EGG04157	-0.3372246	0.266286	5.384286	.	.	.	.	.	0	.	0	.	0	.	0.0	0.147	1	1	0.42	0	0	34996.57	339	-2.0	6.0371	7	121	204	111	38	235	26	14	12	0.607843137254902	0.0	0.0	0.0	1	1	1	1	1	1	0	0	3.93	44.31	0.0
EGG00052	-0.33806598	0.752581999999999	5.588582	.	.	.	.	.	0	.	0	.	0	.	0.002	0.192	1	1	0.0	0	0	33649.71	305	-7.0	5.0246	5	96	157	68	19	136	86	41	45	1.03448275862069	1.0	0.0	0.0	1	1	1	1	1	1	0	0	0.04	0.04	0.0
EGF98594	-0.34042072	1.759784	5.107784	.	.	.	.	.	0	.	0	.	0	.	0.268	0.174	1	1	0.67	0	0	25692.62	246	0.5	6.6802	6	101	151	104	18	141	30	16	14	1.04255319148936	0.0	0.0	0.0	1	1	1	1	1	1	0	0	2.45	6.6	0.0
EGG10143	-0.34090364	-0.699174999999999	5.156825	.	.	.	.	.	0	.	0	.	0	.	0.0	0.024	1	1	0.02	0	0	80250.32	701	6.0	6.9108	6	171	318	205	98	367	189	104	85	1.78095238095238	1.0	0.0	0.0	1	1	1	1	1	1	0	0	0.02	0.02	0.0
EGG01943	-0.34296453	0.924947000000002	5.366947	.	.	.	reduced_virulence	PHI:7257	0	.	0	.	0	.	0.0	0.093	1	1	0.66	0	0	53972.33	480	11.5	8.6783	10	150	244	118	71	258	99	57	42	1.68965517241379	0.0	0.0	0.0	1	0	1	1	1	1	0	0	0.34	0.63	0.0
EGG04873	-0.34315497	0.859119500000001	5.6731195	.	.	.	reduced_virulence,unaffected_pathogenicity	PHI:2843,PHI:3601,PHI:7259,PHI:228,PHI:7231,PHI:9057,PHI:105,PHI:3600,PHI:7565	0	.	0	.	0	.	0.0	0.031	1	1	0.43	0	0	62454.68	559	-3.5	5.7311	9	163	282	141	73	300	114	57	57	1.55238095238095	1.0	0.0	0.0	1	1	1	1	1	1	0	0	3.21	3.22	0.0
EGG05396	-0.34417874	-1.458844	4.427156	.	.	.	.	.	0	.	0	.	0	.	0.0	0.019	1	1	0.01	0	0	56867.16	490	10.5	7.7925	7	109	204	137	68	241	140	80	60	2.10769230769231	0.0	0.0	0.0	1	0	1	1	1	0	0	0	4.18	4.23	0.0
EGF97341	-0.34417874	-0.8425435	4.9834565	.	.	.	.	.	0	.	0	.	0	.	0.0	0.029	1	1	0.07	0	0	67396.83	575	28.5	9.6966	7	135	232	126	80	243	173	106	67	3.48	1.0	0.0	0.0	1	1	1	1	1	1	0	0	0.11	0.13	0.0
EGF98190	-0.34417874	-0.798132000000001	5.087868	.	.	.	.	.	0	.	0	.	0	.	0.0	0.019	1	1	0.02	0	0	65405.97	568	2.5	6.7828	6	129	232	152	69	273	174	92	82	2.58571428571429	1.0	0.0	0.0	1	1	1	1	1	1	0	0	1.95	1.95	0.0
EGG10227	-0.34417874	-0.804181999999999	5.087818	.	.	.	.	.	0	.	0	.	0	.	0.0	0.018	1	1	0.02	0	0	65414.98	568	3.0	6.8202	6	129	232	152	70	273	175	93	82	2.57142857142857	1.0	0.0	0.0	1	1	1	1	1	1	0	0	1.95	1.95	0.0
EGG11580	-0.34666336	-9.650884	-4.082884	.	.	.	.	.	0	.	0	.	0	.	0.0	0.072	0	1	0.64	0	1	54579.69	503	6.0	7.3717	14	181	293	137	56	267	102	57	45	1.00854700854701	0.0	0.0	0.0	1	1	1	1	1	0	3	1	11.61	41.07	0.0
EGG09784	-0.35016656	-0.340311499999999	5.6056885	.	.	.	.	.	0	.	0	.	0	.	0.0	0.00900000000000001	1	1	0.26	0	0	67189.03	603	4.5	7.1051	8	189	319	161	83	327	125	68	57	1.2258064516129	1.0	0.0	0.0	1	0	1	1	1	1	0	0	2.64	2.67	0.0
EGG02660	-0.3503229	3.5482175	-0.1897825	.	.	.	.	.	0	.	0	.	0	.	0.953	0.67	0	0	0.37	0	0	9311.74	85	2.0	7.7513	3	33	45	30	9	50	19	11	8	0.761904761904762	.	.	.	0	0	0	0	0	0	0	0	0.0	0.0	0.0
EGG09364	-0.35094523	5.8835585	0.4175585	.	.	.	.	.	0	.	0	.	0	.	1.0	0.911	0	0	0.79	0	0	6710.64	63	-0.5	5.6478	5	27	41	15	5	37	12	6	6	0.705882352941176	.	.	.	0	0	0	0	0	0	0	0	0.0	0.0	0.0
EGG06211	-0.35139036	0.290026	5.570026	.	.	.	.	.	0	.	0	.	0	.	0.0	0.12	1	1	0.64	0	0	47421.19	425	-1.5	6.3127	3	126	222	113	55	206	89	47	42	1.96774193548387	0.0	0.0	0.0	1	1	1	1	1	1	0	0	0.86	0.87	0.0
EGG12996	-0.3516484	-6.2266085	-0.5086085	.	.	.	.	.	0	.	0	.	0	.	0.0	0.047	0	0	0.12	0	0	61527.74	565	4.5	7.031	6	179	326	166	46	277	126	69	57	0.974789915966386	.	.	.	0	0	0	0	0	0	0	0	0.02	0.03	0.0
EGG06953	-0.35370177	3.0490075	5.3470075	.	.	.	.	.	0	.	0	.	0	.	0.509	0.108	1	1	0.61	0	0	13035.21	124	0.0	6.4439	1	42	76	43	10	74	17	9	8	0.884615384615385	0.0	0.0	0.0	1	1	1	1	1	1	0	0	0.3	0.84	0.0
EGG03505	-0.35583186	-0.567338499999999	5.1686615	.	.	.	.	.	0	.	0	.	0	.	0.0	0.0440000000000001	1	1	0.0500000000000001	0	0	71583.04	616	12.5	7.4652	4	126	247	175	76	295	195	111	84	2.49230769230769	1.0	0.0	0.0	1	1	1	1	1	1	0	0	8.71	8.71	0.0
EGG11773	-0.35583186	-0.979471999999999	4.798528	.	.	.	.	.	0	.	0	.	0	.	0.0	0.037	1	1	0.01	0	0	57048.83	496	13.5	9.0128	4	114	212	146	62	248	143	82	61	2.13888888888889	1.0	1.0	0.0	1	0	1	1	1	1	0	0	14.26	14.29	0.0
EGG00464	-0.35583186	-0.7337085	5.0022915	.	.	.	.	.	0	.	0	.	0	.	0.0	0.0440000000000001	1	1	0.01	0	0	74781.57	641	11.0	7.7074	4	135	258	177	85	310	188	105	83	2.16883116883117	0.0	1.0	1.0	1	1	1	1	1	1	0	0	11.93	11.93	0.0
EGG07438	-0.35836077	-0.262788	5.437212	.	.	.	.	.	0	.	0	.	0	GH5,GH5_41,GH5_7	0.0	0.0500000000000001	1	1	0.72	0	0	64116.91	574	6.5	7.2754	1	174	317	143	84	297	119	67	52	1.38260869565217	1.0	1.0	0.0	1	1	1	1	0	1	0	0	11.9	11.9	0.0
EGG10454	-0.36086965	1.1119765	5.0919765	.	.	.	reduced_virulence	PHI:4989,PHI:4988	0	.	0	.	0	.	0.0	0.17	1	1	0.17	0	0	39925.09	354	-8.0	5.2335	7	96	166	97	44	187	86	42	44	1.34375	0.0	0.0	0.0	1	0	1	1	1	0	0	0	0.32	0.32	0.0
EGF98811	-0.3622508	0.0223484999999997	5.6083485	.	.	.	.	.	0	.	0	.	0	.	0.0	0.069	1	1	0.45	0	0	70149.57	665	7.5	6.9754	3	268	433	155	61	294	148	85	63	0.835526315789474	1.0	0.0	1.0	1	1	1	1	1	1	0	0	7.72	7.79	0.0
EGF99346	-0.36284232	-0.149339499999999	5.1666605	.	.	.	.	.	0	.	0	.	0	.	0.013	0.101	1	1	0.3	0	0	33803.75	306	13.0	9.5012	5	81	182	84	32	165	70	44	26	0.958904109589041	.	.	.	1	1	1	0	1	1	0	0	6.35	6.35	0.0
EGG04421	-0.36520505	-1.0666	4.7594	.	.	.	.	.	0	.	0	.	0	.	0.0	0.029	1	1	0.78	0	0	27862.35	282	0.0	6.4391	3	168	218	66	17	134	21	11	10	0.506493506493506	0.0	0.0	0.0	1	1	1	1	1	1	0	0	0.05	2.32	0.0
EGG09040	-0.3672368	0.0581744999999998	5.3741745	.	.	.	unaffected_pathogenicity	PHI:7320	0	.	0	.	0	GH18	0.0	0.114	1	1	0.72	0	0	57470.55	522	7.5	8.4115	8	162	276	133	61	276	116	63	53	1.77319587628866	1.0	0.0	0.0	1	0	1	1	1	1	0	0	0.21	0.28	0.0
EGG12627	-0.36871153	-1.1977385	4.5322615	.	.	.	.	.	0	.	0	.	0	.	0.002	0.043	1	1	0.62	0	0	14350.9	141	2.5	7.422	1	66	94	42	12	75	21	13	8	0.578947368421053	0.0	0.0	0.0	1	1	1	1	1	1	0	0	16.09	32.11	0.0
EGG04386	-0.37009555	3.5024865	3.1604865	.	.	.	.	.	0	.	0	.	0	.	0.35	0.707	1	1	0.19	0	0	25315.12	222	17.5	10.4158	5	65	108	47	27	111	62	41	21	1.28888888888889	.	.	.	1	0	1	0	0	0	0	0	0.03	0.03	0.0
EGG06812	-0.3712564	0.1612495	5.9992495	.	.	.	.	.	0	.	0	.	0	.	0.0	0.027	1	1	0.64	0	0	33698.32	326	-6.0	4.5695	5	155	225	75	13	136	54	24	30	0.643835616438356	0.0	0.0	0.0	1	1	1	1	1	1	0	0	0.05	0.05	0.0
EGG10448	-0.37199926	0.26271	5.51871	.	.	.	.	.	0	.	0	.	0	.	0.0	0.124	1	1	0.49	0	0	96310.93	891	7.5	9.7573	1	263	540	203	43	396	71	40	31	1.23316062176166	0.0	1.0	0.0	1	0	1	1	1	1	0	0	1.84	1.84	0.0
EGG07662	-0.3720342	-0.976553499999999	4.9394465	.	.	.	.	.	0	.	0	.	0	.	0.0	0.014	1	1	0.03	0	0	49558.39	425	-5.5	6.0491	8	95	175	126	64	211	119	62	57	1.9811320754717	0.0	1.0	0.0	1	1	1	1	1	1	0	0	0.48	0.51	0.0
EGG00301	-0.37251973	-2.832091	2.747909	.	.	.	.	.	0	.	0	.	0	.	0.0	0.07	1	1	0.5	1	0	93922.64	888	49.0	10.6682	7	381	557	212	60	406	150	102	48	1.03846153846154	0.0	1.0	0.0	1	1	1	1	1	1	1	0	2.46	19.66	0.0
EGG09326	-0.37276506	-2.963569	2.664431	.	.	.	.	.	0	.	0	.	0	.	0.0	0.0620000000000001	1	1	0.01	1	0	55271.93	478	4.5	7.1422	3	114	218	143	61	240	133	72	61	1.40277777777778	0.0	0.0	0.0	1	1	1	1	0	1	1	0	2.67	4.14	0.0
EGF99906	-0.37316436	3.9542465	-0.7017535	.	.	.	.	.	0	.	0	.	0	.	0.943	0.833	0	0	0.46	0	0	14922.06	139	4.5	8.4873	4	51	80	42	15	82	26	16	10	0.861111111111111	.	.	.	0	0	0	0	0	0	0	0	0.05	0.05	0.0
EGG05251	-0.37483305	-0.528505500000001	5.2374945	.	.	.	.	.	0	.	0	.	0	.	0.0	0.039	1	1	0.01	0	0	83149.58	713	17.0	8.0106	15	150	278	216	93	369	210	120	90	2.2183908045977	0.0	0.0	1.0	1	1	1	1	1	1	0	0	12.32	12.33	0.0
EGG10546	-0.37561232	-0.766057000000001	4.849943	.	.	.	.	.	0	.	0	.	0	.	0.0	0.064	1	1	0.11	0	0	77526.2	656	14.5	9.0034	1	129	259	185	108	350	178	101	77	1.96875	0.0	1.0	0.0	1	1	1	1	1	1	0	1	14.51	14.51	0.826086956521739
EGG09759	-0.3774203	5.327901	0.053901	.	.	.	.	.	0	.	0	.	0	.	1.0	0.879	0	0	0.82	0	0	11202.0	105	16.0	10.6717	7	40	66	22	8	54	28	23	5	0.896551724137931	.	.	.	0	0	0	0	0	0	0	0	0.0	0.0	0.0
EGG06407	-0.37935776	5.063244	-0.498756	.	.	.	.	.	0	.	0	.	0	.	0.998	0.929	0	0	0.55	0	0	15188.58	135	13.0	9.5674	8	44	73	29	14	68	36	26	10	1.08	.	.	.	0	0	0	0	0	0	0	0	1.14	1.16	0.0
EGG09199	-0.3798886	4.469183	5.247183	.	.	.	reduced_virulence,unaffected_pathogenicity,loss_of_pathogenicity	PHI:6794,PHI:6787,PHI:9401,PHI:6783,PHI:7930,PHI:6813,PHI:6811,PHI:7926,PHI:6789,PHI:6814,PHI:6812,PHI:6785,PHI:6816,PHI:125,PHI:6791,PHI:6786,PHI:7932,PHI:127,PHI:7934,PHI:9402,PHI:17,PHI:6809,PHI:697,PHI:68,PHI:6790,PHI:73,PHI:72,PHI:126,PHI:7933,PHI:7935,PHI:6808,PHI:9400,PHI:7929,PHI:6792,PHI:6793,PHI:6788,PHI:6807,PHI:6815,PHI:6784,PHI:7928	0	.	0	.	0	.	0.0	0.037	1	1	0.19	0	0	46843.67	429	-13.0	4.6877	5	146	228	121	55	240	95	43	52	1.11224489795918	0.0	0.0	0.0	1	1	1	1	0	1	0	1	10.69	10.74	0.944444444444444
EGG05186	-0.38168788	1.9302125	3.8402125	.	.	.	reduced_virulence	PHI:6298,PHI:6445	0	.	0	.	0	.	0.00600000000000001	0.509	1	1	0.33	0	0	36915.34	333	8.0	9.1547	2	100	185	78	40	163	70	41	29	1.34328358208955	.	.	.	1	1	0	0	1	1	0	0	10.57	10.65	0.0
EGG05100	-0.38368732	-0.764829499999999	5.1751705	.	.	.	.	.	0	.	0	.	0	.	0.0	0.01	1	1	0.0	0	0	59008.52	510	1.5	6.6098	9	111	208	145	69	255	153	83	70	1.73529411764706	0.0	0.0	0.0	1	1	1	1	1	1	0	0	12.85	12.85	0.0
EGG01043	-0.38441825	-0.050640500000001	5.2473595	.	.	.	.	.	0	.	0	.	0	.	0.0	0.117	1	1	0.02	0	0	49763.77	442	-3.5	5.8942	3	109	206	128	49	229	121	61	60	1.49397590361446	0.0	0.0	0.0	1	1	1	1	1	1	0	0	8.62	8.63	0.0
EGG05550	-0.38441825	-1.3095135	4.6364865	.	.	.	.	.	0	.	0	.	0	.	0.0	0.00900000000000001	1	1	0.39	0	0	60305.01	533	10.5	7.8303	6	141	246	155	63	263	126	73	53	2.09230769230769	0.0	0.0	0.0	1	0	1	1	1	1	0	0	10.59	11.52	0.0
EGF99537	-0.38441825	-1.5441365	4.4018635	.	.	.	.	.	0	.	0	.	0	.	0.0	0.00900000000000001	1	1	0.0	0	0	108666.7	963	17.5	8.6816	6	257	475	234	106	459	271	150	121	1.3463687150838	1.0	0.0	0.0	1	0	1	1	0	1	0	1	22.48	22.53	1.0
EGG00637	-0.38675797	-0.523203499999999	5.1407965	.	.	.	.	.	0	.	0	.	0	.	0.0	0.0560000000000001	1	1	0.02	0	0	55205.21	486	-7.5	5.1987	0	127	231	140	48	230	134	65	69	1.53164556962025	1.0	0.0	0.0	1	1	1	1	1	1	0	0	0.06	0.07	0.0
EGG08005	-0.3869738	3.750567	5.076567	.	.	.	.	.	0	.	0	.	0	.	0.21	0.569	1	1	0.13	0	0	29252.79	264	-1.0	5.8558	4	82	152	60	27	135	54	27	27	1.10714285714286	0.0	0.0	0.0	1	1	0	1	1	1	0	1	20.22	20.22	0.8
EGG11716	-0.38801265	0.7514155	1.8434155	.	.	.	.	.	0	.	0	.	0	.	0.272	0.546	1	1	0.32	1	0	28685.06	258	8.0	8.4699	6	81	132	76	28	133	54	33	21	1.66666666666667	0.0	0.0	0.0	1	0	0	1	0	0	1	1	19.78	19.8	1.0
EGG05091	-0.38876104	-0.609085000000001	5.210915	.	.	.	.	.	0	.	0	.	0	.	0.0	0.03	1	1	0.0600000000000001	0	0	63014.81	540	14.5	8.231	9	130	231	129	72	242	165	95	70	2.59322033898305	0.0	0.0	0.0	1	0	1	1	1	1	0	0	4.09	4.1	0.0
EGG12884	-0.39162898	-3.059702	-0.323702	.	.	.	.	.	0	.	0	.	0	GH28	0.005	0.539	0	0	0.87	0	0	38479.83	355	9.5	8.2941	13	127	216	104	39	195	67	40	27	1.41666666666667	.	.	.	0	0	0	0	0	0	0	0	0.0	0.03	0.0
EGG09800	-0.39184457	-2.464714	2.683286	.	.	.	.	.	0	.	0	.	0	.	0.0	0.142	1	1	0.83	1	0	31834.88	302	-2.5	5.5032	2	119	189	97	35	173	32	16	16	1.0	0.0	0.0	0.0	1	1	1	1	1	1	1	0	0.61	15.22	0.0
EGG02629	-0.39381188	-0.568409499999997	5.2515905	.	.	.	.	.	0	.	0	.	0	GH63,GH142,GH37	0.0	0.03	1	1	0.11	0	0	93092.26	819	-26.5	4.7781	5	231	384	191	115	427	217	100	117	1.22727272727273	0.0	0.0	0.0	1	0	1	1	1	1	0	0	0.07	0.2	0.0
EGG00899	-0.3945973	-3.9968065	-0.5048065	.	.	.	.	.	0	.	0	.	0	.	0.015	0.403	0	0	0.17	0	0	37203.62	344	2.5	6.9572	5	112	185	117	30	196	81	44	37	0.888888888888889	.	.	.	0	0	0	0	0	0	0	0	0.0	0.28	0.0
EGG07590	-0.39819688	-1.446204	4.523796	.	.	.	.	.	0	.	0	.	0	.	0.0	0.005	1	1	0.74	0	0	21895.04	216	-3.0	4.9319	0	103	152	56	15	102	23	11	12	0.911111111111111	0.0	0.0	0.0	1	1	1	1	1	1	0	1	18.69	20.29	0.782608695652174
EGG03479	-0.3997391	2.7589205	2.9209205	.	.	.	.	.	0	.	0	.	0	.	0.593	0.38	1	1	0.04	1	0	15694.02	139	-2.0	5.6059	1	36	67	46	15	74	36	18	18	1.22727272727273	0.0	0.0	0.0	1	1	1	1	0	0	1	0	8.2	8.2	0.0
EGG12584	-0.40472674	4.0064355	0.0344355	.	.	.	.	.	0	.	0	.	0	.	0.922	0.74	0	0	0.85	0	0	13236.06	125	2.5	7.4212	1	45	79	39	13	69	23	14	9	1.0	.	.	.	0	0	0	0	0	0	0	0	0.48	0.88	0.0
EGG09795	-0.40600532	-1.335846	4.382154	.	.	.	.	.	0	.	0	.	0	.	0.004	0.043	1	1	0.56	0	0	18598.25	175	3.5	8.9172	1	69	102	58	11	91	21	13	8	0.736842105263158	0.0	0.0	0.0	1	1	1	1	0	1	0	0	11.29	13.33	0.0
EGG12749	-0.41022247	0.426815499999999	5.1068155	.	.	.	.	.	0	.	0	.	0	.	0.005	0.215	1	1	0.11	0	0	28510.21	249	23.0	10.5547	3	67	107	68	27	130	70	48	22	1.33333333333333	1.0	0.0	0.0	1	1	1	1	0	1	0	1	21.42	21.44	0.956521739130435
EGG03933	-0.41040516	7.363774	3.871774	.	.	.	.	.	0	.	0	.	0	.	0.995	0.587	1	1	0.35	0	0	5988.98	54	1.5	7.9899	1	15	29	20	7	37	10	6	4	0.714285714285714	.	.	.	0	1	0	0	0	0	0	0	0.04	0.04	0.0
EGG12022	-0.41060263	-1.082253	4.683747	.	.	.	.	.	0	.	0	.	0	.	0.002	0.037	1	1	0.63	0	0	23737.14	229	0.5	6.6325	2	86	149	66	21	140	25	14	11	0.626865671641791	0.0	0.0	0.0	1	1	1	1	1	1	0	0	0.02	0.25	0.0
EGG07425	-0.41083324	-0.100406000000001	5.623594	.	.	.	.	.	0	.	0	.	0	.	0.0	0.046	1	1	0.19	0	0	50636.55	446	-12.5	4.8123	11	123	216	114	58	235	99	46	53	1.58571428571429	0.0	0.0	0.0	1	1	1	1	1	1	0	0	0.0	0.32	0.0
EGG07304	-0.41157055	5.496446	5.998446	.	.	.	.	.	1	PsShr1	0	.	0	.	0.0	0.083	1	1	0.58	0	0	38694.88	358	-20.0	4.0012	10	144	240	83	34	163	56	19	37	1.125	0.0	0.0	0.0	1	1	1	1	1	1	0	0	0.15	0.15	0.0
EGG10894	-0.41350263	7.791839	4.137839	.	.	.	.	.	0	.	0	.	0	.	0.971	0.638	1	1	0.6	0	0	23666.81	221	11.0	8.6526	10	81	133	45	20	107	51	33	18	0.905660377358491	.	.	.	1	0	0	0	0	0	0	0	5.34	5.34	0.0
EGG02429	-0.41442817	-6.2064	-0.5064	.	.	.	lethal,reduced_virulence,unaffected_pathogenicity,loss_of_pathogenicity	PHI:227,PHI:2370,PHI:2317,PHI:7725,PHI:6971,PHI:1230,PHI:1178,PHI:3087,PHI:1187,PHI:371,PHI:1240,PHI:1241,PHI:1044,PHI:3088,PHI:428,PHI:1239,PHI:7810,PHI:2162,PHI:2407,PHI:1248,PHI:9481,PHI:1199,PHI:1204,PHI:341,PHI:427,PHI:4941,PHI:1177,PHI:36,PHI:7811,PHI:146,PHI:393,PHI:7724,PHI:100,PHI:158,PHI:1212,PHI:1258	0	.	0	.	0	.	0.0	0.0500000000000001	0	0	0.08	0	0	376204.36	3507	24.5	6.9226	21	1293	2096	845	272	1623	822	450	372	0.732394366197183	.	.	.	0	0	0	0	0	0	0	0	0.0	0.01	0.0
EGG06272	-0.41442817	-6.0860535	-0.5060535	.	.	.	.	.	0	.	0	.	0	.	0.0	0.07	0	0	0.18	0	0	109486.51	1008	37.5	9.8094	6	340	610	203	89	478	211	132	79	0.559440559440559	.	.	.	0	0	0	0	0	0	0	0	0.0	0.0	0.0
EGG06702	-0.4146893	4.2544265	-0.5275735	.	.	.	.	.	0	.	0	.	0	.	0.971	0.826	0	0	0.19	0	0	22767.79	207	9.0	9.0517	8	75	114	54	19	111	46	28	18	0.73469387755102	.	.	.	0	0	0	0	0	0	0	0	0.01	0.17	0.0
EGG02584	-0.4151975	4.8636545	3.1176545	.	.	.	.	.	0	.	0	.	0	.	0.537	0.754	1	1	0.28	0	0	25772.24	240	5.5	8.1675	4	90	131	74	24	124	55	32	23	1.02	.	.	.	0	1	0	0	0	1	0	0	1.35	1.39	0.0
EGG04942	-0.41539478	4.2090845	-0.4469155	.	.	.	.	.	0	.	0	.	0	.	0.999	0.777	0	0	0.18	0	0	16534.81	152	0.5	6.6851	6	53	89	47	11	85	38	20	18	0.46875	.	.	.	0	0	0	0	0	0	0	0	0.0	0.0	0.0
EGG06468	-0.41765434	-0.676556999999998	5.131443	.	.	.	.	.	0	.	0	.	0	.	0.0	0.032	1	1	0.6	0	0	24350.83	221	-5.0	4.3988	3	81	125	79	27	125	22	9	13	1.39393939393939	0.0	0.0	0.0	1	1	1	1	0	1	0	1	33.03	42.69	0.608695652173913
EGG04517	-0.41800588	0.397457	5.337457	.	.	.	reduced_virulence	PHI:4987	0	.	0	.	0	GH20	0.0	0.01	1	1	0.0500000000000001	0	0	76812.62	677	-9.0	5.6085	9	174	318	187	76	331	172	86	86	1.68867924528302	0.0	0.0	0.0	1	0	1	1	1	1	0	0	1.41	1.41	0.0
EGF99070	-0.41800588	-0.567800999999998	5.132199	.	.	.	.	.	0	.	0	.	0	.	0.0	0.0500000000000001	1	1	0.0600000000000001	0	0	99063.76	866	-7.5	6.1813	6	223	398	211	119	398	222	117	105	1.90825688073395	1.0	0.0	0.0	1	0	1	1	1	1	0	0	0.19	0.23	0.0
EGG03563	-0.41800588	-0.364901	5.455099	.	.	.	.	.	0	.	0	.	0	.	0.0	0.03	1	1	0.13	0	0	100140.65	882	3.0	6.6433	11	243	430	208	133	435	217	119	98	1.67375886524823	1.0	0.0	0.0	1	0	1	1	1	1	0	0	2.42	2.49	0.0
EGG04486	-0.41849667	-0.570736000000001	4.895264	.	.	.	.	.	0	.	0	.	0	.	0.0	0.089	1	1	0.58	0	0	19671.16	185	17.0	11.5793	4	74	115	38	10	79	34	27	7	0.7	.	.	.	1	1	1	0	1	1	0	0	0.03	0.03	0.0
EGG12115	-0.4191764	2.2598775	4.8958775	.	.	.	reduced_virulence,unaffected_pathogenicity	PHI:4010,PHI:7466	0	.	0	.	0	CE16	0.0	0.394	1	1	0.65	0	0	38953.86	348	0.0	6.4916	3	108	186	103	45	186	65	34	31	1.31818181818182	0.0	0.0	1.0	1	1	1	1	0	1	0	1	16.88	17.33	1.0
EGF99155	-0.41984373	-4.1579005	-0.4979005	.	.	.	.	.	0	.	0	.	0	.	0.002	0.388	0	0	0.45	0	0	38019.49	356	-3.5	5.6326	5	116	199	120	33	209	74	37	37	0.887640449438202	.	.	.	0	0	0	0	0	0	0	0	0.0	0.01	0.0
EGG05796	-0.42130464	-0.554395500000001	4.9656045	.	.	.	unaffected_pathogenicity	PHI:8600	0	.	0	.	0	CE4	0.0	0.08	1	1	0.07	0	0	37405.35	330	-9.5	4.9759	8	90	166	87	42	176	86	41	45	1.15873015873016	0.0	0.0	0.0	1	0	1	1	1	0	0	0	0.83	0.84	0.0
EGG09692	-0.42672133	4.2171805	-0.5108195	.	.	.	.	.	0	.	0	.	0	.	0.967	0.821	0	0	0.4	0	0	11360.02	104	3.5	8.0419	5	34	59	26	9	57	19	12	7	0.708333333333333	.	.	.	0	0	0	0	0	0	0	0	0.0	0.0	0.0
EGG06991	-0.4287758	3.1806455	-0.4853545	.	.	.	.	.	0	.	0	.	0	.	0.917	0.694	0	0	0.68	0	0	17230.69	162	7.0	8.4976	8	58	99	42	12	91	25	17	8	0.645833333333333	.	.	.	0	0	0	0	0	0	0	0	0.0	0.0	0.0
EGG12890	-0.4326313	1.048505	5.242505	.	.	.	.	.	0	.	0	.	0	.	0.005	0.296	1	1	0.2	0	0	33505.07	282	13.0	9.528	2	46	117	63	48	133	78	49	29	2.40540540540541	0.0	0.0	0.0	1	1	1	1	1	1	0	0	0.08	0.08	0.0
EGG05545	-0.43268305	-1.0715995	4.7544005	.	.	.	.	.	0	.	0	.	0	.	0.0	0.029	1	1	0.08	0	0	104747.34	906	4.5	6.6752	9	223	397	193	141	414	257	142	115	2.01587301587302	1.0	0.0	0.0	1	0	1	1	1	1	0	0	0.01	0.15	0.0
EGF99975	-0.43327087	-3.8745575	1.8554425	.	.	.	.	.	0	.	0	.	0	.	0.0	0.045	1	1	0.02	1	0	109266.28	965	-18.5	5.8271	3	270	492	214	135	437	265	136	129	1.09638554216867	.	.	.	1	0	1	0	0	0	1	1	14.94	14.95	0.666666666666667
EGF97804	-0.43387002	-0.589338999999999	5.266661	.	.	.	.	.	0	.	0	.	0	.	0.001	0.023	1	1	0.0500000000000001	0	0	21438.05	186	-13.0	4.2621	3	45	88	52	23	88	53	21	32	2.38888888888889	0.0	0.0	0.0	1	1	1	1	1	1	0	1	20.67	20.69	0.782608695652174
EGG04452	-0.4346586	-6.2014005	-0.5074005	.	.	.	.	.	0	.	0	.	0	.	0.0	0.0510000000000001	0	0	0.2	0	0	55414.27	510	-2.5	5.9654	1	162	284	139	27	227	113	57	56	1.47619047619048	.	.	.	0	0	0	0	0	0	0	0	0.0	0.0	0.0
EGG07468	-0.43728876	-0.725277499999999	4.4287225	.	.	.	.	.	0	.	0	.	0	.	0.0	0.141	1	1	0.21	0	0	67006.41	617	10.0	7.9817	3	201	337	169	63	329	143	81	62	0.815286624203822	0.0	0.0	0.0	0	0	0	1	0	1	0	0	2.66	2.68	0.0
EGG07907	-0.43743104	0.128496	5.552496	.	.	.	.	.	0	.	0	.	0	.	0.0	0.096	1	1	0.27	0	0	15652.02	140	-16.5	4.0287	0	40	74	31	10	55	45	15	30	1.09090909090909	0.0	0.0	0.0	1	1	1	1	1	1	0	0	1.11	1.11	0.0
EGG12746	-0.43885607	5.2964375	2.7104375	.	.	.	.	.	0	.	0	.	0	.	0.842	0.589	1	1	0.11	1	0	14615.21	130	8.5	10.0512	2	33	57	39	15	67	41	26	15	1.72727272727273	1.0	0.0	0.0	1	1	0	1	1	0	1	0	11.85	11.85	0.0
EGG09852	-0.44002557	2.373125	-0.500875	.	.	.	lethal,reduced_virulence,unaffected_pathogenicity,increased_virulence_(hypervirulence),loss_of_pathogenicity	PHI:5271,PHI:784,PHI:2247,PHI:3301,PHI:9460,PHI:5440,PHI:2802,PHI:2312,PHI:7511,PHI:3866,PHI:8927,PHI:2269,PHI:7696,PHI:4077,PHI:59,PHI:6956,PHI:685,PHI:5272,PHI:2836,PHI:7485,PHI:2844,PHI:8929,PHI:2022,PHI:2837	0	.	0	.	0	.	0.834	0.645	0	0	0.26	0	0	27737.73	256	0.0	6.4616	7	87	141	83	24	145	61	31	30	1.17543859649123	.	.	.	0	0	0	0	0	0	0	0	0.13	0.19	0.0
EGG04362	-0.44074166	-0.726123999999999	5.099876	.	.	.	.	.	0	.	0	.	0	.	0.0	0.029	1	1	0.48	0	0	44386.7	424	41.0	11.1976	2	159	239	143	30	244	91	69	22	0.725806451612903	1.0	0.0	1.0	1	1	1	1	1	1	0	0	5.29	34.21	0.0
EGG09251	-0.44074166	-2.3338755	3.1021245	.	.	.	.	.	0	.	0	.	0	.	0.0	0.094	1	1	0.58	1	0	72337.12	693	51.0	11.3236	3	276	459	213	56	389	156	110	46	0.412213740458015	1.0	0.0	0.0	1	1	1	1	1	1	1	1	0.08	21.27	0.0
EGG10628	-0.44123352	-1.25075	4.50325	.	.	.	.	.	0	.	0	.	0	.	0.0	0.041	1	1	0.84	0	0	20222.39	199	-2.0	4.3449	9	109	152	49	14	99	12	5	7	0.74468085106383	0.0	0.0	0.0	1	1	1	1	1	1	0	0	1.82	6.77	0.0
EGG00221	-0.44174045	-0.7022	5.0038	.	.	.	.	.	0	.	0	.	0	.	0.0	0.0490000000000001	1	1	0.21	0	0	113972.25	996	2.0	6.579	14	257	466	242	138	466	236	130	106	1.91911764705882	0.0	0.0	0.0	1	1	1	1	1	1	0	0	7.46	7.53	0.0
EGF97768	-0.44449538	0.961428500000001	5.6794285	.	.	.	reduced_virulence,unaffected_pathogenicity	PHI:5715,PHI:6123,PHI:5751,PHI:7719,PHI:5716,PHI:6126,PHI:3236,PHI:6125	0	.	0	.	0	.	0.0	0.047	1	1	0.34	0	0	60843.89	543	2.5	6.857	10	160	280	140	70	287	100	54	46	1.48958333333333	1.0	1.0	0.0	1	0	1	1	1	1	0	0	0.55	0.78	0.0
EGF97939	-0.4509791	6.898854	5.024854	.	.	.	.	.	0	.	1	PF11327	0	.	0.001	0.478	1	1	0.37	0	0	42876.34	391	7.5	8.1597	7	115	219	93	39	200	86	49	37	1.26666666666667	0.0	0.0	0.0	1	1	1	1	0	1	0	1	22.66	22.66	0.695652173913043
EGF98268	-0.45220935	4.6353085	-0.1706915	.	.	.	.	.	0	.	0	.	0	.	0.999	0.802	0	0	0.77	0	0	15165.67	141	17.0	10.2434	10	51	92	32	13	85	27	23	4	0.666666666666667	.	.	.	0	0	0	0	0	0	0	0	0.0	0.0	0.0
EGG02470	-0.45272422	2.117461	3.449461	.	.	.	.	.	0	.	0	.	0	.	0.0490000000000001	0.729	1	1	0.49	0	0	34254.35	311	12.5	9.4779	3	104	167	75	44	169	68	43	25	0.972972972972973	.	.	.	1	0	0	0	0	1	0	0	3.5	3.52	0.0
EGF99101	-0.4532984	-0.807366000000001	4.808634	.	.	.	.	.	0	.	0	.	0	.	0.0	0.064	1	1	0.04	0	0	73884.11	626	12.5	8.3702	2	121	233	177	86	301	197	110	87	2.49295774647887	1.0	0.0	0.0	1	1	1	1	1	1	0	1	17.34	17.34	0.695652173913043
EGG12234	-0.45457983	-0.359500000000001	5.1365	.	.	.	.	.	0	.	0	.	0	GH76	0.0	0.084	1	1	0.66	0	0	47825.1	425	0.5	6.5673	6	131	212	117	59	215	86	46	40	2.01612903225806	0.0	0.0	0.0	1	0	1	1	1	1	0	0	4.61	4.68	0.0
EGG05961	-0.45504135	4.3133985	-0.6726015	.	.	.	.	.	0	.	0	.	0	.	0.983	0.848	0	0	0.68	0	0	13953.89	130	5.5	9.1245	3	48	76	43	11	72	27	17	10	0.805555555555556	.	.	.	0	0	0	0	0	0	0	0	0.0	0.05	0.0
EGG05794	-0.46023273	1.7442985	2.5182985	.	.	.	.	.	0	.	0	.	0	.	0.333	0.538	1	1	0.29	1	0	23892.18	216	5.0	7.6233	1	66	114	63	24	105	46	28	18	1.38888888888889	0.0	0.0	0.0	1	1	1	1	1	1	1	1	0.7	16.16	0.0
EGG12927	-0.4606192	-0.452801	-0.506801	.	.	.	.	.	0	.	0	.	0	.	0.787	0.222	0	0	0.2	0	0	16897.69	159	-7.0	4.5611	1	52	95	42	6	75	48	21	27	0.673913043478261	.	.	.	0	0	0	0	0	0	0	0	0.0	0.0	0.0
EGG08321	-0.46122533	3.458692	-0.501308	.	.	.	.	.	0	.	0	.	0	.	0.999	0.661	0	0	0.27	0	0	16199.69	152	13.0	11.0734	2	55	88	47	9	84	45	30	15	0.522727272727273	.	.	.	0	0	0	0	0	0	0	0	0.03	0.03	0.0
EGG05090	-0.46213913	-1.0821275	4.7438725	.	.	.	.	.	0	.	0	.	0	.	0.0	0.029	1	1	0.0600000000000001	0	0	63309.47	543	21.5	9.0454	9	126	224	130	74	245	161	97	64	2.71186440677966	1.0	0.0	0.0	1	0	1	1	1	1	0	0	2.73	3.09	0.0
EGG07700	-0.46213913	-1.111784	4.804216	.	.	.	.	.	0	.	0	.	0	.	0.0	0.014	1	1	0.02	0	0	57353.27	489	3.0	6.9099	9	99	191	132	59	240	141	75	66	2.41509433962264	0.0	0.0	0.0	1	0	1	1	1	1	0	0	0.43	0.43	0.0
EGG13198	-0.46371746	-0.609337499999999	4.9946625	.	.	.	.	.	0	.	0	.	0	.	0.0	0.066	1	1	0.04	0	0	38335.82	341	-10.0	5.0932	2	100	184	74	34	136	91	44	47	1.31372549019608	1.0	0.0	0.0	1	0	1	1	1	1	0	0	0.21	0.21	0.0
EGG11368	-0.4645443	-1.0000285	4.5979715	.	.	.	.	.	0	.	0	.	0	.	0.0	0.067	1	1	0.03	0	0	47479.3	418	10.5	7.8785	5	113	197	110	55	208	114	67	47	1.39130434782609	0.0	1.0	0.0	1	0	1	1	0	1	0	0	0.19	1.44	0.0
EGG10827	-0.4645443	-1.2796505	4.5463495	.	.	.	.	.	0	.	0	.	0	.	0.0	0.029	1	1	0.07	0	0	196077.44	1715	6.5	6.6495	18	424	804	419	254	829	447	246	201	1.89473684210526	0.0	0.0	0.0	1	0	1	1	1	1	0	0	0.35	0.5	0.0
EGG00237	-0.4645443	-1.426317	4.399683	.	.	.	.	.	0	.	0	.	0	.	0.0	0.029	1	1	0.17	0	0	72411.13	632	9.5	7.1739	9	158	289	157	99	329	157	90	67	1.56481481481482	1.0	0.0	0.0	1	0	1	1	1	0	0	0	1.07	1.19	0.0
EGG10914	-0.46788096	-9.638013	-4.442013	.	.	.	.	.	0	.	0	.	0	.	0.0	0.134	0	1	0.21	0	1	36993.19	332	15.5	10.057	3	98	160	111	46	207	53	35	18	1.19736842105263	0.0	0.0	0.0	1	1	1	1	1	1	4	4	0.65	86.76	0.0
EGG04775	-0.46873796	3.817494	4.757494	.	.	.	reduced_virulence,increased_virulence_(hypervirulence)	PHI:6272,PHI:463,PHI:6472	0	.	0	.	0	.	0.0	0.01	1	1	0.0	0	0	105705.8	928	-50.0	4.5376	1	219	420	232	80	406	339	147	192	1.85271317829457	0.0	0.0	0.0	1	1	1	1	1	1	0	0	0.75	0.79	0.0
EGF97924	-0.46912456	-4.508382	-0.500382	.	.	.	.	.	0	.	0	.	0	.	0.012	0.32	0	0	0.26	0	0	32608.73	295	-7.5	5.0443	3	81	160	89	34	155	77	37	40	1.27586206896552	.	.	.	0	0	0	0	0	0	0	0	0.21	0.21	0.0
EGG10965	-0.4730115	1.4308715	-0.4951285	.	.	.	.	.	0	.	0	.	0	.	0.687	0.634	0	0	0.73	0	0	23655.36	220	16.0	10.1905	8	76	135	68	14	119	41	29	12	1.02	.	.	.	0	0	0	0	0	0	0	0	0.0	0.0	0.0
EGG01274	-0.47619748	-1.123246	4.810754	.	.	.	.	.	0	.	0	.	0	.	0.0	0.011	1	1	0.0	0	0	59063.81	524	16.0	9.6008	3	142	239	150	53	261	149	86	63	1.32631578947368	1.0	0.0	0.0	1	0	1	1	1	0	0	0	9.26	9.26	0.0
EGG00815	-0.47619748	-1.3164655	4.6295345	.	.	.	.	.	0	.	0	.	0	.	0.0	0.00900000000000001	1	1	0.01	0	0	80250.75	695	10.5	7.3932	5	156	299	186	95	337	207	115	92	2.21739130434783	1.0	0.0	0.0	1	0	1	1	1	1	0	0	12.74	12.83	0.0
EGG12230	-0.47619748	-0.916791000000002	4.699209	.	.	.	.	.	0	.	0	.	0	.	0.0	0.064	1	1	0.03	0	0	80407.32	692	16.0	8.8414	5	160	299	161	90	320	182	104	78	2.28735632183908	0.0	0.0	0.0	1	0	1	1	1	1	0	0	13.82	13.82	0.0
EGG07062	-0.47668356	-0.679485	5.044515	.	.	.	.	.	0	.	0	.	0	.	0.00900000000000001	0.037	1	1	0.7	0	0	14535.61	138	6.0	10.0623	3	60	86	41	10	76	18	12	6	0.741935483870968	0.0	1.0	0.0	1	1	0	1	1	1	0	0	11.06	11.22	0.0
EGG02251	-0.47728676	-0.5740695	-0.5080695	.	.	.	.	.	0	.	0	.	0	.	0.801	0.188	0	0	0.31	0	0	13095.72	121	9.5	10.5807	1	41	74	25	9	55	36	24	12	0.625	.	.	.	0	0	0	0	0	0	0	0	0.0	0.0	0.0
EGF98056	-0.478777	-6.4408175	-0.5068175	.	.	.	.	.	0	.	0	.	0	.	0.0	0.011	0	0	0.0500000000000001	0	0	82824.35	745	-2.5	6.2741	10	239	417	171	80	353	174	90	84	1.12056737588652	.	.	.	0	0	0	0	0	0	0	0	0.0	0.0	0.0
EGG06193	-0.4796629	3.5164525	2.0224525	.	.	.	.	.	0	.	0	.	0	.	0.891	0.358	1	1	0.28	1	0	11800.76	105	8.5	10.4386	2	33	49	35	14	59	20	15	5	1.94444444444444	.	.	.	1	1	0	0	0	0	1	0	21.09	21.09	0.0
EGG04679	-0.4819734	5.087593	-0.384407	.	.	.	.	.	0	.	0	.	0	.	0.946	0.966	0	0	0.64	0	0	23779.06	212	3.0	7.5739	7	64	114	56	26	113	47	26	21	1.425	.	.	.	0	0	0	0	0	0	0	0	0.03	0.13	0.0
EGF99279	-0.48731554	-0.5577975	4.7822025	.	.	.	.	.	0	.	0	.	0	.	0.0	0.11	1	1	0.0500000000000001	0	0	54571.78	479	3.5	6.8885	9	135	231	125	66	238	129	70	59	1.62820512820513	0.0	1.0	0.0	1	0	1	1	1	1	0	0	0.0	0.02	0.0
EGG05436	-0.48765385	-0.809746499999999	4.9142535	.	.	.	.	.	0	.	0	.	0	.	0.0	0.046	1	1	0.1	0	0	91838.56	801	28.5	9.2647	5	197	369	180	125	388	210	128	82	1.6304347826087	0.0	1.0	0.0	1	0	1	1	1	0	0	0	5.22	5.22	0.0
EGF97689	-0.48833513	3.075663	5.277663	.	.	.	.	.	0	.	0	.	0	.	0.02	0.613	1	1	0.32	0	0	12182.9	110	0.5	6.9757	1	28	52	33	7	54	21	11	10	1.3	0.0	0.0	0.0	1	0	1	1	1	1	0	0	0.0	0.0	0.0
EGG06381	-0.4902711	4.7480905	-0.1299095	.	.	.	.	.	0	.	0	.	0	.	0.999	0.814	0	0	0.46	0	0	12227.89	112	3.5	7.8331	3	33	66	35	10	57	20	13	7	1.44444444444444	.	.	.	0	0	0	0	0	0	0	0	0.04	0.04	0.0
EGG11807	-0.49152303	-5.379539	-0.501539	.	.	.	.	.	0	.	0	.	0	.	0.0629999999999999	0.124	0	0	0.58	0	0	17144.72	163	10.0	10.326	3	63	100	42	16	94	26	19	7	0.708333333333333	.	.	.	0	0	0	0	0	0	0	0	0.0	0.01	0.0
EGG06164	-0.49249458	4.1524645	-0.5215355	.	.	.	.	.	0	.	0	.	0	.	0.993	0.786	0	0	0.38	0	0	15649.69	145	0.0	6.4874	1	41	87	39	17	82	35	19	16	0.767441860465116	.	.	.	0	0	0	0	0	0	0	0	0.0	0.0	0.0
EGG10822	-0.49249458	4.1423775	-0.5616225	.	.	.	.	.	0	.	0	.	0	.	0.913	0.871	0	0	0.27	0	0	16114.35	144	4.5	8.3516	5	44	77	38	16	79	32	19	13	0.96875	.	.	.	0	0	0	0	0	0	0	0	0.01	0.01	0.0
EGG05155	-0.49249458	4.9229345	-0.4530655	.	.	.	.	.	0	.	0	.	0	.	0.998	0.898	0	0	0.32	0	0	12329.95	111	-1.5	5.5924	4	33	63	35	13	64	26	13	13	1.11538461538462	.	.	.	0	0	0	0	0	0	0	0	0.01	0.01	0.0
EGG10115	-0.49249458	4.9578835	-0.5441165	.	.	.	.	.	0	.	0	.	0	.	0.992	0.925	0	0	0.23	0	0	12856.61	118	0.5	6.709	2	33	63	33	12	66	28	15	13	1.17857142857143	.	.	.	0	0	0	0	0	0	0	0	0.0	0.02	0.0
EGG03908	-0.4928248	-1.1988405	4.3871595	.	.	.	.	.	0	.	0	.	0	.	0.0	0.069	1	1	0.86	0	0	75235.21	799	-16.5	4.5441	4	512	651	188	15	336	131	58	73	0.518672199170125	.	.	.	1	0	1	0	0	0	0	0	0.57	0.87	0.0
EGG11251	-0.49385488	-0.264688999999999	5.333311	.	.	.	.	.	0	.	0	.	0	AA7	0.0	0.067	1	1	0.32	0	0	58121.74	518	-2.0	5.8753	3	151	259	131	68	274	116	58	58	1.57	0.0	0.0	0.0	1	0	1	1	1	1	0	0	5.8	6.0	0.0
EGF97592	-0.49723792	-3.4972555	-0.4972555	.	.	.	.	.	0	.	0	.	0	.	0.002	0.498	0	0	0.15	0	0	39277.06	357	-2.5	6.1783	10	118	199	86	49	203	88	46	42	0.795698924731183	.	.	.	0	0	0	0	0	0	0	0	0.0	0.0	0.0
EGF98428	-0.5002146	5.279	4.929	.	.	.	reduced_virulence,unaffected_pathogenicity,increased_virulence_(hypervirulence)	PHI:7253,PHI:7209,PHI:6090,PHI:106	0	.	0	.	0	.	0.0	0.225	1	1	0.33	0	0	52548.76	466	5.5	7.0389	1	130	238	121	72	241	111	63	48	1.07843137254902	0.0	0.0	0.0	0	1	0	1	0	1	0	0	0.0	0.01	0.0
EGG06174	-0.50153375	-3.3384775	2.5235225	.	.	.	.	.	0	.	0	.	0	GH26	0.0	0.023	1	1	0.72	1	0	51417.08	465	-7.0	4.8886	5	150	265	145	60	270	74	35	39	1.02830188679245	0.0	0.0	0.0	1	0	1	1	1	1	1	1	13.38	34.48	0.0
EGF97127	-0.5030371	-3.4683335	2.2676665	.	.	.	.	.	0	.	0	.	0	.	0.0	0.0440000000000001	1	1	0.1	1	0	72368.96	632	5.5	6.9611	8	158	293	166	92	320	150	83	67	1.83870967741935	1.0	0.0	0.0	1	1	1	1	0	0	1	0	12.5	13.02	0.0
EGG10327	-0.5068401	3.942898	-0.491102	.	.	.	.	.	0	.	0	.	0	.	0.989	0.75	0	0	0.35	0	0	17207.56	160	6.5	8.7172	8	64	94	40	11	82	35	21	14	0.769230769230769	.	.	.	0	0	0	0	0	0	0	0	0.0	0.06	0.0
EGF99521	-0.5068401	6.9376365	2.9536365	.	.	.	.	.	0	.	0	.	0	.	0.975	0.689	1	1	0.46	0	0	15237.14	145	-1.0	5.7564	5	62	87	35	8	74	36	18	18	0.617647058823529	.	.	.	0	1	0	0	0	1	0	0	0.0	0.0	0.0
EGF98359	-0.5156419	-7.2557275	-4.4957275	.	.	.	.	.	0	.	0	.	0	.	0.364	0.176	0	1	0.2	0	1	8331.94	76	2.5	8.511	2	23	34	33	8	53	9	6	3	1.05555555555556	0.0	0.0	0.0	1	1	1	1	0	1	1	2	42.66	42.66	0.9
EGG08673	-0.5178318	-5.69375	-0.50975	.	.	.	unaffected_pathogenicity	PHI:1438	0	.	0	.	0	.	0.027	0.109	0	0	0.49	0	0	28386.34	256	2.0	6.7291	5	94	150	48	40	124	47	28	19	0.655737704918033	.	.	.	0	0	0	0	0	0	0	0	0.0	0.0	0.0
EGG06205	-0.51991725	-1.0200515	4.9259485	.	.	.	.	.	0	.	0	.	0	.	0.0	0.00900000000000001	1	1	0.01	0	0	76060.66	661	6.0	6.993	6	147	272	185	82	340	191	104	87	1.67924528301887	0.0	0.0	0.0	1	0	1	1	1	1	0	0	0.94	0.94	0.0
EGG08758	-0.5200013	4.5674445	-0.2145555	.	.	.	.	.	0	.	0	.	0	.	0.988	0.809	0	0	0.22	0	0	12160.64	112	-1.5	6.1126	4	39	65	30	14	59	24	13	11	0.909090909090909	.	.	.	0	0	0	0	0	0	0	0	0.1	0.1	0.0
EGF97932	-0.5217377	-1.4539835	4.3660165	.	.	.	.	.	0	.	0	.	0	.	0.0	0.03	1	1	0.0600000000000001	0	0	105423.36	925	2.0	6.5858	9	238	433	213	131	432	243	133	110	1.94656488549618	.	.	.	1	0	1	0	1	1	0	0	0.48	0.56	0.0
EGG03355	-0.52223086	5.416959	4.834959	.	.	.	.	.	0	.	0	.	0	.	0.966	0.131	1	1	0.17	0	0	11831.59	107	-6.0	4.4763	1	30	55	41	11	61	26	11	15	0.727272727272727	.	.	.	1	1	0	0	1	1	0	0	0.0	0.0	0.0
EGG02862	-0.5249281	-0.6205235	5.0974765	.	.	.	.	.	0	.	0	.	0	.	0.0	0.047	1	1	0.02	0	0	53892.91	474	28.0	10.493	1	139	214	135	40	222	129	80	49	1.63013698630137	1.0	1.0	0.0	1	0	1	1	1	1	0	0	0.14	0.14	0.0
EGG04301	-0.52496696	4.679263	0.053263	.	.	.	.	.	0	.	0	.	0	.	0.936	0.835	0	0	0.63	0	0	15547.88	140	3.0	7.6699	5	42	80	33	14	70	27	16	11	1.77272727272727	.	.	.	0	0	0	0	0	0	0	0	1.83	1.83	0.0
EGG00230	-0.52503633	-3.544081	-0.502081	.	.	.	.	.	0	.	0	.	0	.	0.00600000000000001	0.487	0	0	0.08	0	0	36141.77	338	-4.0	5.6234	10	113	191	112	26	204	78	39	39	0.738636363636364	.	.	.	0	0	0	0	0	0	0	0	0.0	1.84	0.0
EGF98678	-0.52665067	-6.3533095	-0.5093095	.	.	.	.	.	0	.	0	.	0	.	0.0	0.026	0	0	0.08	0	0	96922.61	880	19.0	8.6253	11	306	485	215	79	398	194	112	82	1.24	.	.	.	0	0	0	0	0	0	0	0	0.0	0.0	0.0
EGG12619	-0.5276921	5.294491	-0.525509	.	.	.	.	.	0	.	0	.	0	.	0.999	0.971	0	0	0.58	0	0	12274.99	115	0.0	6.4611	6	47	65	31	9	62	28	15	13	0.703703703703704	.	.	.	0	0	0	0	0	0	0	0	0.01	0.01	0.0
EGG06404	-0.5296886	-0.453104000000001	5.492896	.	.	.	.	.	0	.	0	.	0	.	0.0	0.00900000000000001	1	1	0.13	0	0	59047.02	535	-17.5	4.8581	11	158	296	151	55	264	128	60	68	1.15463917525773	0.0	0.0	0.0	1	0	1	1	1	1	0	0	1.88	1.89	0.0
EGG05849	-0.53031933	-1.8121595	2.6178405	.	.	.	reduced_virulence	PHI:4231	0	.	0	.	0	.	0.0	0.095	1	1	0.85	1	0	46506.95	458	-6.0	5.3988	6	197	306	158	33	253	46	23	23	0.903508771929825	0.0	0.0	0.0	1	1	1	1	1	1	1	0	0.04	7.72	0.0
EGG03374	-0.5303576	-2.8748295	2.2911705	.	.	.	.	.	0	.	0	.	0	.	0.001	0.138	1	1	0.19	1	0	36993.73	327	2.0	7.7294	3	84	162	86	41	179	71	37	34	1.43103448275862	0.0	0.0	0.0	1	1	1	1	0	1	1	1	18.69	39.69	0.0
EGG08407	-0.5315304	-10.932013	-5.112013	.	.	.	.	.	0	.	0	.	0	.	0.0	0.03	0	1	0.03	0	1	105788.08	944	-19.5	5.284	7	285	489	195	106	416	269	132	137	1.12921348314607	0.0	1.0	0.0	1	0	1	1	0	0	2	3	22.63	60.93	0.869565217391304
EGG01100	-0.5337391	0.350660500000001	4.4666605	.	.	.	.	.	0	.	0	.	0	.	0.005	0.309	1	1	0.17	0	0	34713.89	315	7.5	7.5059	9	106	169	100	37	169	63	39	24	1.23529411764706	0.0	1.0	0.0	1	0	1	1	0	0	0	1	19.44	19.61	0.869565217391304
EGG05940	-0.53486466	-10.6467535	-4.6707535	.	.	.	.	.	0	.	0	.	0	.	0.0	0.004	0	1	0.73	0	1	19226.39	195	-6.0	4.0908	3	100	142	56	12	110	17	6	11	0.444444444444444	0.0	1.0	0.0	1	1	1	1	0	1	1	2	19.58	39.32	0.782608695652174
EGG02567	-0.5349257	3.775219	-0.490781	.	.	.	.	.	0	.	0	.	0	.	0.928	0.783	0	0	0.55	0	0	18001.42	167	15.5	10.8661	5	63	96	39	18	87	36	27	9	0.886363636363636	.	.	.	0	0	0	0	0	0	0	0	0.0	0.05	0.0
EGG05046	-0.5388671	-4.255539	-5.119539	.	.	.	.	.	0	.	0	.	0	.	0.569	0.575	0	1	0.55	0	1	22999.03	210	8.5	8.563	5	72	117	61	26	118	37	25	12	0.763636363636364	0.0	1.0	1.0	1	1	0	1	0	1	1	2	29.99	39.63	0.8
EGG04091	-0.54024696	-3.37491	-0.50691	.	.	.	lethal,reduced_virulence,unaffected_pathogenicity,increased_virulence_(hypervirulence),loss_of_pathogenicity	PHI:2022,PHI:5271,PHI:784,PHI:2247,PHI:3301,PHI:9460,PHI:5440,PHI:2312,PHI:7511,PHI:3866,PHI:8927,PHI:7696,PHI:2269,PHI:4077,PHI:59,PHI:6956,PHI:685,PHI:7915,PHI:5272,PHI:2836,PHI:7485,PHI:2844,PHI:8929,PHI:2802	0	.	0	.	0	.	0.116	0.406	0	0	0.21	0	0	33284.84	311	-2.0	5.9743	4	109	169	100	24	169	75	38	37	0.87012987012987	.	.	.	0	0	0	0	0	0	0	0	0.0	0.17	0.0
EGG12729	-0.54046035	-7.6848545	-4.4988545	.	.	.	.	.	0	.	0	.	0	.	0.21	0.259	0	1	0.0600000000000001	0	1	25215.87	215	7.5	8.6673	3	48	88	58	33	107	66	39	27	1.81481481481482	0.0	0.0	0.0	1	1	1	1	1	1	1	2	19.09	37.13	0.777777777777778
EGG11573	-0.54098535	4.6136975	4.5036975	.	.	.	.	.	0	.	1	PF05730	0	.	0.0629999999999999	0.122	1	1	0.81	0	0	14815.91	146	0.5	6.6588	8	71	98	53	10	88	14	8	6	0.75609756097561	0.0	0.0	0.0	1	1	1	1	1	1	0	0	0.24	12.54	0.0
EGG11435	-0.5420917	2.5986185	-0.5093815	.	.	.	.	.	0	.	0	.	0	.	1.0	0.518	0	0	0.44	0	0	15515.6	149	9.0	10.453	1	51	102	40	4	73	38	24	14	0.659090909090909	.	.	.	0	0	0	0	0	0	0	0	0.0	0.0	0.0
EGG09860	-0.5459225	0.869262000000001	4.859262	.	.	.	.	.	0	.	0	.	0	.	0.131	0.204	1	1	0.24	0	0	24610.01	221	-8.5	4.6395	7	62	119	62	26	124	51	23	28	0.840909090909091	0.0	0.0	0.0	1	1	1	1	1	1	0	0	0.11	33.15	0.0
EGF98773	-0.5498005	0.157435	5.623435	.	.	.	.	.	0	.	0	.	0	.	0.0	0.089	1	1	0.46	0	0	56250.12	522	31.5	10.2	3	206	317	103	54	217	116	80	36	1.07920792079208	1.0	0.0	1.0	1	1	1	1	1	1	0	0	5.54	5.54	0.0
EGG03582	-0.5590714	1.3489415	2.2889415	.	.	.	reduced_virulence,unaffected_pathogenicity,loss_of_pathogenicity	PHI:2114,PHI:2306,PHI:4926	0	.	0	.	0	.	0.0	0.01	1	1	0.24	1	0	61641.39	560	-24.5	4.6058	7	167	302	152	51	282	178	79	99	1.06106870229008	1.0	0.0	0.0	1	1	1	1	0	1	1	1	0.01	22.71	0.0
EGG13170	-0.5621884	-9.9820585	-4.4500585	.	.	.	.	.	0	.	0	.	0	.	0.0	0.078	0	1	0.59	0	1	9841.03	100	1.5	6.9738	1	52	68	32	10	60	8	6	2	0.5	0.0	0.0	0.0	1	1	1	1	1	1	0	2	20.03	40.41	0.91304347826087
EGF97096	-0.56235266	6.63646	3.93046	.	.	.	.	.	0	.	0	.	0	.	0.827	0.624	1	1	0.5	0	0	14551.66	131	6.5	8.9691	5	43	70	26	16	72	26	17	9	0.833333333333333	.	.	.	1	0	0	0	0	0	0	0	0.74	0.76	0.0
EGG12987	-0.56243896	4.607194	-0.426806	.	.	.	.	.	0	.	0	.	0	.	0.991	0.848	0	0	0.49	0	0	14098.02	129	11.5	10.5813	4	44	73	34	10	68	27	20	7	0.90625	.	.	.	0	0	0	0	0	0	0	0	0.0	0.03	0.0
EGG00649	-0.56494164	-0.3962395	5.3337605	.	.	.	.	.	0	.	0	.	0	.	0.0	0.045	1	1	0.2	0	0	59559.96	529	8.0	8.6936	5	155	264	137	71	295	101	56	45	1.14678899082569	0.0	1.0	1.0	1	1	1	1	1	1	0	1	19.08	19.11	1.0
EGG03932	-0.5661349	-1.3475965	-0.5055965	.	.	.	reduced_virulence,unaffected_pathogenicity	PHI:9524,PHI:881,PHI:2256,PHI:3277,PHI:4903,PHI:668,PHI:4616,PHI:6517,PHI:9519	0	.	0	.	0	.	0.073	0.62	0	0	0.4	0	0	40395.57	378	1.5	6.7691	20	137	221	110	32	220	95	50	45	1.0	.	.	.	0	0	0	0	0	0	0	0	0.0	2.64	0.0
EGF98232	-0.5663234	-2.2104365	3.7355635	.	.	.	.	.	0	.	0	.	0	.	0.0	0.00900000000000001	1	1	0.26	0	0	52068.97	477	23.5	9.7283	12	164	269	138	50	272	86	57	29	0.980392156862745	.	.	.	0	0	0	0	0	1	0	0	0.01	0.48	0.0
EGG06421	-0.5665544	-0.8753585	4.9446415	.	.	.	.	.	0	.	0	.	0	.	0.0	0.03	1	1	0.14	0	0	73015.53	670	-14.0	4.8818	3	205	359	203	43	336	194	91	103	1.15714285714286	1.0	0.0	0.0	1	1	1	1	1	1	0	0	1.53	1.55	0.0
EGF96935	-0.5683496	4.411351	-0.232649	.	.	.	.	.	0	.	0	.	0	AA1_1	0.926	0.848	0	0	0.34	0	0	12592.35	114	1.0	6.8502	3	36	62	34	14	66	27	15	12	0.962962962962963	.	.	.	0	0	0	0	0	0	0	0	6.42	6.43	0.0
EGG10786	-0.5685897	0.000229999999999952	4.63223	.	.	.	.	.	0	.	0	.	0	.	0.001	0.227	1	1	0.36	0	0	36175.65	337	-0.5	6.3451	4	123	220	71	28	153	76	39	37	0.923076923076923	0.0	0.0	0.0	0	1	0	1	0	1	0	0	0.27	0.27	0.0
EGG11063	-0.5698378	-1.0999185	4.0660815	.	.	.	.	.	0	.	0	.	0	.	0.001	0.138	1	1	0.48	0	0	5987.0	57	-1.0	5.2841	1	22	34	21	8	39	4	2	2	0.857142857142857	0.0	0.0	0.0	1	1	0	1	0	0	0	1	22.74	22.74	0.956521739130435
EGF97481	-0.57067776	4.49563	-0.50037	.	.	.	reduced_virulence	PHI:3957,PHI:7212	0	.	0	.	0	.	0.977	0.689	0	0	0.15	0	0	21822.11	205	-2.5	5.0935	4	67	113	72	8	110	50	24	26	1.16279069767442	.	.	.	0	0	0	0	0	0	0	0	0.0	0.07	0.0
EGF98574	-0.5740334	-1.06208	2.52592	.	.	.	.	.	0	.	0	.	0	.	0.102	0.3	1	1	0.2	1	0	29516.03	269	3.5	7.4145	4	87	138	88	24	144	51	29	22	1.25531914893617	0.0	1.0	0.0	1	1	1	1	1	1	1	1	0.96	23.87	0.0
EGG09455	-0.57495594	2.464016	-0.505984	.	.	.	.	.	0	.	0	.	0	.	0.786	0.709	0	0	0.46	0	0	23051.14	206	0.0	6.4852	4	52	118	59	29	116	46	25	21	1.21951219512195	.	.	.	0	0	0	0	0	0	0	0	0.0	0.02	0.0
EGG09669	-0.58250475	-1.2885765	4.5374235	.	.	.	.	.	0	.	0	.	0	.	0.0	0.029	1	1	0.07	0	0	88672.72	768	6.5	6.7867	14	186	341	189	112	362	208	117	91	2.10869565217391	1.0	0.0	0.0	1	0	1	1	1	1	0	0	0.7	2.17	0.0
EGG10792	-0.58481205	4.4225665	-0.3774335	.	.	.	.	.	0	.	0	.	0	.	0.999	0.801	0	0	0.12	0	0	12276.73	112	-2.5	5.5226	5	38	61	30	12	59	30	15	15	0.666666666666667	.	.	.	0	0	0	0	0	0	0	0	0.0	0.0	0.0
EGG00100	-0.5869564	2.562999	-0.509001	.	.	.	.	.	0	.	0	.	0	.	0.972	0.54	0	0	0.36	0	0	21910.42	206	6.0	9.4935	1	78	125	49	17	104	54	31	23	0.693548387096774	.	.	.	0	0	0	0	0	0	0	0	0.0	0.0	0.0
EGG07322	-0.5869564	3.3817995	-0.5062005	.	.	.	.	.	0	.	0	.	0	.	0.999	0.649	0	0	0.5	0	0	19954.97	188	13.5	11.7196	0	74	109	34	21	95	46	32	14	0.586206896551724	.	.	.	0	0	0	0	0	0	0	0	0.0	0.0	0.0
EGG13169	-0.5878353	-1.6454205	4.0125795	.	.	.	.	.	0	.	0	.	0	.	0.0	0.057	1	1	0.69	0	0	14896.89	151	-1.0	6.37	1	79	106	28	20	75	26	16	10	0.466666666666667	.	.	.	1	1	1	0	1	1	0	0	7.32	15.42	0.0
EGG03467	-0.5880166	-0.842955	5.019045	.	.	.	.	.	0	.	0	.	0	.	0.0	0.023	1	1	0.01	0	0	46764.91	439	1.0	6.6515	10	163	241	145	22	233	112	59	53	0.465116279069767	1.0	0.0	0.0	1	0	1	1	1	1	0	0	0.04	0.04	0.0
EGG10704	-0.5894222	-0.608915499999998	4.6050845	.	.	.	.	.	0	.	0	.	0	.	0.00600000000000001	0.125	1	1	0.69	0	0	20363.03	185	-0.5	5.6967	0	62	104	49	23	89	16	8	8	3.25	0.0	1.0	0.0	1	1	1	1	1	1	0	0	11.14	16.98	0.0
EGG02032	-0.58986294	-0.511381999999999	5.398618	.	.	.	.	.	0	.	0	.	0	.	0.0	0.015	1	1	0.38	0	0	54724.83	501	-3.5	5.7	10	170	272	153	46	254	102	51	51	1.41573033707865	0.0	0.0	0.0	1	1	1	1	1	1	0	0	0.42	0.43	0.0
EGF99762	-0.5926677	-0.993011000000002	4.154989	.	.	.	.	.	0	.	0	.	0	.	0.037	0.105	1	1	0.13	0	0	27625.49	246	-12.5	4.6926	6	65	116	75	22	119	71	32	39	1.7	.	.	.	1	1	1	0	0	1	0	1	19.37	19.37	1.0
EGG08831	-0.5962384	0.154555	5.776555	.	.	.	.	.	0	.	0	.	0	.	0.0	0.0629999999999999	1	1	0.49	0	0	52075.51	472	-7.0	5.256	9	153	258	114	64	256	96	47	49	1.17	0.0	0.0	0.0	1	1	1	1	1	1	0	0	14.13	14.22	0.0
EGF99916	-0.5962384	0.157845500000001	5.8398455	.	.	.	.	.	0	.	0	.	0	.	0.0	0.0530000000000001	1	1	0.27	0	0	45980.19	420	-8.0	4.9373	10	147	231	128	50	241	78	37	41	0.945652173913044	0.0	0.0	0.0	1	1	1	1	1	1	0	0	15.57	57.46	0.0
EGG11182	-0.59655035	0.0444490000000002	5.606449	.	.	.	.	.	0	.	0	.	0	.	0.0	0.073	1	1	0.17	0	0	47238.97	446	-9.0	4.8367	2	166	257	140	22	216	99	46	53	0.846938775510204	0.0	0.0	0.0	1	1	1	1	1	1	0	0	0.97	0.97	0.0
EGG00903	-0.6002283	0.0792420000000007	5.725242	.	.	.	.	.	0	.	0	.	0	.	0.0	0.0590000000000001	1	1	0.73	0	0	49001.44	450	-7.5	4.9017	9	152	260	127	53	264	68	32	36	1.05714285714286	0.0	0.0	0.0	1	1	1	1	1	1	0	0	0.12	35.06	0.0
EGG04868	-0.60038626	4.752136	-0.575864	.	.	.	.	.	0	.	0	.	0	.	0.99	0.898	0	0	0.55	0	0	21043.36	190	7.0	8.5785	7	54	100	54	16	99	39	24	15	2.0	.	.	.	0	0	0	0	0	0	0	0	0.12	0.23	0.0
EGG12148	-0.60038626	4.5759985	-0.5300015	.	.	.	.	.	0	.	0	.	0	.	0.939	0.912	0	0	0.13	0	0	23046.92	208	0.0	6.4815	4	60	112	53	24	109	54	28	26	1.31111111111111	.	.	.	0	0	0	0	0	0	0	0	0.0	0.01	0.0
EGF98861	-0.60038626	4.7734465	-0.4405535	.	.	.	.	.	0	.	0	.	0	.	0.987	0.882	0	0	0.56	0	0	19966.62	181	-2.0	5.6329	7	56	104	47	18	94	44	22	22	1.29411764705882	.	.	.	0	0	0	0	0	0	0	0	0.01	0.05	0.0
EGG05221	-0.60038626	4.8520255	-0.5419745	.	.	.	.	.	0	.	0	.	0	.	0.997	0.902	0	0	0.49	0	0	12033.91	113	4.5	10.2518	0	32	62	37	6	60	24	15	9	1.04	.	.	.	0	0	0	0	0	0	0	0	0.0	0.0	0.0
EGG07222	-0.60038626	4.995808	-0.296192	.	.	.	.	.	0	.	0	.	0	.	0.982	0.9	0	0	0.66	0	0	14039.77	126	0.5	6.6365	1	35	70	40	14	63	27	15	12	1.30434782608696	.	.	.	0	0	0	0	0	0	0	0	0.01	0.02	0.0
EGG01388	-0.6017935	-6.2242555	-0.5062555	.	.	.	.	.	0	.	0	.	0	.	0.0	0.047	0	0	0.25	0	0	167970.29	1568	19.5	7.0536	30	554	958	393	115	737	334	193	141	0.609289617486339	.	.	.	0	0	0	0	0	0	0	0	0.0	0.0	0.0
EGF97456	-0.6028198	-0.850723499999999	4.9572765	.	.	.	.	.	0	.	0	.	0	.	0.0	0.032	1	1	0.1	0	0	54865.46	487	-3.5	6.2993	3	134	263	103	75	227	125	68	57	1.13861386138614	0.0	0.0	0.0	1	1	1	1	0	1	0	0	8.23	8.23	0.0
EGG05128	-0.6059735	-1.03984	4.69016	.	.	.	.	.	0	.	0	.	0	.	0.0	0.045	1	1	0.01	0	0	71735.05	622	-8.5	5.6105	3	140	286	123	56	233	209	104	105	2.41428571428571	1.0	0.0	0.0	1	0	1	1	1	1	0	0	0.57	0.57	0.0
EGG03622	-0.6069832	-1.660898	3.727102	.	.	.	.	.	0	.	0	.	0	CBM19	0.0	0.102	1	1	0.67	1	0	33442.38	330	-16.0	4.1381	8	158	248	86	16	156	54	20	34	0.662790697674419	0.0	0.0	0.0	1	1	1	1	1	0	1	1	20.19	20.19	0.636363636363636
EGG01858	-0.60842144	-1.087751	4.648249	.	.	.	.	.	0	.	0	.	0	.	0.0	0.0440000000000001	1	1	0.03	0	0	74052.14	647	13.0	7.5796	5	164	287	170	82	302	167	97	70	2.14285714285714	1.0	0.0	0.0	1	0	1	1	0	1	0	0	0.06	0.06	0.0
EGG10375	-0.608492	1.1099355	5.0159355	.	.	.	.	.	0	.	0	.	0	.	0.003	0.346	1	1	0.11	0	0	20568.74	178	-1.0	6.1302	2	48	88	27	21	60	67	34	33	3.93333333333333	1.0	0.0	0.0	1	1	1	1	0	1	0	0	3.14	3.14	0.0
EGG13065	-0.6085229	4.316026	2.696026	.	.	.	.	.	0	.	0	.	0	.	0.772	0.498	1	1	0.42	0	0	8802.17	80	5.0	10.0129	2	30	42	26	7	44	14	10	4	0.611111111111111	.	.	.	1	1	0	0	0	1	0	0	0.19	0.19	0.0
EGF99480	-0.6092236	-1.104785	3.125215	.	.	.	.	.	0	.	0	.	0	.	0.0	0.295	1	1	0.39	1	0	38025.87	352	2.5	7.0542	8	125	195	112	37	215	56	31	25	0.808988764044944	0.0	1.0	1.0	1	1	1	1	0	1	1	1	16.97	23.56	0.695652173913043
EGG05364	-0.60934436	-1.2843155	4.6616845	.	.	.	.	.	0	.	0	.	0	.	0.0	0.00900000000000001	1	1	0.12	0	0	72496.45	632	11.5	7.8648	10	158	291	171	93	325	151	86	65	1.93548387096774	1.0	0.0	0.0	1	1	1	1	0	1	0	0	3.9	4.28	0.0
EGF97382	-0.6099086	0.492768000000001	3.372768	.	.	.	.	.	0	.	0	.	0	.	0.09	0.43	1	1	0.12	0	0	32973.02	311	3.5	7.3125	9	117	177	101	16	170	67	37	30	0.666666666666667	.	.	.	0	0	0	0	0	1	0	0	6.49	6.84	0.0
EGG07869	-0.6099086	0.492768000000001	3.372768	.	.	.	.	.	0	.	0	.	0	.	0.09	0.43	1	1	0.12	0	0	32973.02	311	3.5	7.3125	9	117	177	101	16	170	67	37	30	0.666666666666667	.	.	.	0	0	0	0	0	1	0	0	6.49	6.84	0.0
EGG11446	-0.6114925	0.0470529999999991	5.219053	.	.	.	.	.	0	.	0	.	0	.	0.0	0.138	1	1	0.49	0	0	35138.83	349	1.0	6.6731	7	136	218	117	38	255	25	15	10	0.512605042016807	0.0	0.0	0.0	1	1	1	1	1	1	0	0	5.04	74.28	0.0
EGG05843	-0.6116586	-5.432934	-0.492934	.	.	.	reduced_virulence	PHI:3942,PHI:7446,PHI:744	0	.	0	.	0	.	0.0	0.01	0	0	0.28	0	0	84290.88	790	-9.0	5.4387	20	255	449	251	66	467	176	87	89	0.955801104972375	.	.	.	0	0	0	0	0	0	0	0	0.0	0.02	0.0
EGF98856	-0.61198866	3.9035725	-0.6684275	.	.	.	.	.	0	.	0	.	0	.	0.874	0.888	0	0	0.56	0	0	16392.41	144	3.5	8.2239	3	48	78	35	22	72	33	19	14	1.6	.	.	.	0	0	0	0	0	0	0	0	0.0	0.1	0.0
EGG02835	-0.61284184	-1.3644505	4.5155495	.	.	.	.	.	0	.	0	.	0	.	0.0	0.02	1	1	0.79	0	0	17184.64	171	-4.0	4.4912	0	84	126	45	7	77	23	10	13	0.488372093023256	0.0	0.0	0.0	1	1	1	1	1	1	0	0	2.05	3.93	0.0
EGG07720	-0.61335075	4.5112935	-0.5047065	.	.	.	.	.	0	.	0	.	0	.	0.998	0.838	0	0	0.0600000000000001	0	0	17665.4	165	4.0	9.5548	1	50	88	56	5	87	47	26	21	0.975609756097561	.	.	.	0	0	0	0	0	0	0	0	0.12	0.12	0.0
EGG03436	-0.61929977	-1.6707035	4.2752965	.	.	.	.	.	0	.	0	.	0	.	0.0	0.00900000000000001	1	1	0.04	0	0	69511.68	604	12.0	8.2337	6	132	249	180	65	299	169	95	74	2.41791044776119	1.0	0.0	0.0	1	0	1	1	1	0	0	0	7.73	7.73	0.0
EGF97808	-0.61929977	-0.966755999999998	4.697244	.	.	.	.	.	0	.	0	.	0	.	0.0	0.0560000000000001	1	1	0.03	0	0	58890.0	511	11.5	8.3891	4	123	217	126	67	233	146	83	63	2.50819672131148	1.0	0.0	0.0	1	0	1	1	1	1	0	0	7.57	7.57	0.0
EGG09585	-0.61929977	-1.016691	4.779309	.	.	.	.	.	0	.	0	.	0	.	0.0	0.034	1	1	0.11	0	0	46914.66	403	12.0	9.2806	4	86	159	118	53	213	95	56	39	2.29411764705882	0.0	0.0	0.0	1	0	1	1	1	1	0	0	4.64	4.66	0.0
EGG08095	-0.61929977	-1.1072335	4.3167665	.	.	.	.	.	0	.	0	.	0	.	0.0	0.096	1	1	0.0	0	0	53913.07	464	2.0	6.9002	6	105	197	121	53	222	134	70	64	2.72549019607843	1.0	0.0	0.0	1	0	1	1	1	0	0	0	0.26	0.32	0.0
EGG06409	-0.61929977	-1.24988	4.48612	.	.	.	.	.	0	.	0	.	0	.	0.0	0.0440000000000001	1	1	0.02	0	0	77471.24	673	6.5	6.9361	4	158	277	205	93	355	186	103	83	1.74509803921569	0.0	0.0	0.0	1	0	1	1	1	1	0	0	0.96	0.97	0.0
EGG06207	-0.61929977	-0.907417	4.648583	.	.	.	.	.	0	.	0	.	0	.	0.0	0.074	1	1	0.02	0	0	75937.15	651	9.0	7.4641	5	130	245	197	77	329	209	114	95	1.98901098901099	0.0	0.0	0.0	1	0	1	1	1	1	0	0	1.55	1.57	0.0
EGG06859	-0.6201452	-0.3283615	5.4316385	.	.	.	.	.	0	.	0	.	0	.	0.001	0.039	1	1	0.25	0	0	33293.45	287	23.5	11.4808	3	62	141	81	29	148	78	53	25	1.13461538461538	1.0	1.0	1.0	1	1	1	1	0	1	0	0	13.75	13.75	0.0
EGG01369	-0.6203338	4.490331	0.122331	.	.	.	.	.	0	.	0	.	0	.	1.0	0.728	0	0	0.93	0	0	7006.96	68	1.0	6.8062	8	33	48	15	7	40	9	6	3	0.4	.	.	.	0	0	0	0	0	0	0	0	0.0	0.0	0.0
EGG07008	-0.6214614	4.610128	4.542128	.	.	.	loss_of_pathogenicity	PHI:6827	0	.	0	.	0	.	0.0	0.178	1	1	0.25	0	0	43279.03	385	-4.0	5.6329	4	116	200	103	48	196	86	43	43	1.6	0.0	0.0	0.0	1	1	1	1	1	1	0	0	0.47	2.34	0.0
EGG01586	-0.6226584	-0.799636499999999	4.8883635	.	.	.	.	.	0	.	0	.	0	.	0.0	0.0520000000000001	1	1	0.04	0	0	50014.22	440	11.5	9.1483	2	127	219	103	47	197	131	75	56	1.11842105263158	1.0	0.0	0.0	1	0	1	1	0	1	0	0	0.93	0.93	0.0
EGG10648	-0.6231468	5.228634	-0.501366	.	.	.	.	.	0	.	0	.	0	.	0.992	0.963	0	0	0.48	0	0	20231.29	187	7.5	9.4438	3	60	101	54	18	108	37	23	14	1.425	.	.	.	0	0	0	0	0	0	0	0	0.06	0.24	0.0
EGG01834	-0.6231468	3.9206985	-0.5133015	.	.	.	.	.	0	.	0	.	0	.	0.897	0.842	0	0	0.4	0	0	19985.64	181	3.0	7.8815	2	57	104	48	24	104	39	22	17	0.872340425531915	.	.	.	0	0	0	0	0	0	0	0	0.0	0.0	0.0
EGG07693	-0.6238737	-5.63335	-0.50335	.	.	.	.	.	0	.	0	.	0	.	0.0	0.145	0	0	0.31	0	0	31656.3	297	7.0	9.8995	1	97	190	64	12	137	58	34	24	0.475609756097561	.	.	.	0	0	0	0	0	0	0	0	0.0	0.0	0.0
EGG00937	-0.6246195	1.977705	2.259705	.	.	.	.	.	0	.	0	.	0	.	0.525	0.428	1	1	0.08	1	0	25302.35	218	0.5	6.7086	4	53	93	69	24	116	60	31	29	2.40740740740741	1.0	0.0	0.0	1	1	1	1	0	1	1	1	2.3	24.09	0.0
EGG00071	-0.62619066	-1.6803955	4.2656045	.	.	.	.	.	0	.	0	.	0	.	0.0	0.00900000000000001	1	1	0.07	0	0	112031.28	990	22.0	7.6097	7	280	506	225	130	451	274	160	114	1.18181818181818	1.0	0.0	0.0	1	0	1	1	0	0	0	0	0.03	0.03	0.0
EGG12196	-0.62632775	5.5138645	0.4618645	.	.	.	.	.	0	.	0	.	0	.	0.999	0.843	0	0	0.66	0	0	6174.02	57	-1.0	4.7415	4	22	31	12	5	30	11	5	6	2.0	.	.	.	0	0	0	0	0	0	0	0	0.0	0.0	0.0
EGG10680	-0.62701786	4.4952235	-0.1907765	.	.	.	.	.	0	.	0	.	0	.	0.986	0.795	0	0	0.61	0	0	10725.37	100	-1.5	5.943	4	38	56	30	13	60	23	12	11	0.875	.	.	.	0	0	0	0	0	0	0	0	0.01	0.27	0.0
EGG03285	-0.6280904	4.859194	5.415194	.	.	.	.	.	0	.	1	PF03443,PF05730	1	AA9	0.0	0.074	1	1	0.5	0	0	47644.8	448	15.5	8.6682	14	194	273	112	48	219	85	53	32	0.970873786407767	1.0	0.0	0.0	1	1	1	1	0	1	0	0	14.73	14.74	0.0
EGF99543	-0.629472	0.602561000000001	4.070561	.	.	.	.	.	0	.	0	.	0	.	0.048	0.374	1	1	0.22	0	0	23758.75	206	20.0	10.0515	8	57	88	50	33	115	57	41	16	1.125	.	.	.	1	0	1	0	1	0	0	0	0.04	0.15	0.0
EGG00498	-0.6303849	2.687799	0.103799	.	.	.	reduced_virulence	PHI:6265	0	.	0	.	0	GH16	0.563	0.701	0	0	0.75	0	0	25302.68	230	-8.0	4.6023	6	81	142	53	34	124	49	22	27	1.0	.	.	.	0	0	0	0	0	0	0	0	0.0	0.01	0.0
EGG05645	-0.6304499	-6.2031225	-0.5031225	.	.	.	.	.	0	.	0	.	0	.	0.0	0.0500000000000001	0	0	0.15	0	0	70068.68	648	-15.5	4.8654	4	209	360	195	48	334	184	86	98	1.02	.	.	.	0	0	0	0	0	0	0	0	0.0	0.12	0.0
EGG01947	-0.6328418	-2.3256005	2.6083995	.	.	.	reduced_virulence,unaffected_pathogenicity	PHI:697,PHI:7933,PHI:9401	0	.	0	.	0	.	0.0	0.011	1	1	0.79	1	0	52003.8	503	0.0	6.4888	3	231	325	139	52	275	55	29	26	0.888888888888889	0.0	0.0	0.0	1	1	1	1	1	1	1	0	0.0	13.34	0.0
EGF98100	-0.63456655	5.558437	2.402437	.	.	.	.	.	0	.	0	.	0	.	0.978	0.548	1	1	0.31	0	0	13672.95	127	8.0	9.763	4	44	68	45	9	74	22	16	6	0.535714285714286	.	.	.	0	1	0	0	0	0	0	0	12.63	16.48	0.0
EGF99190	-0.6356921	1.028315	-0.507685	.	.	.	.	.	0	.	0	.	0	.	0.948	0.308	0	0	0.19	0	0	21681.17	202	-0.5	6.0485	0	72	114	52	3	90	62	31	31	0.529411764705882	.	.	.	0	0	0	0	0	0	0	0	0.0	0.0	0.0
EGG00196	-0.6372154	-2.54903	3.39097	.	.	.	.	.	0	.	0	.	0	.	0.0	0.01	1	1	0.15	1	0	55728.02	506	20.5	9.769	4	157	262	149	58	279	109	68	41	1.1214953271028	1.0	0.0	0.0	1	1	1	1	1	1	1	0	1.6	9.82	0.0
EGF97161	-0.6372154	-2.5684995	3.3775005	.	.	.	.	.	0	.	0	.	0	.	0.0	0.00900000000000001	1	1	0.14	1	0	57449.82	521	21.5	9.8276	4	164	271	150	61	282	110	69	41	1.19811320754717	1.0	0.0	0.0	1	1	1	1	1	1	1	0	1.6	9.84	0.0
EGG10970	-0.6381066	5.5620185	0.2340185	.	.	.	.	.	0	.	0	.	0	.	1.0	0.888	0	0	0.39	0	0	10389.12	97	-5.0	4.3987	13	38	54	20	4	58	22	9	13	0.545454545454545	.	.	.	0	0	0	0	0	0	0	0	0.0	0.01	0.0
EGG10958	-0.638301	-0.916418499999997	5.0295815	.	.	.	.	.	0	.	0	.	0	.	0.0	0.00900000000000001	1	1	0.01	0	0	68377.68	590	15.5	8.1526	14	141	248	156	70	277	174	100	74	2.421875	1.0	0.0	0.0	1	1	1	1	1	1	0	0	0.39	0.4	0.0
EGG01134	-0.64008164	-0.431903999999999	5.106096	.	.	.	.	.	0	.	0	.	0	.	0.0	0.077	1	1	0.64	0	0	39632.15	348	-9.5	4.6378	6	78	169	106	41	180	60	27	33	2.63414634146341	0.0	0.0	0.0	1	1	1	1	1	1	0	0	0.03	0.03	0.0
EGG05116	-0.64028287	-1.0131305	4.7228695	.	.	.	.	.	0	.	0	.	0	.	0.0	0.0440000000000001	1	1	0.11	0	0	78323.58	672	18.0	8.8647	6	154	298	150	87	299	191	110	81	2.4125	1.0	0.0	0.0	1	0	1	1	1	0	0	0	0.92	0.93	0.0
EGG10938	-0.64221513	-6.35231	-0.50231	.	.	.	reduced_virulence,lethal,chemistry_target:_resistance_to_chemical,loss_of_pathogenicity	PHI:7022,PHI:823,PHI:821,PHI:2530,PHI:820	0	.	0	.	0	.	0.0	0.025	0	0	0.17	0	0	49118.3	446	-12.5	4.867	12	147	245	119	54	243	109	51	58	1.03225806451613	.	.	.	0	0	0	0	0	0	0	0	0.0	2.22	0.0
EGG07331	-0.64272547	5.33032	1.70632	.	.	.	.	.	0	.	0	.	0	.	0.83	0.774	1	1	0.55	1	0	20412.41	182	9.5	10.3117	0	55	104	51	25	104	37	24	13	1.12820512820513	.	.	.	1	1	0	0	0	0	1	1	22.13	24.91	1.0
EGG12553	-0.6468811	-6.326508	-0.500508	.	.	.	.	.	0	.	0	.	0	.	0.0	0.029	0	0	0.49	0	0	49998.71	488	44.5	12.6485	1	161	359	109	16	314	69	58	11	0.213991769547325	.	.	.	0	0	0	0	0	0	0	0	0.0	0.0	0.0
EGF98286	-0.6469281	6.052314	-0.539686	.	.	.	reduced_virulence	PHI:6904	0	.	0	.	0	.	0.985	0.947	0	0	0.7	0	0	22613.78	214	6.5	9.1825	2	80	131	66	21	123	49	29	20	1.05357142857143	.	.	.	0	0	0	0	0	0	0	0	0.03	0.03	0.0
EGG11588	-0.6491108	-0.4360085	-0.5080085	.	.	.	.	.	0	.	0	.	0	.	0.58	0.432	0	0	0.2	0	0	26777.1	246	1.0	6.6122	3	81	136	69	33	137	52	30	22	0.53968253968254	.	.	.	0	0	0	0	0	0	0	0	0.0	0.02	0.0
EGG09246	-0.64943767	-9.1741905	-3.6961905	.	.	.	.	.	0	.	0	.	0	.	0.0	0.087	0	1	0.49	0	1	49403.06	445	-5.5	5.5709	11	144	235	123	51	240	92	46	46	1.27906976744186	0.0	0.0	0.0	1	0	1	1	1	1	2	2	2.03	47.41	0.0
EGG11121	-0.6500385	0.437148499999999	4.8171485	.	.	.	.	.	0	.	0	.	0	.	0.001	0.269	1	1	0.12	0	0	36603.75	311	8.0	7.8167	5	63	129	80	48	152	97	56	41	2.08888888888889	0.0	0.0	0.0	1	0	1	1	1	1	0	0	3.88	3.89	0.0
EGF99512	-0.65287876	3.961906	-0.598094	.	.	.	.	.	0	.	0	.	0	.	0.92	0.84	0	0	0.69	0	0	20723.43	191	8.0	9.4737	1	62	101	56	24	102	37	25	12	0.958333333333333	.	.	.	0	0	0	0	0	0	0	0	0.02	0.03	0.0
EGF97236	-0.65519845	4.158067	0.192067	.	.	.	.	.	0	.	0	.	0	.	1.0	0.661	0	0	0.91	0	0	6943.81	68	0.5	6.6572	8	35	49	14	6	39	8	5	3	0.380952380952381	.	.	.	0	0	0	0	0	0	0	0	0.0	0.0	0.0
EGG11168	-0.65520835	2.461793	1.717793	.	.	.	.	.	0	.	0	.	0	.	0.487	0.637	1	1	0.0600000000000001	1	0	26413.79	245	17.0	10.6026	0	76	121	84	18	134	57	38	19	1.10909090909091	.	.	.	1	1	0	0	0	0	1	1	22.35	22.36	1.0
EGG02929	-0.6556729	3.4414385	4.9114385	.	.	.	.	.	0	.	0	.	0	.	0.329	0.426	1	1	0.01	0	0	28142.86	247	11.5	9.6397	5	68	119	58	25	108	79	47	32	1.7027027027027	1.0	0.0	0.0	1	1	1	1	1	1	0	0	0.03	0.03	0.0
EGG10793	-0.65632915	3.623881	-0.804119	.	.	.	.	.	0	.	0	.	0	.	0.997	0.741	0	0	0.24	0	0	18413.89	171	1.5	7.1669	5	62	100	56	13	98	37	20	17	0.45945945945946	.	.	.	0	0	0	0	0	0	0	0	1.37	1.39	0.0
EGG01611	-0.6563865	3.039646	-0.422354	.	.	.	.	.	0	.	0	.	0	.	0.984	0.593	0	0	0.46	0	0	18612.56	170	17.5	10.4519	10	62	97	46	13	95	42	31	11	0.634146341463415	.	.	.	0	0	0	0	0	0	0	0	0.0	0.0	0.0
EGG03971	-0.6575854	4.738211	5.450211	.	.	.	reduced_virulence,unaffected_pathogenicity,loss_of_pathogenicity	PHI:6811,PHI:72,PHI:6789,PHI:6812,PHI:6783,PHI:68,PHI:480,PHI:697,PHI:6784,PHI:6790	0	.	0	.	0	.	0.0	0.048	1	1	0.58	0	0	63389.09	577	12.0	8.7543	6	199	321	121	72	280	114	66	48	1.55339805825243	1.0	0.0	0.0	1	0	1	1	1	1	0	0	4.13	4.15	0.0
EGF97032	-0.66181326	-2.689461	-0.289461	.	.	.	.	.	0	.	0	.	0	.	0.078	0.522	0	0	0.62	0	0	6145.16	55	2.0	8.4952	0	16	30	17	7	31	11	7	4	1.55555555555556	.	.	.	0	0	0	0	0	0	0	0	0.17	0.17	0.0
EGF99295	-0.6619297	-1.2270995	4.7189005	.	.	.	.	.	0	.	0	.	0	.	0.0	0.00900000000000001	1	1	0.01	0	0	58816.7	516	-12.0	5.0902	12	144	236	145	61	261	133	64	69	1.53947368421053	0.0	0.0	0.0	1	0	1	1	0	1	0	0	0.01	0.02	0.0
EGG08945	-0.6629461	5.059396	5.429396	.	.	.	unaffected_pathogenicity,loss_of_pathogenicity	PHI:2138	0	.	0	.	0	GH15	0.0	0.105	1	1	0.47	0	0	43079.69	384	-6.0	5.1212	4	116	201	111	63	218	62	30	32	1.6865671641791	0.0	0.0	0.0	1	0	1	1	1	1	0	0	0.28	0.34	0.0
EGG00824	-0.66295207	-3.9639595	-5.1339595	.	.	.	.	.	0	.	0	.	0	.	0.892	0.303	0	1	0.31	0	1	8425.9	76	1.5	7.2374	2	22	36	30	14	54	11	7	4	1.41176470588235	.	.	.	1	1	1	0	0	1	1	2	32.43	32.44	0.722222222222222
EGG06551	-0.6631669	3.632793	4.280793	.	.	.	.	.	0	.	0	.	0	.	0.655	0.237	1	1	0.29	0	0	19764.87	171	11.0	11.5287	0	39	75	55	19	87	39	26	13	1.8695652173913	.	.	.	1	1	1	0	1	1	0	0	2.4	2.4	0.0
EGG03404	-0.6631669	2.2898055	4.2278055	.	.	.	.	.	0	.	0	.	0	.	0.344	0.333	1	1	0.16	0	0	27363.98	249	2.5	7.4672	0	78	123	68	15	106	73	39	34	1.58974358974359	.	.	.	1	0	1	0	1	1	0	0	15.19	15.19	0.0
EGG07198	-0.6631669	-1.0777485	4.7482515	.	.	.	.	.	0	.	0	.	0	.	0.0	0.029	1	1	0.02	0	0	92400.38	805	20.5	8.881	4	181	354	196	99	374	233	134	99	2.22935779816514	1.0	0.0	0.0	1	0	1	1	1	1	0	0	0.18	0.22	0.0
EGG00417	-0.6631669	-1.2914605	4.4265395	.	.	.	.	.	0	.	0	.	0	.	0.0	0.047	1	1	0.01	0	0	64614.98	567	16.0	9.4854	2	148	250	155	61	267	172	98	74	1.66304347826087	0.0	0.0	0.0	1	0	1	1	0	1	0	0	0.19	0.2	0.0
EGG07661	-0.6637714	-3.5518245	2.3341755	.	.	.	.	.	0	.	0	.	0	.	0.0	0.019	1	1	0.0500000000000001	1	0	39586.49	335	-10.0	4.8115	4	61	131	90	47	172	93	43	50	2.63888888888889	0.0	0.0	0.0	1	1	1	1	0	0	1	1	18.82	18.82	1.0
EGG07014	-0.6658218	-2.0427325	2.5112675	.	.	.	.	.	0	.	0	.	0	GH17	0.0	0.241	1	1	0.73	1	0	41629.46	387	0.0	6.4586	6	139	229	123	41	231	59	30	29	0.959183673469388	0.0	0.0	0.0	1	1	1	1	1	1	1	1	15.16	21.9	0.739130434782609
EGG04790	-0.66752744	-0.230372	5.607628	.	.	.	.	.	0	.	0	.	0	.	0.0	0.027	1	1	0.49	0	0	123115.09	1158	-11.0	5.825	2	429	703	178	116	509	188	96	92	1.01094890510949	0.0	0.0	1.0	1	0	1	1	1	1	0	0	0.02	0.03	0.0
EGG12506	-0.6707741	-2.923354	2.692646	.	.	.	.	.	0	.	0	.	0	.	0.0	0.064	1	1	0.21	1	0	61388.05	545	-2.5	6.3597	3	153	290	119	83	260	132	72	60	1.13793103448276	0.0	0.0	0.0	1	1	1	1	0	1	1	0	6.3	11.03	0.0
EGG11865	-0.6710447	-2.4207865	3.4172135	.	.	.	.	.	0	.	0	.	0	.	0.0	0.027	1	1	0.03	0	0	122628.69	1109	22.5	7.2853	4	352	582	260	132	495	291	172	119	1.19270833333333	.	.	.	1	0	1	0	1	0	0	0	0.0	0.0	0.0
EGG04564	-0.6720092	-1.5855995	-0.5355995	.	.	.	lethal,reduced_virulence,unaffected_pathogenicity,increased_virulence_(hypervirulence),loss_of_pathogenicity	PHI:6957,PHI:5271,PHI:784,PHI:2835,PHI:3301,PHI:9460,PHI:5440,PHI:2802,PHI:2312,PHI:7511,PHI:3866,PHI:7696,PHI:2269,PHI:6956,PHI:59,PHI:4077,PHI:685,PHI:5272,PHI:7485,PHI:2844,PHI:8929,PHI:2022,PHI:2837	0	.	0	.	0	.	0.227	0.598	0	0	0.47	0	0	30062.56	284	7.0	8.7545	4	104	165	96	26	167	58	34	24	1.02941176470588	.	.	.	0	0	0	0	0	0	0	0	0.29	1.2	0.0
EGF98951	-0.6732997	-6.215802	-0.509802	.	.	.	.	.	0	.	0	.	0	.	0.0	0.0490000000000001	0	0	0.26	0	0	78637.84	718	11.0	7.0857	5	263	416	145	70	281	167	98	69	0.849624060150376	.	.	.	0	0	0	0	0	0	0	0	0.02	0.02	0.0
EGG02089	-0.6737077	5.0610515	0.0150515	.	.	.	.	.	0	.	0	.	0	.	1.0	0.841	0	0	0.49	0	0	17913.54	162	2.5	6.8552	9	53	82	53	19	92	36	22	14	0.657894736842105	.	.	.	0	0	0	0	0	0	0	0	0.01	0.01	0.0
EGG11118	-0.6741289	-6.429872	-0.507872	.	.	.	.	.	0	.	0	.	0	.	0.0	0.013	0	0	0.04	0	0	100967.46	943	10.0	7.4896	15	311	508	321	65	540	236	128	108	0.847457627118644	.	.	.	0	0	0	0	0	0	0	0	0.0	0.17	0.0
EGF99740	-0.67490935	3.594261	-0.467739	.	.	.	.	.	0	.	0	.	0	.	0.795	0.882	0	0	0.66	0	0	23988.91	220	-2.0	5.9127	5	80	124	59	27	122	45	23	22	1.1063829787234	.	.	.	0	0	0	0	0	0	0	0	10.34	10.59	0.0
EGF99902	-0.67554975	-0.778796499999999	5.1252035	.	.	.	unaffected_pathogenicity	PHI:2488,PHI:2510	0	.	0	.	0	GH47	0.0	0.016	1	1	0.55	0	0	61004.46	538	4.0	7.0818	6	159	259	149	88	297	118	64	54	1.64516129032258	0.0	0.0	0.0	1	1	1	1	1	1	0	0	0.92	0.96	0.0
EGG08712	-0.675591	4.2450535	2.8410535	.	.	.	.	.	0	.	0	.	0	.	0.723	0.511	1	1	0.11	0	0	15156.62	141	6.0	9.0024	5	53	77	44	9	77	31	19	12	0.903225806451613	.	.	.	0	1	0	0	0	0	0	0	0.3	0.3	0.0
EGG12384	-0.67575336	-5.23975	-0.50975	.	.	.	reduced_virulence	PHI:6095	0	.	0	.	0	.	0.0	0.045	0	0	0.29	0	0	120432.33	1113	-35.5	4.6922	4	382	671	267	85	496	264	120	144	0.816	.	.	.	0	0	0	0	0	0	0	0	0.0	0.0	0.0
EGF98936	-0.67896223	-4.769856	-0.503856	.	.	.	.	.	0	.	0	.	0	.	0.016	0.273	0	0	0.07	0	0	34453.2	323	-5.0	5.206	7	107	187	104	24	181	74	36	38	0.904109589041096	.	.	.	0	0	0	0	0	0	0	0	0.0	0.01	0.0
EGG02620	-0.6816528	4.024859	4.538859	.	.	.	.	.	0	.	1	PF05730	0	.	0.0	0.081	1	1	0.73	0	0	27893.59	276	-5.0	4.507	6	137	205	73	12	129	41	18	23	0.635135135135135	0.0	1.0	0.0	1	1	1	1	1	1	0	0	0.46	1.08	0.0
EGG10834	-0.68387103	2.3847505	-2.5232495	.	.	.	.	.	0	.	0	.	0	.	0.97	0.848	0	0	0.23	1	0	19534.23	181	0.0	6.4796	8	65	102	47	19	96	42	23	19	1.14705882352941	.	.	.	0	0	0	0	0	0	0	1	16.41	16.41	0.0
EGG11671	-0.68467677	0.871612	5.607612	.	.	.	reduced_virulence,unaffected_pathogenicity	PHI:2921,PHI:1011,PHI:9058,PHI:2920,PHI:3919,PHI:9074,PHI:9075,PHI:552,PHI:397,PHI:48	0	.	0	.	0	AA1_3,AA1_2,AA1,AA1_1	0.0	0.0440000000000001	1	1	0.37	0	0	71318.06	645	15.5	8.3745	7	190	356	169	82	361	141	84	57	0.94	0.0	0.0	0.0	1	0	1	1	1	1	0	0	0.78	0.83	0.0
EGF99015	-0.69132113	-9.87524	-4.30124	.	.	.	.	.	0	.	0	.	0	.	0.0	0.071	0	1	0.66	0	1	50873.84	473	-1.0	6.1239	11	166	275	137	43	262	77	39	38	1.19	0.0	0.0	0.0	1	1	1	1	1	1	3	2	10.24	65.95	0.0
EGG03645	-0.6919615	7.54283	4.36883	.	.	.	.	.	0	.	0	.	0	.	0.996	0.533	1	1	0.34	0	0	9536.19	88	4.0	8.5677	2	31	43	32	11	57	16	11	5	0.68	.	.	.	1	1	1	0	0	0	0	0	6.42	6.42	0.0
EGF98539	-0.6919615	7.54283	4.36883	.	.	.	.	.	0	.	0	.	0	.	0.996	0.533	1	1	0.34	0	0	9536.19	88	4.0	8.5677	2	31	43	32	11	57	16	11	5	0.68	.	.	.	1	1	1	0	0	0	0	0	6.42	6.42	0.0
EGF99054	-0.6973381	-0.237579999999999	4.91042	.	.	.	.	.	0	.	0	.	0	CE16	0.0	0.142	1	1	0.61	0	0	39345.64	343	1.0	6.6341	2	84	163	90	46	159	69	38	31	3.28125	0.0	0.0	0.0	1	1	1	1	1	1	0	0	0.42	0.43	0.0
EGG01891	-0.6983812	5.5589155	0.2429155	.	.	.	.	.	0	.	0	.	0	.	1.0	0.886	0	0	0.64	0	0	7831.42	71	5.0	7.8668	13	28	36	20	6	41	13	10	3	2.375	.	.	.	0	0	0	0	0	0	0	0	0.01	0.01	0.0
EGG04414	-0.6994072	-0.063352500000001	4.8766475	.	.	.	reduced_virulence,unaffected_pathogenicity	PHI:2032,PHI:9144,PHI:6121,PHI:541	0	.	0	.	0	.	0.0	0.01	1	1	0.19	0	0	65816.17	593	3.5	7.0297	9	167	300	160	71	337	139	74	65	1.15909090909091	0.0	0.0	0.0	1	0	1	1	1	1	0	0	0.78	1.92	0.0
EGG01430	-0.70178246	4.7530735	4.6610735	.	.	.	reduced_virulence,unaffected_pathogenicity,increased_virulence_(hypervirulence)	PHI:6978,PHI:7911,PHI:2207,PHI:2208,PHI:2043,PHI:568,PHI:2206,PHI:7912,PHI:569,PHI:2364,PHI:4246,PHI:2204,PHI:2209	1	CfTom1	1	PF00331	1	GH10	0.0	0.182	1	1	0.07	0	0	39558.01	346	-5.0	5.4596	3	87	154	100	46	176	93	46	47	2.0	1.0	0.0	0.0	1	0	0	1	1	1	0	0	0.0	0.08	0.0
EGG00245	-0.7067226	9.597073	-0.502927	.	.	.	reduced_virulence,increased_virulence_(hypervirulence)	PHI:3945,PHI:6438	0	.	0	.	0	.	0.986	0.864	0	0	0.18	0	0	16333.82	151	3.0	7.7991	3	50	80	44	17	90	37	21	16	0.945945945945946	.	.	.	0	0	0	0	0	0	0	0	0.5	5.52	0.0
EGG06538	-0.70753384	0.557424499999999	2.9274245	.	.	.	.	.	0	.	0	.	0	.	0.287	0.318	1	1	0.25	1	0	13563.72	121	1.5	7.2767	1	32	55	36	15	68	23	13	10	1.24	0.0	0.0	0.0	1	0	1	1	1	0	1	0	4.83	4.83	0.0
EGF98504	-0.7078985	-0.332808499999998	5.1511915	.	.	.	.	.	0	.	0	.	0	.	0.0	0.086	1	1	0.55	0	0	72210.96	751	8.0	7.637	11	343	506	342	56	549	79	47	32	0.489208633093525	0.0	0.0	0.0	1	0	1	1	1	1	0	0	15.55	190.49	0.0
EGG03839	-0.70802116	-0.235592000000001	4.402408	.	.	.	.	.	0	.	0	.	0	.	0.0	0.227	1	1	0.7	0	0	40265.71	380	5.0	7.7439	11	148	226	107	25	192	78	43	35	1.08536585365854	0.0	0.0	0.0	1	1	0	1	0	1	0	0	1.48	2.11	0.0
EGG07467	-0.7081573	0.651313	5.591313	.	.	.	reduced_virulence,unaffected_pathogenicity	PHI:2843,PHI:3601,PHI:7259,PHI:228,PHI:7231,PHI:9057,PHI:105,PHI:3600,PHI:7565	0	.	0	.	0	.	0.0	0.01	1	1	0.42	0	0	65812.47	601	-0.5	6.3643	10	199	334	163	65	334	122	62	60	1.05797101449275	0.0	0.0	0.0	1	0	1	1	1	1	0	0	3.48	4.22	0.0
EGG07813	-0.71035993	-5.2348545	-0.5068545	.	.	.	.	.	0	.	0	.	0	.	0.0	0.212	0	0	0.04	0	0	45962.38	420	-4.5	5.7974	1	131	225	127	40	216	105	53	52	0.909090909090909	.	.	.	0	0	0	0	0	0	0	0	0.0	0.0	0.0
EGG03823	-0.71035993	-6.0292005	-0.5092005	.	.	.	.	.	0	.	0	.	0	.	0.0	0.08	0	0	0.0600000000000001	0	0	68157.56	618	-15.0	4.7668	3	182	342	156	58	322	167	77	90	0.867549668874172	.	.	.	0	0	0	0	0	0	0	0	0.0	0.02	0.0
EGG08644	-0.7110791	-0.7205605	5.1834395	.	.	.	.	.	0	.	0	.	0	.	0.0	0.016	1	1	0.0	0	0	54379.35	465	5.0	7.1769	3	109	184	124	58	233	148	80	68	1.36619718309859	1.0	0.0	0.0	1	1	1	1	1	1	0	0	0.87	0.9	0.0
EGG12084	-0.7127377	0.3987995	-0.5012005	.	.	.	.	.	0	.	0	.	0	.	0.795	0.355	0	0	0.38	0	0	29945.42	268	9.0	7.8902	9	73	153	44	37	137	54	35	19	0.838235294117647	.	.	.	0	0	0	0	0	0	0	0	0.0	0.0	0.0
EGG09105	-0.71365976	-1.0994065	4.5405935	.	.	.	.	.	0	.	0	.	0	.	0.0	0.0600000000000001	1	1	0.63	0	0	37573.7	367	-14.5	4.3022	12	171	274	67	23	177	69	28	41	0.611111111111111	0.0	0.0	0.0	1	1	1	1	1	1	0	0	4.65	8.35	0.0
EGF99763	-0.7163105	1.981998	-0.310002	.	.	.	.	.	0	.	0	.	0	.	0.619	0.763	0	0	0.56	0	0	26165.34	243	-1.0	6.2193	7	92	144	54	25	132	50	26	24	0.824561403508772	.	.	.	0	0	0	0	0	0	0	0	0.0	0.12	0.0
EGG04914	-0.7188735	4.3301515	5.1501515	.	.	.	reduced_virulence,loss_of_pathogenicity	PHI:6739,PHI:526,PHI:1071	0	.	0	.	0	GH31	0.0	0.03	1	1	0.11	0	0	88820.37	775	-8.5	5.959	6	205	380	195	126	420	201	103	98	1.21768707482993	1.0	0.0	1.0	1	0	1	1	1	1	0	1	14.8	16.09	0.95
EGG09114	-0.72028506	0.377516	-0.494484	.	.	.	reduced_virulence,unaffected_pathogenicity,loss_of_pathogenicity	PHI:6794,PHI:127,PHI:6787,PHI:6783,PHI:17,PHI:6809,PHI:6813,PHI:697,PHI:68,PHI:6790,PHI:6811,PHI:73,PHI:72,PHI:126,PHI:6789,PHI:6814,PHI:6812,PHI:6785,PHI:6816,PHI:125,PHI:7933,PHI:6808,PHI:6791,PHI:9400,PHI:6786,PHI:6792,PHI:6793,PHI:6788,PHI:6807,PHI:6815,PHI:6784,PHI:7928	0	.	0	.	0	.	0.0	0.312	0	0	0.68	0	0	42802.59	404	5.5	8.7462	4	149	239	112	32	221	83	45	38	1.05154639175258	.	.	.	0	0	0	0	0	0	0	0	0.0	0.08	0.0
EGG07814	-0.7208437	5.5133995	-0.5026005	.	.	.	reduced_virulence	PHI:3292	0	.	0	.	0	.	0.999	0.837	0	0	0.58	0	0	20455.35	186	13.5	9.2091	11	68	110	39	19	99	42	29	13	0.826086956521739	.	.	.	0	0	0	0	0	0	0	0	0.0	0.03	0.0
EGG11921	-0.7214918	4.573582	4.339582	.	.	.	.	.	0	.	0	.	0	.	0.487	0.552	1	1	0.35	0	0	30929.89	282	11.0	9.0335	8	80	151	86	21	148	80	47	33	1.28070175438597	0.0	0.0	0.0	0	0	0	1	0	1	0	0	0.0	0.0	0.0
EGG00017	-0.7217959	5.568527	2.802527	.	.	.	.	.	0	.	0	.	0	.	0.848	0.613	1	1	0.22	0	0	24844.93	227	-6.0	5.1268	1	70	124	68	27	119	62	30	32	1.06382978723404	.	.	.	1	0	0	0	0	0	0	0	0.0	0.0	0.0
EGG03208	-0.7229991	-0.238624	4.587376	.	.	.	reduced_virulence	PHI:7281	0	.	0	.	0	GH32	0.0	0.029	1	1	0.33	0	0	86588.6	764	-10.0	5.6617	5	221	396	178	108	368	165	83	82	1.71052631578947	.	.	.	1	0	1	0	0	1	0	0	0.26	0.26	0.0
EGG08483	-0.72394776	2.294378	-0.519622	.	.	.	.	.	0	.	0	.	0	.	0.925	0.544	0	0	0.49	0	0	21962.75	201	2.5	6.9583	4	60	113	46	23	108	37	22	15	0.826923076923077	.	.	.	0	0	0	0	0	0	0	0	0.0	0.0	0.0
EGG03577	-0.7251724	-1.1584105	4.4575895	.	.	.	.	.	0	.	0	.	0	.	0.0	0.064	1	1	0.22	0	0	43241.74	363	15.0	9.5177	3	73	135	91	67	195	106	63	43	2.16981132075472	1.0	0.0	0.0	1	0	1	1	0	0	0	0	0.22	0.35	0.0
EGG10442	-0.72614133	3.8522065	-0.5137935	.	.	.	reduced_virulence	PHI:2959	0	.	0	.	0	.	0.974	0.587	0	0	0.48	0	0	27011.45	261	7.5	9.556	3	92	154	100	16	163	55	32	23	0.786666666666667	.	.	.	0	0	0	0	0	0	0	0	0.29	0.37	0.0
EGF99275	-0.7263725	-1.817135	4.020865	.	.	.	.	.	0	.	0	.	0	.	0.0	0.027	1	1	0.02	0	0	50750.55	449	-5.5	5.8653	9	122	224	124	60	236	124	63	61	1.2875	.	.	.	1	0	1	0	0	1	0	0	0.0	0.16	0.0
EGG03665	-0.7266538	-0.197858999999999	5.316141	.	.	.	unaffected_pathogenicity	PHI:2488,PHI:2510	0	.	0	.	0	GH47	0.0	0.081	1	1	0.45	0	0	53254.52	471	-1.0	6.3448	5	146	231	132	79	273	96	50	46	1.28125	0.0	0.0	0.0	1	1	1	1	1	1	0	0	0.14	0.53	0.0
EGG04472	-0.7282264	3.0625	-0.4835	.	.	.	.	.	0	.	0	.	0	.	0.975	0.616	0	0	0.37	0	0	10803.29	100	-1.5	5.9448	3	36	53	32	11	56	21	11	10	0.80952380952381	.	.	.	0	0	0	0	0	0	0	0	0.13	0.14	0.0
EGG01414	-0.7282264	4.014109	-0.263891	.	.	.	.	.	0	.	0	.	0	.	0.99	0.723	0	0	0.86	0	0	17035.57	157	1.0	6.7262	7	56	88	49	16	88	32	18	14	0.838709677419355	.	.	.	0	0	0	0	0	0	0	0	0.0	0.01	0.0
EGG00387	-0.7310387	4.288527	-0.529473	.	.	.	unaffected_pathogenicity	PHI:3670	0	.	0	.	0	.	0.905	0.898	0	0	0.46	0	0	12446.28	112	3.5	9.4303	1	35	62	34	14	59	26	15	11	1.8	.	.	.	0	0	0	0	0	0	0	0	0.01	0.01	0.0
EGG05487	-0.73165226	-2.2666345	-0.2366345	.	.	.	reduced_virulence,unaffected_pathogenicity	PHI:144,PHI:7320	0	.	0	.	0	GH18	0.00700000000000001	0.488	0	0	0.81	0	0	31730.68	293	-3.0	5.3166	4	105	174	74	38	158	55	27	28	1.24242424242424	.	.	.	0	0	0	0	0	0	0	0	0.07	4.13	0.0
EGG11628	-0.73329043	-6.448365	-0.508365	.	.	.	lethal,effector_(plant_avirulence_determinant),reduced_virulence,unaffected_pathogenicity,increased_virulence_(hypervirulence),loss_of_pathogenicity	PHI:1189,PHI:1082,PHI:8736,PHI:2398,PHI:6085,PHI:1230,PHI:7240,PHI:1244,PHI:245,PHI:230,PHI:1183,PHI:6315,PHI:483,PHI:2268,PHI:4057,PHI:3889,PHI:7760,PHI:690,PHI:1194,PHI:2827,PHI:5426,PHI:1223,PHI:8395,PHI:2230,PHI:56,PHI:8854,PHI:2303,PHI:142,PHI:1258,PHI:2272,PHI:3917,PHI:6730,PHI:2271,PHI:8735,PHI:309,PHI:2438,PHI:2366,PHI:161,PHI:2163,PHI:151,PHI:736,PHI:1083,PHI:1265,PHI:2285,PHI:545,PHI:23…	0	.	0	.	0	.	0.0	0.01	0	0	0.0600000000000001	0	0	44537.69	407	-17.5	4.5528	6	120	217	118	29	205	112	49	63	1.18055555555556	.	.	.	0	0	0	0	0	0	0	0	0.0	0.01	0.0
EGG07618	-0.7344099	-1.4354575	3.6345425	.	.	.	.	.	0	.	0	.	0	.	0.0	0.155	1	1	0.44	0	0	49668.82	458	7.5	7.9927	14	165	280	117	32	215	111	61	50	1.03092783505155	.	.	.	1	0	1	0	0	1	0	0	0.0	0.0	0.0
EGG06276	-0.7346436	-0.842909	4.881091	.	.	.	.	.	0	.	0	.	0	.	0.0	0.046	1	1	0.15	0	0	52755.24	466	-10.0	5.3017	3	133	222	121	64	221	116	57	59	1.6969696969697	0.0	0.0	0.0	1	0	1	1	1	1	0	0	0.01	0.01	0.0
EGG13116	-0.7346436	-0.792159499999999	4.0398405	.	.	.	reduced_virulence,unaffected_pathogenicity	PHI:9126,PHI:7705,PHI:199	0	.	0	.	0	AA3,AA3_2,AA3_3,AA3_1	0.0	0.028	1	1	0.61	0	0	66981.46	594	12.5	8.6225	4	146	287	168	70	300	139	80	59	2.2906976744186	.	.	.	1	0	1	0	0	0	0	0	0.01	0.03	0.0
EGG03650	-0.73523235	5.2558705	-0.0361295	.	.	.	.	.	0	.	0	.	0	.	1.0	0.882	0	0	0.46	0	0	9137.73	83	0.0	6.1189	6	27	48	28	4	47	16	8	8	1.63636363636364	.	.	.	0	0	0	0	0	0	0	0	0.24	0.24	0.0
EGF97370	-0.7354045	-2.900705	2.033295	.	.	.	reduced_virulence,unaffected_pathogenicity	PHI:8598,PHI:8599	0	.	0	.	0	CE4	0.0	0.011	1	1	0.85	1	0	48433.87	464	0.0	6.4829	6	195	302	141	39	263	59	31	28	0.758333333333333	.	.	.	1	1	1	0	1	1	1	0	2.0	3.36	0.0
EGG04139	-0.7361853	-2.9784	-0.5064	.	.	.	.	.	0	.	0	.	0	.	0.236	0.352	0	0	0.1	0	0	34247.76	325	0.0	6.5271	0	119	189	86	19	163	100	51	49	0.613861386138614	.	.	.	0	0	0	0	0	0	0	0	0.0	0.0	0.0
EGG12411	-0.7391311	6.895966	2.431966	.	.	.	.	.	0	.	0	.	0	.	0.951	0.793	1	1	0.61	1	0	20464.66	190	13.5	10.0163	8	69	113	46	12	101	40	27	13	1.0	.	.	.	1	1	0	0	0	0	1	1	18.48	18.48	0.978260869565217
EGF97292	-0.7446809	6.476881	3.968881	.	.	.	.	.	0	.	0	.	0	.	0.862	0.556	1	1	0.71	0	0	4051.58	38	0.0	6.4256	2	14	24	10	5	22	5	3	2	1.0	.	.	.	0	0	0	0	0	0	0	0	0.0	0.0	0.0
EGG10441	-0.74662995	1.7639985	-0.1080015	.	.	.	.	.	0	.	0	.	0	.	0.938	0.374	0	0	0.46	0	0	7042.14	67	-1.5	4.7365	0	20	40	27	5	43	13	6	7	0.777777777777778	.	.	.	0	0	0	0	0	0	0	0	1.45	1.45	0.0
EGG10365	-0.74946475	-6.444168	-0.510168	.	.	.	.	.	0	.	0	.	0	.	0.0	0.011	0	0	0.03	0	0	125341.98	1132	-6.0	6.2082	9	370	570	339	113	549	296	153	143	1.1747572815534	.	.	.	0	0	0	0	0	0	0	0	0.0	0.53	0.0
EGG02127	-0.7532022	5.6099655	0.4979655	.	.	.	.	.	0	.	0	.	0	.	1.0	0.852	0	0	0.39	0	0	6061.92	53	0.5	6.8353	7	18	30	6	6	28	17	9	8	1.0	.	.	.	0	0	0	0	0	0	0	0	0.0	0.0	0.0
EGG01027	-0.7535554	5.7878635	-0.1401365	.	.	.	.	.	0	.	0	.	0	.	1.0	0.988	0	0	0.46	0	0	12059.66	105	-2.5	5.1057	9	26	59	19	12	56	31	15	16	1.26315789473684	.	.	.	0	0	0	0	0	0	0	0	0.0	0.0	0.0
EGG09412	-0.7568673	4.491411	2.997411	.	.	.	.	.	0	.	0	.	0	.	0.768	0.481	1	1	0.4	0	0	20369.92	189	-6.0	5.1879	1	64	106	60	20	100	45	22	23	0.761904761904762	.	.	.	0	1	0	0	0	1	0	0	0.0	0.01	0.0
EGF97217	-0.7588638	3.841296	-0.508704	.	.	.	.	.	0	.	0	.	0	.	0.918	0.807	0	0	0.17	0	0	20463.83	190	3.5	7.6924	5	70	115	46	14	90	42	24	18	0.80952380952381	.	.	.	0	0	0	0	0	0	0	0	0.02	0.02	0.0
EGF97782	-0.7589407	0.3755605	4.6235605	.	.	.	.	.	0	.	0	.	0	.	0.0	0.292	1	1	0.07	0	0	40211.98	367	9.0	9.1343	7	120	202	93	31	187	88	49	39	1.22368421052632	1.0	0.0	0.0	1	1	0	1	1	1	0	0	7.09	7.1	0.0
EGG09130	-0.75907016	5.06315	-0.50485	.	.	.	.	.	0	.	0	.	0	.	1.0	0.928	0	0	0.38	0	0	15993.02	148	-5.0	4.636	13	59	86	30	13	81	36	16	20	0.810810810810811	.	.	.	0	0	0	0	0	0	0	0	3.77	3.92	0.0
EGG04884	-0.7607341	-0.668945	5.271055	.	.	.	.	.	0	.	0	.	0	.	0.0	0.01	1	1	0.66	0	0	73106.85	726	4.0	6.8699	11	296	479	308	44	433	131	72	59	0.771739130434783	0.0	0.0	0.0	1	0	1	1	1	1	0	0	0.07	22.41	0.0
EGG00592	-0.76208603	-0.9842415	4.9617585	.	.	.	.	.	0	.	0	.	0	.	0.0	0.00900000000000001	1	1	0.09	0	0	110474.94	1035	-16.0	5.0728	9	323	602	319	42	548	233	112	121	0.6	1.0	0.0	0.0	1	0	1	1	1	1	0	0	0.03	0.04	0.0
EGF96920	-0.7669277	1.7013925	-0.6446075	.	.	.	.	.	0	.	0	.	0	.	0.744	0.647	0	0	0.46	0	0	16518.87	154	9.0	10.2408	2	59	86	48	19	91	27	19	8	0.775	.	.	.	0	0	0	0	0	0	0	0	0.48	0.49	0.0
EGG03960	-0.76709807	1.1768175	4.5008175	.	.	.	.	.	0	.	0	.	0	CE10	0.012	0.434	1	1	0.07	0	0	32879.97	296	10.5	9.0277	4	86	148	87	40	166	68	42	26	1.26666666666667	.	.	.	1	0	1	0	1	1	0	0	0.0	0.22	0.0
EGG04560	-0.7683283	0.382304	5.328304	.	.	.	reduced_virulence,unaffected_pathogenicity	PHI:2843,PHI:3601,PHI:7259,PHI:228,PHI:7231,PHI:9057,PHI:105,PHI:3600,PHI:7565	0	.	0	.	0	.	0.0	0.00900000000000001	1	1	0.57	0	0	71903.03	656	14.5	8.9783	9	222	370	193	80	356	119	69	50	1.19444444444444	0.0	0.0	1.0	1	0	1	1	0	1	0	1	20.33	20.58	0.521739130434783
EGG02396	-0.7683283	0.369754	5.315754	.	.	.	reduced_virulence,unaffected_pathogenicity	PHI:2843,PHI:3601,PHI:7259,PHI:228,PHI:7231,PHI:9057,PHI:105,PHI:3600,PHI:7565	0	.	0	.	0	.	0.0	0.00900000000000001	1	1	0.58	0	0	71917.1	656	15.5	9.0834	9	222	369	193	80	356	120	70	50	1.19444444444444	0.0	0.0	1.0	1	0	1	1	0	1	0	1	20.33	20.58	0.521739130434783
EGG11257	-0.7683532	-2.213178	-0.501178	.	.	.	reduced_virulence,unaffected_pathogenicity	PHI:881,PHI:2255,PHI:2256,PHI:587,PHI:4903,PHI:668	0	.	0	.	0	.	0.017	0.531	0	0	0.18	0	0	38552.36	352	1.0	6.7219	11	103	191	113	33	202	88	46	42	1.17567567567568	.	.	.	0	0	0	0	0	0	0	0	0.0	0.02	0.0
EGF96963	-0.76862097	2.5648475	-0.5071525	.	.	.	.	.	0	.	0	.	0	.	1.0	0.512	0	0	0.47	0	0	30656.97	289	-6.0	4.9108	0	92	185	51	19	138	66	31	35	0.965116279069768	.	.	.	0	0	0	0	0	0	0	0	0.0	0.0	0.0
EGG01303	-0.76894665	5.093635	4.133635	.	.	.	.	.	0	.	0	.	0	.	0.941	0.219	1	1	0.41	0	0	9036.52	83	-5.0	4.1093	1	26	44	32	8	51	17	6	11	1.25	.	.	.	1	1	0	0	0	0	0	0	0.27	0.27	0.0
EGG11060	-0.77029836	2.012624	-0.503376	.	.	.	reduced_virulence,unaffected_pathogenicity,loss_of_pathogenicity	PHI:2491,PHI:4471,PHI:5720,PHI:2326	0	.	0	.	0	.	0.234	0.352	0	0	0.13	0	0	30313.94	276	-8.0	4.9039	7	91	155	80	32	145	72	34	38	0.924528301886792	.	.	.	0	0	0	0	0	0	0	0	0.1	0.11	0.0
EGG05503	-0.7719679	1.9889495	2.5029495	.	.	.	.	.	0	.	1	PF05730	0	.	0.0	0.081	1	1	0.69	1	0	22864.86	215	-12.0	3.7959	9	92	129	65	18	115	25	7	18	1.02439024390244	0.0	0.0	0.0	1	1	1	1	1	1	1	1	12.25	31.72	0.0
EGG08406	-0.7719749	-1.0958	4.7602	.	.	.	.	.	0	.	0	.	0	.	0.0	0.024	1	1	0.02	0	0	108013.58	946	34.0	9.7032	7	221	415	244	96	429	287	166	121	2.32539682539683	1.0	1.0	0.0	1	0	1	1	1	1	0	0	0.38	0.39	0.0
EGG06570	-0.77240145	3.2974015	2.5054015	.	.	.	.	.	0	.	0	.	0	.	0.685	0.447	1	1	0.33	1	0	19453.69	171	7.5	8.245	9	57	86	50	22	91	35	23	12	1.42857142857143	0.0	0.0	0.0	1	1	1	1	1	1	1	1	0.14	23.03	0.0
EGF98174	-0.77550983	4.8561815	-0.7358185	.	.	.	.	.	0	.	0	.	0	.	0.996	0.936	0	0	0.61	0	0	22880.93	209	3.5	7.4767	2	57	116	63	19	105	49	28	21	1.44186046511628	.	.	.	0	0	0	0	0	0	0	0	0.0	0.0	0.0
EGG11074	-0.7778101	5.2560295	0.0600295	.	.	.	.	.	0	.	0	.	0	.	1.0	0.866	0	0	0.62	0	0	9107.64	83	0.0	6.1189	6	28	49	28	4	46	16	8	8	1.63636363636364	.	.	.	0	0	0	0	0	0	0	0	0.24	0.24	0.0
EGG01198	-0.7778101	5.2560295	0.0600295	.	.	.	.	.	0	.	0	.	0	.	1.0	0.866	0	0	0.62	0	0	9107.64	83	0.0	6.1189	6	28	49	28	4	46	16	8	8	1.63636363636364	.	.	.	0	0	0	0	0	0	0	0	0.24	0.24	0.0
EGG06261	-0.7778101	5.2560295	0.0600295	.	.	.	.	.	0	.	0	.	0	.	1.0	0.866	0	0	0.62	0	0	9107.64	83	0.0	6.1189	6	28	49	28	4	46	16	8	8	1.63636363636364	.	.	.	0	0	0	0	0	0	0	0	0.24	0.24	0.0
EGF98958	-0.7778101	5.2560295	0.0600295	.	.	.	.	.	0	.	0	.	0	.	1.0	0.866	0	0	0.62	0	0	9107.64	83	0.0	6.1189	6	28	49	28	4	46	16	8	8	1.63636363636364	.	.	.	0	0	0	0	0	0	0	0	0.24	0.24	0.0
EGG03649	-0.7778101	5.2560295	0.0600295	.	.	.	.	.	0	.	0	.	0	.	1.0	0.866	0	0	0.62	0	0	9107.64	83	0.0	6.1189	6	28	49	28	4	46	16	8	8	1.63636363636364	.	.	.	0	0	0	0	0	0	0	0	0.24	0.24	0.0
EGF97704	-0.7778101	5.2560295	0.0600295	.	.	.	.	.	0	.	0	.	0	.	1.0	0.866	0	0	0.62	0	0	9107.64	83	0.0	6.1189	6	28	49	28	4	46	16	8	8	1.63636363636364	.	.	.	0	0	0	0	0	0	0	0	0.24	0.24	0.0
EGG03302	-0.7778101	5.2560295	0.0600295	.	.	.	.	.	0	.	0	.	0	.	1.0	0.866	0	0	0.62	0	0	9107.64	83	0.0	6.1189	6	28	49	28	4	46	16	8	8	1.63636363636364	.	.	.	0	0	0	0	0	0	0	0	0.24	0.24	0.0
EGF98541	-0.7778101	5.2560295	0.0600295	.	.	.	.	.	0	.	0	.	0	.	1.0	0.866	0	0	0.62	0	0	9107.64	83	0.0	6.1189	6	28	49	28	4	46	16	8	8	1.63636363636364	.	.	.	0	0	0	0	0	0	0	0	0.24	0.24	0.0
EGF99258	-0.7778101	5.2560295	0.0600295	.	.	.	.	.	0	.	0	.	0	.	1.0	0.866	0	0	0.62	0	0	9107.64	83	0.0	6.1189	6	28	49	28	4	46	16	8	8	1.63636363636364	.	.	.	0	0	0	0	0	0	0	0	0.24	0.24	0.0
EGF99114	-0.7781303	0.1135005	0.1615005	.	.	.	.	.	0	.	0	.	0	.	0.346	0.646	0	0	0.2	0	0	26494.23	237	3.5	7.6444	6	76	126	63	28	130	52	29	23	0.957446808510638	.	.	.	0	0	0	0	0	0	0	0	8.44	9.79	0.0
EGG02627	-0.77854455	-10.0524565	-4.1064565	.	.	.	.	.	0	.	0	.	0	.	0.0	0.00900000000000001	0	1	0.44	0	1	46615.48	422	-22.0	4.1802	11	134	232	111	52	237	77	29	48	1.16279069767442	0.0	0.0	0.0	1	1	1	1	1	1	2	2	1.96	46.51	0.0
EGG07886	-0.779703	-0.797523000000001	4.142477	.	.	.	reduced_virulence,unaffected_pathogenicity	PHI:2921,PHI:1011,PHI:9058,PHI:2920,PHI:3919,PHI:9074,PHI:9075,PHI:552,PHI:397,PHI:48	0	.	0	.	0	AA1_3,AA1_2,AA1_1	0.0	0.01	1	1	0.47	0	0	70707.05	640	-1.0	6.4268	11	183	352	176	74	352	142	76	66	1.08888888888889	.	.	.	0	0	0	0	0	1	0	0	0.06	0.84	0.0
EGF97678	-0.7812631	3.8587265	-0.1312735	.	.	.	.	.	0	.	0	.	0	.	0.881	0.784	0	0	0.49	0	0	19408.51	172	-2.5	5.9917	3	49	93	43	33	95	38	20	18	1.17948717948718	.	.	.	0	0	0	0	0	0	0	0	0.01	1.74	0.0
EGF99053	-0.7813699	-4.0748525	-0.5028525	.	.	.	reduced_virulence	PHI:8598	0	.	0	.	0	CE4	0.002	0.236	0	0	0.43	0	0	34231.83	314	-7.0	4.7758	8	104	180	90	34	177	63	29	34	0.93421052631579	.	.	.	0	0	0	0	0	0	0	0	0.0	0.19	0.0
EGG02633	-0.78171206	-1.0126805	4.6513195	.	.	.	.	.	0	.	0	.	0	.	0.0	0.0560000000000001	1	1	0.04	0	0	55802.61	483	15.5	9.7735	2	108	214	114	49	214	149	85	64	1.98461538461538	1.0	0.0	0.0	1	0	1	1	1	0	0	0	0.47	0.47	0.0
EGG08400	-0.78344667	-0.739709999999999	3.64629	.	.	.	.	.	0	.	0	.	0	.	0.176	0.093	1	1	0.0500000000000001	0	0	14377.6	124	-6.5	4.4202	0	22	55	41	12	67	36	15	21	2.35714285714286	.	.	.	1	0	1	0	1	1	0	0	0.02	0.02	0.0
EGG04174	-0.78646934	-0.6254495	5.1825505	.	.	.	.	.	0	.	0	.	0	.	0.0	0.032	1	1	0.49	0	0	41105.74	379	12.0	8.9728	8	146	214	97	33	183	62	39	23	1.27692307692308	0.0	0.0	0.0	1	0	1	1	1	1	0	0	0.52	0.98	0.0
EGF99376	-0.7872553	-1.043888	1.950112	.	.	.	.	.	0	.	0	.	0	.	0.177	0.324	1	1	0.29	1	0	12254.0	109	-3.5	4.568	2	34	54	32	10	54	23	10	13	1.86666666666667	.	.	.	1	1	0	0	0	0	1	1	20.03	20.03	0.826086956521739
EGG05960	-0.78915524	-1.052067	4.695933	.	.	.	.	.	0	.	0	.	0	CE4	0.0	0.042	1	1	0.72	0	0	55797.13	526	-3.0	6.054	17	193	333	142	58	317	69	36	33	0.779310344827586	0.0	0.0	0.0	1	1	1	1	1	1	0	0	1.23	5.11	0.0
EGG11428	-0.7899277	4.0758285	-0.6821715	.	.	.	.	.	0	.	0	.	0	.	0.902	0.891	0	0	0.47	0	0	17576.32	156	4.0	7.6668	6	43	82	43	22	87	33	20	13	1.46153846153846	.	.	.	0	0	0	0	0	0	0	0	0.01	0.05	0.0
EGG11338	-0.7899277	4.3938435	-0.8861565	.	.	.	lethal,reduced_virulence,unaffected_pathogenicity,increased_virulence_(hypervirulence),loss_of_pathogenicity	PHI:1036,PHI:3478,PHI:861,PHI:3623,PHI:8752,PHI:62,PHI:3835,PHI:317,PHI:1119,PHI:3831,PHI:507,PHI:3279,PHI:787,PHI:7134,PHI:8036,PHI:4736,PHI:780,PHI:6950,PHI:6703,PHI:3833,PHI:269,PHI:2054,PHI:471,PHI:339,PHI:8035,PHI:2052,PHI:808,PHI:1061,PHI:3832,PHI:449,PHI:3834,PHI:182,PHI:7133,PHI:3280,PHI:270	0	.	0	.	0	.	0.98	0.9	0	0	0.14	0	0	21849.23	196	3.0	7.8679	7	59	103	60	18	110	46	25	21	1.14634146341463	.	.	.	0	0	0	0	0	0	0	0	0.44	0.44	0.0
EGG00054	-0.7932837	-3.995739	0.050261	.	.	.	reduced_virulence,unaffected_pathogenicity	PHI:144,PHI:7320	0	.	0	.	0	GH18	0.0	0.159	0	0	0.84	0	0	39780.53	369	-9.5	4.6227	4	133	220	103	51	210	69	31	38	1.07692307692308	.	.	.	0	0	0	0	0	0	0	0	0.0	1.28	0.0
EGG06496	-0.79383194	1.1798	-0.5062	.	.	.	.	.	0	.	0	.	0	.	0.989	0.292	0	0	0.45	0	0	12838.87	119	12.5	10.8653	0	50	70	13	12	47	28	21	7	0.722222222222222	.	.	.	0	0	0	0	0	0	0	0	0.0	0.0	0.0
EGG03654	-0.79471123	3.6604535	-0.4975465	.	.	.	.	.	0	.	0	.	0	.	0.995	0.698	0	0	0.25	0	0	12313.02	112	2.5	8.5106	2	31	63	27	6	58	27	15	12	0.9	.	.	.	0	0	0	0	0	0	0	0	0.0	0.0	0.0
EGF99738	-0.7958977	-1.0876825	1.9063175	.	.	.	.	.	0	.	0	.	0	.	0.02	0.481	1	1	0.24	1	0	35537.52	322	6.0	7.8004	10	109	169	98	31	168	70	40	30	1.09677419354839	.	.	.	1	1	1	0	0	1	1	1	0.2	20.99	0.0
EGF99859	-0.7963414	-0.979464999999999	-0.535465	.	.	.	lethal,reduced_virulence,unaffected_pathogenicity,increased_virulence_(hypervirulence),loss_of_pathogenicity	PHI:5271,PHI:784,PHI:2247,PHI:3301,PHI:9460,PHI:5440,PHI:2802,PHI:2312,PHI:7511,PHI:3866,PHI:2269,PHI:7696,PHI:4077,PHI:59,PHI:685,PHI:7485,PHI:2844,PHI:8929,PHI:2022,PHI:2837	0	.	0	.	0	.	0.39	0.536	0	0	0.2	0	0	30318.95	285	-0.5	6.3409	6	99	160	96	20	167	68	35	33	0.835616438356164	.	.	.	0	0	0	0	0	0	0	0	0.63	0.67	0.0
EGG13197	-0.79815316	-4.82549	-4.98749	.	.	.	.	.	0	.	0	.	0	.	0.922	0.105	0	1	0.21	0	1	8809.59	77	5.5	9.7437	3	23	31	29	13	51	12	9	3	2.0	0.0	0.0	0.0	1	1	1	1	0	0	2	2	29.08	43.76	0.739130434782609
EGG05644	-0.8026614	-1.8443515	-0.5403515	.	.	.	reduced_virulence	PHI:7075	0	.	0	.	0	.	0.016	0.6	0	0	0.18	0	0	36303.7	346	2.5	6.9698	3	123	198	120	21	203	79	43	36	0.686868686868687	.	.	.	0	0	0	0	0	0	0	0	0.23	0.76	0.0
EGG07262	-0.8026614	-1.3284685	-0.5244685	.	.	.	.	.	0	.	0	.	0	.	0.229	0.637	0	0	0.7	0	0	31835.03	300	9.5	9.759	0	109	174	100	30	167	64	38	26	1.01282051282051	.	.	.	0	0	0	0	0	0	0	0	0.0	0.02	0.0
EGG01973	-0.8029902	1.4121125	-0.5438875	.	.	.	.	.	0	.	0	.	0	.	0.806	0.52	0	0	0.17	0	0	27992.06	258	2.0	7.0027	7	87	151	84	22	146	55	30	25	0.872727272727273	.	.	.	0	0	0	0	0	0	0	0	0.0	0.13	0.0
EGG11492	-0.8029902	-0.577561	-0.535561	.	.	.	.	.	0	.	0	.	0	.	0.489	0.504	0	0	0.32	0	0	30261.4	280	6.5	8.0757	5	103	159	90	27	155	59	35	24	0.709677419354839	.	.	.	0	0	0	0	0	0	0	0	0.01	0.12	0.0
[truncated: 14,473 more rows]
[truncated: 18 more columns]
