# Supplementary material for: An automated and combinative method for the predictive ranking of candidate effector proteins of fungal plant pathogens
Source: Sci Rep. 2021 Oct 5;11:19731. doi: 10.1038/s41598-021-99363-0 (PMC8492765; doi:10.1038/s41598-021-99363-0)
Supplement: Supplementary file 2 — Supplementary Information 2. [file 41598_2021_99363_MOESM2_ESM.zip › Supp Data S2 - Raw Predector results tables for all the whole proteomes used for evaluation (listed in Supplementary Table S2)/pyr_trirep_M4.tsv]

name	effector_score	manual_effector_score	manual_secretion_score	phibase_effector	phibase_virulence	phibase_lethal	phibase_phenotypes	phibase_matches	effector_match	effector_matches	pfam_match	pfam_matches	dbcan_match	dbcan_matches	effectorp1	effectorp2	is_secreted	any_signal_peptide	apoplastp	single_transmembrane	multiple_transmembrane	molecular_weight	residue_number	charge	isoelectric_point	aa_c_number	aa_tiny_number	aa_small_number	aa_aliphatic_number	aa_aromatic_number	aa_nonpolar_number	aa_charged_number	aa_basic_number	aa_acidic_number	fykin_gap	localizer_nuclear	localizer_chloro	localizer_mito	signalp3_nn	signalp3_hmm	signalp4	signalp5	deepsig	phobius_sp	phobius_tmcount	tmhmm_tmcount	tmhmm_first_60	tmhmm_exp_aa	tmhmm_first_tm_sp_coverage
PWO18506.1	3.9263487	11.82	6.0	.	.	.	.	.	0	.	0	.	0	.	1.0	0.97	1	1	0.85	0	0	10087.47	92	0.0	6.407	8	35	58	22	13	53	19	10	9	1.5	0.0	0.0	0.0	1	1	1	1	1	1	0	0	8.13	8.13	0.0
PWO12625.1	3.9263487	11.82	6.0	.	.	.	.	.	0	.	0	.	0	.	1.0	0.97	1	1	0.85	0	0	10087.47	92	0.0	6.407	8	35	58	22	13	53	19	10	9	1.5	0.0	0.0	0.0	1	1	1	1	1	1	0	0	8.13	8.13	0.0
PWO05935.1	3.6505656	11.802	6.0	.	.	.	.	.	0	.	0	.	0	.	1.0	0.967	1	1	0.94	0	0	10214.55	96	2.5	7.8051	8	40	60	22	10	57	17	10	7	1.08333333333333	0.0	0.0	0.0	1	1	1	1	1	1	0	0	2.55	2.55	0.0
PWO19351.1	3.5204587	11.496928	5.940928	.	.	.	.	.	0	.	0	.	0	.	0.995	0.931	1	1	0.39	0	0	16193.95	146	3.0	7.1573	3	47	77	38	21	74	35	21	14	1.125	0.0	0.0	0.0	1	1	1	1	1	1	0	0	0.11	0.15	0.0
PWO16491.1	3.2822587	16.6731995	5.9911995	.	.	.	effector_(plant_avirulence_determinant)	PHI:6834	0	.	0	.	0	.	0.999	0.948	1	1	0.72	0	0	15953.48	145	7.0	8.9688	6	43	82	47	13	86	36	22	14	1.05263157894737	0.0	0.0	0.0	1	1	1	1	1	1	0	0	0.03	0.03	0.0
PWO19136.1	3.2609184	11.7774445	5.9994445	.	.	.	.	.	0	.	0	.	0	.	0.999	0.964	1	1	0.81	0	0	14536.41	131	1.0	7.0001	8	45	76	31	18	72	28	15	13	1.625	0.0	0.0	0.0	1	1	1	1	1	1	0	0	0.64	0.64	0.0
PWO15115.1	3.2339644	11.784	6.0	.	.	.	.	.	0	.	0	.	0	.	1.0	0.964	1	1	0.85	0	0	8715.76	81	-0.5	6.1776	8	40	50	18	12	44	15	8	7	1.0	0.0	0.0	0.0	1	1	1	1	1	1	0	0	0.08	0.09	0.0
PWO19005.1	3.1797636	16.392449	5.884449	.	.	.	loss_of_pathogenicity,increased_virulence_(hypervirulence),reduced_virulence,effector_(plant_avirulence_determinant)	PHI:4924,PHI:1081,PHI:534,PHI:8380	1	PtrToxA,ChToxA,PnToxA	1	PF11584	0	.	0.995	0.923	1	1	0.48	0	0	19707.34	178	-1.0	5.2667	2	53	96	57	12	96	37	18	19	1.17142857142857	0.0	1.0	0.0	1	1	1	1	1	1	0	0	0.24	0.25	0.0
PWO11353.1	3.07993	11.754	6.0	.	.	.	.	.	0	.	0	.	0	.	1.0	0.959	1	1	0.21	0	0	12747.51	114	-0.5	6.2029	8	41	59	26	14	62	29	15	14	1.13636363636364	1.0	0.0	0.0	1	1	1	1	1	1	0	0	0.01	0.01	0.0
PWO11248.1	3.0202634	11.67	6.0	.	.	.	.	.	0	.	0	.	0	.	1.0	0.945	1	1	0.8	0	0	7084.11	65	-2.0	4.4665	5	23	40	19	5	37	14	6	8	1.53846153846154	0.0	0.0	0.0	1	1	1	1	1	1	0	0	0.45	0.45	0.0
PWO16857.1	2.9920974	11.4830445	5.9990445	.	.	.	.	.	0	.	0	.	0	.	1.0	0.914	1	1	0.63	0	0	19106.54	174	1.0	6.9739	10	57	106	38	18	96	44	23	21	1.02325581395349	0.0	0.0	0.0	1	1	1	1	1	1	0	0	0.06	0.06	0.0
PWO17353.1	2.9877493	10.650024	5.874024	.	.	.	.	.	0	.	0	.	0	.	0.995	0.801	1	1	0.44	0	0	19611.31	185	4.5	8.8263	1	66	109	69	21	111	37	22	15	0.816326530612245	0.0	0.0	0.0	1	1	1	1	1	1	0	0	1.63	2.15	0.0
PWO06551.1	2.9811132	11.531998	5.999998	.	.	.	.	.	0	.	0	.	0	.	0.994	0.928	1	1	0.87	0	0	9296.67	86	3.0	8.229	6	35	54	26	9	53	13	8	5	0.739130434782609	0.0	0.0	0.0	1	1	1	1	1	1	0	0	1.46	1.46	0.0
PWO08240.1	2.9657776	11.6577995	5.9997995	.	.	.	.	.	0	.	0	.	0	.	1.0	0.943	1	1	0.56	0	0	12963.63	121	-0.5	5.8307	8	45	75	40	10	71	28	14	14	0.939393939393939	0.0	0.0	0.0	1	1	1	1	1	1	0	0	0.1	0.27	0.0
PWO06042.1	2.9377246	16.022561	5.640561	.	.	.	unaffected_pathogenicity,effector_(plant_avirulence_determinant)	PHI:3378,PHI:3216	1	MoCDIP4	1	PF03443	1	AA9	0.985	0.912	1	1	0.36	0	0	18949.48	173	3.5	7.8114	3	55	96	49	22	99	40	23	17	1.04651162790698	0.0	0.0	0.0	1	1	1	1	1	1	0	0	2.48	2.48	0.0
PWO15772.1	2.9047236	11.2017	5.9997	.	.	.	.	.	0	.	0	.	0	.	0.987	0.88	1	1	0.77	0	0	14011.67	128	-3.0	4.4814	7	52	75	29	19	78	19	8	11	0.861111111111111	0.0	0.0	0.0	1	1	1	1	1	1	0	0	3.94	4.02	0.0
PWO06237.1	2.9027252	11.3843995	5.9963995	.	.	.	.	.	0	.	0	.	0	.	0.992	0.906	1	1	0.92	0	0	17423.53	161	0.5	6.6792	6	59	100	43	18	91	32	17	15	0.926829268292683	0.0	0.0	0.0	1	1	1	1	1	1	0	0	2.74	2.74	0.0
PWO14363.1	2.79846	11.748	6.0	.	.	.	.	.	0	.	0	.	0	.	1.0	0.958	1	1	0.83	0	0	8542.92	82	0.5	6.8156	8	36	53	24	6	53	13	7	6	0.833333333333333	0.0	0.0	0.0	1	1	1	1	1	1	0	1	21.76	21.76	0.652173913043478
PWO14414.1	2.7876465	10.514726	5.990726	.	.	.	.	.	0	.	0	.	0	.	0.916	0.838	1	1	0.37	0	0	20692.31	189	4.0	8.7353	3	63	111	56	19	100	41	23	18	0.978723404255319	0.0	0.0	0.0	1	1	1	1	1	1	0	0	6.18	6.18	0.0
PWO07263.1	2.745541	15.1026695	5.9806695	.	.	.	.	.	0	.	1	PF16541	0	.	0.862	0.825	1	1	0.81	0	0	17549.63	163	0.0	6.4661	4	67	99	39	24	91	30	16	14	1.15384615384615	0.0	0.0	0.0	1	1	1	1	1	1	0	0	4.94	4.96	0.0
PWO12846.1	2.7131245	10.92	6.0	.	.	.	.	.	0	.	0	.	0	.	0.999	0.821	1	1	0.68	0	0	9725.98	93	3.0	7.6748	5	39	62	22	7	51	23	14	9	0.419354838709678	0.0	0.0	0.0	1	1	1	1	1	1	0	0	3.19	3.19	0.0
PWO18151.1	2.7049608	11.556	6.0	.	.	.	.	.	0	.	0	.	0	.	1.0	0.926	1	1	0.85	0	0	10089.45	93	1.5	7.4744	7	35	57	22	11	56	14	8	6	0.88	0.0	0.0	0.0	1	1	1	1	1	1	0	0	0.02	0.02	0.0
PWO09249.1	2.7049608	11.556	6.0	.	.	.	.	.	0	.	0	.	0	.	1.0	0.926	1	1	0.92	0	0	7492.5	69	2.0	7.4797	8	31	44	17	8	39	11	7	4	0.9375	0.0	0.0	0.0	1	1	1	1	1	1	0	0	2.38	2.38	0.0
PWO16481.1	2.6979191	15.828334	5.878334	.	.	.	.	.	1	MoCDIP5	0	.	0	.	0.962	0.863	1	1	0.47	0	0	18887.22	174	5.5	8.6577	3	69	101	53	22	99	36	22	14	0.78	0.0	0.0	0.0	1	1	1	1	1	1	0	0	0.21	0.21	0.0
PWO06698.1	2.674876	11.2499965	5.9999965	.	.	.	.	.	0	.	0	.	0	.	0.993	0.882	1	1	0.49	0	0	8880.4	81	2.0	8.1071	4	29	44	24	6	45	18	10	8	1.17647058823529	0.0	0.0	0.0	1	1	1	1	1	1	0	0	0.03	0.03	0.0
PWO12626.1	2.6554687	11.67	6.0	.	.	.	.	.	0	.	0	.	0	.	1.0	0.945	1	1	0.83	0	0	9934.14	92	-1.0	6.035	10	41	56	20	14	53	21	11	10	1.04545454545455	0.0	0.0	0.0	1	1	1	1	1	1	0	0	15.63	15.63	0.0
PWO06910.1	2.6544242	9.6784325	5.9984325	.	.	.	reduced_virulence,unaffected_pathogenicity	PHI:572,PHI:567,PHI:2213,PHI:571,PHI:546,PHI:570,PHI:2214,PHI:2210,PHI:573,PHI:2211	1	FgXYLA	1	PF00457	1	GH11,CBM60	0.035	0.745	1	1	0.82	0	0	24875.26	231	2.0	8.205	0	94	139	59	32	125	27	15	12	1.01754385964912	0.0	0.0	0.0	1	1	1	1	1	1	0	0	11.07	11.08	0.0
PWO06073.1	2.6456635	-0.252580499999999	-4.4465805	.	.	.	.	.	0	.	0	.	0	.	0.774	0.925	0	1	0.26	0	1	23840.23	211	2.5	8.4079	2	67	100	61	28	111	49	26	23	1.68571428571429	0.0	0.0	0.0	1	1	1	1	1	1	1	2	21.25	43.42	0.85
PWO15605.1	2.639311	10.4099805	5.7959805	.	.	.	.	.	0	.	0	.	0	.	0.947	0.822	1	1	0.59	0	0	24071.52	228	0.0	6.476	8	88	136	70	20	133	49	26	23	0.816666666666667	0.0	0.0	0.0	1	1	1	1	1	1	0	0	9.62	23.8	0.0
PWO14470.1	2.6284518	15.416892	5.988892	.	.	.	reduced_virulence,increased_virulence_(hypervirulence)	PHI:4845,PHI:179,PHI:4620,PHI:5550,PHI:180	0	.	1	PF03211	0	PL3_3,PL3,PL3_1,PL3_4,PL3_2,PL3_5	0.967	0.771	1	1	0.95	0	0	26349.0	255	10.0	8.9383	10	108	163	71	19	144	49	30	19	1.02898550724638	0.0	0.0	0.0	1	1	1	1	1	1	0	0	6.02	6.02	0.0
PWO14745.1	2.6129873	11.364	6.0	.	.	.	.	.	0	.	0	.	0	.	0.988	0.906	1	1	0.74	0	0	10207.65	96	5.0	8.7582	6	44	61	25	6	51	19	12	7	0.75	0.0	0.0	0.0	1	1	1	1	1	1	0	0	0.23	0.25	0.0
PWO19233.1	2.5990577	11.706	6.0	.	.	.	.	.	0	.	0	.	0	.	1.0	0.951	1	1	0.47	0	0	10963.49	99	-0.5	6.1922	9	37	56	25	12	56	25	13	12	1.0	0.0	0.0	0.0	1	1	1	1	1	1	0	0	14.0	14.0	0.0
PWO13309.1	2.59338	10.5921865	5.9001865	.	.	.	.	.	0	.	0	.	0	GH5_41	0.972	0.81	1	1	0.64	0	0	15838.01	147	1.0	7.1994	0	51	85	51	17	86	28	15	13	1.23529411764706	0.0	0.0	0.0	1	1	1	1	1	1	0	0	3.51	3.53	0.0
PWO19197.1	2.5930264	11.634	6.0	.	.	.	.	.	0	.	0	.	0	.	1.0	0.939	1	1	0.79	0	0	9579.86	88	2.5	7.2767	6	33	51	20	14	54	19	12	7	0.846153846153846	0.0	0.0	0.0	1	1	1	1	1	1	0	0	1.65	1.65	0.0
PWO13682.1	2.5919478	6.636	6.0	.	.	.	.	.	0	.	0	.	0	.	0.501	0.605	1	1	0.48	0	0	7187.2	66	-4.0	3.9644	3	20	38	22	9	45	10	3	7	0.947368421052632	0.0	0.0	0.0	1	1	1	1	1	1	0	0	4.26	4.26	0.0
PWO16009.1	2.5919478	4.875991	5.721991	.	.	.	.	.	0	.	0	.	0	.	0.205	0.654	1	1	0.63	0	0	15545.32	144	-9.0	4.017	4	49	83	42	15	80	24	8	16	1.06666666666667	0.0	0.0	0.0	1	1	1	1	1	1	0	0	0.18	0.18	0.0
PWO10193.1	2.5826514	11.5739905	5.9999905	.	.	.	.	.	0	.	0	.	0	.	1.0	0.929	1	1	0.81	0	0	11482.94	105	1.5	7.1065	8	41	63	26	12	55	23	13	10	1.14285714285714	0.0	0.0	0.0	1	1	1	1	1	1	0	0	0.07	0.07	0.0
PWO06946.1	2.559717	13.83815	5.99415	.	.	.	increased_virulence_(hypervirulence),reduced_virulence,unaffected_pathogenicity,effector_(plant_avirulence_determinant)	PHI:695,PHI:3127,PHI:5540,PHI:3167,PHI:6417,PHI:2118,PHI:3221,PHI:3209,PHI:5103,PHI:3164,PHI:9428	1	MoMSP1	1	PF07249	0	.	0.754	0.72	1	1	0.92	0	0	14242.92	136	0.0	6.4252	4	59	84	40	15	81	17	9	8	0.918918918918919	0.0	0.0	0.0	1	1	1	1	1	1	0	0	0.55	0.57	0.0
PWO14184.1	2.5520947	13.849099	5.975099	.	.	.	effector_(plant_avirulence_determinant)	PHI:6495,PHI:5576,PHI:5495,PHI:5543,PHI:2404,PHI:6494	1	Mg1LysM,Mg3LysM,MoSlp1,MgxLysM,CfEcp6	1	PF01476	1	CBM50	0.837	0.642	1	1	0.95	0	0	24162.54	234	-3.0	4.6965	11	96	154	80	14	140	33	15	18	0.875	0.0	0.0	0.0	1	1	1	1	1	1	0	0	1.74	1.82	0.0
PWO11377.1	2.5467734	10.983647	5.973647	.	.	.	.	.	0	.	0	.	0	.	0.987	0.848	1	1	0.91	0	0	19828.52	187	0.0	6.4476	10	76	115	50	19	109	32	17	15	0.9375	0.0	0.0	0.0	1	1	1	1	1	1	0	0	1.41	1.41	0.0
PWO13032.1	2.5387838	10.8367235	5.5047235	.	.	.	reduced_virulence	PHI:8606	0	.	0	.	0	CE2,CE3	0.928	0.794	1	1	0.59	0	0	26180.74	248	8.0	10.4069	0	85	151	87	18	139	46	28	18	0.983870967741936	0.0	0.0	0.0	1	1	1	1	0	1	0	0	16.92	16.98	0.0
PWO15150.1	2.5306249	13.8032105	5.9892105	.	.	.	reduced_virulence,unaffected_pathogenicity	PHI:3972,PHI:8589	0	.	1	PF00187	0	CE4,CBM18	0.683	0.786	1	1	0.63	0	0	31889.98	294	6.5	7.5955	11	104	170	72	35	165	64	38	26	0.85	0.0	0.0	0.0	1	1	1	1	1	1	0	0	10.41	10.41	0.0
PWO10426.1	2.526943	11.0104985	5.9764985	.	.	.	.	.	0	.	0	.	0	.	0.961	0.878	1	1	0.94	0	0	15760.6	147	2.0	7.1802	8	67	93	27	19	75	28	16	12	1.0	0.0	0.0	0.0	1	1	1	1	1	1	0	0	0.3	0.3	0.0
PWO11322.1	2.5197167	11.436	6.0	.	.	.	.	.	0	.	0	.	0	.	0.999	0.907	1	1	0.72	0	0	11705.16	107	-1.5	5.9262	6	37	67	25	15	61	17	9	8	1.03846153846154	0.0	0.0	0.0	1	1	1	1	1	1	0	0	2.75	2.78	0.0
PWO12566.1	2.5071938	10.7869545	5.9809545	.	.	.	.	.	0	.	0	.	0	.	0.973	0.828	1	1	0.1	0	0	14373.45	131	1.0	7.584	4	42	74	41	12	75	27	14	13	1.0	0.0	0.0	0.0	1	1	1	1	1	1	0	0	1.93	1.94	0.0
PWO09140.1	2.4885194	10.6295825	5.9855825	.	.	.	.	.	0	.	0	.	0	.	0.993	0.781	1	1	0.46	0	0	23259.81	222	5.5	7.9458	11	91	127	84	13	131	42	25	17	0.672131147540984	1.0	1.0	0.0	1	1	1	1	1	1	0	0	1.48	2.62	0.0
PWO07788.1	2.4792452	10.8659995	5.9999995	.	.	.	.	.	0	.	0	.	0	.	1.0	0.811	1	1	0.32	0	0	6525.56	60	3.0	9.3235	2	23	32	21	3	32	15	9	6	1.0	1.0	0.0	0.0	1	1	1	1	1	1	0	0	1.54	1.54	0.0
PWO14946.1	2.4735045	4.5305985	5.9825985	.	.	.	.	.	0	.	0	.	0	GH131	0.113	0.645	1	1	0.87	0	0	31371.06	286	2.5	7.8448	2	93	161	79	34	147	52	28	24	1.38983050847458	0.0	0.0	0.0	1	1	1	1	1	1	0	0	0.75	0.76	0.0
PWO18963.1	2.4711359	8.7776935	5.6996935	.	.	.	.	.	0	.	0	.	0	.	0.735	0.778	1	1	0.71	0	0	17626.78	162	-3.5	4.6459	4	56	100	52	19	93	31	14	17	1.13888888888889	0.0	0.0	0.0	1	1	1	1	1	1	0	0	0.59	0.59	0.0
PWO08305.1	2.4567616	10.7338145	5.7538145	.	.	.	.	.	0	.	0	.	0	.	0.997	0.833	1	1	0.2	0	0	19818.66	176	-2.5	5.599	8	39	100	48	19	98	48	24	24	1.29411764705882	0.0	0.0	0.0	1	1	1	1	1	1	0	0	0.05	0.06	0.0
PWO18069.1	2.4534123	15.6471985	5.9971985	.	.	.	.	.	1	MoBas2	0	.	0	.	0.993	0.782	1	1	0.76	0	0	11701.99	113	-7.5	3.994	7	49	71	33	10	70	19	6	13	0.594594594594595	0.0	0.0	0.0	1	1	1	1	1	1	0	0	0.18	0.18	0.0
PWO18940.1	2.4362476	10.7996475	5.9996475	.	.	.	.	.	0	.	0	.	0	GH45	0.993	0.807	1	1	0.86	0	0	24234.23	227	3.5	7.8027	14	96	147	50	24	128	42	23	19	0.9	0.0	0.0	0.0	1	1	1	1	1	1	0	0	0.07	0.07	0.0
PWO11506.1	2.419665	7.9970435	5.9990435	.	.	.	.	.	0	.	0	.	0	.	0.683	0.65	1	1	0.84	0	0	14305.04	136	2.5	7.6975	4	59	87	35	15	77	22	13	9	0.75	0.0	0.0	0.0	1	1	1	1	1	1	0	0	4.57	5.11	0.0
PWO06151.1	2.4088256	11.1231	5.9991	.	.	.	.	.	0	.	0	.	0	.	1.0	0.854	1	1	0.85	0	0	12722.34	124	0.0	6.1122	8	50	83	44	3	71	18	9	9	0.771428571428571	0.0	0.0	0.0	1	1	1	1	1	1	0	0	3.2	3.2	0.0
PWO19294.1	2.4084458	9.773933	5.999933	.	.	.	.	.	0	.	0	.	0	.	0.983	0.646	1	1	0.67	0	0	11195.27	106	9.0	9.15	6	40	61	33	10	66	18	15	3	0.59375	0.0	0.0	0.0	1	1	1	1	1	1	0	0	5.28	5.29	0.0
PWO07549.1	2.406441	9.5458375	5.9458375	.	.	.	.	.	0	.	0	.	0	.	0.834	0.766	1	1	0.16	0	0	12724.66	117	3.0	7.9011	2	40	58	33	12	67	33	19	14	0.964285714285714	1.0	0.0	0.0	1	1	1	1	1	1	0	1	18.41	18.41	0.782608695652174
PWO06055.1	2.403386	9.23739	5.99539	.	.	.	reduced_virulence,unaffected_pathogenicity,increased_virulence_(hypervirulence)	PHI:568,PHI:6978,PHI:2364,PHI:2043,PHI:7911,PHI:2207,PHI:569,PHI:2204,PHI:4246,PHI:7912,PHI:2209,PHI:2206,PHI:2208	1	CfTom1	1	PF00331	1	GH10	0.014	0.693	1	1	0.83	0	0	35532.01	329	6.5	8.7071	4	116	190	97	36	179	65	37	28	1.1	0.0	0.0	0.0	1	1	1	1	1	1	0	0	0.06	0.06	0.0
PWO09095.1	2.4024212	8.941091	5.987091	.	.	.	reduced_virulence,unaffected_pathogenicity,effector_(plant_avirulence_determinant)	PHI:4980,PHI:2978,PHI:6869,PHI:6868	0	.	0	.	0	GH12	0.0610000000000001	0.598	1	1	0.7	0	0	26566.53	238	2.5	8.1738	3	88	140	59	40	130	29	16	13	1.5	0.0	0.0	0.0	1	1	1	1	1	1	0	0	0.4	0.51	0.0
PWO18159.1	2.3915122	5.0085	5.9985	.	.	.	.	.	0	.	0	.	0	.	0.229	0.606	1	1	0.72	0	0	17681.66	166	-2.0	5.4961	8	73	110	41	18	89	24	12	12	0.725	0.0	0.0	0.0	1	1	1	1	1	1	0	0	7.59	7.6	0.0
PWO06153.1	2.3902068	11.4289495	5.9929495	.	.	.	.	.	0	.	0	.	0	.	0.999	0.907	1	1	0.71	0	0	12745.46	121	1.0	7.3808	8	51	71	36	9	72	17	9	8	0.903225806451613	0.0	0.0	0.0	1	1	1	1	1	1	0	0	0.03	0.05	0.0
PWO13595.1	2.3763223	14.996696	5.970696	.	.	.	unaffected_pathogenicity,effector_(plant_avirulence_determinant)	PHI:7378,PHI:7379	0	.	1	PF01476	1	CBM50	0.977	0.694	1	1	0.83	0	0	18516.02	170	-1.5	5.9499	8	62	105	52	21	97	27	14	13	1.11111111111111	0.0	0.0	0.0	1	1	1	1	1	1	0	0	0.06	0.08	0.0
PWO18788.1	2.3763223	14.715355	5.953355	.	.	.	reduced_virulence,increased_virulence_(hypervirulence)	PHI:4845,PHI:6858,PHI:179,PHI:5550,PHI:4620,PHI:180	0	.	1	PF03211	0	PL3_3,PL3,PL3_1,PL3_4,PL3_2,PL3_5	0.927	0.7	1	1	0.89	0	0	28314.96	273	0.5	6.6078	11	108	183	84	18	149	57	30	27	1.0	0.0	0.0	0.0	1	1	1	1	1	1	0	0	0.42	0.42	0.0
PWO07059.1	2.3763223	3.723444	5.997444	.	.	.	.	.	0	.	0	.	0	GH43_10,GH43_12,GH43_31,GH43_26,GH43_29,GH43_18,GH43_14,GH43_3,GH43_33,GH43_8,GH43_5,GH43_19,GH43_6,GH159,GH43,GH43_34,GH43_9,GH43_7,GH43_4,GH43_30	0.00700000000000001	0.614	1	1	0.82	0	0	34108.28	319	6.5	8.1284	7	127	198	84	49	194	52	31	21	1.0	0.0	0.0	0.0	1	1	1	1	1	1	0	0	2.45	2.53	0.0
PWO13579.1	2.3709767	14.541441	5.527441	.	.	.	loss_of_pathogenicity,increased_virulence_(hypervirulence),unaffected_pathogenicity	PHI:407,PHI:2849,PHI:2383,PHI:69	0	.	1	PF01083	0	CE5	0.934	0.735	1	1	0.5	0	0	26381.99	253	3.0	8.1074	4	99	150	85	15	142	54	29	25	0.782608695652174	0.0	0.0	0.0	1	1	1	1	1	1	0	0	0.32	0.46	0.0
PWO10718.1	2.3676376	10.666449	5.962449	.	.	.	.	.	0	.	0	.	0	.	0.984	0.8	1	1	0.14	0	0	12949.96	117	1.0	7.7828	2	32	62	38	9	62	27	14	13	1.55	0.0	0.0	0.0	1	1	1	1	1	1	0	0	0.23	0.23	0.0
PWO07875.1	2.3625245	11.393999	5.999999	.	.	.	.	.	0	.	0	.	0	.	1.0	0.899	1	1	0.85	0	0	11474.93	107	0.5	6.7872	10	43	71	30	8	57	19	10	9	1.375	0.0	0.0	0.0	1	1	1	1	1	1	0	0	3.96	3.96	0.0
PWO12560.1	2.3494067	3.855768	5.997768	.	.	.	.	.	0	.	0	.	0	.	0.023	0.62	1	1	0.77	0	0	20675.71	200	-0.5	6.2105	3	82	128	63	18	125	27	14	13	0.71875	0.0	0.0	0.0	1	1	1	1	1	1	0	0	0.7	0.74	0.0
PWO17584.1	2.3411374	10.3777705	5.9977705	.	.	.	.	.	0	.	0	.	0	.	0.919	0.811	1	1	0.49	0	0	14737.59	135	2.0	7.6574	4	52	81	43	18	80	25	14	11	0.789473684210526	0.0	0.0	0.0	1	1	1	1	1	1	0	0	1.05	1.06	0.0
PWO08232.1	2.3317568	11.117949	5.999949	.	.	.	.	.	0	.	0	.	0	.	0.999	0.854	1	1	0.8	0	0	11547.09	109	0.5	6.835	7	46	67	28	9	61	15	8	7	0.958333333333333	0.0	0.0	0.0	1	1	1	1	1	1	0	0	0.25	0.25	0.0
PWO11195.1	2.3302674	10.205992	5.999992	.	.	.	.	.	0	.	0	.	0	.	1.0	0.701	1	1	0.79	0	0	36927.66	357	4.5	8.3557	5	127	243	78	20	177	40	23	17	1.02857142857143	1.0	0.0	0.0	1	1	1	1	1	1	0	0	0.0	0.01	0.0
PWO19167.1	2.3287003	9.682605	5.996605	.	.	.	unaffected_pathogenicity,effector_(plant_avirulence_determinant)	PHI:1575,PHI:3378,PHI:1581,PHI:3216	1	MoCDIP4	1	PF03443	1	AA9	0.183	0.598	1	1	0.92	0	0	23561.52	222	5.5	8.4551	4	86	139	64	27	132	30	19	11	0.846153846153846	0.0	0.0	0.0	1	1	1	1	1	1	0	0	0.61	0.65	0.0
PWO08381.1	2.3142426	14.9430965	5.3890965	.	.	.	reduced_virulence,unaffected_pathogenicity,increased_virulence_(hypervirulence)	PHI:548,PHI:2305	0	.	0	.	0	.	0.983	0.776	1	1	0.16	0	0	14979.13	138	-1.5	5.6948	2	43	70	42	11	76	38	19	19	1.03125	1.0	0.0	0.0	1	1	1	1	1	1	0	0	0.32	0.32	0.0
PWO11513.1	2.3098128	10.932	6.0	.	.	.	.	.	0	.	0	.	0	.	0.99	0.832	1	1	0.79	0	0	10857.12	99	0.0	6.4694	6	40	58	22	15	53	23	13	10	1.1	0.0	0.0	0.0	1	1	1	1	1	1	0	0	8.31	8.31	0.0
PWO07163.1	2.301292	11.298	6.0	.	.	.	.	.	0	.	0	.	0	.	0.993	0.89	1	1	0.87	0	0	12527.98	114	1.0	7.4674	6	44	70	28	14	68	21	11	10	0.741935483870968	0.0	0.0	0.0	1	1	1	1	1	1	0	1	17.92	17.93	0.739130434782609
PWO08000.1	2.2992535	3.5901985	5.9841985	.	.	.	.	.	0	.	0	.	0	.	0.002	0.599	1	1	0.78	0	0	37364.56	348	9.0	8.2183	12	125	210	90	37	199	63	38	25	0.921348314606742	0.0	1.0	0.0	1	1	1	1	1	1	0	0	0.14	0.14	0.0
PWO13241.1	2.2980158	9.508152	5.800152	.	.	.	.	.	0	.	0	.	0	.	0.912	0.706	1	1	0.71	0	0	22157.89	203	1.0	7.0402	6	73	117	47	22	107	44	23	21	0.96	0.0	0.0	0.0	1	1	1	1	1	1	0	0	6.69	6.69	0.0
PWO08761.1	2.291635	10.418628	5.684628	.	.	.	.	.	0	.	0	.	0	.	0.96	0.829	1	1	0.3	0	0	21113.0	191	-0.5	6.3297	3	60	101	64	21	101	44	23	21	1.31578947368421	0.0	0.0	0.0	1	1	1	1	1	1	0	0	0.13	0.14	0.0
PWO12094.1	2.272338	4.7747495	5.9987495	.	.	.	.	.	0	.	0	.	0	.	0.097	0.699	1	1	0.7	0	0	9938.18	89	-1.0	4.8016	2	31	50	22	12	48	13	6	7	1.31578947368421	0.0	0.0	0.0	1	1	1	1	1	1	0	0	0.02	0.02	0.0
PWO12541.1	2.2583656	10.536743	5.994743	.	.	.	.	.	0	.	0	.	0	.	0.995	0.762	1	1	0.48	0	0	15364.19	142	-2.5	5.0825	4	44	88	37	11	69	31	15	16	1.09677419354839	0.0	0.0	0.0	1	1	1	1	1	1	0	0	0.01	0.01	0.0
PWO12750.1	2.2580225	11.923897	5.993897	.	.	.	.	.	0	.	1	PF01083	0	CE5	0.577	0.578	1	1	0.92	0	0	23306.13	228	4.5	7.9643	10	105	151	72	21	138	26	16	10	0.802816901408451	0.0	0.0	0.0	1	1	1	1	1	1	0	0	0.05	0.26	0.0
PWO18087.1	2.2559104	5.922824	5.898824	.	.	.	.	.	0	.	0	.	0	.	0.37	0.634	1	1	0.46	0	0	28918.76	268	5.0	8.1472	7	103	156	79	24	144	57	32	25	0.918032786885246	0.0	1.0	0.0	1	1	1	1	1	1	0	0	0.01	0.06	0.0
PWO10891.1	2.2559104	9.0324765	5.7664765	.	.	.	reduced_virulence	PHI:4212,PHI:4242,PHI:432	1	FGL1	1	PF01764	0	.	0.111	0.6	1	1	0.6	0	0	32153.59	304	3.0	7.3249	6	110	183	97	29	175	60	33	27	0.921052631578947	0.0	0.0	0.0	1	1	1	1	1	1	0	0	0.9	1.4	0.0
PWO12084.1	2.2559104	3.984309	5.970309	.	.	.	.	.	0	.	0	.	0	.	0.01	0.659	1	1	0.46	0	0	37856.68	343	6.0	7.7277	12	113	196	71	45	188	68	39	29	1.0375	0.0	0.0	0.0	1	1	1	1	1	1	0	0	0.01	0.02	0.0
PWO06806.1	2.2559104	6.8541885	5.8341885	.	.	.	.	.	0	.	0	.	0	.	0.516	0.654	1	1	0.72	0	0	30704.12	277	8.5	8.3417	12	94	160	85	36	161	57	34	23	1.08064516129032	0.0	0.0	0.0	1	1	1	1	1	1	0	0	0.19	0.2	0.0
PWO12963.1	2.2516315	9.4370725	5.9910725	.	.	.	unaffected_pathogenicity,effector_(plant_avirulence_determinant)	PHI:1575,PHI:3378,PHI:1581,PHI:3216	1	MoCDIP4	1	PF03443	1	AA9	0.108	0.633	1	1	0.8	0	0	25680.1	238	5.0	8.3083	5	91	142	63	32	142	39	23	16	0.761194029850746	0.0	0.0	0.0	1	1	1	1	1	1	0	0	0.29	0.3	0.0
PWO18269.1	2.2441497	10.091794	5.993794	.	.	.	.	.	0	.	0	.	0	.	0.879	0.804	1	1	0.76	0	0	19435.68	178	-0.5	6.2055	8	70	110	41	22	96	35	18	17	0.975609756097561	0.0	0.0	0.0	1	1	1	1	1	1	0	0	0.57	0.57	0.0
PWO06434.1	2.228808	3.666506	5.862506	.	.	.	.	.	0	.	0	.	0	PL1,PL1_2	0.0	0.634	1	1	0.81	0	0	42242.1	402	1.5	7.2715	1	147	256	119	36	226	71	37	34	1.03883495145631	0.0	1.0	0.0	1	1	1	1	1	1	0	0	0.11	0.12	0.0
PWO13231.1	2.216062	7.35594	5.93394	.	.	.	.	.	0	.	0	.	0	.	0.596	0.641	1	1	0.49	0	0	29322.16	267	7.0	8.7357	3	87	152	79	27	138	57	34	23	1.03636363636364	1.0	0.0	0.0	1	1	1	1	1	1	0	0	0.01	0.49	0.0
PWO16341.1	2.216062	9.3299985	5.9859985	.	.	.	unaffected_pathogenicity	PHI:1575,PHI:3378,PHI:1581	0	.	1	PF03443	1	AA9	0.12	0.604	1	1	0.73	0	0	32010.35	291	4.0	7.0952	4	99	166	69	45	152	64	37	27	0.972972972972973	0.0	0.0	0.0	1	1	1	1	1	1	0	0	2.93	2.94	0.0
PWO12558.1	2.2156491	15.229087	5.837087	.	.	.	unaffected_pathogenicity,effector_(plant_avirulence_determinant)	PHI:3378,PHI:3216	1	MoCDIP4	1	PF03443	1	AA9	0.933	0.799	1	1	0.46	0	0	21046.75	194	2.5	6.9649	3	64	114	55	26	112	43	25	18	0.816326530612245	0.0	0.0	0.0	1	1	1	1	1	1	0	1	19.63	19.64	0.521739130434783
PWO18322.1	2.21337	10.4339915	5.9699915	.	.	.	.	.	0	.	0	.	0	.	0.989	0.755	1	1	0.18	0	0	13917.01	132	3.0	7.9103	2	48	72	45	9	76	29	17	12	0.657894736842105	0.0	0.0	0.0	1	1	1	1	1	1	0	0	0.14	0.14	0.0
PWO16285.1	2.2117834	8.618055	5.980055	.	.	.	reduced_virulence	PHI:5188	0	.	0	.	0	.	0.624	0.649	1	1	0.8	0	0	27515.93	254	2.0	7.0415	3	94	147	76	31	134	57	31	26	1.01612903225806	0.0	0.0	0.0	1	1	1	1	1	1	0	0	0.1	0.14	0.0
PWO09460.1	2.2082884	4.1921085	5.9921085	.	.	.	.	.	0	.	0	.	0	.	0.004	0.696	1	1	0.58	0	0	38928.82	360	6.0	7.8989	12	128	222	74	43	204	69	39	30	0.884210526315789	0.0	0.0	0.0	1	1	1	1	1	1	0	0	0.12	0.12	0.0
PWO06124.1	2.206729	10.96145	5.98745	.	.	.	.	.	0	.	0	.	0	.	0.996	0.833	1	1	0.41	0	0	14158.93	129	-1.5	6.2026	6	46	64	29	21	72	29	16	13	0.633333333333333	0.0	0.0	0.0	1	1	1	1	1	1	0	1	21.58	21.58	0.782608695652174
PWO10543.1	2.2046485	10.45795	5.99995	.	.	.	.	.	0	.	0	.	0	.	0.998	0.745	1	1	0.81	0	0	9364.66	90	1.5	7.5208	6	40	60	29	8	56	12	7	5	0.724137931034483	0.0	0.0	0.0	1	1	1	1	1	1	0	0	5.28	5.32	0.0
PWO07414.1	2.2017584	9.934202	5.908202	.	.	.	.	.	0	.	0	.	0	.	0.987	0.684	1	1	0.02	0	0	12727.55	116	2.5	8.492	2	38	60	41	8	62	31	17	14	0.892857142857143	0.0	0.0	0.0	1	1	1	1	1	1	0	0	0.0	0.0	0.0
PWO18795.1	2.1954439	11.286	6.0	.	.	.	.	.	0	.	0	.	0	.	1.0	0.881	1	1	0.75	0	0	10102.83	90	-0.5	5.7176	10	29	50	21	8	52	20	10	10	1.71428571428571	0.0	0.0	0.0	1	1	1	1	1	1	0	0	5.14	5.14	0.0
PWO18581.1	2.1739383	9.343699	5.989699	.	.	.	.	.	0	.	0	.	0	.	0.832	0.727	1	1	0.11	0	0	29475.26	260	11.0	8.4262	13	72	131	60	29	137	75	45	30	0.868852459016393	1.0	0.0	0.0	1	1	1	1	1	1	0	0	0.02	0.02	0.0
PWO14317.1	2.1700559	9.8892895	5.9992895	.	.	.	reduced_virulence,unaffected_pathogenicity	PHI:572,PHI:567,PHI:2213,PHI:571,PHI:546,PHI:570,PHI:2214,PHI:2210,PHI:573,PHI:2211	1	FgXYLA	1	PF00457	1	GH11,CBM60	0.185	0.63	1	1	0.69	0	0	25296.71	231	4.5	9.1443	0	93	135	47	38	125	34	20	14	0.981818181818182	0.0	0.0	0.0	1	1	1	1	1	1	0	0	4.18	4.18	0.0
PWO12713.1	2.1691365	6.3112745	5.9152745	.	.	.	unaffected_pathogenicity	PHI:2452	0	.	0	.	0	CE1	0.347	0.719	1	1	0.74	0	0	29157.76	270	9.0	9.1274	6	104	154	74	35	155	49	30	19	0.957142857142857	0.0	0.0	1.0	1	1	1	1	1	1	0	0	16.19	16.78	0.0
PWO09504.1	2.168698	11.268	6.0	.	.	.	.	.	0	.	0	.	0	.	1.0	0.878	1	1	0.61	0	0	7610.56	72	-6.5	4.0631	8	32	46	21	8	45	15	5	10	0.368421052631579	0.0	0.0	0.0	1	1	1	1	1	1	0	0	10.0	10.0	0.0
PWO19089.1	2.1617892	9.6050485	5.9990485	.	.	.	.	.	0	.	0	.	0	.	1.0	0.601	1	1	0.38	0	0	7644.83	72	1.5	7.8354	2	27	45	27	4	41	20	11	9	0.523809523809524	0.0	0.0	0.0	1	1	1	1	1	1	0	0	6.21	6.21	0.0
PWO18059.1	2.160075	6.2306895	5.9966895	.	.	.	.	.	0	.	0	.	0	.	0.356	0.683	1	1	0.1	0	0	25589.96	232	2.5	7.7683	3	72	126	57	22	124	46	25	21	0.770491803278688	0.0	0.0	0.0	1	1	1	1	1	1	0	0	3.13	3.13	0.0
PWO14195.1	2.1564488	11.46965	5.99965	.	.	.	reduced_virulence	PHI:2144	0	.	0	.	0	.	0.95	0.795	1	1	0.66	0	0	13489.35	123	-0.5	6.3041	6	44	73	26	19	71	20	11	9	1.03571428571429	0.0	0.0	0.0	1	1	1	1	1	1	0	0	0.05	0.05	0.0
PWO14276.1	2.1505775	8.3996595	5.9936595	.	.	.	.	.	0	.	0	.	0	.	0.682	0.719	1	1	0.67	0	0	19431.95	179	-0.5	5.8344	4	59	108	50	23	112	26	13	13	0.843137254901961	0.0	0.0	0.0	1	1	1	1	1	1	0	0	0.16	0.32	0.0
PWO11579.1	2.144412	9.428	5.678	.	.	.	.	.	0	.	0	.	0	.	0.911	0.714	1	1	0.25	0	0	28863.49	260	3.5	7.5042	10	83	141	57	31	135	64	35	29	1.29411764705882	0.0	1.0	0.0	1	1	1	1	1	1	0	0	3.64	3.65	0.0
PWO11619.1	2.1407099	8.545964	5.959964	.	.	.	.	.	0	.	0	.	0	.	0.815	0.616	1	1	0.81	0	0	14206.19	131	-1.0	5.5879	3	45	72	45	13	72	20	10	10	1.28571428571429	0.0	0.0	0.0	1	1	1	1	1	1	0	0	0.51	0.52	0.0
PWO14345.1	2.1385884	10.2734715	5.8914715	.	.	.	reduced_virulence,increased_virulence_(hypervirulence),unaffected_pathogenicity,effector_(plant_avirulence_determinant)	PHI:3128,PHI:8056,PHI:2442,PHI:9298,PHI:8054,PHI:8057,PHI:666,PHI:2342,PHI:8055,PHI:8061,PHI:8053,PHI:2711,PHI:8058,PHI:8062,PHI:2341,PHI:2712,PHI:8059,PHI:664,PHI:8060,PHI:658	1	MpNEP1_2,VdNEP,BfNep1,FoeNEP1,MpNEP1_1	1	PF05630	0	.	0.266	0.631	1	1	0.66	0	0	25526.81	238	3.5	7.2172	2	87	138	72	34	146	40	24	16	0.661971830985916	0.0	0.0	0.0	1	1	1	1	1	1	0	0	3.94	3.96	0.0
PWO18751.1	2.1385884	6.3904355	5.7304355	.	.	.	.	.	0	.	0	.	0	.	0.421	0.689	1	1	0.6	0	0	20348.08	189	4.5	9.3461	1	70	113	52	19	105	32	19	13	0.851063829787234	0.0	0.0	0.0	1	1	1	1	0	1	0	0	0.27	1.24	0.0
PWO12914.1	2.1336007	4.710416	5.814416	.	.	.	.	.	0	.	0	.	0	.	0.201	0.615	1	1	0.48	0	0	32172.52	296	3.5	7.6709	12	108	171	65	29	156	69	37	32	1.19047619047619	0.0	0.0	0.0	1	1	1	1	1	1	0	0	0.41	0.43	0.0
PWO19441.1	2.1205838	9.919547	5.821547	.	.	.	.	.	0	.	0	.	0	.	0.99	0.693	1	1	0.34	0	0	20685.8	190	2.0	7.0607	1	57	102	74	21	110	35	20	15	1.17073170731707	0.0	0.0	0.0	1	1	1	1	1	1	0	0	0.43	0.49	0.0
PWO15468.1	2.1202564	10.787969	5.993969	.	.	.	.	.	0	.	0	.	0	.	0.977	0.822	1	1	0.27	0	0	17605.04	154	5.0	8.5934	5	46	76	41	21	81	42	24	18	1.48275862068966	0.0	0.0	0.0	1	1	1	1	1	1	0	1	16.3	16.31	0.7
PWO15983.1	2.1076107	7.8008	5.9888	.	.	.	.	.	0	.	0	.	0	.	0.701	0.601	1	1	0.23	0	0	7895.36	74	3.0	9.1477	1	25	37	30	6	48	14	9	5	0.947368421052632	0.0	0.0	0.0	1	1	1	1	1	1	0	1	21.83	21.83	0.695652173913043
PWO08034.1	2.1025782	7.7454655	5.2734655	.	.	.	.	.	0	.	0	.	0	.	0.598	0.814	1	1	0.11	0	0	26056.73	232	0.5	6.6362	4	73	113	67	32	128	55	29	26	1.22448979591837	0.0	0.0	0.0	1	1	1	1	1	1	0	0	5.0	12.05	0.0
PWO06051.1	2.1013231	2.8327735	5.9767735	.	.	.	.	.	0	.	0	.	0	GH43_21,GH43_18,GH43,GH43_34,GH43_23,GH43_20,GH43_24,GH43_19,GH43_17,GH43_22	0.0	0.476	1	1	0.81	0	0	37388.0	342	5.0	9.1048	0	124	201	93	50	196	67	37	30	1.0	0.0	0.0	0.0	1	1	1	1	1	1	0	0	0.26	0.27	0.0
PWO19200.1	2.0949779	9.4665725	5.9505725	.	.	.	.	.	0	.	0	.	0	.	0.863	0.723	1	1	0.42	0	0	34577.43	307	2.5	6.9812	18	90	166	72	39	173	76	41	35	1.12121212121212	0.0	0.0	0.0	1	1	1	1	1	1	0	0	0.66	0.67	0.0
PWO13471.1	2.0900435	9.7861165	5.9101165	.	.	.	.	.	0	.	0	.	0	.	0.949	0.697	1	1	0.35	0	0	15075.17	136	1.5	6.9465	4	43	75	38	16	73	30	17	13	0.884615384615385	0.0	0.0	0.0	1	1	1	1	1	1	0	0	12.4	12.55	0.0
PWO12710.1	2.0887923	15.9739	5.9999	.	.	.	.	.	0	.	1	PF00187	0	CBM18	1.0	0.829	1	1	0.96	0	0	21285.75	211	2.5	7.2046	24	115	154	39	18	124	30	17	13	0.582089552238806	0.0	0.0	0.0	1	1	1	1	1	1	0	0	0.03	0.03	0.0
PWO09856.1	2.086528	13.264681	5.990681	.	.	.	reduced_virulence,unaffected_pathogenicity	PHI:8520	1	VdPevD1	1	PF16541	0	.	0.648	0.731	1	1	0.62	0	0	15926.26	147	6.0	9.124	4	57	86	41	19	88	23	15	8	0.95	0.0	1.0	0.0	1	1	1	1	1	1	0	0	0.03	0.46	0.0
PWO16353.1	2.082078	9.322573	5.992573	.	.	.	.	.	0	.	0	.	0	.	0.833	0.722	1	1	0.66	0	0	15903.72	147	-0.5	6.2046	4	56	91	41	19	85	27	14	13	0.697674418604651	0.0	0.0	0.0	1	1	1	1	1	1	0	0	5.81	5.84	0.0
PWO12633.1	2.0809393	7.723479	5.767479	.	.	.	.	.	0	.	0	.	0	.	0.712	0.614	1	1	0.13	0	0	25143.37	230	-4.5	5.1061	4	81	121	72	29	132	54	26	28	0.896551724137931	0.0	0.0	0.0	1	1	1	1	1	1	0	0	0.02	0.02	0.0
PWO09069.1	2.0790608	11.1176985	5.9996985	.	.	.	.	.	0	.	0	.	0	.	0.981	0.872	1	1	0.34	0	0	6800.62	60	-3.0	4.39	3	21	29	17	9	33	15	6	9	1.33333333333333	0.0	0.0	0.0	1	1	1	1	1	1	0	0	1.26	1.26	0.0
PWO07175.1	2.0739534	8.330073	5.336073	.	.	.	.	.	0	.	0	.	0	CE2,CE3	0.817	0.682	1	1	0.49	0	0	26475.28	245	5.0	9.0417	2	79	140	78	20	135	55	31	24	0.910714285714286	1.0	0.0	0.0	1	1	1	1	1	1	0	0	5.23	5.23	0.0
PWO18743.1	2.064958	5.511046	5.997046	.	.	.	.	.	0	.	0	.	0	.	0.305	0.614	1	1	0.72	0	0	21181.63	199	-0.5	5.8381	4	81	127	57	26	115	30	15	15	0.903846153846154	0.0	0.0	0.0	1	1	1	1	1	1	0	0	1.13	1.22	0.0
PWO16684.1	2.0533333	10.776	6.0	.	.	.	.	.	0	.	0	.	0	.	1.0	0.796	1	1	0.86	0	0	5391.41	53	2.0	7.929	6	26	36	16	2	38	8	5	3	0.263157894736842	0.0	0.0	0.0	1	1	1	1	1	1	0	0	2.11	2.11	0.0
PWO08378.1	2.0526311	10.2168985	5.9568985	.	.	.	.	.	0	.	0	.	0	.	0.957	0.753	1	1	0.57	0	0	17179.65	160	0.5	6.6807	6	62	91	38	18	95	30	16	14	0.857142857142857	0.0	0.0	0.0	1	1	1	1	1	1	0	0	10.3	10.3	0.0
PWO09517.1	2.0465972	7.3989875	3.4209875	.	.	.	.	.	0	.	0	.	0	.	0.988	0.675	1	1	0.4	1	0	20018.93	187	0.0	6.4896	0	59	106	65	19	110	42	22	20	0.804347826086956	0.0	0.0	0.0	1	1	1	1	1	1	1	0	1.87	10.67	0.0
PWO19442.1	2.0414977	10.7155	5.9995	.	.	.	.	.	0	.	0	.	0	.	1.0	0.786	1	1	0.26	0	0	22966.76	203	-5.0	4.8092	15	66	104	42	21	95	54	25	29	1.92857142857143	1.0	0.0	0.0	1	1	1	1	1	1	0	0	0.68	0.68	0.0
PWO13491.1	2.0397055	8.14295	5.99895	.	.	.	.	.	1	Mycgr3G38105	1	PF00545	0	.	0.045	0.479	1	1	0.84	0	0	14311.9	136	0.5	6.6874	4	61	88	33	20	80	16	9	7	0.825	0.0	0.0	0.0	1	1	1	1	1	1	0	0	0.55	0.55	0.0
PWO17417.1	2.0389872	6.975168	5.643168	.	.	.	.	.	0	.	0	.	0	.	0.562	0.66	1	1	0.81	0	0	15927.46	144	-5.5	4.4302	2	51	82	35	24	71	21	9	12	1.39285714285714	0.0	0.0	0.0	1	1	1	1	1	1	0	0	1.29	1.39	0.0
PWO07507.1	2.0241282	8.975435	5.297435	.	.	.	.	.	0	.	0	.	0	.	0.894	0.719	1	1	0.34	0	0	23742.17	217	4.5	7.5488	2	70	116	72	25	125	47	28	19	0.690909090909091	0.0	0.0	0.0	1	1	1	1	1	1	0	0	0.01	0.01	0.0
PWO07279.1	2.0105257	6.4577485	5.7317485	.	.	.	.	.	0	.	0	.	0	.	0.386	0.735	1	1	0.67	0	0	25652.98	242	-3.5	5.0414	8	96	149	73	21	138	48	23	25	0.80327868852459	0.0	0.0	0.0	1	1	1	1	1	1	0	0	0.98	1.11	0.0
PWO06489.1	2.0105257	9.702	6.0	.	.	.	.	.	0	.	0	.	0	.	0.865	0.752	1	1	0.65	0	0	13001.69	123	2.0	7.5597	6	51	74	40	11	72	17	10	7	0.675675675675676	0.0	0.0	0.0	1	1	1	1	1	1	0	0	0.32	0.32	0.0
PWO15632.1	2.0072985	8.0749	5.9869	.	.	.	.	.	0	.	0	.	0	.	0.662	0.686	1	1	0.49	0	0	17822.09	156	-3.5	4.8382	5	42	85	42	28	95	32	15	17	1.18181818181818	0.0	0.0	0.0	1	1	1	1	1	1	0	0	4.74	4.74	0.0
PWO12856.1	2.0063012	12.667949	5.873949	.	.	.	unaffected_pathogenicity,effector_(plant_avirulence_determinant)	PHI:3378,PHI:3216	1	MoCDIP4	1	PF03443	1	AA9	0.684	0.615	1	1	0.58	0	0	23690.05	223	1.5	6.9583	3	80	126	62	23	132	42	23	19	0.746031746031746	0.0	1.0	0.0	1	1	1	1	1	1	0	0	0.04	0.05	0.0
PWO06049.1	2.0063012	7.6694475	5.4254475	.	.	.	.	.	0	.	0	.	0	.	0.664	0.71	1	1	0.65	0	0	22623.4	205	-4.5	4.7728	3	66	119	60	33	121	39	18	21	1.16	0.0	0.0	0.0	1	1	1	1	1	1	0	0	1.9	2.41	0.0
PWO09047.1	2.0009086	12.2085055	5.9965055	.	.	.	unaffected_pathogenicity,effector_(plant_avirulence_determinant)	PHI:1575,PHI:3378,PHI:1581,PHI:3216	1	MoCDIP4	1	PF03443	1	AA9	0.493	0.709	1	1	0.75	0	0	25227.48	244	6.5	8.8037	4	93	159	72	22	148	35	22	13	0.75	0.0	0.0	0.0	1	1	1	1	1	1	0	0	1.56	1.58	0.0
PWO19098.1	2.0009086	7.922135	5.996135	.	.	.	.	.	0	.	0	.	0	.	0.687	0.634	1	1	0.64	0	0	19247.47	177	-3.5	4.8725	5	65	112	45	24	100	30	14	16	0.86046511627907	0.0	0.0	0.0	1	1	1	1	1	1	0	0	0.19	0.19	0.0
PWO07999.1	1.9984826	3.111648	5.997648	.	.	.	.	.	0	.	0	.	0	.	0.047	0.472	1	1	0.9	0	0	28294.83	274	5.0	8.9239	2	116	175	78	29	162	41	24	17	0.817073170731707	0.0	1.0	0.0	1	1	1	1	1	1	0	0	2.23	2.24	0.0
PWO16005.1	1.9984592	15.1635975	5.9095975	.	.	.	reduced_virulence,increased_virulence_(hypervirulence)	PHI:4845,PHI:6858,PHI:179,PHI:5550,PHI:4620,PHI:180	0	.	1	PF03211	0	PL3_3,PL3,PL3_1,PL3_4,PL3_2,PL3_5	0.966	0.743	1	1	0.85	0	0	26389.0	258	3.5	7.7466	10	113	166	75	18	150	55	30	25	0.776315789473684	0.0	0.0	0.0	1	1	1	1	1	1	0	1	15.14	15.16	0.842105263157895
PWO07570.1	1.9983914	2.652235	2.622235	.	.	.	.	.	0	.	0	.	0	.	0.411	0.594	1	1	0.11	1	0	23546.56	203	-0.5	6.4086	2	51	90	54	35	102	58	31	27	1.64516129032258	0.0	0.0	0.0	1	1	1	1	1	1	1	0	10.04	28.51	0.0
PWO08458.1	1.9903127	9.5287055	5.6347055	.	.	.	.	.	0	.	0	.	0	.	0.868	0.781	1	1	0.48	0	0	26682.1	240	0.5	6.6257	6	76	132	71	29	128	51	27	24	1.39130434782609	0.0	0.0	0.0	1	1	1	1	1	1	0	1	19.76	19.77	0.565217391304348
PWO08411.1	1.9888542	6.3831325	5.9511325	.	.	.	.	.	0	.	0	.	0	.	0.408	0.664	1	1	0.7	0	0	23143.78	214	-4.0	4.7362	5	77	127	53	25	119	37	17	20	0.842105263157895	0.0	0.0	0.0	1	1	1	1	1	1	0	0	0.01	0.01	0.0
PWO10527.1	1.9851681	11.3806935	5.9686935	.	.	.	.	.	0	.	0	.	0	.	1.0	0.902	1	1	0.76	0	0	26223.03	244	3.0	7.4473	21	86	157	60	15	135	60	32	28	1.07272727272727	1.0	0.0	0.0	1	1	1	1	1	1	0	1	17.42	17.47	0.695652173913043
PWO10965.1	1.9790134	4.0062535	5.8842535	.	.	.	.	.	0	.	0	.	0	CE12	0.124	0.563	1	1	0.81	0	0	27734.78	256	1.0	6.7627	0	98	150	75	30	131	52	28	24	1.03508771929825	1.0	0.0	0.0	1	1	1	1	1	1	0	0	1.02	1.03	0.0
PWO11520.1	1.9729874	9.329346	5.861346	.	.	.	.	.	0	.	0	.	0	.	0.992	0.586	1	1	0.44	0	0	17553.26	164	-3.5	5.0904	6	52	99	53	16	101	31	15	16	0.717948717948718	0.0	0.0	0.0	1	1	1	1	1	1	0	0	12.05	12.1	0.0
PWO12141.1	1.9642925	3.752644	5.584644	.	.	.	reduced_virulence	PHI:61,PHI:2896	0	.	0	.	0	GH17	0.004	0.524	1	1	0.79	0	0	34413.71	318	-1.5	5.6899	3	108	187	98	36	180	44	22	22	1.14666666666667	0.0	0.0	0.0	1	1	1	1	0	1	0	0	0.3	0.32	0.0
PWO15997.1	1.9642925	2.3076825	5.7456825	.	.	.	.	.	0	.	0	.	0	GH62	0.0	0.427	1	1	0.83	0	0	33915.81	315	5.5	8.8722	3	124	195	75	41	171	43	25	18	0.961038961038961	0.0	0.0	0.0	1	1	1	1	0	1	0	0	0.06	0.38	0.0
PWO11519.1	1.9586297	7.7194925	5.8294925	.	.	.	.	.	0	.	0	.	0	.	0.605	0.71	1	1	0.33	0	0	24117.38	217	-1.0	6.095	6	72	114	56	24	115	49	25	24	1.0952380952381	0.0	0.0	0.0	1	1	1	1	1	1	0	0	4.38	4.87	0.0
PWO06885.1	1.9583046	11.088	6.0	.	.	.	.	.	0	.	0	.	0	.	1.0	0.848	1	1	0.89	0	0	9829.18	95	2.0	7.8009	8	41	66	29	2	56	14	8	6	0.483870967741936	0.0	0.0	0.0	1	1	1	1	1	1	0	0	0.13	0.13	0.0
PWO08036.1	1.943527	9.701899	5.871899	.	.	.	.	.	1	FolSix13	0	.	0	.	0.224	0.581	1	1	0.39	0	0	32444.57	291	0.5	6.6643	11	102	165	76	36	156	66	34	32	1.09677419354839	0.0	0.0	0.0	1	1	1	1	1	1	0	0	8.9	8.91	0.0
PWO17840.1	1.9374255	10.896	6.0	.	.	.	.	.	0	.	0	.	0	.	0.989	0.827	1	1	0.42	0	0	9858.28	86	0.0	6.4212	6	26	46	23	9	44	21	11	10	1.15384615384615	0.0	0.0	0.0	1	1	1	1	1	1	0	0	0.71	0.71	0.0
PWO13913.1	1.9367449	8.9113445	5.9993445	.	.	.	reduced_virulence,unaffected_pathogenicity	PHI:572,PHI:567,PHI:2213,PHI:571,PHI:546,PHI:570,PHI:2214,PHI:2210,PHI:573,PHI:2211	1	FgXYLA	1	PF00457	1	GH11	0.071	0.581	1	1	0.77	0	0	23604.14	221	5.5	9.1495	2	94	136	53	28	114	33	20	13	1.11764705882353	0.0	0.0	0.0	1	1	1	1	1	1	0	0	9.35	9.81	0.0
PWO07320.1	1.9356368	11.04	6.0	.	.	.	.	.	0	.	0	.	0	.	0.999	0.841	1	1	0.76	0	0	9426.77	91	1.5	7.143	6	37	55	25	6	55	15	9	6	0.5	0.0	0.0	0.0	1	1	1	1	1	1	0	0	1.01	1.01	0.0
PWO13902.1	1.9251742	8.9701095	5.9981095	.	.	.	unaffected_pathogenicity,effector_(plant_avirulence_determinant)	PHI:1575,PHI:3378,PHI:1581,PHI:3216	1	MoCDIP4	1	PF03443	1	AA9	0.118	0.544	1	1	0.87	0	0	26617.09	251	6.5	8.4716	4	94	159	74	32	148	44	27	17	0.774647887323944	0.0	0.0	0.0	1	1	1	1	1	1	0	0	0.11	0.14	0.0
PWO13511.1	1.9251742	8.122647	5.984647	.	.	.	unaffected_pathogenicity,effector_(plant_avirulence_determinant)	PHI:1575,PHI:3378,PHI:1581,PHI:3216	1	MoCDIP4	1	PF03443	1	AA9	0.08	0.443	1	1	0.85	0	0	26169.84	248	4.5	8.1257	4	93	157	82	28	154	33	20	13	0.902777777777778	0.0	0.0	0.0	1	1	1	1	1	1	0	0	4.91	4.96	0.0
PWO07858.1	1.9251742	2.9812085	5.9692085	.	.	.	.	.	0	.	0	.	0	.	0.0540000000000001	0.448	1	1	0.89	0	0	20160.83	190	2.0	7.2902	3	76	118	52	18	103	34	19	15	0.888888888888889	0.0	0.0	0.0	1	1	1	1	1	1	0	0	0.11	0.12	0.0
PWO16616.1	1.9238398	7.744948	5.998948	.	.	.	.	.	0	.	0	.	0	.	0.611	0.68	1	1	0.72	0	0	21966.74	208	1.0	6.8288	6	85	128	59	18	112	37	20	17	0.745454545454545	0.0	0.0	0.0	1	1	1	1	1	1	0	0	0.36	0.51	0.0
PWO15099.1	1.9235703	11.0099975	5.9999975	.	.	.	.	.	0	.	0	.	0	.	1.0	0.835	1	1	0.86	0	0	10023.5	96	3.0	8.2276	6	39	67	33	7	61	17	10	7	0.67741935483871	0.0	0.0	0.0	1	1	1	1	1	1	0	0	15.59	15.59	0.0
PWO15815.1	1.9057631	11.2293	5.9973	.	.	.	.	.	0	.	0	.	0	.	1.0	0.872	1	1	0.75	0	0	10419.62	97	1.0	6.807	8	41	57	23	11	54	13	8	5	0.84	0.0	0.0	0.0	1	1	1	1	1	1	0	0	1.0	1.0	0.0
PWO13359.1	1.8984001	3.89375	5.59775	.	.	.	.	.	0	.	0	.	0	.	0.083	0.633	1	1	0.81	0	0	32920.98	305	-4.0	5.5175	15	114	191	76	37	170	54	27	27	0.847222222222222	0.0	0.0	0.0	1	1	1	1	1	1	0	0	0.15	0.68	0.0
PWO19020.1	1.895905	9.6737795	5.5517795	.	.	.	.	.	0	.	0	.	0	.	0.933	0.754	1	1	0.13	0	0	23156.2	207	-4.5	5.0492	8	67	106	59	25	107	48	23	25	1.48571428571429	0.0	0.0	0.0	1	1	1	1	1	1	0	1	17.64	17.64	0.85
PWO18259.1	1.8959032	9.488398	5.816398	.	.	.	.	.	0	.	0	.	0	GH135	0.899	0.713	1	1	0.45	0	0	16408.89	147	0.5	6.725	0	42	75	48	18	87	30	16	14	1.24242424242424	0.0	0.0	0.0	1	1	1	1	1	1	0	0	13.45	13.74	0.0
PWO06308.1	1.8888572	8.4875645	3.3335645	.	.	.	.	.	0	.	0	.	0	.	0.992	0.867	1	1	0.33	1	0	14698.61	134	6.5	8.8819	4	51	74	36	14	69	35	22	13	0.636363636363636	0.0	1.0	0.0	1	1	1	1	0	0	1	1	21.7	21.7	0.956521739130435
PWO13510.1	1.8839917	9.081756	5.775756	.	.	.	.	.	0	.	0	.	0	.	0.858	0.693	1	1	0.46	0	0	18950.24	174	-1.0	5.7487	2	61	104	52	13	87	36	18	18	0.918918918918919	0.0	1.0	0.0	1	1	1	1	1	1	0	0	2.43	2.43	0.0
PWO15325.1	1.8818312	2.892197	5.994197	.	.	.	unaffected_pathogenicity	PHI:3972	0	.	0	.	0	CE4	0.023	0.46	1	1	0.84	0	0	26488.04	252	8.5	9.286	4	101	156	73	22	143	35	23	12	0.771428571428571	0.0	0.0	0.0	1	1	1	1	1	1	0	0	0.57	0.86	0.0
PWO08417.1	1.8818312	9.5453595	5.9853595	.	.	.	unaffected_pathogenicity	PHI:1575,PHI:3378	0	.	1	PF03443	1	AA9	0.224	0.536	1	1	0.83	0	0	23983.18	232	4.0	8.1204	4	96	150	75	21	137	36	21	15	0.8	0.0	0.0	0.0	1	1	1	1	1	1	0	0	2.9	2.9	0.0
PWO05908.1	1.8762178	10.1099995	5.9999995	.	.	.	.	.	0	.	0	.	0	.	0.985	0.7	1	1	0.65	0	0	6436.38	60	1.0	7.1613	1	20	35	21	7	36	10	6	4	0.9375	0.0	0.0	0.0	1	1	1	1	1	1	0	0	0.03	0.03	0.0
PWO18507.1	1.874002	10.8	6.0	.	.	.	.	.	0	.	0	.	0	.	1.0	0.8	1	1	0.81	0	0	11088.28	104	-2.5	4.8875	8	47	68	30	15	61	19	9	10	0.896551724137931	0.0	0.0	0.0	1	1	1	1	1	1	0	0	5.67	11.67	0.0
PWO12624.1	1.874002	10.8	6.0	.	.	.	.	.	0	.	0	.	0	.	1.0	0.8	1	1	0.81	0	0	11088.28	104	-2.5	4.8875	8	47	68	30	15	61	19	9	10	0.896551724137931	0.0	0.0	0.0	1	1	1	1	1	1	0	0	5.67	11.67	0.0
PWO09639.1	1.8668743	1.095464	5.643464	.	.	.	.	.	0	.	0	.	0	.	0.0	0.242	1	1	0.87	0	0	40971.57	389	9.5	9.3108	2	161	244	103	42	208	62	38	24	0.882352941176471	0.0	0.0	0.0	1	1	1	1	0	1	0	0	0.93	0.94	0.0
PWO06673.1	1.866724	10.356182	5.998182	.	.	.	reduced_virulence	PHI:256	0	.	1	PF11327	0	.	0.416	0.477	1	1	0.82	0	0	37879.27	378	0.5	6.6775	8	167	251	108	17	204	52	27	25	0.730769230769231	0.0	0.0	0.0	1	1	1	1	1	1	0	0	13.18	13.18	0.0
PWO12938.1	1.8634591	10.0160175	5.7480175	.	.	.	unaffected_pathogenicity,effector_(plant_avirulence_determinant)	PHI:1575,PHI:3378,PHI:1581,PHI:3216	1	MoCDIP4	1	PF03443	1	AA9,AA11	0.278	0.6	1	1	0.34	0	0	34461.45	319	4.0	7.3984	6	113	190	67	40	172	80	44	36	0.869565217391304	1.0	0.0	0.0	1	1	1	1	0	1	0	0	0.09	0.09	0.0
PWO17743.1	1.8615686	9.2573605	5.3873605	.	.	.	.	.	0	.	0	.	0	.	0.955	0.69	1	1	0.74	0	0	16936.46	156	0.5	6.7061	2	50	90	51	19	94	26	14	12	1.08571428571429	0.0	0.0	0.0	1	1	1	1	0	1	0	1	18.28	18.31	0.739130434782609
PWO15568.1	1.847362	6.839844	5.991844	.	.	.	reduced_virulence,unaffected_pathogenicity,loss_of_pathogenicity	PHI:492,PHI:2847,PHI:247,PHI:4879,PHI:2332,PHI:114,PHI:9525,PHI:3721,PHI:437,PHI:2343,PHI:7283,PHI:103,PHI:2817,PHI:3,PHI:88,PHI:2848,PHI:2818,PHI:1027,PHI:115,PHI:4916	0	.	0	.	0	GH28	0.0	0.308	1	1	0.89	0	0	37645.38	367	3.0	7.0875	10	158	243	110	28	200	47	27	20	1.15853658536585	0.0	0.0	0.0	1	1	1	1	1	1	0	0	12.48	18.35	0.0
PWO11771.1	1.8355373	13.337812	5.559812	.	.	.	unaffected_pathogenicity	PHI:2166,PHI:3972,PHI:6390	0	.	1	PF00187	0	CE4,CBM18	0.772	0.691	1	1	0.59	0	0	29784.61	276	-0.5	6.3915	11	96	164	73	34	168	58	31	27	0.746835443037975	0.0	0.0	0.0	1	1	1	1	0	1	0	0	2.26	2.28	0.0
PWO08528.1	1.8306205	9.995756	5.993756	.	.	.	.	.	0	.	0	.	0	.	0.987	0.68	1	1	0.66	0	0	20683.71	187	2.5	8.2563	3	57	103	63	15	105	35	19	16	1.15789473684211	0.0	0.0	1.0	1	1	1	1	1	1	0	0	10.48	18.76	0.0
PWO14821.1	1.8301961	6.296774	5.996774	.	.	.	.	.	0	.	0	.	0	.	0.405	0.645	1	1	0.6	0	0	17976.37	170	6.0	9.6828	3	62	112	52	15	99	17	12	5	0.75	1.0	1.0	0.0	1	1	1	1	1	1	0	0	16.31	16.34	0.0
PWO13421.1	1.8274635	10.5176495	5.9996495	.	.	.	.	.	0	.	0	.	0	.	1.0	0.753	1	1	0.3	0	0	28764.22	258	-7.0	4.9094	20	87	144	53	28	130	68	32	36	1.52173913043478	0.0	0.0	0.0	1	1	1	1	1	1	0	0	1.08	1.08	0.0
PWO05858.1	1.8246186	3.7212875	5.9712875	.	.	.	.	.	0	.	0	.	0	.	0.104	0.521	1	1	0.8	0	0	20162.77	191	1.0	7.5831	4	76	119	53	16	110	23	12	11	0.777777777777778	0.0	0.0	0.0	1	1	1	1	1	1	0	0	0.23	0.25	0.0
PWO15405.1	1.8239574	16.0361565	5.9601565	.	.	.	.	.	1	BghBEC2	1	PF05730	0	.	1.0	0.846	1	1	0.45	0	0	18642.43	164	7.5	8.327	10	51	83	44	23	87	46	28	18	1.79310344827586	0.0	0.0	0.0	1	1	1	1	1	1	0	0	2.61	2.61	0.0
PWO16540.1	1.8195033	9.918954	5.442954	.	.	.	.	.	0	.	0	.	0	.	0.97	0.776	1	1	0.32	0	0	9271.67	85	4.5	10.4557	1	30	48	28	8	49	21	13	8	0.714285714285714	0.0	0.0	0.0	1	1	1	1	1	1	0	0	0.01	0.01	0.0
PWO19165.1	1.8057079	10.382856	5.990856	.	.	.	.	.	0	.	0	.	0	AA13,AA15	0.991	0.741	1	1	0.79	0	0	19415.78	181	-6.0	4.4386	11	69	115	49	19	110	33	14	19	0.607843137254902	0.0	0.0	0.0	1	1	1	1	1	1	0	0	1.81	1.81	0.0
PWO13169.1	1.8040192	2.0852995	5.7452995	.	.	.	.	.	0	.	0	.	0	.	0.035	0.355	1	1	0.8	0	0	17350.39	161	-2.5	5.0582	6	73	101	40	24	87	29	14	15	1.11764705882353	0.0	0.0	0.0	1	1	1	1	0	1	0	0	7.17	7.18	0.0
PWO15771.1	1.8015304	6.6298975	5.9638975	.	.	.	.	.	0	.	0	.	0	.	0.442	0.669	1	1	0.44	0	0	14995.66	136	-4.5	4.6485	4	52	80	37	18	72	27	12	15	0.966666666666667	0.0	0.0	0.0	1	1	1	1	1	1	0	0	0.19	0.2	0.0
PWO10787.1	1.7908928	4.3552995	5.7052995	.	.	.	.	.	0	.	0	.	0	.	0.259	0.516	1	1	0.81	0	0	30330.05	282	-9.5	4.5842	13	105	170	84	36	165	56	25	31	1.07692307692308	0.0	0.0	0.0	1	1	1	1	1	1	0	0	1.8	1.8	0.0
PWO07735.1	1.7870826	5.1970445	5.7790445	.	.	.	.	.	0	.	0	.	0	.	0.302	0.601	1	1	0.75	0	0	23879.93	226	1.5	7.1883	4	94	139	70	23	123	45	24	21	0.962962962962963	0.0	0.0	0.0	1	1	1	1	1	1	0	1	19.62	19.63	0.521739130434783
PWO15833.1	1.7792674	5.866295	5.878295	.	.	.	.	.	0	.	0	.	0	CE12	0.413	0.585	1	1	0.88	0	0	27273.67	258	2.0	7.0728	0	99	159	86	29	146	47	26	21	0.928571428571429	0.0	0.0	0.0	1	1	1	1	1	1	0	0	3.83	4.03	0.0
PWO11701.1	1.7742957	9.883646	5.977646	.	.	.	.	.	0	.	0	.	0	.	0.963	0.688	1	1	0.44	0	0	10457.07	97	-2.5	4.6471	1	33	52	36	8	57	18	8	10	1.04347826086957	0.0	0.0	0.0	1	1	1	1	1	1	0	1	18.87	19.04	0.833333333333333
PWO11109.1	1.7719493	6.542648	5.994648	.	.	.	unaffected_pathogenicity,effector_(plant_avirulence_determinant)	PHI:1575,PHI:3378,PHI:3216	1	MoCDIP4	1	PF03443	1	AA9,AA11	0.00700000000000001	0.251	1	1	0.86	0	0	23123.85	222	5.0	8.6116	3	97	145	63	26	125	27	17	10	0.883333333333333	0.0	0.0	0.0	1	1	1	1	1	1	0	0	12.03	12.09	0.0
PWO05862.1	1.7640339	2.5444935	5.7184935	.	.	.	.	.	0	.	0	.	0	GH131	0.078	0.393	1	1	0.83	0	0	30432.15	293	-5.0	4.8557	0	112	186	103	26	167	49	23	26	0.82051282051282	0.0	0.0	0.0	1	1	1	1	1	1	0	0	1.2	1.23	0.0
PWO13450.1	1.7539084	6.2255555	5.9015555	.	.	.	.	.	0	.	0	.	0	.	0.397	0.657	1	1	0.63	0	0	18961.44	177	-2.0	5.5933	3	67	107	51	19	93	36	18	18	1.18918918918919	0.0	0.0	0.0	1	1	1	1	1	1	0	0	0.24	0.24	0.0
PWO14438.1	1.7475498	7.546783	5.690783	.	.	.	increased_virulence_(hypervirulence),unaffected_pathogenicity,reduced_virulence	PHI:1029,PHI:9526,PHI:540,PHI:1028,PHI:9527,PHI:278	0	.	0	.	0	CE8	0.0	0.476	1	1	0.89	0	0	40028.72	365	2.0	6.999	7	134	215	93	51	202	63	34	29	1.10714285714286	0.0	0.0	0.0	1	1	1	1	1	1	0	0	0.03	0.13	0.0
PWO12648.1	1.7218425	10.1638995	5.9998995	.	.	.	.	.	0	.	0	.	0	.	0.986	0.708	1	1	0.74	0	0	15531.76	144	-1.0	5.1331	10	58	91	40	13	88	27	13	14	0.658536585365854	0.0	0.0	0.0	1	1	1	1	1	1	0	0	0.42	0.42	0.0
PWO13729.1	1.7197311	9.0331115	5.4571115	.	.	.	.	.	0	.	0	.	0	.	0.879	0.717	1	1	0.17	0	0	24585.86	225	-1.0	6.229	4	79	117	72	29	131	54	28	26	0.864406779661017	0.0	0.0	0.0	1	0	1	1	1	1	0	0	0.02	0.02	0.0
PWO15333.1	1.704004	1.484627	5.702627	.	.	.	.	.	0	.	0	.	0	GH53,GH5	0.0	0.297	1	1	0.83	0	0	38484.78	357	6.0	9.0388	3	124	209	108	39	211	59	33	26	0.967391304347826	0.0	0.0	0.0	1	1	1	1	1	1	0	0	0.31	0.39	0.0
PWO06429.1	1.702309	8.4011875	5.9931875	.	.	.	loss_of_pathogenicity,reduced_virulence,unaffected_pathogenicity	PHI:492,PHI:2847,PHI:247,PHI:4879,PHI:114,PHI:3721,PHI:437,PHI:2343,PHI:7283,PHI:103,PHI:2817,PHI:4916,PHI:3,PHI:88,PHI:2848,PHI:2818,PHI:1027,PHI:115,PHI:9525	0	.	0	.	0	GH28	0.004	0.564	1	1	0.92	0	0	41343.07	390	-2.0	6.1555	10	144	248	109	39	206	67	35	32	1.46341463414634	0.0	0.0	0.0	1	1	1	1	1	1	0	0	0.02	0.03	0.0
PWO14566.1	1.6927309	7.2093875	5.9953875	.	.	.	effector_(plant_avirulence_determinant)	PHI:3213	1	MoCDIP1	0	.	0	.	0.001	0.368	1	1	0.9	0	0	36237.83	355	9.5	8.8263	11	166	234	111	20	197	54	32	22	0.966666666666667	0.0	1.0	0.0	1	1	1	1	1	1	0	0	0.2	0.23	0.0
PWO13824.1	1.6924213	6.2944985	5.7424985	.	.	.	.	.	0	.	0	.	0	.	0.398	0.694	1	1	0.72	0	0	21511.26	197	-3.5	4.9793	4	69	115	54	23	105	40	19	21	1.26190476190476	0.0	0.0	0.0	1	1	1	1	1	1	0	1	16.72	17.05	0.68421052631579
PWO18767.1	1.6829813	16.1892995	5.9992995	.	.	.	.	.	0	.	1	PF18661	0	.	0.996	0.869	1	1	0.65	0	0	14421.43	126	0.5	6.8198	8	41	64	32	17	71	23	12	11	1.36363636363636	0.0	0.0	0.0	1	1	1	1	1	1	0	0	9.98	9.98	0.0
PWO18880.1	1.6756183	8.4015315	5.7895315	.	.	.	loss_of_pathogenicity,increased_virulence_(hypervirulence),unaffected_pathogenicity	PHI:407,PHI:2849,PHI:2383,PHI:69	0	.	1	PF01083	0	CE5	0.247	0.355	1	1	0.8	0	0	26200.54	250	-4.5	4.818	5	101	160	92	20	147	43	20	23	0.704225352112676	0.0	0.0	0.0	1	1	1	1	1	1	0	0	6.29	8.75	0.0
PWO10206.1	1.6747435	1.7589485	5.9889485	.	.	.	.	.	0	.	0	.	0	.	0.001	0.294	1	1	0.83	0	0	14777.4	137	-9.0	3.7941	2	55	85	36	20	81	18	5	13	0.857142857142857	0.0	0.0	0.0	1	1	1	1	1	1	0	0	0.73	0.73	0.0
PWO16777.1	1.660661	1.4289085	5.9769085	.	.	.	.	.	0	.	0	.	0	.	0.0	0.242	1	1	0.81	0	0	38987.46	356	-11.5	4.5093	5	119	204	87	48	198	69	30	39	1.22222222222222	0.0	0.0	0.0	1	1	1	1	1	1	0	0	0.01	0.02	0.0
PWO07811.1	1.660661	6.8065435	5.9945435	.	.	.	unaffected_pathogenicity,effector_(plant_avirulence_determinant)	PHI:1575,PHI:3378,PHI:3216	1	MoCDIP4	1	PF03443	1	AA9	0.014	0.288	1	1	0.85	0	0	24016.93	230	6.0	9.0769	2	101	146	62	29	136	32	20	12	0.7	0.0	0.0	0.0	1	1	1	1	1	1	0	0	0.29	0.35	0.0
PWO14742.1	1.6600969	3.11555	5.98355	.	.	.	.	.	0	.	0	.	0	.	0.004	0.518	1	1	0.75	0	0	39262.18	355	-3.5	5.4047	14	117	205	84	42	193	73	36	37	1.19736842105263	0.0	0.0	0.0	1	1	1	1	1	1	0	0	12.27	12.31	0.0
PWO06461.1	1.65855	1.9748735	5.9948735	.	.	.	unaffected_pathogenicity	PHI:2807	0	.	0	.	0	.	0.0	0.33	1	1	0.93	0	0	40226.9	384	-3.0	5.1393	12	159	254	114	38	224	62	30	32	0.846153846153846	0.0	0.0	0.0	1	1	1	1	1	1	0	0	2.4	2.48	0.0
PWO06346.1	1.6523161	2.1645505	5.1105505	.	.	.	.	.	0	.	0	.	0	CE16	0.001	0.508	1	1	0.84	0	0	39004.37	356	-4.0	5.0998	5	121	211	92	50	201	58	28	30	1.13095238095238	.	.	.	1	1	1	0	0	1	0	0	1.04	1.08	0.0
PWO12021.1	1.6473824	6.899198	5.997198	.	.	.	reduced_virulence,unaffected_pathogenicity,increased_virulence_(hypervirulence)	PHI:6854,PHI:4618,PHI:4619,PHI:6841,PHI:4617,PHI:3226	0	.	0	.	0	PL1_9,PL1_10,PL1,PL1_7,PL1_6,PL1_1,PL1_4,PL1_12,PL1_11,PL1_2,PL1_5	0.0	0.317	1	1	0.89	0	0	38825.46	378	12.5	9.2062	6	168	244	123	40	220	61	39	22	0.892857142857143	0.0	0.0	0.0	1	1	1	1	1	1	0	0	2.7	2.7	0.0
PWO18150.1	1.6473824	1.7136	5.9616	.	.	.	.	.	0	.	0	.	0	.	0.00700000000000001	0.285	1	1	0.78	0	0	15983.05	153	-2.5	4.5117	6	71	101	49	17	97	14	6	8	0.659574468085106	0.0	1.0	0.0	1	1	1	1	1	1	0	0	2.28	2.37	0.0
PWO15181.1	1.6467289	9.846	6.0	.	.	.	.	.	0	.	0	.	0	.	0.999	0.642	1	1	0.84	0	0	9656.26	92	3.5	8.0832	8	39	60	28	2	49	12	8	4	1.07142857142857	0.0	0.0	0.0	1	1	1	1	1	1	0	0	1.09	1.09	0.0
PWO07534.1	1.643366	8.078235	5.036235	.	.	.	.	.	0	.	0	.	0	.	0.829	0.678	1	1	0.1	0	0	25407.89	231	-8.0	4.8672	12	76	125	62	22	124	66	31	35	0.906976744186046	0.0	0.0	0.0	1	1	1	1	1	1	0	1	15.97	15.97	1.0
PWO14599.1	1.642195	5.9842545	5.9182545	.	.	.	.	.	0	.	0	.	0	.	0.43	0.581	1	1	0.63	0	0	20129.49	187	-3.5	4.7884	1	67	118	48	26	108	30	14	16	0.854166666666667	0.0	0.0	0.0	1	1	1	1	1	1	0	0	0.16	0.21	0.0
PWO09592.1	1.6415186	3.0541655	5.6821655	.	.	.	.	.	0	.	0	.	0	.	0.0	0.562	1	1	0.74	0	0	42098.9	381	2.5	6.8199	4	123	216	100	56	205	87	48	39	1.15555555555556	0.0	0.0	0.0	1	1	1	1	0	1	0	0	0.0	0.0	0.0
PWO12993.1	1.638051	3.3317915	5.2997915	.	.	.	.	.	0	.	0	.	0	.	0.081	0.591	1	1	0.35	0	0	32754.47	297	5.5	7.5077	5	91	155	77	31	149	81	46	35	1.43859649122807	0.0	0.0	0.0	1	1	1	1	1	1	0	0	8.57	8.58	0.0
PWO13632.1	1.6225011	4.7778955	4.7718955	.	.	.	.	.	0	.	0	.	0	.	0.353	0.648	1	1	0.9	0	0	22513.29	218	-5.0	4.4469	4	82	142	65	17	128	28	12	16	0.833333333333333	0.0	0.0	0.0	1	1	1	1	1	1	0	0	5.28	6.64	0.0
PWO05897.1	1.609368	7.8726705	5.7426705	.	.	.	.	.	0	.	0	.	0	.	0.71	0.645	1	1	0.38	0	0	28517.18	256	-1.5	6.0092	8	81	141	76	31	138	55	28	27	1.3469387755102	0.0	0.0	0.0	1	1	1	1	1	1	0	1	19.74	19.75	0.565217391304348
PWO05887.1	1.609368	7.8726705	5.7426705	.	.	.	.	.	0	.	0	.	0	.	0.71	0.645	1	1	0.38	0	0	28517.18	256	-1.5	6.0092	8	81	141	76	31	138	55	28	27	1.3469387755102	0.0	0.0	0.0	1	1	1	1	1	1	0	1	19.74	19.75	0.565217391304348
PWO12471.1	1.6016614	8.7637895	5.9977895	.	.	.	.	.	0	.	0	.	0	.	0.801	0.66	1	1	0.47	0	0	27725.98	253	-5.0	4.8395	11	84	151	61	24	139	47	22	25	0.790322580645161	1.0	1.0	0.0	1	1	1	1	1	1	0	0	0.45	0.45	0.0
PWO06533.1	1.5980465	4.118803	5.810803	.	.	.	.	.	0	.	0	.	0	.	0.451	0.267	1	1	0.79	0	0	29495.84	288	-5.5	4.5478	0	102	182	111	8	169	39	17	22	0.797101449275362	0.0	0.0	0.0	1	1	1	1	1	1	0	0	14.74	15.38	0.0
PWO08369.1	1.5912974	11.0755	5.9995	.	.	.	.	.	0	.	0	.	0	.	1.0	0.846	1	1	0.69	0	0	26151.71	245	-4.5	4.7976	28	104	161	47	20	143	52	24	28	0.701492537313433	0.0	0.0	0.0	1	1	1	1	1	1	0	0	0.03	0.03	0.0
PWO11182.1	1.5814357	12.699487	5.245487	.	.	.	unaffected_pathogenicity,effector_(plant_avirulence_determinant)	PHI:1575,PHI:3378,PHI:1581,PHI:3216	1	MoCDIP4	1	PF03443	1	AA9	0.691	0.718	1	1	0.81	0	0	26213.53	245	6.0	8.1988	6	99	146	62	37	149	41	25	16	0.873239436619718	0.0	0.0	0.0	1	1	0	1	0	1	0	0	0.7	0.71	0.0
PWO11971.1	1.5789135	3.291025	5.997025	.	.	.	.	.	0	.	0	.	0	.	0.00600000000000001	0.543	1	1	0.75	0	0	34951.34	324	5.5	7.8639	8	123	200	85	39	178	65	37	28	0.807228915662651	0.0	0.0	0.0	1	1	1	1	1	1	0	0	0.63	0.63	0.0
PWO16602.1	1.5781996	1.8354675	5.9994675	.	.	.	.	.	0	.	0	.	0	GH6	0.0	0.306	1	1	0.81	0	0	41602.8	393	-2.5	5.2399	6	148	242	126	38	234	76	37	39	0.871794871794872	0.0	0.0	0.0	1	1	1	1	1	1	0	0	0.6	0.61	0.0
PWO06718.1	1.5721543	3.58725	5.99925	.	.	.	.	.	0	.	0	.	0	.	0.286	0.312	1	1	0.9	0	0	15055.53	150	2.0	7.4154	10	83	114	41	11	83	17	10	7	0.568181818181818	0.0	1.0	0.0	1	1	1	1	1	1	0	0	0.01	0.01	0.0
PWO10405.1	1.5639046	3.7583155	5.6663155	.	.	.	.	.	0	.	0	.	0	GH131	0.0629999999999999	0.619	1	1	0.6	0	0	33925.46	308	6.5	8.6699	3	95	167	76	37	160	74	42	32	1.21538461538462	0.0	0.0	0.0	1	1	1	1	1	1	0	0	0.02	0.02	0.0
PWO16787.1	1.5615695	10.51375	5.99975	.	.	.	reduced_virulence,unaffected_pathogenicity	PHI:9245	0	.	1	PF06766	0	.	0.474	0.445	1	1	0.88	0	0	8862.28	89	-2.5	4.0611	8	47	61	36	4	59	6	2	4	0.481481481481482	0.0	0.0	0.0	1	1	1	1	1	1	0	0	7.83	7.99	0.0
PWO12932.1	1.549404	4.093105	5.247105	.	.	.	reduced_virulence	PHI:2644,PHI:9285,PHI:7258	0	.	0	.	0	.	0.047	0.594	1	1	0.26	0	0	34848.68	322	-1.5	6.0534	4	103	178	108	35	182	81	41	40	1.075	0.0	0.0	0.0	1	1	1	1	1	1	0	0	3.8	3.8	0.0
PWO19279.1	1.5438612	2.1701135	5.6501135	.	.	.	.	.	0	.	0	.	0	.	0.031	0.389	1	1	0.78	0	0	25508.3	241	-3.0	4.6721	4	89	146	77	23	146	31	14	17	0.983050847457627	0.0	0.0	0.0	1	1	1	1	0	1	0	0	10.2	10.53	0.0
PWO12106.1	1.5388398	7.41	6.0	.	.	.	.	.	0	.	0	.	0	.	0.477	0.758	1	1	0.83	0	0	9254.54	85	4.0	8.5005	6	37	56	18	6	38	20	12	8	1.69230769230769	0.0	0.0	0.0	1	1	1	1	1	1	0	0	3.73	3.73	0.0
PWO07560.1	1.5383514	6.8419335	5.9999335	.	.	.	reduced_virulence,unaffected_pathogenicity	PHI:572,PHI:567,PHI:2213,PHI:571,PHI:546,PHI:570,PHI:2214,PHI:2210,PHI:573,PHI:2211	1	FgXYLA	1	PF00457	1	GH11,CBM60	0.00700000000000001	0.3	1	1	0.89	0	0	24283.43	227	5.5	9.0869	2	103	149	48	33	118	29	18	11	0.964285714285714	0.0	0.0	0.0	1	1	1	1	1	1	0	0	1.65	1.68	0.0
PWO15633.1	1.5241883	7.689676	5.913676	.	.	.	.	.	0	.	0	.	0	.	0.573	0.723	1	1	0.46	0	0	21078.16	185	0.0	6.4612	6	51	93	43	34	116	30	16	14	1.36585365853659	0.0	0.0	0.0	1	1	1	1	1	1	0	0	0.48	0.54	0.0
PWO10751.1	1.520987	4.144093	5.982093	.	.	.	reduced_virulence	PHI:2901	0	.	0	.	0	.	0.132	0.395	1	1	0.85	0	0	20883.24	203	-2.5	5.0352	5	89	133	53	24	130	23	11	12	0.450704225352113	0.0	1.0	0.0	1	1	1	1	1	1	0	0	0.1	0.21	0.0
PWO08222.1	1.520987	2.9749885	5.9949885	.	.	.	reduced_virulence	PHI:6265	0	.	0	.	0	GH16	0.0	0.33	1	1	0.81	0	0	36255.08	340	-3.0	5.5111	9	133	222	83	49	198	44	22	22	0.932584269662921	0.0	0.0	0.0	1	1	1	1	1	1	0	0	0.04	0.2	0.0
PWO12156.1	1.520987	2.781596	5.979596	.	.	.	.	.	0	.	0	.	0	.	0.125	0.342	1	1	0.89	0	0	15056.78	144	-4.5	4.3407	4	63	97	46	14	83	22	9	13	0.702702702702703	0.0	0.0	0.0	1	1	1	1	1	1	0	0	0.05	0.08	0.0
PWO11761.1	1.520987	8.2081465	5.9921465	.	.	.	unaffected_pathogenicity	PHI:1575,PHI:3378,PHI:1581	0	.	1	PF03443	1	AA9	0.182	0.354	1	1	0.82	0	0	23716.61	229	5.0	8.2221	6	106	152	64	26	133	35	21	14	0.712121212121212	0.0	0.0	0.0	1	1	1	1	1	1	0	0	0.13	0.14	0.0
PWO15813.1	1.520987	7.0239915	5.9959915	.	.	.	reduced_virulence,unaffected_pathogenicity,increased_virulence_(hypervirulence)	PHI:4618,PHI:4619,PHI:6853,PHI:222,PHI:2476,PHI:6841,PHI:4617,PHI:3226	0	.	0	.	0	PL1_9,PL1_10,PL1,PL1_7,PL1_6,PL1_1,PL1_4,PL1_11,PL1_2,PL1_5	0.0	0.338	1	1	0.91	0	0	39473.14	385	10.0	8.6516	8	176	253	117	38	221	56	35	21	0.890909090909091	0.0	0.0	0.0	1	1	1	1	1	1	0	0	0.08	0.12	0.0
PWO17503.1	1.5170796	6.697276	2.633276	.	.	.	.	.	0	.	1	PF01083	0	CE5	0.196	0.648	1	1	0.22	1	0	34057.5	315	1.5	6.7412	11	113	181	90	37	182	72	39	33	0.819277108433735	0.0	0.0	0.0	1	1	1	1	1	1	1	1	0.15	22.28	0.0
PWO17839.1	1.5120394	11.16	6.0	.	.	.	.	.	0	.	0	.	0	.	1.0	0.86	1	1	0.59	0	0	11103.72	104	-1.0	5.5845	8	40	63	38	5	60	18	9	9	0.68	0.0	0.0	0.0	1	1	1	1	1	1	0	0	4.9	4.9	0.0
PWO06995.1	1.5079435	2.015424	5.999424	.	.	.	.	.	0	.	0	.	0	.	0.09	0.246	1	1	0.91	0	0	15656.48	158	-2.5	4.5697	3	76	112	47	11	93	18	8	10	0.74468085106383	0.0	0.0	0.0	1	1	1	1	1	1	0	0	0.36	0.55	0.0
PWO13174.1	1.5004702	1.102862	5.698862	.	.	.	.	.	0	.	0	.	0	CE2	0.002	0.232	1	1	0.87	0	0	29245.65	279	-5.0	4.7035	1	116	180	81	25	157	44	20	24	0.802631578947369	0.0	1.0	0.0	1	1	1	1	0	1	0	0	0.36	0.67	0.0
PWO16032.1	1.4998457	3.48	6.0	.	.	.	.	.	0	.	0	.	0	.	0.04	0.54	1	1	0.9	0	0	5343.1	49	0.5	6.9116	3	21	30	12	5	25	7	4	3	1.75	0.0	0.0	0.0	1	1	1	1	1	1	0	0	0.68	0.68	0.0
PWO11002.1	1.4972453	13.5079	5.9999	.	.	.	reduced_virulence,unaffected_pathogenicity	PHI:9245,PHI:458	0	.	1	PF06766	0	.	0.986	0.432	1	1	0.93	0	0	9485.95	95	-4.0	3.7585	8	45	67	39	4	65	8	2	6	0.484848484848485	0.0	0.0	0.0	1	1	1	1	1	1	0	0	1.83	1.83	0.0
PWO08176.1	1.4893572	2.6617	5.8717	.	.	.	.	.	0	.	0	.	0	.	0.0	0.465	1	1	0.74	0	0	38647.05	351	-2.5	5.8923	2	114	207	91	49	192	71	36	35	1.02409638554217	0.0	0.0	0.0	1	1	1	1	1	1	0	0	0.13	0.16	0.0
PWO06227.1	1.4770281	5.1292985	5.6632985	.	.	.	.	.	0	.	0	.	0	.	0.54	0.371	1	1	0.76	0	0	20992.0	199	-4.5	4.64	2	75	120	68	13	110	38	17	21	0.795918367346939	0.0	0.0	0.0	1	1	1	1	1	1	0	0	13.57	13.59	0.0
PWO16781.1	1.4647753	4.01176	5.99776	.	.	.	.	.	0	.	0	.	0	.	0.342	0.327	1	1	0.87	0	0	10899.19	106	0.0	6.0682	4	47	71	36	6	59	14	7	7	0.6	0.0	0.0	0.0	1	1	1	1	1	1	0	0	4.04	4.04	0.0
PWO06663.1	1.4466203	7.210491	5.476491	.	.	.	.	.	0	.	0	.	0	.	0.723	0.566	1	1	0.23	0	0	26569.41	244	2.0	7.3203	2	68	139	74	22	139	64	34	30	0.918032786885246	0.0	0.0	0.0	1	1	1	1	0	1	0	0	3.51	3.51	0.0
PWO11731.1	1.4434121	3.3187015	3.2407015	.	.	.	.	.	0	.	0	.	0	.	0.356	0.657	1	1	0.22	1	0	25171.56	231	-3.5	5.0783	1	77	122	64	21	124	48	23	25	0.903846153846154	0.0	1.0	0.0	1	1	1	1	1	1	1	0	0.2	16.39	0.0
PWO13969.1	1.4420205	1.4973995	5.9853995	.	.	.	.	.	0	.	0	.	0	.	0.002	0.25	1	1	0.84	0	0	22449.16	210	-0.5	5.8085	4	87	129	54	21	111	28	14	14	1.02325581395349	0.0	0.0	0.0	1	1	1	1	1	1	0	0	0.16	0.33	0.0
PWO17766.1	1.4366246	3.135347	5.997347	.	.	.	.	.	0	.	0	.	0	.	0.166	0.357	1	1	0.79	0	0	11820.57	120	3.5	8.0763	8	64	87	45	6	76	10	7	3	0.583333333333333	0.0	0.0	0.0	1	1	1	1	1	1	0	0	6.02	6.08	0.0
PWO11338.1	1.4295833	7.539538	5.487538	.	.	.	.	.	0	.	0	.	0	GH131	0.581	0.761	1	1	0.81	0	0	17639.46	159	2.0	7.3505	1	61	89	35	24	77	28	16	12	1.56666666666667	0.0	0.0	0.0	1	1	0	1	1	1	0	0	9.19	9.19	0.0
PWO15083.1	1.4116414	14.7394205	5.7854205	.	.	.	.	.	0	.	1	PF05730	0	.	0.984	0.675	1	1	0.49	0	0	14926.13	140	-5.5	4.4117	8	55	82	44	9	81	27	11	16	0.636363636363636	0.0	0.0	0.0	1	1	1	1	1	1	0	0	16.43	16.43	0.0
PWO08432.1	1.4087386	1.8628405	5.5888405	.	.	.	.	.	0	.	0	.	0	GH128	0.01	0.369	1	1	0.45	0	0	33652.77	304	-1.0	6.3915	5	99	173	85	49	169	69	38	31	0.902777777777778	0.0	0.0	0.0	1	1	1	1	1	1	0	0	0.75	0.76	0.0
PWO13948.1	1.4034127	7.403049	5.993049	.	.	.	.	.	0	.	0	.	0	.	0.686	0.549	1	1	0.87	0	0	19190.64	187	1.0	6.8414	4	78	125	59	19	116	29	16	13	0.75	0.0	0.0	0.0	1	1	1	1	1	1	0	1	20.22	20.35	0.565217391304348
PWO09482.1	1.4022995	6.1596015	5.7496015	.	.	.	loss_of_pathogenicity,unaffected_pathogenicity	PHI:2166,PHI:6390,PHI:3972,PHI:6391,PHI:4639	0	.	0	.	0	CE4,CBM18	0.0	0.235	1	1	0.97	0	0	53206.6	510	3.5	6.9379	28	231	332	124	51	291	87	48	39	0.734265734265734	0.0	0.0	0.0	1	1	1	1	0	1	0	0	9.24	9.24	0.0
PWO16611.1	1.392795	10.62	6.0	.	.	.	.	.	0	.	0	.	0	.	1.0	0.77	1	1	0.82	0	0	11265.64	106	1.0	6.9978	8	44	69	27	16	67	10	6	4	1.10714285714286	0.0	0.0	0.0	1	1	1	1	1	1	0	0	15.78	15.81	0.0
PWO10367.1	1.3901551	4.237599	5.881599	.	.	.	.	.	0	.	0	.	0	GH5,GH128	0.133	0.593	1	1	0.46	0	0	29968.86	270	0.0	6.4874	3	83	144	74	41	156	49	26	23	1.171875	0.0	0.0	0.0	1	1	1	1	1	1	0	0	0.1	0.1	0.0
PWO15487.1	1.3822122	6.9341505	2.5181505	.	.	.	.	.	0	.	0	.	0	.	0.965	0.771	1	1	0.42	1	0	25973.9	237	-1.5	5.7563	4	73	120	88	15	121	58	29	29	1.33333333333333	0.0	0.0	0.0	1	1	1	1	1	1	1	1	15.39	37.41	0.0
PWO11900.1	1.3717644	1.918497	5.944497	.	.	.	.	.	0	.	0	.	0	.	0.001	0.328	1	1	0.85	0	0	19323.91	183	7.5	8.3359	10	90	124	49	17	97	32	21	11	0.58695652173913	0.0	1.0	0.0	1	1	1	1	1	1	0	0	2.83	2.83	0.0
PWO08117.1	1.3717241	8.336286	5.174286	.	.	.	.	.	0	.	0	.	0	.	0.876	0.651	1	1	0.0600000000000001	0	0	18943.61	169	-2.0	5.6389	5	45	90	47	17	90	44	22	22	1.28125	1.0	0.0	0.0	1	1	1	1	1	1	0	0	0.91	0.93	0.0
PWO06848.1	1.3713505	5.2499405	5.9999405	.	.	.	.	.	0	.	0	.	0	.	0.358	0.517	1	1	0.45	0	0	17864.53	162	12.5	11.0472	1	50	86	43	17	84	35	26	9	0.609756097560976	1.0	0.0	0.0	1	1	1	1	1	1	0	0	1.01	1.02	0.0
PWO06363.1	1.3686297	1.53733	2.92333	.	.	.	.	.	0	.	0	.	0	.	0.162	0.607	1	1	0.5	1	0	27253.18	241	6.0	8.7819	2	71	122	63	40	142	47	28	19	1.01724137931034	0.0	0.0	0.0	1	1	1	1	1	1	1	1	2.18	21.57	0.0
PWO10363.1	1.3571591	9.125999	5.999999	.	.	.	.	.	0	.	0	.	0	.	0.996	0.525	1	1	0.81	0	0	8609.91	85	-0.5	6.1732	8	45	63	29	8	55	13	7	6	0.392857142857143	0.0	0.0	0.0	1	1	1	1	1	1	0	0	4.44	4.45	0.0
PWO15994.1	1.3566085	4.760184	5.860184	.	.	.	reduced_virulence	PHI:5750,PHI:6124	0	.	0	.	0	.	0.113	0.537	1	1	0.71	0	0	32888.18	293	2.5	6.9854	0	88	154	87	43	159	69	38	31	1.31147540983607	1.0	0.0	0.0	1	1	1	1	1	1	0	0	0.22	0.24	0.0
PWO13040.1	1.3511763	1.6453995	5.9953995	.	.	.	.	.	0	.	0	.	0	.	0.001	0.274	1	1	0.89	0	0	13526.55	130	4.0	8.3823	7	62	88	36	10	70	16	10	6	1.48	1.0	0.0	0.0	1	1	1	1	1	1	0	0	0.94	0.96	0.0
PWO18645.1	1.3489823	5.8164825	5.5044825	.	.	.	.	.	0	.	0	.	0	.	0.473	0.579	1	1	0.07	0	0	30586.73	278	-2.0	5.7492	8	81	149	83	22	152	66	33	33	0.938461538461538	0.0	0.0	0.0	1	1	1	1	1	1	0	0	4.51	4.63	0.0
PWO12378.1	1.3437798	3.4620945	5.9640945	.	.	.	.	.	0	.	0	.	0	.	0.142	0.441	1	1	0.56	0	0	17349.82	169	-2.0	4.6129	0	67	106	58	19	116	18	8	10	0.76271186440678	0.0	0.0	0.0	1	1	1	1	1	1	0	0	3.93	7.18	0.0
PWO12049.1	1.3305193	7.931148	5.919148	.	.	.	reduced_virulence,unaffected_pathogenicity,increased_virulence_(hypervirulence)	PHI:568,PHI:6978,PHI:2364,PHI:7911,PHI:2043,PHI:2207,PHI:569,PHI:2204,PHI:4246,PHI:7912,PHI:2209,PHI:2206,PHI:2208	1	CfTom1	1	PF00331	1	GH10	0.001	0.501	1	1	0.22	0	0	40011.25	358	4.0	7.4153	5	115	185	104	47	192	90	49	41	1.25974025974026	0.0	0.0	0.0	1	1	1	1	1	1	0	0	0.02	0.06	0.0
PWO09486.1	1.3285904	1.452916	5.928916	.	.	.	.	.	0	.	0	.	0	.	0.0	0.254	1	1	0.78	0	0	37576.28	354	-6.5	4.7034	1	120	219	108	31	210	57	26	31	0.778947368421053	0.0	0.0	0.0	1	1	1	1	1	1	0	0	0.1	0.1	0.0
PWO13713.1	1.3285904	1.7348505	5.9528505	.	.	.	unaffected_pathogenicity	PHI:2451	0	.	0	.	0	CE1	0.0	0.297	1	1	0.79	0	0	31603.66	297	11.0	9.5399	4	127	186	78	39	170	41	27	14	0.884615384615385	0.0	0.0	0.0	1	1	1	1	1	1	0	0	0.27	8.86	0.0
PWO08683.1	1.3253365	13.2771995	5.9971995	.	.	.	.	.	1	MoBas2	0	.	0	.	0.985	0.395	1	1	0.85	0	0	10611.92	108	-1.0	4.8772	6	54	76	40	4	67	15	7	8	0.526315789473684	0.0	0.0	0.0	1	1	1	1	1	1	0	0	0.68	0.68	0.0
PWO18098.1	1.3027885	6.1517335	5.9997335	.	.	.	unaffected_pathogenicity,effector_(plant_avirulence_determinant)	PHI:1575,PHI:3378,PHI:1581,PHI:3216	1	MoCDIP4	1	PF03443	1	AA9	0.004	0.188	1	1	0.93	0	0	28074.47	269	0.5	6.6274	4	116	174	75	31	158	39	21	18	0.716049382716049	0.0	0.0	0.0	1	1	1	1	1	1	0	0	0.37	0.57	0.0
PWO19382.1	1.2784693	6.9733495	5.9993495	.	.	.	.	.	0	.	1	PF00734	0	GH45,CBM1	0.0	0.329	1	1	0.94	0	0	43955.35	413	-5.5	4.9964	26	188	279	81	46	217	73	35	38	0.795918367346939	0.0	0.0	0.0	1	1	1	1	1	1	0	0	10.13	10.15	0.0
PWO17628.1	1.2741916	5.614907	5.990907	.	.	.	unaffected_pathogenicity	PHI:1575,PHI:3378,PHI:1581	0	.	1	PF03443	1	AA9	0.0	0.104	1	1	0.85	0	0	34350.12	338	2.5	7.1164	2	154	228	89	29	184	58	32	26	0.679245283018868	0.0	0.0	0.0	1	1	1	1	1	1	0	0	5.29	5.29	0.0
PWO11542.1	1.2737005	1.1656285	5.9956285	.	.	.	.	.	0	.	0	.	0	GH6	0.0	0.195	1	1	0.83	0	0	42048.61	399	2.5	7.5697	6	156	248	134	44	249	66	35	31	0.7890625	0.0	0.0	0.0	1	1	1	1	1	1	0	0	0.43	0.66	0.0
PWO06334.1	1.2597232	7.779834	5.997834	.	.	.	.	.	0	.	0	.	0	.	0.887	0.41	1	1	0.33	0	0	8478.74	78	0.0	6.4762	0	21	43	29	8	47	22	12	10	0.625	0.0	0.0	0.0	1	1	1	1	1	1	0	1	18.91	18.91	0.608695652173913
PWO07395.1	1.2568213	1.955194	5.999194	.	.	.	unaffected_pathogenicity	PHI:566	0	.	0	.	0	GH7	0.0	0.326	1	1	0.88	0	0	48589.05	458	-1.5	6.1496	18	189	296	99	50	247	88	45	43	1.0	0.0	0.0	0.0	1	1	1	1	1	1	0	0	0.01	0.03	0.0
PWO09139.1	1.2558286	8.004099	5.988099	.	.	.	.	.	0	.	0	.	0	.	0.889	0.447	1	1	0.56	0	0	8626.7	82	0.0	6.4428	2	36	50	29	8	47	17	9	8	0.583333333333333	1.0	0.0	0.0	1	1	1	1	1	1	0	0	5.87	5.87	0.0
PWO19446.1	1.2506256	4.768054	5.986054	.	.	.	.	.	0	.	0	.	0	.	0.63	0.167	1	1	0.88	0	0	21520.76	226	7.5	10.0401	4	121	169	71	9	135	28	18	10	0.51685393258427	0.0	0.0	0.0	1	1	1	1	1	1	0	0	1.03	1.05	0.0
PWO10864.1	1.2451353	1.5251565	5.7671565	.	.	.	.	.	0	.	0	.	0	.	0.001	0.292	1	1	0.77	0	0	37402.16	341	-7.0	4.8499	3	109	200	107	45	201	62	29	33	1.01282051282051	0.0	0.0	0.0	1	1	1	1	1	1	0	0	1.04	2.1	0.0
PWO12954.1	1.2218795	8.5366495	5.9926495	.	.	.	.	.	0	.	0	.	0	.	0.931	0.493	1	1	0.58	0	0	10298.93	91	0.5	6.8672	5	33	47	28	16	59	11	6	5	1.21052631578947	0.0	0.0	0.0	1	1	1	1	1	1	0	0	9.4	9.66	0.0
PWO06774.1	1.2137232	4.1443935	5.9983935	.	.	.	.	.	0	.	0	.	0	.	0.229	0.462	1	1	0.5	0	0	13951.84	130	-0.5	5.7342	4	52	78	40	15	78	18	9	9	0.771428571428571	0.0	0.0	0.0	1	1	1	1	1	1	0	0	1.77	1.78	0.0
PWO17410.1	1.2134566	1.5274365	5.9994365	.	.	.	reduced_virulence,unaffected_pathogenicity	PHI:4615,PHI:2117,PHI:6569	0	.	0	.	0	.	0.0	0.088	1	1	0.85	0	0	40687.79	398	6.0	8.5872	3	175	265	133	32	228	63	36	27	0.778761061946903	0.0	0.0	0.0	1	1	1	1	1	1	0	0	5.82	6.2	0.0
PWO18483.1	1.2061623	8.149486	5.999486	.	.	.	unaffected_pathogenicity,effector_(plant_avirulence_determinant)	PHI:1575,PHI:3378,PHI:1581,PHI:3216	1	MoCDIP4	1	PF03443,PF00734	1	AA9,CBM1	0.016	0.509	1	1	0.74	0	0	35218.6	336	11.5	8.6515	11	138	214	88	41	203	61	38	23	0.7	0.0	0.0	0.0	1	1	1	1	1	1	0	0	0.61	0.64	0.0
PWO09858.1	1.2041059	4.9075155	5.9995155	.	.	.	.	.	0	.	0	.	0	.	0.408	0.41	1	1	0.71	0	0	10094.5	100	0.5	6.9402	2	43	66	29	9	67	11	6	5	0.628571428571429	0.0	0.0	0.0	1	1	1	1	1	1	0	0	2.16	2.32	0.0
PWO13384.1	1.1987835	7.4716	5.9996	.	.	.	.	.	0	.	1	PF00734	0	CBM1	0.025	0.387	1	1	0.84	0	0	18958.78	176	7.5	8.7327	9	67	116	38	9	87	32	20	12	1.07894736842105	0.0	1.0	0.0	1	1	1	1	1	1	0	0	0.57	0.57	0.0
PWO13164.1	1.1917243	2.495108	5.947108	.	.	.	reduced_virulence	PHI:6473	0	.	0	.	0	.	0.0	0.258	1	1	0.82	0	0	47212.69	441	2.0	6.888	7	177	269	125	48	229	88	47	41	1.0625	0.0	0.0	0.0	1	1	1	1	1	1	0	0	4.43	4.46	0.0
PWO18354.1	1.1733627	8.3693965	5.4893965	.	.	.	.	.	0	.	0	.	0	.	0.751	0.729	1	1	0.68	0	0	21236.76	196	-0.5	6.211	4	73	113	48	26	110	31	16	15	1.0	0.0	0.0	0.0	1	1	0	1	1	1	0	0	0.25	0.36	0.0
PWO15570.1	1.1717268	2.968761	5.988761	.	.	.	reduced_virulence	PHI:144	0	.	0	.	0	GH18	0.0	0.33	1	1	0.74	0	0	50323.39	453	9.0	8.9156	3	147	249	118	64	242	93	53	40	1.21428571428571	0.0	0.0	0.0	1	1	1	1	1	1	0	0	0.04	0.04	0.0
PWO17402.1	1.1691426	8.2008555	5.2788555	.	.	.	.	.	0	.	0	.	0	.	0.968	0.519	1	1	0.37	0	0	10018.67	92	3.5	8.2873	3	29	52	25	8	55	23	14	9	0.538461538461538	0.0	0.0	0.0	1	1	1	1	0	0	0	0	11.11	11.17	0.0
PWO12649.1	1.1668732	5.3443145	5.9983145	.	.	.	.	.	0	.	0	.	0	.	0.506	0.385	1	1	0.38	0	0	26126.56	247	19.5	10.8957	2	97	145	69	23	136	60	42	18	0.623376623376623	0.0	0.0	0.0	1	1	1	1	1	1	0	0	0.95	1.72	0.0
PWO08853.1	1.1551161	8.1059985	5.9999985	.	.	.	.	.	0	.	0	.	0	.	0.999	0.352	1	1	0.71	0	0	11810.98	113	5.5	10.3432	0	39	75	16	10	62	22	14	8	0.666666666666667	0.0	0.0	0.0	1	1	1	1	1	1	0	0	0.44	0.44	0.0
PWO12275.1	1.1551161	8.112177	5.976177	.	.	.	.	.	0	.	0	.	0	.	0.992	0.364	1	1	0.28	0	0	10104.47	98	0.5	7.0125	0	40	55	35	7	62	27	14	13	0.5	0.0	0.0	0.0	1	1	1	1	1	1	0	0	0.35	0.35	0.0
PWO18648.1	1.1507187	4.656274	5.436274	.	.	.	.	.	0	.	0	.	0	.	0.528	0.342	1	1	0.68	0	0	20279.69	195	-10.0	4.1426	2	72	124	67	16	117	35	13	22	0.666666666666667	0.0	0.0	0.0	1	1	1	1	1	1	0	0	2.85	11.94	0.0
PWO06217.1	1.1492558	7.341381	5.997381	.	.	.	.	.	0	.	0	.	0	.	0.781	0.443	1	1	0.02	0	0	18487.99	161	0.0	6.4827	2	45	72	38	20	85	49	25	24	0.914285714285714	0.0	0.0	0.0	1	1	1	1	1	1	0	1	21.93	21.93	0.652173913043478
PWO17943.1	1.1456648	7.0463085	5.9543085	.	.	.	.	.	0	.	0	.	0	.	0.968	0.214	1	1	0.04	0	0	18080.32	162	0.0	6.4994	0	52	85	42	14	86	51	26	25	0.48	0.0	0.0	0.0	1	1	1	1	1	1	0	0	8.26	8.26	0.0
PWO14433.1	1.138069	2.128351	5.778351	.	.	.	reduced_virulence	PHI:3859,PHI:323,PHI:3813	0	.	0	.	0	GH5_39,GH5_14,GH5_15,GH5_42,GH5_50,GH5_23,GH5_45,GH5_25,GH5_26,GH5_46,GH5_10,GH5_47,GH5_49,GH5_5,GH5_9,GH5_33,GH5_22,GH5_52,GH5_38,GH5,GH5_54,GH5_44,GH5_8	0.0	0.225	1	1	0.74	0	0	44610.02	406	-3.0	5.9913	4	134	225	105	55	230	88	45	43	0.932038834951456	0.0	0.0	0.0	1	1	1	1	1	1	0	0	1.28	1.28	0.0
PWO13946.1	1.137161	5.568898	5.998898	.	.	.	reduced_virulence,unaffected_pathogenicity,effector_(plant_avirulence_determinant)	PHI:4980,PHI:2978,PHI:6869,PHI:6868	0	.	0	.	0	GH12	0.0	0.095	1	1	0.83	0	0	25869.99	245	5.5	9.4434	2	112	156	63	28	132	26	16	10	0.947368421052632	0.0	0.0	0.0	1	1	1	1	1	1	0	0	1.14	1.21	0.0
PWO06927.1	1.1359642	0.224447499999999	2.6484475	.	.	.	.	.	0	.	0	.	0	.	0.01	0.586	1	1	0.57	1	0	36259.76	324	5.0	8.5592	3	111	168	75	47	176	75	41	34	1.0958904109589	0.0	0.0	0.0	1	1	1	1	1	1	1	1	0.15	22.85	0.0
PWO15324.1	1.1301855	6.58845	5.99845	.	.	.	reduced_virulence,unaffected_pathogenicity	PHI:9245,PHI:458	0	.	1	PF06766	0	.	0.094	0.171	1	1	0.91	0	0	14727.56	158	-3.0	4.2194	11	93	126	47	5	109	13	5	8	0.228571428571429	0.0	0.0	0.0	1	1	1	1	1	1	0	0	1.04	1.05	0.0
PWO14961.1	1.1270372	11.7226725	5.8106725	.	.	.	unaffected_pathogenicity	PHI:7649	0	.	1	PF00188	0	.	0.615	0.537	1	1	0.49	0	0	23489.09	209	-3.0	6.0509	6	70	124	58	38	117	51	27	24	0.692307692307692	0.0	0.0	0.0	1	1	1	1	1	1	0	0	0.04	0.05	0.0
PWO06516.1	1.1237113	12.3462405	5.8342405	.	.	.	.	.	1	ZtNIP2	1	PF02221	0	.	0.812	0.44	1	1	0.46	0	0	17931.54	167	-7.0	4.4588	4	53	95	51	13	96	42	18	24	0.928571428571429	0.0	0.0	0.0	1	1	1	1	1	1	0	0	1.51	1.51	0.0
PWO10152.1	1.1145499	3.3424405	5.6824405	.	.	.	.	.	0	.	0	.	0	.	0.086	0.524	1	1	0.64	0	0	31025.93	289	-5.0	5.0976	0	104	166	93	36	171	58	28	30	0.921052631578947	0.0	0.0	0.0	1	1	1	1	1	1	0	0	1.34	2.33	0.0
PWO06233.1	1.1096606	8.1754175	5.9854175	.	.	.	.	.	0	.	0	.	0	.	0.993	0.372	1	1	0.4	0	0	16149.27	157	-0.5	5.893	0	59	103	52	6	90	34	17	17	0.442307692307692	0.0	0.0	0.0	1	1	1	1	1	1	0	0	1.57	1.57	0.0
PWO14385.1	1.1051834	0.954550000000001	5.84455	.	.	.	.	.	0	.	0	.	0	.	0.001	0.184	1	1	0.86	0	0	19951.22	182	-13.5	3.7008	7	70	112	46	25	103	25	6	19	1.05263157894737	0.0	0.0	0.0	1	1	1	1	1	1	0	0	0.09	0.09	0.0
PWO11141.1	1.0954821	1.1389955	5.9869955	.	.	.	.	.	0	.	0	.	0	.	0.005	0.187	1	1	0.86	0	0	22304.06	211	2.0	7.6635	4	92	140	67	18	114	35	19	16	0.678571428571429	0.0	0.0	0.0	1	1	1	1	1	1	0	0	4.38	4.38	0.0
PWO18962.1	1.0927438	1.1345	5.9945	.	.	.	.	.	0	.	0	.	0	GH141	0.0	0.19	1	1	0.9	0	0	67823.45	631	8.5	8.2401	5	242	380	168	78	342	98	56	42	1.29251700680272	1.0	0.0	0.0	1	1	1	1	1	1	0	0	1.27	1.39	0.0
PWO16576.1	1.09174	3.8880165	5.9780165	.	.	.	reduced_virulence	PHI:323	0	.	0	.	0	GH5_39,GH5_1,GH5_9,GH5_14,GH5_4,GH5_46,GH5_15,GH5_22,GH5_47,GH5_50,GH5,GH5_49,GH5_54,GH5_23,GH5_44,GH5_45,GH5_36,GH5_8	0.00700000000000001	0.478	1	1	0.39	0	0	32214.75	292	3.0	7.1464	4	99	156	87	36	168	55	31	24	0.811594202898551	0.0	0.0	0.0	1	1	1	1	1	1	0	0	0.11	0.13	0.0
PWO15086.1	1.0817964	9.4085	5.9885	.	.	.	.	.	0	.	0	.	0	.	1.0	0.57	1	1	0.17	0	0	12999.48	121	-0.5	6.2147	6	39	80	30	4	60	33	17	16	0.5	0.0	0.0	0.0	1	1	1	1	1	1	0	0	1.93	1.93	0.0
PWO10982.1	1.0772226	6.1126465	0.2806465	.	.	.	.	.	0	.	0	.	0	.	1.0	0.972	0	0	0.82	0	0	10105.06	93	1.0	6.808	8	41	61	15	14	50	19	11	8	0.76	.	.	.	0	0	0	0	0	0	0	0	0.77	0.77	0.0
PWO18018.1	1.0690883	5.3896485	5.9996485	.	.	.	unaffected_pathogenicity,effector_(plant_avirulence_determinant)	PHI:1575,PHI:3378,PHI:3216	1	MoCDIP4	1	PF03443,PF00734	1	AA9,CBM1	0.0	0.065	1	1	0.85	0	0	32031.77	322	3.0	7.4289	12	165	226	98	27	199	37	21	16	0.553571428571429	0.0	1.0	0.0	1	1	1	1	1	1	0	0	11.51	11.58	0.0
PWO15228.1	1.0640327	1.1665255	5.5945255	.	.	.	.	.	0	.	0	.	0	.	0.014	0.248	1	1	0.63	0	0	31038.41	297	-6.5	4.6423	3	119	179	112	30	185	47	21	26	0.845238095238095	0.0	0.0	0.0	1	1	1	1	1	1	0	0	1.49	2.57	0.0
PWO18280.1	1.057439	2.424	6.0	.	.	.	.	.	0	.	0	.	0	.	0.03	0.374	1	1	0.82	0	0	5041.82	49	-1.5	4.3655	2	22	32	18	4	32	5	2	3	0.625	0.0	0.0	0.0	1	1	1	1	1	1	0	1	18.17	18.17	0.777777777777778
PWO11151.1	1.0538146	4.2032685	5.9852685	.	.	.	.	.	0	.	0	.	0	.	0.211	0.492	1	1	0.71	0	0	17075.68	160	2.0	7.3555	1	57	97	53	15	95	20	12	8	0.857142857142857	0.0	0.0	0.0	1	1	1	1	1	1	0	0	5.55	6.28	0.0
PWO17694.1	1.0521312	0.3796335	5.9356335	.	.	.	.	.	0	.	0	.	0	PL4_1,PL4	0.0	0.074	1	1	0.84	0	0	59576.13	547	12.0	9.3021	1	193	316	149	72	312	109	63	46	1.10606060606061	0.0	0.0	0.0	1	1	1	1	1	1	0	0	10.66	11.23	0.0
PWO11570.1	1.0510356	5.812582	5.892582	.	.	.	reduced_virulence	PHI:5188	0	.	0	.	0	.	0.289	0.531	1	1	0.48	0	0	28689.41	258	2.0	7.2957	3	91	137	68	30	134	58	31	27	0.948275862068966	0.0	0.0	0.0	1	1	1	1	1	1	0	0	5.91	5.92	0.0
PWO08319.1	1.0417936	1.2844	5.9704	.	.	.	.	.	0	.	0	.	0	.	0.0	0.219	1	1	0.93	0	0	13434.96	131	-10.0	3.8448	7	59	94	34	7	72	21	6	15	0.441176470588235	0.0	0.0	0.0	1	1	1	1	1	1	0	0	0.27	0.28	0.0
PWO12334.1	1.0370253	4.1884345	4.9144345	.	.	.	.	.	0	.	0	.	0	.	0.456	0.423	1	1	0.14	0	0	24063.01	217	-9.5	4.4975	6	63	122	59	19	118	58	25	33	0.854166666666667	.	.	.	1	1	1	0	1	1	0	0	1.06	1.07	0.0
PWO08576.1	1.034029	12.3671015	5.8491015	.	.	.	effector_(plant_avirulence_determinant)	PHI:2347	0	.	0	.	0	.	0.793	0.46	1	1	0.7	0	0	32294.53	304	-7.0	4.7286	2	97	173	101	31	175	48	22	26	1.13513513513514	0.0	0.0	0.0	1	1	1	1	1	1	0	0	0.0	0.01	0.0
PWO19224.1	1.0336063	0.764033500000001	5.7380335	.	.	.	.	.	0	.	0	.	0	.	0.0	0.171	1	1	0.14	0	0	43086.18	398	22.0	9.917	0	136	201	104	42	167	167	102	65	0.699186991869919	1.0	0.0	0.0	1	1	1	1	1	1	0	0	0.37	0.37	0.0
PWO06433.1	1.0236766	8.291133	5.997133	.	.	.	loss_of_pathogenicity,increased_virulence_(hypervirulence),unaffected_pathogenicity	PHI:2849,PHI:2383,PHI:407,PHI:69	0	.	1	PF01083	0	CE5	0.298	0.251	1	1	0.64	0	0	24025.52	237	2.5	8.1072	4	102	150	92	14	151	31	17	14	0.621951219512195	0.0	0.0	0.0	1	1	1	1	1	1	0	0	8.57	8.85	0.0
PWO09049.1	1.0179269	-0.559990000000001	-4.49599	.	.	.	.	.	0	.	0	.	0	.	0.893	0.763	0	1	0.59	0	1	26485.93	247	-0.5	6.2229	8	88	157	71	21	139	47	24	23	0.898305084745763	1.0	0.0	0.0	1	1	1	1	1	1	1	2	18.27	41.37	1.0
PWO14557.1	1.0162938	7.8047985	5.5667985	.	.	.	.	.	0	.	0	.	0	.	0.878	0.495	1	1	0.75	0	0	13099.7	125	-6.0	4.4933	4	49	80	43	18	78	21	9	12	0.771428571428571	0.0	0.0	0.0	1	1	1	1	1	1	0	0	16.63	16.69	0.0
PWO07055.1	1.0141253	1.045518	5.413518	.	.	.	.	.	0	.	0	.	0	.	0.0	0.272	1	1	0.42	0	0	40172.55	368	-3.0	6.1315	6	124	207	123	56	224	80	42	38	0.835051546391753	0.0	0.0	0.0	1	1	1	1	1	1	0	0	0.42	7.24	0.0
PWO19042.1	1.0117092	2.417083	5.969083	.	.	.	.	.	0	.	0	.	0	.	0.001	0.407	1	1	0.58	0	0	36399.59	336	-3.0	5.9656	0	120	196	89	44	189	60	31	29	0.813953488372093	0.0	0.0	0.0	1	1	1	1	1	1	0	0	0.21	0.23	0.0
PWO06831.1	1.0117092	2.8874105	5.7914105	.	.	.	.	.	0	.	0	.	0	.	0.079	0.437	1	1	0.48	0	0	17603.29	164	-2.0	4.8779	0	58	95	49	10	99	30	14	16	0.521739130434783	0.0	0.0	0.0	1	1	1	1	1	1	0	0	0.1	0.11	0.0
PWO14524.1	1.0068202	6.7736095	5.8416095	.	.	.	.	.	1	MoNIS1,CoNIS1	0	.	0	.	0.0540000000000001	0.268	1	1	0.4	0	0	16696.87	161	-6.0	4.0706	0	64	100	55	13	102	18	6	12	0.596153846153846	0.0	0.0	0.0	1	1	1	1	1	1	0	0	2.88	2.91	0.0
PWO16838.1	1.0061152	0.174436999999999	5.940437	.	.	.	.	.	0	.	0	.	0	.	0.0	0.039	1	1	0.81	0	0	21750.26	213	-10.5	3.9115	7	108	154	63	24	134	26	8	18	0.507462686567164	0.0	0.0	0.0	1	1	1	1	1	1	0	0	4.89	20.38	0.0
PWO17336.1	1.0047276	8.4024375	5.9284375	.	.	.	unaffected_pathogenicity	PHI:1575,PHI:3378,PHI:1581	0	.	1	PF03443	1	AA9	0.092	0.487	1	1	0.59	0	0	30214.13	278	-6.0	5.2955	5	104	159	66	40	146	63	31	32	0.901408450704225	0.0	0.0	0.0	1	1	1	1	1	1	0	0	0.73	0.73	0.0
PWO12448.1	1.0010691	2.332617	5.944617	.	.	.	.	.	0	.	0	.	0	.	0.0	0.398	1	1	0.75	0	0	46203.96	432	0.0	6.4947	5	146	250	122	52	259	78	41	37	0.780487804878049	0.0	0.0	0.0	1	1	1	1	1	1	0	0	0.21	0.37	0.0
PWO18978.1	0.99417156	5.7888565	5.6328565	.	.	.	.	.	0	.	0	.	0	.	0.459	0.567	1	1	0.11	0	0	30910.23	286	-8.5	4.7022	14	105	160	92	19	162	73	33	40	0.736111111111111	0.0	0.0	0.0	1	1	1	1	1	1	0	0	7.83	7.92	0.0
PWO14464.1	0.99211395	1.0892	5.9492	.	.	.	.	.	0	.	0	.	0	.	0.0	0.19	1	1	0.78	0	0	43945.39	413	4.0	7.7447	4	158	255	101	42	230	83	45	38	0.731707317073171	0.0	0.0	0.0	1	1	1	1	1	1	0	0	12.93	12.95	0.0
PWO13426.1	0.9919022	1.780347	5.752347	.	.	.	.	.	0	.	0	.	0	.	0.031	0.307	1	1	0.19	0	0	28143.83	256	-4.0	5.5599	2	84	139	73	31	143	58	29	29	0.766666666666667	0.0	1.0	0.0	1	1	1	1	1	1	0	0	0.05	0.05	0.0
PWO18440.1	0.9815713	2.832109	5.702109	.	.	.	reduced_virulence	PHI:5187,PHI:854	0	.	0	.	0	AA2	0.002	0.353	1	1	0.32	0	0	38075.27	348	0.0	6.4959	6	106	197	106	33	186	92	48	44	0.92	0.0	0.0	0.0	1	1	1	1	1	1	0	0	0.12	0.12	0.0
PWO13996.1	0.9785274	2.0234345	5.3654345	.	.	.	.	.	0	.	0	.	0	.	0.001	0.442	1	1	0.5	0	0	38418.72	358	-6.0	5.7963	5	125	214	107	37	196	82	42	40	0.638297872340426	.	.	.	1	1	1	0	1	1	0	0	0.27	0.28	0.0
PWO09785.1	0.9767459	3.338284	5.888284	.	.	.	.	.	0	.	0	.	0	CE12	0.043	0.532	1	1	0.62	0	0	33466.59	315	-2.0	5.9416	4	116	189	98	35	184	59	30	29	0.8	0.0	0.0	0.0	1	1	1	1	1	1	0	0	7.4	7.41	0.0
PWO08744.1	0.97663224	2.2024335	5.6164335	.	.	.	.	.	0	.	0	.	0	.	0.026	0.405	1	1	0.67	0	0	34574.64	331	-6.0	5.039	9	127	218	92	27	183	75	36	39	0.885057471264368	1.0	0.0	0.0	1	1	1	1	0	1	0	0	0.9	0.91	0.0
PWO14555.1	0.97531724	1.660435	5.956435	.	.	.	.	.	0	.	0	.	0	.	0.0	0.284	1	1	0.7	0	0	37984.93	364	-6.0	4.7416	4	134	226	112	25	210	52	24	28	0.597938144329897	0.0	0.0	0.0	1	1	1	1	1	1	0	0	0.0	2.95	0.0
PWO08606.1	0.9655894	2.8663375	5.3743375	.	.	.	.	.	0	.	0	.	0	.	0.272	0.31	1	1	0.62	0	0	15655.04	151	-3.0	4.5145	0	60	93	58	11	95	19	8	11	0.790697674418605	0.0	0.0	0.0	1	1	1	1	1	1	0	0	1.52	1.59	0.0
PWO06187.1	0.96280956	0.827650000000001	5.99965	.	.	.	.	.	0	.	0	.	0	.	0.00700000000000001	0.131	1	1	0.83	0	0	12468.11	126	-2.0	4.4014	1	55	92	40	6	81	12	5	7	0.521739130434783	0.0	0.0	0.0	1	1	1	1	1	1	0	0	0.88	1.36	0.0
PWO19030.1	0.96181107	2.5973515	5.7893515	.	.	.	.	.	0	.	0	.	0	.	0.001	0.467	1	1	0.0600000000000001	0	0	38808.18	345	10.0	8.8123	6	102	173	99	42	182	84	49	35	1.19117647058824	1.0	0.0	0.0	1	1	1	1	1	1	0	0	0.13	0.13	0.0
PWO18712.1	0.9520662	2.361166	5.715166	.	.	.	.	.	0	.	0	.	0	.	0.00600000000000001	0.435	1	1	0.67	0	0	34425.58	312	-4.0	5.8872	8	111	172	93	48	176	64	33	31	0.971830985915493	0.0	0.0	0.0	1	1	1	1	1	1	0	0	0.35	0.35	0.0
PWO17394.1	0.9520662	2.5269275	5.8629275	.	.	.	unaffected_pathogenicity	PHI:1087	0	.	0	.	0	.	0.0	0.444	1	1	0.46	0	0	42189.21	384	-3.5	5.9422	7	133	214	98	53	213	80	41	39	0.922222222222222	0.0	0.0	0.0	1	1	1	1	1	1	0	0	4.61	4.63	0.0
PWO19078.1	0.9438945	8.042414	-0.503586	.	.	.	loss_of_pathogenicity	PHI:8693	0	.	0	.	0	.	0.896	0.695	0	0	0.25	0	0	24426.7	229	-2.5	5.6573	1	76	132	76	24	130	58	29	29	0.854838709677419	.	.	.	0	0	0	0	0	0	0	0	0.0	0.0	0.0
PWO11164.1	0.93464047	4.35596	5.97596	.	.	.	.	.	0	.	0	.	0	.	0.192	0.538	1	1	0.7	0	0	29470.15	275	-3.0	5.2432	4	96	164	82	29	149	41	20	21	1.14285714285714	0.0	0.0	1.0	1	1	1	1	1	1	0	0	0.56	0.57	0.0
PWO09096.1	0.9272311	5.8216115	5.9996115	.	.	.	unaffected_pathogenicity,effector_(plant_avirulence_determinant)	PHI:1575,PHI:3378,PHI:3216	1	MoCDIP4	1	PF03443,PF00734	1	AA9,CBM1,AA11	0.001	0.136	1	1	0.85	0	0	34784.06	335	3.0	7.1127	7	130	235	92	34	203	47	27	20	0.663551401869159	0.0	0.0	0.0	1	1	1	1	1	1	0	0	2.85	3.08	0.0
PWO18959.1	0.9243779	4.71824	5.62424	.	.	.	.	.	0	.	0	.	0	.	0.571	0.278	1	1	0.36	0	0	26755.11	253	7.5	10.0484	0	67	153	93	9	147	64	36	28	0.955882352941176	0.0	0.0	0.0	1	1	1	1	1	1	0	0	4.13	4.13	0.0
PWO15375.1	0.9243587	2.4041325	5.9621325	.	.	.	.	.	0	.	0	.	0	AA2	0.017	0.39	1	1	0.47	0	0	31238.32	293	2.0	7.1834	8	117	182	91	31	165	58	31	27	0.779220779220779	0.0	0.0	0.0	1	1	1	1	1	1	0	0	0.2	0.21	0.0
PWO15282.1	0.9243587	2.1232535	5.7292535	.	.	.	.	.	0	.	0	.	0	.	0.073	0.326	1	1	0.57	0	0	18651.24	176	-0.5	6.3116	4	69	107	58	20	107	22	12	10	0.638297872340426	0.0	1.0	0.0	1	1	1	1	1	1	0	0	0.48	0.49	0.0
PWO08763.1	0.9243587	3.257063	5.963063	.	.	.	.	.	0	.	0	.	0	.	0.162	0.387	1	1	0.49	0	0	10040.54	94	1.0	7.7899	2	33	54	34	8	54	11	6	5	1.27777777777778	0.0	0.0	0.0	1	1	1	1	1	1	0	0	2.62	2.63	0.0
PWO14211.1	0.9243587	1.7518485	5.9998485	.	.	.	.	.	0	.	0	.	0	AA11	0.0	0.292	1	1	0.35	0	0	42139.05	386	1.5	6.7349	14	139	235	85	45	208	96	51	45	0.688679245283019	0.0	0.0	0.0	1	1	1	1	1	1	0	0	2.1	2.1	0.0
PWO12140.1	0.9239749	2.8848865	5.9948865	.	.	.	reduced_virulence	PHI:479	0	.	0	.	0	.	0.0	0.315	1	1	0.61	0	0	40687.77	376	8.5	7.9589	7	131	225	96	39	194	77	46	31	0.925531914893617	1.0	0.0	0.0	1	1	1	1	1	1	0	0	0.0	0.01	0.0
PWO15186.1	0.91178674	3.0520515	5.7120515	.	.	.	reduced_virulence	PHI:4197	0	.	0	.	0	.	0.0	0.39	1	1	0.76	0	0	43197.55	399	0.5	6.726	1	129	241	116	51	232	62	32	30	1.0873786407767	0.0	0.0	0.0	1	1	1	1	0	1	0	0	0.04	0.05	0.0
PWO07009.1	0.9096027	0.4799925	5.9999925	.	.	.	.	.	0	.	0	.	0	.	0.0	0.08	1	1	0.82	0	0	37623.6	381	-1.5	4.8667	2	182	260	109	10	201	17	8	9	0.395833333333333	0.0	0.0	0.0	1	1	1	1	1	1	0	0	0.16	0.16	0.0
PWO16043.1	0.90509105	-0.1519665	5.7940335	.	.	.	unaffected_pathogenicity	PHI:4076	0	.	0	.	0	CBM37,GH35	0.0	0.00900000000000001	1	1	0.8	0	0	110233.63	1010	-14.5	5.0992	4	346	572	274	135	572	197	95	102	1.05932203389831	0.0	0.0	0.0	1	1	1	1	1	1	0	0	12.08	12.29	0.0
PWO14413.1	0.9041598	7.0744195	5.7604195	.	.	.	.	.	0	.	0	.	0	.	0.682	0.537	1	1	0.35	0	0	18288.77	164	-6.0	4.6632	4	47	89	51	19	95	40	18	22	1.0	0.0	0.0	0.0	1	1	1	1	1	1	0	0	6.41	6.41	0.0
PWO19396.1	0.903484	1.520451	5.894451	.	.	.	.	.	0	.	0	.	0	.	0.0	0.271	1	1	0.37	0	0	39588.55	356	-5.5	5.0936	1	106	193	109	44	194	83	40	43	1.1	0.0	0.0	0.0	1	1	1	1	1	1	0	0	0.26	0.29	0.0
PWO14573.1	0.89328986	3.611662	5.999662	.	.	.	.	.	0	.	0	.	0	.	0.318	0.284	1	1	0.47	0	0	7253.23	67	0.0	6.1907	0	28	40	22	7	38	14	7	7	0.761904761904762	1.0	0.0	0.0	1	1	1	1	1	1	0	0	16.25	16.25	0.0
PWO14626.1	0.8930949	0.191615000000001	5.963615	.	.	.	.	.	0	.	0	.	0	GH76	0.0	0.038	1	1	0.85	0	0	50117.89	454	-8.0	4.8868	6	151	259	128	60	253	83	39	44	1.02777777777778	0.0	0.0	0.0	1	1	1	1	1	1	0	0	0.1	0.11	0.0
PWO14953.1	0.8917138	2.3538575	5.9178575	.	.	.	.	.	0	.	0	.	0	.	0.00700000000000001	0.399	1	1	0.64	0	0	33498.78	303	-2.5	5.4017	1	90	173	83	36	168	63	31	32	1.0	0.0	0.0	0.0	1	1	1	1	1	1	0	0	0.0	0.0	0.0
PWO07452.1	0.88527936	5.6321995	2.5001995	.	.	.	.	.	0	.	0	.	0	.	0.82	0.702	1	1	0.76	1	0	27900.68	263	0.0	6.4401	16	114	167	80	20	144	48	25	23	0.714285714285714	0.0	0.0	0.0	1	1	1	1	1	1	1	1	10.77	33.97	0.0
PWO13541.1	0.8816527	4.106999	5.936999	.	.	.	.	.	0	.	0	.	0	.	0.247	0.448	1	1	0.65	0	0	14607.54	133	0.0	6.2453	2	52	78	39	17	75	22	11	11	0.857142857142857	0.0	1.0	0.0	1	1	1	1	1	1	0	0	2.78	2.79	0.0
PWO06643.1	0.87868965	-1.4764775	-0.4964775	.	.	.	reduced_virulence	PHI:612	0	.	0	.	0	.	0.244	0.426	0	0	0.26	0	0	34422.2	326	-3.5	5.4241	2	113	196	118	22	189	73	36	37	0.701149425287356	.	.	.	0	0	0	0	0	0	0	0	0.01	0.03	0.0
PWO15565.1	0.87868965	0.447683000000001	5.805683	.	.	.	.	.	0	.	0	.	0	.	0.045	0.0620000000000001	1	1	0.31	0	0	30512.63	317	-4.0	5.0951	0	171	202	115	7	185	86	41	45	0.354166666666667	1.0	0.0	1.0	1	1	1	1	1	1	0	0	0.2	0.26	0.0
PWO17168.1	0.8771603	0.1305275	5.8485275	.	.	.	.	.	0	.	0	.	0	AA7	0.0	0.047	1	1	0.82	0	0	56634.96	514	5.5	7.3257	4	169	282	142	75	290	102	57	45	1.25	0.0	0.0	0.0	1	1	1	1	1	1	0	0	7.48	7.52	0.0
PWO13976.1	0.87299526	0.872664499999999	5.8186645	.	.	.	reduced_virulence,unaffected_pathogenicity	PHI:9126,PHI:7705	0	.	0	.	0	AA3,AA3_3,AA3_2,AA3_1	0.0	0.00900000000000001	1	1	0.8	0	0	66451.81	615	12.0	8.9083	7	211	358	193	65	354	124	70	54	1.01273885350318	0.0	0.0	0.0	1	1	1	1	1	1	0	0	3.62	3.77	0.0
PWO12978.1	0.8723472	2.7959855	5.4059855	.	.	.	.	.	0	.	0	.	0	.	0.0540000000000001	0.511	1	1	0.77	0	0	31185.41	292	7.5	8.2823	8	108	185	84	29	162	51	31	20	1.0	0.0	0.0	0.0	1	0	1	1	1	0	0	0	0.25	0.26	0.0
PWO11056.1	0.8720354	7.8443125	5.9763125	.	.	.	reduced_virulence,effector_(plant_avirulence_determinant)	PHI:9472,PHI:2897	1	BghBEC1019	0	.	0	.	0.041	0.437	1	1	0.47	0	0	31918.73	302	-0.5	6.4158	7	123	187	97	36	179	57	31	26	0.648936170212766	0.0	1.0	0.0	1	1	1	1	1	1	0	0	1.93	1.93	0.0
PWO17603.1	0.8580482	0.911598500000001	5.9815985	.	.	.	.	.	0	.	0	.	0	.	0.005	0.15	1	1	0.92	0	0	19966.28	191	-5.5	4.3152	7	87	130	53	18	106	27	11	16	0.711538461538462	0.0	0.0	0.0	1	1	1	1	1	1	0	0	0.19	0.19	0.0
PWO16546.1	0.8580482	0.0396500000000013	5.97965	.	.	.	.	.	0	.	0	.	0	CBM63	0.0	0.01	1	1	0.88	0	0	40592.63	397	1.0	6.8158	8	187	285	109	34	222	53	28	25	0.678571428571429	0.0	0.0	0.0	1	1	1	1	1	1	0	0	0.01	0.26	0.0
PWO07346.1	0.85755384	0.262312000000001	5.944312	.	.	.	.	.	0	.	0	.	0	GH30_4,GH30_2,GH39,GH30_1,GH30_6,GH30_8,GH30_7,GH30,GH30_9,GH30_5,GH30_3	0.0	0.0530000000000001	1	1	0.83	0	0	53049.31	482	-8.5	4.8063	11	167	275	128	60	267	84	39	45	1.01904761904762	0.0	0.0	0.0	1	1	1	1	1	1	0	0	0.51	0.51	0.0
PWO14235.1	0.85217917	5.335412	5.935412	.	.	.	.	.	0	.	0	.	0	.	0.434	0.466	1	1	0.58	0	0	25180.62	238	2.0	7.2623	4	92	145	88	23	143	40	22	18	0.647058823529412	0.0	0.0	0.0	1	1	1	1	1	1	0	0	4.61	4.62	0.0
PWO11137.1	0.84815	7.411812	5.809812	.	.	.	.	.	0	.	0	.	0	.	1.0	0.267	1	1	0.67	0	0	30178.47	311	-6.0	4.5186	1	119	242	125	4	204	48	21	27	0.383838383838384	0.0	0.0	0.0	1	1	1	1	1	1	0	0	0.07	0.08	0.0
PWO17523.1	0.84467745	3.577426	1.945426	.	.	.	.	.	0	.	0	.	0	.	0.4	0.872	1	1	0.4	1	0	6516.47	59	3.0	10.1557	0	20	31	15	8	35	13	8	5	1.0	.	.	.	1	1	0	0	0	0	1	1	20.09	20.09	1.0
PWO06802.1	0.83800256	0.242363000000002	5.978363	.	.	.	.	.	0	.	0	.	0	GH32	0.0	0.0440000000000001	1	1	0.83	0	0	62916.2	581	-11.5	4.8729	2	207	339	151	79	323	100	47	53	1.07913669064748	0.0	0.0	0.0	1	1	1	1	1	1	0	0	0.16	0.18	0.0
PWO12714.1	0.8348027	2.0966785	5.9606785	.	.	.	.	.	0	.	0	.	0	GH93	0.0	0.356	1	1	0.7	0	0	41834.06	384	-0.5	6.4127	0	125	220	112	52	227	72	38	34	0.88	0.0	0.0	0.0	1	1	1	1	1	1	0	0	3.16	3.19	0.0
PWO12268.1	0.8333082	0.0719495000000006	5.9999495	.	.	.	.	.	0	.	0	.	0	.	0.0	0.012	1	1	0.84	0	0	78805.72	842	-0.5	6.4036	4	482	708	172	51	518	58	31	27	0.222222222222222	0.0	0.0	0.0	1	1	1	1	1	1	0	0	0.01	0.01	0.0
PWO14878.1	0.82291985	0.586948	5.998948	.	.	.	.	.	0	.	0	.	0	.	0.002	0.096	1	1	0.85	0	0	37749.3	395	-5.0	4.6652	6	202	299	150	11	242	53	24	29	0.505813953488372	0.0	0.0	0.0	1	1	1	1	1	1	0	0	0.0	0.05	0.0
PWO08875.1	0.8223518	0.7540435	5.9980435	.	.	.	.	.	0	.	0	.	0	.	0.03	0.096	1	1	0.57	0	0	9540.73	95	4.5	10.6777	0	45	60	32	5	53	15	10	5	0.483870967741936	0.0	0.0	0.0	1	1	1	1	1	1	0	0	5.62	8.15	0.0
PWO15631.1	0.82197785	6.833547	5.987547	.	.	.	.	.	0	.	0	.	0	.	0.584	0.557	1	1	0.58	0	0	19781.5	181	-5.5	4.5886	7	59	108	45	20	105	38	17	21	0.847826086956522	0.0	0.0	0.0	1	1	1	1	1	1	0	1	17.73	17.73	0.972222222222222
PWO10325.1	0.81864816	1.715786	5.879786	.	.	.	.	.	0	.	0	.	0	GH62,GH43	0.0	0.306	1	1	0.63	0	0	34027.25	315	4.0	8.0879	4	118	189	88	43	179	46	26	20	1.05405405405405	0.0	0.0	0.0	1	1	1	1	1	1	0	0	0.37	0.47	0.0
PWO16874.1	0.816798	3.165909	5.903909	.	.	.	reduced_virulence,unaffected_pathogenicity	PHI:8645,PHI:2570,PHI:3383,PHI:8646	0	.	0	.	0	.	0.0	0.377	1	1	0.47	0	0	42138.21	388	3.0	7.8663	2	122	209	127	40	229	77	41	36	1.0	0.0	0.0	0.0	1	1	1	1	1	1	0	0	0.02	0.14	0.0
PWO10250.1	0.81478226	0.604015499999999	5.9380155	.	.	.	.	.	0	.	0	.	0	AA1_3,AA1,AA1_1,AA1_2	0.0	0.111	1	1	0.12	0	0	65884.17	584	6.0	7.3996	1	163	306	151	79	301	161	87	74	1.28571428571429	1.0	0.0	0.0	1	1	1	1	1	1	0	0	0.8	0.8	0.0
PWO06140.1	0.81311285	5.190901	5.998901	.	.	.	reduced_virulence	PHI:9126	0	.	1	PF00734	0	AA8,AA3_2,CBM1,AA3_1,AA3,AA3_3	0.0	0.032	1	1	0.88	0	0	90824.04	863	12.0	8.2474	11	343	545	240	91	494	143	81	62	0.772151898734177	1.0	0.0	0.0	1	1	1	1	1	1	0	0	8.74	8.77	0.0
PWO16093.1	0.80799615	6.5569485	4.9049485	.	.	.	loss_of_pathogenicity,reduced_virulence	PHI:6412,PHI:383,PHI:8749	0	.	0	.	0	.	0.131	0.311	1	1	0.81	0	0	25089.32	245	1.5	6.8281	4	105	166	75	24	148	41	23	18	0.567901234567901	0.0	0.0	0.0	1	1	1	1	1	1	0	0	2.02	6.47	0.0
PWO15923.1	0.8046652	0.2218505	5.7418505	.	.	.	.	.	0	.	0	.	0	CE1	0.0	0.08	1	1	0.78	0	0	74977.57	683	5.0	7.2848	5	224	404	186	88	368	145	78	67	1.09615384615385	0.0	0.0	0.0	1	0	1	1	1	1	0	0	0.12	0.14	0.0
PWO09420.1	0.8038125	0.053347500000001	5.9993475	.	.	.	.	.	0	.	0	.	0	.	0.0	0.00900000000000001	1	1	0.8	0	0	54151.29	506	-20.5	4.2193	4	190	317	136	60	296	71	27	44	0.689189189189189	0.0	0.0	0.0	1	1	1	1	1	1	0	0	0.33	0.44	0.0
PWO11746.1	0.8038125	5.846187	5.988187	.	.	.	reduced_virulence,unaffected_pathogenicity,loss_of_pathogenicity	PHI:7931,PHI:6785,PHI:480,PHI:73,PHI:6794,PHI:126,PHI:6808,PHI:7926,PHI:6813,PHI:17,PHI:6783,PHI:7928,PHI:6790,PHI:6812,PHI:9400,PHI:7935,PHI:6814,PHI:6793,PHI:6784,PHI:127,PHI:7925,PHI:6809,PHI:9402,PHI:6788,PHI:68,PHI:72,PHI:7929,PHI:697,PHI:6789,PHI:9401,PHI:6787,PHI:125,PHI:7933,PHI:6807,PHI:6811,PHI:7932,PHI:7934,PHI:6791,PHI:6815,PHI:7930,PHI:6816,PHI:6792,PHI:6786	0	.	0	.	0	.	0.0	0.143	1	1	0.86	0	0	50127.17	480	-9.0	4.5355	4	181	306	158	40	282	66	29	37	0.879032258064516	1.0	0.0	0.0	1	1	1	1	1	1	0	0	0.6	5.44	0.0
PWO17427.1	0.7998669	1.7883315	5.9643315	.	.	.	unaffected_pathogenicity	PHI:1087	0	.	0	.	0	.	0.0	0.304	1	1	0.61	0	0	44576.3	412	4.0	7.3954	6	150	237	111	46	233	80	44	36	0.842592592592593	0.0	0.0	0.0	1	1	1	1	1	1	0	0	0.03	0.06	0.0
PWO18104.1	0.79496664	3.367032	5.833032	.	.	.	.	.	0	.	0	.	0	.	0.0580000000000001	0.531	1	1	0.49	0	0	26888.28	249	-3.5	4.9698	6	91	151	63	24	145	42	20	22	0.671641791044776	0.0	0.0	0.0	1	1	1	1	1	1	0	0	1.69	1.71	0.0
PWO09726.1	0.79496664	2.839972	5.977972	.	.	.	.	.	0	.	0	.	0	.	0.0440000000000001	0.433	1	1	0.38	0	0	30742.13	280	-11.0	4.521	9	102	164	70	37	160	60	26	34	0.876712328767123	0.0	0.0	0.0	1	1	1	1	1	1	0	0	0.47	0.85	0.0
PWO08262.1	0.79496664	7.693595	5.885595	.	.	.	reduced_virulence	PHI:4212,PHI:4242,PHI:432	1	FGL1	1	PF01764	0	.	0.001	0.467	1	1	0.5	0	0	36944.48	340	-1.5	6.1452	7	123	200	97	38	188	66	34	32	0.909090909090909	0.0	0.0	0.0	1	1	1	1	1	1	0	0	0.71	0.75	0.0
PWO11646.1	0.79496664	6.938848	5.978848	.	.	.	.	.	0	.	0	.	0	.	0.602	0.558	1	1	0.59	0	0	20729.45	195	-2.5	5.5196	8	76	118	60	19	113	32	16	16	0.770833333333333	0.0	1.0	0.0	1	1	1	1	1	1	0	0	0.75	0.75	0.0
PWO17425.1	0.79375124	2.7009895	5.8869895	.	.	.	.	.	0	.	0	.	0	.	0.00600000000000001	0.463	1	1	0.65	0	0	32944.5	301	-1.0	6.1052	1	100	166	85	33	171	53	27	26	1.05797101449275	0.0	1.0	0.0	1	1	1	1	1	1	0	0	8.9	8.9	0.0
PWO08391.1	0.79110706	-0.206602	5.739398	.	.	.	.	.	0	.	0	.	0	AA5_1,AA5_2,CBM47,CBM32,AA5,CBM62	0.0	0.00900000000000001	1	1	0.87	0	0	231840.79	2166	-21.5	5.2378	31	853	1350	589	251	1191	329	161	168	0.965863453815261	0.0	0.0	0.0	1	0	1	1	1	1	0	0	0.31	0.45	0.0
PWO08349.1	0.7905339	0.557035	5.999035	.	.	.	.	.	0	.	0	.	0	CBM42,GH54	0.0	0.093	1	1	0.88	0	0	51839.11	501	3.0	7.103	8	231	333	134	59	284	71	39	32	0.828767123287671	0.0	0.0	0.0	1	1	1	1	1	1	0	0	1.97	2.0	0.0
PWO06800.1	0.7894772	1.3756155	5.9476155	.	.	.	.	.	0	.	0	.	0	GH93,GH145,PL24	0.0	0.238	1	1	0.75	0	0	43631.65	403	8.0	8.4047	4	158	236	100	53	213	69	41	28	1.03333333333333	0.0	0.0	0.0	1	1	1	1	1	1	0	0	4.1	4.14	0.0
PWO07835.1	0.77584904	1.982709	5.882709	.	.	.	.	.	0	.	0	.	0	.	0.001	0.349	1	1	0.49	0	0	37382.76	349	2.5	7.0942	4	116	209	102	28	190	68	37	31	1.0875	0.0	0.0	0.0	1	1	1	1	1	1	0	0	0.05	0.05	0.0
PWO17396.1	0.77530515	1.5451905	5.9971905	.	.	.	.	.	0	.	0	.	0	.	0.035	0.223	1	1	0.66	0	0	27052.8	255	4.0	8.2359	3	93	155	77	30	162	38	22	16	0.563218390804598	0.0	0.0	0.0	1	1	1	1	1	1	0	0	2.72	2.72	0.0
PWO06548.1	0.77304924	7.219431	5.969431	.	.	.	reduced_virulence,unaffected_pathogenicity,loss_of_pathogenicity	PHI:6785,PHI:6809,PHI:9402,PHI:6788,PHI:68,PHI:72,PHI:73,PHI:6794,PHI:126,PHI:6789,PHI:6787,PHI:6808,PHI:6813,PHI:125,PHI:6807,PHI:6783,PHI:6811,PHI:6786,PHI:6790,PHI:6812,PHI:6791,PHI:6815,PHI:9400,PHI:3973,PHI:6793,PHI:6784,PHI:6814,PHI:6816,PHI:6792,PHI:127	0	.	0	.	0	.	0.0	0.375	1	1	0.58	0	0	47144.98	427	1.0	6.6364	3	130	235	107	65	237	101	54	47	1.14141414141414	1.0	0.0	0.0	1	1	1	1	1	1	0	0	0.29	0.33	0.0
PWO16091.1	0.7694868	0.4823	5.7143	.	.	.	.	.	0	.	0	.	0	.	0.00900000000000001	0.119	1	1	0.91	0	0	26733.1	267	1.5	7.2453	15	135	190	95	18	171	24	13	11	0.45360824742268	0.0	0.0	0.0	1	1	1	1	1	1	0	0	0.25	1.51	0.0
PWO16695.1	0.7681149	3.6676735	5.2576735	.	.	.	.	.	0	.	0	.	0	.	0.133	0.602	1	1	0.49	0	0	14639.68	129	9.0	10.4061	0	33	57	46	18	73	19	15	4	1.07407407407407	0.0	0.0	1.0	1	1	1	1	1	1	0	0	0.4	0.41	0.0
PWO13890.1	0.76641035	1.4455995	5.9995995	.	.	.	.	.	0	.	0	.	0	.	0.031	0.21	1	1	0.72	0	0	18717.15	175	9.0	9.262	1	68	115	34	33	104	27	21	6	0.555555555555556	0.0	0.0	0.0	1	1	1	1	1	1	0	0	18.39	18.48	0.0
PWO06343.1	0.7631423	0.0325984999999998	5.7505985	.	.	.	.	.	0	.	0	.	0	.	0.0	0.047	1	1	0.72	0	0	26733.53	310	-9.0	3.8895	0	182	258	49	18	243	23	7	16	0.154589371980676	0.0	0.0	0.0	1	1	1	1	1	1	0	0	12.52	12.58	0.0
PWO06394.1	0.76014507	0.0279440000000011	5.967944	.	.	.	unaffected_pathogenicity	PHI:4076	0	.	0	.	0	CBM67,GH35	0.0	0.01	1	1	0.83	0	0	107992.86	985	-8.5	5.3708	3	338	563	271	136	555	181	89	92	1.04329004329004	0.0	0.0	0.0	1	1	1	1	1	1	0	0	3.34	3.44	0.0
PWO06116.1	0.75710905	2.9323245	5.7043245	.	.	.	.	.	0	.	0	.	0	.	0.002	0.536	1	1	0.58	0	0	38034.92	341	3.0	7.1067	8	108	189	74	42	177	75	41	34	1.04225352112676	0.0	0.0	0.0	1	1	1	1	1	1	0	0	1.48	1.49	0.0
PWO11938.1	0.7563801	1.0852275	-0.4287725	.	.	.	loss_of_pathogenicity,reduced_virulence	PHI:6111,PHI:334,PHI:300,PHI:4182,PHI:2310,PHI:65,PHI:1015,PHI:311,PHI:4677,PHI:2826	0	.	0	.	0	.	0.00600000000000001	0.413	0	0	0.3	0	0	34246.27	317	1.0	6.636	2	118	178	93	39	167	75	41	34	0.866666666666667	.	.	.	0	0	0	0	0	0	0	0	0.08	0.08	0.0
PWO08428.1	0.74938774	7.0319665	5.7999665	.	.	.	.	.	1	MoAVR_Pita2,MoAVR_Pita	0	.	0	.	0.0	0.372	1	1	0.72	0	0	40266.47	366	-4.0	5.6151	9	128	203	108	48	197	80	40	40	1.30985915492958	0.0	0.0	0.0	1	1	1	1	1	1	0	0	2.2	2.22	0.0
PWO10683.1	0.7482367	0.029247499999999	5.8012475	.	.	.	.	.	0	.	0	.	0	.	0.002	0.036	1	1	0.74	0	0	18107.31	172	-8.5	4.0544	2	72	109	50	21	101	23	8	15	0.822222222222222	0.0	0.0	0.0	1	1	1	1	1	1	0	0	8.1	27.04	0.0
PWO14009.1	0.7453096	2.9546725	5.2486725	.	.	.	reduced_virulence,unaffected_pathogenicity	PHI:492,PHI:2847,PHI:4879,PHI:2332,PHI:114,PHI:9525,PHI:3721,PHI:2343,PHI:103,PHI:7283,PHI:2817,PHI:181,PHI:115,PHI:3,PHI:4916,PHI:2818,PHI:1027,PHI:2848,PHI:4880	0	.	0	.	0	GH28	0.0	0.451	1	1	0.93	0	0	48449.17	448	3.0	7.0783	11	149	271	117	49	235	81	44	37	1.56818181818182	0.0	0.0	0.0	1	1	0	1	0	1	0	0	0.14	0.15	0.0
PWO16949.1	0.7363595	5.8138105	5.9998105	.	.	.	.	.	0	.	0	.	0	.	0.632	0.337	1	1	0.45	0	0	6330.13	58	-3.5	4.348	0	15	34	18	9	38	15	6	9	0.8	0.0	0.0	0.0	1	1	1	1	1	1	0	0	1.45	1.45	0.0
PWO15229.1	0.7363502	2.064936	5.514936	.	.	.	.	.	0	.	0	.	0	.	0.014	0.411	1	1	0.74	0	0	10816.67	109	0.0	6.0768	2	54	77	32	5	74	10	5	5	0.342105263157895	0.0	0.0	0.0	1	1	1	1	1	1	0	0	2.54	21.88	0.0
PWO15275.1	0.7360147	0.2690835	5.9990835	.	.	.	.	.	0	.	0	.	0	GH43_11,GH43_10,GH43,GH43_8,GH43_34,GH43_14,GH43_12,GH43_9,GH43_13,GH43_31,GH43_2,GH43_3,GH43_36,GH43_19,GH43_15,GH43_16,GH43_29	0.0	0.045	1	1	0.82	0	0	59874.2	550	8.0	8.8777	3	204	335	143	75	308	87	49	38	1.07142857142857	0.0	0.0	0.0	1	1	1	1	1	1	0	0	0.37	0.65	0.0
PWO07992.1	0.73590773	0.430957	5.968957	.	.	.	.	.	0	.	0	.	0	.	0.0	0.077	1	1	0.79	0	0	23872.51	227	9.0	9.2521	3	104	153	62	30	124	29	21	8	0.721311475409836	0.0	0.0	0.0	1	1	1	1	1	1	0	0	0.06	3.69	0.0
PWO16612.1	0.73588645	0.175636500000001	5.9896365	.	.	.	.	.	0	.	0	.	0	.	0.0	0.031	1	1	0.86	0	0	62189.76	591	-6.5	5.5733	9	247	362	173	70	330	102	51	51	0.937931034482759	0.0	0.0	0.0	1	1	1	1	1	1	0	0	2.35	2.4	0.0
PWO15279.1	0.7350646	1.332143	5.580143	.	.	.	.	.	0	.	0	.	0	.	0.0	0.292	1	1	0.16	0	0	41082.06	381	-1.5	6.1599	4	130	212	121	41	222	76	39	37	0.942528735632184	0.0	0.0	0.0	1	1	1	1	1	1	0	1	13.08	13.75	0.652173913043478
PWO07943.1	0.73196214	1.3119345	5.9619345	.	.	.	.	.	0	.	0	.	0	.	0.0	0.225	1	1	0.68	0	0	41641.83	390	-3.5	5.8037	5	141	232	115	42	216	69	35	34	0.902173913043478	0.0	0.0	0.0	1	1	1	1	1	1	0	0	0.01	0.02	0.0
PWO07654.1	0.73196214	7.1835885	5.9695885	.	.	.	reduced_virulence,unaffected_pathogenicity,increased_virulence_(hypervirulence)	PHI:568,PHI:6978,PHI:2364,PHI:2043,PHI:7911,PHI:2207,PHI:569,PHI:2204,PHI:4246,PHI:7912,PHI:2209,PHI:2206,PHI:2208	1	CfTom1	1	PF00331	1	GH10	0.001	0.368	1	1	0.66	0	0	38073.36	353	6.0	8.3088	5	129	205	124	37	202	63	36	27	0.965116279069768	0.0	0.0	0.0	1	1	1	1	1	1	0	0	0.51	0.52	0.0
PWO07340.1	0.73196214	1.604694	5.930694	.	.	.	.	.	0	.	0	.	0	.	0.0	0.279	1	1	0.71	0	0	37116.7	353	-5.0	4.9329	1	135	223	115	38	214	57	27	30	0.728155339805825	1.0	0.0	0.0	1	1	1	1	1	1	0	0	0.22	1.51	0.0
PWO06532.1	0.73196214	1.912298	5.926298	.	.	.	.	.	0	.	0	.	0	.	0.0540000000000001	0.277	1	1	0.46	0	0	33247.31	309	-12.5	4.3478	1	96	179	104	24	166	59	24	35	1.25	0.0	0.0	0.0	1	1	1	1	1	1	0	0	0.15	0.15	0.0
PWO06715.1	0.73196214	1.80085	5.47885	.	.	.	.	.	0	.	0	.	0	.	0.00900000000000001	0.378	1	1	0.66	0	0	33109.7	304	-1.5	6.0075	4	105	172	101	32	169	55	28	27	1.09375	0.0	0.0	0.0	1	1	1	1	1	1	0	0	0.29	0.29	0.0
PWO13590.1	0.7314317	1.0794665	5.9274665	.	.	.	.	.	0	.	0	.	0	.	0.0	0.192	1	1	0.73	0	0	45042.56	414	0.0	6.4981	4	153	241	124	48	226	84	44	40	0.902173913043478	0.0	0.0	0.0	1	1	1	1	1	1	0	0	0.83	0.85	0.0
PWO15664.1	0.7314317	0.909205000000001	5.871205	.	.	.	.	.	0	.	0	.	0	.	0.0	0.173	1	1	0.62	0	0	45240.05	417	3.5	7.0559	4	158	247	125	56	237	83	46	37	0.920792079207921	0.0	0.0	0.0	1	1	1	1	1	1	0	0	0.25	0.32	0.0
PWO19021.1	0.7301467	1.9809675	5.9009675	.	.	.	reduced_virulence	PHI:6538,PHI:144	0	.	0	.	0	GH18	0.0	0.18	1	1	0.67	0	0	45986.52	422	-2.5	5.7085	2	143	240	120	51	231	80	40	40	1.04081632653061	0.0	0.0	0.0	1	1	1	1	1	1	0	0	5.62	5.82	0.0
PWO16591.1	0.721717	-0.376761	-0.506761	.	.	.	reduced_virulence,unaffected_pathogenicity	PHI:2959,PHI:4139	0	.	0	.	0	.	0.392	0.463	0	0	0.43	0	0	34307.67	330	-1.0	5.918	3	108	199	123	22	206	74	37	37	0.894736842105263	.	.	.	0	0	0	0	0	0	0	0	0.02	0.04	0.0
PWO11005.1	0.72020495	6.726048	5.988048	.	.	.	.	.	0	.	0	.	0	.	0.884	0.239	1	1	0.35	0	0	8579.14	83	2.5	9.8356	0	33	48	38	5	57	11	7	4	0.392857142857143	0.0	0.0	0.0	1	1	1	1	1	1	0	0	2.37	3.97	0.0
PWO15767.1	0.7189959	6.0483485	0.2583485	.	.	.	.	.	0	.	0	.	0	CBM18	1.0	0.965	0	0	0.97	0	0	15743.74	148	6.0	8.2615	11	67	93	31	16	83	27	17	10	1.0	.	.	.	0	0	0	0	0	0	0	0	0.01	0.35	0.0
PWO12820.1	0.71825254	-0.156590499999998	5.7894095	.	.	.	.	.	0	.	0	.	0	.	0.0	0.00900000000000001	1	1	0.81	0	0	58533.09	560	-11.0	4.5765	10	220	362	171	45	326	84	37	47	0.769736842105263	0.0	0.0	0.0	1	1	1	1	1	1	0	0	9.28	9.39	0.0
PWO16352.1	0.7124932	2.546247	5.998247	.	.	.	reduced_virulence	PHI:7556,PHI:7557,PHI:7555	0	.	0	.	0	GH131	0.001	0.257	1	1	0.73	0	0	33846.46	317	-3.0	5.8388	0	130	194	86	43	166	65	33	32	0.914634146341463	0.0	0.0	0.0	1	1	1	1	1	1	0	0	0.01	0.01	0.0
PWO18165.1	0.71194434	1.5248125	5.9828125	.	.	.	.	.	0	.	0	.	0	.	0.015	0.242	1	1	0.55	0	0	33846.36	313	-7.0	5.1292	11	117	202	67	37	158	72	35	37	0.868421052631579	1.0	0.0	0.0	1	1	1	1	1	1	0	0	0.65	0.65	0.0
PWO18020.1	0.70952207	6.892641	2.540641	.	.	.	reduced_virulence,unaffected_pathogenicity	PHI:7633,PHI:6206,PHI:2477,PHI:7143,PHI:277,PHI:7735,PHI:249,PHI:7734,PHI:6199,PHI:7181,PHI:213	0	.	1	PF00160	0	.	0.317	0.575	1	1	0.47	1	0	31841.18	301	2.0	7.3554	1	113	166	87	31	165	70	37	33	1.14084507042254	0.0	0.0	0.0	1	1	1	1	1	1	1	1	20.87	25.73	0.956521739130435
PWO17826.1	0.70847607	7.290271	5.992271	.	.	.	loss_of_pathogenicity,increased_virulence_(hypervirulence),unaffected_pathogenicity	PHI:407,PHI:2849,PHI:2383,PHI:69	0	.	1	PF01083	0	CE5	0.11	0.273	1	1	0.63	0	0	22242.71	223	3.0	8.1215	4	98	151	85	15	151	26	15	11	0.525641025641026	0.0	0.0	0.0	1	1	1	1	1	1	0	0	0.26	0.46	0.0
PWO12892.1	0.7077135	7.2598985	5.9998985	.	.	.	.	.	0	.	0	.	0	.	0.926	0.284	1	1	0.57	0	0	5938.83	57	-2.0	4.3548	0	20	37	24	3	37	10	4	6	0.8	0.0	0.0	0.0	1	1	1	1	1	1	0	1	12.32	12.32	0.666666666666667
PWO16681.1	0.70311654	-1.7994515	2.6705485	.	.	.	.	.	0	.	0	.	0	.	0.005	0.25	1	1	0.83	1	0	26672.87	250	-10.0	4.2419	6	95	157	76	24	145	36	14	22	0.650793650793651	0.0	0.0	0.0	1	1	1	1	1	1	0	1	0.09	20.63	0.0
PWO08846.1	0.70311654	-1.584845	2.723155	.	.	.	.	.	0	.	0	.	0	.	0.045	0.237	1	1	0.84	1	0	23123.93	227	-3.5	4.8256	4	104	150	80	19	136	28	13	15	0.611940298507463	0.0	0.0	0.0	1	1	1	1	1	1	1	1	0.58	24.15	0.0
PWO17661.1	0.70293635	0.7901235	5.8001235	.	.	.	.	.	0	.	0	.	0	.	0.004	0.161	1	1	0.76	0	0	28951.21	278	-1.5	5.7008	2	123	183	86	27	151	44	22	22	0.794117647058823	0.0	0.0	0.0	1	1	1	1	1	1	0	0	0.2	0.48	0.0
PWO16804.1	0.7018246	0.498828999999999	5.976829	.	.	.	unaffected_pathogenicity	PHI:2032	0	.	0	.	0	CE10	0.0	0.087	1	1	0.84	0	0	73390.7	690	0.5	6.5995	8	262	418	196	79	387	106	55	51	1.02906976744186	0.0	0.0	0.0	1	1	1	1	1	1	0	0	0.66	0.68	0.0
PWO08252.1	0.7018246	5.091594	5.743594	.	.	.	loss_of_pathogenicity,reduced_virulence,unaffected_pathogenicity	PHI:24,PHI:3282,PHI:191	0	.	0	.	0	GH3	0.0	0.0580000000000001	1	1	0.82	0	0	130703.18	1234	-36.5	4.5001	15	440	824	281	122	695	224	98	126	0.643454038997215	0.0	0.0	0.0	1	0	1	1	1	1	0	0	0.11	0.11	0.0
PWO15917.1	0.6917854	0.9642225	5.9022225	.	.	.	.	.	0	.	0	.	0	.	0.0	0.177	1	1	0.42	0	0	55304.1	501	4.5	7.0241	7	153	279	127	68	275	132	72	60	1.11504424778761	0.0	0.0	0.0	1	1	1	1	1	1	0	0	0.49	0.56	0.0
PWO06820.1	0.6909622	-0.224062999999999	5.721937	.	.	.	.	.	0	.	0	.	0	GH43_10,GH43_23,GH43_12,GH43_31,GH43_2,GH43_26,GH43_27,GH43_37,GH43_32,GH43_16,GH43_29,GH43_22,GH43_21,GH43_18,GH43_11,GH43_14,GH43_24,GH43_28,GH43_3,GH43_33,GH43_8,GH43_5,GH43_1,GH43_19,GH43_6,GH43_35,GH43_15,GH159,GH43,GH43_34,GH43_20,GH43_9,GH117,GH43_4,GH43_17,GH43_30	0.0	0.00900000000000001	1	1	0.84	0	0	80957.07	742	-22.5	4.5234	3	267	442	201	101	416	142	62	80	1.04046242774566	0.0	0.0	0.0	1	0	1	1	1	1	0	0	0.02	0.04	0.0
PWO12182.1	0.679281	0.863999999999999	6.0	.	.	.	.	.	0	.	0	.	0	.	0.069	0.075	1	1	0.76	0	0	7517.7	73	-1.0	4.7737	3	34	50	24	3	42	13	6	7	0.409090909090909	0.0	0.0	0.0	1	1	1	1	1	1	0	0	1.79	1.79	0.0
PWO12969.1	0.6789743	2.7136455	5.9836455	.	.	.	.	.	0	.	0	.	0	.	0.065	0.39	1	1	0.65	0	0	25237.5	236	-9.0	4.512	7	88	142	70	27	144	42	18	24	0.647058823529412	0.0	0.0	0.0	1	1	1	1	1	1	0	0	0.33	0.34	0.0
PWO18186.1	0.6789743	3.3117485	5.7477485	.	.	.	.	.	0	.	0	.	0	.	0.253	0.341	1	1	0.61	0	0	15070.78	138	-8.5	4.1754	4	45	81	42	15	76	31	12	19	1.14814814814815	0.0	0.0	0.0	1	1	1	1	1	1	0	0	0.56	0.6	0.0
PWO09997.1	0.6789743	7.621629	5.989629	.	.	.	.	.	0	.	0	.	0	.	0.893	0.379	1	1	0.59	0	0	22580.08	218	3.0	7.826	8	90	142	83	11	135	40	22	18	0.470588235294118	0.0	1.0	0.0	1	1	1	1	1	1	0	0	4.72	5.41	0.0
PWO07464.1	0.6782948	1.1921155	5.9681155	.	.	.	.	.	0	.	0	.	0	.	0.0	0.204	1	1	0.67	0	0	38947.07	369	-5.0	5.0868	0	137	220	125	35	212	54	26	28	0.888888888888889	0.0	0.0	0.0	1	1	1	1	1	1	0	0	0.18	0.22	0.0
PWO11793.1	0.67512554	2.483444	5.237444	.	.	.	.	.	0	.	0	.	0	AA2	0.016	0.525	1	1	0.48	0	0	35089.41	333	1.0	6.7303	8	131	210	97	29	188	70	37	33	0.67741935483871	0.0	0.0	0.0	1	1	0	1	0	1	0	0	0.15	0.17	0.0
PWO18766.1	0.67441654	12.6345535	5.8045535	.	.	.	.	.	0	.	1	PF18661	0	.	0.727	0.578	1	1	0.65	0	0	16147.57	137	3.0	7.9362	6	34	61	36	22	75	30	17	13	1.72727272727273	0.0	0.0	0.0	1	1	1	1	1	1	0	1	20.01	20.01	0.9
PWO11781.1	0.6741242	5.2309985	5.9849985	.	.	.	unaffected_pathogenicity,effector_(plant_avirulence_determinant)	PHI:1575,PHI:3378,PHI:1581,PHI:3216	1	MoCDIP4	1	PF03443	1	AA9	0.001	0.04	1	1	0.74	0	0	34870.89	342	0.0	6.4902	4	152	228	106	31	201	63	33	30	0.579831932773109	0.0	0.0	0.0	1	1	1	1	1	1	0	0	0.71	0.71	0.0
PWO14615.1	0.670742	2.4728965	-0.5091035	.	.	.	reduced_virulence,increased_virulence_(hypervirulence),unaffected_pathogenicity,lethal,loss_of_pathogenicity	PHI:7485,PHI:2802,PHI:5440,PHI:2022,PHI:2837,PHI:5271,PHI:8929,PHI:3866,PHI:685,PHI:7696,PHI:6956,PHI:59,PHI:2247,PHI:2312,PHI:4077,PHI:2269,PHI:6957,PHI:2844,PHI:5272,PHI:7511,PHI:3301,PHI:784,PHI:9460	0	.	0	.	0	.	0.879	0.618	0	0	0.21	0	0	28453.31	268	-1.5	6.1487	4	94	152	89	27	158	58	30	28	0.985507246376812	.	.	.	0	0	0	0	0	0	0	0	0.01	0.09	0.0
PWO07076.1	0.67002887	1.181355	5.951355	.	.	.	.	.	0	.	0	.	0	.	0.0	0.205	1	1	0.47	0	0	35181.35	334	-1.5	5.2697	4	121	203	111	30	209	39	19	20	0.755555555555556	0.0	0.0	0.0	1	1	1	1	1	1	0	0	3.82	37.6	0.0
PWO10214.1	0.66737056	0.3038325	5.9918325	.	.	.	.	.	0	.	0	.	0	.	0.0	0.0520000000000001	1	1	0.86	0	0	23149.87	230	-2.5	4.96	2	108	163	83	18	138	21	10	11	0.513513513513513	0.0	0.0	0.0	1	1	1	1	1	1	0	0	14.99	16.0	0.0
PWO14477.1	0.663527	0.89027	5.94227	.	.	.	.	.	0	.	0	.	0	GH93,GH74,GH33	0.0	0.158	1	1	0.72	0	0	41429.65	381	0.0	6.4958	1	133	225	101	47	216	59	31	28	0.944444444444444	0.0	0.0	0.0	1	1	1	1	1	1	0	0	0.06	0.08	0.0
PWO13950.1	0.663527	1.239357	5.931357	.	.	.	.	.	0	.	0	.	0	.	0.0	0.218	1	1	0.65	0	0	41286.69	383	-6.5	5.0401	3	120	223	113	33	214	73	35	38	0.988095238095238	0.0	0.0	0.0	1	1	1	1	1	1	0	0	0.41	0.56	0.0
PWO14830.1	0.6629896	5.1130715	5.9150715	.	.	.	reduced_virulence	PHI:256	0	.	1	PF11327	0	.	0.0	0.033	1	1	0.8	0	0	28915.83	294	-2.0	5.1936	5	152	215	87	10	166	37	18	19	0.378378378378378	0.0	0.0	0.0	1	1	1	1	1	1	0	1	14.35	14.74	0.695652173913043
PWO12570.1	0.6629189	-0.5437	4.9343	.	.	.	.	.	0	.	0	.	0	.	0.00600000000000001	0.081	1	1	0.91	0	0	24930.11	252	2.0	7.5089	16	134	185	77	13	157	20	11	9	0.430107526881721	0.0	0.0	0.0	1	1	1	1	1	1	0	0	0.01	6.27	0.0
PWO06133.1	0.65730274	1.5067965	5.9827965	.	.	.	.	.	0	.	0	.	0	.	0.022	0.232	1	1	0.64	0	0	19037.76	179	3.0	8.3377	5	75	110	59	12	101	23	13	10	0.697674418604651	0.0	1.0	1.0	1	1	1	1	1	1	0	0	0.01	0.02	0.0
PWO16792.1	0.6559697	1.513655	5.473655	.	.	.	.	.	0	.	0	.	0	.	0.067	0.273	1	1	0.16	0	0	25844.34	230	-5.0	4.8542	2	70	119	64	28	128	56	26	30	0.903846153846154	0.0	0.0	0.0	1	1	1	1	1	1	0	0	0.49	0.49	0.0
PWO07116.1	0.65212005	1.2907315	2.2567315	.	.	.	.	.	0	.	0	.	0	.	0.229	0.61	1	1	0.38	1	0	25861.55	239	2.5	7.1285	1	83	136	74	24	130	48	27	21	1.0377358490566	1.0	0.0	0.0	1	0	1	1	1	1	1	1	9.51	32.04	0.0
PWO08757.1	0.6502341	4.820737	5.330737	.	.	.	.	.	0	.	0	.	0	.	0.411	0.504	1	1	0.6	0	0	27545.71	261	0.5	6.8711	6	93	157	80	16	155	49	25	24	0.694444444444444	1.0	0.0	0.0	1	1	1	1	0	1	0	1	21.33	21.33	0.826086956521739
PWO06437.1	0.6482844	5.7218965	5.9898965	.	.	.	increased_virulence_(hypervirulence),unaffected_pathogenicity,reduced_virulence	PHI:1029,PHI:9526,PHI:540,PHI:6840,PHI:1028,PHI:278,PHI:9527	0	.	0	.	0	CE8	0.0	0.122	1	1	0.77	0	0	35604.72	335	3.5	8.2153	3	142	209	100	36	180	47	26	21	0.829268292682927	0.0	0.0	0.0	1	1	1	1	1	1	0	0	0.08	0.19	0.0
PWO08415.1	0.64444244	2.4777805	5.9897805	.	.	.	reduced_virulence	PHI:1089	0	.	0	.	0	.	0.0	0.248	1	1	0.34	0	0	39088.05	349	10.0	8.2409	9	118	194	85	49	175	76	46	30	1.11940298507463	0.0	1.0	0.0	1	1	1	1	1	1	0	0	0.02	0.02	0.0
PWO08340.1	0.6397648	2.8633365	5.9413365	.	.	.	.	.	0	.	0	.	0	.	0.00700000000000001	0.48	1	1	0.58	0	0	34751.46	311	-1.0	6.3747	5	103	182	78	55	162	58	32	26	1.21311475409836	0.0	0.0	0.0	1	1	1	1	1	1	0	0	0.97	1.0	0.0
PWO09711.1	0.6374779	4.4874495	5.1754495	.	.	.	.	.	0	.	1	PF05730	0	.	0.0	0.0520000000000001	1	1	0.8	0	0	16108.52	166	-1.0	4.7996	8	87	119	56	4	108	11	5	6	0.262295081967213	0.0	1.0	0.0	1	1	1	1	1	1	0	0	0.27	5.24	0.0
PWO07356.1	0.63439363	1.433039	5.999039	.	.	.	.	.	0	.	0	.	0	AA15,AA16	0.015	0.224	1	1	0.67	0	0	28887.4	274	0.0	6.4797	6	113	178	74	26	148	49	26	23	0.653333333333333	0.0	0.0	0.0	1	1	1	1	1	1	0	0	7.87	7.87	0.0
PWO08405.1	0.62412184	8.34075	5.74675	.	.	.	loss_of_pathogenicity,increased_virulence_(hypervirulence),unaffected_pathogenicity,reduced_virulence	PHI:401,PHI:9094,PHI:8634,PHI:410,PHI:420	0	.	0	.	0	.	0.103	0.496	1	1	0.31	0	0	27483.11	249	1.0	6.7003	0	80	122	78	33	135	49	27	22	1.09259259259259	0.0	0.0	0.0	1	1	1	1	1	1	0	0	0.35	0.36	0.0
PWO12083.1	0.6237768	8.52565	5.99965	.	.	.	.	.	0	.	0	.	0	.	1.0	0.421	1	1	0.7	0	0	5509.46	52	-1.0	5.4595	2	16	31	24	4	33	10	5	5	0.923076923076923	0.0	0.0	0.0	1	1	1	1	1	1	0	0	10.91	10.91	0.0
PWO19215.1	0.62300783	1.8938965	5.4838965	.	.	.	reduced_virulence	PHI:4989,PHI:4988	0	.	0	.	0	.	0.001	0.234	1	1	0.29	0	0	36281.95	327	-9.0	4.8953	4	99	167	98	40	176	85	40	45	1.21212121212121	0.0	0.0	0.0	1	1	1	1	1	1	0	0	0.04	0.04	0.0
PWO06833.1	0.62025166	6.0777975	5.8897975	.	.	.	reduced_virulence,unaffected_pathogenicity,loss_of_pathogenicity	PHI:492,PHI:2847,PHI:437,PHI:247,PHI:2343,PHI:7283,PHI:103,PHI:2817,PHI:3,PHI:2818,PHI:9525,PHI:1027,PHI:2848,PHI:4916,PHI:3721	0	.	0	.	0	GH28	0.0	0.198	1	1	0.79	0	0	46978.22	441	-7.5	4.9925	10	166	259	130	45	258	86	41	45	0.963963963963964	0.0	0.0	0.0	1	1	1	1	1	1	0	0	0.23	0.74	0.0
PWO13184.1	0.61999565	7.1637445	5.9997445	.	.	.	.	.	0	.	0	.	0	.	0.757	0.437	1	1	0.21	0	0	11325.65	104	-7.0	4.1941	3	36	56	31	9	56	22	8	14	0.666666666666667	0.0	0.0	0.0	1	1	1	1	1	1	0	0	3.11	3.11	0.0
PWO12340.1	0.6187519	1.22615	5.06615	.	.	.	.	.	0	.	0	.	0	.	0.195	0.165	1	1	0.85	0	0	16917.87	170	-0.5	5.7955	8	89	125	61	7	95	24	12	12	0.509803921568627	0.0	0.0	0.0	1	1	1	1	1	1	0	0	0.28	6.48	0.0
PWO12413.1	0.61860377	2.857389	5.857389	.	.	.	unaffected_pathogenicity	PHI:547	0	.	0	.	0	GH5_2,GH5_39,GH5_4,GH5_40,GH5_46,GH5_22,GH5,GH5_5,GH5_25	0.002	0.498	1	1	0.73	0	0	37073.91	333	-1.0	6.1166	2	107	180	94	48	190	59	30	29	1.26315789473684	0.0	0.0	0.0	1	1	1	1	1	1	0	0	4.89	4.93	0.0
PWO09458.1	0.6145238	1.0769505	5.8909505	.	.	.	reduced_virulence	PHI:9126	0	.	0	.	0	AA8,AA3_2,AA3_1,AA3,AA3_3	0.0	0.031	1	1	0.65	0	0	69476.85	646	-6.5	5.6369	5	226	386	192	75	364	146	73	73	0.880239520958084	0.0	0.0	0.0	1	1	1	1	1	1	0	0	0.07	0.11	0.0
PWO14393.1	0.6145238	5.2612375	5.8652375	.	.	.	reduced_virulence,unaffected_pathogenicity	PHI:4971,PHI:4973,PHI:4972,PHI:3017,PHI:4970,PHI:4974	1	Cgfl	1	PF07504,PF02128	0	.	0.0	0.066	1	1	0.67	0	0	71710.85	653	-10.5	5.1722	5	214	385	177	85	351	148	72	76	1.11034482758621	0.0	0.0	0.0	1	1	1	1	1	1	0	0	0.28	0.28	0.0
PWO17482.1	0.60494137	1.7861865	5.9521865	.	.	.	reduced_virulence,unaffected_pathogenicity	PHI:4010,PHI:7466	0	.	0	.	0	CE16	0.0	0.139	1	1	0.75	0	0	35347.55	324	-3.5	5.5255	2	121	193	88	50	181	48	24	24	0.972972972972973	0.0	0.0	0.0	1	1	1	1	1	1	0	0	0.4	0.63	0.0
PWO16436.1	0.6047832	1.2801395	5.9961395	.	.	.	.	.	0	.	0	.	0	CE15	0.0	0.214	1	1	0.74	0	0	40960.14	390	6.5	8.4795	6	163	241	115	36	214	69	39	30	0.886792452830189	0.0	0.0	0.0	1	1	1	1	1	1	0	0	0.05	0.18	0.0
PWO09670.1	0.6035293	1.6247485	5.6747485	.	.	.	.	.	0	.	0	.	0	.	0.0	0.325	1	1	0.01	0	0	38554.62	340	-4.0	5.6783	9	88	174	85	40	175	102	51	51	1.30882352941176	1.0	0.0	0.0	1	1	1	1	1	1	0	0	4.53	4.53	0.0
PWO08056.1	0.6009657	1.0254335	5.9474335	.	.	.	reduced_virulence,unaffected_pathogenicity	PHI:541,PHI:6121,PHI:2032	0	.	0	.	0	CE10	0.0	0.013	1	1	0.7	0	0	58490.99	538	13.5	8.9298	7	190	307	151	71	303	97	58	39	0.977099236641221	0.0	0.0	0.0	1	1	1	1	1	1	0	0	0.32	0.41	0.0
PWO07866.1	0.60074496	0.188585000000001	5.918585	.	.	.	.	.	0	.	0	.	0	AA7	0.0	0.045	1	1	0.78	0	0	52105.82	486	-6.5	4.8322	3	186	279	153	58	284	73	34	39	1.05982905982906	0.0	0.0	0.0	1	1	1	1	1	1	0	0	2.59	2.82	0.0
PWO19166.1	0.5984411	0.1578105	5.9838105	.	.	.	.	.	0	.	0	.	0	GH13_1,GH13_12,GH13_8,GH13_9,GH13_28,GH13_19,CBM20,GH13_36,GH13_5,GH13_39,GH13_37,GH13_21,GH13_13,GH13_23,GH13_6,GH13,GH13_32,GH13_14,GH13_41,GH13_15,GH13_10,GH13_3,GH13_34,GH13_11,GH13_7,GH13_2,GH13_20	0.0	0.029	1	1	0.92	0	0	62715.21	587	4.5	7.3637	9	234	375	173	68	326	91	50	41	1.00724637681159	0.0	0.0	0.0	1	1	1	1	1	1	0	0	1.9	2.09	0.0
PWO09958.1	0.59250516	5.466011	5.998011	.	.	.	.	.	0	.	1	PF00734	0	CBM1,GH114	0.0	0.078	1	1	0.68	0	0	40357.7	379	4.0	7.8752	12	151	243	100	32	210	63	34	29	0.720430107526882	0.0	0.0	0.0	1	1	1	1	1	1	0	0	0.4	0.41	0.0
PWO17036.1	0.59228826	2.25063	5.91663	.	.	.	unaffected_pathogenicity	PHI:1087	0	.	0	.	0	.	0.0	0.389	1	1	0.49	0	0	39247.09	360	5.0	7.5967	9	130	218	100	47	202	65	37	28	0.931818181818182	0.0	1.0	0.0	1	1	1	1	1	1	0	0	0.05	0.06	0.0
PWO11885.1	0.59228826	6.32638	5.88638	.	.	.	unaffected_pathogenicity,effector_(plant_avirulence_determinant)	PHI:7650,PHI:7649,PHI:5498	0	.	1	PF00188	0	.	0.003	0.237	1	1	0.68	0	0	30764.93	290	10.5	9.174	6	114	186	88	28	163	42	28	14	0.797297297297297	1.0	1.0	0.0	1	1	1	1	1	1	0	0	1.19	1.26	0.0
PWO16803.1	0.59052366	1.976221	5.738221	.	.	.	.	.	0	.	0	.	0	CE1	0.0	0.373	1	1	0.38	0	0	37752.01	335	3.0	7.0229	2	102	168	96	47	182	62	35	27	1.22950819672131	0.0	0.0	0.0	1	1	1	1	1	1	0	0	1.96	2.14	0.0
PWO16224.1	0.58882	0.931846	5.829846	.	.	.	reduced_virulence,unaffected_pathogenicity	PHI:9126,PHI:7705	0	.	0	.	0	AA3,AA3_2,AA3_1	0.0	0.017	1	1	0.84	0	0	61940.33	572	5.0	7.3253	2	187	324	174	67	328	107	59	48	1.08888888888889	0.0	0.0	0.0	1	1	1	1	1	1	0	1	14.67	16.32	0.833333333333333
PWO06382.1	0.5851165	1.236077	5.934077	.	.	.	.	.	0	.	0	.	0	.	0.00700000000000001	0.21	1	1	0.66	0	0	28379.04	268	-1.0	5.8105	0	106	164	85	20	144	48	24	24	0.75	0.0	0.0	0.0	1	1	1	1	1	1	0	0	2.95	3.0	0.0
PWO08183.1	0.58142316	-0.047080999999999	5.892919	.	.	.	.	.	0	.	0	.	0	.	0.0	0.01	1	1	0.32	0	0	77708.41	708	-7.0	5.9987	3	228	394	218	91	393	165	85	80	0.932515337423313	0.0	0.0	0.0	1	1	1	1	1	1	0	0	0.0	0.16	0.0
PWO08891.1	0.58137393	3.50353	5.86153	.	.	.	.	.	0	.	0	.	0	.	0.206	0.401	1	1	0.37	0	0	25729.54	233	-9.5	4.6427	5	72	135	63	25	114	58	26	32	1.17391304347826	0.0	0.0	0.0	1	1	1	1	1	1	0	0	0.04	0.04	0.0
PWO16653.1	0.581188	0.563550000000001	5.99955	.	.	.	.	.	0	.	0	.	0	.	0.001	0.093	1	1	0.77	0	0	13242.52	129	0.5	6.5795	0	63	89	31	17	66	19	12	7	0.585365853658537	0.0	0.0	0.0	1	1	1	1	1	1	0	0	10.23	10.23	0.0
PWO13864.1	0.58106565	0.889191499999998	5.7311915	.	.	.	.	.	0	.	0	.	0	.	0.0	0.193	1	1	0.46	0	0	38087.25	354	-1.5	6.1433	5	131	222	114	40	200	60	31	29	0.946666666666667	0.0	0.0	0.0	1	1	1	1	1	1	0	0	1.84	3.33	0.0
PWO06926.1	0.57686675	2.115647	5.661647	.	.	.	unaffected_pathogenicity	PHI:1087	0	.	0	.	0	.	0.001	0.408	1	1	0.28	0	0	40547.88	362	9.0	7.6619	11	106	192	91	51	197	91	54	37	1.0	0.0	0.0	0.0	1	1	1	1	1	1	0	1	16.68	16.69	0.804347826086956
PWO17047.1	0.5747392	3.0252275	5.7092275	.	.	.	reduced_virulence	PHI:5188	0	.	0	.	0	.	0.031	0.355	1	1	0.46	0	0	32872.41	304	-6.5	4.9688	1	98	163	96	31	170	63	30	33	1.04477611940299	0.0	0.0	0.0	1	1	1	1	1	1	0	0	3.03	3.63	0.0
PWO14954.1	0.56947136	0.670801500000001	5.6108015	.	.	.	reduced_virulence,unaffected_pathogenicity	PHI:199,PHI:9126,PHI:7705	0	.	0	.	0	AA8,AA3_2,AA3_1,AA3,AA3_3	0.0	0.01	1	1	0.37	0	0	67924.45	632	0.5	6.5699	2	219	359	210	67	375	127	67	60	0.760479041916168	0.0	0.0	0.0	1	0	1	1	1	1	0	0	0.09	0.1	0.0
PWO17976.1	0.5683409	-9.5446195	-4.3006195	.	.	.	.	.	0	.	0	.	0	.	0.0	0.126	0	1	0.04	0	1	44262.53	394	20.5	10.2277	1	101	188	119	39	208	128	76	52	1.01052631578947	1.0	0.0	0.0	1	1	1	1	1	1	1	2	17.66	40.13	0.888888888888889
PWO11743.1	0.5661151	1.0567895	5.7567895	.	.	.	reduced_virulence,unaffected_pathogenicity	PHI:4509,PHI:4508	0	.	0	.	0	.	0.0	0.0500000000000001	1	1	0.1	0	0	51365.65	458	-10.0	5.3671	1	120	227	120	56	237	142	70	72	0.932038834951456	0.0	0.0	0.0	1	1	1	1	1	1	0	0	0.08	0.08	0.0
PWO16156.1	0.5610244	0.739636	5.809636	.	.	.	.	.	0	.	0	.	0	.	0.0	0.155	1	1	0.79	0	0	46931.39	425	-8.0	4.891	6	143	243	116	53	234	87	41	46	1.06382978723404	0.0	0.0	0.0	1	1	1	1	1	1	0	0	0.18	0.28	0.0
PWO09273.1	0.5587781	0.610761	5.442761	.	.	.	reduced_virulence	PHI:4231	0	.	0	.	0	.	0.0	0.028	1	1	0.81	0	0	36433.08	360	-18.0	3.9838	0	148	250	147	21	215	48	16	32	0.66	0.0	0.0	0.0	1	1	1	1	0	1	0	0	0.55	3.92	0.0
PWO07353.1	0.5557819	6.7123465	5.2603465	.	.	.	.	.	0	.	0	.	0	.	0.757	0.485	1	1	0.47	0	0	20758.72	189	-5.0	5.1505	2	56	98	61	27	112	39	19	20	1.04347826086957	0.0	0.0	0.0	1	1	1	1	1	1	0	0	11.03	11.03	0.0
PWO08116.1	0.55378866	-0.167204499999999	5.7727955	.	.	.	unaffected_pathogenicity	PHI:716	0	.	0	.	0	AA7	0.0	0.01	1	1	0.39	0	0	71319.53	653	-1.5	6.2932	9	230	376	197	88	382	134	69	65	0.898203592814371	0.0	0.0	0.0	1	1	1	1	1	1	0	1	12.63	22.81	0.85
PWO12823.1	0.5520474	2.9688525	5.6568525	.	.	.	.	.	0	.	0	.	0	.	0.0	0.552	1	1	0.43	0	0	38987.97	350	-3.0	5.9768	10	113	194	74	48	193	72	37	35	0.962962962962963	0.0	0.0	0.0	1	0	1	1	1	1	0	0	1.7	1.7	0.0
PWO08231.1	0.5505365	0.155021000000001	5.981021	.	.	.	.	.	0	.	0	.	0	.	0.0	0.029	1	1	0.74	0	0	67208.18	609	6.0	7.1973	7	210	344	153	86	319	130	72	58	1.1044776119403	0.0	0.0	0.0	1	1	1	1	1	1	0	0	0.1	0.14	0.0
PWO16738.1	0.54873854	3.0126155	2.5266155	.	.	.	.	.	0	.	0	.	0	.	0.672	0.409	1	1	0.01	1	0	24976.49	219	-0.5	6.3881	2	57	104	71	26	115	69	36	33	1.27027027027027	0.0	0.0	0.0	1	1	1	1	1	1	1	1	16.38	37.49	0.0
PWO13882.1	0.5469417	0.650646999999999	5.852647	.	.	.	.	.	0	.	0	.	0	.	0.0	0.133	1	1	0.72	0	0	30890.93	295	-8.5	4.4398	4	115	184	91	29	180	41	17	24	0.569767441860465	0.0	0.0	0.0	1	1	1	1	1	1	0	0	0.91	1.77	0.0
PWO14798.1	0.5439403	1.0130995	5.7490995	.	.	.	reduced_virulence	PHI:9058,PHI:3919,PHI:48	0	.	0	.	0	AA1_3,AA1_1,AA1_2	0.0	0.0440000000000001	1	1	0.27	0	0	63961.45	562	-22.5	4.6763	4	144	294	145	89	308	137	62	75	1.24137931034483	0.0	0.0	0.0	1	1	1	1	1	1	0	0	0.21	0.21	0.0
PWO08732.1	0.53706634	3.1246955	5.8906955	.	.	.	.	.	0	.	0	.	0	.	0.145	0.394	1	1	0.42	0	0	21468.25	191	-6.0	4.6304	4	57	105	49	23	100	49	22	27	1.37142857142857	0.0	0.0	0.0	1	1	1	1	1	1	0	0	1.19	1.19	0.0
PWO07267.1	0.53488404	1.7600865	5.9360865	.	.	.	.	.	0	.	0	.	0	.	0.0	0.304	1	1	0.23	0	0	46347.51	418	0.0	6.5016	4	130	222	114	54	229	93	48	45	1.24418604651163	0.0	0.0	0.0	1	1	1	1	1	1	0	0	1.61	1.71	0.0
PWO15249.1	0.5327496	3.473835	5.999835	.	.	.	.	.	0	.	0	.	0	.	0.445	0.134	1	1	0.38	0	0	16322.13	156	-1.0	5.241	0	64	105	50	7	86	31	15	16	0.259259259259259	0.0	0.0	1.0	1	1	1	1	1	1	0	0	1.1	1.1	0.0
PWO13021.1	0.52558446	2.8611885	5.9891885	.	.	.	reduced_virulence,unaffected_pathogenicity	PHI:9126,PHI:7705	0	.	0	.	0	AA3,AA3_3,AA3_2	0.0	0.312	1	1	0.66	0	0	43743.51	403	7.5	9.1272	2	146	228	118	51	234	70	40	30	0.98	0.0	0.0	0.0	1	1	1	1	1	1	0	0	0.09	0.18	0.0
PWO08246.1	0.5250666	-8.5669085	-4.3189085	.	.	.	unaffected_pathogenicity	PHI:4890	0	.	0	.	0	.	0.0520000000000001	0.24	0	1	0.48	0	1	30460.09	289	10.0	10.02	0	112	166	102	31	167	58	36	22	0.777777777777778	0.0	0.0	0.0	1	1	1	1	1	1	3	2	8.54	67.49	0.0
PWO10618.1	0.52316064	0.214655	5.896655	.	.	.	.	.	0	.	0	.	0	.	0.0	0.0530000000000001	1	1	0.31	0	0	53298.9	481	0.0	6.5157	2	146	248	149	62	280	104	53	51	1.13084112149533	0.0	0.0	0.0	1	1	1	1	1	1	0	0	3.36	3.61	0.0
PWO19177.1	0.52156496	0.973619499999999	5.9076195	.	.	.	reduced_virulence	PHI:9098	0	.	0	.	0	.	0.0	0.011	1	1	0.65	0	0	66190.7	612	-2.0	6.1991	2	193	365	178	59	336	129	66	63	1.02797202797203	1.0	0.0	0.0	1	1	1	1	1	1	0	0	9.36	9.42	0.0
PWO11745.1	0.51939726	-0.959549999999999	5.01645	.	.	.	.	.	0	.	0	.	0	.	0.0	0.004	1	1	0.85	0	0	17720.27	185	-7.0	4.7709	4	105	143	64	13	107	28	13	15	0.144736842105263	0.0	0.0	0.0	1	1	1	1	1	1	0	0	0.18	1.17	0.0
PWO16162.1	0.51789105	0.297121500000001	5.9731215	.	.	.	.	.	0	.	0	.	0	.	0.0	0.0540000000000001	1	1	0.61	0	0	32215.11	320	-3.5	4.9879	4	141	205	127	21	210	40	19	21	0.473214285714286	0.0	0.0	0.0	1	1	1	1	1	1	0	0	9.03	9.14	0.0
PWO18107.1	0.5116833	-0.0776915000000007	5.8623085	.	.	.	.	.	0	.	0	.	0	.	0.0	0.01	1	1	0.41	0	0	54865.71	509	-15.5	4.7959	7	172	286	153	59	290	121	56	65	0.975609756097561	0.0	0.0	0.0	1	1	1	1	1	1	0	0	5.13	5.13	0.0
PWO09754.1	0.5116833	0.7819535	5.7219535	.	.	.	reduced_virulence	PHI:8858	0	.	0	.	0	.	0.0	0.01	1	1	0.47	0	0	93312.35	868	3.0	6.7506	9	295	527	267	93	484	171	92	79	0.985148514851485	0.0	0.0	0.0	1	0	1	1	1	1	0	0	0.02	0.04	0.0
PWO17893.1	0.5116833	0.955086	5.895086	.	.	.	reduced_virulence	PHI:9126	0	.	0	.	0	AA3,AA3_3,AA3_2,AA3_1	0.0	0.01	1	1	0.47	0	0	71403.31	657	-5.0	5.806	7	216	382	190	76	366	141	71	70	0.903846153846154	0.0	0.0	0.0	1	1	1	1	1	1	0	0	0.59	0.65	0.0
PWO18415.1	0.5116833	-1.396702	-0.504702	.	.	.	increased_virulence_(hypervirulence),reduced_virulence,unaffected_pathogenicity,loss_of_pathogenicity	PHI:3990,PHI:9265,PHI:7916,PHI:101,PHI:40,PHI:728,PHI:8593,PHI:5279,PHI:9080,PHI:433,PHI:7844,PHI:2608,PHI:238,PHI:724,PHI:3933,PHI:9106,PHI:726,PHI:3025,PHI:5280,PHI:7840,PHI:116,PHI:718,PHI:5037,PHI:713,PHI:722,PHI:725,PHI:2311,PHI:6891,PHI:2260,PHI:720,PHI:4776,PHI:7335,PHI:721,PHI:2587,PHI:730,PHI:8770,PHI:7000,PHI:729	0	.	1	PF16073	0	.	0.0	0.018	0	0	0.08	0	0	232071.13	2154	-16.0	5.9484	30	736	1217	687	194	1202	474	241	233	0.837164750957854	.	.	.	0	0	0	0	0	0	0	0	0.0	0.65	0.0
PWO07054.1	0.5116833	1.2491485	5.8831485	.	.	.	reduced_virulence,unaffected_pathogenicity	PHI:3347,PHI:1046	0	.	0	.	0	AA7	0.0	0.0610000000000001	1	1	0.72	0	0	54351.34	498	1.0	6.5806	6	173	284	151	75	286	97	54	43	0.939655172413793	1.0	0.0	0.0	1	1	1	1	1	1	0	0	0.07	1.33	0.0
PWO06477.1	0.5116833	-0.0311640000000009	5.908836	.	.	.	unaffected_pathogenicity	PHI:716	0	.	0	.	0	AA7	0.0	0.01	1	1	0.28	0	0	67779.21	619	-9.0	5.2574	7	210	360	169	81	349	135	66	69	0.879194630872483	0.0	0.0	0.0	1	1	1	1	1	1	0	0	0.31	0.32	0.0
PWO06827.1	0.5116833	-0.186773499999999	5.7472265	.	.	.	.	.	0	.	0	.	0	.	0.0	0.011	1	1	0.26	0	0	63323.87	578	-4.0	6.0253	7	187	326	154	78	323	119	61	58	0.945578231292517	0.0	0.0	0.0	1	0	1	1	1	1	0	0	0.48	0.84	0.0
PWO15072.1	0.5116833	-2.2013245	2.7666755	.	.	.	.	.	0	.	0	.	0	.	0.0	0.172	1	1	0.15	0	0	45007.59	422	-4.5	5.5129	5	142	237	142	27	237	109	54	55	0.93	.	.	.	0	0	0	0	0	1	0	0	0.0	0.19	0.0
PWO11362.1	0.5116833	0.0263260000000005	5.966326	.	.	.	.	.	0	.	0	.	0	.	0.0	0.01	1	1	0.45	0	0	68455.39	643	0.5	6.5568	6	232	367	210	52	353	128	68	60	0.742138364779874	0.0	0.0	0.0	1	1	1	1	1	1	0	0	0.18	0.18	0.0
PWO08832.1	0.5103258	-0.530262	5.409738	.	.	.	.	.	0	.	0	.	0	CBM67,GH5_42,GH158,GH2	0.0	0.01	1	1	0.33	0	0	96928.52	882	-19.5	4.9499	3	289	506	241	112	484	198	94	104	1.0	0.0	0.0	0.0	1	0	1	1	1	1	0	0	2.03	2.13	0.0
PWO18700.1	0.5035987	0.911352500000001	5.9633525	.	.	.	.	.	0	.	0	.	0	.	0.00900000000000001	0.149	1	1	0.57	0	0	19074.39	173	-6.5	4.3467	2	58	106	46	25	101	29	12	17	0.813953488372093	0.0	0.0	0.0	1	1	1	1	1	1	0	0	0.08	0.18	0.0
PWO08163.1	0.5035987	0.335385	5.999385	.	.	.	.	.	0	.	0	.	0	.	0.0	0.0560000000000001	1	1	0.46	0	0	22265.46	211	-17.0	3.8517	0	74	142	44	16	118	41	12	29	0.458333333333333	1.0	0.0	0.0	1	1	1	1	1	1	0	0	3.78	3.78	0.0
PWO13615.1	0.5035987	0.1576275	5.6596275	.	.	.	.	.	0	.	0	.	0	.	0.0	0.083	1	1	0.43	0	0	36990.81	354	-39.5	3.6293	5	137	206	129	23	199	69	15	54	0.640776699029126	0.0	0.0	0.0	1	1	1	1	1	1	0	0	1.02	1.03	0.0
PWO16757.1	0.5024303	7.506996	5.982996	.	.	.	.	.	0	.	0	.	0	.	0.998	0.256	1	1	0.1	0	0	19650.02	177	3.5	9.1915	1	49	100	48	7	83	61	33	28	0.717948717948718	0.0	0.0	0.0	1	1	1	1	1	1	0	0	13.82	13.82	0.0
PWO14735.1	0.5021206	6.385246	5.725246	.	.	.	.	.	0	.	0	.	0	.	0.969	0.141	1	1	0.29	0	0	19910.75	197	-5.0	4.6602	0	77	121	84	5	126	45	20	25	0.466666666666667	0.0	1.0	0.0	1	1	1	1	1	1	0	0	14.05	14.22	0.0
PWO10032.1	0.502059	5.06546	5.05946	.	.	.	.	.	0	.	0	.	0	.	0.448	0.553	1	1	0.07	0	0	22611.36	206	-4.0	4.9074	1	63	112	58	17	104	51	24	27	1.16666666666667	1.0	0.0	0.0	1	1	0	1	1	1	0	0	3.62	3.62	0.0
PWO10921.1	0.49221426	0.3178345	5.9338345	.	.	.	.	.	0	.	0	.	0	PL4_5,PL4_4,PL4_3,PL4_1,PL4,PL4_2	0.0	0.064	1	1	0.58	0	0	63412.04	565	11.5	8.7178	3	178	306	152	87	298	139	79	60	1.18260869565217	0.0	0.0	0.0	1	1	1	1	1	1	0	0	0.02	0.03	0.0
PWO07941.1	0.49221426	-6.415423	-0.505423	.	.	.	.	.	0	.	0	.	0	.	0.0	0.015	0	0	0.19	0	0	56644.81	533	-2.0	6.2818	3	193	302	182	41	277	133	69	64	0.919354838709677	.	.	.	0	0	0	0	0	0	0	0	0.06	0.07	0.0
PWO07227.1	0.49092346	-1.0374125	2.6785875	.	.	.	reduced_virulence	PHI:61,PHI:2896	0	.	0	.	0	GH17	0.0	0.214	1	1	0.91	1	0	41664.39	399	-2.0	5.4671	3	165	259	118	34	214	73	36	37	0.934579439252336	0.0	0.0	0.0	1	1	1	1	1	1	1	0	0.85	11.58	0.0
PWO06865.1	0.48976448	0.0638485000000006	5.9978485	.	.	.	.	.	0	.	0	.	0	.	0.0	0.011	1	1	0.73	0	0	41321.83	412	-56.5	3.2188	2	191	312	114	28	223	76	10	66	0.381679389312977	0.0	0.0	0.0	1	1	1	1	1	1	0	0	0.0	0.0	0.0
PWO10923.1	0.48712155	0.475934500000001	5.5519345	.	.	.	.	.	0	.	0	.	0	.	0.023	0.131	1	1	0.46	0	0	31077.41	291	-14.0	4.3887	3	90	164	121	33	181	57	24	33	1.0	0.0	0.0	0.0	1	1	1	1	1	1	0	0	0.04	5.73	0.0
PWO14328.1	0.48168936	7.2885385	-0.5014615	.	.	.	.	.	1	Vdlsc1	0	.	0	.	0.954	0.511	0	0	0.18	0	0	20649.48	192	-8.0	4.6106	2	63	104	67	17	109	52	23	29	0.851063829787234	.	.	.	0	0	0	0	0	0	0	0	0.0	0.01	0.0
PWO09041.1	0.48104233	1.0625255	5.9965255	.	.	.	reduced_virulence,unaffected_pathogenicity	PHI:541,PHI:6121,PHI:2032,PHI:9144	0	.	0	.	0	CE10,CE1	0.0	0.011	1	1	0.79	0	0	61638.24	578	-5.5	5.4273	8	198	366	168	72	350	97	48	49	0.827380952380952	0.0	0.0	0.0	1	1	1	1	1	1	0	0	6.77	6.8	0.0
PWO06225.1	0.4810078	-0.339598	5.594402	.	.	.	.	.	0	.	0	.	0	.	0.0	0.011	1	1	0.03	0	0	61398.46	545	-2.0	6.2053	4	159	272	145	67	287	139	71	68	1.04504504504505	1.0	0.0	0.0	1	1	1	1	1	1	0	0	0.04	0.05	0.0
PWO11406.1	0.47945955	4.8018095	5.7418095	.	.	.	increased_virulence_(hypervirulence),reduced_virulence,unaffected_pathogenicity	PHI:6090,PHI:542,PHI:106,PHI:7209,PHI:7253,PHI:1034	0	.	0	.	0	.	0.0	0.01	1	1	0.39	0	0	77341.9	707	-2.0	6.3473	2	228	389	207	93	388	168	88	80	0.901734104046243	0.0	0.0	0.0	1	1	1	1	0	1	0	0	0.09	0.1	0.0
PWO11545.1	0.47848356	3.197991	5.999991	.	.	.	.	.	0	.	0	.	0	.	0.192	0.341	1	1	0.47	0	0	6993.89	64	-3.0	4.3072	0	23	37	21	7	35	15	6	9	1.0	0.0	0.0	0.0	1	1	1	1	1	1	0	0	6.9	6.9	0.0
PWO17961.1	0.47731113	-0.0274710000000002	5.540529	.	.	.	.	.	0	.	0	.	0	.	0.0	0.072	1	1	0.03	0	0	44305.16	403	-7.5	5.3112	2	126	206	127	40	217	104	51	53	0.929411764705882	1.0	0.0	0.0	1	1	1	1	1	1	0	0	0.13	0.13	0.0
PWO15475.1	0.47452974	7.1338835	5.9678835	.	.	.	unaffected_pathogenicity,effector_(plant_avirulence_determinant)	PHI:1575,PHI:1581,PHI:3216	1	MoCDIP4	1	PF03443	1	AA9	0.025	0.336	1	1	0.44	0	0	29034.21	263	1.5	6.7595	4	81	144	82	32	153	46	26	20	1.0	0.0	0.0	0.0	1	1	1	1	1	1	0	0	0.02	0.08	0.0
PWO06736.1	0.47452974	1.6989655	5.7009655	.	.	.	.	.	0	.	0	.	0	CE16	0.00800000000000001	0.325	1	1	0.48	0	0	34165.21	304	-11.0	4.7838	5	78	160	88	46	165	67	31	36	1.29310344827586	0.0	0.0	0.0	1	1	1	1	1	1	0	0	0.01	0.01	0.0
PWO16875.1	0.4717965	1.1434965	5.9134965	.	.	.	.	.	0	.	0	.	0	.	0.0	0.205	1	1	0.61	0	0	51694.52	480	6.0	8.451	1	191	285	131	62	259	90	50	40	1.03389830508475	0.0	0.0	0.0	1	1	1	1	1	1	0	0	14.62	14.68	0.0
PWO10494.1	0.47053477	3.4847495	5.9207495	.	.	.	.	.	0	.	0	.	0	.	0.403	0.191	1	1	0.72	0	0	22503.32	219	-4.0	4.7663	6	99	143	75	22	136	39	18	21	0.631578947368421	0.0	1.0	0.0	1	1	1	1	1	1	0	0	0.39	0.42	0.0
PWO16277.1	0.4700961	6.407636	4.523636	.	.	.	.	.	0	.	0	.	0	.	0.687	0.627	1	1	0.09	0	0	14153.12	123	1.5	7.3159	0	30	57	31	18	66	37	20	17	1.30434782608696	1.0	0.0	0.0	1	1	0	1	1	1	0	1	19.17	19.17	0.652173913043478
PWO11033.1	0.46997866	2.2282975	5.8702975	.	.	.	.	.	0	.	0	.	0	.	0.00800000000000001	0.385	1	1	0.65	0	0	30275.91	276	-9.0	4.6317	6	99	161	72	31	145	58	26	32	1.23076923076923	0.0	0.0	0.0	1	1	1	1	1	1	0	0	0.01	0.01	0.0
PWO17025.1	0.4677964	1.201439	5.803439	.	.	.	.	.	0	.	0	.	0	.	0.0	0.233	1	1	0.63	0	0	46631.18	438	1.0	6.7444	5	157	251	138	49	272	76	40	36	0.793650793650794	0.0	0.0	0.0	1	1	1	1	1	1	0	0	3.15	8.72	0.0
PWO19362.1	0.4677964	1.5425075	5.9705075	.	.	.	.	.	0	.	0	.	0	.	0.0	0.262	1	1	0.61	0	0	45693.71	430	0.5	6.5839	3	150	249	136	50	267	65	35	30	0.736	0.0	0.0	1.0	1	1	1	1	1	1	0	0	2.27	9.9	0.0
PWO16541.1	0.4652752	0.457642999999999	2.755643	.	.	.	.	.	0	.	0	.	0	.	0.215	0.402	1	1	0.5	1	0	34037.23	320	2.0	7.5956	5	125	199	59	34	180	69	36	33	0.61	0.0	0.0	0.0	1	1	1	1	1	1	1	1	0.1	21.89	0.0
PWO16204.1	0.46413252	2.8679405	5.5339405	.	.	.	reduced_virulence	PHI:61,PHI:2896	0	.	0	.	0	GH17	0.022	0.367	1	1	0.56	0	0	32226.22	305	-5.0	4.8423	5	123	186	94	36	183	64	30	34	0.846153846153846	0.0	0.0	0.0	1	1	1	1	0	1	0	0	6.28	7.85	0.0
PWO14378.1	0.46221808	3.2857195	5.5117195	.	.	.	.	.	0	.	0	.	0	.	0.116	0.513	1	1	0.47	0	0	24707.65	221	-4.0	4.8547	2	74	119	58	30	120	47	22	25	1.04255319148936	0.0	0.0	0.0	1	1	1	1	1	1	0	1	25.63	25.69	0.7
PWO13947.1	0.45911363	1.4476685	5.9316685	.	.	.	reduced_virulence	PHI:6122,PHI:5741	0	.	0	.	0	.	0.0	0.086	1	1	0.57	0	0	70528.02	626	-4.0	6.0888	5	186	353	157	94	315	140	72	68	1.56603773584906	0.0	1.0	0.0	1	1	1	1	1	1	0	0	0.0	0.01	0.0
PWO06914.1	0.4590737	3.3099325	5.6979325	.	.	.	.	.	0	.	0	.	0	.	0.078	0.524	1	1	0.59	0	0	26246.25	236	-6.0	4.6877	4	87	126	48	33	127	49	22	27	0.909090909090909	0.0	0.0	0.0	1	1	1	1	1	1	0	0	0.09	0.09	0.0
PWO13596.1	0.45227295	-0.477119999999999	5.46888	.	.	.	.	.	0	.	0	.	0	PL4_5,PL4_4,PL4_3,PL4,PL4_2	0.0	0.00900000000000001	1	1	0.79	0	0	74433.35	671	-16.0	5.0486	4	228	382	178	104	355	135	65	70	1.04285714285714	0.0	0.0	0.0	1	1	1	1	1	1	0	0	0.17	0.18	0.0
PWO10619.1	0.4520638	1.4424125	5.9984125	.	.	.	reduced_virulence,unaffected_pathogenicity	PHI:4615,PHI:2117,PHI:6569	0	.	0	.	0	.	0.0	0.074	1	1	0.74	0	0	49211.14	473	-3.5	5.954	5	193	300	149	42	260	92	47	45	0.80672268907563	0.0	0.0	0.0	1	1	1	1	1	1	0	0	9.92	9.99	0.0
PWO10341.1	0.45116526	4.9941055	4.7061055	.	.	.	.	.	0	.	0	.	0	.	0.839	0.209	1	1	0.34	0	0	6625.5	64	-4.5	4.284	0	23	34	26	2	35	18	7	11	0.8125	0.0	0.0	0.0	0	1	0	1	1	1	0	0	0.01	0.01	0.0
PWO07607.1	0.44887257	0.5098625	5.9998625	.	.	.	.	.	0	.	0	.	0	.	0.00900000000000001	0.076	1	1	0.71	0	0	23312.54	238	3.5	7.8289	3	104	175	87	17	164	24	15	9	0.345794392523364	0.0	1.0	0.0	1	1	1	1	1	1	0	0	0.78	0.8	0.0
PWO10819.1	0.44377854	0.463604999999999	5.989605	.	.	.	.	.	0	.	0	.	0	GH43_18,GH43_11,GH43,GH43_10,GH43_34,GH43_12,GH43_28,GH43_31,GH43_3,GH43_26,GH43_27,GH43_32,GH43_33,GH43_17,GH43_22	0.0	0.079	1	1	0.5	0	0	41934.32	368	-9.5	4.8959	5	110	211	72	68	200	74	35	39	1.06024096385542	0.0	0.0	0.0	1	1	1	1	1	1	0	0	0.33	0.33	0.0
PWO05686.1	0.44377854	0.7376665	5.8916665	.	.	.	.	.	0	.	0	.	0	GH74	0.0	0.141	1	1	0.65	0	0	34939.9	333	-0.5	6.3359	2	142	221	97	40	198	52	27	25	0.557894736842105	0.0	0.0	0.0	1	1	1	1	1	1	0	0	0.1	0.29	0.0
PWO13543.1	0.44361615	1.01484	5.95484	.	.	.	reduced_virulence,unaffected_pathogenicity	PHI:3865,PHI:9126,PHI:7705	0	.	0	.	0	AA3,AA3_3,AA3_2,AA3_1	0.0	0.01	1	1	0.77	0	0	65519.32	607	-4.5	5.5313	5	194	345	186	62	362	115	57	58	0.962732919254658	0.0	0.0	0.0	1	1	1	1	1	1	0	0	0.25	0.3	0.0
PWO09553.1	0.43893692	0.130090999999999	5.494091	.	.	.	.	.	0	.	0	.	0	GH55	0.0	0.106	1	1	0.78	0	0	83229.11	784	1.0	6.6276	9	294	487	229	87	456	117	62	55	0.927884615384615	0.0	0.0	0.0	1	0	1	1	0	1	0	0	1.69	1.72	0.0
PWO14364.1	0.43463135	5.0917905	5.7397905	.	.	.	.	.	0	.	0	.	0	.	0.692	0.2	1	1	0.23	0	0	7355.62	63	7.0	12.2869	0	18	27	19	10	35	14	11	3	0.916666666666667	0.0	0.0	0.0	1	1	1	1	0	1	0	1	17.44	17.44	0.391304347826087
PWO18658.1	0.43211156	-0.939600499999999	4.9103995	.	.	.	.	.	0	.	0	.	0	.	0.0	0.025	1	1	0.8	0	0	49943.96	492	8.5	8.0296	5	240	381	98	53	265	43	29	14	0.454545454545455	1.0	0.0	0.0	1	0	0	1	0	1	0	0	5.21	5.22	0.0
PWO15694.1	0.43001884	0.465355000000001	5.397355	.	.	.	.	.	0	.	0	.	0	.	0.0	0.178	1	1	0.46	0	0	40271.53	357	-6.5	4.9786	3	106	189	108	44	194	80	38	42	1.26760563380282	0.0	0.0	0.0	1	1	1	1	1	1	0	0	1.33	1.38	0.0
PWO19079.1	0.42701846	5.018162	5.952162	.	.	.	.	.	0	.	1	PF01083	0	CE5	0.0	0.011	1	1	0.75	0	0	41953.23	409	-8.5	4.5021	9	173	291	130	33	254	53	23	30	0.514925373134328	1.0	0.0	0.0	1	1	1	1	1	1	0	0	0.01	0.04	0.0
PWO12839.1	0.4269471	0.1853455	3.6173455	.	.	.	.	.	0	.	0	.	0	.	0.019	0.409	1	1	0.48	1	0	29191.63	268	1.5	7.1873	4	92	154	83	31	161	45	24	21	0.871428571428571	0.0	0.0	0.0	1	1	1	1	1	1	1	0	0.05	7.89	0.0
PWO13334.1	0.42550054	1.079857	4.859857	.	.	.	.	.	0	.	0	.	0	.	0.00700000000000001	0.363	1	1	0.47	0	0	28634.52	261	-2.5	5.6019	2	93	151	72	33	148	48	24	24	0.859649122807017	0.0	0.0	0.0	1	1	0	1	0	1	0	0	0.14	3.47	0.0
PWO10352.1	0.42167145	0.0265165000000005	5.7205165	.	.	.	.	.	0	.	0	.	0	.	0.0	0.0510000000000001	1	1	0.56	0	0	55011.29	500	-8.0	5.2969	7	156	282	126	65	271	116	57	59	1.03603603603604	0.0	0.0	0.0	1	1	1	1	0	1	0	0	0.01	0.99	0.0
PWO16475.1	0.42156017	0.3890515	5.9810515	.	.	.	.	.	0	.	0	.	0	.	0.0	0.0679999999999999	1	1	0.67	0	0	25131.68	236	5.0	8.4813	6	110	152	70	22	129	24	15	9	0.849056603773585	0.0	1.0	0.0	1	1	1	1	1	1	0	0	11.3	16.83	0.0
PWO07555.1	0.42113733	0.270302500000002	5.9943025	.	.	.	.	.	0	.	0	.	0	.	0.0	0.046	1	1	0.65	0	0	30150.47	278	-10.5	4.2324	6	96	176	69	30	154	36	14	22	0.645569620253165	0.0	0.0	0.0	1	1	1	1	1	1	0	0	2.28	2.39	0.0
PWO11999.1	0.41977647	1.245441	5.559441	.	.	.	.	.	0	.	0	.	0	.	0.0	0.281	1	1	0.03	0	0	44548.36	398	3.0	7.0162	4	113	212	106	50	209	116	62	54	1.13953488372093	0.0	1.0	0.0	1	1	1	1	1	1	0	0	0.56	0.62	0.0
PWO14479.1	0.4157234	5.407018	5.999018	.	.	.	unaffected_pathogenicity,effector_(plant_avirulence_determinant)	PHI:1575,PHI:3378,PHI:1581,PHI:3216	1	MoCDIP4	1	PF03443	1	AA9	0.0	0.0679999999999999	1	1	0.82	0	0	59971.21	605	10.0	9.2134	3	280	441	109	56	345	86	50	36	0.586497890295359	1.0	0.0	0.0	1	1	1	1	1	1	0	1	21.14	21.14	0.608695652173913
PWO15665.1	0.41433418	2.0123895	-0.5076105	.	.	.	.	.	0	.	0	.	0	.	0.854	0.566	0	0	0.24	0	0	24876.98	231	-7.0	4.7868	2	80	133	78	25	130	54	25	29	0.836363636363636	.	.	.	0	0	0	0	0	0	0	0	0.01	3.57	0.0
PWO10361.1	0.4125744	1.44122	5.94122	.	.	.	.	.	0	.	0	.	0	.	0.0	0.25	1	1	0.3	0	0	47373.49	426	12.0	8.3162	10	135	237	105	61	230	97	58	39	1.13684210526316	1.0	1.0	0.0	1	1	1	1	1	1	0	0	0.01	0.02	0.0
PWO10895.1	0.41150546	0.222046	5.880046	.	.	.	unaffected_pathogenicity	PHI:697	0	.	0	.	0	.	0.0	0.057	1	1	0.55	0	0	44563.8	406	-10.5	4.782	4	139	234	108	57	224	80	37	43	1.04444444444444	0.0	0.0	0.0	1	1	1	1	1	1	0	1	12.02	13.18	0.55
PWO07978.1	0.4099584	0.0622469999999993	5.996247	.	.	.	.	.	0	.	0	.	0	PL4_1,PL4,PL4_5	0.0	0.011	1	1	0.74	0	0	56310.15	531	0.5	6.6008	6	225	329	148	60	291	82	43	39	0.896	0.0	0.0	0.0	1	1	1	1	1	1	0	0	3.15	3.22	0.0
PWO14294.1	0.4099584	0.4898135	5.9798135	.	.	.	.	.	0	.	0	.	0	GH55	0.0	0.085	1	1	0.74	0	0	84021.81	781	-16.5	4.6667	9	275	460	209	93	440	130	59	71	1.07070707070707	0.0	0.0	0.0	1	1	1	1	1	1	0	0	1.12	1.25	0.0
PWO12947.1	0.4099584	-0.1332515	5.8127485	.	.	.	.	.	0	.	0	.	0	GH78	0.0	0.00900000000000001	1	1	0.74	0	0	73598.46	675	-16.5	4.7941	4	240	390	208	86	385	125	58	67	0.853503184713376	0.0	0.0	0.0	1	1	1	1	1	1	0	0	1.81	1.87	0.0
PWO13348.1	0.4072678	0.834782	5.940782	.	.	.	.	.	0	.	0	.	0	.	0.014	0.135	1	1	0.38	0	0	21383.46	201	-7.0	4.4049	4	78	120	60	14	118	34	14	20	0.509433962264151	0.0	1.0	0.0	1	1	1	1	1	1	0	0	0.05	0.05	0.0
PWO17714.1	0.4072678	0.624649500000001	5.8266495	.	.	.	.	.	0	.	0	.	0	.	0.001	0.132	1	1	0.66	0	0	22622.05	206	-11.5	3.9863	4	79	124	56	27	110	33	11	22	1.13953488372093	0.0	0.0	0.0	1	1	1	1	1	1	0	0	2.19	2.2	0.0
PWO06519.1	0.40552956	0.172199500000001	5.9981995	.	.	.	.	.	0	.	0	.	0	.	0.001	0.028	1	1	0.71	0	0	23163.93	230	-3.0	4.6866	3	102	161	75	19	141	24	11	13	0.590909090909091	0.0	1.0	0.0	1	1	1	1	1	1	0	0	0.18	0.34	0.0
PWO16022.1	0.40552956	0.890299499999999	5.8762995	.	.	.	.	.	0	.	0	.	0	.	0.081	0.088	1	1	0.69	0	0	18110.4	183	5.0	11.6647	1	78	141	28	20	129	15	10	5	0.258064516129032	0.0	0.0	0.0	1	1	1	1	1	1	0	0	0.18	0.19	0.0
PWO09289.1	0.40552956	0.740444000000001	5.996444	.	.	.	.	.	0	.	0	.	0	.	0.0	0.124	1	1	0.7	0	0	18463.78	177	-7.0	4.2675	1	73	124	52	11	96	28	11	17	0.442307692307692	0.0	0.0	0.0	1	1	1	1	1	1	0	0	1.21	1.21	0.0
PWO06075.1	0.4048733	1.7162955	5.8502955	.	.	.	.	.	0	.	0	.	0	.	0.0	0.311	1	1	0.28	0	0	40639.18	361	5.0	7.5096	4	106	181	97	51	201	82	46	36	1.08974358974359	0.0	0.0	0.0	1	1	1	1	1	1	0	0	0.07	2.74	0.0
PWO09286.1	0.40230888	2.143506	5.931506	.	.	.	reduced_virulence,unaffected_pathogenicity	PHI:4615,PHI:2117,PHI:6569	0	.	0	.	0	.	0.0	0.202	1	1	0.65	0	0	42586.32	408	-2.0	5.9743	1	168	269	133	39	232	81	41	40	0.689655172413793	0.0	0.0	0.0	1	1	1	1	1	1	0	0	1.8	2.32	0.0
PWO06228.1	0.40186113	4.5542445	5.8202445	.	.	.	.	.	0	.	0	.	0	.	0.25	0.539	1	1	0.15	0	0	26591.02	238	-7.5	4.6229	6	67	132	62	31	133	45	20	25	1.20833333333333	0.0	0.0	0.0	1	1	1	1	1	1	0	0	0.3	0.34	0.0
PWO15572.1	0.39936125	1.001573	5.981573	.	.	.	.	.	0	.	0	.	0	.	0.0	0.17	1	1	0.21	0	0	66648.79	615	-2.5	5.8402	6	210	358	161	64	341	128	64	64	0.883116883116883	1.0	0.0	0.0	1	1	1	1	1	1	0	0	1.29	1.8	0.0
PWO09266.1	0.3988484	-0.170929500000001	5.6370705	.	.	.	.	.	0	.	0	.	0	.	0.0	0.032	1	1	0.04	0	0	93686.58	882	-6.0	5.4397	7	334	483	281	69	508	218	107	111	0.640845070422535	1.0	0.0	0.0	1	0	1	1	1	1	0	0	6.45	6.49	0.0
PWO16545.1	0.39353	1.570549	5.200549	.	.	.	.	.	0	.	0	.	0	.	0.208	0.187	1	1	0.93	0	0	17292.63	173	-1.0	4.9962	8	86	123	64	5	93	23	11	12	1.07317073170732	0.0	0.0	0.0	1	1	1	1	1	1	0	0	0.06	0.42	0.0
PWO19062.1	0.39307553	6.121981	1.999981	.	.	.	.	.	0	.	0	.	0	.	0.945	0.742	1	1	0.55	1	0	30518.77	278	5.0	7.7933	15	97	154	72	26	154	59	33	26	1.10169491525424	1.0	0.0	0.0	1	0	1	1	0	1	1	1	0.14	20.51	0.0
PWO09809.1	0.38943943	-0.189851	5.534149	.	.	.	.	.	0	.	0	.	0	.	0.0	0.046	1	1	0.1	0	0	70091.07	621	-6.5	5.858	5	175	303	160	85	316	174	88	86	1.41739130434783	0.0	0.0	0.0	1	0	1	1	1	1	0	0	0.0	0.02	0.0
PWO14975.1	0.38937372	-1.4457135	-0.5057135	.	.	.	loss_of_pathogenicity	PHI:3514	0	.	0	.	0	.	0.0	0.01	0	0	0.35	0	0	83941.4	771	-6.5	5.9233	7	272	433	249	81	409	177	90	87	0.835365853658537	.	.	.	0	0	0	0	0	0	0	0	0.0	0.04	0.0
PWO18462.1	0.38630092	1.2139415	5.9619415	.	.	.	reduced_virulence	PHI:6265	0	.	0	.	0	GH16	0.0	0.042	1	1	0.74	0	0	40001.12	371	-13.5	4.4087	8	148	232	87	48	196	71	30	41	1.0	0.0	0.0	0.0	1	1	1	1	1	1	0	0	0.06	0.07	0.0
PWO08686.1	0.38520852	6.6519735	4.6059735	.	.	.	.	.	0	.	0	.	0	.	0.991	0.35	1	1	0.56	0	0	16422.29	158	-6.0	4.7041	0	56	90	62	15	97	35	16	19	0.46	.	.	.	1	1	1	0	1	0	0	0	0.06	0.06	0.0
PWO12220.1	0.381031	-6.2433045	-0.5073045	.	.	.	unaffected_pathogenicity	PHI:1247	0	.	0	.	0	.	0.0	0.0440000000000001	0	0	0.18	0	0	64919.69	604	-1.5	6.2126	5	201	349	179	44	326	150	76	74	0.763975155279503	.	.	.	0	0	0	0	0	0	0	0	0.01	0.01	0.0
PWO07502.1	0.3808012	0.969646500000001	5.8796465	.	.	.	reduced_virulence	PHI:7968,PHI:785	0	.	0	.	0	GH125,GH15	0.0	0.015	1	1	0.29	0	0	61039.07	547	-0.5	6.4564	6	157	283	154	71	291	130	69	61	1.22727272727273	0.0	0.0	0.0	1	1	1	1	1	1	0	0	0.5	0.56	0.0
PWO11645.1	0.37945476	0.0953499999999998	5.99935	.	.	.	.	.	0	.	0	.	0	.	0.003	0.013	1	1	0.65	0	0	27009.61	261	-11.5	4.2208	8	102	173	75	22	168	37	14	23	0.423913043478261	0.0	0.0	0.0	1	1	1	1	1	1	0	0	1.52	1.52	0.0
PWO11301.1	0.37352246	0.670970500000001	5.8189705	.	.	.	.	.	0	.	0	.	0	.	0.001	0.141	1	1	0.73	0	0	30708.84	313	-17.5	4.1779	4	149	213	133	9	183	66	25	41	0.487603305785124	1.0	0.0	0.0	1	1	1	1	1	1	0	0	0.54	0.55	0.0
PWO05905.1	0.37352246	0.485066499999999	5.9210665	.	.	.	.	.	0	.	0	.	0	GH74	0.0	0.094	1	1	0.69	0	0	37613.71	359	-1.0	6.1109	4	155	243	102	41	210	59	30	29	0.564356435643564	0.0	0.0	0.0	1	1	1	1	1	1	0	0	0.1	0.1	0.0
PWO14839.1	0.37352246	5.383949	5.999949	.	.	.	reduced_virulence	PHI:257	0	.	1	PF11327	0	.	0.02	0.0440000000000001	1	1	0.7	0	0	26483.86	273	7.5	9.895	3	141	192	92	12	171	41	25	16	0.366071428571429	0.0	0.0	0.0	1	1	1	1	1	1	0	0	1.99	2.11	0.0
PWO11314.1	0.3731933	0.277471999999999	5.827472	.	.	.	.	.	0	.	0	.	0	.	0.0	0.075	1	1	0.76	0	0	51059.3	495	-2.5	5.8695	3	220	352	149	40	264	55	28	27	0.676923076923077	0.0	1.0	0.0	1	1	1	1	1	1	0	0	3.15	3.19	0.0
PWO16029.1	0.37200937	-0.0107010000000001	5.917299	.	.	.	unaffected_pathogenicity	PHI:716	0	.	0	.	0	AA7	0.0	0.012	1	1	0.66	0	0	64834.24	593	1.0	6.6101	11	192	337	168	78	342	122	65	57	1.03448275862069	1.0	0.0	0.0	1	1	1	1	1	1	0	0	3.03	3.06	0.0
PWO15267.1	0.37200937	0.465688999999999	5.961689	.	.	.	.	.	0	.	0	.	0	.	0.0	0.084	1	1	0.38	0	0	51140.93	496	25.0	10.3556	10	190	292	149	21	281	114	71	43	0.648148148148148	0.0	0.0	1.0	1	1	1	1	1	1	0	0	0.29	0.85	0.0
PWO05938.1	0.36639544	-4.9240185	-0.5020185	.	.	.	.	.	0	.	0	.	0	.	0.003	0.26	0	0	0.18	0	0	37098.11	348	-7.5	5.2092	3	121	192	120	32	201	84	41	43	0.758620689655172	.	.	.	0	0	0	0	0	0	0	0	0.16	0.23	0.0
PWO08762.1	0.36613607	0.203865	-4.650135	.	.	.	.	.	0	.	0	.	0	.	0.988	0.821	0	1	0.88	0	1	13580.57	127	10.0	10.9768	2	47	75	38	10	65	26	19	7	1.15625	0.0	1.0	0.0	1	1	0	1	0	1	1	2	40.23	40.24	0.91304347826087
PWO11955.1	0.36261797	0.4220065	5.9960065	.	.	.	.	.	0	.	0	.	0	CBM35,GH27	0.0	0.071	1	1	0.76	0	0	58687.02	553	7.5	8.5385	7	221	343	160	48	298	88	49	39	0.952	0.0	1.0	0.0	1	1	1	1	1	1	0	0	0.93	0.95	0.0
PWO13166.1	0.3613172	1.15684	5.98684	.	.	.	.	.	0	.	0	.	0	.	0.065	0.13	1	1	0.67	0	0	29913.65	287	-3.5	5.0686	5	111	183	88	19	163	54	26	28	0.54639175257732	0.0	0.0	0.0	1	1	1	1	1	1	0	0	0.73	0.74	0.0
PWO19143.1	0.3613172	-0.2507085	5.6052915	.	.	.	.	.	0	.	0	.	0	.	0.0	0.024	1	1	0.27	0	0	36022.52	354	-36.5	4.0301	0	137	205	99	18	200	101	34	67	0.517241379310345	0.0	0.0	0.0	1	1	1	1	1	1	0	0	2.25	2.31	0.0
PWO16739.1	0.35576704	0.0261890000000009	5.966189	.	.	.	.	.	0	.	0	.	0	.	0.0	0.01	1	1	0.59	0	0	80334.05	735	1.5	6.6342	5	251	430	198	91	394	139	75	64	0.923076923076923	0.0	0.0	0.0	1	1	1	1	1	1	0	0	0.88	0.89	0.0
PWO11990.1	0.35340956	0.907390500000001	5.8693905	.	.	.	.	.	0	.	0	.	0	.	0.0	0.173	1	1	0.62	0	0	49626.15	469	-0.5	6.3893	3	170	271	151	53	292	77	40	37	0.724137931034483	0.0	0.0	0.0	1	1	1	1	1	1	0	0	2.47	33.33	0.0
PWO09635.1	0.3517068	2.263887	5.143887	.	.	.	.	.	0	.	0	.	0	.	0.135	0.385	1	1	0.56	0	0	18358.84	172	-5.0	4.4664	2	67	99	57	17	100	26	11	15	0.804878048780488	0.0	0.0	0.0	1	1	0	1	1	1	0	0	15.48	16.51	0.0
PWO15247.1	0.3497274	0.622715000000001	5.956715	.	.	.	.	.	0	.	0	.	0	.	0.0	0.111	1	1	0.63	0	0	85136.69	770	13.0	8.716	7	255	430	199	99	399	169	94	75	1.31847133757962	1.0	0.0	0.0	1	1	1	1	1	1	0	0	0.58	0.61	0.0
PWO08999.1	0.3497274	0.357945	5.297945	.	.	.	reduced_virulence	PHI:2644,PHI:9285,PHI:7258	0	.	0	.	0	.	0.0	0.01	1	1	0.35	0	0	58964.32	546	-18.5	4.6715	7	188	302	174	56	290	153	69	84	1.05147058823529	0.0	0.0	0.0	1	1	0	1	1	1	0	0	0.04	0.04	0.0
PWO13905.1	0.349541	1.038433	5.870433	.	.	.	reduced_virulence	PHI:7968,PHI:785	0	.	0	.	0	GH125	0.0	0.028	1	1	0.45	0	0	57060.48	513	-3.5	5.7171	4	158	270	142	68	286	108	54	54	1.2	0.0	0.0	0.0	1	1	1	1	1	1	0	0	0.09	0.98	0.0
PWO15409.1	0.349541	-0.2549855	5.6910145	.	.	.	.	.	0	.	0	.	0	.	0.0	0.00900000000000001	1	1	0.28	0	0	90047.99	806	-14.5	5.1632	5	259	429	214	117	430	179	87	92	1.05555555555556	0.0	0.0	0.0	1	0	1	1	1	1	0	0	0.08	0.22	0.0
PWO12314.1	0.34826034	3.573438	4.647438	.	.	.	.	.	0	.	0	.	0	.	0.241	0.58	1	1	0.22	0	0	9410.93	86	-4.0	4.4438	1	26	44	29	8	54	19	8	11	0.695652173913043	.	.	.	1	0	1	0	1	0	0	0	0.0	0.0	0.0
PWO16219.1	0.34744766	0.107795	5.771795	.	.	.	.	.	0	.	0	.	0	.	0.016	0.04	1	1	0.55	0	0	17224.41	165	1.5	7.6356	4	77	107	52	12	89	28	15	13	0.585365853658537	0.0	0.0	1.0	1	1	1	1	1	1	0	0	0.76	0.88	0.0
PWO13705.1	0.3422089	1.2601455	5.9421455	.	.	.	reduced_virulence,unaffected_pathogenicity	PHI:6121,PHI:2032	0	.	0	.	0	CE10,CE1	0.0	0.0530000000000001	1	1	0.56	0	0	57520.71	521	-4.0	5.8193	9	161	293	143	66	291	107	54	53	1.07563025210084	0.0	0.0	0.0	1	1	1	1	1	1	0	0	0.4	0.49	0.0
PWO12056.1	0.3422089	0.0663875000000003	5.9883875	.	.	.	unaffected_pathogenicity	PHI:716	0	.	0	.	0	AA7	0.0	0.013	1	1	0.73	0	0	59024.26	550	-2.0	6.261	9	207	330	165	71	324	89	47	42	0.76551724137931	0.0	0.0	0.0	1	1	1	1	1	1	0	0	0.35	0.4	0.0
PWO13911.1	0.34168434	0.441705	-0.506295	.	.	.	unaffected_pathogenicity	PHI:1584	0	.	0	.	0	.	0.733	0.425	0	0	0.59	0	0	18300.94	173	22.5	11.4311	1	65	101	46	14	92	44	35	9	0.745098039215686	.	.	.	0	0	0	0	0	0	0	0	0.05	0.05	0.0
PWO11749.1	0.34077558	0.1180355	5.9380355	.	.	.	.	.	0	.	0	.	0	.	0.0	0.03	1	1	0.76	0	0	65072.53	588	-11.0	4.9096	7	194	330	157	90	334	104	49	55	1.24817518248175	0.0	0.0	0.0	1	1	1	1	1	1	0	0	0.05	0.06	0.0
PWO19130.1	0.3395524	1.166784	5.800784	.	.	.	reduced_virulence,unaffected_pathogenicity	PHI:6123,PHI:5716,PHI:5751,PHI:7719,PHI:6125,PHI:6126,PHI:5715,PHI:3236	0	.	0	.	0	.	0.0	0.0610000000000001	1	1	0.04	0	0	52144.47	468	1.0	6.5881	10	137	232	124	68	269	118	64	54	0.939130434782609	0.0	0.0	0.0	1	1	1	1	1	1	0	0	1.94	1.95	0.0
PWO08592.1	0.3364979	0.861663	5.807663	.	.	.	reduced_virulence,unaffected_pathogenicity	PHI:9126,PHI:7705	0	.	0	.	0	AA3,AA3_3,AA3_2,AA3_1	0.0	0.00900000000000001	1	1	0.48	0	0	108700.21	982	12.0	8.117	4	320	515	280	114	525	222	122	100	1.09223300970874	1.0	0.0	0.0	1	1	1	1	1	1	0	0	9.29	11.44	0.0
PWO06994.1	0.33598286	0.9459465	5.8859465	.	.	.	reduced_virulence,unaffected_pathogenicity	PHI:9075,PHI:9058,PHI:3991,PHI:2921,PHI:3919,PHI:712,PHI:552,PHI:1011,PHI:397,PHI:2920,PHI:9074	0	.	0	.	0	AA1_3,AA1_1,AA1_2	0.0	0.01	1	1	0.37	0	0	66602.63	599	-7.5	6.0095	6	188	323	163	94	335	134	70	64	0.950704225352113	1.0	0.0	0.0	1	1	1	1	1	1	0	0	0.02	0.07	0.0
PWO07441.1	0.3320344	0.143298500000001	5.4052985	.	.	.	.	.	0	.	0	.	0	.	0.001	0.122	1	1	0.83	0	0	30649.35	298	10.5	8.3498	12	148	195	78	32	172	43	29	14	0.5	0.0	0.0	0.0	1	1	1	1	1	1	0	0	1.53	3.44	0.0
PWO15489.1	0.33052778	-0.4629505	5.3510495	.	.	.	.	.	0	.	0	.	0	.	0.0	0.031	1	1	0.82	0	0	26933.26	274	1.5	7.2347	2	130	213	72	22	180	27	15	12	0.3046875	0.0	0.0	0.0	1	1	1	1	1	1	0	0	1.73	8.51	0.0
PWO07536.1	0.32812244	1.7839425	5.9659425	.	.	.	unaffected_pathogenicity	PHI:1087	0	.	0	.	0	.	0.0	0.303	1	1	0.66	0	0	46240.01	417	4.5	7.5452	10	140	241	95	62	235	74	41	33	1.10679611650485	0.0	0.0	0.0	1	1	1	1	1	1	0	0	0.76	1.03	0.0
PWO14357.1	0.32455873	0.024805999999999	5.970806	.	.	.	.	.	0	.	0	.	0	CE10,CE1	0.0	0.00900000000000001	1	1	0.61	0	0	79089.72	718	-24.5	4.5714	3	239	421	195	104	391	153	68	85	1.0	0.0	0.0	0.0	1	1	1	1	1	1	0	0	10.34	10.37	0.0
PWO17858.1	0.3244992	-1.2382135	4.6957865	.	.	.	reduced_virulence,lethal,unaffected_pathogenicity,loss_of_pathogenicity	PHI:1192,PHI:4587,PHI:7117,PHI:1225,PHI:1200,PHI:3088,PHI:1266,PHI:2271,PHI:1082,PHI:1230,PHI:1240,PHI:7724,PHI:9481,PHI:1244,PHI:1178,PHI:1265,PHI:2272,PHI:4942,PHI:1233,PHI:1083,PHI:1183,PHI:2158,PHI:4941,PHI:1213	0	.	0	.	0	.	0.0	0.011	1	1	0.01	0	0	130546.47	1164	-9.5	6.0354	15	298	605	325	123	600	333	170	163	0.979166666666667	1.0	0.0	0.0	1	1	1	1	1	1	0	0	12.8	15.42	0.0
PWO07467.1	0.3230638	6.3535155	5.8895155	.	.	.	reduced_virulence,unaffected_pathogenicity,loss_of_pathogenicity	PHI:6785,PHI:7932,PHI:72,PHI:6812,PHI:6790,PHI:68,PHI:73,PHI:6791,PHI:697,PHI:6789,PHI:480,PHI:3973,PHI:6784,PHI:6813,PHI:7933,PHI:17,PHI:6783,PHI:6811	0	.	0	.	0	.	0.0	0.244	1	1	0.73	0	0	45427.31	432	0.0	6.4868	3	160	264	127	43	251	71	36	35	0.872881355932203	1.0	0.0	1.0	1	1	1	1	1	1	0	1	18.88	18.88	0.722222222222222
PWO08734.1	0.3224322	2.0414205	5.9834205	.	.	.	.	.	0	.	0	.	0	.	0.0	0.343	1	1	0.32	0	0	43124.98	395	4.0	7.5056	2	120	219	125	45	234	74	41	33	0.864077669902913	0.0	0.0	0.0	1	1	1	1	1	1	0	0	0.0	0.01	0.0
PWO16246.1	0.3148351	0.990766500000001	5.7207665	.	.	.	reduced_virulence,unaffected_pathogenicity	PHI:9150	0	.	0	.	0	.	0.0	0.045	1	1	0.2	0	0	43248.66	397	-8.5	5.2554	2	138	218	120	45	218	100	49	51	0.739583333333333	0.0	1.0	0.0	1	1	1	1	1	1	0	0	0.21	0.21	0.0
PWO11597.1	0.30940795	-0.2419295	5.6980705	.	.	.	.	.	0	.	0	.	0	CE1	0.0	0.01	1	1	0.55	0	0	98441.65	900	-4.0	6.3095	4	295	498	269	121	505	187	100	87	0.868292682926829	0.0	0.0	0.0	1	0	1	1	1	1	0	0	0.02	0.03	0.0
PWO07188.1	0.3042648	5.075799	5.991799	.	.	.	reduced_virulence,unaffected_pathogenicity,loss_of_pathogenicity	PHI:522,PHI:33,PHI:434,PHI:6713,PHI:6714,PHI:2808,PHI:6530,PHI:6711,PHI:6715,PHI:6712	0	.	0	.	0	GH72,CBM43	0.0	0.014	1	1	0.76	0	0	49660.82	456	-19.0	4.2024	13	166	287	120	65	260	75	29	46	1.08333333333333	0.0	0.0	0.0	1	1	1	1	1	1	0	0	0.34	0.46	0.0
PWO09532.1	0.30410466	0.139352500000002	5.8153525	.	.	.	.	.	0	.	0	.	0	GH5_41,GH5,GH5_31,GH5_7	0.0	0.0540000000000001	1	1	0.49	0	0	40418.07	377	-17.0	4.3176	8	143	224	115	42	213	74	30	44	0.880434782608696	0.0	0.0	0.0	1	1	1	1	1	1	0	0	2.34	2.34	0.0
PWO06015.1	0.30325037	4.3328785	5.4188785	.	.	.	.	.	0	.	0	.	0	.	0.483	0.336	1	1	0.08	0	0	22895.9	206	-7.0	4.8783	2	62	100	57	25	112	60	28	32	0.8125	0.0	0.0	0.0	1	1	1	1	1	1	0	0	0.0	0.01	0.0
PWO14740.1	0.3023334	0.508776999999999	5.182777	.	.	.	.	.	0	.	0	.	0	.	0.117	0.104	1	1	0.79	0	0	11183.53	110	2.0	8.2662	3	55	74	36	8	63	16	9	7	0.628571428571429	0.0	0.0	0.0	1	1	0	1	0	1	0	0	1.54	1.54	0.0
PWO14815.1	0.29951832	7.119648	4.011648	.	.	.	.	.	0	.	0	.	0	.	0.712	0.806	1	1	0.18	0	0	8142.26	76	0.0	6.445	2	28	43	23	3	41	19	10	9	0.526315789473684	.	.	.	0	1	0	0	0	0	0	0	0.73	0.73	0.0
PWO14329.1	0.29599214	0.452708500000001	5.4627085	.	.	.	.	.	0	.	0	.	0	.	0.002	0.163	1	1	0.68	0	0	28665.2	268	3.5	8.0206	5	116	167	79	23	135	51	28	23	0.910714285714286	0.0	1.0	0.0	1	1	1	1	1	1	0	0	1.29	1.29	0.0
PWO13418.1	0.29503188	0.339724	5.937724	.	.	.	.	.	0	.	0	.	0	.	0.0	0.067	1	1	0.72	0	0	59610.7	555	-10.5	4.8462	2	202	324	157	71	326	98	46	52	0.808510638297872	0.0	0.0	0.0	1	1	1	1	1	1	0	0	5.9	6.31	0.0
PWO11394.1	0.2945814	1.4728975	5.7448975	.	.	.	.	.	0	.	0	.	0	.	0.003	0.285	1	1	0.56	0	0	32661.83	308	-2.5	5.2879	0	112	185	98	20	167	47	23	24	0.756410256410256	0.0	0.0	0.0	1	0	1	1	1	1	0	0	0.03	0.03	0.0
PWO11889.1	0.29431206	0.00146299999999933	5.947463	.	.	.	.	.	0	.	0	.	0	.	0.0	0.00900000000000001	1	1	0.39	0	0	77700.73	716	-23.0	4.7904	3	246	411	215	97	412	155	72	83	0.794444444444444	1.0	0.0	0.0	1	1	1	1	1	1	0	0	0.0	0.0	0.0
PWO10330.1	0.29343513	0.989982000000001	5.929982	.	.	.	reduced_virulence	PHI:8858	0	.	0	.	0	.	0.0	0.01	1	1	0.74	0	0	97934.31	906	-1.0	6.4055	9	317	530	257	111	513	163	85	78	1.05092592592593	0.0	0.0	0.0	1	1	1	1	1	1	0	0	0.1	0.54	0.0
PWO07708.1	0.29343513	0.8321975	5.7001975	.	.	.	reduced_virulence,unaffected_pathogenicity	PHI:541,PHI:6121,PHI:2032,PHI:9144	0	.	0	.	0	CE10,CE1	0.0	0.022	1	1	0.77	0	0	57879.84	533	3.5	6.9573	6	190	318	155	80	316	98	54	44	0.835616438356164	0.0	0.0	0.0	1	1	1	1	0	1	0	0	0.63	0.65	0.0
PWO09617.1	0.29343513	-0.0310099999999984	4.91499	.	.	.	reduced_virulence	PHI:3076,PHI:5349	0	.	0	.	0	CBM32,GH65	0.0	0.00900000000000001	1	1	0.76	0	0	111851.59	1013	-26.0	4.776	7	323	578	277	144	557	201	93	108	1.1651376146789	.	.	.	1	0	1	0	1	1	0	0	0.02	0.06	0.0
PWO08270.1	0.29282534	1.440452	5.814452	.	.	.	.	.	0	.	0	.	0	.	0.0	0.271	1	1	0.71	0	0	47428.83	438	6.0	7.3408	5	149	235	138	61	257	77	45	32	1.16666666666667	0.0	0.0	0.0	1	1	1	1	1	1	0	0	0.06	1.01	0.0
PWO11853.1	0.2910611	5.8697335	5.9997335	.	.	.	reduced_virulence	PHI:256,PHI:257	0	.	1	PF11327	0	.	0.046	0.099	1	1	0.72	0	0	30714.59	314	2.5	8.0106	5	151	220	103	11	198	49	26	23	0.421487603305785	0.0	0.0	0.0	1	1	1	1	1	1	0	0	3.2	4.41	0.0
PWO08023.1	0.28958797	8.0657375	4.5737375	.	.	.	.	.	0	.	0	.	0	.	0.812	0.77	1	1	0.72	0	0	15725.77	145	5.0	8.6835	3	55	85	37	18	78	23	15	8	1.05555555555556	.	.	.	1	1	0	0	0	1	0	0	0.02	0.07	0.0
PWO06173.1	0.287683	5.0530115	5.7410115	.	.	.	loss_of_pathogenicity,unaffected_pathogenicity	PHI:24,PHI:191	0	.	0	.	0	GH3	0.0	0.0520000000000001	1	1	0.64	0	0	78456.61	739	6.0	7.4779	7	270	448	231	70	426	146	79	67	0.798994974874372	0.0	0.0	0.0	1	1	1	1	0	1	0	0	0.17	0.18	0.0
PWO11003.1	0.28426662	-5.6387675	-0.5087675	.	.	.	.	.	0	.	0	.	0	.	0.0	0.145	0	0	0.27	0	0	45028.19	414	-2.5	6.221	6	145	241	125	41	201	91	48	43	1.05952380952381	.	.	.	0	0	0	0	0	0	0	0	0.0	0.0	0.0
PWO15938.1	0.28245333	0.7387825	5.6847825	.	.	.	reduced_virulence	PHI:8858	0	.	0	.	0	.	0.0	0.00900000000000001	1	1	0.62	0	0	96015.06	894	-14.0	5.1572	7	314	534	256	92	503	173	84	89	0.829493087557604	0.0	1.0	0.0	1	0	1	1	1	1	0	0	0.76	3.0	0.0
PWO14076.1	0.28245333	1.026576	5.972576	.	.	.	reduced_virulence,unaffected_pathogenicity	PHI:9075,PHI:9058,PHI:2921,PHI:3919,PHI:1011,PHI:552,PHI:397,PHI:48,PHI:2920,PHI:9074	0	.	0	.	0	AA1_3,AA1,AA1_1,AA1_2	0.0	0.00900000000000001	1	1	0.63	0	0	57707.76	520	-17.5	4.7658	4	146	297	143	74	288	110	51	59	1.1651376146789	0.0	0.0	0.0	1	1	1	1	1	1	0	0	0.09	0.12	0.0
PWO06422.1	0.28245333	5.2674735	5.9914735	.	.	.	loss_of_pathogenicity,unaffected_pathogenicity	PHI:24,PHI:191	0	.	0	.	0	GH3	0.0	0.046	1	1	0.46	0	0	88151.63	817	-14.5	5.1212	7	288	476	230	98	464	157	76	81	0.84390243902439	0.0	0.0	0.0	1	1	1	1	1	1	0	0	0.54	0.56	0.0
PWO14640.1	0.280092	6.3192885	5.7492885	.	.	.	.	.	0	.	0	.	0	.	0.928	0.167	1	1	0.33	0	0	5878.01	54	3.0	9.5124	1	16	30	22	5	35	8	6	2	0.625	0.0	0.0	0.0	1	1	1	1	0	1	0	1	18.88	18.88	0.95
PWO08673.1	0.2795063	0.0521124999999998	5.9321125	.	.	.	.	.	0	.	0	.	0	.	0.0	0.02	1	1	0.59	0	0	58509.06	547	0.0	6.5072	1	191	327	185	60	317	103	54	49	0.900709219858156	1.0	0.0	0.0	1	1	1	1	1	1	0	0	9.79	13.6	0.0
PWO10142.1	0.2778472	-0.884899999999999	5.0371	.	.	.	.	.	0	.	0	.	0	.	0.0	0.013	1	1	0.91	0	0	17604.37	188	0.5	6.8172	8	113	149	62	8	118	15	8	7	0.333333333333333	0.0	0.0	0.0	1	1	1	1	1	1	0	0	0.04	1.41	0.0
PWO15969.1	0.27595398	0.299991	5.999991	.	.	.	.	.	0	.	0	.	0	AA11,CBM19	0.0	0.0500000000000001	1	1	0.7	0	0	40658.97	400	5.0	7.9682	10	175	289	104	36	253	51	29	22	0.570469798657718	0.0	0.0	0.0	1	1	1	1	1	1	0	0	9.52	9.71	0.0
PWO09604.1	0.27498692	0.110110499999999	5.9181105	.	.	.	.	.	0	.	0	.	0	.	0.0	0.032	1	1	0.55	0	0	44112.22	418	6.5	9.2947	0	189	260	129	40	202	87	48	39	0.666666666666667	1.0	0.0	0.0	1	1	1	1	1	1	0	0	1.31	1.32	0.0
PWO13629.1	0.27183154	0.033528500000001	5.7455285	.	.	.	.	.	0	.	0	.	0	.	0.0	0.048	1	1	0.66	0	0	48673.94	458	-2.0	5.9572	14	189	299	101	58	261	75	38	37	0.77037037037037	0.0	0.0	0.0	1	1	1	1	0	1	0	0	11.59	11.73	0.0
PWO08553.1	0.26889518	5.008546	5.948546	.	.	.	loss_of_pathogenicity,unaffected_pathogenicity	PHI:24	0	.	0	.	0	GH3	0.0	0.01	1	1	0.61	0	0	81594.72	757	-5.0	5.9051	10	257	432	237	78	441	154	78	76	0.869791666666667	0.0	0.0	0.0	1	1	1	1	1	1	0	0	0.66	0.67	0.0
PWO11298.1	0.26889518	1.040949	5.974949	.	.	.	reduced_virulence	PHI:8753,PHI:8806	0	.	0	.	0	CBM18,GH18	0.0	0.011	1	1	0.57	0	0	74331.79	703	-17.5	4.6516	12	285	454	189	67	388	122	55	67	0.616580310880829	0.0	0.0	0.0	1	1	1	1	1	1	0	0	2.05	2.13	0.0
PWO14201.1	0.26880753	-0.376473499999999	5.5155265	.	.	.	.	.	0	.	0	.	0	.	0.0	0.018	1	1	0.48	0	0	39231.77	359	-18.5	4.2744	3	96	193	115	39	210	74	29	45	1.12345679012346	0.0	0.0	0.0	1	1	1	1	1	1	0	0	0.17	0.18	0.0
PWO13188.1	0.26880753	0.6326265	5.8826265	.	.	.	.	.	0	.	0	.	0	GH76	0.0	0.125	1	1	0.71	0	0	38856.45	351	-8.5	4.6259	2	113	191	103	43	189	71	32	39	1.24	0.0	0.0	0.0	1	1	1	1	1	1	0	0	0.01	0.01	0.0
PWO16583.1	0.26683563	0.911483	5.395483	.	.	.	reduced_virulence,unaffected_pathogenicity	PHI:541,PHI:6121,PHI:2032,PHI:9144	0	.	0	.	0	CE10,CE1	0.0	0.086	1	1	0.55	0	0	61062.68	561	4.5	7.3531	10	192	334	155	62	308	123	66	57	0.947368421052632	0.0	0.0	0.0	1	1	1	1	0	1	0	0	6.9	6.91	0.0
PWO07087.1	0.26624706	0.7811015	5.9591015	.	.	.	.	.	0	.	0	.	0	.	0.012	0.125	1	1	0.36	0	0	32058.01	281	-2.5	6.2133	6	75	155	58	43	149	71	38	33	0.738461538461539	0.0	0.0	0.0	1	1	1	1	1	1	0	0	2.83	2.84	0.0
PWO06702.1	0.26585567	0.0719729999999998	5.999973	.	.	.	.	.	0	.	0	.	0	AA11	0.0	0.012	1	1	0.68	0	0	41909.12	419	5.5	7.724	12	196	302	114	34	262	49	29	20	0.385093167701863	0.0	0.0	0.0	1	1	1	1	1	1	0	0	3.58	3.66	0.0
PWO05964.1	0.26585567	5.1019815	5.9819815	.	.	.	.	.	0	.	0	.	1	AA9,AA11	0.0	0.02	1	1	0.69	0	0	38308.08	371	-12.5	4.3478	14	158	253	111	29	221	54	22	32	0.466019417475728	0.0	0.0	0.0	1	1	1	1	1	1	0	0	3.96	3.96	0.0
PWO08931.1	0.26506117	1.280996	5.998996	.	.	.	reduced_virulence	PHI:816,PHI:61	0	.	0	.	0	GH17	0.0	0.047	1	1	0.6	0	0	45789.25	437	-6.0	4.9401	4	170	287	136	34	242	76	36	40	0.68595041322314	1.0	0.0	0.0	1	1	1	1	1	1	0	0	9.19	9.2	0.0
PWO07411.1	0.26444858	1.191996	5.927996	.	.	.	reduced_virulence	PHI:4103	0	.	0	.	0	.	0.0	0.0440000000000001	1	1	0.38	0	0	87540.87	779	-21.0	4.7687	0	229	420	201	115	422	178	82	96	1.28758169934641	0.0	0.0	0.0	1	1	1	1	1	1	0	0	0.01	0.01	0.0
PWO15552.1	0.26444858	-0.213487999999999	5.726512	.	.	.	.	.	0	.	0	.	0	GH36	0.0	0.01	1	1	0.55	0	0	82794.03	753	-6.0	6.0373	4	241	422	205	102	417	155	80	75	1.03614457831325	0.0	0.0	0.0	1	0	1	1	1	1	0	0	0.06	0.07	0.0
PWO18343.1	0.26355487	-5.272565	-0.508565	.	.	.	.	.	0	.	0	.	0	.	0.00700000000000001	0.199	0	0	0.19	0	0	34534.09	319	-8.5	4.797	4	110	168	109	28	176	78	36	42	0.855263157894737	.	.	.	0	0	0	0	0	0	0	0	0.07	0.09	0.0
PWO10279.1	0.26061857	-0.4669585	4.9930415	.	.	.	.	.	0	.	0	.	0	AA12	0.0	0.09	1	1	0.86	0	0	69715.94	651	8.0	7.8154	10	258	412	161	81	360	108	61	47	0.945454545454545	0.0	0.0	0.0	1	0	0	1	0	1	0	0	0.11	0.12	0.0
PWO06083.1	0.25971556	-0.0145745000000002	5.7994255	.	.	.	.	.	0	.	0	.	0	GH27	0.0	0.031	1	1	0.42	0	0	50378.88	447	-11.0	5.2691	5	139	237	107	72	233	112	55	57	1.16129032258065	0.0	0.0	0.0	1	1	1	1	1	1	0	0	0.46	0.46	0.0
PWO06183.1	0.2583142	-0.0830349999999989	5.718965	.	.	.	.	.	0	.	0	.	0	GH17	0.0	0.033	1	1	0.75	0	0	47132.07	443	3.0	7.1159	7	178	272	121	51	246	81	44	37	0.837606837606838	1.0	0.0	0.0	1	1	1	1	0	1	0	0	0.06	0.09	0.0
PWO09315.1	0.2579289	6.741505	5.577505	.	.	.	.	.	0	.	0	.	0	.	0.684	0.51	1	1	0.1	0	0	16643.93	148	-4.5	4.7916	1	40	73	42	17	80	41	19	22	0.911764705882353	0.0	0.0	0.0	1	1	1	1	1	1	0	0	0.12	0.12	0.0
PWO16769.1	0.25736398	-6.0878	-0.5078	.	.	.	.	.	0	.	0	.	0	.	0.0	0.07	0	0	0.03	0	0	148023.9	1352	12.5	7.1761	4	453	781	293	112	637	329	180	149	0.565597667638484	.	.	.	0	0	0	0	0	0	0	0	0.0	0.0	0.0
PWO06780.1	0.2550329	0.466944499999999	5.9269445	.	.	.	.	.	0	.	0	.	0	.	0.0	0.09	1	1	0.62	0	0	15212.14	141	-3.5	4.3479	2	62	88	38	13	71	15	6	9	1.11111111111111	0.0	1.0	0.0	1	1	1	1	1	1	0	0	0.29	0.29	0.0
PWO08607.1	0.25390244	-0.114463999999999	5.825536	.	.	.	.	.	0	.	0	.	0	.	0.0	0.01	1	1	0.28	0	0	74737.34	679	-3.0	6.2614	6	222	370	200	85	377	159	83	76	0.928571428571429	0.0	0.0	0.0	1	1	1	1	1	1	0	0	1.62	1.73	0.0
PWO12269.1	0.25390244	-1.4422225	-0.5022225	.	.	.	reduced_virulence,increased_virulence_(hypervirulence),unaffected_pathogenicity,loss_of_pathogenicity,effector_(plant_avirulence_determinant)	PHI:9265,PHI:7221,PHI:3387,PHI:5034,PHI:7916,PHI:6936,PHI:728,PHI:325,PHI:7708,PHI:9189,PHI:2425,PHI:2290,PHI:4505,PHI:724,PHI:9106,PHI:719,PHI:3299,PHI:723,PHI:726,PHI:8596,PHI:718,PHI:725,PHI:55,PHI:4776,PHI:9524,PHI:7243,PHI:8597,PHI:2379,PHI:2895,PHI:255,PHI:727,PHI:730,PHI:7219,PHI:729,PHI:4196,PHI:881,PHI:714,PHI:7220	0	.	0	.	0	.	0.0	0.01	0	0	0.0500000000000001	0	0	277566.38	2551	-22.5	5.9203	31	860	1388	807	264	1422	610	310	300	0.831345826235094	.	.	.	0	0	0	0	0	0	0	0	0.0	1.98	0.0
PWO11920.1	0.25121292	0.0643995000000004	5.9983995	.	.	.	.	.	0	.	0	.	0	.	0.0	0.011	1	1	0.57	0	0	28595.71	275	-4.0	5.2115	3	126	191	55	23	140	43	21	22	0.402439024390244	0.0	0.0	0.0	1	1	1	1	1	1	0	0	0.35	0.35	0.0
PWO14089.1	0.25026232	-1.060595	4.741405	.	.	.	.	.	0	.	0	.	0	GH142,CBM32,CBM71,GH133	0.0	0.033	1	1	0.71	0	0	74905.43	671	5.5	7.2166	1	219	371	186	103	362	139	76	63	1.15384615384615	0.0	0.0	0.0	1	0	0	1	0	0	0	0	0.15	0.15	0.0
PWO12069.1	0.25024182	-0.300040000000001	5.05796	.	.	.	.	.	0	.	0	.	0	.	0.0	0.107	1	1	0.14	0	0	36201.5	309	-4.5	5.789	1	78	137	75	47	147	99	50	49	1.36	0.0	0.0	0.0	1	1	1	1	1	1	0	0	0.11	0.12	0.0
PWO08742.1	0.24981287	-1.409409	4.530591	.	.	.	.	.	0	.	0	.	0	.	0.0	0.01	1	1	0.0500000000000001	0	0	69622.57	634	-13.0	5.0068	1	179	330	184	48	308	191	91	100	1.34426229508197	1.0	0.0	0.0	1	1	1	1	0	1	0	1	20.04	20.07	1.0
PWO07641.1	0.2488367	5.3403315	5.3983315	.	.	.	loss_of_pathogenicity	PHI:3936	0	.	0	.	0	.	0.004	0.153	1	1	0.12	0	0	34177.41	299	0.5	6.5424	3	80	136	78	46	145	109	60	49	1.06779661016949	1.0	0.0	0.0	1	1	1	1	1	1	0	0	0.13	0.13	0.0
PWO13338.1	0.24838269	-0.212305000000001	5.733695	.	.	.	unaffected_pathogenicity	PHI:4076	0	.	0	.	0	GH35	0.0	0.00900000000000001	1	1	0.76	0	0	109564.07	1009	-20.5	4.9403	5	353	594	285	141	569	194	92	102	0.991735537190083	0.0	0.0	0.0	1	0	1	1	1	1	0	0	0.44	0.69	0.0
PWO14950.1	0.24670044	0.850103000000001	5.742103	.	.	.	reduced_virulence,unaffected_pathogenicity	PHI:541,PHI:6121,PHI:2032,PHI:9144	0	.	0	.	0	CE10	0.0	0.018	1	1	0.57	0	0	59601.89	536	-6.0	5.6035	5	161	290	147	76	306	112	56	56	1.048	0.0	0.0	0.0	1	1	1	1	1	1	0	0	2.52	2.53	0.0
PWO17420.1	0.24670044	4.9681845	5.7041845	.	.	.	loss_of_pathogenicity,reduced_virulence	PHI:1071,PHI:526,PHI:6739	0	.	0	.	0	GH31	0.0	0.0440000000000001	1	1	0.62	0	0	101129.41	905	-17.5	4.9794	8	275	496	230	132	499	201	96	105	1.17676767676768	0.0	0.0	0.0	1	0	1	1	1	1	0	0	1.05	1.07	0.0
PWO15214.1	0.24670044	0.9854625	5.9254625	.	.	.	reduced_virulence	PHI:4987	0	.	0	.	0	GH20	0.0	0.01	1	1	0.43	0	0	65800.05	596	-9.0	5.3342	6	185	334	171	73	327	132	65	67	0.93984962406015	0.0	0.0	0.0	1	1	1	1	1	1	0	0	0.03	0.03	0.0
PWO07349.1	0.24670044	0.9907845	5.9247845	.	.	.	reduced_virulence	PHI:199,PHI:9126	0	.	0	.	0	AA8,AA3_2,AA3_1,AA3,AA3_3	0.0	0.011	1	1	0.45	0	0	65532.52	602	-2.5	6.1433	6	186	332	190	58	347	123	63	60	0.906474820143885	0.0	0.0	0.0	1	1	1	1	1	1	0	0	0.04	1.49	0.0
PWO14247.1	0.24289039	0.1124575	5.5964575	.	.	.	.	.	0	.	0	.	0	.	0.0	0.086	1	1	0.2	0	0	47400.28	433	-27.0	4.2487	0	121	232	132	24	195	119	46	73	1.0990990990991	0.0	0.0	0.0	1	1	1	1	1	1	0	0	0.12	0.15	0.0
PWO08932.1	0.23943293	1.186763	5.994763	.	.	.	reduced_virulence,unaffected_pathogenicity	PHI:541,PHI:6121,PHI:2032	0	.	0	.	0	CE10	0.0	0.032	1	1	0.69	0	0	58878.95	550	-10.0	4.685	4	188	328	171	67	341	84	38	46	0.832298136645963	0.0	0.0	0.0	1	1	1	1	1	1	0	0	0.14	0.16	0.0
PWO09506.1	0.23943293	1.161779	5.993779	.	.	.	reduced_virulence,unaffected_pathogenicity	PHI:541,PHI:6121,PHI:2032,PHI:9144	0	.	0	.	0	CE10	0.0	0.028	1	1	0.46	0	0	61434.68	561	-17.5	4.4416	8	179	329	158	75	331	90	38	52	0.985611510791367	0.0	0.0	0.0	1	1	1	1	1	1	0	0	2.4	2.42	0.0
PWO10160.1	0.23943293	4.89757	5.73557	.	.	.	loss_of_pathogenicity,unaffected_pathogenicity	PHI:24,PHI:191	0	.	0	.	0	GH3	0.0	0.027	1	1	0.72	0	0	85931.71	797	-17.5	4.7011	10	289	473	228	97	465	125	57	68	0.76303317535545	0.0	0.0	0.0	1	1	1	1	0	1	0	0	0.5	0.57	0.0
PWO08074.1	0.23740089	-0.535578	5.404422	.	.	.	.	.	0	.	0	.	0	GH5_39,GH5_4,GH5_37,GH5_46,GH5_22,GH5_47,GH5,GH5_5,CBM46,GH5_8,GH5_25	0.0	0.01	1	1	0.71	0	0	62937.61	575	3.5	7.466	2	209	337	172	71	307	109	58	51	0.9921875	0.0	0.0	0.0	1	1	1	1	0	1	0	0	0.05	0.45	0.0
PWO18148.1	0.23740089	0.3042115	5.9982115	.	.	.	.	.	0	.	0	.	0	.	0.0	0.0510000000000001	1	1	0.46	0	0	62681.08	630	-14.5	5.1849	0	249	422	233	26	435	134	65	69	0.165242165242165	1.0	0.0	0.0	1	1	1	1	1	1	0	0	1.11	1.2	0.0
PWO15508.1	0.23652393	5.1237745	5.7277745	.	.	.	loss_of_pathogenicity,unaffected_pathogenicity	PHI:24,PHI:191	0	.	0	.	0	GH3	0.0	0.066	1	1	0.73	0	0	93763.15	864	-28.5	4.5223	9	293	510	240	108	490	167	73	94	0.906976744186046	0.0	0.0	0.0	1	0	1	1	1	1	0	0	0.0	0.0	0.0
PWO16938.1	0.23652393	0.93168	5.85968	.	.	.	reduced_virulence,unaffected_pathogenicity	PHI:3347,PHI:1046	0	.	0	.	0	AA7	0.0	0.012	1	1	0.61	0	0	57513.83	536	-9.0	4.9496	6	198	319	168	65	310	99	47	52	0.992248062015504	0.0	0.0	0.0	1	1	1	1	1	1	0	0	0.0	0.03	0.0
PWO06241.1	0.23384857	5.822974	5.946974	.	.	.	.	.	0	.	1	PF01083	0	CE5	0.0	0.146	1	1	0.7	0	0	35966.26	355	5.0	7.71	12	174	246	118	28	207	60	34	26	0.546218487394958	0.0	0.0	0.0	1	1	1	1	1	1	0	0	0.01	0.02	0.0
PWO08752.1	0.2318657	5.765428	-0.090572	.	.	.	.	.	0	.	0	.	0	.	0.999	0.977	0	0	0.64	0	0	17062.83	149	1.5	7.2084	3	43	79	31	25	76	37	20	17	1.56666666666667	.	.	.	0	0	0	0	0	0	0	0	0.0	0.0	0.0
PWO14802.1	0.23185721	-3.3869615	2.5170385	.	.	.	.	.	0	.	0	.	0	.	0.0	0.016	1	1	0.81	1	0	25037.44	255	-12.0	3.8749	8	142	197	75	10	132	32	10	22	0.424657534246575	0.0	0.0	0.0	1	1	1	1	1	1	1	0	3.98	10.72	0.0
PWO17876.1	0.23185721	-1.09435	4.60565	.	.	.	.	.	0	.	0	.	0	.	0.001	0.0490000000000001	1	1	0.9	0	0	21232.33	212	-4.0	4.2147	12	114	153	56	13	117	18	7	11	0.53968253968254	0.0	0.0	0.0	1	1	1	1	1	1	0	0	0.67	6.19	0.0
PWO10664.1	0.22715488	-0.172352000000001	5.299648	.	.	.	.	.	0	.	0	.	0	.	0.001	0.087	1	1	0.87	0	0	28645.27	273	-4.5	4.818	6	115	176	77	21	143	43	20	23	0.933333333333333	0.0	0.0	0.0	1	1	1	1	1	1	0	0	0.06	0.3	0.0
PWO15239.1	0.22569346	7.4599365	5.8279365	.	.	.	.	.	0	.	0	.	0	.	0.892	0.38	1	1	0.47	0	0	19370.46	181	11.0	9.7139	8	74	107	57	23	120	31	22	9	0.316666666666667	1.0	1.0	1.0	1	1	1	1	1	1	0	0	6.01	6.34	0.0
PWO17430.1	0.22494638	1.273873	5.769873	.	.	.	reduced_virulence	PHI:3859,PHI:3813	0	.	0	.	0	GH5_39,GH5_1,GH5_14,GH5_4,GH5_15,GH5_50,GH5_23,GH5_45,GH5_25,GH5_37,GH5_46,GH5_47,GH5_49,GH5_36,GH5_5,GH5_9,GH5_33,GH5_22,GH5_52,GH5_38,GH5,GH5_54,GH5_44,GH5_8	0.0	0.084	1	1	0.55	0	0	51085.29	462	-2.0	6.296	7	145	257	123	69	252	112	59	53	1.03921568627451	0.0	0.0	0.0	1	1	1	1	1	1	0	0	0.18	0.23	0.0
PWO16711.1	0.22320929	3.9408495	5.2788495	.	.	.	.	.	0	.	0	.	0	.	0.383	0.394	1	1	0.72	0	0	20558.54	203	0.0	6.3927	10	82	144	72	15	139	13	7	6	0.507246376811594	0.0	0.0	0.0	1	1	1	1	1	1	0	0	0.26	16.18	0.0
PWO08503.1	0.22171819	-0.0696074999999992	5.8763925	.	.	.	.	.	0	.	0	.	0	.	0.0	0.00900000000000001	1	1	0.55	0	0	74242.3	678	-10.5	4.9645	7	226	387	210	84	394	124	59	65	1.03205128205128	0.0	0.0	0.0	1	1	1	1	1	1	0	0	6.7	9.87	0.0
PWO14600.1	0.22171819	0.986667	5.932667	.	.	.	reduced_virulence,unaffected_pathogenicity	PHI:9075,PHI:9058,PHI:2921,PHI:3919,PHI:552,PHI:1011,PHI:397,PHI:2700,PHI:2920,PHI:9074	0	.	0	.	0	AA1_3,AA1_1,AA1_2	0.0	0.00900000000000001	1	1	0.65	0	0	62000.85	567	-26.5	4.3923	7	189	339	151	73	305	112	47	65	1.0	0.0	0.0	0.0	1	1	1	1	1	1	0	0	10.51	10.53	0.0
PWO12157.1	0.22171819	0.0256760000000003	5.965676	.	.	.	.	.	0	.	0	.	0	.	0.0	0.01	1	1	0.71	0	0	82149.78	759	-15.5	4.6909	6	270	436	214	90	423	143	65	78	1.01063829787234	0.0	0.0	0.0	1	1	1	1	1	1	0	0	8.82	8.9	0.0
PWO17626.1	0.22171819	0.376550000000001	5.61455	.	.	.	.	.	0	.	0	.	0	.	0.0	0.127	1	1	0.36	0	0	48588.91	450	-7.5	4.8978	5	138	258	133	51	277	83	39	44	0.872	0.0	0.0	0.0	1	1	1	1	0	1	0	0	8.44	16.96	0.0
PWO06089.1	0.22171819	0.244544999999999	5.968545	.	.	.	.	.	0	.	0	.	0	AA2	0.0	0.046	1	1	0.61	0	0	55490.21	526	-17.0	4.5195	6	210	322	161	51	299	99	43	56	0.712121212121212	0.0	0.0	0.0	1	1	1	1	1	1	0	0	8.9	9.03	0.0
PWO16675.1	0.21939614	0.668001499999998	5.8280015	.	.	.	.	.	0	.	0	.	0	.	0.0	0.14	1	1	0.49	0	0	54213.61	488	-5.0	5.7727	1	145	267	133	70	267	111	56	55	1.21818181818182	0.0	0.0	0.0	1	1	1	1	1	1	0	0	1.04	1.05	0.0
PWO12170.1	0.21866095	0.545347500000003	4.8113475	.	.	.	.	.	0	.	0	.	0	.	0.0	0.289	1	1	0.48	0	0	5254.05	50	-3.0	3.4727	1	21	29	17	7	35	3	0	3	0.8	.	.	.	1	1	1	0	1	0	0	0	14.52	14.52	0.0
PWO12167.1	0.21804976	1.239408	5.925408	.	.	.	.	.	0	.	0	.	0	.	0.076	0.143	1	1	0.49	0	0	36556.69	375	17.5	10.7766	2	166	223	139	7	236	74	47	27	0.475524475524475	1.0	0.0	0.0	1	1	1	1	1	1	0	0	18.82	141.84	0.0
PWO11498.1	0.21570107	8.209684	4.921684	.	.	.	.	.	0	.	0	.	0	.	0.88	0.668	1	1	0.55	0	0	22362.11	210	-6.5	4.4812	6	76	126	62	18	120	40	17	23	0.810344827586207	0.0	0.0	0.0	0	1	0	1	0	1	0	0	0.0	0.04	0.0
PWO16824.1	0.21380222	0.0504860000000003	5.972486	.	.	.	.	.	0	.	0	.	0	.	0.0	0.013	1	1	0.44	0	0	33379.87	312	-17.5	4.1602	10	127	192	64	32	162	60	22	38	0.9	1.0	0.0	0.0	1	1	1	1	1	1	0	0	0.82	0.82	0.0
PWO12553.1	0.21235996	-0.0207124999999988	5.7032875	.	.	.	.	.	0	.	0	.	0	CE7	0.0	0.046	1	1	0.48	0	0	41486.29	385	-9.0	4.5949	3	127	231	125	43	240	67	30	37	0.697247706422018	0.0	0.0	0.0	1	1	1	1	1	1	0	1	18.05	18.31	0.956521739130435
PWO13452.1	0.20921895	3.9987855	2.6187855	.	.	.	.	.	0	.	0	.	0	.	0.696	0.534	1	1	0.34	1	0	29330.51	272	7.0	9.7892	0	86	156	90	24	148	57	33	24	0.983606557377049	1.0	0.0	0.0	1	1	1	1	1	1	1	1	0.01	22.68	0.0
PWO17658.1	0.20698094	0.0256730000000012	4.741673	.	.	.	.	.	0	.	0	.	0	.	0.0	0.214	1	1	0.24	0	0	45781.53	404	-2.0	6.3353	6	116	201	98	62	203	110	59	51	1.61194029850746	0.0	0.0	0.0	1	1	1	1	0	1	0	1	22.02	22.04	0.869565217391304
PWO08904.1	0.20549369	1.1598955	5.5058955	.	.	.	reduced_virulence	PHI:5236	0	.	0	.	0	.	0.0	0.109	1	1	0.01	0	0	57972.55	518	5.5	7.4563	7	148	241	143	54	263	153	82	71	1.06837606837607	1.0	0.0	0.0	1	1	1	1	1	1	0	0	0.46	0.46	0.0
PWO13063.1	0.20313269	-0.0414500000000011	5.90455	.	.	.	.	.	0	.	0	.	0	.	0.0	0.00900000000000001	1	1	0.76	0	0	87111.43	832	-16.5	4.4785	7	349	555	237	51	437	83	35	48	0.735751295336788	0.0	0.0	0.0	1	1	1	1	1	1	0	0	0.01	0.24	0.0
PWO08925.1	0.20226556	7.657948	5.989948	.	.	.	.	.	0	.	0	.	0	.	0.999	0.279	1	1	0.37	0	0	6062.03	58	-1.0	4.7719	0	22	31	30	3	38	11	5	6	0.736842105263158	0.0	0.0	0.0	1	1	1	1	1	1	0	0	8.51	8.51	0.0
PWO14788.1	0.20220232	0.301530000000002	5.98353	.	.	.	.	.	0	.	0	.	0	.	0.0	0.0530000000000001	1	1	0.48	0	0	6599.66	61	2.0	10.092	0	25	35	20	5	37	4	3	1	0.526315789473684	0.0	0.0	0.0	1	1	1	1	1	1	0	1	16.97	16.97	0.782608695652174
PWO15173.1	0.2012882	-3.049204	2.734796	.	.	.	.	.	0	.	0	.	0	GH16	0.0	0.036	1	1	0.83	1	0	39688.27	372	-3.0	5.0765	3	151	237	95	44	210	54	26	28	0.747572815533981	0.0	0.0	0.0	1	1	1	1	1	1	1	0	3.61	5.98	0.0
PWO15585.1	0.19949958	0.121638500000001	5.8936385	.	.	.	.	.	0	.	0	.	0	.	0.0	0.038	1	1	0.31	0	0	49969.69	440	-11.0	5.0623	4	132	222	102	72	237	102	49	53	1.02083333333333	1.0	0.0	0.0	1	1	1	1	1	1	0	0	0.01	0.02	0.0
PWO10899.1	0.19949958	0.1104635	5.9064635	.	.	.	.	.	0	.	0	.	0	.	0.0	0.034	1	1	0.69	0	0	63045.55	566	2.0	6.7649	8	156	289	140	86	331	114	61	53	1.18518518518519	1.0	0.0	0.0	1	1	1	1	1	1	0	0	2.19	2.21	0.0
PWO07508.1	0.19133866	1.8277465	-0.5062535	.	.	.	.	.	0	.	0	.	0	.	1.0	0.389	0	0	0.25	0	0	13336.41	126	-5.0	4.4617	1	38	75	51	6	79	33	14	19	0.65625	.	.	.	0	0	0	0	0	0	0	0	0.0	0.61	0.0
PWO10468.1	0.1900517	1.2305855	5.7265855	.	.	.	reduced_virulence	PHI:6265	0	.	0	.	0	GH16	0.0	0.084	1	1	0.77	0	0	54585.19	516	7.0	8.0912	8	194	338	118	53	291	89	50	39	0.69811320754717	0.0	0.0	0.0	1	0	1	1	1	1	0	0	4.28	11.38	0.0
PWO06803.1	0.18709838	0.108170500000001	5.8261705	.	.	.	.	.	0	.	0	.	0	GH30,GH30_4,GH30_5,GH59	0.0	0.047	1	1	0.63	0	0	53405.49	480	-0.5	6.399	2	169	268	129	67	250	103	53	50	1.12121212121212	1.0	0.0	0.0	1	1	1	1	1	1	0	0	0.01	0.01	0.0
PWO11448.1	0.18516079	5.475142	-0.368858	.	.	.	.	.	0	.	0	.	0	.	1.0	0.974	0	0	0.56	0	0	14490.5	136	2.5	7.7571	9	55	78	29	12	77	33	18	15	1.11764705882353	.	.	.	0	0	0	0	0	0	0	0	0.0	0.01	0.0
PWO06710.1	0.18172666	0.108814999999999	5.922815	.	.	.	.	.	0	.	0	.	0	.	0.0	0.031	1	1	0.56	0	0	77902.13	731	-20.0	4.7618	19	271	440	202	80	400	165	76	89	0.988023952095808	1.0	0.0	0.0	1	1	1	1	1	1	0	0	12.15	12.16	0.0
PWO14441.1	0.18160337	-0.126251	5.807749	.	.	.	.	.	0	.	0	.	0	.	0.0	0.011	1	1	0.58	0	0	63297.5	562	2.0	6.7299	9	163	296	150	75	301	135	72	63	1.14782608695652	0.0	0.0	0.0	1	1	1	1	1	1	0	0	1.19	1.19	0.0
PWO18461.1	0.17975983	-0.125435999999999	5.694564	.	.	.	.	.	0	.	0	.	0	.	0.0	0.03	1	1	0.31	0	0	82844.64	750	-4.0	6.1735	8	243	424	184	102	407	152	79	73	0.909090909090909	0.0	0.0	0.0	1	1	1	1	0	1	0	1	19.93	19.94	0.869565217391304
PWO06883.1	0.17961276	1.06193	5.93593	.	.	.	reduced_virulence,unaffected_pathogenicity	PHI:3347,PHI:1046	0	.	0	.	0	AA7	0.0	0.021	1	1	0.61	0	0	57890.1	539	-3.5	5.2662	6	185	310	173	65	330	86	42	44	1.08148148148148	0.0	0.0	0.0	1	1	1	1	1	1	0	0	0.04	1.69	0.0
PWO13210.1	0.17961276	4.609745	5.555745	.	.	.	loss_of_pathogenicity,unaffected_pathogenicity	PHI:24,PHI:191	0	.	0	.	0	GH3	0.0	0.00900000000000001	1	1	0.47	0	0	85500.72	788	-10.0	5.3005	7	256	449	250	85	451	153	75	78	0.988826815642458	0.0	0.0	0.0	1	0	1	1	1	1	0	0	0.5	0.52	0.0
PWO16585.1	0.17961276	-0.226414	5.713586	.	.	.	unaffected_pathogenicity	PHI:716	0	.	0	.	0	AA7	0.0	0.01	1	1	0.36	0	0	61357.88	564	-9.5	5.1875	8	203	327	155	80	320	113	55	58	0.938931297709924	0.0	0.0	0.0	1	0	1	1	1	1	0	0	0.02	1.44	0.0
PWO13848.1	0.17961276	-0.464128999999998	5.475871	.	.	.	.	.	0	.	0	.	0	GH95	0.0	0.01	1	1	0.71	0	0	80923.51	739	-9.5	5.714	8	254	425	196	96	401	140	71	69	0.902439024390244	0.0	0.0	0.0	1	0	1	1	0	1	0	0	0.04	0.36	0.0
PWO17948.1	0.17961276	0.9307465	5.6127465	.	.	.	reduced_virulence,unaffected_pathogenicity	PHI:2411,PHI:7689,PHI:3146	0	.	0	.	0	.	0.0	0.0530000000000001	1	1	0.57	0	0	60728.02	574	1.5	6.7654	5	212	336	186	55	340	108	57	51	0.840764331210191	0.0	0.0	0.0	1	1	1	1	0	1	0	0	0.4	15.74	0.0
PWO14677.1	0.17961276	0.941858500000001	5.8518585	.	.	.	reduced_virulence,unaffected_pathogenicity	PHI:541,PHI:6121,PHI:2032,PHI:9144	0	.	0	.	0	CE10	0.0	0.015	1	1	0.69	0	0	60399.87	561	-0.5	6.2753	5	184	337	175	66	341	85	43	42	1.0	0.0	0.0	0.0	1	1	1	1	1	1	0	0	0.01	0.28	0.0
PWO11992.1	0.17961276	0.0419439999999991	5.969944	.	.	.	.	.	0	.	0	.	0	.	0.0	0.012	1	1	0.48	0	0	64951.99	596	0.5	6.5859	7	201	339	160	72	326	115	60	55	0.957746478873239	0.0	0.0	0.0	1	1	1	1	1	1	0	0	0.09	0.13	0.0
PWO18832.1	0.17961276	-0.426255999999999	5.513744	.	.	.	.	.	0	.	0	.	0	.	0.0	0.01	1	1	0.69	0	0	75343.87	687	-6.0	5.5831	7	240	400	199	84	382	106	53	53	1.03401360544218	0.0	0.0	0.0	1	1	1	1	0	1	0	0	2.02	2.34	0.0
PWO15476.1	0.17961276	0.040222	5.986222	.	.	.	.	.	0	.	0	.	0	.	0.0	0.00900000000000001	1	1	0.46	0	0	79128.81	725	-21.5	4.6283	7	241	416	223	86	397	140	63	77	1.01351351351351	0.0	1.0	0.0	1	1	1	1	1	1	0	0	0.56	0.6	0.0
PWO11441.1	0.17961276	-0.248683499999999	5.6973165	.	.	.	.	.	0	.	0	.	0	.	0.0	0.00900000000000001	1	1	0.46	0	0	67114.64	622	-20.0	4.4098	4	216	367	195	75	371	109	46	63	0.88961038961039	0.0	0.0	0.0	1	0	1	1	1	1	0	0	0.63	0.66	0.0
PWO13868.1	0.17961276	0.0320320000000014	5.972032	.	.	.	.	.	0	.	0	.	0	AA8,AA3_2,AA3_1,AA3,AA3_3	0.0	0.01	1	1	0.7	0	0	59540.8	553	-10.0	4.8231	8	205	330	156	58	306	103	48	55	0.952380952380952	1.0	0.0	0.0	1	1	1	1	1	1	0	0	0.36	1.05	0.0
PWO08518.1	0.17961276	1.025889	5.959889	.	.	.	reduced_virulence,unaffected_pathogenicity	PHI:9075,PHI:9058,PHI:3991,PHI:2921,PHI:3919,PHI:712,PHI:1011,PHI:552,PHI:397,PHI:2700,PHI:48,PHI:2920,PHI:9074	0	.	0	.	0	AA1_3,AA1_1,AA1_2	0.0	0.011	1	1	0.6	0	0	60682.64	557	-5.5	6.0365	8	178	320	158	73	323	105	55	50	0.893939393939394	0.0	0.0	0.0	1	1	1	1	1	1	0	0	0.83	0.87	0.0
PWO15653.1	0.17961276	-0.1456265	5.8003735	.	.	.	.	.	0	.	0	.	0	.	0.0	0.00900000000000001	1	1	0.5	0	0	56727.65	512	-18.0	4.5747	4	161	288	137	73	284	98	43	55	1.19587628865979	0.0	0.0	0.0	1	1	1	1	1	1	0	0	0.17	1.07	0.0
PWO16680.1	0.17961276	1.0440025	5.9840025	.	.	.	reduced_virulence,unaffected_pathogenicity	PHI:541,PHI:6121,PHI:2032	0	.	0	.	0	CE10,CE1	0.0	0.01	1	1	0.69	0	0	64907.79	608	0.0	6.4927	8	229	363	184	72	356	87	46	41	0.773006134969325	0.0	0.0	0.0	1	1	1	1	1	1	0	0	0.32	0.42	0.0
PWO18684.1	0.17961276	0.338875	5.930875	.	.	.	.	.	0	.	0	.	0	GH79	0.0	0.0679999999999999	1	1	0.73	0	0	49565.79	460	6.5	8.1184	4	170	281	147	55	258	81	46	35	0.911504424778761	0.0	1.0	0.0	1	1	1	1	1	1	0	0	2.01	2.03	0.0
PWO08552.1	0.17961276	-0.00104900000000097	5.944951	.	.	.	.	.	0	.	0	.	0	CBM35,GH27	0.0	0.00900000000000001	1	1	0.71	0	0	59002.21	544	-11.5	4.7327	7	194	312	166	58	307	109	50	59	0.936507936507936	0.0	0.0	0.0	1	1	1	1	1	1	0	0	0.01	0.04	0.0
PWO08513.1	0.17961276	4.8088135	5.7428135	.	.	.	reduced_virulence	PHI:9126	0	.	1	PF00734	0	AA8,AA3_2,CBM1,AA3_1,AA3,AA3_3	0.0	0.011	1	1	0.73	0	0	99407.0	951	1.5	6.6864	9	378	614	274	89	556	168	88	80	0.701067615658363	1.0	0.0	0.0	1	0	1	1	1	1	0	0	0.08	0.26	0.0
PWO07345.1	0.17961276	-0.1734945	5.7665055	.	.	.	unaffected_pathogenicity	PHI:716	0	.	0	.	0	AA7	0.0	0.01	1	1	0.37	0	0	67745.21	619	-9.5	5.0486	6	208	354	181	77	346	129	62	67	0.958041958041958	0.0	0.0	0.0	1	1	1	1	1	1	0	0	2.79	2.83	0.0
PWO09813.1	0.17961276	0.570357	5.934357	.	.	.	.	.	0	.	0	.	0	.	0.0	0.106	1	1	0.25	0	0	53490.8	498	-24.0	4.4073	4	173	280	162	53	289	111	46	65	0.873134328358209	1.0	0.0	0.0	1	1	1	1	1	1	0	0	0.2	0.28	0.0
PWO16706.1	0.17961276	-0.230923499999998	5.6550765	.	.	.	unaffected_pathogenicity	PHI:3347	0	.	0	.	0	AA7	0.0	0.019	1	1	0.39	0	0	54528.88	511	-9.0	4.7751	5	187	296	170	57	314	91	42	49	0.815602836879433	0.0	0.0	0.0	1	1	1	1	0	1	0	0	0.04	0.15	0.0
PWO14261.1	0.17961276	0.0488350000000004	5.994835	.	.	.	.	.	0	.	0	.	0	.	0.0	0.00900000000000001	1	1	0.27	0	0	64159.91	591	-19.5	4.4634	5	208	334	186	62	341	113	48	65	0.812080536912752	0.0	0.0	0.0	1	1	1	1	1	1	0	0	0.18	0.22	0.0
PWO06674.1	0.17961276	1.012131	5.958131	.	.	.	reduced_virulence,unaffected_pathogenicity	PHI:9126,PHI:7705	0	.	0	.	0	AA3,AA3_3,AA3_2	0.0	0.00900000000000001	1	1	0.66	0	0	58897.23	541	-20.0	4.416	3	183	306	169	59	306	96	40	56	0.976377952755906	0.0	0.0	0.0	1	1	1	1	1	1	0	0	0.68	0.74	0.0
PWO19423.1	0.17961276	1.0176395	5.9396395	.	.	.	reduced_virulence,unaffected_pathogenicity	PHI:541,PHI:6121,PHI:2032,PHI:9144	0	.	0	.	0	CE10	0.0	0.013	1	1	0.38	0	0	58334.92	544	-3.5	5.3072	7	198	317	162	61	319	88	43	45	0.863013698630137	0.0	1.0	0.0	1	1	1	1	1	1	0	0	2.93	3.41	0.0
PWO19291.1	0.17961276	1.04517	5.99117	.	.	.	reduced_virulence,unaffected_pathogenicity	PHI:9126,PHI:7705	0	.	0	.	0	AA3,AA3_3,AA3_2,AA3_1	0.0	0.00900000000000001	1	1	0.62	0	0	63945.46	606	10.0	9.2182	3	232	371	197	60	358	99	56	43	0.731707317073171	1.0	0.0	0.0	1	1	1	1	1	1	0	0	5.19	5.37	0.0
PWO16008.1	0.17961276	1.2902985	5.9962985	.	.	.	reduced_virulence,unaffected_pathogenicity	PHI:9075,PHI:9058,PHI:2921,PHI:3919,PHI:552,PHI:1011,PHI:397,PHI:2700,PHI:48,PHI:2920,PHI:9074	0	.	0	.	0	AA1_3,AA1_1,AA1_2	0.0	0.0490000000000001	1	1	0.72	0	0	65288.95	599	-4.0	6.1175	8	204	360	149	78	330	103	54	49	1.00724637681159	0.0	0.0	0.0	1	1	1	1	1	1	0	0	0.11	0.16	0.0
PWO11289.1	0.17548892	-0.0597410000000007	5.526259	.	.	.	.	.	0	.	0	.	0	AA7	0.0	0.069	1	1	0.49	0	0	54114.55	498	2.0	6.8997	5	168	276	168	55	287	102	54	48	1.01709401709402	0.0	0.0	0.0	1	1	1	1	1	1	0	0	0.0	0.05	0.0
PWO18652.1	0.16580454	1.5917825	5.8357825	.	.	.	reduced_virulence	PHI:3859,PHI:3813	0	.	0	.	0	GH5_39,GH5_1,GH5_14,GH5_4,GH5_15,GH5_50,GH5_23,GH5_45,GH5_25,GH5_26,GH5_37,GH5_46,GH5_47,GH5_49,GH5_36,GH5_9,GH5_33,GH5_22,GH5_52,GH5_38,GH5,GH5_54,GH5_44,GH5_8	0.0	0.126	1	1	0.76	0	0	46749.36	421	0.0	6.4954	4	136	231	114	61	235	83	43	40	1.25531914893617	0.0	0.0	0.0	1	1	1	1	1	1	0	0	0.23	0.27	0.0
PWO07323.1	0.16552421	-1.996311	-0.502311	.	.	.	.	.	0	.	0	.	0	.	0.17	0.581	0	0	0.2	0	0	28175.07	254	-3.0	5.6364	2	77	135	72	28	136	64	32	32	1.13725490196078	.	.	.	0	0	0	0	0	0	0	0	0.0	0.01	0.0
PWO16324.1	0.16380516	9.521851	4.385851	.	.	.	.	.	0	.	0	.	0	.	0.996	0.86	1	1	0.0600000000000001	0	0	14927.24	137	1.0	7.1667	1	41	67	53	8	76	34	18	16	0.933333333333333	0.0	0.0	0.0	1	1	0	1	0	1	0	0	2.79	2.84	0.0
PWO19340.1	0.16270968	-0.0730150000000007	5.668985	.	.	.	.	.	0	.	0	.	0	.	0.0	0.043	1	1	0.03	0	0	106145.58	940	11.5	7.1555	16	280	478	276	119	492	248	138	110	0.923469387755102	1.0	0.0	0.0	1	0	1	1	1	1	0	0	2.48	2.5	0.0
PWO14439.1	0.16227418	-2.72001	2.84199	.	.	.	.	.	0	.	0	.	0	GH16	0.0	0.073	1	1	0.88	1	0	46744.24	449	-7.5	4.7376	13	187	292	118	38	261	76	35	41	0.714285714285714	0.0	0.0	0.0	1	1	1	1	1	1	1	0	9.2	24.12	0.0
PWO16919.1	0.159688	0.0800299999999998	5.97803	.	.	.	.	.	0	.	0	.	0	.	0.0	0.017	1	1	0.35	0	0	48186.3	435	-12.0	4.8685	16	140	250	119	46	225	119	56	63	1.03448275862069	0.0	1.0	0.0	1	1	1	1	1	1	0	0	0.16	0.42	0.0
PWO16000.1	0.15556338	-6.30875	-0.50075	.	.	.	.	.	0	.	0	.	0	.	0.0	0.032	0	0	0.65	0	0	45240.41	455	30.5	11.5795	0	170	333	92	16	301	76	54	22	0.229166666666667	.	.	.	0	0	0	0	0	0	0	0	0.0	0.0	0.0
PWO07563.1	0.15405396	5.631945	4.227945	.	.	.	.	.	0	.	0	.	0	.	0.637	0.597	1	1	0.28	0	0	26684.1	245	-1.5	6.2674	6	86	133	77	23	126	58	31	27	0.547169811320755	.	.	.	1	1	1	0	0	1	0	0	0.12	0.41	0.0
PWO08409.1	0.1537542	-0.585060499999999	5.2529395	.	.	.	.	.	0	.	0	.	0	.	0.0	0.027	1	1	0.0600000000000001	0	0	43611.64	388	-9.0	5.1955	1	109	191	113	52	210	115	56	59	1.0	1.0	0.0	0.0	1	1	1	1	1	1	0	0	1.68	1.68	0.0
PWO10406.1	0.15228245	0.972203	5.064203	.	.	.	.	.	0	.	0	.	0	.	0.0	0.318	1	1	0.0600000000000001	0	0	41086.54	370	-4.5	5.7793	1	106	190	100	48	203	91	46	45	1.04878048780488	0.0	0.0	0.0	1	0	1	1	1	1	0	0	10.39	10.4	0.0
PWO07198.1	0.1498313	2.6131785	2.7571785	.	.	.	.	.	0	.	0	.	0	.	0.617	0.359	1	1	0.38	1	0	17659.74	168	-1.0	5.0176	3	59	98	70	10	111	19	9	10	0.717391304347826	0.0	1.0	0.0	1	1	1	1	1	1	1	1	1.02	23.06	0.0
PWO12491.1	0.1498313	0.527174	4.703174	.	.	.	.	.	0	.	0	.	0	.	0.005	0.299	1	1	0.49	0	0	31652.4	292	-9.0	4.4047	8	105	183	77	29	156	48	20	28	1.08620689655172	0.0	0.0	0.0	1	1	1	1	1	1	0	0	2.16	4.05	0.0
PWO07148.1	0.14845473	-0.517332500000002	5.3926675	.	.	.	.	.	0	.	0	.	0	.	0.0	0.015	1	1	0.79	0	0	51537.93	488	-11.0	4.7692	5	187	293	151	46	278	87	40	47	0.828125	0.0	0.0	0.0	1	1	0	1	1	1	0	0	0.02	0.03	0.0
PWO11457.1	0.14816207	0.868347500000001	5.9083475	.	.	.	.	.	0	.	0	.	0	.	0.0	0.16	1	1	0.39	0	0	36326.42	315	-22.5	4.177	18	92	170	70	46	166	80	30	50	1.44230769230769	0.0	0.0	0.0	1	1	1	1	1	1	0	0	0.05	0.05	0.0
PWO11415.1	0.14461678	-0.0671504999999995	5.8788495	.	.	.	.	.	0	.	0	.	0	.	0.0	0.00900000000000001	1	1	0.19	0	0	59173.87	539	-26.5	4.3334	10	168	295	165	61	315	120	49	71	0.80952380952381	0.0	0.0	0.0	1	1	1	1	1	1	0	0	0.0	0.07	0.0
PWO16220.1	0.14347553	-0.0688934999999997	5.6851065	.	.	.	.	.	0	.	0	.	0	GH105	0.0	0.041	1	1	0.49	0	0	43066.23	384	-10.5	4.7954	2	128	199	112	61	213	80	37	43	1.13924050632911	0.0	0.0	0.0	1	1	1	1	1	1	0	0	0.01	0.03	0.0
PWO18142.1	0.14239544	5.587687	4.499687	.	.	.	loss_of_pathogenicity,unaffected_pathogenicity	PHI:2166,PHI:6390,PHI:3972,PHI:6391,PHI:4639	0	.	1	PF00187	0	CE4,CBM18	0.0	0.348	1	1	0.92	0	0	50869.52	494	6.0	7.3423	28	238	325	103	49	285	89	50	39	0.675496688741722	.	.	.	1	0	0	0	0	1	0	0	1.08	1.1	0.0
PWO10545.1	0.13938844	0.6713025	-0.5046975	.	.	.	.	.	0	.	0	.	0	.	0.668	0.528	0	0	0.29	0	0	27013.81	252	-2.5	6.0226	4	84	144	78	25	144	66	34	32	0.757575757575758	.	.	.	0	0	0	0	0	0	0	0	0.01	0.03	0.0
PWO17462.1	0.1392568	0.1658435	5.9918435	.	.	.	.	.	0	.	0	.	0	.	0.0	0.029	1	1	0.72	0	0	63826.95	580	-18.0	4.4896	10	197	335	139	85	330	107	46	61	1.1048951048951	1.0	0.0	0.0	1	1	1	1	1	1	0	0	6.7	6.71	0.0
PWO11397.1	0.13456032	0.0261190000000009	5.966119	.	.	.	.	.	0	.	0	.	0	GH81	0.0	0.01	1	1	0.67	0	0	96226.62	894	-9.0	5.6585	1	328	533	259	111	496	145	73	72	0.963636363636364	0.0	0.0	0.0	1	1	1	1	1	1	0	0	0.74	0.79	0.0
PWO08332.1	0.13456032	1.7955865	5.9915865	.	.	.	reduced_virulence	PHI:144	0	.	0	.	0	GH18	0.0	0.134	1	1	0.72	0	0	46730.37	427	-6.0	5.0525	1	143	242	120	55	241	81	39	42	1.00990099009901	0.0	0.0	0.0	1	1	1	1	1	1	0	0	1.98	2.03	0.0
PWO16320.1	0.13456032	0.257450500000001	5.9934505	.	.	.	.	.	0	.	0	.	0	GH43_10,GH43_12,GH43_31,GH43_2,GH43_26,GH43_37,GH43_32,GH43_29,GH43_18,GH43_11,GH43_14,GH43_28,GH43_24,GH43_3,GH43_33,GH43_8,GH43_5,GH43_15,GH43,GH43_34,GH43_13,GH43_9,GH43_4,GH43_36,GH43_30	0.0	0.0440000000000001	1	1	0.58	0	0	63862.11	585	-15.5	4.6475	3	200	343	152	81	325	100	45	55	0.97037037037037	0.0	0.0	0.0	1	1	1	1	1	1	0	0	2.5	2.51	0.0
PWO11414.1	0.13339597	2.6046415	5.6526415	.	.	.	.	.	0	.	0	.	0	.	0.181	0.311	1	1	0.49	0	0	10961.3	103	-1.0	5.6106	2	42	63	32	7	51	20	10	10	0.72	0.0	0.0	0.0	1	1	1	1	0	1	0	1	17.59	17.6	0.782608695652174
PWO07626.1	0.12882465	9.6025915	3.8545915	.	.	.	.	.	0	.	0	.	0	.	1.0	0.958	1	1	0.47	0	0	15189.13	139	2.5	7.4807	9	53	82	33	13	68	30	17	13	1.34782608695652	.	.	.	0	0	0	0	1	0	0	0	0.79	0.79	0.0
PWO18065.1	0.12439084	5.253045	5.773045	.	.	.	.	.	0	.	1	PF01764	0	.	0.0	0.08	1	1	0.35	0	0	43836.23	391	-9.5	5.2342	11	116	213	100	61	218	102	50	52	0.964285714285714	0.0	0.0	0.0	1	1	1	1	1	1	0	0	1.26	1.36	0.0
PWO12520.1	0.11837962	0.803886000000001	4.513886	.	.	.	reduced_virulence	PHI:6079	0	.	0	.	0	.	0.0	0.215	1	1	0.92	0	0	40867.33	392	-7.5	4.6968	5	151	233	136	26	216	64	29	35	1.15217391304348	0.0	0.0	0.0	1	1	1	1	0	1	0	0	0.13	8.93	0.0
PWO11670.1	0.11712837	-6.5958485	-4.3638485	.	.	.	.	.	0	.	0	.	0	.	0.091	0.537	0	1	0.03	0	1	33053.84	297	6.5	8.3842	9	93	156	81	34	166	78	43	35	1.09375	1.0	0.0	0.0	1	1	1	1	1	1	2	1	2.6	26.29	0.0
PWO14559.1	0.113916725	0.5773325	5.9653325	.	.	.	.	.	0	.	0	.	0	.	0.014	0.088	1	1	0.62	0	0	14006.01	133	0.5	6.7106	1	50	88	43	11	73	18	10	8	0.931034482758621	0.0	1.0	0.0	1	1	1	1	1	1	0	0	19.87	21.7	0.0
PWO07754.1	0.11309558	9.362717	4.808717	.	.	.	.	.	0	.	0	.	0	.	0.99	0.769	1	1	0.48	0	0	10682.91	102	0.0	6.4752	0	39	58	37	11	60	18	10	8	0.516129032258065	.	.	.	1	1	1	0	1	0	0	0	0.32	0.32	0.0
PWO08802.1	0.11210436	3.684261	-0.077739	.	.	.	.	.	0	.	0	.	0	.	0.905	0.722	0	0	0.42	0	0	11583.05	109	-2.5	5.8037	2	40	64	27	14	62	25	13	12	0.6	.	.	.	0	0	0	0	0	0	0	0	0.0	0.01	0.0
PWO13442.1	0.10819653	5.682013	4.642013	.	.	.	loss_of_pathogenicity	PHI:6825	0	.	0	.	0	CE14	0.00900000000000001	0.331	1	1	0.16	0	0	31103.18	279	13.5	10.0612	2	88	136	86	37	158	63	41	22	1.06896551724138	1.0	0.0	0.0	1	1	1	1	0	1	0	1	22.4	22.68	0.869565217391304
PWO16418.1	0.10748774	5.66148	5.54748	.	.	.	.	.	0	.	0	.	0	.	0.729	0.29	1	1	0.0500000000000001	0	0	14128.11	127	-2.5	5.2989	1	40	54	41	9	62	41	20	21	1.11538461538462	1.0	0.0	0.0	1	1	1	1	1	1	0	0	0.53	0.53	0.0
PWO17376.1	0.107482314	-0.347085499999999	5.4789145	.	.	.	.	.	0	.	0	.	0	GH2	0.0	0.029	1	1	0.7	0	0	72938.84	650	-10.0	5.0731	5	204	360	158	88	347	135	65	70	1.08	0.0	0.0	0.0	1	0	1	1	1	1	0	0	0.23	0.23	0.0
PWO07574.1	0.107482314	1.491302	5.927302	.	.	.	reduced_virulence,unaffected_pathogenicity	PHI:3347,PHI:1046	0	.	0	.	0	AA7	0.0	0.094	1	1	0.48	0	0	54012.3	495	5.0	7.5296	3	158	271	156	64	287	92	51	41	1.09565217391304	0.0	0.0	0.0	1	1	1	1	1	1	0	0	1.21	2.64	0.0
PWO08682.1	0.107482314	-1.3529885	4.4730115	.	.	.	.	.	0	.	0	.	0	GH92	0.0	0.029	1	1	0.46	0	0	91546.91	820	-20.0	4.858	6	252	459	199	125	456	181	85	96	1.06703910614525	.	.	.	1	0	1	0	0	0	0	0	0.24	0.46	0.0
PWO17852.1	0.10512969	-0.0304674999999994	-0.5044675	.	.	.	.	.	0	.	0	.	0	.	0.147	0.932	0	0	0.2	0	0	20918.09	192	4.5	7.5476	2	64	97	63	20	107	43	26	17	0.872340425531915	.	.	.	0	0	0	0	0	0	0	0	0.01	0.01	0.0
PWO17978.1	0.1026994	-5.8035225	-0.5055225	.	.	.	.	.	0	.	0	.	0	.	0.0	0.117	0	0	0.16	0	0	41504.27	392	-5.0	5.7663	2	141	220	145	30	219	101	51	50	0.824742268041237	.	.	.	0	0	0	0	0	0	0	0	2.02	2.87	0.0
PWO08749.1	0.1026994	1.816208	-0.501792	.	.	.	reduced_virulence,increased_virulence_(hypervirulence),unaffected_pathogenicity	PHI:9524,PHI:6517,PHI:881,PHI:7708,PHI:668	0	.	0	.	0	.	0.016	0.537	0	0	0.34	0	0	36641.48	342	1.0	6.7551	3	114	199	111	31	189	86	45	41	0.941860465116279	.	.	.	0	0	0	0	0	0	0	0	0.0	0.35	0.0
PWO15971.1	0.1026994	-4.984447	-0.500447	.	.	.	reduced_virulence	PHI:6111,PHI:4677	0	.	0	.	0	.	0.001	0.085	0	0	0.41	0	0	33145.14	303	-1.0	6.3333	5	108	175	100	38	164	68	36	32	0.828125	.	.	.	0	0	0	0	0	0	0	0	0.0	0.0	0.0
PWO06407.1	0.10000953	2.6608145	5.6548145	.	.	.	.	.	0	.	0	.	0	.	0.109	0.392	1	1	0.26	0	0	26193.76	239	-1.5	6.215	4	81	129	67	32	134	45	24	21	0.888888888888889	0.0	0.0	0.0	1	1	1	1	1	1	0	1	18.95	19.43	0.869565217391304
PWO10635.1	0.099791676	3.055681	5.223681	.	.	.	reduced_virulence	PHI:811	0	.	0	.	0	.	0.001	0.471	1	1	0.78	0	0	36324.39	326	-5.5	5.281	10	113	190	71	55	181	59	29	30	1.01315789473684	0.0	0.0	0.0	1	1	0	1	0	1	0	0	0.02	0.03	0.0
PWO07431.1	0.097991884	0.5547835	-0.5072165	.	.	.	.	.	0	.	0	.	0	.	0.974	0.203	0	0	0.11	0	0	8828.89	82	-4.0	4.5658	1	28	43	34	4	44	23	10	13	0.565217391304348	.	.	.	0	0	0	0	0	0	0	0	0.0	0.0	0.0
PWO16649.1	0.0971514	-0.0396454999999998	5.7923545	.	.	.	.	.	0	.	0	.	0	.	0.0	0.028	1	1	0.64	0	0	68970.46	622	-26.0	4.3283	10	195	356	165	83	342	112	45	67	1.18461538461538	0.0	0.0	0.0	1	1	1	1	1	1	0	0	0.23	0.26	0.0
PWO10090.1	0.09631133	-0.231753	5.594247	.	.	.	.	.	0	.	0	.	0	.	0.0	0.029	1	1	0.71	0	0	85525.65	912	-12.5	4.6067	4	517	715	331	9	533	94	41	53	0.208232445520581	1.0	0.0	0.0	1	0	1	1	1	1	0	0	0.41	0.44	0.0
PWO12842.1	0.09204218	0.300955999999999	5.898956	.	.	.	.	.	0	.	0	.	0	.	0.0	0.067	1	1	0.46	0	0	54889.07	511	4.0	7.2344	4	202	323	122	42	225	101	55	46	0.808695652173913	1.0	0.0	0.0	1	1	1	1	1	1	0	0	0.26	0.27	0.0
PWO08078.1	0.09139964	0.0642485000000015	5.8782485	.	.	.	.	.	0	.	0	.	0	.	0.0	0.031	1	1	0.79	0	0	58568.72	525	-11.5	4.7806	8	169	284	131	85	308	93	43	50	1.19672131147541	0.0	0.0	0.0	1	1	1	1	1	1	0	0	0.72	0.76	0.0
PWO09882.1	0.089571744	6.611897	5.999897	.	.	.	.	.	0	.	0	.	0	.	0.979	0.123	1	1	0.55	0	0	6720.91	66	2.5	9.2766	1	29	43	31	5	45	7	5	2	0.35	0.0	0.0	0.0	1	1	1	1	1	1	0	0	9.86	10.04	0.0
PWO06595.1	0.089571744	6.611897	5.999897	.	.	.	.	.	0	.	0	.	0	.	0.979	0.123	1	1	0.55	0	0	6720.91	66	2.5	9.2766	1	29	43	31	5	45	7	5	2	0.35	0.0	0.0	0.0	1	1	1	1	1	1	0	0	9.86	10.04	0.0
PWO09951.1	0.08614689	-0.319215999999999	5.626784	.	.	.	.	.	0	.	0	.	0	GH78	0.0	0.00900000000000001	1	1	0.77	0	0	90760.98	841	-10.0	5.3546	4	303	491	244	106	478	142	70	72	0.948979591836735	0.0	0.0	0.0	1	0	1	1	1	1	0	1	14.45	14.49	0.65
PWO06109.1	0.0852564	2.4896765	2.7416765	.	.	.	reduced_virulence,increased_virulence_(hypervirulence),unaffected_pathogenicity,lethal,loss_of_pathogenicity	PHI:7485,PHI:2802,PHI:2022,PHI:5271,PHI:685,PHI:2247,PHI:7696,PHI:6956,PHI:59,PHI:3866,PHI:8927,PHI:2312,PHI:4077,PHI:2269,PHI:6957,PHI:2844,PHI:5272,PHI:7511,PHI:3301,PHI:784,PHI:9460	0	.	0	.	0	.	0.593	0.365	1	1	0.28	0	0	30328.65	284	-6.0	4.9053	5	100	164	96	25	173	66	31	35	0.661971830985916	.	.	.	0	0	0	0	0	1	0	0	2.49	2.6	0.0
PWO11223.1	0.08453804	-3.1821705	2.5298295	.	.	.	.	.	0	.	0	.	0	.	0.0	0.048	1	1	0.09	1	0	51945.19	465	0.0	6.5119	0	128	236	151	59	254	114	60	54	1.18085106382979	0.0	0.0	0.0	1	1	1	1	1	1	1	1	1.13	24.17	0.0
PWO12122.1	0.08449602	-0.845423499999998	4.9745765	.	.	.	.	.	0	.	0	.	0	GH142,GH37,GH63	0.0	0.03	1	1	0.1	0	0	93025.53	813	-26.5	4.8243	4	213	380	200	117	426	230	107	123	1.13375796178344	0.0	0.0	0.0	1	0	1	1	1	1	0	0	0.29	0.31	0.0
PWO16048.1	0.084423006	-2.2813555	3.3046445	.	.	.	.	.	0	.	0	.	0	.	0.04	0.029	1	1	0.13	0	0	30702.83	297	-14.0	4.5028	1	119	173	83	19	164	84	36	48	0.514563106796116	.	.	.	1	1	0	0	0	1	0	0	0.0	0.01	0.0
PWO19358.1	0.08258349	0.0358309999999995	4.975831	.	.	.	reduced_virulence	PHI:7281	0	.	0	.	0	GH32	0.0	0.01	1	1	0.76	0	0	68861.73	629	-6.5	5.4856	2	225	364	167	85	339	121	60	61	0.978723404255319	0.0	0.0	0.0	1	0	0	1	0	1	0	0	0.04	0.05	0.0
PWO06415.1	0.07268605	0.0178509999999998	5.813851	.	.	.	.	.	0	.	0	.	0	.	0.0	0.034	1	1	0.47	0	0	33062.38	299	-7.5	4.6917	10	110	186	78	34	156	53	24	29	1.18867924528302	0.0	1.0	0.0	1	1	1	1	1	1	0	1	21.36	21.37	0.695652173913043
PWO09805.1	0.072268665	3.409155	-0.490845	.	.	.	.	.	0	.	0	.	0	.	0.973	0.677	0	0	0.25	0	0	26163.74	244	-4.0	5.1519	7	82	144	74	14	132	62	30	32	0.754716981132076	.	.	.	0	0	0	0	0	0	0	0	0.0	0.0	0.0
PWO17798.1	0.0719015	1.644675	-0.437325	.	.	.	.	.	0	.	0	.	0	.	0.635	0.712	0	0	0.29	0	0	26047.8	239	3.0	7.7239	4	79	134	78	21	130	57	31	26	1.03921568627451	.	.	.	0	0	0	0	0	0	0	0	0.83	0.83	0.0
PWO18134.1	0.06719023	0.8217295	5.6957295	.	.	.	reduced_virulence,unaffected_pathogenicity	PHI:3347,PHI:1046	0	.	0	.	0	AA7	0.0	0.021	1	1	0.25	0	0	58851.69	534	3.0	7.5006	9	165	279	171	56	309	115	60	55	1.21551724137931	0.0	0.0	0.0	1	1	1	1	1	1	0	0	0.08	0.45	0.0
PWO06677.1	0.06365636	0.0721175000000001	5.9761175	.	.	.	.	.	0	.	0	.	0	.	0.0	0.016	1	1	0.74	0	0	58413.51	540	-8.0	5.1144	12	192	318	146	76	321	93	45	48	0.907142857142857	0.0	0.0	0.0	1	1	1	1	1	1	0	0	0.64	0.66	0.0
PWO11552.1	0.061552912	-0.360491499999998	5.5855085	.	.	.	.	.	0	.	0	.	0	.	0.0	0.00900000000000001	1	1	0.16	0	0	66369.57	592	-27.5	4.4133	6	173	314	162	72	317	141	59	82	1.14655172413793	0.0	0.0	0.0	1	0	1	1	1	1	0	0	0.0	0.08	0.0
PWO15218.1	0.059182018	-1.82636	2.51764	.	.	.	.	.	0	.	0	.	0	.	0.0	0.276	1	1	0.1	1	0	44341.34	393	2.5	6.7513	2	101	191	112	54	212	107	59	48	1.2875	1.0	0.0	0.0	1	1	1	1	1	1	1	1	5.31	29.81	0.0
PWO18419.1	0.05730322	0.661932999999999	5.929933	.	.	.	.	.	0	.	0	.	0	.	0.0	0.122	1	1	0.48	0	0	55974.45	524	0.0	6.5572	1	184	315	147	22	269	80	40	40	0.789915966386555	0.0	0.0	0.0	1	1	1	1	1	1	0	0	1.28	1.3	0.0
PWO09719.1	0.05730322	0.320611	5.990611	.	.	.	.	.	0	.	0	.	0	.	0.0	0.0550000000000001	1	1	0.68	0	0	56883.1	525	-16.0	4.5079	3	178	309	138	51	271	110	48	62	1.12931034482759	1.0	0.0	0.0	1	1	1	1	1	1	0	0	0.35	0.35	0.0
PWO12131.1	0.053480685	0.162499500000001	5.7604995	.	.	.	.	.	0	.	0	.	0	CBM18,AA7,AA4	0.0	0.067	1	1	0.48	0	0	76953.79	711	22.5	9.1675	11	262	390	204	83	385	154	92	62	1.0059880239521	1.0	0.0	0.0	1	1	1	1	1	1	0	0	0.48	0.52	0.0
PWO05979.1	0.051745117	-2.860531	-0.112531	.	.	.	.	.	0	.	0	.	0	.	0.002	0.54	0	0	0.26	0	0	39556.14	368	2.5	6.7695	8	129	215	105	41	201	86	48	38	0.75531914893617	.	.	.	0	0	0	0	0	0	0	0	0.02	4.59	0.0
PWO08936.1	0.047058582	-0.128149500000002	5.8478505	.	.	.	.	.	0	.	0	.	0	.	0.0	0.004	1	1	0.68	0	0	11685.21	113	2.5	9.6608	0	49	83	32	10	59	11	7	4	0.91304347826087	0.0	0.0	0.0	1	1	1	1	1	1	0	0	0.51	0.72	0.0
PWO17802.1	0.04583651	3.032226	-0.501774	.	.	.	reduced_virulence,increased_virulence_(hypervirulence),unaffected_pathogenicity,lethal,loss_of_pathogenicity	PHI:7485,PHI:2802,PHI:5440,PHI:2022,PHI:2837,PHI:5271,PHI:8929,PHI:3866,PHI:685,PHI:7696,PHI:59,PHI:6956,PHI:2247,PHI:8927,PHI:2312,PHI:2835,PHI:4077,PHI:2269,PHI:6957,PHI:2844,PHI:5272,PHI:7511,PHI:3301,PHI:784,PHI:9460	0	.	0	.	0	.	0.968	0.621	0	0	0.24	0	0	28571.33	268	2.5	6.8894	1	89	154	90	31	152	68	38	30	0.970149253731343	.	.	.	0	0	0	0	0	0	0	0	0.12	0.12	0.0
PWO08938.1	0.045167625	-0.782649999999999	5.19335	.	.	.	.	.	0	.	0	.	0	.	0.0	0.004	1	1	0.69	0	0	15429.33	162	-7.0	3.6534	3	88	129	60	7	104	11	2	9	0.206349206349206	0.0	0.0	0.0	1	1	1	1	1	1	0	0	12.88	30.14	0.0
PWO10051.1	0.045167625	-0.801551999999998	5.156448	.	.	.	.	.	0	.	0	.	0	.	0.0	0.00700000000000001	1	1	0.65	0	0	10114.7	106	1.0	7.9874	1	54	78	42	6	78	5	3	2	0.306122448979592	0.0	0.0	0.0	1	1	1	1	1	1	0	1	10.81	32.47	0.0
PWO15376.1	0.039938867	4.7696865	5.6976865	.	.	.	unaffected_pathogenicity	PHI:1575,PHI:3378,PHI:1581	0	.	1	PF03443,PF00734	1	AA9,CBM1	0.0	0.012	1	1	0.69	0	0	54131.42	534	-4.5	5.4443	10	248	360	152	40	311	83	41	42	0.458333333333333	0.0	0.0	0.0	1	1	1	1	0	1	0	0	0.36	0.36	0.0
PWO18746.1	0.039938867	0.0600949999999996	5.544095	.	.	.	.	.	0	.	0	.	0	.	0.0	0.086	1	1	0.46	0	0	59609.42	551	-15.5	4.7156	14	189	332	139	74	320	111	51	60	0.865248226950354	0.0	0.0	0.0	1	1	1	1	0	1	0	0	0.05	0.07	0.0
PWO18787.1	0.03794095	-0.222208499999999	5.4957915	.	.	.	.	.	0	.	0	.	0	GH43_10,GH43_25,GH43_12,GH43_31,GH43_2,GH43_37,GH43_32,GH43_29,GH43_22,GH43_18,GH43_11,GH43_24,GH43_3,GH43_33,GH43_19,GH43,GH43_34,GH117,GH43_4,GH43_17,GH43_30	0.0	0.047	1	1	0.46	0	0	54220.37	486	-12.0	4.9315	1	149	259	124	69	257	116	55	61	1.24489795918367	0.0	0.0	0.0	1	1	1	1	0	1	0	0	0.02	0.02	0.0
PWO13540.1	0.034968436	0.149397999999999	5.885398	.	.	.	.	.	0	.	0	.	0	.	0.0	0.0440000000000001	1	1	0.64	0	0	77110.45	698	-15.5	4.8316	3	233	383	183	101	384	128	60	68	1.08843537414966	0.0	0.0	0.0	1	1	1	1	1	1	0	0	9.42	9.69	0.0
PWO19150.1	0.03408009	6.4793765	5.5193765	.	.	.	.	.	0	.	0	.	0	.	0.974	0.186	1	1	0.69	0	0	21338.03	208	-4.0	4.6104	0	81	140	96	5	117	44	20	24	0.602941176470588	0.0	0.0	0.0	1	1	1	1	1	1	0	0	2.36	2.36	0.0
PWO11952.1	0.024142772	0.814414	5.736414	.	.	.	reduced_virulence	PHI:9126	0	.	0	.	0	AA3,AA3_2,AA3_1	0.0	0.013	1	1	0.41	0	0	74000.3	679	16.5	9.0749	5	223	368	206	74	378	161	93	68	0.969135802469136	0.0	0.0	0.0	1	1	1	1	1	1	0	0	0.09	0.87	0.0
PWO16375.1	0.022389889	0.125207000000001	5.939207	.	.	.	.	.	0	.	0	.	0	.	0.0	0.031	1	1	0.24	0	0	52117.8	482	9.5	9.3696	2	148	259	166	44	278	87	50	37	0.957983193277311	1.0	0.0	0.0	1	1	1	1	1	1	0	0	0.34	0.39	0.0
PWO11787.1	0.022389889	0.820562000000001	5.760562	.	.	.	reduced_virulence,unaffected_pathogenicity	PHI:199,PHI:3865,PHI:9126,PHI:7705	0	.	0	.	0	AA8,AA3_2,AA3_1,AA3,AA3_3	0.0	0.01	1	1	0.23	0	0	67213.61	616	-4.5	5.8232	3	206	343	180	67	336	123	62	61	0.992700729927007	0.0	0.0	0.0	1	1	1	1	1	1	0	0	0.95	1.03	0.0
PWO08392.1	0.022389889	0.872335500000001	5.8123355	.	.	.	reduced_virulence,unaffected_pathogenicity	PHI:9126,PHI:7705	0	.	0	.	0	AA8,AA3_2,AA3_1,AA3,AA3_3	0.0	0.01	1	1	0.28	0	0	69503.63	643	-9.5	5.2338	3	211	356	204	67	365	127	62	65	0.933774834437086	0.0	0.0	0.0	1	1	1	1	1	1	0	0	0.16	0.23	0.0
PWO11357.1	0.014284492	0.328413999999999	4.854414	.	.	.	reduced_virulence,unaffected_pathogenicity	PHI:4615,PHI:2117,PHI:6569	0	.	0	.	0	.	0.0	0.079	1	1	0.25	0	0	57038.62	531	0.5	6.5428	3	191	305	157	63	271	150	81	69	1.0	0.0	0.0	0.0	1	0	0	1	0	1	0	0	0.02	0.03	0.0
PWO12264.1	0.011970222	5.818214	3.000214	.	.	.	reduced_virulence	PHI:6093	0	.	0	.	0	.	0.796	0.507	1	1	0.16	0	0	21765.94	200	-6.0	4.7483	2	58	107	65	21	120	50	23	27	0.895833333333333	.	.	.	1	0	0	0	0	1	0	0	0.0	0.01	0.0
PWO15560.1	0.0105930865	-5.2481515	-0.5081515	.	.	.	.	.	0	.	0	.	0	.	0.00600000000000001	0.204	0	0	0.08	0	0	38466.17	364	-0.5	6.4006	2	132	204	100	18	192	93	48	45	0.61	.	.	.	0	0	0	0	0	0	0	0	0.0	0.01	0.0
PWO15179.1	0.009780556	1.2055	5.9995	.	.	.	.	.	0	.	0	.	0	.	0.00600000000000001	0.195	1	1	0.72	0	0	22942.24	215	-29.5	3.4315	19	88	147	40	15	121	43	7	36	0.311475409836066	0.0	0.0	0.0	1	1	1	1	1	1	0	0	0.06	0.06	0.0
PWO10146.1	0.009654164	-0.229272999999998	5.716727	.	.	.	.	.	0	.	0	.	0	.	0.0	0.00900000000000001	1	1	0.41	0	0	92582.24	847	-43.5	4.158	17	287	503	233	98	468	161	60	101	1.02659574468085	0.0	0.0	0.0	1	0	1	1	1	1	0	0	0.06	0.13	0.0
PWO12372.1	0.0070465207	-0.0190504999999996	5.9149495	.	.	.	unaffected_pathogenicity	PHI:716	0	.	0	.	0	AA7	0.0	0.011	1	1	0.57	0	0	60087.99	558	-9.5	5.039	9	199	317	181	70	336	98	47	51	0.914285714285714	0.0	0.0	0.0	1	1	1	1	1	1	0	0	0.02	0.11	0.0
PWO15354.1	0.0046417415	-0.159197499999999	5.7868025	.	.	.	unaffected_pathogenicity	PHI:2488,PHI:2510	0	.	0	.	0	GH47	0.0	0.00900000000000001	1	1	0.59	0	0	56763.28	517	-25.0	4.2922	4	172	289	155	75	298	98	39	59	1.06779661016949	0.0	0.0	0.0	1	1	1	1	1	1	0	0	2.63	2.64	0.0
PWO15394.1	0.0046417415	0.0139154999999995	5.9479155	.	.	.	.	.	0	.	0	.	0	.	0.0	0.011	1	1	0.66	0	0	63397.42	567	1.5	6.7582	7	175	309	151	82	321	112	59	53	1.1015625	1.0	0.0	0.0	1	1	1	1	1	1	0	0	1.5	1.57	0.0
PWO07062.1	0.0046417415	0.8715535	5.6975535	.	.	.	reduced_virulence,unaffected_pathogenicity	PHI:541,PHI:6121,PHI:2032	0	.	0	.	0	CE10	0.0	0.029	1	1	0.36	0	0	62165.63	564	-19.0	4.5546	6	185	305	142	81	320	112	49	63	0.911111111111111	0.0	0.0	0.0	1	0	1	1	1	1	0	0	1.08	1.08	0.0
PWO08702.1	0.0046417415	0.0458215000000006	5.8718215	.	.	.	.	.	0	.	0	.	0	.	0.0	0.029	1	1	0.6	0	0	61123.55	548	-32.0	4.1909	7	174	305	135	86	305	109	41	68	1.13934426229508	0.0	0.0	0.0	1	1	1	1	1	1	0	0	0.36	0.37	0.0
PWO06034.1	0.0046417415	0.9791765	5.9251765	.	.	.	reduced_virulence	PHI:6501	0	.	0	.	0	GH1	0.0	0.00900000000000001	1	1	0.46	0	0	66025.63	592	-14.5	4.8859	6	189	326	157	110	351	119	56	63	0.986754966887417	0.0	0.0	0.0	1	1	1	1	1	1	0	0	1.78	1.79	0.0
PWO09102.1	0.0046417415	1.043518	5.983518	.	.	.	reduced_virulence	PHI:4987	0	.	0	.	0	GH20	0.0	0.01	1	1	0.45	0	0	68324.21	614	-6.5	5.6113	8	182	340	181	75	338	128	64	64	1.12403100775194	1.0	0.0	0.0	1	1	1	1	1	1	0	0	0.54	0.59	0.0
PWO07005.1	0.0046417415	0.856680000000001	5.80268	.	.	.	reduced_virulence,unaffected_pathogenicity	PHI:541,PHI:6121,PHI:2032	0	.	0	.	0	CE10,CE1	0.0	0.00900000000000001	1	1	0.19	0	0	62648.93	575	-16.5	4.6384	7	185	314	167	65	339	114	51	63	0.965277777777778	0.0	0.0	0.0	1	1	1	1	1	1	0	0	2.46	2.48	0.0
PWO09260.1	0.0046417415	0.0191305000000019	5.9651305	.	.	.	.	.	0	.	0	.	0	.	0.0	0.00900000000000001	1	1	0.18	0	0	48545.84	436	-27.0	4.3253	4	119	238	126	47	234	111	45	66	0.879120879120879	0.0	0.0	0.0	1	1	1	1	1	1	0	0	0.08	0.09	0.0
PWO06509.1	0.0046417415	4.9468415	5.8928415	.	.	.	increased_virulence_(hypervirulence),unaffected_pathogenicity	PHI:7228,PHI:4575,PHI:6630	0	.	0	.	0	GH37	0.0	0.00900000000000001	1	1	0.29	0	0	75851.48	675	-29.5	4.344	7	207	354	192	85	364	139	56	83	1.09420289855072	1.0	0.0	0.0	1	1	1	1	1	1	0	0	0.85	0.86	0.0
PWO13646.1	0.0046417415	0.860062	5.722062	.	.	.	reduced_virulence,unaffected_pathogenicity	PHI:3347,PHI:1046	0	.	0	.	0	AA7	0.0	0.023	1	1	0.66	0	0	57341.56	523	-7.5	4.9898	4	170	292	148	66	300	101	48	53	1.112	0.0	0.0	0.0	1	1	1	1	0	1	0	0	0.01	0.03	0.0
PWO10971.1	-0.0006109476	-4.427681	-0.461681	.	.	.	.	.	0	.	0	.	0	.	0.0	0.339	0	0	0.35	0	0	42473.22	390	4.5	7.4531	5	129	217	112	42	216	89	49	40	0.978260869565217	.	.	.	0	0	0	0	0	0	0	0	0.06	0.13	0.0
PWO12061.1	-0.0009791851	-1.4534145	-0.5074145	.	.	.	reduced_virulence,increased_virulence_(hypervirulence),unaffected_pathogenicity,effector_(plant_avirulence_determinant)	PHI:9265,PHI:718,PHI:725,PHI:7916,PHI:55,PHI:728,PHI:325,PHI:3324,PHI:8597,PHI:7844,PHI:255,PHI:727,PHI:2290,PHI:730,PHI:724,PHI:5276,PHI:7219,PHI:719,PHI:729,PHI:723,PHI:726	0	.	0	.	0	.	0.0	0.00900000000000001	0	0	0.02	0	0	316501.68	2899	-57.5	5.1594	40	956	1585	937	289	1584	682	331	351	0.844262295081967	.	.	.	0	0	0	0	0	0	0	0	0.01	0.86	0.0
PWO19411.1	-0.0009791851	-6.120312	-0.498312	.	.	.	.	.	0	.	0	.	0	.	0.0	0.0629999999999999	0	0	0.11	0	0	127918.23	1185	-2.0	6.4243	11	388	646	443	119	665	299	158	141	0.810714285714286	.	.	.	0	0	0	0	0	0	0	0	0.0	0.0	0.0
PWO17986.1	-0.0009791851	-1.3078765	-0.4938765	.	.	.	loss_of_pathogenicity,unaffected_pathogenicity	PHI:24,PHI:191	0	.	0	.	0	GH3	0.0	0.031	0	0	0.17	0	0	90496.49	835	-3.0	6.2503	9	271	459	246	88	464	208	107	101	0.965853658536585	.	.	.	0	0	0	0	0	0	0	0	0.0	0.07	0.0
RIB12012.1	-0.0009791851	-6.451618	-0.505618	.	.	.	reduced_virulence,increased_virulence_(hypervirulence),unaffected_pathogenicity,lethal,loss_of_pathogenicity,effector_(plant_avirulence_determinant)	PHI:9043,PHI:9265,PHI:3387,PHI:7916,PHI:6416,PHI:5563,PHI:6936,PHI:5271,PHI:728,PHI:325,PHI:2049,PHI:729,PHI:7334,PHI:3291,PHI:8561,PHI:7844,PHI:4108,PHI:2290,PHI:3351,PHI:724,PHI:5276,PHI:3419,PHI:723,PHI:726,PHI:7840,PHI:2259,PHI:718,PHI:725,PHI:7486,PHI:2297,PHI:3019,PHI:508,PHI:9092,PHI:8597,PHI:2379,PHI:255,PHI:727,PHI:730,PHI:5585,PHI:133,PHI:719,PHI:4196,PHI:714	0	.	0	.	0	.	0.0	0.00900000000000001	0	0	0.1	0	0	420670.87	3859	-38.5	5.8082	44	1288	2099	1236	383	2095	854	432	422	0.909424724602203	.	.	.	0	0	0	0	0	0	0	0	0.0	0.89	0.0
PWO07290.1	-0.0038788319	-3.469853	-0.499853	.	.	.	.	.	0	.	0	.	0	.	0.13	0.375	0	0	0.01	0	0	31777.32	289	-4.5	5.2357	2	77	157	93	23	158	80	39	41	1.0	.	.	.	0	0	0	0	0	0	0	0	0.01	0.03	0.0
PWO16655.1	-0.0043393373	4.1262485	-0.5057515	.	.	.	.	.	0	.	0	.	0	.	0.98	0.792	0	0	0.64	0	0	21567.22	199	-1.0	6.0921	2	65	114	67	17	103	43	22	21	1.21951219512195	.	.	.	0	0	0	0	0	0	0	0	0.0	0.02	0.0
PWO19420.1	-0.004660547	-2.391132	2.264868	.	.	.	.	.	0	.	0	.	0	.	0.04	0.184	1	1	0.67	1	0	18132.98	170	8.5	10.0221	4	73	102	58	13	98	30	20	10	0.488372093023256	1.0	0.0	0.0	1	1	1	1	0	1	1	1	5.5	28.29	0.0
PWO14804.1	-0.005854249	4.424111	-0.505889	.	.	.	reduced_virulence,unaffected_pathogenicity	PHI:9519,PHI:4903,PHI:3277,PHI:4616,PHI:668	0	.	0	.	0	.	0.984	0.671	0	0	0.58	0	0	27373.5	258	3.5	7.7448	10	96	150	77	21	153	59	32	27	0.938461538461538	.	.	.	0	0	0	0	0	0	0	0	11.95	22.46	0.0
PWO06538.1	-0.007539034	-2.2562125	2.5697875	.	.	.	reduced_virulence	PHI:2644,PHI:9285,PHI:7258	0	.	0	.	0	.	0.0	0.029	1	1	0.04	1	0	76240.31	671	10.0	8.5444	8	188	319	170	83	353	194	104	90	1.33846153846154	1.0	0.0	0.0	1	1	1	1	1	1	1	1	0.12	22.62	0.0
PWO10354.1	-0.008061826	0.957738499999999	5.4297385	.	.	.	reduced_virulence	PHI:2644	0	.	0	.	0	.	0.0	0.088	1	1	0.11	0	0	53795.33	499	0.0	6.5126	7	161	276	155	35	255	142	73	69	1.0	1.0	0.0	0.0	1	1	1	1	1	1	0	0	0.08	0.1	0.0
PWO18979.1	-0.009796023	-1.0274315	4.6245685	.	.	.	.	.	0	.	0	.	0	.	0.0	0.0580000000000001	1	1	0.6	0	0	71871.69	667	-14.0	4.9186	7	241	409	166	80	366	135	64	71	0.765714285714286	.	.	.	1	0	0	0	1	1	0	0	0.0	0.0	0.0
PWO07412.1	-0.009796023	0.164066500000001	5.6120665	.	.	.	.	.	0	.	0	.	0	.	0.0	0.092	1	1	0.46	0	0	54408.78	514	-15.0	4.6846	5	192	303	163	57	297	106	48	58	0.884057971014493	1.0	0.0	0.0	1	1	1	1	0	1	0	0	0.0	0.03	0.0
PWO06547.1	-0.012182534	4.1954905	-0.5025095	.	.	.	.	.	0	.	0	.	0	.	0.998	0.785	0	0	0.34	0	0	17908.52	171	0.5	6.7	4	65	106	67	10	101	42	22	20	0.659574468085106	.	.	.	0	0	0	0	0	0	0	0	0.0	0.21	0.0
PWO17851.1	-0.014827251	-0.0984084999999988	5.7275915	.	.	.	.	.	0	.	0	.	0	.	0.0	0.029	1	1	0.47	0	0	82478.2	737	-26.0	4.7611	5	236	411	175	121	380	160	74	86	1.13333333333333	0.0	0.0	0.0	1	0	1	1	1	1	0	0	0.17	0.17	0.0
PWO14360.1	-0.017235398	0.0624835000000008	5.7264835	.	.	.	.	.	0	.	0	.	0	.	0.0	0.0560000000000001	1	1	0.46	0	0	49205.98	463	-5.0	5.0488	4	155	277	161	42	281	75	36	39	0.82258064516129	0.0	0.0	0.0	1	1	1	1	1	1	0	0	0.58	3.67	0.0
PWO11937.1	-0.018437386	4.956632	5.670632	.	.	.	.	.	0	.	0	.	0	.	0.515	0.366	1	1	0.27	0	0	14026.7	130	-8.5	4.2158	0	44	73	43	6	59	32	12	20	1.40909090909091	0.0	0.0	0.0	1	1	1	1	1	1	0	1	18.27	18.27	0.652173913043478
PWO12550.1	-0.020387828	3.1940035	2.5040035	.	.	.	.	.	0	.	0	.	0	.	0.586	0.529	1	1	0.04	1	0	25559.93	222	2.5	6.9684	3	59	102	65	29	106	65	36	29	1.25806451612903	0.0	0.0	0.0	1	1	1	1	1	1	1	0	3.98	20.96	0.0
PWO13727.1	-0.020576835	-4.8335455	-0.5075455	.	.	.	.	.	0	.	0	.	0	.	0.162	0.117	0	0	0.2	0	0	23514.72	216	-12.0	4.238	3	70	122	74	18	125	49	19	30	0.62	.	.	.	0	0	0	0	0	0	0	0	0.0	0.18	0.0
PWO17379.1	-0.020576835	-6.110572	-0.506572	.	.	.	.	.	0	.	0	.	0	.	0.001	0.065	0	0	0.48	0	0	32329.23	300	-12.0	4.4627	3	108	179	103	29	176	66	28	38	0.629213483146067	.	.	.	0	0	0	0	0	0	0	0	0.0	0.01	0.0
PWO10569.1	-0.02163291	-2.3907075	-0.5047075	.	.	.	reduced_virulence,unaffected_pathogenicity	PHI:4903,PHI:9519,PHI:668,PHI:9524,PHI:6517,PHI:5034,PHI:881,PHI:2256	0	.	0	.	0	.	0.002	0.517	0	0	0.46	0	0	37731.05	351	-1.0	6.2374	9	114	203	100	35	209	82	42	40	0.922222222222222	.	.	.	0	0	0	0	0	0	0	0	0.0	0.28	0.0
PWO18250.1	-0.02266252	-0.247478999999999	5.698521	.	.	.	.	.	0	.	0	.	0	GH67	0.0	0.00900000000000001	1	1	0.5	0	0	93160.41	835	-23.5	4.7289	4	240	443	230	117	468	179	82	97	1.23463687150838	0.0	0.0	0.0	1	0	1	1	1	1	0	0	0.27	0.33	0.0
PWO16839.1	-0.02266252	-0.230938999999998	5.715061	.	.	.	.	.	0	.	0	.	0	.	0.0	0.00900000000000001	1	1	0.32	0	0	81590.48	723	-10.0	5.379	2	209	388	194	102	393	150	74	76	1.05194805194805	0.0	0.0	0.0	1	0	1	1	1	1	0	0	0.12	0.42	0.0
PWO06082.1	-0.02266252	-0.0194625000000004	5.9265375	.	.	.	.	.	0	.	0	.	0	GH95	0.0	0.00900000000000001	1	1	0.72	0	0	87145.22	792	-16.5	4.9895	2	267	440	235	103	436	157	75	82	0.911602209944751	0.0	0.0	0.0	1	1	1	1	1	1	0	0	0.04	0.06	0.0
PWO14078.1	-0.025499105	-0.388489	5.467511	.	.	.	.	.	0	.	0	.	0	.	0.003	0.021	1	1	0.69	0	0	18146.28	182	-4.5	4.3611	0	90	125	72	14	109	20	8	12	0.559322033898305	0.0	0.0	0.0	1	1	1	1	1	1	0	0	7.78	15.41	0.0
PWO12404.1	-0.025499105	-2.3447075	3.2832925	.	.	.	.	.	0	.	0	.	0	.	0.0	0.0620000000000001	1	1	0.73	1	0	9155.58	93	0.5	7.0058	0	50	65	35	4	56	11	6	5	0.433333333333333	0.0	0.0	0.0	1	1	1	1	0	1	1	1	7.82	29.22	0.0
PWO17629.1	-0.027039766	-0.556544999999999	5.389455	.	.	.	.	.	0	.	0	.	0	.	0.0	0.00900000000000001	1	1	0.77	0	0	91672.17	905	-26.5	4.013	4	395	635	303	65	546	74	25	49	0.581481481481482	0.0	0.0	0.0	1	0	1	1	0	1	0	0	4.1	37.33	0.0
PWO06371.1	-0.028212368	0.0803479999999999	5.684348	.	.	.	.	.	0	.	0	.	0	.	0.0	0.066	1	1	0.19	0	0	43343.03	389	-10.0	5.1553	3	117	187	123	55	209	101	49	52	1.2875	0.0	0.0	0.0	1	1	1	1	1	1	0	0	0.42	0.43	0.0
PWO19059.1	-0.03426236	0.907135000000001	4.381135	.	.	.	.	.	0	.	0	.	0	GH43_10,GH43_31,GH43_2,GH43_26,GH43_32,GH43_29,GH43_28,GH43_3,GH43_33,GH43_8,GH43_5,GH43_19,GH43_6,GH43,GH43_34,GH43_9,GH43_7,GH43_4,GH43_30	0.0	0.421	1	1	0.75	0	0	42132.37	384	1.0	6.679	7	130	224	100	59	230	65	35	30	1.0531914893617	0.0	0.0	0.0	1	1	0	1	0	1	0	1	18.21	18.26	1.0
PWO16226.1	-0.034476638	-0.3307845	5.5792155	.	.	.	.	.	0	.	0	.	0	.	0.0	0.015	1	1	0.17	0	0	52304.31	472	-10.5	4.8285	8	145	260	146	62	275	97	45	52	1.05607476635514	0.0	0.0	0.0	1	1	1	1	1	1	0	0	0.13	3.36	0.0
PWO10749.1	-0.040257633	-4.588684	-0.500684	.	.	.	reduced_virulence,unaffected_pathogenicity	PHI:9150	0	.	0	.	0	.	0.00700000000000001	0.145	0	0	0.09	0	0	34769.53	324	-9.5	4.984	2	104	177	107	29	185	88	42	46	0.740740740740741	.	.	.	0	0	0	0	0	0	0	0	0.01	0.01	0.0
PWO06462.1	-0.041251957	11.252361	4.680361	.	.	.	.	.	0	.	1	PF05730	0	.	0.901	0.361	1	1	0.87	0	0	11060.87	113	0.0	5.9994	8	49	88	34	3	81	12	6	6	0.354166666666667	.	.	.	1	1	0	0	0	1	0	0	0.03	0.04	0.0
PWO15080.1	-0.04438746	0.252945	5.186945	.	.	.	reduced_virulence,unaffected_pathogenicity	PHI:3347,PHI:1046	0	.	0	.	0	AA7	0.0	0.011	1	1	0.71	0	0	57066.44	532	-10.5	4.6439	5	184	312	169	60	318	91	41	50	0.978571428571428	0.0	0.0	0.0	1	1	0	1	0	1	0	0	0.01	0.14	0.0
PWO19060.1	-0.045208275	0.805898	-0.508102	.	.	.	reduced_virulence,increased_virulence_(hypervirulence),lethal,unaffected_pathogenicity,loss_of_pathogenicity	PHI:7485,PHI:2802,PHI:5440,PHI:2022,PHI:2837,PHI:5271,PHI:3866,PHI:2247,PHI:685,PHI:7696,PHI:6956,PHI:59,PHI:8927,PHI:2312,PHI:2835,PHI:4077,PHI:2269,PHI:6957,PHI:2844,PHI:5272,PHI:7511,PHI:3301	0	.	0	.	0	.	0.578	0.641	0	0	0.28	0	0	30837.07	282	1.0	6.8616	3	87	154	79	29	150	73	38	35	1.28813559322034	.	.	.	0	0	0	0	0	0	0	0	0.0	0.02	0.0
PWO18253.1	-0.04689485	0.0626335000000005	5.8886335	.	.	.	.	.	0	.	0	.	0	CE10,CE1	0.0	0.029	1	1	0.7	0	0	86811.11	783	-40.5	4.341	4	268	455	188	126	405	155	63	92	1.13939393939394	0.0	0.0	0.0	1	1	1	1	1	1	0	0	5.21	5.31	0.0
PWO14161.1	-0.047959685	2.480143	-0.453857	.	.	.	.	.	0	.	0	.	0	.	0.797	0.692	0	0	0.39	0	0	26636.7	245	0.0	6.477	8	93	149	68	27	140	57	30	27	0.47945205479452	.	.	.	0	0	0	0	0	0	0	0	0.0	0.01	0.0
PWO13209.1	-0.048393846	-1.581538	4.358462	.	.	.	.	.	0	.	0	.	0	.	0.0	0.01	1	1	0.8	0	0	40210.29	397	3.0	8.4293	2	189	289	121	27	220	28	16	12	0.588785046728972	0.0	1.0	0.0	1	1	1	1	0	1	0	0	1.66	2.12	0.0
PWO09764.1	-0.04919648	5.1546115	5.9746115	.	.	.	loss_of_pathogenicity,reduced_virulence	PHI:1166,PHI:2081	0	.	1	PF01764	0	.	0.0	0.03	1	1	0.36	0	0	67134.4	611	2.0	6.6634	23	240	360	132	74	314	139	75	64	0.798507462686567	0.0	0.0	0.0	1	1	1	1	1	1	0	1	17.0	17.06	0.8
PWO11909.1	-0.05004084	-1.9075555	-0.4735555	.	.	.	.	.	0	.	0	.	0	.	0.136	0.625	0	0	0.43	0	0	24768.65	221	-1.0	6.2865	4	75	124	50	32	115	47	25	22	0.88	.	.	.	0	0	0	0	0	0	0	0	0.0	0.01	0.0
PWO08598.1	-0.05017394	-0.814249999999999	5.15575	.	.	.	.	.	0	.	0	.	0	.	0.0	0.005	1	1	0.68	0	0	13399.21	134	-1.5	4.4934	0	66	102	50	9	81	7	3	4	0.564102564102564	0.0	1.0	0.0	1	1	1	1	1	1	0	0	0.62	12.71	0.0
PWO06058.1	-0.05041504	-0.241702500000001	5.6922975	.	.	.	.	.	0	.	0	.	0	.	0.0	0.011	1	1	0.17	0	0	44010.18	397	-17.0	4.5228	5	122	216	112	48	219	94	41	53	0.847826086956522	0.0	0.0	0.0	1	1	1	1	1	1	0	0	10.09	10.23	0.0
PWO17161.1	-0.054742992	-6.455984	-0.509984	.	.	.	.	.	0	.	0	.	0	.	0.0	0.00900000000000001	0	0	0.23	0	0	68870.16	639	6.0	6.9057	8	218	351	247	69	385	151	85	66	0.570552147239264	.	.	.	0	0	0	0	0	0	0	0	0.01	0.24	0.0
PWO12198.1	-0.06060195	0.0647944999999996	5.9987945	.	.	.	.	.	0	.	0	.	0	.	0.0	0.011	1	1	0.56	0	0	45545.4	444	-32.0	4.0729	12	169	308	96	34	261	82	28	54	0.337349397590361	0.0	0.0	0.0	1	1	1	1	1	1	0	0	0.57	0.57	0.0
PWO13192.1	-0.06134647	1.408889	-0.505111	.	.	.	reduced_virulence,increased_virulence_(hypervirulence),lethal,unaffected_pathogenicity,loss_of_pathogenicity	PHI:7485,PHI:2802,PHI:5440,PHI:2022,PHI:2837,PHI:5271,PHI:685,PHI:7696,PHI:6956,PHI:59,PHI:3866,PHI:2247,PHI:2312,PHI:4077,PHI:2269,PHI:6957,PHI:2844,PHI:5272,PHI:7511,PHI:3301,PHI:784,PHI:9460	0	.	0	.	0	.	0.699	0.62	0	0	0.37	0	0	31081.5	291	0.0	6.4972	3	92	156	90	20	157	67	35	32	1.15384615384615	.	.	.	0	0	0	0	0	0	0	0	10.49	11.1	0.0
PWO14501.1	-0.06760454	-0.117887499999998	5.4441125	.	.	.	.	.	0	.	0	.	0	.	0.00700000000000001	0.066	1	1	0.58	0	0	17664.76	177	-2.0	5.0041	0	86	124	65	11	103	23	11	12	0.54	0.0	0.0	0.0	1	1	1	1	1	1	0	0	3.23	3.29	0.0
PWO11271.1	-0.06817496	1.05041	5.32241	.	.	.	.	.	0	.	0	.	0	.	0.003	0.285	1	1	0.25	0	0	33813.7	299	-9.0	4.6916	5	89	153	68	37	156	73	33	40	1.06349206349206	1.0	0.0	0.0	1	1	1	1	1	1	0	0	1.0	1.01	0.0
PWO08714.1	-0.073076844	-0.458654	2.259346	.	.	.	.	.	0	.	0	.	0	.	0.188	0.359	1	1	0.3	1	0	26946.29	253	3.0	7.7295	4	99	147	73	13	123	53	29	24	0.666666666666667	1.0	1.0	1.0	1	1	1	1	0	1	1	1	2.86	25.26	0.0
PWO16040.1	-0.074343145	-1.029773	-5.661773	.	.	.	.	.	0	.	0	.	0	.	0.995	0.777	0	1	0.27	0	1	14856.97	137	1.0	6.8715	1	48	64	41	16	82	33	18	15	0.675675675675676	.	.	.	1	1	0	0	0	1	1	2	38.29	39.1	0.888888888888889
PWO06494.1	-0.07744318	-2.3946575	-0.5526575	.	.	.	.	.	0	.	0	.	0	.	0.046	0.647	0	0	0.5	0	0	33858.76	316	4.5	7.7253	5	104	180	94	24	176	78	43	35	0.893333333333333	.	.	.	0	0	0	0	0	0	0	0	0.0	0.01	0.0
PWO08423.1	-0.077819586	-0.150306499999998	5.6756935	.	.	.	.	.	0	.	0	.	0	GH5_51,GH5_1,GH5_46,GH5_24,GH5_11,GH5,GH5_16	0.0	0.029	1	1	0.44	0	0	52455.88	468	-14.5	4.5962	8	148	256	135	61	262	99	44	55	1.19387755102041	0.0	0.0	0.0	1	1	1	1	1	1	0	0	0.32	0.32	0.0
PWO09626.1	-0.080450654	-0.118586999999998	5.821413	.	.	.	.	.	0	.	0	.	0	.	0.0	0.01	1	1	0.13	0	0	44328.23	412	-20.5	4.3897	1	137	229	139	44	242	88	36	52	0.872549019607843	0.0	0.0	0.0	1	1	1	1	1	1	0	0	1.07	1.12	0.0
PWO09001.1	-0.080450654	1.16193	5.98793	.	.	.	reduced_virulence	PHI:7281	0	.	0	.	0	GH32	0.0	0.029	1	1	0.58	0	0	70863.45	638	-19.5	4.6941	1	210	354	145	98	347	119	54	65	0.979310344827586	0.0	0.0	0.0	1	1	1	1	1	1	0	0	0.52	0.53	0.0
PWO08365.1	-0.080898106	-3.5914055	-0.5014055	.	.	.	.	.	0	.	0	.	0	.	0.0540000000000001	0.431	0	0	0.29	0	0	33472.15	309	-3.5	5.2192	2	100	168	93	33	176	76	37	39	1.01388888888889	.	.	.	0	0	0	0	0	0	0	0	0.0	0.02	0.0
PWO10865.1	-0.081995785	1.0353995	5.9693995	.	.	.	reduced_virulence,unaffected_pathogenicity	PHI:9075,PHI:9058,PHI:2921,PHI:3919,PHI:552,PHI:1011,PHI:397,PHI:2700,PHI:48,PHI:2920,PHI:9074	0	.	0	.	0	AA1_3,AA1,AA1_1,AA1_2	0.0	0.011	1	1	0.67	0	0	65331.64	593	1.5	6.6143	10	190	335	159	79	327	118	65	53	1.04444444444444	0.0	0.0	0.0	1	1	1	1	1	1	0	1	19.97	20.04	0.95
PWO18680.1	-0.0823707	0.352220499999999	5.8782205	.	.	.	.	.	0	.	0	.	0	.	0.0	0.079	1	1	0.72	0	0	44063.02	403	-10.0	4.8428	8	128	239	99	48	209	85	40	45	1.23684210526316	0.0	0.0	0.0	1	1	1	1	1	1	0	0	5.21	5.21	0.0
PWO13014.1	-0.08345872	4.5974385	-0.2505615	.	.	.	.	.	0	.	0	.	0	.	0.998	0.81	0	0	0.4	0	0	21990.17	201	1.5	6.8053	9	69	107	65	26	120	47	26	21	0.952380952380952	.	.	.	0	0	0	0	0	0	0	0	0.0	0.01	0.0
PWO07438.1	-0.08495593	2.756423	3.800423	.	.	.	.	.	0	.	0	.	0	.	0.444	0.382	1	1	0.07	0	0	28734.86	256	12.5	10.0408	1	71	119	70	21	120	84	50	34	1.18	.	.	.	1	1	1	0	0	1	0	1	19.03	19.03	0.95
PWO08570.1	-0.0905205	4.5515995	4.7775995	.	.	.	.	.	0	.	1	PF01083	0	CE5	0.001	0.128	1	1	0.57	0	0	35488.15	344	-2.5	5.6234	10	144	224	116	29	211	56	28	28	0.538461538461538	0.0	0.0	0.0	1	1	1	1	1	1	0	0	0.05	9.24	0.0
PWO08178.1	-0.09287894	-0.178420499999999	5.5515795	.	.	.	.	.	0	.	0	.	0	GH92	0.0	0.045	1	1	0.59	0	0	83412.4	757	-1.0	6.4153	7	251	429	199	113	429	148	78	70	1.0	0.0	0.0	0.0	1	1	1	1	0	1	0	1	20.79	21.14	1.0
PWO18901.1	-0.0948841	-0.475220499999999	5.0447795	.	.	.	.	.	0	.	0	.	0	.	0.0	0.08	1	1	0.12	0	0	81660.48	742	7.0	7.2692	4	248	375	222	98	428	168	92	76	0.82741116751269	0.0	0.0	0.0	1	1	1	1	1	1	0	0	13.48	13.63	0.0
PWO10417.1	-0.09507269	-1.630103	-0.508103	.	.	.	.	.	0	.	0	.	0	.	0.693	0.12	0	0	0.33	0	0	18671.89	176	-10.0	4.3944	1	63	107	50	6	95	51	21	30	0.377358490566038	.	.	.	0	0	0	0	0	0	0	0	0.0	0.0	0.0
PWO14838.1	-0.09615058	10.194628	-0.499372	.	.	.	.	.	0	.	1	PF14200	0	CBM13	0.993	0.956	0	0	0.36	0	0	16685.94	155	2.0	7.3192	2	53	86	47	15	87	36	20	16	1.025	.	.	.	0	0	0	0	0	0	0	0	0.01	0.01	0.0
PWO18583.1	-0.09764397	-1.2435325	4.6904675	.	.	.	.	.	0	.	0	.	0	.	0.0	0.011	1	1	0.03	0	0	110143.58	987	-15.0	5.6068	9	310	476	199	109	460	323	161	162	0.901408450704225	1.0	0.0	0.0	1	0	1	1	1	1	0	0	7.08	11.75	0.0
PWO14638.1	-0.09764397	-1.228144	4.699856	.	.	.	.	.	0	.	0	.	0	.	0.0	0.012	1	1	0.01	0	0	61281.26	547	7.0	7.9849	6	161	264	163	62	288	142	77	65	1.2621359223301	1.0	0.0	0.0	1	1	1	1	0	1	0	0	7.24	7.25	0.0
PWO12304.1	-0.104118705	-0.157752499999998	5.4282475	.	.	.	.	.	0	.	0	.	0	.	0.00900000000000001	0.0600000000000001	1	1	0.66	0	0	16394.66	170	-2.0	4.6128	4	88	125	64	10	114	18	8	10	0.4375	0.0	0.0	0.0	1	1	1	1	1	1	0	0	19.52	38.64	0.0
PWO18209.1	-0.104809344	2.591844	-0.510156	.	.	.	reduced_virulence,increased_virulence_(hypervirulence),lethal,unaffected_pathogenicity,loss_of_pathogenicity	PHI:7485,PHI:2802,PHI:5440,PHI:2022,PHI:2837,PHI:5271,PHI:8929,PHI:685,PHI:7696,PHI:2247,PHI:6956,PHI:59,PHI:8927,PHI:3866,PHI:2312,PHI:2835,PHI:4077,PHI:2269,PHI:2844,PHI:5272,PHI:7511,PHI:3301,PHI:2836,PHI:9460	0	.	0	.	0	.	0.931	0.586	0	0	0.14	0	0	29038.36	268	0.0	6.5063	1	79	149	93	17	147	69	35	34	1.1	.	.	.	0	0	0	0	0	0	0	0	0.03	0.03	0.0
PWO09584.1	-0.106018186	5.9371885	0.3571885	.	.	.	.	.	0	.	0	.	0	.	1.0	0.93	0	0	0.59	0	0	7863.82	76	1.0	7.2523	12	42	54	15	1	36	17	9	8	0.722222222222222	.	.	.	0	0	0	0	0	0	0	0	0.0	0.0	0.0
PWO14122.1	-0.107613325	-1.1439005	2.5880995	.	.	.	unaffected_pathogenicity	PHI:2088	0	.	0	.	0	.	0.0	0.378	1	1	0.09	1	0	39012.52	349	0.5	6.5836	8	107	181	83	44	177	115	60	55	1.11538461538462	1.0	0.0	0.0	1	1	1	1	1	1	1	1	1.0	23.68	0.0
PWO14939.1	-0.115263045	0.894696000000002	5.744696	.	.	.	reduced_virulence,unaffected_pathogenicity	PHI:6392,PHI:3972,PHI:8589	0	.	0	.	0	CE4	0.0	0.025	1	1	0.73	0	0	82624.52	767	2.5	6.8516	12	301	463	196	96	407	128	68	60	1.15697674418605	0.0	0.0	0.0	1	0	1	1	1	1	0	0	0.15	0.31	0.0
PWO13532.1	-0.11534977	5.615536	3.935536	.	.	.	.	.	0	.	0	.	0	.	0.73	0.55	1	1	0.01	0	0	30858.28	282	4.5	9.6513	0	85	141	99	19	150	72	39	33	0.983606557377049	.	.	.	1	1	1	0	1	1	0	0	0.85	0.91	0.0
PWO18394.1	-0.115596175	-0.0530049999999995	-0.503005	.	.	.	.	.	0	.	0	.	0	.	0.804	0.271	0	0	0.26	0	0	27507.19	259	9.0	9.0347	7	96	152	85	14	147	59	35	24	0.471264367816092	.	.	.	0	0	0	0	0	0	0	0	0.01	0.01	0.0
PWO16826.1	-0.115596175	-3.290664	-0.506664	.	.	.	reduced_virulence,increased_virulence_(hypervirulence),lethal,unaffected_pathogenicity,loss_of_pathogenicity	PHI:7485,PHI:2802,PHI:5440,PHI:2022,PHI:2837,PHI:5271,PHI:8929,PHI:685,PHI:3866,PHI:7696,PHI:59,PHI:2247,PHI:8927,PHI:2312,PHI:4077,PHI:2269,PHI:2844,PHI:5272,PHI:7511,PHI:3301,PHI:784,PHI:9460	0	.	0	.	0	.	0.103	0.433	0	0	0.3	0	0	32142.44	300	-2.0	6.0799	7	113	170	99	26	171	64	33	31	0.65	.	.	.	0	0	0	0	0	0	0	0	0.52	1.48	0.0
PWO10351.1	-0.11567974	0.525805999999999	4.667806	.	.	.	reduced_virulence,unaffected_pathogenicity	PHI:6214	0	.	0	.	0	GT34	0.003	0.14	1	1	0.0600000000000001	0	0	32642.99	281	-4.0	5.9105	2	59	126	73	48	150	80	41	39	1.33333333333333	1.0	0.0	0.0	1	1	1	1	0	1	0	1	20.04	20.06	1.0
PWO15688.1	-0.11956799	0.9987315	4.9887315	.	.	.	.	.	0	.	0	.	0	.	0.003	0.332	1	1	0.62	0	0	27035.61	249	-4.0	5.3927	4	85	149	69	38	158	28	14	14	0.811594202898551	0.0	0.0	0.0	1	1	1	1	1	1	0	0	17.85	51.04	0.0
PWO09716.1	-0.12604135	-0.190651499999998	5.5093485	.	.	.	.	.	0	.	0	.	0	.	0.0	0.0500000000000001	1	1	0.0500000000000001	0	0	62317.7	563	-22.5	4.6581	16	170	296	152	45	282	183	82	101	1.0	1.0	0.0	0.0	1	1	1	1	1	1	0	0	0.53	0.53	0.0
PWO07568.1	-0.12711263	4.6990325	5.6450325	.	.	.	loss_of_pathogenicity,unaffected_pathogenicity	PHI:2138	0	.	0	.	0	GH15	0.0	0.00900000000000001	1	1	0.22	0	0	58010.77	525	-13.5	4.944	2	170	284	152	73	285	120	57	63	0.830357142857143	0.0	0.0	0.0	1	1	1	1	1	1	0	0	1.01	1.18	0.0
PWO07904.1	-0.12888819	1.4562935	2.5362935	.	.	.	.	.	0	.	0	.	0	.	0.45	0.37	1	1	0.31	1	0	22929.26	208	-8.5	4.4082	5	66	108	73	20	117	41	17	24	1.16216216216216	0.0	0.0	0.0	1	1	1	1	1	1	1	1	7.68	30.49	0.0
PWO13821.1	-0.13126314	-1.428603	-0.500603	.	.	.	loss_of_pathogenicity,reduced_virulence,unaffected_pathogenicity	PHI:508,PHI:9043,PHI:8561,PHI:133,PHI:7486	0	.	0	.	0	.	0.0	0.012	0	0	0.16	0	0	57777.7	526	-6.5	5.376	7	173	277	172	48	285	126	62	64	0.87962962962963	.	.	.	0	0	0	0	0	0	0	0	0.01	0.12	0.0
PWO05519.1	-0.13224763	-0.0268764999999995	4.7791235	.	.	.	.	.	0	.	0	.	0	.	0.00600000000000001	0.193	1	1	0.31	0	0	5830.63	54	2.5	10.0005	0	20	31	13	4	25	15	9	6	1.22222222222222	.	.	.	1	1	0	0	1	1	0	0	1.84	1.84	0.0
PWO07094.1	-0.13503218	1.1596335	5.8836335	.	.	.	reduced_virulence,unaffected_pathogenicity	PHI:6123,PHI:5716,PHI:5751,PHI:7719,PHI:6125,PHI:6126,PHI:5715,PHI:3236	0	.	0	.	0	.	0.0	0.046	1	1	0.22	0	0	54741.95	492	-2.5	5.7817	9	152	266	131	61	274	100	50	50	1.10091743119266	1.0	0.0	0.0	1	1	1	1	1	1	0	0	0.01	0.03	0.0
PWO07931.1	-0.13503218	1.1942755	5.9242755	.	.	.	reduced_virulence,unaffected_pathogenicity	PHI:6123,PHI:5716,PHI:5751,PHI:7719,PHI:6125,PHI:6126,PHI:5715,PHI:3236	0	.	0	.	0	.	0.0	0.045	1	1	0.26	0	0	49368.11	441	-20.0	4.3576	8	138	235	112	59	239	100	41	59	1.1195652173913	0.0	0.0	0.0	1	1	1	1	1	1	0	0	0.8	0.81	0.0
PWO14916.1	-0.13503218	-0.2441995	5.5818005	.	.	.	.	.	0	.	0	.	0	.	0.0	0.029	1	1	0.23	0	0	45894.0	413	-14.0	4.6223	11	125	228	118	55	238	96	43	53	1.02150537634409	0.0	0.0	0.0	1	1	1	1	1	1	0	0	4.59	4.6	0.0
PWO18211.1	-0.13503218	1.0956145	5.8256145	.	.	.	reduced_virulence	PHI:7257	0	.	0	.	0	.	0.0	0.045	1	1	0.24	0	0	54362.29	487	-16.0	4.6967	12	152	257	124	71	275	108	49	59	1.04854368932039	0.0	0.0	0.0	1	1	1	1	1	1	0	0	0.02	0.06	0.0
PWO17450.1	-0.13681662	-5.815978	-0.523978	.	.	.	.	.	0	.	0	.	0	.	0.004	0.114	0	0	0.25	0	0	37012.87	354	-7.0	4.9084	3	125	206	120	21	200	91	43	48	0.724489795918367	.	.	.	0	0	0	0	0	0	0	0	0.0	0.08	0.0
PWO13392.1	-0.1378367	-0.538119	5.401881	.	.	.	.	.	0	.	0	.	0	.	0.0	0.01	1	1	0.88	0	0	90809.42	876	0.0	6.4998	7	339	597	261	66	505	110	59	51	0.702380952380952	1.0	0.0	0.0	1	0	1	1	1	1	0	0	0.15	1.3	0.0
PWO13536.1	-0.13812697	-0.555116499999998	5.3608835	.	.	.	.	.	0	.	0	.	0	.	0.0	0.014	1	1	0.4	0	0	55760.56	505	-9.0	5.509	3	167	269	157	66	269	112	56	56	0.97979797979798	0.0	0.0	0.0	1	1	1	1	1	1	0	1	18.75	18.79	0.478260869565217
PWO11674.1	-0.14187473	-0.9687515	5.0072485	.	.	.	.	.	0	.	0	.	0	.	0.0	0.004	1	1	0.64	0	0	19897.9	198	-11.0	3.5243	5	92	139	70	5	119	17	3	14	0.4	0.0	0.0	0.0	1	1	1	1	1	1	0	0	0.97	1.53	0.0
PWO12887.1	-0.14187473	-1.10275	4.87325	.	.	.	.	.	0	.	0	.	0	.	0.0	0.004	1	1	0.73	0	0	15651.39	158	2.0	8.5053	0	90	115	55	11	85	11	7	4	0.48936170212766	0.0	1.0	0.0	1	1	1	1	1	1	0	0	0.32	3.32	0.0
PWO13664.1	-0.1423896	0.0627324999999996	-0.5132675	.	.	.	.	.	0	.	0	.	0	.	0.995	0.101	0	0	0.2	0	0	15730.3	144	19.0	12.2037	0	48	77	50	5	80	45	32	13	0.46	.	.	.	0	0	0	0	0	0	0	0	0.58	0.87	0.0
PWO07234.1	-0.14544982	-3.741002	-0.507002	.	.	.	.	.	0	.	0	.	0	.	0.101	0.36	0	0	0.0600000000000001	0	0	33782.7	313	0.5	6.6571	0	101	173	112	25	173	71	37	34	0.955882352941176	.	.	.	0	0	0	0	0	0	0	0	0.0	0.01	0.0
PWO11399.1	-0.14654249	0.761762000000001	5.033762	.	.	.	.	.	0	.	0	.	0	GH128	0.00600000000000001	0.282	1	1	0.68	0	0	26987.29	252	-2.0	5.9149	3	100	156	67	33	147	43	22	21	0.7	0.0	0.0	0.0	1	1	1	1	1	1	0	0	2.94	7.41	0.0
PWO19232.1	-0.14654249	-1.1949685	2.5070315	.	.	.	.	.	0	.	0	.	0	.	0.002	0.381	1	1	0.49	1	0	36054.1	339	1.5	7.8089	2	125	201	119	24	195	56	29	27	0.711111111111111	0.0	0.0	0.0	1	1	1	1	1	1	1	1	0.11	23.25	0.0
PWO17374.1	-0.1486578	0.188176	5.756176	.	.	.	.	.	0	.	0	.	0	.	0.0	0.072	1	1	0.01	0	0	44135.43	392	35.5	10.6841	6	112	166	115	22	166	136	88	48	1.14666666666667	1.0	0.0	0.0	1	1	1	1	1	1	0	0	0.04	0.04	0.0
PWO16853.1	-0.15228522	-0.1338015	-0.5058015	.	.	.	.	.	0	.	0	.	0	.	0.581	0.481	0	0	0.2	0	0	26687.18	252	-6.5	4.8344	6	88	152	80	16	146	60	28	32	0.619718309859155	.	.	.	0	0	0	0	0	0	0	0	0.0	0.02	0.0
PWO18463.1	-0.15477121	-0.585295	-0.501295	.	.	.	.	.	0	.	0	.	0	.	0.505	0.481	0	0	0.16	0	0	32650.22	303	-1.0	6.339	5	100	166	102	32	176	78	41	37	0.824324324324324	.	.	.	0	0	0	0	0	0	0	0	0.0	0.0	0.0
PWO19004.1	-0.15991485	2.262864	-0.221136	.	.	.	.	.	0	.	0	.	0	.	0.844	0.57	0	0	0.42	0	0	8213.46	77	-0.5	6.1967	2	28	41	26	8	45	17	9	8	1.05555555555556	.	.	.	0	0	0	0	0	0	0	0	0.0	0.0	0.0
PWO05606.1	-0.16017586	5.1594235	-0.4485765	.	.	.	reduced_virulence	PHI:1107,PHI:1108	0	.	0	.	0	.	0.943	0.825	0	0	0.5	0	0	11392.99	105	5.0	9.3018	2	36	60	26	13	58	21	14	7	0.846153846153846	.	.	.	0	0	0	0	0	0	0	0	0.0	0.0	0.0
PWO06647.1	-0.16583407	0.769850000000001	5.98985	.	.	.	.	.	0	.	0	.	0	.	0.0	0.13	1	1	0.77	0	0	13811.9	135	-17.5	3.5926	1	59	103	44	5	61	30	7	23	0.6875	0.0	0.0	0.0	1	1	1	1	1	1	0	0	4.63	4.63	0.0
PWO10358.1	-0.16775024	4.5249465	-0.1250535	.	.	.	.	.	0	.	0	.	0	.	0.907	0.868	0	0	0.36	0	0	11993.46	107	-3.5	4.7439	3	36	59	32	17	60	24	11	13	1.27272727272727	.	.	.	0	0	0	0	0	0	0	0	0.19	0.21	0.0
PWO19390.1	-0.16804743	8.9304965	3.3384965	.	.	.	.	.	0	.	0	.	0	.	0.999	0.933	1	1	0.61	0	0	13413.34	122	-3.5	4.5992	8	44	67	27	10	64	25	11	14	1.2	.	.	.	0	1	0	0	0	0	0	0	0.0	0.0	0.0
PWO10474.1	-0.17370611	-2.2784215	3.6675785	.	.	.	.	.	0	.	0	.	0	.	0.0	0.00900000000000001	1	1	0.77	1	0	58761.45	585	-14.5	4.3134	0	244	413	206	30	357	67	27	40	0.471910112359551	0.0	0.0	0.0	1	1	1	1	1	1	1	0	6.11	11.31	0.0
PWO10370.1	-0.17445159	-0.920161000000001	2.613839	.	.	.	.	.	0	.	0	.	0	.	0.0	0.411	1	1	0.13	1	0	42754.43	395	4.0	7.3277	10	141	224	111	34	209	90	49	41	0.903225806451613	0.0	0.0	0.0	1	1	1	1	1	1	1	1	0.97	23.23	0.0
PWO09493.1	-0.17551744	2.640656	-0.455344	.	.	.	.	.	0	.	0	.	0	.	0.864	0.652	0	0	0.41	0	0	25209.65	236	-4.5	4.9864	3	84	133	72	18	127	59	28	31	1.02	.	.	.	0	0	0	0	0	0	0	0	0.0	0.0	0.0
PWO07428.1	-0.17657506	-2.642697	-0.030697	.	.	.	reduced_virulence	PHI:9212	0	.	0	.	0	.	0.0	0.398	0	0	0.47	0	0	41413.47	377	-5.5	5.5841	3	126	212	98	54	205	92	46	46	1.08988764044944	.	.	.	0	0	0	0	0	0	0	0	0.0	0.06	0.0
PWO17330.1	-0.17895651	-0.00423699999999894	5.713763	.	.	.	.	.	0	.	0	.	0	AA7	0.0	0.047	1	1	0.39	0	0	196611.49	1751	39.0	8.4805	19	538	921	474	225	891	426	246	180	1.21489971346705	1.0	0.0	0.0	1	0	1	1	1	1	0	1	15.98	16.07	0.565217391304348
PWO11627.1	-0.17917985	-6.4421	-0.5081	.	.	.	.	.	0	.	0	.	0	.	0.0	0.011	0	0	0.17	0	0	171770.9	1617	-10.0	5.855	3	564	996	390	123	861	348	175	173	0.507936507936508	.	.	.	0	0	0	0	0	0	0	0	0.0	0.0	0.0
PWO11121.1	-0.18223917	0.784592	4.510592	.	.	.	.	.	0	.	0	.	0	.	0.0	0.379	1	1	0.68	0	0	38527.92	357	-5.0	5.0856	6	130	221	99	40	191	56	27	29	0.974358974358974	0.0	0.0	0.0	1	1	1	1	1	1	0	0	0.02	1.03	0.0
PWO07882.1	-0.1832776	-1.2080675	4.7379325	.	.	.	.	.	0	.	0	.	0	.	0.0	0.00900000000000001	1	1	0.0500000000000001	0	0	69460.12	612	9.0	7.7872	6	168	289	163	77	333	165	91	74	1.0	1.0	0.0	0.0	1	1	1	1	1	1	0	0	8.5	12.02	0.0
PWO11134.1	-0.18464875	-0.171604499999999	5.7743955	.	.	.	.	.	0	.	0	.	0	.	0.0	0.00900000000000001	1	1	0.45	0	0	60879.43	547	-17.0	4.5787	1	170	301	148	82	321	109	48	61	0.991935483870967	0.0	0.0	0.0	1	1	1	1	1	1	0	0	0.34	0.39	0.0
PWO06745.1	-0.18969369	0.6288335	5.4588335	.	.	.	.	.	0	.	0	.	0	.	0.031	0.164	1	1	0.04	0	0	30353.68	273	-7.5	5.0029	2	71	138	88	28	153	67	32	35	0.842105263157895	0.0	0.0	0.0	1	1	1	1	1	1	0	0	0.03	0.03	0.0
PWO18745.1	-0.19147974	5.415399	5.995399	.	.	.	reduced_virulence,unaffected_pathogenicity,increased_virulence_(hypervirulence)	PHI:568,PHI:6978,PHI:2364,PHI:2043,PHI:7911,PHI:2207,PHI:569,PHI:2204,PHI:4246,PHI:7912,PHI:2209,PHI:2206,PHI:2208	1	CfTom1	1	PF00331,PF00734	1	GH10,CBM1	0.0	0.07	1	1	0.72	0	0	43774.61	422	-1.0	6.2266	11	176	277	134	44	260	70	36	34	0.7	0.0	0.0	0.0	1	1	1	1	1	1	0	1	13.93	13.96	0.739130434782609
PWO07617.1	-0.19147974	5.401593	5.999593	.	.	.	unaffected_pathogenicity,effector_(plant_avirulence_determinant)	PHI:1575,PHI:3378,PHI:1581,PHI:3216	1	MoCDIP4	1	PF03443	1	AA9	0.0	0.067	1	1	0.58	0	0	52476.47	503	-13.5	4.5956	14	196	339	139	40	292	103	46	57	0.608695652173913	0.0	0.0	0.0	1	1	1	1	1	1	0	0	14.63	14.64	0.0
PWO14298.1	-0.1970585	-0.356621499999999	4.5773785	.	.	.	reduced_virulence	PHI:2058	0	.	0	.	0	.	0.0	0.011	1	1	0.03	0	0	106476.42	975	4.0	7.4961	2	312	519	296	73	477	296	152	144	1.11214953271028	1.0	0.0	0.0	1	1	1	1	0	1	0	1	20.13	20.69	0.782608695652174
PWO11328.1	-0.19954884	-9.3127865	-4.4467865	.	.	.	.	.	0	.	0	.	0	.	0.0	0.189	0	1	0.31	0	1	36272.26	330	15.5	10.3359	2	104	173	111	44	207	55	36	19	0.975308641975309	0.0	0.0	0.0	1	1	1	1	1	1	4	4	0.03	87.85	0.0
PWO11401.1	-0.20372742	6.5722185	1.3762185	.	.	.	.	.	0	.	0	.	0	.	0.992	0.874	1	1	0.33	1	0	10707.4	97	7.0	10.4649	0	30	51	29	9	53	23	15	8	1.28571428571429	.	.	.	1	1	0	0	0	0	1	1	22.26	22.26	0.521739130434783
PWO15613.1	-0.20604515	-0.700536000000001	5.209464	.	.	.	.	.	0	.	0	.	0	GH16	0.0	0.015	1	1	0.83	0	0	44372.41	432	-1.5	5.7718	5	189	300	118	40	252	62	31	31	0.626760563380282	0.0	0.0	0.0	1	1	1	1	1	1	0	0	0.03	0.58	0.0
PWO10606.1	-0.2080701	-3.2217	2.7243	.	.	.	.	.	0	.	0	.	0	.	0.0	0.00900000000000001	1	1	0.74	1	0	21471.07	213	0.5	7.0051	0	109	148	61	17	121	19	10	9	0.507246376811594	1.0	0.0	0.0	1	1	1	1	1	1	1	0	5.02	15.77	0.0
PWO18240.1	-0.21263719	5.945094	4.571094	.	.	.	.	.	0	.	0	.	0	.	0.997	0.232	1	1	0.41	0	0	7219.71	68	1.5	8.0302	1	18	38	31	5	50	8	5	3	0.555555555555556	.	.	.	1	1	1	0	0	1	0	0	1.17	1.28	0.0
PWO12402.1	-0.21349275	1.0891355	5.7951355	.	.	.	reduced_virulence,unaffected_pathogenicity	PHI:3347,PHI:1046	0	.	0	.	0	AA7	0.0	0.0490000000000001	1	1	0.3	0	0	54114.8	500	-3.5	5.6851	6	168	274	169	59	305	90	45	45	0.935483870967742	0.0	1.0	0.0	1	1	1	1	1	1	0	0	0.25	0.3	0.0
PWO18584.1	-0.21373892	5.913855	5.121855	.	.	.	.	.	0	.	0	.	0	.	0.818	0.314	1	1	0.41	0	0	20146.69	193	2.0	9.0947	1	72	108	83	12	125	24	13	11	0.821428571428571	0.0	0.0	0.0	1	1	1	1	1	1	0	1	19.69	24.84	0.717391304347826
PWO06215.1	-0.21872914	5.53723	-0.28877	.	.	.	.	.	0	.	0	.	0	.	1.0	0.971	0	0	0.37	0	0	12246.03	108	5.0	8.0638	12	35	58	19	11	55	32	19	13	1.8125	.	.	.	0	0	0	0	0	0	0	0	0.0	0.0	0.0
PWO10216.1	-0.22436088	-6.4425055	-0.5085055	.	.	.	reduced_virulence,unaffected_pathogenicity,lethal,loss_of_pathogenicity	PHI:1187,PHI:1044,PHI:1258,PHI:6971,PHI:1241,PHI:146,PHI:3088,PHI:9022,PHI:1204,PHI:100,PHI:1240,PHI:7724,PHI:427,PHI:7811,PHI:393,PHI:1212,PHI:428,PHI:4941,PHI:9481,PHI:7725,PHI:1178,PHI:2370,PHI:2162,PHI:1177,PHI:2407,PHI:36,PHI:2317,PHI:7810,PHI:158,PHI:341,PHI:1213,PHI:227,PHI:371	0	.	0	.	0	.	0.0	0.011	0	0	0.0	0	0	215329.76	1967	-2.5	6.4381	14	647	1107	487	149	943	544	283	261	0.660044150110375	.	.	.	0	0	0	0	0	0	0	0	0.0	0.0	0.0
PWO18061.1	-0.23452479	-9.9689525	-3.9929525	.	.	.	.	.	0	.	0	.	0	.	0.0	0.004	0	1	0.61	0	1	7000.03	73	1.5	8.8216	0	42	53	26	5	48	2	2	0	0.37037037037037	0.0	0.0	0.0	1	1	1	1	0	1	1	2	29.19	39.07	0.608695652173913
PWO10936.1	-0.23546165	0.273513	-0.506487	.	.	.	.	.	0	.	0	.	0	.	0.598	0.532	0	0	0.07	0	0	22868.95	208	-5.5	4.9163	1	64	114	66	24	115	53	25	28	0.978723404255319	.	.	.	0	0	0	0	0	0	0	0	0.02	0.72	0.0
PWO10336.1	-0.2363702	-6.398027	-0.506027	.	.	.	.	.	0	.	0	.	0	.	0.0	0.018	0	0	0.13	0	0	57620.83	537	0.5	6.5876	8	179	296	170	47	314	127	66	61	0.832167832167832	.	.	.	0	0	0	0	0	0	0	0	0.0	0.26	0.0
PWO14198.1	-0.23862076	-0.3777275	-0.4797275	.	.	.	.	.	0	.	0	.	0	.	0.481	0.536	0	0	0.3	0	0	28078.01	260	0.5	6.6078	2	88	144	81	24	144	62	33	29	0.903225806451613	.	.	.	0	0	0	0	0	0	0	0	0.0	0.02	0.0
PWO14561.1	-0.2420528	9.5815865	-0.8544135	.	.	.	reduced_virulence,unaffected_pathogenicity	PHI:6206,PHI:2477,PHI:7143,PHI:277,PHI:7735,PHI:249,PHI:7734,PHI:6199,PHI:7181,PHI:213	0	.	1	PF00160	0	.	0.971	0.935	0	0	0.64	0	0	24181.28	222	7.0	9.5036	2	75	128	52	30	122	51	30	21	1.09090909090909	.	.	.	0	0	0	0	0	0	0	0	0.0	0.01	0.0
PWO10552.1	-0.24910963	-6.3891795	-0.4971795	.	.	.	.	.	0	.	0	.	0	.	0.0	0.018	0	0	0.18	0	0	49797.54	464	-11.0	5.3607	11	158	267	156	42	259	113	56	57	0.778846153846154	.	.	.	0	0	0	0	0	0	0	0	0.0	0.01	0.0
PWO12487.1	-0.253941	-1.442699	-0.508699	.	.	.	loss_of_pathogenicity,unaffected_pathogenicity	PHI:8876	0	.	0	.	0	.	0.0	0.011	0	0	0.03	0	0	135543.15	1240	0.0	6.5146	11	412	683	376	103	618	285	149	136	0.915254237288135	.	.	.	0	0	0	0	0	0	0	0	0.0	0.02	0.0
PWO08388.1	-0.2557068	0.491447500000002	5.3394475	.	.	.	.	.	0	.	0	.	0	.	0.00900000000000001	0.183	1	1	0.57	0	0	29924.62	282	-5.5	4.7104	8	108	188	75	22	150	46	21	25	0.946428571428571	0.0	0.0	0.0	1	1	1	1	1	1	0	0	0.24	0.28	0.0
PWO11388.1	-0.25858003	-1.726638	-0.500638	.	.	.	reduced_virulence,unaffected_pathogenicity	PHI:3277,PHI:4903,PHI:9519,PHI:2255,PHI:5034,PHI:6517,PHI:2256,PHI:668,PHI:587,PHI:9524,PHI:881	0	.	0	.	0	.	0.017	0.612	0	0	0.35	0	0	38280.74	353	-3.0	6.0783	14	115	192	98	39	204	93	48	45	1.05952380952381	.	.	.	0	0	0	0	0	0	0	0	0.0	0.38	0.0
PWO14490.1	-0.26114893	2.0096005	-0.4563995	.	.	.	.	.	0	.	0	.	0	.	0.952	0.459	0	0	0.43	0	0	13636.78	129	6.0	8.8992	4	48	78	36	7	73	26	17	9	0.472222222222222	.	.	.	0	0	0	0	0	0	0	0	0.39	0.39	0.0
PWO07712.1	-0.26355708	4.41046	0.27646	.	.	.	.	.	0	.	0	.	0	.	0.898	0.791	1	1	0.55	1	0	13859.95	126	7.5	10.3514	0	41	67	35	16	76	26	17	9	0.941176470588235	.	.	.	1	0	0	0	0	0	1	1	22.89	22.89	1.0
PWO14067.1	-0.26469916	2.0226655	-0.4793345	.	.	.	.	.	0	.	0	.	0	.	1.0	0.417	0	0	0.13	0	0	8460.73	80	9.0	11.072	0	27	44	19	1	40	25	17	8	0.571428571428571	.	.	.	0	0	0	0	0	0	0	0	0.0	0.0	0.0
PWO06340.1	-0.2672969	-0.4835425	-0.5375425	.	.	.	increased_virulence_(hypervirulence),reduced_virulence,lethal,unaffected_pathogenicity,loss_of_pathogenicity	PHI:2312,PHI:2269,PHI:2802,PHI:5440,PHI:2022,PHI:2844,PHI:5272,PHI:5271,PHI:8929,PHI:685,PHI:7696,PHI:6956	0	.	0	.	0	.	0.341	0.668	0	0	0.5	0	0	25209.91	236	3.0	7.795	3	86	137	75	17	129	49	27	22	1.02040816326531	.	.	.	0	0	0	0	0	0	0	0	0.0	0.05	0.0
PWO09700.1	-0.27311105	5.1646525	-0.3133475	.	.	.	.	.	0	.	0	.	0	.	0.964	0.949	0	0	0.66	0	0	10967.37	99	2.5	8.9764	1	34	55	28	10	51	23	13	10	1.18181818181818	.	.	.	0	0	0	0	0	0	0	0	0.01	0.01	0.0
PWO14052.1	-0.27375054	-4.442404	-0.500404	.	.	.	.	.	0	.	0	.	0	.	0.002	0.341	0	0	0.22	0	0	37663.83	348	-9.0	4.851	5	105	183	119	32	198	90	42	48	1.11627906976744	.	.	.	0	0	0	0	0	0	0	0	0.0	0.05	0.0
PWO14214.1	-0.27375054	0.561993	-0.502007	.	.	.	loss_of_pathogenicity,reduced_virulence,unaffected_pathogenicity	PHI:9353,PHI:9354,PHI:504,PHI:8963,PHI:9319,PHI:8862,PHI:415	0	.	0	.	0	.	0.001	0.343	0	0	0.12	0	0	38985.75	365	-4.5	5.4734	4	115	199	122	26	208	93	46	47	1.02298850574713	.	.	.	0	0	0	0	0	0	0	0	0.0	0.06	0.0
PWO07609.1	-0.27423984	-2.0415835	-5.2095835	.	.	.	.	.	0	.	0	.	0	.	0.847	0.681	0	1	0.7	0	1	17776.87	169	0.5	6.6208	5	62	104	41	19	100	29	16	13	0.647058823529412	.	.	.	1	0	0	0	0	1	1	2	33.66	33.66	0.96875
PWO18003.1	-0.27459472	-5.3258	-0.5078	.	.	.	.	.	0	.	0	.	0	.	0.0	0.197	0	0	0.18	0	0	36641.56	339	8.0	8.1113	8	127	203	71	33	168	65	39	26	0.593023255813954	.	.	.	0	0	0	0	0	0	0	0	0.0	0.0	0.0
PWO08020.1	-0.27623868	-0.247677999999999	5.698322	.	.	.	.	.	0	.	0	.	0	.	0.0	0.00900000000000001	1	1	0.44	0	0	78196.8	709	-10.5	5.0725	7	220	401	199	92	394	137	66	71	1.06832298136646	0.0	0.0	0.0	1	0	1	1	1	1	0	0	0.11	0.14	0.0
PWO13326.1	-0.2772529	-3.0541665	2.7118335	.	.	.	.	.	0	.	0	.	0	.	0.0	0.039	1	1	0.77	1	0	30123.56	298	-2.5	4.8106	4	138	194	91	18	167	30	14	16	0.516129032258065	0.0	1.0	0.0	1	1	1	1	1	1	1	1	0.12	22.18	0.0
PWO09372.1	-0.27976763	5.0067775	0.8787775	.	.	.	.	.	0	.	0	.	0	.	0.976	0.712	1	1	0.27	1	0	26192.56	239	2.5	7.4155	1	89	139	50	31	124	57	31	26	0.671428571428571	.	.	.	1	1	0	0	0	0	1	1	22.27	22.27	0.739130434782609
PWO08972.1	-0.28116614	8.2530215	3.0030215	.	.	.	.	.	0	.	0	.	0	.	0.999	0.876	1	1	0.48	0	0	10276.86	96	3.5	8.508	4	35	56	26	11	61	22	13	9	0.7	.	.	.	1	1	0	0	0	0	0	0	0.41	0.41	0.0
PWO13249.1	-0.28277963	7.8717615	4.5357615	.	.	.	.	.	0	.	0	.	0	.	0.999	0.557	1	1	0.45	0	0	14138.28	129	9.0	9.4275	4	44	68	45	11	70	35	24	11	0.5	.	.	.	1	1	1	0	1	1	0	0	9.36	9.36	0.0
PWO12718.1	-0.28324658	-0.0158704999999995	4.7421295	.	.	.	.	.	0	.	0	.	0	.	0.0	0.207	1	1	0.21	0	0	43301.42	389	2.0	6.8229	5	112	197	129	48	223	91	49	42	0.965116279069768	0.0	0.0	0.0	1	1	1	1	1	1	0	0	9.63	10.19	0.0
PWO15704.1	-0.28377587	-6.455548	-0.509548	.	.	.	.	.	0	.	0	.	0	.	0.0	0.00900000000000001	0	0	0.13	0	0	62911.42	578	7.5	7.8996	8	212	335	153	50	283	131	72	59	0.852459016393443	.	.	.	0	0	0	0	0	0	0	0	0.0	1.45	0.0
PWO10714.1	-0.2847281	4.555247	4.877247	.	.	.	loss_of_pathogenicity,reduced_virulence	PHI:6986,PHI:5394	0	.	0	.	0	.	0.0	0.113	1	1	0.0	0	0	47776.93	420	0.5	6.5464	9	103	185	101	53	212	146	78	68	1.0609756097561	0.0	0.0	0.0	1	1	1	1	1	1	0	1	16.57	16.57	0.944444444444444
PWO14882.1	-0.28563446	4.390163	-0.559837	.	.	.	.	.	0	.	0	.	0	.	0.996	0.829	0	0	0.28	0	0	22058.17	213	10.0	10.2901	2	83	129	62	13	122	45	29	16	0.711864406779661	.	.	.	0	0	0	0	0	0	0	0	0.07	0.17	0.0
PWO06436.1	-0.28674823	5.38572	5.49972	.	.	.	.	.	0	.	0	.	0	.	0.5	0.481	1	1	0.59	0	0	6043.03	55	1.0	7.7963	2	18	30	19	5	33	7	4	3	1.36363636363636	0.0	0.0	0.0	1	1	0	1	1	1	0	1	20.7	20.7	0.739130434782609
PWO08191.1	-0.2893762	5.553068	-0.044932	.	.	.	.	.	0	.	0	.	0	.	1.0	0.933	0	0	0.72	0	0	8880.52	82	8.0	9.6508	6	30	49	24	7	48	17	13	4	0.789473684210526	.	.	.	0	0	0	0	0	0	0	0	0.27	0.3	0.0
PWO05774.1	-0.28980184	-0.437001499999999	5.3889985	.	.	.	.	.	0	.	0	.	0	.	0.0	0.029	1	1	0.02	0	0	106403.33	923	7.0	6.8702	23	248	422	233	126	461	275	149	126	1.36875	1.0	0.0	0.0	1	0	1	1	1	1	0	0	2.5	2.8	0.0
PWO12299.1	-0.29033804	-5.9504	-0.5024	.	.	.	.	.	0	.	0	.	0	.	0.013	0.079	0	0	0.39	0	0	11297.48	112	-15.0	3.805	0	46	67	45	5	67	33	9	24	0.51219512195122	.	.	.	0	0	0	0	0	0	0	0	0.23	2.79	0.0
PWO08111.1	-0.29211867	-6.1308	-0.5088	.	.	.	.	.	0	.	0	.	0	.	0.0	0.0629999999999999	0	0	0.24	0	0	48743.91	457	-10.0	4.8417	2	150	273	128	34	244	108	50	58	0.643835616438356	.	.	.	0	0	0	0	0	0	0	0	0.0	0.0	0.0
PWO15811.1	-0.29211867	-5.945611	-0.503611	.	.	.	.	.	0	.	0	.	0	.	0.0	0.093	0	0	0.25	0	0	46875.26	440	-0.5	6.4227	1	159	252	147	43	253	102	53	49	0.768595041322314	.	.	.	0	0	0	0	0	0	0	0	0.0	0.01	0.0
PWO17666.1	-0.295601	-0.9908105	4.9491895	.	.	.	.	.	0	.	0	.	0	.	0.0	0.01	1	1	0.28	0	0	58031.18	522	-14.5	4.7707	2	157	282	150	71	305	119	55	64	0.798449612403101	0.0	0.0	0.0	1	1	0	1	0	1	0	0	0.1	0.14	0.0
PWO18413.1	-0.30048245	3.413296	-0.510704	.	.	.	increased_virulence_(hypervirulence),reduced_virulence,unaffected_pathogenicity,lethal,loss_of_pathogenicity	PHI:7485,PHI:2802,PHI:5440,PHI:2022,PHI:2837,PHI:5271,PHI:8929,PHI:3866,PHI:685,PHI:7696,PHI:6956,PHI:59,PHI:2247,PHI:2312,PHI:2835,PHI:4077,PHI:2269,PHI:2844,PHI:5272,PHI:7511,PHI:3301,PHI:2836,PHI:784,PHI:9460	0	.	0	.	0	.	0.981	0.673	0	0	0.32	0	0	28390.46	268	1.5	6.9187	8	97	159	88	24	161	66	35	31	0.888888888888889	.	.	.	0	0	0	0	0	0	0	0	0.07	0.08	0.0
PWO18158.1	-0.30465335	-10.461375	-4.521375	.	.	.	.	.	0	.	0	.	0	.	0.0	0.01	0	1	0.8	0	1	133199.76	1358	-17.0	4.695	2	644	977	403	40	784	120	54	66	0.346666666666667	0.0	0.0	0.0	1	0	1	1	1	1	1	2	17.46	40.07	1.0
PWO14377.1	-0.3147366	-5.4801065	-0.2121065	.	.	.	.	.	0	.	0	.	0	.	0.0	0.122	0	0	0.46	0	0	34955.85	312	-14.5	4.3188	4	104	168	78	52	175	58	23	35	1.10144927536232	.	.	.	0	0	0	0	0	0	0	0	0.0	0.06	0.0
PWO13522.1	-0.3214292	-0.283635999999999	5.644364	.	.	.	.	.	0	.	0	.	0	.	0.0	0.012	1	1	0.2	0	0	46340.34	439	-12.0	4.5823	0	159	250	117	18	230	100	44	56	0.627272727272727	0.0	0.0	0.0	1	1	1	1	1	1	0	0	1.59	1.74	0.0
PWO18770.1	-0.3266515	6.0248005	-0.1571995	.	.	.	.	.	0	.	0	.	1	CBM50	0.423	0.774	0	0	0.97	0	0	26109.45	249	9.0	8.3233	15	114	170	60	26	144	41	26	15	0.771428571428571	.	.	.	0	0	0	0	0	0	0	0	0.63	0.65	0.0
PWO15488.1	-0.32716185	1.673897	4.415897	.	.	.	.	.	0	.	0	.	0	.	0.159	0.384	1	1	0.83	0	0	22907.08	215	0.5	6.6758	6	74	136	59	24	131	26	14	12	0.947368421052632	.	.	.	1	0	0	0	0	1	0	0	6.19	11.56	0.0
PWO11954.1	-0.3278796	1.1994525	5.7914525	.	.	.	reduced_virulence	PHI:5188	0	.	0	.	0	.	0.0	0.0679999999999999	1	1	0.56	0	0	48258.07	437	-6.5	5.2421	3	125	231	125	51	251	88	43	45	1.02083333333333	0.0	0.0	0.0	1	1	1	1	1	1	0	0	0.89	1.34	0.0
PWO10878.1	-0.3300907	-0.0867175000000002	4.8532825	.	.	.	reduced_virulence	PHI:6227	0	.	0	.	0	GT24,GT8	0.0	0.01	1	1	0.0	0	0	168201.85	1508	-28.5	5.191	6	412	739	478	167	810	393	191	202	1.08653846153846	1.0	0.0	0.0	1	0	1	1	1	1	0	0	1.73	1.74	0.0
PWO08121.1	-0.3330065	4.296549	4.996549	.	.	.	loss_of_pathogenicity,reduced_virulence	PHI:5393,PHI:352	0	.	1	PF00187	0	AA5_1,AA5_2,AA5,CBM18	0.0	0.0500000000000001	1	1	0.83	0	0	87456.53	825	6.5	7.3235	32	315	523	191	79	478	132	72	60	0.754385964912281	0.0	0.0	0.0	1	0	0	1	1	0	0	0	1.17	2.32	0.0
PWO15763.1	-0.33512086	2.689924	-0.490076	.	.	.	.	.	0	.	0	.	0	.	0.823	0.707	0	0	0.78	0	0	27744.18	258	2.0	7.5083	7	92	157	72	25	144	55	29	26	1.046875	.	.	.	0	0	0	0	0	0	0	0	0.0	0.01	0.0
PWO14859.1	-0.33527416	-0.500805500000001	5.4151945	.	.	.	.	.	0	.	0	.	0	.	0.0	0.014	1	1	0.12	0	0	60036.19	535	-4.0	6.1699	12	179	296	96	68	234	148	77	71	1.03030303030303	1.0	0.0	0.0	1	0	1	1	1	1	0	0	0.64	0.64	0.0
PWO06218.1	-0.3535726	0.142564499999999	3.7605645	.	.	.	.	.	0	.	0	.	0	.	0.004	0.393	1	1	0.26	0	0	36407.98	328	-3.0	5.8679	0	99	174	105	44	183	79	40	39	1.02666666666667	.	.	.	0	0	1	0	0	0	0	0	0.01	11.07	0.0
PWO12867.1	-0.3557338	-1.587612	2.768388	.	.	.	.	.	0	.	0	.	0	.	0.0	0.274	1	1	0.33	1	0	41784.43	381	-7.0	4.9573	4	119	211	125	41	223	80	38	42	0.925531914893617	0.0	0.0	0.0	1	1	1	1	1	1	1	1	2.51	20.18	0.0
PWO11583.1	-0.3557338	-0.0339284999999998	2.6240715	.	.	.	.	.	0	.	0	.	0	.	0.286	0.271	1	1	0.1	1	0	25810.55	232	-6.5	4.6103	2	65	124	82	27	140	45	20	25	0.811320754716981	0.0	0.0	0.0	1	1	1	1	1	1	1	1	0.12	22.81	0.0
PWO17983.1	-0.35658115	3.0569525	-0.5130475	.	.	.	.	.	0	.	0	.	0	.	0.845	0.75	0	0	0.66	0	0	24668.77	229	-1.5	6.215	4	85	124	62	27	128	51	27	24	0.927272727272727	.	.	.	0	0	0	0	0	0	0	0	0.01	0.01	0.0
PWO14801.1	-0.35769498	-2.0101305	-0.5021305	.	.	.	reduced_virulence,unaffected_pathogenicity	PHI:4903,PHI:3277,PHI:9519,PHI:5034,PHI:6517,PHI:2256,PHI:668,PHI:587,PHI:4616,PHI:9524,PHI:881	0	.	0	.	0	.	0.099	0.483	0	0	0.16	0	0	36269.64	342	-0.5	6.4206	9	112	195	108	31	209	83	44	39	0.67032967032967	.	.	.	0	0	0	0	0	0	0	0	0.0	0.07	0.0
PWO13889.1	-0.36111093	2.2930045	-0.5029955	.	.	.	.	.	0	.	0	.	0	.	0.9	0.566	0	0	0.14	0	0	15327.73	144	-5.0	4.5083	2	47	78	45	14	94	28	12	16	0.714285714285714	.	.	.	0	0	0	0	0	0	0	0	0.07	0.09	0.0
PWO11866.1	-0.3612327	2.0130175	-0.5009825	.	.	.	.	.	0	.	0	.	0	.	0.725	0.694	0	0	0.41	0	0	24649.91	224	-1.0	6.2259	2	68	122	71	26	121	54	28	26	0.92156862745098	.	.	.	0	0	0	0	0	0	0	0	0.0	0.0	0.0
PWO09796.1	-0.3612327	-4.7110245	-0.5030245	.	.	.	reduced_virulence	PHI:1047	0	.	0	.	0	.	0.0	0.132	0	0	0.13	0	0	37932.06	338	-7.0	5.0609	3	95	179	98	42	184	96	46	50	1.1304347826087	.	.	.	0	0	0	0	0	0	0	0	0.77	0.77	0.0
PWO13023.1	-0.361656	2.0140825	-0.5059175	.	.	.	.	.	0	.	0	.	0	AA3_2	0.915	0.505	0	0	0.49	0	0	20299.86	196	-0.5	6.3283	1	81	123	70	14	109	40	21	19	0.685185185185185	.	.	.	0	0	0	0	0	0	0	0	0.01	0.01	0.0
PWO11840.1	-0.36317992	-0.7619985	5.1840015	.	.	.	.	.	0	.	0	.	0	.	0.0	0.00900000000000001	1	1	0.0600000000000001	0	0	85059.85	725	11.0	7.3949	17	175	298	200	109	371	227	125	102	1.63716814159292	1.0	0.0	0.0	1	1	1	1	1	1	0	0	2.37	3.26	0.0
PWO14435.1	-0.36503768	-0.254452	5.349548	.	.	.	.	.	0	.	0	.	0	.	0.0	0.066	1	1	0.72	0	0	23503.76	235	-0.5	6.2083	3	112	165	77	16	145	23	12	11	0.506024096385542	0.0	0.0	0.0	1	1	1	1	1	1	0	0	0.02	1.85	0.0
PWO10776.1	-0.36503768	-0.652399999999999	5.3236	.	.	.	.	.	0	.	0	.	0	.	0.0	0.004	1	1	0.71	0	0	21848.36	225	3.5	8.0303	1	122	179	82	23	147	16	11	5	0.333333333333333	0.0	0.0	0.0	1	1	1	1	1	1	0	0	0.16	2.1	0.0
PWO07405.1	-0.36685514	4.8985975	-0.1414025	.	.	.	.	.	0	.	0	.	0	.	1.0	0.84	0	0	0.93	0	0	15893.43	148	-4.0	4.3147	7	58	102	30	17	83	20	8	12	1.07894736842105	.	.	.	0	0	0	0	0	0	0	0	0.23	0.24	0.0
PWO16519.1	-0.36897516	-4.313382	-0.507382	.	.	.	reduced_virulence	PHI:7446,PHI:744,PHI:3942	0	.	0	.	0	.	0.0	0.199	0	0	0.1	0	0	46339.91	431	-4.0	5.704	2	139	235	133	39	243	110	55	55	0.935185185185185	.	.	.	0	0	0	0	0	0	0	0	0.0	0.0	0.0
PWO15912.1	-0.37348604	-2.917305	3.016695	.	.	.	.	.	0	.	0	.	0	.	0.0	0.011	1	1	0.15	1	0	105948.2	973	-19.0	5.0015	8	350	556	228	68	439	244	116	128	0.738095238095238	1.0	0.0	0.0	1	1	1	1	1	1	1	0	2.98	5.08	0.0
PWO07090.1	-0.37365013	-8.8679	-4.4999	.	.	.	.	.	0	.	0	.	0	.	0.0	0.272	0	1	0.44	0	1	37897.28	354	6.0	8.467	8	138	220	85	24	176	65	36	29	0.783132530120482	1.0	0.0	0.0	1	1	1	1	1	1	1	2	16.8	42.72	1.0
PWO18663.1	-0.3738975	5.6576875	0.1676875	.	.	.	.	.	0	.	0	.	0	.	1.0	0.915	0	0	0.85	0	0	8216.32	76	-0.5	5.6501	4	26	50	22	9	45	12	6	6	1.17647058823529	.	.	.	0	0	0	0	0	0	0	0	0.54	0.54	0.0
PWO09680.1	-0.37428528	-1.4447725	-0.5027725	.	.	.	unaffected_pathogenicity	PHI:1634	0	.	0	.	0	.	0.514	0.329	0	0	0.08	0	0	16474.2	153	-8.5	4.4972	3	53	90	42	14	83	42	18	24	0.488372093023256	.	.	.	0	0	0	0	0	0	0	0	0.0	0.0	0.0
PWO12004.1	-0.37801552	2.48635	4.55635	.	.	.	.	.	0	.	0	.	0	.	0.463	0.192	1	1	0.14	0	0	8108.63	72	1.5	7.8171	2	22	35	28	11	49	10	6	4	1.5	0.0	0.0	0.0	1	1	1	1	0	1	0	1	27.42	33.74	0.652173913043478
PWO16232.1	-0.38335472	10.0641055	5.1561055	.	.	.	.	.	0	.	0	.	0	.	0.969	0.849	1	1	0.22	0	0	16655.96	146	7.5	8.9511	3	44	71	47	25	80	35	23	12	1.48148148148148	0.0	0.0	0.0	1	1	0	1	1	0	0	0	0.06	0.07	0.0
PWO11024.1	-0.38574278	1.0168145	5.7468145	.	.	.	reduced_virulence	PHI:7968,PHI:785	0	.	0	.	0	GH125	0.0	0.045	1	1	0.35	0	0	59851.53	530	-7.0	5.3119	7	162	276	137	69	286	110	54	56	1.14563106796117	0.0	0.0	0.0	1	1	1	1	1	1	0	0	0.12	0.13	0.0
PWO14949.1	-0.38765758	-1.23418	4.69382	.	.	.	increased_virulence_(hypervirulence),reduced_virulence,lethal,unaffected_pathogenicity,loss_of_pathogenicity	PHI:7173,PHI:4194,PHI:9266,PHI:2357,PHI:2534,PHI:3258	0	.	0	.	0	.	0.0	0.012	1	1	0.0500000000000001	0	0	58204.6	517	12.0	8.7602	3	153	248	154	67	284	138	79	59	0.981132075471698	0.0	0.0	1.0	1	1	1	1	1	1	0	1	16.53	24.5	0.826086956521739
PWO16818.1	-0.39055014	4.5171325	-0.2828675	.	.	.	.	.	0	.	0	.	0	.	0.998	0.802	0	0	0.59	0	0	18863.86	173	6.5	8.7503	7	72	106	36	19	94	35	21	14	0.625	.	.	.	0	0	0	0	0	0	0	0	0.0	0.0	0.0
PWO16743.1	-0.39133006	4.7149985	-0.4870015	.	.	.	.	.	0	.	0	.	0	.	1.0	0.867	0	0	0.55	0	0	22656.4	208	0.5	6.6354	14	72	127	46	15	105	42	22	20	1.14285714285714	.	.	.	0	0	0	0	0	0	0	0	0.0	0.0	0.0
PWO06247.1	-0.39438403	1.581195	-0.502805	.	.	.	reduced_virulence,increased_virulence_(hypervirulence),unaffected_pathogenicity	PHI:668,PHI:9524,PHI:6517,PHI:5034,PHI:881,PHI:7708,PHI:2256	0	.	0	.	0	.	0.026	0.488	0	0	0.39	0	0	39243.15	366	-0.5	6.3991	14	121	211	106	34	220	86	45	41	0.777777777777778	.	.	.	0	0	0	0	0	0	0	0	0.0	0.11	0.0
PWO06074.1	-0.39438403	-3.4145975	-0.5025975	.	.	.	reduced_virulence,unaffected_pathogenicity	PHI:2255,PHI:9524,PHI:587,PHI:6517,PHI:2256	0	.	0	.	0	.	0.0550000000000001	0.293	0	0	0.23	0	0	35882.43	335	-4.5	5.5911	11	113	188	123	33	216	78	39	39	0.670212765957447	.	.	.	0	0	0	0	0	0	0	0	0.0	0.5	0.0
PWO07855.1	-0.39602304	-1.076577	4.563423	.	.	.	.	.	0	.	0	.	0	.	0.0	0.0600000000000001	1	1	0.11	0	0	37540.59	350	4.5	8.1102	1	115	204	80	24	188	74	41	33	0.485436893203883	.	.	.	1	1	1	0	1	1	0	0	0.51	0.51	0.0
PWO11770.1	-0.39792347	6.174947	-0.213053	.	.	.	reduced_virulence,unaffected_pathogenicity	PHI:1663,PHI:1670,PHI:2189	0	.	0	.	0	.	1.0	0.898	0	0	0.65	0	0	19436.28	189	9.5	8.0309	21	102	124	22	19	105	41	27	14	0.435483870967742	.	.	.	0	0	0	0	0	0	0	0	0.0	0.0	0.0
PWO12666.1	-0.4011866	-3.085395	-0.523395	.	.	.	increased_virulence_(hypervirulence),reduced_virulence,lethal,unaffected_pathogenicity	PHI:7485,PHI:2312,PHI:4077,PHI:2269,PHI:6957,PHI:2802,PHI:784,PHI:2844,PHI:5272,PHI:2247,PHI:9460,PHI:5271,PHI:8929,PHI:3866,PHI:7696,PHI:6956	0	.	0	.	0	.	0.134	0.439	0	0	0.37	0	0	28759.69	266	-1.0	6.2328	0	90	143	87	25	145	52	27	25	0.885245901639344	.	.	.	0	0	0	0	0	0	0	0	0.16	0.18	0.0
PWO07046.1	-0.40390015	7.254708	2.604708	.	.	.	.	.	0	.	0	.	0	.	0.994	0.781	1	1	0.48	0	0	10778.34	102	2.5	7.7861	3	37	63	37	7	58	20	12	8	0.52	.	.	.	0	1	0	0	0	0	0	0	0.02	0.02	0.0
PWO11760.1	-0.40810817	-6.311619	-0.503619	.	.	.	.	.	0	.	0	.	0	.	0.0	0.032	0	0	0.45	0	0	46022.84	429	-7.5	5.528	9	166	244	137	38	226	96	48	48	0.71875	.	.	.	0	0	0	0	0	0	0	0	0.0	0.01	0.0
PWO13275.1	-0.40965736	4.090319	-0.529681	.	.	.	.	.	0	.	0	.	0	.	0.997	0.773	0	0	0.37	0	0	16100.52	149	2.0	7.0603	1	41	82	56	14	89	39	22	17	0.743589743589744	.	.	.	0	0	0	0	0	0	0	0	0.03	0.03	0.0
PWO09552.1	-0.40975595	1.2972375	-0.4987625	.	.	.	loss_of_pathogenicity	PHI:3915	0	.	0	.	0	.	0.0550000000000001	0.411	0	0	0.4	0	0	31592.76	291	-8.0	4.7547	6	98	162	83	32	168	70	32	38	0.9	.	.	.	0	0	0	0	0	0	0	0	0.0	0.03	0.0
PWO14523.1	-0.41034096	-0.495482	5.450518	.	.	.	.	.	0	.	0	.	0	.	0.0	0.00900000000000001	1	1	0.34	0	0	61577.9	543	-13.5	4.7688	4	152	285	148	78	292	113	52	61	1.36274509803922	0.0	0.0	0.0	1	1	1	1	0	1	0	0	0.51	0.57	0.0
PWO15573.1	-0.41034096	-0.1947995	5.7512005	.	.	.	.	.	0	.	0	.	0	.	0.0	0.00900000000000001	1	1	0.33	0	0	60864.65	548	-17.5	4.4673	6	167	302	148	72	310	103	44	59	1.11016949152542	0.0	0.0	0.0	1	1	1	1	1	1	0	0	0.16	0.18	0.0
PWO14335.1	-0.41109198	-1.315888	4.660112	.	.	.	.	.	0	.	0	.	0	.	0.0	0.004	1	1	0.71	0	0	23491.06	239	-9.0	3.9013	4	133	171	78	14	137	23	7	16	0.435897435897436	0.0	0.0	0.0	1	1	1	1	1	1	0	0	0.85	13.26	0.0
PWO19388.1	-0.41109198	-3.086814	2.883186	.	.	.	.	.	0	.	0	.	0	.	0.0	0.005	1	1	0.7	1	0	22214.95	222	-4.5	4.3653	2	116	168	69	18	125	15	6	9	0.590163934426229	0.0	0.0	0.0	1	1	1	1	1	1	0	1	1.35	19.13	0.0
PWO12862.1	-0.41109198	3.98995	4.88795	.	.	.	.	.	0	.	1	PF05730	0	.	0.0	0.017	1	1	0.66	0	0	23056.6	238	-8.0	3.9014	8	143	178	91	11	138	20	6	14	0.418918918918919	0.0	0.0	0.0	1	1	1	1	1	1	0	0	0.02	1.43	0.0
PWO11014.1	-0.41119504	-1.387678	4.582322	.	.	.	.	.	0	.	0	.	0	.	0.0	0.005	1	1	0.78	0	0	20614.26	193	-4.5	4.4988	0	88	120	63	15	92	21	9	12	0.842105263157895	0.0	0.0	0.0	1	1	1	1	1	1	0	0	0.21	0.79	0.0
PWO09638.1	-0.41242564	-0.512363500000001	5.0076365	.	.	.	unaffected_pathogenicity	PHI:716	0	.	0	.	0	AA7	0.0	0.08	1	1	0.62	0	0	53628.71	492	9.0	8.1278	4	168	274	152	68	279	100	58	42	1.05263157894737	0.0	0.0	0.0	1	0	0	1	1	1	0	0	0.27	0.55	0.0
PWO12745.1	-0.41299248	0.1311545	5.0711545	.	.	.	reduced_virulence	PHI:4231	0	.	0	.	0	.	0.0	0.01	1	1	0.26	0	0	54584.06	486	-22.5	4.7488	3	113	262	136	76	261	145	67	78	1.28571428571429	0.0	0.0	0.0	1	0	1	1	1	1	0	0	0.65	0.65	0.0
PWO13282.1	-0.41442817	-6.30915	-0.50715	.	.	.	.	.	0	.	0	.	0	.	0.0	0.033	0	0	0.12	0	0	57901.58	525	-7.5	5.5086	2	175	296	125	54	244	143	71	72	0.740157480314961	.	.	.	0	0	0	0	0	0	0	0	0.0	0.0	0.0
PWO08917.1	-0.41442817	-6.233152	-0.509152	.	.	.	.	.	0	.	0	.	0	.	0.0	0.046	0	0	0.11	0	0	160483.43	1516	-14.5	5.5333	4	567	922	394	115	777	357	177	180	0.618390804597701	.	.	.	0	0	0	0	0	0	0	0	0.0	0.01	0.0
PWO05759.1	-0.41442817	-6.3098	-0.5078	.	.	.	.	.	0	.	0	.	0	.	0.0	0.033	0	0	0.17	0	0	58582.21	532	-7.5	5.5136	2	182	301	125	54	244	145	72	73	0.734375	.	.	.	0	0	0	0	0	0	0	0	0.0	0.0	0.0
PWO08358.1	-0.41442817	-6.3098	-0.5078	.	.	.	.	.	0	.	0	.	0	.	0.0	0.033	0	0	0.17	0	0	58582.21	532	-7.5	5.5136	2	182	301	125	54	244	145	72	73	0.734375	.	.	.	0	0	0	0	0	0	0	0	0.0	0.0	0.0
PWO08444.1	-0.41442817	-6.3098	-0.5078	.	.	.	.	.	0	.	0	.	0	.	0.0	0.033	0	0	0.17	0	0	58582.21	532	-7.5	5.5136	2	182	301	125	54	244	145	72	73	0.734375	.	.	.	0	0	0	0	0	0	0	0	0.0	0.0	0.0
PWO17832.1	-0.41585398	-2.17896	3.16104	.	.	.	.	.	0	.	0	.	0	.	0.0	0.11	1	1	0.39	1	0	40733.1	369	-11.0	4.6926	6	108	207	113	42	207	75	34	41	1.02597402597403	0.0	1.0	0.0	1	1	1	1	1	1	1	1	0.0	18.79	0.0
PWO09782.1	-0.41645098	-6.249806	-0.507806	.	.	.	.	.	0	.	0	.	0	CBM18	0.0	0.043	0	0	0.15	0	0	70606.48	663	-1.5	6.3672	23	254	388	168	59	363	142	75	67	0.729885057471264	.	.	.	0	0	0	0	0	0	0	0	0.0	0.05	0.0
PWO07863.1	-0.4216146	4.6422005	1.0662005	.	.	.	.	.	0	.	0	.	0	.	0.863	0.733	1	1	0.21	1	0	8279.44	74	1.5	8.5168	0	24	39	23	12	43	16	9	7	1.0625	.	.	.	0	1	0	0	0	0	1	0	4.4	4.65	0.0
PWO11946.1	-0.42200518	4.178151	-0.429849	.	.	.	.	.	0	.	0	.	0	.	0.909	0.859	0	0	0.29	0	0	21173.69	194	-3.5	5.2724	3	63	107	54	20	104	47	23	24	0.888888888888889	.	.	.	0	0	0	0	0	0	0	0	0.0	0.01	0.0
PWO10663.1	-0.4239776	-3.1051465	-0.5131465	.	.	.	.	.	0	.	0	.	0	.	0.104	0.464	0	0	0.49	0	0	29302.15	274	8.5	9.3815	4	107	163	84	25	157	51	31	20	0.544303797468354	.	.	.	0	0	0	0	0	0	0	0	0.01	0.11	0.0
PWO18346.1	-0.4305675	-1.3012625	4.5487375	.	.	.	.	.	0	.	0	.	0	.	0.0	0.025	1	1	0.81	0	0	90047.78	936	-21.0	3.8285	3	539	769	242	41	470	45	13	32	0.408560311284047	0.0	1.0	0.0	1	0	1	1	0	1	0	0	1.7	3.09	0.0
PWO13429.1	-0.43139958	-6.2159	-0.5099	.	.	.	.	.	0	.	0	.	0	.	0.0	0.0490000000000001	0	0	0.29	0	0	154628.9	1444	26.0	8.5662	6	499	900	338	105	676	355	201	154	0.751322751322751	.	.	.	0	0	0	0	0	0	0	0	0.0	0.0	0.0
PWO10283.1	-0.4343059	-5.382308	-0.504308	.	.	.	.	.	0	.	0	.	0	.	0.0520000000000001	0.135	0	0	0.59	0	0	17230.01	165	28.5	12.486	0	62	104	45	4	85	46	38	8	0.5	.	.	.	0	0	0	0	0	0	0	0	0.0	0.0	0.0
PWO10943.1	-0.43472606	-2.955726	2.558274	.	.	.	.	.	0	.	0	.	0	GH16	0.0	0.081	1	1	0.39	1	0	38712.97	353	-9.0	4.7523	5	136	212	91	42	178	72	33	39	0.972602739726027	0.0	0.0	0.0	1	1	1	1	1	1	1	0	1.31	2.81	0.0
PWO18268.1	-0.43782127	2.037584	2.499584	.	.	.	.	.	0	.	0	.	0	.	0.402	0.521	1	1	0.32	1	0	27388.69	257	-1.5	6.0023	6	93	155	68	24	140	47	24	23	0.835820895522388	1.0	0.0	0.0	1	1	1	1	1	1	1	1	9.85	32.97	0.0
PWO10877.1	-0.4384091	-3.9014855	1.6365145	.	.	.	.	.	0	.	0	.	0	.	0.0	0.077	1	1	0.0500000000000001	1	0	47383.76	407	1.5	6.6289	9	90	183	94	67	218	135	73	62	1.31707317073171	.	.	.	1	1	1	0	0	0	1	1	18.39	18.39	1.0
PWO12172.1	-0.4384157	-0.963735499999999	4.7362645	.	.	.	.	.	0	.	0	.	0	.	0.001	0.0490000000000001	1	1	0.67	0	0	24964.38	242	-4.0	4.7131	5	113	157	75	23	151	33	15	18	0.5	0.0	1.0	0.0	1	1	1	1	0	1	0	0	0.5	11.11	0.0
PWO11368.1	-0.4384157	-1.1819865	4.8180135	.	.	.	.	.	0	.	0	.	0	.	0.0	0.0	1	1	0.64	0	0	23352.05	227	-16.0	3.8671	2	100	158	70	13	122	35	10	25	0.5	0.0	0.0	0.0	1	1	1	1	1	1	0	0	0.05	2.68	0.0
PWO18466.1	-0.4384157	-0.555566500000001	4.7904335	.	.	.	.	.	0	.	0	.	0	.	0.0	0.109	1	1	0.65	0	0	26599.24	254	1.0	7.1643	1	101	164	75	20	151	28	15	13	0.546666666666667	0.0	0.0	0.0	1	1	1	1	1	1	0	0	0.14	9.88	0.0
PWO19034.1	-0.4384157	-0.898258000000001	4.981742	.	.	.	.	.	0	.	0	.	0	.	0.0	0.02	1	1	0.67	0	0	13080.32	142	-2.0	4.4551	0	90	111	63	3	82	12	5	7	0.339622641509434	0.0	1.0	0.0	1	1	1	1	1	1	0	0	0.44	4.98	0.0
PWO06947.1	-0.4384157	-0.832600499999998	4.6813995	.	.	.	.	.	0	.	0	.	0	.	0.002	0.079	1	1	0.66	0	0	21506.98	213	-0.5	6.3164	3	107	147	57	24	124	26	14	12	0.588235294117647	0.0	0.0	0.0	1	1	1	1	1	1	0	0	4.41	17.84	0.0
PWO15818.1	-0.4384157	-0.664805000000001	4.861195	.	.	.	.	.	0	.	0	.	0	.	0.005	0.074	1	1	0.6	0	0	16959.93	170	0.0	6.2145	1	77	116	69	8	114	16	8	8	0.454545454545455	0.0	1.0	0.0	1	1	1	1	1	1	0	0	0.78	25.99	0.0
PWO16250.1	-0.4384157	-1.049402	4.908598	.	.	.	.	.	0	.	0	.	0	.	0.0	0.00700000000000001	1	1	0.68	0	0	17264.35	183	2.5	9.898	0	105	148	69	5	112	11	7	4	0.228571428571429	0.0	0.0	0.0	1	1	1	1	1	1	0	0	3.89	10.54	0.0
PWO10299.1	-0.43868977	1.5190485	5.9830485	.	.	.	.	.	0	.	0	.	0	.	0.072	0.184	1	1	0.49	0	0	13792.7	121	-8.0	3.8086	2	32	63	38	17	73	18	5	13	1.63636363636364	0.0	0.0	0.0	1	1	1	1	1	1	0	1	21.44	21.82	0.652173913043478
PWO06875.1	-0.44002557	1.8018145	-0.4781855	.	.	.	reduced_virulence,increased_virulence_(hypervirulence),lethal,unaffected_pathogenicity,loss_of_pathogenicity	PHI:7485,PHI:2802,PHI:5440,PHI:2022,PHI:2837,PHI:5271,PHI:8929,PHI:3866,PHI:2247,PHI:7696,PHI:685,PHI:6956,PHI:59,PHI:8927,PHI:2312,PHI:4077,PHI:2269,PHI:6957,PHI:2844,PHI:5272,PHI:7511,PHI:3301,PHI:784,PHI:9460	0	.	0	.	0	.	0.776	0.604	0	0	0.28	0	0	28698.48	265	-1.0	6.121	7	95	147	79	28	146	65	33	32	1.09836065573771	.	.	.	0	0	0	0	0	0	0	0	0.07	0.08	0.0
PWO18951.1	-0.4410953	-0.8100725	2.5019275	.	.	.	.	.	0	.	0	.	0	GH16	0.0	0.448	1	1	0.31	1	0	40766.8	370	-4.0	5.2924	4	125	199	97	41	199	88	43	45	1.05813953488372	0.0	0.0	0.0	1	1	1	1	1	1	1	1	0.12	22.96	0.0
PWO13254.1	-0.4471119	-0.6721015	5.1658985	.	.	.	.	.	0	.	0	.	0	.	0.0	0.027	1	1	0.74	0	0	37612.53	366	-4.0	5.1016	1	167	253	113	19	177	54	26	28	0.51	0.0	0.0	0.0	1	1	1	1	1	1	0	0	0.59	0.71	0.0
PWO16707.1	-0.44713676	-6.8147565	-4.7327565	.	.	.	.	.	0	.	0	.	0	.	0.246	0.407	0	1	0.15	0	1	22740.72	199	6.5	8.9543	5	54	95	63	25	117	42	25	17	1.36363636363636	0.0	0.0	1.0	1	1	1	1	0	1	3	4	35.08	88.47	0.782608695652174
PWO06688.1	-0.4471407	4.482847	-0.557153	.	.	.	.	.	0	.	0	.	0	.	0.973	0.867	0	0	0.18	0	0	19787.3	182	3.5	8.9155	1	60	103	45	17	100	39	22	17	0.666666666666667	.	.	.	0	0	0	0	0	0	0	0	0.0	0.0	0.0
PWO14606.1	-0.45120972	0.803577500000001	5.7435775	.	.	.	reduced_virulence	PHI:6501	0	.	0	.	0	GH1	0.0	0.01	1	1	0.61	0	0	70373.0	627	-8.5	5.0692	8	195	351	166	104	360	104	50	54	1.23943661971831	1.0	0.0	0.0	1	0	1	1	1	1	0	0	0.04	0.06	0.0
PWO14484.1	-0.45370173	6.4691875	4.2851875	.	.	.	.	.	0	.	0	.	0	.	0.64	0.724	1	1	0.57	0	0	10769.36	95	5.5	10.3106	1	28	50	26	12	52	19	13	6	1.0	.	.	.	1	1	0	0	0	1	0	0	0.31	0.33	0.0
PWO08730.1	-0.4558465	-6.2313005	-0.5073005	.	.	.	reduced_virulence,increased_virulence_(hypervirulence),unaffected_pathogenicity,lethal,loss_of_pathogenicity,effector_(plant_avirulence_determinant)	PHI:677,PHI:2230,PHI:5430,PHI:8854,PHI:3377,PHI:7670,PHI:2330,PHI:142,PHI:8736,PHI:4625,PHI:146,PHI:4680,PHI:3988,PHI:1072,PHI:2438,PHI:1202,PHI:9261,PHI:8395,PHI:1082,PHI:406,PHI:6084,PHI:2124,PHI:1004,PHI:3517,PHI:545,PHI:9481,PHI:2303,PHI:1223,PHI:170,PHI:4941,PHI:2810,PHI:2127,PHI:107,PHI:1239,PHI:9220,PHI:2268,PHI:1233,PHI:1183,PHI:736,PHI:1031,PHI:1179,PHI:6474,PHI:7280,PHI:2233,PHI:2231,PH…	0	.	0	.	0	.	0.0	0.046	0	0	0.11	0	0	92854.49	852	35.5	10.1101	4	272	485	211	75	433	181	115	66	0.682403433476395	.	.	.	0	0	0	0	0	0	0	0	0.61	0.76	0.0
PWO18332.1	-0.45736778	0.109988	5.449988	.	.	.	.	.	0	.	0	.	0	.	0.0	0.11	1	1	0.69	0	0	30802.52	287	-0.5	5.8943	1	115	169	90	26	146	36	18	18	1.14285714285714	0.0	1.0	1.0	1	1	1	1	1	1	0	0	0.05	0.08	0.0
PWO06804.1	-0.45941007	4.312286	-0.367714	.	.	.	.	.	0	.	0	.	0	.	0.928	0.852	0	0	0.16	0	0	16526.72	151	0.0	6.4606	3	49	86	43	12	79	37	19	18	0.971428571428571	.	.	.	0	0	0	0	0	0	0	0	0.0	0.0	0.0
PWO07677.1	-0.46626908	1.3255405	2.5135405	.	.	.	.	.	0	.	0	.	0	.	0.238	0.564	1	1	0.36	1	0	29241.27	265	-2.0	6.1619	2	82	135	87	33	145	61	32	29	1.01724137931034	0.0	0.0	0.0	1	1	1	1	1	1	1	1	0.01	22.51	0.0
PWO12973.1	-0.46783566	4.507966	5.015966	.	.	.	loss_of_pathogenicity,reduced_virulence,unaffected_pathogenicity	PHI:422,PHI:383,PHI:7230,PHI:769,PHI:271,PHI:330,PHI:2314,PHI:2806,PHI:5588,PHI:6412,PHI:6198,PHI:2813,PHI:8749	0	.	0	.	0	.	0.0	0.082	1	1	0.66	0	0	29026.04	291	-2.5	5.4488	4	128	198	97	22	191	24	12	12	0.425742574257426	0.0	0.0	0.0	1	1	1	1	1	1	0	0	0.0	20.56	0.0
PWO06811.1	-0.46946704	-0.0193034999999986	4.7226965	.	.	.	reduced_virulence,unaffected_pathogenicity	PHI:3097,PHI:104,PHI:3096,PHI:392,PHI:3453,PHI:3095	0	.	0	.	0	GT15	0.0	0.043	1	1	0.15	0	0	47570.31	402	-6.5	5.7118	8	86	188	83	76	209	117	59	58	1.65217391304348	0.0	0.0	0.0	1	1	1	1	0	1	0	0	15.19	15.19	0.0
PWO12215.1	-0.47122097	-5.903584	-0.503584	.	.	.	.	.	0	.	0	.	0	.	0.0	0.1	0	0	0.61	0	0	12997.91	119	29.5	13.1069	0	57	69	21	10	48	38	36	2	0.303030303030303	.	.	.	0	0	0	0	0	0	0	0	0.0	0.0	0.0
PWO13735.1	-0.47319323	1.890304	-0.509696	.	.	.	.	.	0	.	0	.	0	.	0.997	0.403	0	0	0.26	0	0	13534.26	125	8.5	10.8905	0	43	72	34	5	60	37	23	14	0.552631578947368	.	.	.	0	0	0	0	0	0	0	0	0.0	0.01	0.0
PWO17775.1	-0.4779234	-0.3327145	2.7272855	.	.	.	.	.	0	.	0	.	0	.	0.018	0.472	1	1	0.29	0	0	34804.87	323	-3.0	5.4328	9	108	186	99	29	193	77	38	39	0.825	.	.	.	0	0	0	0	0	1	0	0	0.03	0.45	0.0
PWO07052.1	-0.4809134	4.0792955	2.7472955	.	.	.	increased_virulence_(hypervirulence),reduced_virulence,lethal,unaffected_pathogenicity,loss_of_pathogenicity	PHI:7485,PHI:2802,PHI:2022,PHI:2837,PHI:5271,PHI:8929,PHI:685,PHI:7696,PHI:2247,PHI:6956,PHI:59,PHI:8927,PHI:3866,PHI:2312,PHI:4077,PHI:2269,PHI:2844,PHI:7511,PHI:3301,PHI:784,PHI:9460	0	.	0	.	0	.	0.653	0.569	1	1	0.15	0	0	29986.01	282	-0.5	6.3414	6	106	158	96	21	157	68	35	33	0.814285714285714	.	.	.	0	0	0	0	0	1	0	0	0.18	1.03	0.0
PWO06873.1	-0.48241705	-0.8144315	4.9155685	.	.	.	.	.	0	.	0	.	0	GH2	0.0	0.045	1	1	0.5	0	0	98218.31	883	-8.5	5.5693	4	283	493	232	112	468	199	99	100	1.12138728323699	0.0	0.0	0.0	1	0	0	1	0	1	0	0	0.04	0.04	0.0
PWO06500.1	-0.48367357	9.8572725	-0.5127275	.	.	.	reduced_virulence,unaffected_pathogenicity	PHI:7633,PHI:6206,PHI:2477,PHI:7143,PHI:277,PHI:7735,PHI:249,PHI:7734,PHI:6199,PHI:7181,PHI:213	0	.	1	PF00160	0	.	0.996	0.899	0	0	0.49	0	0	17988.39	171	3.0	7.8037	3	64	100	44	19	99	35	20	15	0.891304347826087	.	.	.	0	0	0	0	0	0	0	0	0.05	0.05	0.0
PWO14790.1	-0.48580396	-6.134632	-0.494632	.	.	.	.	.	0	.	0	.	0	.	0.0	0.0600000000000001	0	0	0.28	0	0	72921.46	678	30.0	9.8435	12	232	414	165	66	379	142	90	52	0.602870813397129	.	.	.	0	0	0	0	0	0	0	0	0.0	0.01	0.0
PWO06801.1	-0.48701805	-1.0167155	4.9112845	.	.	.	.	.	0	.	0	.	0	.	0.0	0.012	1	1	0.36	0	0	58374.78	532	-8.0	5.0358	1	177	296	164	58	292	111	53	58	0.991803278688525	0.0	0.0	0.0	0	1	0	1	0	1	0	0	0.0	0.02	0.0
PWO10986.1	-0.4889512	0.322614999999999	4.236615	.	.	.	reduced_virulence	PHI:6075,PHI:4096	0	.	0	.	0	GT32	0.0	0.181	1	1	0.13	0	0	44946.33	398	6.0	7.6191	2	106	201	111	55	213	110	61	49	1.25581395348837	.	.	.	1	1	1	0	1	1	0	0	8.4	8.4	0.0
PWO09272.1	-0.49188495	-5.1645005	-0.5065005	.	.	.	reduced_virulence	PHI:5405,PHI:5406	0	.	0	.	0	.	0.001	0.0560000000000001	0	0	0.11	0	0	36985.89	335	-10.5	4.9241	4	92	185	99	35	179	95	45	50	0.939393939393939	.	.	.	0	0	0	0	0	0	0	0	0.0	0.0	0.0
PWO17921.1	-0.49249458	4.483715	-0.562285	.	.	.	.	.	0	.	0	.	0	.	0.948	0.893	0	0	0.7	0	0	17475.08	162	2.0	7.2919	3	50	92	48	11	93	36	20	16	0.871794871794872	.	.	.	0	0	0	0	0	0	0	0	3.55	7.41	0.0
PWO14358.1	-0.49249458	4.618281	-0.565719	.	.	.	.	.	0	.	0	.	0	.	0.977	0.887	0	0	0.32	0	0	20119.91	181	2.0	7.0286	4	50	95	54	21	100	41	23	18	1.05	.	.	.	0	0	0	0	0	0	0	0	0.01	0.81	0.0
PWO05541.1	-0.49249458	6.026972	-0.457028	.	.	.	reduced_virulence	PHI:1107,PHI:1108	0	.	0	.	0	.	0.984	0.93	0	0	0.33	0	0	13107.84	120	0.0	6.4503	3	38	66	32	13	64	29	15	14	1.18518518518519	.	.	.	0	0	0	0	0	0	0	0	0.0	0.0	0.0
PWO08551.1	-0.49249458	5.134677	-0.511323	.	.	.	.	.	0	.	0	.	0	.	0.982	0.959	0	0	0.12	0	0	17485.63	156	0.0	6.4723	1	48	84	40	21	84	39	20	19	1.08823529411765	.	.	.	0	0	0	0	0	0	0	0	0.14	1.62	0.0
PWO05531.1	-0.49249458	6.026972	-0.457028	.	.	.	reduced_virulence	PHI:1107,PHI:1108	0	.	0	.	0	.	0.984	0.93	0	0	0.33	0	0	13107.84	120	0.0	6.4503	3	38	66	32	13	64	29	15	14	1.18518518518519	.	.	.	0	0	0	0	0	0	0	0	0.0	0.0	0.0
PWO08833.1	-0.4939506	4.1472125	-0.4247875	.	.	.	.	.	0	.	0	.	0	.	0.925	0.837	0	0	0.41	0	0	12281.94	114	0.5	6.716	1	38	61	33	11	63	24	13	11	1.0	.	.	.	0	0	0	0	0	0	0	0	0.01	0.01	0.0
PWO10173.1	-0.49656606	4.1580085	-0.5759915	.	.	.	.	.	0	.	0	.	0	.	0.947	0.842	0	0	0.47	0	0	20661.74	195	5.5	8.4813	4	74	108	60	15	107	40	24	16	1.02083333333333	.	.	.	0	0	0	0	0	0	0	0	0.01	0.02	0.0
PWO11689.1	-0.49680376	-1.6917555	-0.2337555	.	.	.	.	.	0	.	0	.	0	.	0.267	0.49	0	0	0.21	0	0	25422.5	235	-7.0	4.9238	4	82	138	70	23	125	57	27	30	0.867924528301887	.	.	.	0	0	0	0	0	0	0	0	0.01	0.21	0.0
PWO17973.1	-0.4981984	-3.205044	-2.983044	.	.	.	.	.	0	.	0	.	0	.	0.388	0.575	0	0	0.56	1	0	14117.03	133	12.0	10.8017	0	55	70	30	19	80	21	18	3	0.65	.	.	.	0	0	0	0	0	0	1	0	16.96	28.06	0.0
PWO15503.1	-0.49962747	-6.4406755	-0.5006755	.	.	.	.	.	0	.	0	.	0	.	0.0	0.01	0	0	0.11	0	0	64876.03	597	-4.5	6.0663	3	181	317	197	57	335	144	74	70	0.956521739130435	.	.	.	0	0	0	0	0	0	0	0	0.01	0.1	0.0
PWO10505.1	-0.5021602	1.916782	2.616782	.	.	.	loss_of_pathogenicity,reduced_virulence,unaffected_pathogenicity	PHI:2114,PHI:2306,PHI:4926	0	.	0	.	0	.	0.0	0.0500000000000001	1	1	0.21	1	0	62493.19	564	-28.5	4.5498	4	148	306	155	55	289	190	83	107	1.04225352112676	0.0	0.0	0.0	1	1	1	1	1	1	1	1	0.0	22.37	0.0
PWO16656.1	-0.5037608	-3.1716495	2.7683505	.	.	.	.	.	0	.	0	.	0	.	0.0	0.01	1	1	0.01	1	0	36820.93	326	-17.5	4.4294	3	76	161	94	39	189	83	35	48	0.774647887323944	0.0	0.0	0.0	1	1	1	1	1	1	1	0	0.89	12.59	0.0
PWO15909.1	-0.50943685	-3.160204	2.587796	.	.	.	.	.	0	.	0	.	0	.	0.0	0.042	1	1	0.65	1	0	49956.04	471	-9.0	4.7532	4	183	275	146	52	266	76	35	41	0.921052631578947	0.0	0.0	0.0	1	1	1	1	1	1	1	1	7.33	33.88	0.0
PWO18603.1	-0.5097637	-0.167036499999999	5.7789635	.	.	.	.	.	0	.	0	.	0	.	0.0	0.00900000000000001	1	1	0.37	0	0	58756.44	547	-15.0	4.5684	5	179	303	191	50	338	100	44	56	0.819444444444444	0.0	0.0	0.0	1	1	1	1	1	1	0	0	2.61	2.96	0.0
PWO13291.1	-0.5103744	5.5559735	-0.2460265	.	.	.	.	.	0	.	0	.	0	.	1.0	0.967	0	0	0.5	0	0	15116.94	136	0.5	6.6727	7	44	79	27	15	69	30	16	14	1.2	.	.	.	0	0	0	0	0	0	0	0	0.0	0.0	0.0
PWO10951.1	-0.5127156	4.253581	-0.600419	.	.	.	.	.	0	.	0	.	0	AA15,AA16	0.979	0.83	0	0	0.29	0	0	19245.82	176	-0.5	6.3225	6	57	101	50	19	98	42	22	20	0.86046511627907	.	.	.	0	0	0	0	0	0	0	0	0.0	0.0	0.0
PWO11636.1	-0.51324725	-0.956035	-0.500035	.	.	.	.	.	0	.	0	.	0	.	0.606	0.318	0	0	0.45	0	0	26401.75	246	-13.5	4.2939	3	79	144	87	17	133	51	20	31	1.02083333333333	.	.	.	0	0	0	0	0	0	0	0	7.32	7.35	0.0
PWO10145.1	-0.5156137	-0.573016	5.246984	.	.	.	.	.	0	.	0	.	0	.	0.0	0.03	1	1	0.01	0	0	69763.3	614	-19.0	4.7896	16	168	314	150	71	311	173	80	93	1.16216216216216	0.0	0.0	0.0	1	1	1	1	1	1	0	0	9.84	9.86	0.0
PWO13825.1	-0.5156268	-0.00640450000000037	-0.3484045	.	.	.	.	.	0	.	0	.	0	.	0.233	0.824	0	0	0.74	0	0	17077.04	155	0.5	6.7088	2	60	90	42	21	77	34	18	16	1.32258064516129	.	.	.	0	0	0	0	0	0	0	0	0.0	0.01	0.0
PWO07240.1	-0.5186976	-9.6315265	-3.9195265	.	.	.	.	.	0	.	0	.	0	GH79	0.0	0.048	0	1	0.79	0	1	61803.11	574	-12.5	4.4802	1	203	342	173	65	321	78	34	44	1.14393939393939	0.0	0.0	0.0	1	1	1	1	1	1	1	2	0.04	39.25	0.0
PWO14050.1	-0.5254283	-6.131751	-0.503751	.	.	.	.	.	0	.	0	.	0	.	0.0	0.0620000000000001	0	0	0.58	0	0	24918.47	238	25.5	12.0386	0	106	155	45	21	103	55	44	11	0.430555555555556	.	.	.	0	0	0	0	0	0	0	0	0.01	0.01	0.0
PWO09511.1	-0.53031933	3.7753995	4.6193995	.	.	.	.	.	0	.	1	PF05730	0	.	0.0	0.026	1	1	0.82	0	0	60806.09	596	1.0	6.6872	20	275	426	153	51	341	86	45	41	0.580310880829016	1.0	1.0	0.0	1	0	1	1	1	1	0	0	0.22	8.73	0.0
PWO15685.1	-0.5328711	-5.7805595	-0.5005595	.	.	.	.	.	0	.	0	.	0	.	0.028	0.092	0	0	0.2	0	0	28015.53	255	-8.5	4.6297	3	87	141	67	33	147	59	26	33	0.691176470588235	.	.	.	0	0	0	0	0	0	0	0	0.0	0.0	0.0
PWO09620.1	-0.53392696	-3.8896165	-0.4696165	.	.	.	.	.	0	.	0	.	0	.	0.001	0.429	0	0	0.33	0	0	37705.75	348	-4.0	5.625	7	113	188	98	40	198	84	42	42	1.08974358974359	.	.	.	0	0	0	0	0	0	0	0	0.0	0.0	0.0
PWO15462.1	-0.5353402	-9.771493	-4.443493	.	.	.	.	.	0	.	0	.	0	.	0.0	0.112	0	1	0.57	0	1	43778.84	414	18.5	9.9594	5	164	242	132	53	249	68	47	21	0.864864864864865	0.0	0.0	0.0	1	1	1	1	1	1	5	5	0.44	109.86	0.0
PWO06499.1	-0.53562796	-5.8803725	-5.1503725	.	.	.	increased_virulence_(hypervirulence)	PHI:2393	0	.	0	.	0	.	0.0	0.045	0	1	0.08	0	1	62510.21	542	6.0	7.5757	11	135	248	140	74	306	141	76	65	1.19444444444444	0.0	0.0	0.0	1	1	0	1	0	1	1	2	20.62	43.29	0.739130434782609
PWO07923.1	-0.5363376	7.306454	-0.531546	.	.	.	loss_of_pathogenicity,reduced_virulence	PHI:386,PHI:5190,PHI:3243,PHI:3523	0	.	0	.	0	.	0.669	0.804	0	0	0.36	0	0	24386.59	224	-2.5	5.6401	2	77	124	69	26	123	54	27	27	1.0188679245283	.	.	.	0	0	0	0	0	0	0	0	10.28	12.75	0.0
PWO17651.1	-0.5369184	4.651977	-0.752023	.	.	.	reduced_virulence	PHI:2644,PHI:9285,PHI:7258	0	.	0	.	0	.	0.922	0.812	0	0	0.29	0	0	20425.48	192	7.5	10.0546	2	73	112	60	19	111	38	23	15	0.823529411764706	.	.	.	0	0	0	0	0	0	0	0	0.01	10.71	0.0
PWO07407.1	-0.54024696	1.6280415	-0.5039585	.	.	.	reduced_virulence,unaffected_pathogenicity,increased_virulence_(hypervirulence)	PHI:9524,PHI:881,PHI:5034,PHI:6517,PHI:7708,PHI:2256	0	.	0	.	0	.	0.00700000000000001	0.515	0	0	0.55	0	0	37452.85	350	1.0	6.696	3	116	195	112	32	200	81	43	38	0.930232558139535	.	.	.	0	0	0	0	0	0	0	0	0.0	0.61	0.0
PWO08145.1	-0.5408844	2.3993525	1.0853525	.	.	.	.	.	0	.	0	.	0	.	0.464	0.755	1	1	0.46	1	0	6526.56	59	3.5	10.0425	0	14	31	18	7	38	10	7	3	0.95	.	.	.	0	1	0	0	0	0	1	1	17.49	17.49	1.0
PWO13529.1	-0.5434251	3.85006	-0.72794	.	.	.	.	.	0	.	0	.	0	.	0.992	0.771	0	0	0.18	0	0	18948.21	179	1.0	6.7573	1	65	104	52	14	101	42	23	19	0.381818181818182	.	.	.	0	0	0	0	0	0	0	0	0.18	0.19	0.0
PWO07804.1	-0.5476334	3.4757695	-0.5082305	.	.	.	.	.	0	.	0	.	0	.	0.961	0.703	0	0	0.0600000000000001	0	0	20401.21	186	-2.5	5.3277	1	53	105	51	16	102	49	24	25	0.857142857142857	.	.	.	0	0	0	0	0	0	0	0	0.0	0.0	0.0
PWO15277.1	-0.5537511	-1.2261175	4.4378825	.	.	.	.	.	0	.	0	.	0	.	0.0	0.0560000000000001	1	1	0.6	0	0	27716.04	268	-14.5	3.968	4	117	172	85	25	163	40	13	27	0.548780487804878	0.0	1.0	0.0	1	1	0	1	0	1	0	0	13.61	18.6	0.0
PWO13506.1	-0.56034124	-0.345235	4.502765	.	.	.	.	.	0	.	0	.	0	GH16	0.0	0.192	1	1	0.47	0	0	41876.46	379	-5.0	5.3676	6	128	219	86	55	195	75	37	38	1.18421052631579	0.0	0.0	0.0	1	1	1	1	1	1	0	0	0.1	1.16	0.0
PWO13995.1	-0.5639235	2.7127725	-0.5032275	.	.	.	.	.	0	.	0	.	0	.	0.837	0.699	0	0	0.65	0	0	14891.16	139	2.0	7.3563	1	48	81	46	10	73	32	18	14	1.1	.	.	.	0	0	0	0	0	0	0	0	0.08	0.08	0.0
PWO06321.1	-0.5639235	2.7523475	-0.5356525	.	.	.	.	.	0	.	0	.	0	.	0.866	0.682	0	0	0.17	0	0	19186.65	176	6.0	8.4925	4	62	101	43	17	91	37	23	14	0.658536585365854	.	.	.	0	0	0	0	0	0	0	0	0.12	0.13	0.0
PWO15377.1	-0.56709623	0.415782000000002	5.151782	.	.	.	reduced_virulence,unaffected_pathogenicity	PHI:9075,PHI:9058,PHI:2921,PHI:3919,PHI:552,PHI:1011,PHI:397,PHI:2700,PHI:48,PHI:2920,PHI:9074	0	.	0	.	0	AA1_3,AA1,AA1_1,AA1_2	0.0	0.0440000000000001	1	1	0.46	0	0	81315.81	737	-21.5	5.1354	12	222	422	188	108	416	154	75	79	0.903954802259887	1.0	0.0	0.0	1	0	0	1	1	1	0	0	0.46	0.46	0.0
PWO10183.1	-0.57067776	3.751395	-0.508605	.	.	.	.	.	0	.	0	.	0	.	0.962	0.748	0	0	0.39	0	0	20211.21	186	-2.5	5.3159	6	64	102	54	17	105	45	22	23	0.86046511627907	.	.	.	0	0	0	0	0	0	0	0	0.01	0.02	0.0
PWO14522.1	-0.5737797	-0.637236	5.176764	.	.	.	.	.	0	.	0	.	0	GH76	0.0	0.031	1	1	0.26	0	0	69030.7	612	-3.0	6.2967	9	200	321	146	95	306	149	79	70	1.1304347826087	0.0	0.0	0.0	1	1	1	1	0	1	0	1	21.0	21.05	1.0
PWO19357.1	-0.57495594	-3.281066	-0.467066	.	.	.	.	.	0	.	0	.	0	.	0.226	0.305	0	0	0.11	0	0	25644.67	229	-5.5	5.0046	4	59	130	61	26	125	65	31	34	0.811320754716981	.	.	.	0	0	0	0	0	0	0	0	0.09	0.09	0.0
PWO17740.1	-0.5797076	-6.203524	-0.503524	.	.	.	.	.	0	.	0	.	0	.	0.0	0.0500000000000001	0	0	0.09	0	0	70143.07	647	-17.5	4.7701	3	206	349	190	45	331	185	85	100	1.125	.	.	.	0	0	0	0	0	0	0	0	0.0	0.05	0.0
PWO08093.1	-0.57973313	2.2101425	-0.2678575	.	.	.	.	.	0	.	0	.	0	.	0.677	0.736	0	0	0.77	0	0	21706.7	200	7.5	9.7528	3	70	118	47	21	112	41	25	16	0.92156862745098	.	.	.	0	0	0	0	0	0	0	0	0.0	0.54	0.0
PWO05521.1	-0.57973313	1.106245	-0.561755	.	.	.	.	.	0	.	0	.	0	.	0.541	0.737	0	0	0.2	0	0	16860.0	155	2.0	8.0408	1	57	87	48	15	86	33	18	15	0.666666666666667	.	.	.	0	0	0	0	0	0	0	0	0.18	0.41	0.0
PWO15371.1	-0.58098555	3.8626745	-0.9973255	.	.	.	.	.	0	.	0	.	0	.	0.99	0.82	0	0	0.48	0	0	9646.09	91	3.5	8.7629	3	38	53	29	8	54	18	11	7	0.75	.	.	.	0	0	0	0	0	0	0	0	12.02	27.66	0.0
PWO09966.1	-0.5824622	10.260137	-0.499863	.	.	.	reduced_virulence,unaffected_pathogenicity	PHI:7633,PHI:6206,PHI:2477,PHI:7143,PHI:277,PHI:7735,PHI:249,PHI:7734,PHI:6199,PHI:7181,PHI:213	0	.	1	PF00160	0	.	0.999	0.961	0	0	0.56	0	0	19766.58	181	4.0	8.1469	4	54	97	41	19	98	44	25	19	1.35714285714286	.	.	.	0	0	0	0	0	0	0	0	0.0	0.01	0.0
PWO06746.1	-0.58293295	2.364923	2.662923	.	.	.	reduced_virulence,unaffected_pathogenicity,loss_of_pathogenicity	PHI:522,PHI:33,PHI:434,PHI:6530,PHI:6714,PHI:2808,PHI:6713,PHI:6711,PHI:6715,PHI:6712	0	.	0	.	0	GH157,GH158,GH72,GH5	0.0	0.117	1	1	0.77	1	0	48449.64	452	-11.5	4.5966	4	163	274	121	53	253	92	41	51	0.983333333333333	0.0	0.0	0.0	1	1	1	1	1	1	1	0	3.61	11.65	0.0
PWO07517.1	-0.5831189	-5.865486	-0.117486	.	.	.	.	.	0	.	0	.	0	.	0.0	0.042	0	0	0.12	0	0	40710.31	382	-7.0	5.2668	0	121	220	92	39	224	96	47	49	0.511450381679389	.	.	.	0	0	0	0	0	0	0	0	1.53	1.55	0.0
PWO14733.1	-0.58427405	5.5168765	-0.2071235	.	.	.	.	.	0	.	0	.	0	.	1.0	0.954	0	0	0.42	0	0	16113.1	144	-5.0	4.8779	13	46	81	30	16	77	34	16	18	1.16666666666667	.	.	.	0	0	0	0	0	0	0	0	0.0	0.0	0.0
PWO18213.1	-0.5853623	4.36899	-0.57501	.	.	.	.	.	0	.	0	.	0	.	0.943	0.881	0	0	0.8	0	0	15728.51	146	2.0	7.037	3	53	92	34	17	74	33	19	14	0.945945945945946	.	.	.	0	0	0	0	0	0	0	0	0.2	0.37	0.0
PWO10701.1	-0.5865905	-6.0388045	-0.5068045	.	.	.	.	.	0	.	0	.	0	.	0.0	0.078	0	0	0.03	0	0	31844.36	285	-20.0	4.3033	0	71	151	83	23	141	88	35	53	0.823529411764706	.	.	.	0	0	0	0	0	0	0	0	0.0	0.0	0.0
PWO13923.1	-0.59163177	-5.9298055	-0.3438055	.	.	.	unaffected_pathogenicity	PHI:552,PHI:397	0	.	0	.	0	AA1_3,AA1_1,AA1_2	0.0	0.069	0	0	0.8	0	0	42936.7	395	-15.0	4.5494	3	130	234	103	49	215	75	33	42	1.02150537634409	.	.	.	0	0	0	0	0	0	0	0	0.0	0.01	0.0
PWO08739.1	-0.5917573	-2.453994	3.486006	.	.	.	.	.	0	.	0	.	0	.	0.0	0.01	1	1	0.02	1	0	64850.13	583	-0.5	6.4497	11	175	303	169	66	323	139	73	66	0.942622950819672	0.0	1.0	0.0	1	1	1	1	1	1	1	1	0.72	22.37	0.0
PWO13238.1	-0.5922253	4.8001685	5.6261685	.	.	.	loss_of_pathogenicity,reduced_virulence	PHI:1071,PHI:526,PHI:6739	0	.	0	.	0	GH31	0.0	0.029	1	1	0.4	0	0	103733.68	928	-24.0	4.8025	7	291	502	233	141	509	196	91	105	1.09852216748768	1.0	0.0	0.0	1	0	1	1	1	1	0	0	0.09	9.61	0.0
PWO12071.1	-0.5962384	-2.20726	3.73874	.	.	.	.	.	0	.	0	.	0	.	0.0	0.00900000000000001	1	1	0.24	1	0	57187.11	520	-25.0	4.3163	10	170	291	149	67	294	104	42	62	0.955752212389381	0.0	0.0	0.0	1	1	1	1	1	1	1	1	17.17	19.03	0.8
PWO16825.1	-0.5963303	-3.075785	2.594215	.	.	.	.	.	0	.	0	.	0	.	0.0	0.0550000000000001	1	1	0.68	1	0	34656.65	317	-13.0	4.336	4	106	181	83	27	159	59	24	35	1.05084745762712	0.0	0.0	0.0	1	1	1	1	1	1	1	0	0.0	7.57	0.0
PWO16851.1	-0.5969287	-0.539861	5.394139	.	.	.	.	.	0	.	0	.	0	.	0.0	0.011	1	1	0.03	0	0	75572.48	690	-5.5	5.4619	6	216	388	171	42	340	185	91	94	0.614525139664804	0.0	0.0	1.0	1	0	1	1	1	1	0	0	0.32	0.32	0.0
PWO16326.1	-0.59932184	4.3669725	-0.4810275	.	.	.	.	.	0	.	0	.	0	.	0.949	0.859	0	0	0.12	0	0	9442.74	87	0.0	6.4698	2	29	47	26	10	49	20	11	9	0.727272727272727	.	.	.	0	0	0	0	0	0	0	0	0.0	0.0	0.0
PWO16230.1	-0.59932184	4.5086405	-0.4953595	.	.	.	.	.	0	.	0	.	0	.	0.988	0.846	0	0	0.14	0	0	10088.45	91	-1.0	5.0935	3	31	48	30	7	51	25	12	13	1.05	.	.	.	0	0	0	0	0	0	0	0	0.15	0.15	0.0
PWO14445.1	-0.59977686	-5.6671065	-0.5071065	.	.	.	.	.	0	.	0	.	0	.	0.0	0.14	0	0	0.0600000000000001	0	0	38762.13	347	-8.5	5.1379	4	92	183	99	37	183	97	47	50	1.04347826086957	.	.	.	0	0	0	0	0	0	0	0	0.0	0.01	0.0
PWO05523.1	-0.60038626	5.9359025	-0.5240975	.	.	.	reduced_virulence	PHI:1107,PHI:1108	0	.	0	.	0	.	0.99	0.92	0	0	0.41	0	0	14218.1	130	1.5	7.2146	3	41	71	34	14	68	31	17	14	1.25	.	.	.	0	0	0	0	0	0	0	0	0.0	0.0	0.0
PWO05661.1	-0.60038626	5.93058	-0.54142	.	.	.	reduced_virulence	PHI:1107,PHI:1108	0	.	0	.	0	.	0.992	0.92	0	0	0.19	0	0	12179.79	111	0.0	6.4535	2	33	61	30	10	57	27	14	13	1.30434782608696	.	.	.	0	0	0	0	0	0	0	0	0.0	0.0	0.0
PWO14571.1	-0.60267675	7.8517635	3.8257635	.	.	.	.	.	0	.	0	.	0	.	0.883	0.788	1	1	0.28	0	0	12375.36	110	11.0	10.6876	0	29	53	37	14	60	27	20	7	1.42857142857143	.	.	.	1	0	0	0	0	0	0	0	1.47	1.48	0.0
PWO12967.1	-0.6078876	-1.1492805	-0.5092805	.	.	.	.	.	0	.	1	PF00293	0	.	0.0	0.0600000000000001	0	0	0.13	0	0	104232.11	951	24.0	9.5358	4	258	521	212	85	505	198	118	80	0.607407407407407	.	.	.	0	0	0	0	0	0	0	0	0.0	0.0	0.0
PWO09417.1	-0.6082995	4.302842	-0.503158	.	.	.	.	.	0	.	0	.	0	.	0.971	0.83	0	0	0.09	0	0	20590.4	186	0.0	6.4918	2	53	98	57	21	100	51	27	24	1.07692307692308	.	.	.	0	0	0	0	0	0	0	0	0.01	0.11	0.0
PWO05525.1	-0.6100457	0.0325750000000009	-0.507425	.	.	.	.	.	0	.	0	.	0	.	0.932	0.158	0	0	0.32	0	0	11500.4	103	12.5	11.9511	0	29	54	33	7	55	26	20	6	0.433333333333333	.	.	.	0	0	0	0	0	0	0	0	0.0	0.0	0.0
PWO19263.1	-0.61387575	1.45485	-0.50715	.	.	.	.	.	0	.	0	.	0	.	0.923	0.404	0	0	0.14	0	0	20706.69	193	-6.5	4.8465	1	69	109	40	15	103	58	27	31	0.435483870967742	.	.	.	0	0	0	0	0	0	0	0	0.0	0.0	0.0
PWO12202.1	-0.6171477	-5.485781	0.280219	.	.	.	.	.	0	.	0	.	0	.	0.0	0.039	0	0	0.21	0	0	41937.62	373	-17.0	4.6022	14	116	197	81	43	184	104	46	58	1.125	.	.	.	0	0	0	0	0	0	0	0	0.02	0.02	0.0
PWO08062.1	-0.617412	-1.1679835	-0.5079835	.	.	.	reduced_virulence,increased_virulence_(hypervirulence),lethal,unaffected_pathogenicity,loss_of_pathogenicity	PHI:7485,PHI:2802,PHI:5440,PHI:2022,PHI:2837,PHI:5271,PHI:8929,PHI:685,PHI:2247,PHI:7696,PHI:3866,PHI:6956,PHI:59,PHI:8927,PHI:2312,PHI:2835,PHI:4077,PHI:2269,PHI:6957,PHI:2844,PHI:5272,PHI:9460,PHI:7511,PHI:3301,PHI:784,PHI:7915	0	.	0	.	0	.	0.403	0.487	0	0	0.14	0	0	28714.82	266	-1.5	5.809	1	94	136	93	22	154	62	31	31	0.808823529411765	.	.	.	0	0	0	0	0	0	0	0	0.0	0.41	0.0
PWO15423.1	-0.61812615	3.0315415	4.4475415	.	.	.	.	.	0	.	0	.	0	.	0.261	0.503	1	1	0.38	0	0	29203.77	267	-4.5	5.503	0	85	151	84	33	146	54	27	27	1.01754385964912	.	.	.	1	0	0	0	1	1	0	0	0.54	0.58	0.0
PWO11720.1	-0.62113607	-3.1641205	-0.4581205	.	.	.	.	.	0	.	0	.	0	.	0.00600000000000001	0.543	0	0	0.25	0	0	36778.09	334	-3.5	5.8187	10	116	189	75	40	175	79	40	39	1.04054054054054	.	.	.	0	0	0	0	0	0	0	0	0.0	0.0	0.0
PWO05605.1	-0.6211978	0.133106	-0.034894	.	.	.	.	.	0	.	0	.	0	.	0.387	0.641	0	0	0.32	0	0	9567.77	86	0.5	6.9443	2	30	52	21	8	43	19	10	9	1.0625	.	.	.	0	0	0	0	0	0	0	0	0.0	0.0	0.0
PWO13252.1	-0.6231468	4.170675	-0.461325	.	.	.	.	.	0	.	0	.	0	.	0.955	0.817	0	0	0.43	0	0	13028.75	118	3.5	8.7075	3	34	68	29	11	64	24	14	10	0.935483870967742	.	.	.	0	0	0	0	0	0	0	0	0.1	1.76	0.0
PWO07769.1	-0.6231468	3.735798	-0.384202	.	.	.	reduced_virulence	PHI:9457,PHI:5055,PHI:4112,PHI:1107,PHI:7077,PHI:1108,PHI:2427	0	.	0	.	0	.	0.687	0.833	0	0	0.46	0	0	21943.89	197	4.0	7.835	3	60	115	48	25	106	41	24	17	1.04878048780488	.	.	.	0	0	0	0	0	0	0	0	0.0	0.0	0.0
PWO17592.1	-0.6238737	-6.19365	-0.50565	.	.	.	.	.	0	.	0	.	0	.	0.0	0.0520000000000001	0	0	0.32	0	0	37628.69	360	-2.0	6.2687	1	143	226	98	22	175	89	47	42	0.392523364485981	.	.	.	0	0	0	0	0	0	0	0	0.0	0.0	0.0
PWO07660.1	-0.6253985	-5.0040095	-0.4620095	.	.	.	.	.	0	.	0	.	0	.	0.0	0.243	0	0	0.3	0	0	45307.0	410	-3.0	6.1429	4	121	219	121	52	223	98	51	47	1.10344827586207	.	.	.	0	0	0	0	0	0	0	0	0.0	0.0	0.0
PWO18467.1	-0.6253985	-6.440481	-0.506481	.	.	.	.	.	0	.	0	.	0	.	0.0	0.011	0	0	0.12	0	0	62958.53	576	-6.0	5.6661	8	180	315	184	60	322	140	70	70	1.1031746031746	.	.	.	0	0	0	0	0	0	0	0	0.0	1.74	0.0
PWO14100.1	-0.6254107	4.540342	-0.583658	.	.	.	.	.	0	.	0	.	0	.	0.988	0.866	0	0	0.44	0	0	9562.11	88	1.0	7.5851	4	31	47	27	10	54	19	10	9	1.23809523809524	.	.	.	0	0	0	0	0	0	0	0	0.02	0.11	0.0
PWO15085.1	-0.62574816	-3.32465	2.50735	.	.	.	.	.	0	.	0	.	0	.	0.0	0.028	1	1	0.47	1	0	49312.26	464	-14.0	4.6863	8	179	300	107	42	235	86	39	47	0.642857142857143	0.0	0.0	0.0	1	1	1	1	1	1	1	1	2.27	24.98	0.0
PWO11380.1	-0.62576675	-7.449663	-6.503663	.	.	.	loss_of_pathogenicity,reduced_virulence,unaffected_pathogenicity	PHI:9043,PHI:3658,PHI:1007,PHI:2259,PHI:2321,PHI:2923,PHI:6991,PHI:1008,PHI:9072,PHI:3657,PHI:4234,PHI:2511,PHI:6610,PHI:6416,PHI:5563,PHI:4232,PHI:1009,PHI:416,PHI:4836,PHI:2049,PHI:4837,PHI:2934,PHI:3019,PHI:3291,PHI:8561,PHI:12,PHI:2261,PHI:3274,PHI:9092,PHI:508,PHI:160,PHI:2935,PHI:3351,PHI:5585,PHI:133,PHI:9042,PHI:4217	0	.	0	.	0	.	0.0	0.00900000000000001	0	0	0.0500000000000001	0	1	793201.01	7187	-63.5	5.882	98	2229	3797	2265	718	3840	1671	847	824	0.999286224125624	.	.	.	0	0	0	0	0	0	4	0	0.0	0.38	0.0
PWO07703.1	-0.62576675	-1.202058	-0.508058	.	.	.	reduced_virulence,increased_virulence_(hypervirulence),unaffected_pathogenicity	PHI:4040,PHI:9002,PHI:5066,PHI:4497,PHI:2674,PHI:9021,PHI:9022,PHI:3451,PHI:8981,PHI:9415,PHI:3108,PHI:9465,PHI:8984,PHI:560,PHI:9437,PHI:7986,PHI:6591,PHI:9020,PHI:8732,PHI:8988,PHI:8973,PHI:8750,PHI:7904,PHI:8990,PHI:2445,PHI:6110,PHI:6673,PHI:8983,PHI:9019	0	.	0	.	0	.	0.0	0.0510000000000001	0	0	0.02	0	0	97579.35	884	0.0	6.5112	12	261	468	265	74	473	230	120	110	0.895287958115183	.	.	.	0	0	0	0	0	0	0	0	0.0	0.0	0.0
PWO15847.1	-0.6259819	3.7958135	-0.3921865	.	.	.	.	.	0	.	0	.	0	.	0.982	0.716	0	0	0.29	0	0	12009.51	109	4.5	8.8739	0	32	62	30	14	57	28	18	10	0.666666666666667	.	.	.	0	0	0	0	0	0	0	0	0.03	0.03	0.0
PWO18723.1	-0.62789035	-4.4390835	-0.4670835	.	.	.	.	.	0	.	0	.	0	.	0.001	0.337	0	0	0.03	0	0	38571.72	356	-1.5	6.2372	7	123	193	113	41	199	89	46	43	0.855555555555556	.	.	.	0	0	0	0	0	0	0	0	0.0	0.01	0.0
PWO09480.1	-0.6285057	-6.376476	-0.508476	.	.	.	.	.	0	.	0	.	0	.	0.0	0.022	0	0	0.42	0	0	47851.93	450	-8.0	5.4329	1	172	273	127	48	245	113	56	57	0.589147286821705	.	.	.	0	0	0	0	0	0	0	0	0.02	0.02	0.0
PWO12376.1	-0.6285057	-5.0714375	-0.5054375	.	.	.	unaffected_pathogenicity	PHI:716	0	.	0	.	0	AA7	0.0	0.239	0	0	0.66	0	0	51721.8	472	1.5	6.7166	6	160	277	130	59	255	105	56	49	1.02884615384615	.	.	.	0	0	0	0	0	0	0	0	0.0	0.53	0.0
PWO07656.1	-0.6287869	4.5400195	-0.4999805	.	.	.	.	.	0	.	0	.	0	.	0.971	0.869	0	0	0.25	0	0	17931.39	159	1.5	6.9795	1	41	83	44	20	82	46	25	21	1.5	.	.	.	0	0	0	0	0	0	0	0	0.0	0.0	0.0
PWO10238.1	-0.6308181	-6.438634	-0.504634	.	.	.	.	.	0	.	0	.	0	.	0.0	0.011	0	0	0.0	0	0	95864.06	876	-18.0	5.028	7	268	491	220	67	442	230	110	120	0.695652173913043	.	.	.	0	0	0	0	0	0	0	0	0.0	0.0	0.0
PWO17545.1	-0.63455164	4.9536695	0.0516695	.	.	.	.	.	0	.	0	.	0	.	0.99	0.827	0	0	0.46	0	0	9444.31	84	-1.5	5.5111	2	23	47	16	13	44	20	10	10	0.9	.	.	.	0	0	0	0	0	0	0	0	0.0	0.12	0.0
PWO05762.1	-0.63455164	4.9536695	0.0516695	.	.	.	.	.	0	.	0	.	0	.	0.99	0.827	0	0	0.46	0	0	9444.31	84	-1.5	5.5111	2	23	47	16	13	44	20	10	10	0.9	.	.	.	0	0	0	0	0	0	0	0	0.0	0.12	0.0
PWO18513.1	-0.63455164	4.9536695	0.0516695	.	.	.	.	.	0	.	0	.	0	.	0.99	0.827	0	0	0.46	0	0	9444.31	84	-1.5	5.5111	2	23	47	16	13	44	20	10	10	0.9	.	.	.	0	0	0	0	0	0	0	0	0.0	0.12	0.0
PWO08446.1	-0.63455164	4.9536695	0.0516695	.	.	.	.	.	0	.	0	.	0	.	0.99	0.827	0	0	0.46	0	0	9444.31	84	-1.5	5.5111	2	23	47	16	13	44	20	10	10	0.9	.	.	.	0	0	0	0	0	0	0	0	0.0	0.12	0.0
PWO13284.1	-0.63455164	4.9536695	0.0516695	.	.	.	.	.	0	.	0	.	0	.	0.99	0.827	0	0	0.46	0	0	9444.31	84	-1.5	5.5111	2	23	47	16	13	44	20	10	10	0.9	.	.	.	0	0	0	0	0	0	0	0	0.0	0.12	0.0
PWO19414.1	-0.63606906	-4.736408	-0.500408	.	.	.	unaffected_pathogenicity	PHI:143	0	.	0	.	0	.	0.002	0.292	0	0	0.09	0	0	37061.96	335	-1.5	6.3106	5	110	172	101	43	184	81	43	38	0.849315068493151	.	.	.	0	0	0	0	0	0	0	0	0.01	0.01	0.0
PWO12508.1	-0.63743985	-1.3302645	-0.5042645	.	.	.	increased_virulence_(hypervirulence),reduced_virulence,unaffected_pathogenicity,loss_of_pathogenicity	PHI:5280,PHI:3025,PHI:116,PHI:3990,PHI:718,PHI:9265,PHI:713,PHI:722,PHI:725,PHI:7916,PHI:101,PHI:2311,PHI:40,PHI:2260,PHI:720,PHI:6891,PHI:4776,PHI:728,PHI:5279,PHI:8593,PHI:7335,PHI:9080,PHI:433,PHI:2608,PHI:2587,PHI:730,PHI:8770,PHI:238,PHI:724,PHI:7000,PHI:3933,PHI:9106,PHI:729,PHI:726	0	.	1	PF16073	0	.	0.0	0.029	0	0	0.0600000000000001	0	0	227699.74	2085	-8.5	6.2877	35	702	1135	619	213	1124	491	257	234	0.874449339207049	.	.	.	0	0	0	0	0	0	0	0	0.0	0.51	0.0
PWO08519.1	-0.63799524	0.307718999999999	5.053719	.	.	.	.	.	0	.	0	.	0	.	0.0	0.209	1	1	0.07	0	0	46626.89	419	-2.5	6.1858	10	132	218	116	54	229	104	54	50	1.0	0.0	0.0	0.0	1	1	0	1	1	1	0	0	0.01	0.02	0.0
PWO07304.1	-0.64118886	-0.4520945	0.8559055	.	.	.	.	.	0	.	0	.	0	.	0.228	0.554	1	1	0.61	1	0	5981.89	55	4.0	10.5544	0	22	30	16	5	31	10	7	3	0.857142857142857	.	.	.	1	0	0	0	0	0	1	0	9.54	9.54	0.0
PWO14224.1	-0.64139986	2.58341	-0.53059	.	.	.	.	.	0	.	0	.	0	.	0.979	0.54	0	0	0.47	0	0	12156.79	113	2.0	7.3216	2	41	67	37	10	64	26	15	11	0.484848484848485	.	.	.	0	0	0	0	0	0	0	0	0.0	0.01	0.0
PWO15478.1	-0.6415067	-10.2170665	-4.3010665	.	.	.	.	.	0	.	0	.	0	.	0.0	0.014	0	1	0.69	0	1	63030.01	572	1.5	6.6987	14	193	320	153	80	322	111	59	52	1.12	0.0	0.0	0.0	1	1	1	1	1	1	1	2	14.52	32.22	0.789473684210526
PWO11364.1	-0.6459662	0.554587	-0.497413	.	.	.	loss_of_pathogenicity,reduced_virulence	PHI:4182,PHI:6111,PHI:3514,PHI:311,PHI:4677,PHI:334	0	.	0	.	0	.	0.002	0.34	0	0	0.27	0	0	34683.61	317	-2.0	6.2626	3	114	180	83	45	163	79	42	37	0.957142857142857	.	.	.	0	0	0	0	0	0	0	0	0.0	0.0	0.0
PWO18122.1	-0.6459662	-4.3083435	-0.4263435	.	.	.	.	.	0	.	0	.	0	AA2	0.0	0.353	0	0	0.47	0	0	40844.11	373	4.5	7.9551	6	126	210	107	34	191	91	49	42	1.12658227848101	.	.	.	0	0	0	0	0	0	0	0	0.0	0.58	0.0
PWO08740.1	-0.6506152	-1.666565	2.743435	.	.	.	.	.	0	.	0	.	0	.	0.001	0.264	1	1	0.21	1	0	36982.04	336	-6.5	4.9685	7	108	183	102	43	194	63	30	33	1.02666666666667	.	.	.	1	1	1	0	0	1	1	0	5.13	5.14	0.0
PWO12945.1	-0.65141714	4.698425	-0.515575	.	.	.	.	.	0	.	0	.	0	.	0.983	0.886	0	0	0.38	0	0	6293.14	55	0.0	6.1411	1	13	29	16	9	34	12	6	6	1.23076923076923	.	.	.	0	0	0	0	0	0	0	0	0.04	0.04	0.0
PWO14895.1	-0.6521158	2.552509	2.718509	.	.	.	reduced_virulence,unaffected_pathogenicity,loss_of_pathogenicity	PHI:522,PHI:33,PHI:434,PHI:6530,PHI:6714,PHI:2808,PHI:6713,PHI:6711,PHI:6715,PHI:6712	0	.	0	.	0	GH157,GH158,GH72,GH5	0.0	0.139	1	1	0.76	1	0	48287.86	456	-5.0	5.0253	8	177	285	128	49	256	94	45	49	1.01694915254237	0.0	0.0	0.0	1	1	1	1	1	1	1	1	0.02	18.89	0.0
PWO11112.1	-0.65287876	3.38645	-0.42355	.	.	.	.	.	0	.	0	.	0	.	0.835	0.8	0	0	0.38	0	0	21524.06	191	1.5	6.8293	4	62	105	43	29	102	45	25	20	0.869565217391304	.	.	.	0	0	0	0	0	0	0	0	0.0	0.01	0.0
PWO06028.1	-0.659299	-3.3812675	-5.0732675	.	.	.	.	.	0	.	0	.	0	.	0.998	0.284	0	1	0.47	0	1	11454.68	108	5.5	9.5397	2	32	61	46	12	78	17	12	5	0.787878787878788	.	.	.	1	1	0	0	0	0	2	2	42.88	42.9	0.869565217391304
PWO12783.1	-0.664212	5.0260265	4.1740265	.	.	.	.	.	0	.	0	.	0	.	0.777	0.365	1	1	0.33	0	0	20636.81	192	-2.5	5.5789	3	71	103	76	21	120	38	19	19	0.647058823529412	.	.	.	1	1	1	0	0	1	0	0	0.0	20.78	0.0
PWO16405.1	-0.6645794	-2.843901	-0.503901	.	.	.	reduced_virulence,increased_virulence_(hypervirulence),lethal,unaffected_pathogenicity,loss_of_pathogenicity	PHI:7485,PHI:2802,PHI:5440,PHI:2022,PHI:2837,PHI:5271,PHI:8929,PHI:3866,PHI:685,PHI:7696,PHI:6956,PHI:59,PHI:8927,PHI:2312,PHI:4077,PHI:2269,PHI:6957,PHI:2844,PHI:5272,PHI:7511,PHI:3301,PHI:2836,PHI:784,PHI:9460	0	.	0	.	0	.	0.039	0.571	0	0	0.08	0	0	33475.12	309	-3.5	5.4282	6	101	165	91	24	173	71	35	36	0.871794871794872	.	.	.	0	0	0	0	0	0	0	0	0.0	0.02	0.0
PWO08756.1	-0.6720092	2.5680145	-0.5239855	.	.	.	reduced_virulence,increased_virulence_(hypervirulence),unaffected_pathogenicity	PHI:9524,PHI:5034,PHI:6517,PHI:7708,PHI:668	0	.	0	.	0	.	0.148	0.534	0	0	0.55	0	0	36085.56	342	4.5	8.4333	4	115	197	112	27	200	76	41	35	0.96551724137931	.	.	.	0	0	0	0	0	0	0	0	0.0	6.86	0.0
PWO15154.1	-0.6720092	-1.798057	-0.526057	.	.	.	.	.	0	.	0	.	0	.	0.22	0.568	0	0	0.21	0	0	32885.33	312	-0.5	6.3551	1	114	182	108	23	182	72	37	35	0.703296703296703	.	.	.	0	0	0	0	0	0	0	0	2.78	2.94	0.0
PWO17870.1	-0.67376053	-5.68761	-0.50361	.	.	.	.	.	0	.	0	.	0	.	0.0	0.136	0	0	0.17	0	0	47266.63	438	-7.5	5.1294	3	143	236	147	39	241	116	56	60	1.06542056074766	.	.	.	0	0	0	0	0	0	0	0	0.0	0.87	0.0
PWO08282.1	-0.6745995	-0.0234000000000003	-0.5034	.	.	.	.	.	0	.	0	.	0	.	0.867	0.213	0	0	0.4	0	0	21828.62	204	8.0	8.9923	6	82	128	53	13	102	50	30	20	0.5	.	.	.	0	0	0	0	0	0	0	0	0.0	0.0	0.0
PWO12785.1	-0.6752609	-3.0650245	-0.5010245	.	.	.	reduced_virulence,unaffected_pathogenicity	PHI:9519,PHI:3277,PHI:4903,PHI:5034,PHI:4616,PHI:9524,PHI:2256,PHI:668	0	.	0	.	0	.	0.0	0.406	0	0	0.24	0	0	41346.43	386	-0.5	6.4132	6	119	212	122	40	236	94	49	45	0.903846153846154	.	.	.	0	0	0	0	0	0	0	0	0.0	6.13	0.0
PWO12411.1	-0.67578363	4.1412275	-0.6287725	.	.	.	.	.	0	.	0	.	0	.	0.974	0.821	0	0	0.58	0	0	20092.74	187	4.5	9.5017	1	62	112	53	15	106	39	22	17	0.690909090909091	.	.	.	0	0	0	0	0	0	0	0	0.79	0.84	0.0
PWO10920.1	-0.686121	3.3543145	-0.5156855	.	.	.	.	.	0	.	0	.	0	.	0.958	0.687	0	0	0.67	0	0	31170.9	286	3.5	7.6187	14	96	158	96	19	167	59	32	27	0.790322580645161	.	.	.	0	0	0	0	0	0	0	0	8.3	8.41	0.0
PWO06289.1	-0.69067395	5.7279345	0.2139345	.	.	.	.	.	0	.	0	.	0	.	0.999	0.92	0	0	0.55	0	0	10522.09	93	6.0	9.2625	4	26	48	20	10	50	25	16	9	1.68421052631579	.	.	.	0	0	0	0	0	0	0	0	0.0	0.0	0.0
PWO19425.1	-0.6919019	-2.042294	-0.470294	.	.	.	.	.	0	.	0	.	0	.	0.247	0.491	0	0	0.14	0	0	26625.17	240	-8.0	4.7614	6	78	128	76	33	138	65	30	35	0.981481481481482	.	.	.	0	0	0	0	0	0	0	0	0.21	0.25	0.0
PWO19244.1	-0.69372654	-4.837607	-0.505607	.	.	.	.	.	0	.	0	.	0	.	0.003	0.275	0	0	0.13	0	0	35143.16	329	-8.5	4.7586	3	112	191	113	26	193	72	33	39	0.705882352941176	.	.	.	0	0	0	0	0	0	0	0	0.0	6.3	0.0
PWO11503.1	-0.69457567	-0.119613	-0.497613	.	.	.	.	.	0	.	0	.	0	.	0.334	0.729	0	0	0.76	0	0	29178.94	268	9.5	9.1001	5	93	151	62	31	141	59	36	23	1.03389830508475	.	.	.	0	0	0	0	0	0	0	0	0.0	0.02	0.0
PWO06749.1	-0.6955173	-0.73342	4.01858	.	.	.	.	.	0	.	0	.	0	.	0.0	0.208	1	1	0.13	0	0	48772.67	446	-4.5	5.9835	13	152	254	104	58	245	113	58	55	0.824074074074074	.	.	.	0	1	0	0	0	1	0	0	4.4	4.47	0.0
PWO08614.1	-0.69774663	-1.772305	-0.506305	.	.	.	.	.	0	.	0	.	0	.	0.537	0.252	0	0	0.3	0	0	16963.78	154	-1.5	5.9801	1	45	91	36	11	68	41	21	20	0.606060606060606	.	.	.	0	0	0	0	0	0	0	0	0.0	0.0	0.0
PWO14208.1	-0.6980854	-0.0485395	4.7714605	.	.	.	reduced_virulence	PHI:7257	0	.	0	.	0	.	0.0	0.03	1	1	0.31	0	0	60887.55	541	-11.5	5.0184	11	153	270	137	76	294	132	63	69	1.34259259259259	0.0	0.0	0.0	1	1	0	1	0	1	0	0	0.0	0.03	0.0
PWO09761.1	-0.69919395	-9.1345275	-4.4525275	.	.	.	reduced_virulence	PHI:8754,PHI:4248	0	.	0	.	0	.	0.0	0.0530000000000001	0	1	0.17	0	1	37770.98	327	7.0	8.0839	8	90	150	102	60	211	61	36	25	1.07692307692308	0.0	0.0	0.0	1	1	1	1	1	1	7	8	16.23	155.65	0.869565217391304
PWO16495.1	-0.7049453	-3.6044475	-0.5264475	.	.	.	.	.	0	.	0	.	0	.	0.002	0.485	0	0	0.25	0	0	38656.64	353	-0.5	6.4112	6	116	191	106	39	190	92	48	44	1.11842105263158	.	.	.	0	0	0	0	0	0	0	0	0.1	0.1	0.0
PWO11925.1	-0.71059346	-9.136105	-4.196105	.	.	.	reduced_virulence,unaffected_pathogenicity	PHI:1841,PHI:1920,PHI:5604,PHI:1696,PHI:5602,PHI:1796,PHI:5607,PHI:1819,PHI:1818,PHI:1732,PHI:5599,PHI:1876,PHI:2994,PHI:1854	0	.	0	.	0	GH6	0.0	0.01	0	1	0.13	0	1	125426.49	1124	-2.0	6.3953	12	326	583	319	127	604	260	136	124	1.01716738197425	1.0	0.0	0.0	1	0	1	1	1	1	2	0	0.02	8.3	0.0
PWO13329.1	-0.711045	2.504203	4.502203	.	.	.	.	.	0	.	0	.	0	GH45	0.108	0.559	1	1	0.73	0	0	29523.16	277	-7.0	4.4951	14	119	169	77	28	157	44	19	25	0.867647058823529	0.0	0.0	0.0	1	1	1	1	1	1	0	0	2.6	4.84	0.0
PWO18058.1	-0.7122499	4.615375	-0.514625	.	.	.	.	.	0	.	0	.	0	.	0.975	0.88	0	0	0.04	0	0	11779.3	107	0.0	6.3182	1	34	58	33	7	55	26	13	13	0.962962962962963	.	.	.	0	0	0	0	0	0	0	0	0.0	0.0	0.0
PWO12729.1	-0.7127377	0.926048	-0.501952	.	.	.	.	.	0	.	0	.	0	.	0.957	0.281	0	0	0.38	0	0	16113.79	149	-11.0	4.2116	0	47	85	46	12	74	45	17	28	0.967741935483871	.	.	.	0	0	0	0	0	0	0	0	0.0	0.0	0.0
PWO05972.1	-0.713086	-1.7830765	-0.3430765	.	.	.	.	.	0	.	0	.	0	.	0.31	0.45	0	0	0.4	0	0	17072.03	154	2.0	7.3209	2	50	93	34	19	81	34	19	15	0.75609756097561	.	.	.	0	0	0	0	0	0	0	0	0.0	0.0	0.0
PWO10139.1	-0.7170148	3.901397	-0.484603	.	.	.	.	.	0	.	0	.	0	.	0.948	0.783	0	0	0.2	0	0	12046.52	111	0.5	6.9456	2	38	65	25	12	65	23	12	11	0.555555555555556	.	.	.	0	0	0	0	0	0	0	0	0.0	0.0	0.0
PWO10781.1	-0.71925664	0.869370999999999	3.341371	.	.	.	.	.	0	.	0	.	0	.	0.246	0.342	1	1	0.37	0	0	11633.48	108	1.5	8.4638	0	39	59	39	9	62	16	9	7	1.13636363636364	.	.	.	1	1	0	0	0	0	0	0	11.49	11.53	0.0
PWO16561.1	-0.72113395	3.4592125	-0.6147875	.	.	.	.	.	0	.	0	.	0	.	0.956	0.723	0	0	0.18	0	0	19481.27	178	3.5	7.4114	4	61	99	55	22	105	41	24	17	0.6	.	.	.	0	0	0	0	0	0	0	0	0.0	0.02	0.0
PWO10230.1	-0.72178733	-6.443582	-0.503582	.	.	.	.	.	0	.	0	.	0	.	0.0	0.01	0	0	0.15	0	0	106817.65	996	-18.5	4.9952	7	322	559	329	71	566	250	119	131	0.936440677966102	.	.	.	0	0	0	0	0	0	0	0	0.0	0.47	0.0
PWO15870.1	-0.72400784	0.7296645	-0.5543355	.	.	.	.	.	0	.	0	.	0	.	0.55	0.664	0	0	0.25	0	0	30283.26	282	1.0	6.6553	4	96	158	85	28	159	68	37	31	0.797297297297297	.	.	.	0	0	0	0	0	0	0	0	0.0	0.07	0.0
PWO17145.1	-0.72400784	-2.226378	-0.540378	.	.	.	.	.	0	.	0	.	0	.	0.139	0.58	0	0	0.21	0	0	30848.18	282	11.0	9.3107	4	96	149	91	36	158	60	38	22	0.969230769230769	.	.	.	0	0	0	0	0	0	0	0	0.0	0.12	0.0
PWO14951.1	-0.72400784	0.997656	-0.532344	.	.	.	.	.	0	.	0	.	0	.	0.505	0.75	0	0	0.26	0	0	22943.23	205	3.5	7.6015	7	73	108	46	24	115	48	27	21	0.714285714285714	.	.	.	0	0	0	0	0	0	0	0	0.01	0.02	0.0
PWO13078.1	-0.72415733	-0.118975	-0.202975	.	.	.	.	.	0	.	0	.	0	.	0.38	0.634	0	0	0.6	0	0	25912.35	242	-5.5	4.6835	9	86	144	67	21	137	42	19	23	0.888888888888889	.	.	.	0	0	0	0	0	0	0	0	0.0	0.03	0.0
PWO06338.1	-0.72614133	2.344207	-0.523793	.	.	.	.	.	0	.	0	.	0	.	0.963	0.515	0	0	0.09	0	0	27204.28	255	-1.0	6.2375	3	85	144	95	21	157	64	33	31	0.619718309859155	.	.	.	0	0	0	0	0	0	0	0	0.01	0.15	0.0
PWO09797.1	-0.72614133	2.3067685	-0.5312315	.	.	.	reduced_virulence,increased_virulence_(hypervirulence),lethal,unaffected_pathogenicity	PHI:7485,PHI:4077,PHI:2269,PHI:6956,PHI:6957,PHI:5440,PHI:784,PHI:5272,PHI:2837,PHI:5271,PHI:8929,PHI:7696,PHI:9460,PHI:59	0	.	0	.	0	.	0.802	0.671	0	0	0.35	0	0	30182.55	290	8.0	9.8105	0	111	170	103	23	174	63	37	26	0.769230769230769	.	.	.	0	0	0	0	0	0	0	0	0.26	0.87	0.0
PWO17653.1	-0.72614133	2.38023	-0.54377	.	.	.	reduced_virulence,increased_virulence_(hypervirulence),unaffected_pathogenicity	PHI:4903,PHI:5034,PHI:881,PHI:7708,PHI:668	0	.	0	.	0	.	0.119	0.535	0	0	0.5	0	0	36290.73	343	6.0	7.9845	6	117	201	110	35	213	74	42	32	0.821052631578947	.	.	.	0	0	0	0	0	0	0	0	0.02	0.54	0.0
PWO08363.1	-0.7316642	-3.903504	-0.501504	.	.	.	.	.	0	.	0	.	0	.	0.064	0.369	0	0	0.0600000000000001	0	0	31798.31	294	-7.0	5.1863	6	91	161	94	28	167	78	38	40	0.9375	.	.	.	0	0	0	0	0	0	0	0	0.0	0.12	0.0
PWO18897.1	-0.7316642	-3.035416	-0.501416	.	.	.	reduced_virulence,unaffected_pathogenicity	PHI:2255,PHI:9519,PHI:5034,PHI:587,PHI:2256,PHI:6517,PHI:4616,PHI:9524,PHI:881	0	.	0	.	0	.	0.004	0.407	0	0	0.31	0	0	40053.53	369	0.5	6.5572	14	116	200	119	33	218	90	48	42	0.903614457831325	.	.	.	0	0	0	0	0	0	0	0	0.0	2.33	0.0
PWO13419.1	-0.73218083	4.0764635	-0.4835365	.	.	.	.	.	0	.	0	.	0	.	0.988	0.772	0	0	0.25	0	0	7473.46	68	-2.0	5.4483	4	25	38	17	7	37	18	9	9	0.35	.	.	.	0	0	0	0	0	0	0	0	0.0	0.0	0.0
PWO13695.1	-0.73318756	3.43833	-0.50967	.	.	.	.	.	0	.	0	.	0	.	0.929	0.729	0	0	0.46	0	0	17948.41	167	-1.5	5.674	2	56	100	51	20	101	38	19	19	0.791666666666667	.	.	.	0	0	0	0	0	0	0	0	0.01	0.02	0.0
PWO11867.1	-0.73329043	-6.3240745	-0.5040745	.	.	.	reduced_virulence,unaffected_pathogenicity,lethal,loss_of_pathogenicity,effector_(plant_avirulence_determinant)	PHI:2230,PHI:5428,PHI:3088,PHI:6317,PHI:7568,PHI:7760,PHI:2327,PHI:1266,PHI:153,PHI:1005,PHI:6084,PHI:9453,PHI:406,PHI:5009,PHI:1240,PHI:9454,PHI:151,PHI:4779,PHI:1178,PHI:1265,PHI:4942,PHI:5536,PHI:342,PHI:7280,PHI:1258,PHI:4941,PHI:5427,PHI:1043,PHI:2365	0	.	0	.	0	.	0.0	0.03	0	0	0.02	0	0	66748.26	603	-14.0	5.0704	5	184	337	161	68	302	164	79	85	0.930769230769231	.	.	.	0	0	0	0	0	0	0	0	0.0	0.04	0.0
PWO18651.1	-0.7336587	-5.446003	-0.506003	.	.	.	reduced_virulence,unaffected_pathogenicity	PHI:8990,PHI:9002,PHI:9017,PHI:6117,PHI:9016,PHI:8983,PHI:2440	0	.	0	.	0	.	0.0	0.01	0	0	0.03	0	0	132540.6	1215	-15.5	5.7038	15	390	677	358	114	630	294	148	146	0.9	.	.	.	0	0	0	0	0	0	0	0	0.0	0.0	0.0
PWO15251.1	-0.7347461	5.689267	4.897267	.	.	.	.	.	0	.	0	.	0	.	0.703	0.429	1	1	0.02	0	0	22349.72	199	-5.0	4.775	0	45	95	69	16	106	52	24	28	1.61290322580645	0.0	0.0	0.0	1	1	1	1	0	1	0	0	0.04	0.07	0.0
PWO10870.1	-0.7351911	2.5373885	-0.4326115	.	.	.	.	.	0	.	0	.	0	.	1.0	0.495	0	0	0.28	0	0	6019.96	54	0.0	6.4498	0	12	31	21	6	32	13	7	6	1.09090909090909	.	.	.	0	0	0	0	0	0	0	0	0.0	0.0	0.0
PWO13970.1	-0.7370235	-6.3187935	-0.6007935	.	.	.	.	.	0	.	0	.	0	.	0.0	0.047	0	0	0.04	0	0	108726.98	991	40.0	10.2287	8	323	548	276	62	464	270	160	110	0.95609756097561	.	.	.	0	0	0	0	0	0	0	0	0.0	0.0	0.0
PWO12726.1	-0.7381871	4.5413885	-0.5106115	.	.	.	.	.	0	.	0	.	0	.	0.997	0.845	0	0	0.14	0	0	16148.64	152	-0.5	6.2324	3	54	85	54	11	88	39	20	19	0.8	.	.	.	0	0	0	0	0	0	0	0	0.08	0.9	0.0
PWO09752.1	-0.73820794	2.8576225	-0.5023775	.	.	.	.	.	0	.	0	.	0	.	0.998	0.562	0	0	0.36	0	0	16119.5	151	13.0	11.6176	1	56	85	46	7	82	42	28	14	0.543478260869565	.	.	.	0	0	0	0	0	0	0	0	0.01	0.01	0.0
PWO08407.1	-0.7399006	-0.687603000000001	5.252397	.	.	.	.	.	0	.	0	.	0	.	0.0	0.01	1	1	0.44	0	0	69867.37	657	-7.5	5.4603	7	258	394	182	58	333	127	63	64	0.837837837837838	0.0	1.0	0.0	1	1	1	1	1	1	0	0	1.99	2.08	0.0
PWO14747.1	-0.74693155	-3.1825025	2.7634975	.	.	.	.	.	0	.	0	.	0	GH20	0.0	0.00900000000000001	1	1	0.25	1	0	83870.08	759	-18.5	4.8684	2	237	411	214	95	418	160	75	85	0.958333333333333	0.0	0.0	0.0	1	1	1	1	1	1	1	0	0.7	10.0	0.0
PWO10431.1	-0.74700785	2.604693	-0.593307	.	.	.	.	.	0	.	0	.	0	.	0.715	0.818	0	0	0.42	0	0	20428.46	183	3.5	7.9165	2	51	96	46	23	102	38	22	16	1.05	.	.	.	0	0	0	0	0	0	0	0	3.98	4.08	0.0
PWO13601.1	-0.74700785	4.1625735	-0.5654265	.	.	.	.	.	0	.	0	.	0	.	0.957	0.831	0	0	0.19	0	0	19101.77	170	-0.5	6.2307	3	47	90	40	23	96	39	20	19	1.13157894736842	.	.	.	0	0	0	0	0	0	0	0	0.0	0.01	0.0
PWO19368.1	-0.747264	-0.0176404999999988	4.9043595	.	.	.	reduced_virulence,unaffected_pathogenicity	PHI:541,PHI:6121,PHI:2032,PHI:9144	0	.	0	.	0	CE10	0.0	0.013	1	1	0.48	0	0	57919.9	529	-10.0	4.8192	8	173	302	148	64	305	99	46	53	0.925925925925926	0.0	0.0	0.0	1	1	1	1	0	1	0	1	22.16	22.23	1.0
PWO11574.1	-0.747264	-3.087451	2.804549	.	.	.	.	.	0	.	0	.	0	.	0.0	0.018	1	1	0.67	1	0	58128.85	531	-6.0	5.4401	14	178	303	149	57	290	99	49	50	1.17924528301887	1.0	1.0	0.0	1	1	1	1	1	1	1	0	16.74	33.37	0.0
PWO15089.1	-0.74860454	-5.121451	-0.507451	.	.	.	.	.	0	.	0	.	0	.	0.089	0.142	0	0	0.13	0	0	15550.19	139	-10.0	4.3583	1	45	76	38	14	65	44	18	26	0.846153846153846	.	.	.	0	0	0	0	0	0	0	0	0.02	0.02	0.0
PWO16392.1	-0.7488675	-0.124803500000001	-0.5028035	.	.	.	.	.	0	.	0	.	0	.	0.983	0.08	0	0	0.18	0	0	18993.49	179	16.0	11.6647	0	67	100	39	9	98	52	34	18	0.333333333333333	.	.	.	0	0	0	0	0	0	0	0	0.0	0.0	0.0
PWO07286.1	-0.750927	0.5949235	5.2269235	.	.	.	.	.	0	.	0	.	0	.	0.0	0.228	1	1	0.14	0	0	25720.1	218	23.0	10.7326	0	19	83	50	4	84	109	66	43	1.44736842105263	1.0	0.0	0.0	1	1	1	1	1	1	0	1	20.68	20.68	0.521739130434783
PWO14466.1	-0.7510793	-4.9986135	0.2393865	.	.	.	.	.	0	.	0	.	0	GH76	0.0	0.127	0	0	0.7	0	0	40936.61	375	-9.5	4.5137	4	129	225	103	37	198	71	31	40	0.965909090909091	.	.	.	0	0	0	0	0	0	0	0	0.02	0.03	0.0
PWO08567.1	-0.75122905	-0.313967499999999	4.4200325	.	.	.	.	.	0	.	0	.	0	.	0.001	0.21	1	1	0.87	0	0	31007.41	292	1.0	6.7053	12	121	182	92	31	175	34	19	15	0.726027397260274	.	.	.	1	1	0	0	0	1	0	0	3.59	3.92	0.0
PWO13276.1	-0.75278664	4.194736	-0.509264	.	.	.	.	.	0	.	0	.	0	.	0.943	0.841	0	0	0.49	0	0	25988.65	237	9.5	8.7176	9	77	135	62	22	131	52	32	20	0.781818181818182	.	.	.	0	0	0	0	0	0	0	0	0.0	0.01	0.0
PWO10255.1	-0.7570045	-0.7579085	5.1820915	.	.	.	.	.	0	.	0	.	0	GH157,GH158,GH17,GH5	0.0	0.01	1	1	0.57	0	0	65545.76	637	-6.5	5.8904	13	255	434	185	56	375	115	59	56	0.486238532110092	0.0	0.0	0.0	1	1	0	1	0	1	0	0	0.05	0.05	0.0
PWO15493.1	-0.7608464	0.0592395000000003	-0.5027605	.	.	.	reduced_virulence	PHI:7754,PHI:7753	0	.	0	.	0	.	0.808	0.119	0	0	0.46	0	0	18491.49	179	-9.5	4.2835	2	70	116	60	13	104	40	16	24	0.454545454545455	.	.	.	0	0	0	0	0	0	0	0	0.0	0.0	0.0
PWO15203.1	-0.7611381	-4.59971	-0.49971	.	.	.	reduced_virulence	PHI:877	0	.	0	.	0	.	0.0	0.15	0	0	0.0500000000000001	0	0	44432.69	406	-6.5	5.3079	3	124	209	130	42	224	104	51	53	1.13953488372093	.	.	.	0	0	0	0	0	0	0	0	0.01	0.04	0.0
PWO08113.1	-0.7613039	-0.8587185	4.9432815	.	.	.	.	.	0	.	0	.	0	.	0.0	0.033	1	1	0.11	0	0	42220.84	364	6.5	7.7422	6	88	165	107	53	203	86	49	37	1.56363636363636	0.0	0.0	0.0	0	0	1	1	1	1	0	0	0.0	0.24	0.0
PWO06087.1	-0.7614038	-6.445596	-0.505596	.	.	.	.	.	0	.	0	.	0	.	0.0	0.01	0	0	0.0600000000000001	0	0	58911.01	542	-16.5	4.8721	13	178	291	171	50	307	145	68	77	0.757352941176471	.	.	.	0	0	0	0	0	0	0	0	0.0	0.07	0.0
PWO09572.1	-0.7614703	-1.2446205	-0.5086205	.	.	.	loss_of_pathogenicity,reduced_virulence	PHI:791,PHI:2141,PHI:773	0	.	0	.	0	.	0.0	0.0440000000000001	0	0	0.04	0	0	161500.33	1461	49.0	10.1031	10	441	809	307	95	675	338	198	140	0.528535980148883	.	.	.	0	0	0	0	0	0	0	0	0.0	0.0	0.0
PWO10368.1	-0.76168764	6.3716065	3.7916065	.	.	.	.	.	0	.	0	.	0	.	0.873	0.557	1	1	0.36	0	0	9167.31	85	-1.5	4.8668	1	24	52	24	4	44	17	8	9	0.619047619047619	.	.	.	0	0	0	0	0	0	0	0	0.0	0.0	0.0
PWO12672.1	-0.7622473	1.7013685	-0.5146315	.	.	.	loss_of_pathogenicity	PHI:157	0	.	0	.	0	.	0.132	0.404	0	0	0.07	0	0	32823.12	299	-3.5	5.6467	4	100	163	94	37	165	74	37	37	0.878787878787879	.	.	.	0	0	0	0	0	0	0	0	0.0	1.75	0.0
PWO11026.1	-0.7663517	-0.496728	5.449272	.	.	.	.	.	0	.	0	.	0	.	0.0	0.00900000000000001	1	1	0.3	0	0	136634.66	1271	-16.0	5.2526	13	467	755	405	118	699	252	123	129	0.753993610223642	1.0	0.0	0.0	1	0	1	1	1	1	0	0	9.11	9.31	0.0
PWO13362.1	-0.766356	3.0564425	1.6064425	.	.	.	reduced_virulence	PHI:8606	0	.	0	.	0	CE3	0.538	0.537	1	1	0.4	1	0	28890.29	264	2.5	7.1056	3	76	140	89	26	157	58	32	26	0.919354838709677	0.0	0.0	0.0	1	1	0	1	0	0	1	1	21.68	21.68	0.91304347826087
PWO08025.1	-0.7690114	2.644945	-0.529055	.	.	.	.	.	0	.	0	.	0	.	0.78	0.749	0	0	0.42	0	0	16119.38	148	6.5	9.3496	4	48	85	40	12	78	28	18	10	0.857142857142857	.	.	.	0	0	0	0	0	0	0	0	0.01	0.01	0.0
PWO12702.1	-0.76901484	-3.080099	-0.516099	.	.	.	reduced_virulence,unaffected_pathogenicity	PHI:9150	0	.	0	.	0	.	0.001	0.405	0	0	0.45	0	0	39462.71	362	1.0	6.6163	3	120	196	106	45	207	86	47	39	0.923913043478261	.	.	.	0	0	0	0	0	0	0	0	0.0	0.01	0.0
PWO05764.1	-0.77029836	-2.7842845	-0.4142845	.	.	.	.	.	0	.	0	.	0	.	0.192	0.413	0	0	0.29	0	0	29176.62	266	-7.5	5.1198	8	88	152	65	32	138	66	32	34	0.918032786885246	.	.	.	0	0	0	0	0	0	0	0	0.0	0.54	0.0
PWO12464.1	-0.77029836	1.4152525	-0.2547475	.	.	.	loss_of_pathogenicity,reduced_virulence	PHI:4182,PHI:3514,PHI:316,PHI:4606,PHI:334	0	.	0	.	0	.	0.015	0.43	0	0	0.67	0	0	36034.41	328	2.0	6.6715	12	115	199	97	42	171	75	43	32	1.0	.	.	.	0	0	0	0	0	0	0	0	0.0	0.02	0.0
PWO09817.1	-0.7728355	0.286706000000001	5.104706	.	.	.	.	.	0	.	0	.	0	.	0.046	0.151	1	1	0.37	0	0	22742.91	209	-6.5	4.7696	1	74	115	62	25	122	37	17	20	0.5	0.0	1.0	0.0	1	1	1	1	1	1	0	0	0.44	0.46	0.0
PWO12669.1	-0.7744107	2.0584265	-0.5215735	.	.	.	.	.	0	.	0	.	0	.	0.782	0.648	0	0	0.74	0	0	17237.81	162	3.0	7.1473	4	61	98	57	12	88	35	21	14	0.621621621621622	.	.	.	0	0	0	0	0	0	0	0	0.0	0.01	0.0
PWO11126.1	-0.77441466	-9.0928725	-4.4248725	.	.	.	.	.	0	.	0	.	0	.	0.0	0.222	0	1	0.39	0	1	35066.29	327	7.0	8.6499	3	115	191	109	36	191	43	27	16	1.02816901408451	0.0	0.0	0.0	1	1	1	1	1	1	3	5	25.08	106.03	0.782608695652174
PWO12203.1	-0.77550983	4.967949	-0.588051	.	.	.	.	.	0	.	0	.	0	.	0.999	0.927	0	0	0.47	0	0	13358.35	119	-1.0	5.6946	8	38	68	27	12	59	30	15	15	1.8125	.	.	.	0	0	0	0	0	0	0	0	0.0	0.28	0.0
PWO15121.1	-0.7776356	-0.1002995	4.9037005	.	.	.	.	.	0	.	0	.	0	.	0.0	0.166	1	1	0.24	0	0	42555.64	387	-4.0	5.2523	12	122	223	127	38	224	82	40	42	0.835164835164835	0.0	0.0	0.0	1	1	1	1	1	1	0	0	0.08	0.4	0.0
PWO06632.1	-0.77795863	2.0449755	-2.8990245	.	.	.	.	.	0	.	0	.	0	.	0.992	0.832	0	0	0.33	1	0	12407.02	118	2.0	7.3597	1	45	65	39	9	67	24	14	10	0.638888888888889	.	.	.	0	0	0	0	0	0	1	0	10.49	10.53	0.0
PWO13457.1	-0.7797766	-10.355642	-4.415642	.	.	.	.	.	0	.	0	.	0	.	0.0	0.01	0	1	0.37	0	1	62256.84	551	2.0	6.8917	7	144	279	182	72	325	122	64	58	1.32407407407407	0.0	0.0	0.0	1	1	1	1	1	1	7	8	17.18	172.29	0.75
PWO15741.1	-0.7821324	1.374079	-0.563921	.	.	.	.	.	0	.	0	.	0	.	0.743	0.58	0	0	0.49	0	0	23884.31	220	1.0	6.6238	6	78	118	76	22	118	45	26	19	0.951219512195122	.	.	.	0	0	0	0	0	0	0	0	0.01	0.03	0.0
PWO08077.1	-0.7851424	4.5511435	-0.5548565	.	.	.	.	.	0	.	0	.	0	.	0.997	0.854	0	0	0.35	0	0	18221.77	168	-0.5	5.8818	6	61	102	52	18	98	36	18	18	1.0	.	.	.	0	0	0	0	0	0	0	0	11.42	16.69	0.0
PWO13614.1	-0.785678	1.6723485	-0.4996515	.	.	.	.	.	0	.	0	.	0	.	0.855	0.507	0	0	0.65	0	0	10116.85	92	17.5	11.1937	4	40	50	24	7	46	26	22	4	1.0952380952381	.	.	.	0	0	0	0	0	0	0	0	0.01	0.05	0.0
PWO12503.1	-0.78915524	-2.9613245	2.7386755	.	.	.	.	.	0	.	0	.	0	.	0.0	0.0500000000000001	1	1	0.48	1	0	48472.44	443	-10.5	4.6154	8	154	264	117	49	236	72	32	40	1.26436781609195	0.0	0.0	0.0	1	1	1	1	1	1	1	0	3.64	21.59	0.0
PWO07871.1	-0.79821277	-5.640116	-0.648116	.	.	.	.	.	0	.	0	.	0	CE10,CE1	0.003	0.165	0	0	0.03	0	0	35447.04	323	-7.5	4.9843	1	98	173	95	29	175	86	41	45	0.769230769230769	.	.	.	0	0	0	0	0	0	0	0	0.0	0.02	0.0
PWO18294.1	-0.79890275	6.103568	2.557568	.	.	.	.	.	0	.	0	.	0	.	0.847	0.744	1	1	0.16	0	0	25461.13	232	5.5	9.8106	0	74	129	76	15	124	59	33	26	0.767857142857143	.	.	.	0	1	0	0	0	1	0	0	0.0	21.08	0.0
PWO11145.1	-0.7991817	7.7481195	2.5161195	.	.	.	.	.	0	.	0	.	0	.	0.968	0.904	1	1	0.31	0	0	17466.95	159	6.5	9.9744	1	50	85	52	18	86	34	21	13	1.08571428571429	.	.	.	0	1	0	0	0	1	0	0	1.13	1.14	0.0
PWO09781.1	-0.79947615	2.8619195	-0.5100805	.	.	.	.	.	0	.	0	.	0	.	0.949	0.613	0	0	0.59	0	0	13697.36	130	-4.0	4.6555	2	50	80	43	12	72	31	14	17	1.03030303030303	.	.	.	0	0	0	0	0	0	0	0	0.07	0.07	0.0
PWO09929.1	-0.8025303	-4.425315	-0.505315	.	.	.	reduced_virulence,unaffected_pathogenicity	PHI:724,PHI:9265,PHI:718,PHI:728,PHI:730,PHI:4196,PHI:726	0	.	0	.	0	.	0.0	0.18	0	0	0.14	0	0	44070.14	418	1.0	6.6893	6	154	248	138	30	240	87	46	41	0.68421052631579	.	.	.	0	0	0	0	0	0	0	0	0.56	0.57	0.0
PWO06970.1	-0.8025303	-6.1776685	-0.5196685	.	.	.	.	.	0	.	0	.	0	.	0.0	0.057	0	0	0.08	0	0	46743.23	437	-9.5	5.1475	1	156	255	133	46	243	101	49	52	0.647058823529412	.	.	.	0	0	0	0	0	0	0	0	0.05	0.06	0.0
PWO12380.1	-0.8026614	-3.075157	-0.513157	.	.	.	reduced_virulence,increased_virulence_(hypervirulence),lethal,unaffected_pathogenicity	PHI:7485,PHI:4077,PHI:5271,PHI:2269,PHI:2247,PHI:6956	0	.	0	.	0	.	0.0500000000000001	0.523	0	0	0.29	0	0	31993.2	297	-0.5	6.3475	3	102	172	96	31	167	70	36	34	0.907894736842105	.	.	.	0	0	0	0	0	0	0	0	0.01	0.01	0.0
PWO07608.1	-0.8026614	-1.0865365	-0.5165365	.	.	.	.	.	0	.	0	.	0	.	0.335	0.57	0	0	0.19	0	0	30824.33	294	2.0	7.2921	3	109	171	101	21	174	68	36	32	0.701149425287356	.	.	.	0	0	0	0	0	0	0	0	0.0	0.08	0.0
PWO07616.1	-0.8026614	0.896529	-0.513471	.	.	.	.	.	0	.	0	.	0	.	0.643	0.592	0	0	0.29	0	0	30213.53	284	0.5	6.7189	3	96	162	97	20	161	70	36	34	0.824324324324324	.	.	.	0	0	0	0	0	0	0	0	0.44	0.61	0.0
PWO08066.1	-0.80441284	-1.057319	-0.507319	.	.	.	loss_of_pathogenicity,reduced_virulence,unaffected_pathogenicity	PHI:9180,PHI:3914,PHI:2145,PHI:7787,PHI:7520,PHI:7788	0	.	0	.	0	.	0.0	0.075	0	0	0.26	0	0	53191.75	498	0.5	6.6177	4	175	278	159	49	290	118	61	57	0.887218045112782	.	.	.	0	0	0	0	0	0	0	0	0.0	0.04	0.0
PWO18248.1	-0.80441284	-1.1991015	-0.5051015	.	.	.	loss_of_pathogenicity,reduced_virulence,unaffected_pathogenicity	PHI:7787,PHI:9180,PHI:2145,PHI:3914,PHI:7520,PHI:7788	0	.	0	.	0	.	0.0	0.0510000000000001	0	0	0.07	0	0	52748.59	491	3.5	6.9742	3	162	268	173	43	282	116	63	53	0.853658536585366	.	.	.	0	0	0	0	0	0	0	0	0.0	0.2	0.0
PWO16748.1	-0.8054888	1.252802	-0.349198	.	.	.	.	.	0	.	0	.	0	.	0.802	0.465	0	0	0.41	0	0	21144.97	188	-8.0	4.5297	11	52	111	55	22	111	48	21	27	0.8	.	.	.	0	0	0	0	0	0	0	0	0.0	0.01	0.0
PWO16193.1	-0.80831504	-0.4090295	2.9209705	.	.	.	.	.	0	.	0	.	0	.	0.034	0.411	1	1	0.27	0	0	34988.43	328	3.5	8.4222	2	113	180	113	20	189	67	36	31	0.789473684210526	.	.	.	1	0	0	0	1	1	0	0	5.87	6.63	0.0
PWO16914.1	-0.8111439	-9.949112	-4.639112	.	.	.	.	.	0	.	0	.	0	.	0.0	0.115	0	1	0.29	0	1	46899.45	426	20.0	10.3828	1	113	245	115	34	228	101	63	38	0.644067796610169	1.0	1.0	1.0	1	1	1	1	0	1	1	2	24.9	43.47	0.782608695652174
PWO13437.1	-0.81184816	-5.56712	-0.50312	.	.	.	.	.	0	.	0	.	0	.	0.0	0.156	0	0	0.29	0	0	35992.11	334	-17.0	4.4006	8	108	193	91	33	192	84	35	49	0.808988764044944	.	.	.	0	0	0	0	0	0	0	0	0.0	0.0	0.0
PWO08831.1	-0.8132787	-3.435637	2.510363	.	.	.	.	.	0	.	0	.	0	.	0.0	0.00900000000000001	1	1	0.48	1	0	67046.48	630	-23.5	4.5201	6	227	380	206	55	347	136	59	77	0.830985915492958	1.0	0.0	0.0	1	1	1	1	1	1	1	1	0.59	23.5	0.0
PWO07551.1	-0.8165059	-6.352117	-0.508117	.	.	.	.	.	0	.	0	.	0	.	0.0	0.026	0	0	0.04	0	0	42399.83	394	-27.0	4.2323	3	133	219	103	29	201	106	41	65	0.617021276595745	.	.	.	0	0	0	0	0	0	0	0	0.0	0.0	0.0
PWO07078.1	-0.8181548	4.3501155	-0.4498845	.	.	.	.	.	0	.	0	.	0	.	0.913	0.887	0	0	0.69	0	0	7681.82	70	2.5	8.273	3	25	38	19	6	36	13	8	5	1.76923076923077	.	.	.	0	0	0	0	0	0	0	0	0.0	0.0	0.0
PWO12664.1	-0.81951857	-6.0896265	-0.3776265	.	.	.	unaffected_pathogenicity	PHI:716	0	.	0	.	0	AA7	0.0	0.048	0	0	0.77	0	0	64636.47	588	-2.0	6.2708	8	189	333	150	85	332	117	61	56	1.1203007518797	.	.	.	0	0	0	0	0	0	0	0	0.0	0.06	0.0
PWO08530.1	-0.81951857	-6.227689	-0.491689	.	.	.	.	.	0	.	0	.	0	GH18	0.0	0.0440000000000001	0	0	0.32	0	0	42360.01	388	-10.0	4.9653	4	115	218	116	44	231	82	39	43	0.7	.	.	.	0	0	0	0	0	0	0	0	0.04	0.06	0.0
PWO07696.1	-0.82006407	3.8431785	-0.5548215	.	.	.	.	.	0	.	0	.	0	.	0.971	0.762	0	0	0.19	0	0	21928.92	207	0.5	6.6494	0	72	114	69	17	116	47	25	22	0.92	.	.	.	0	0	0	0	0	0	0	0	0.0	0.01	0.0
PWO11369.1	-0.82139635	-1.1175	4.5045	.	.	.	.	.	0	.	0	.	0	.	0.0	0.0629999999999999	1	1	0.7	0	0	24537.4	244	-3.0	4.8779	5	129	169	70	14	130	32	15	17	0.449275362318841	0.0	0.0	0.0	1	1	1	1	1	1	0	0	0.12	0.58	0.0
PWO09269.1	-0.8237742	0.0676299999999994	-0.50237	.	.	.	.	.	0	.	0	.	0	.	0.999	0.096	0	0	0.34	0	0	27131.78	239	9.5	9.7581	1	61	141	30	28	133	84	47	37	0.413793103448276	.	.	.	0	0	0	0	0	0	0	0	0.0	0.0	0.0
PWO06092.1	-0.8256899	-3.16976	-0.50576	.	.	.	.	.	0	.	0	.	0	.	0.057	0.499	0	0	0.24	0	0	33193.75	303	-3.0	5.4688	1	92	157	91	33	169	75	37	38	1.08571428571429	.	.	.	0	0	0	0	0	0	0	0	0.01	0.03	0.0
PWO16968.1	-0.827091	0.724348500000001	-0.3616515	.	.	.	.	.	0	.	0	.	0	.	0.782	0.399	0	0	0.59	0	0	15486.5	147	2.0	7.8438	2	53	92	40	11	80	29	16	13	0.8	.	.	.	0	0	0	0	0	0	0	0	0.06	0.06	0.0
PWO17652.1	-0.827986	-3.914625	-0.536625	.	.	.	.	.	0	.	0	.	0	.	0.001	0.436	0	0	0.24	0	0	38081.54	360	-1.5	6.1663	3	124	211	116	28	215	82	42	40	0.637254901960784	.	.	.	0	0	0	0	0	0	0	0	0.0	0.06	0.0
PWO08975.1	-0.83273673	0.0792680000000001	2.899268	.	.	.	.	.	0	.	0	.	0	.	0.011	0.519	1	1	0.27	0	0	36680.12	333	-5.5	5.2681	2	99	175	85	43	179	84	41	43	1.30666666666667	.	.	.	0	0	0	0	0	1	0	0	0.01	0.01	0.0
PWO13987.1	-0.83273673	-3.4841465	2.9758535	.	.	.	reduced_virulence,lethal,unaffected_pathogenicity	PHI:7485,PHI:4077,PHI:5271,PHI:8929,PHI:2802,PHI:2247,PHI:9460,PHI:3301	0	.	0	.	0	.	0.071	0.519	1	1	0.29	0	0	32934.38	299	-1.0	6.3369	4	92	162	82	37	162	74	39	35	1.140625	.	.	.	0	1	0	0	0	1	0	0	0.66	0.69	0.0
PWO18449.1	-0.83273673	-1.895216	-0.521216	.	.	.	.	.	0	.	0	.	0	.	0.228	0.543	0	0	0.24	0	0	25572.71	229	-6.5	5.2674	3	71	121	59	38	129	59	29	30	0.836363636363636	.	.	.	0	0	0	0	0	0	0	0	0.27	0.51	0.0
PWO18308.1	-0.8343258	7.154098	2.696098	.	.	.	.	.	0	.	0	.	0	.	0.988	0.755	1	1	0.48	0	0	9223.32	88	-0.5	6.2007	1	35	55	31	10	52	19	10	9	0.72	.	.	.	0	1	0	0	0	0	0	0	6.24	6.24	0.0
PWO18664.1	-0.8380959	1.9067455	-0.5832545	.	.	.	.	.	0	.	0	.	0	.	0.836	0.579	0	0	0.27	0	0	23119.16	211	1.5	6.7219	1	69	114	74	30	122	47	27	20	0.696428571428571	.	.	.	0	0	0	0	0	0	0	0	0.0	1.85	0.0
PWO08835.1	-0.8383646	-1.205207	4.560793	.	.	.	.	.	0	.	0	.	0	.	0.0	0.039	1	1	0.42	0	0	65020.23	596	-39.0	4.2428	4	191	331	173	62	306	149	58	91	1.22689075630252	0.0	0.0	0.0	1	1	1	1	1	1	0	0	2.12	2.18	0.0
PWO15151.1	-0.8383646	-3.036722	2.687278	.	.	.	.	.	0	.	0	.	0	GH16	0.0	0.046	1	1	0.6	1	0	42554.71	380	-12.0	4.5336	4	113	213	93	47	203	80	35	45	1.10666666666667	0.0	0.0	0.0	1	1	1	1	1	1	1	1	0.68	21.14	0.0
PWO13350.1	-0.83941615	-5.432054	-4.486054	.	.	.	loss_of_pathogenicity	PHI:7692,PHI:7694,PHI:7693	0	.	0	.	0	.	0.0	0.00900000000000001	0	1	0.07	0	1	102204.64	922	15.0	8.4263	12	286	473	306	114	550	187	105	82	1.02010050251256	1.0	0.0	0.0	1	1	1	1	1	1	9	9	10.49	220.27	0.0
PWO12429.1	-0.83992624	-2.057738	3.882262	.	.	.	.	.	0	.	0	.	0	GT5,GT4	0.0	0.01	1	1	0.02	0	0	60404.4	541	15.5	9.4462	3	156	271	173	69	307	137	80	57	0.983050847457627	.	.	.	1	1	1	0	0	1	0	1	22.31	34.23	0.739130434782609
PWO08263.1	-0.8411746	-3.9961885	-0.2101885	.	.	.	.	.	0	.	0	.	0	.	0.004	0.365	0	0	0.07	0	0	34060.52	305	-4.0	5.4525	4	95	160	80	33	154	85	42	43	1.17241379310345	.	.	.	0	0	0	0	0	0	0	0	0.05	0.07	0.0
PWO08468.1	-0.84236515	4.4609445	-0.5070555	.	.	.	.	.	0	.	0	.	0	.	0.998	0.83	0	0	0.07	0	0	13913.63	126	2.5	8.1223	4	41	72	34	6	61	35	19	16	0.709677419354839	.	.	.	0	0	0	0	0	0	0	0	0.0	0.04	0.0
PWO08214.1	-0.84371173	-6.0145645	-0.3025645	.	.	.	.	.	0	.	0	.	0	.	0.0	0.048	0	0	0.85	0	0	10236.5	102	1.0	7.6763	3	52	76	30	4	55	9	5	4	0.642857142857143	.	.	.	0	0	0	0	0	0	0	0	0.01	0.03	0.0
PWO17562.1	-0.8444712	4.731419	4.897419	.	.	.	loss_of_pathogenicity	PHI:6827	0	.	0	.	0	.	0.0	0.139	1	1	0.04	0	0	42681.83	374	-10.0	4.9067	3	103	185	99	50	193	102	48	54	1.31818181818182	0.0	0.0	0.0	1	1	1	1	0	1	0	0	0.12	2.45	0.0
PWO11953.1	-0.8475586	-5.420907	-4.480907	.	.	.	reduced_virulence,unaffected_pathogenicity	PHI:5828,PHI:5869,PHI:5864,PHI:5822,PHI:5818,PHI:5849,PHI:5795,PHI:5797,PHI:5865,PHI:5863,PHI:5819,PHI:5792,PHI:5836,PHI:5793,PHI:5850,PHI:5860,PHI:5859,PHI:5870,PHI:5846,PHI:5821,PHI:5852,PHI:5866,PHI:5815,PHI:5839,PHI:5824,PHI:441,PHI:5843,PHI:5833,PHI:9103,PHI:5851,PHI:5834,PHI:5847,PHI:5862,PHI:5854,PHI:5871,PHI:404,PHI:5857,PHI:5872,PHI:2165,PHI:5777,PHI:7194,PHI:5820,PHI:5874,PHI:5845,PHI:9…	0	.	1	PF05730	0	.	0.0	0.01	0	1	0.17	0	1	52881.34	475	22.0	9.4538	14	146	244	163	53	280	95	61	34	1.4390243902439	0.0	0.0	0.0	1	1	1	1	1	1	7	8	21.02	173.24	0.652173913043478
PWO17380.1	-0.8489754	3.7767265	4.7167265	.	.	.	reduced_virulence,unaffected_pathogenicity,loss_of_pathogenicity	PHI:522,PHI:33,PHI:434,PHI:6713,PHI:6714,PHI:2808,PHI:6530,PHI:6711,PHI:6715,PHI:6712	0	.	0	.	0	GH158,GH72,GH5	0.0	0.01	1	1	0.63	0	0	47391.9	444	-17.5	4.3569	6	168	271	123	49	253	85	35	50	0.788135593220339	0.0	0.0	0.0	1	1	1	1	1	1	0	0	1.69	2.34	0.0
PWO13366.1	-0.8489754	-3.2095	2.6525	.	.	.	.	.	0	.	0	.	0	GH76	0.0	0.023	1	1	0.72	1	0	49257.24	449	-9.5	4.606	8	157	259	126	59	262	78	35	43	1.00900900900901	0.0	0.0	0.0	1	1	1	1	1	1	1	1	2.68	25.41	0.0
PWO12230.1	-0.8489754	1.601542	2.535542	.	.	.	reduced_virulence,unaffected_pathogenicity,loss_of_pathogenicity	PHI:6785,PHI:6809,PHI:9402,PHI:6788,PHI:72,PHI:68,PHI:73,PHI:6794,PHI:697,PHI:126,PHI:9401,PHI:6787,PHI:6808,PHI:6789,PHI:7926,PHI:6813,PHI:125,PHI:6807,PHI:17,PHI:6783,PHI:6811,PHI:127,PHI:7932,PHI:6812,PHI:6790,PHI:7934,PHI:6815,PHI:6791,PHI:9400,PHI:7935,PHI:6814,PHI:6793,PHI:6784,PHI:7930,PHI:6816,PHI:6792,PHI:6786	0	.	0	.	0	.	0.0	0.011	1	1	0.65	1	0	50613.64	482	-8.0	4.8363	5	203	303	140	45	263	77	36	41	0.794871794871795	0.0	1.0	0.0	1	1	1	1	1	1	1	1	0.75	22.61	0.0
PWO06808.1	-0.8495126	-6.311601	-0.485601	.	.	.	.	.	0	.	0	.	0	.	0.0	0.029	0	0	0.12	0	0	29509.73	267	-22.5	4.0395	3	76	148	72	29	147	69	24	45	0.890625	.	.	.	0	0	0	0	0	0	0	0	0.0	0.0	0.0
PWO14398.1	-0.85144055	1.7328605	-0.4951395	.	.	.	loss_of_pathogenicity	PHI:8693	0	.	0	.	0	.	0.121	0.417	0	0	0.11	0	0	27762.52	252	-6.0	4.9309	1	78	127	64	28	135	70	33	37	1.08620689655172	.	.	.	0	0	0	0	0	0	0	0	0.0	0.0	0.0
PWO19162.1	-0.8514472	5.2678995	-0.4961005	.	.	.	reduced_virulence,unaffected_pathogenicity	PHI:3867,PHI:1438,PHI:8717	0	.	0	.	0	.	0.993	0.801	0	0	0.33	0	0	20564.31	184	6.0	7.7007	7	56	104	41	27	103	45	28	17	0.782608695652174	.	.	.	0	0	0	0	0	0	0	0	0.0	0.01	0.0
PWO18305.1	-0.85153484	-5.4079	-0.5059	.	.	.	.	.	0	.	0	.	0	.	0.092	0.091	0	0	0.49	0	0	28307.76	261	12.5	9.3132	5	99	165	36	32	126	39	28	11	0.594936708860759	.	.	.	0	0	0	0	0	0	0	0	0.0	0.0	0.0
PWO08672.1	-0.8555424	5.29446	-1.06354	.	.	.	reduced_virulence,unaffected_pathogenicity	PHI:4582	0	.	0	.	0	.	0.972	0.921	0	0	0.46	0	0	18226.69	165	7.5	9.5632	3	54	93	37	23	97	31	20	11	0.895833333333333	.	.	.	0	0	0	0	0	0	0	0	0.09	0.11	0.0
PWO15141.1	-0.85577035	0.924395500000001	5.6483955	.	.	.	reduced_virulence,unaffected_pathogenicity	PHI:3347,PHI:1046	0	.	0	.	0	AA7	0.0	0.046	1	1	0.58	0	0	54598.89	507	7.5	8.6108	4	182	299	156	66	297	83	47	36	1.0327868852459	1.0	1.0	0.0	1	1	1	1	1	1	0	1	19.34	21.8	0.826086956521739
PWO08433.1	-0.85668874	0.4733985	-0.5106015	.	.	.	.	.	0	.	0	.	0	.	0.612	0.552	0	0	0.84	0	0	22754.49	215	-6.5	4.7611	8	88	133	63	25	124	39	18	21	0.763636363636364	.	.	.	0	0	0	0	0	0	0	0	0.0	5.62	0.0
PWO18145.1	-0.85694146	-10.4483615	-0.5083615	.	.	.	reduced_virulence,lethal,unaffected_pathogenicity	PHI:1248,PHI:1258,PHI:4942,PHI:1275,PHI:1194,PHI:1266,PHI:2271,PHI:1082,PHI:3917	0	.	0	.	0	.	0.0	0.01	0	0	0.0	0	0	134240.59	1194	-27.5	5.105	8	314	627	265	96	543	384	185	199	0.949579831932773	.	.	.	0	0	0	0	0	0	0	0	0.0	0.0	0.0
PWO14192.1	-0.85852504	0.369729499999999	3.6217295	.	.	.	.	.	0	.	0	.	0	GH128	0.001	0.457	1	1	0.46	0	0	37150.46	336	-5.5	5.1701	3	113	188	78	46	181	74	36	38	0.986842105263158	.	.	.	1	0	1	0	0	1	0	0	8.81	11.67	0.0
PWO14906.1	-0.859787	6.3001875	-0.5058125	.	.	.	reduced_virulence,increased_virulence_(hypervirulence),unaffected_pathogenicity	PHI:4903,PHI:9519,PHI:3277,PHI:5034,PHI:6517,PHI:2256,PHI:668,PHI:587,PHI:4616,PHI:9524,PHI:881,PHI:7708	0	.	0	.	0	.	0.768	0.533	0	0	0.17	0	0	33631.71	315	-0.5	6.3807	10	102	176	104	23	187	79	41	38	0.769230769230769	.	.	.	0	0	0	0	0	0	0	0	0.0	0.3	0.0
PWO08803.1	-0.86051416	3.96368	-0.55432	.	.	.	.	.	0	.	0	.	0	.	0.985	0.768	0	0	0.31	0	0	15170.5	139	4.0	8.4984	2	40	80	47	12	81	30	18	12	0.722222222222222	.	.	.	0	0	0	0	0	0	0	0	0.0	0.1	0.0
PWO13175.1	-0.8623166	-2.9308075	-0.5008075	.	.	.	unaffected_pathogenicity	PHI:4732	0	.	0	.	0	.	0.164	0.431	0	0	0.1	0	0	34870.14	321	-0.5	6.3864	6	98	176	115	19	172	83	43	40	1.15625	.	.	.	0	0	0	0	0	0	0	0	0.0	0.01	0.0
PWO07424.1	-0.8639426	-6.1445535	-0.4985535	.	.	.	.	.	0	.	0	.	0	GH158,GH5,GH2	0.0	0.0590000000000001	0	0	0.2	0	0	77600.04	690	-10.5	5.6682	8	201	367	180	89	355	185	93	92	1.0431654676259	.	.	.	0	0	0	0	0	0	0	0	0.0	0.0	0.0
PWO09405.1	-0.8639426	-6.3936585	-0.5016585	.	.	.	.	.	0	.	0	.	0	.	0.0	0.018	0	0	0.33	0	0	60586.34	554	-6.0	5.6603	5	176	296	148	65	292	144	72	72	1.34821428571429	.	.	.	0	0	0	0	0	0	0	0	0.0	0.04	0.0
PWO17719.1	-0.8639426	-6.4478525	-0.5078525	.	.	.	.	.	0	.	0	.	0	.	0.0	0.01	0	0	0.01	0	0	55669.11	511	-12.5	5.2478	5	157	278	137	44	259	137	67	70	0.544117647058823	.	.	.	0	0	0	0	0	0	0	0	0.02	0.05	0.0
PWO17516.1	-0.8673911	1.212131	-0.509869	.	.	.	reduced_virulence,increased_virulence_(hypervirulence),lethal,unaffected_pathogenicity,loss_of_pathogenicity	PHI:7485,PHI:2802,PHI:5440,PHI:2022,PHI:2837,PHI:5271,PHI:8929,PHI:685,PHI:3866,PHI:7696,PHI:6956,PHI:8927,PHI:59,PHI:2312,PHI:4077,PHI:2269,PHI:6957,PHI:2844,PHI:7511,PHI:3301,PHI:2836,PHI:784,PHI:9460	0	.	0	.	0	.	0.656	0.631	0	0	0.68	0	0	29571.76	276	2.0	7.2626	4	92	158	85	26	160	58	31	27	1.01428571428571	.	.	.	0	0	0	0	0	0	0	0	0.25	0.33	0.0
PWO13406.1	-0.87286127	1.3892425	-0.5087575	.	.	.	reduced_virulence,increased_virulence_(hypervirulence),unaffected_pathogenicity	PHI:9524,PHI:6517,PHI:5034,PHI:881,PHI:7708,PHI:2256	0	.	0	.	0	.	0.012	0.471	0	0	0.46	0	0	37584.09	362	0.5	6.5758	8	136	220	121	29	223	77	41	36	0.70873786407767	.	.	.	0	0	0	0	0	0	0	0	0.0	0.75	0.0
PWO13980.1	-0.87540925	-0.684688500000001	5.2613115	.	.	.	.	.	0	.	0	.	0	.	0.0	0.00900000000000001	1	1	0.19	0	0	59359.57	536	-21.0	4.6238	8	155	284	163	65	308	132	59	73	0.982300884955752	0.0	0.0	0.0	1	1	1	1	0	1	0	1	22.27	22.27	0.91304347826087
PWO16287.1	-0.8776946	2.2517105	-0.5022895	.	.	.	.	.	0	.	0	.	0	.	0.882	0.577	0	0	0.42	0	0	16724.64	153	22.5	11.0414	3	50	81	52	9	77	46	35	11	1.23684210526316	.	.	.	0	0	0	0	0	0	0	0	0.0	0.0	0.0
PWO10364.1	-0.88054836	-4.70945	-0.50945	.	.	.	.	.	0	.	0	.	0	.	0.2	0.1	0	0	0.6	0	0	16178.0	154	-6.5	4.4625	0	53	101	38	8	80	26	11	15	0.296296296296296	.	.	.	0	0	0	0	0	0	0	0	0.0	0.0	0.0
PWO06987.1	-0.8825884	4.8302075	-0.5457925	.	.	.	.	.	0	.	0	.	0	.	1.0	0.896	0	0	0.09	0	0	11773.98	106	-1.5	5.608	3	30	57	27	7	47	26	13	13	1.27272727272727	.	.	.	0	0	0	0	0	0	0	0	0.0	0.0	0.0
PWO09387.1	-0.88371336	-5.806518	-0.502518	.	.	.	.	.	0	.	0	.	0	.	0.0	0.116	0	0	0.11	0	0	47769.79	431	-1.0	6.3455	8	146	239	113	51	220	112	58	54	1.0	.	.	.	0	0	0	0	0	0	0	0	0.0	0.0	0.0
PWO07909.1	-0.88401854	1.25268	-0.43332	.	.	.	.	.	0	.	0	.	0	.	0.939	0.342	0	0	0.71	0	0	5580.36	55	2.5	9.2014	1	22	33	21	3	36	11	7	4	0.478260869565217	.	.	.	0	0	0	0	0	0	0	0	0.0	0.0	0.0
PWO10480.1	-0.8849555	2.1052135	-0.5047865	.	.	.	.	.	0	.	0	.	0	.	0.871	0.564	0	0	0.14	0	0	27698.36	255	1.0	6.6988	2	81	139	81	24	137	73	39	34	0.847457627118644	.	.	.	0	0	0	0	0	0	0	0	0.0	0.21	0.0
PWO16140.1	-0.8849555	-4.295384	-0.503384	.	.	.	.	.	0	.	0	.	0	.	0.004	0.364	0	0	0.23	0	0	38107.54	356	-2.5	5.8048	3	111	188	109	29	192	110	55	55	1.17073170731707	.	.	.	0	0	0	0	0	0	0	0	0.0	0.02	0.0
PWO17566.1	-0.88503027	-3.4720075	2.4619925	.	.	.	.	.	0	.	0	.	0	GH76	0.0	0.011	1	1	0.75	1	0	68893.38	660	-3.0	5.5149	9	290	433	186	63	372	91	45	46	0.681081081081081	0.0	0.0	0.0	1	0	1	1	1	1	1	1	0.49	18.62	0.0
PWO12510.1	-0.8862865	-6.4690565	-0.5230565	.	.	.	reduced_virulence,increased_virulence_(hypervirulence),unaffected_pathogenicity,lethal,loss_of_pathogenicity	PHI:9265,PHI:7221,PHI:2802,PHI:3387,PHI:5034,PHI:7916,PHI:6517,PHI:6936,PHI:5271,PHI:728,PHI:8929,PHI:7696,PHI:59,PHI:7708,PHI:9189,PHI:2312,PHI:2425,PHI:7844,PHI:2844,PHI:4505,PHI:724,PHI:5276,PHI:719,PHI:3299,PHI:723,PHI:726,PHI:2255,PHI:8596,PHI:718,PHI:725,PHI:2256,PHI:2022,PHI:55,PHI:5440,PHI:9524,PHI:685,PHI:7243,PHI:3324,PHI:2269,PHI:8597,PHI:2379,PHI:2895,PHI:255,PHI:727,PHI:730,PHI:5272,…	0	.	0	.	0	.	0.0	0.00900000000000001	0	0	0.08	0	0	260242.3	2389	-29.0	5.6954	32	794	1281	740	238	1297	571	287	284	0.916179337231969	.	.	.	0	0	0	0	0	0	0	0	0.01	3.11	0.0
PWO06725.1	-0.8865795	-6.0231985	-0.5091985	.	.	.	.	.	0	.	0	.	0	GT25	0.0	0.081	0	0	0.18	0	0	38862.43	354	-9.5	5.3067	9	122	195	104	46	193	85	42	43	0.619047619047619	.	.	.	0	0	0	0	0	0	0	0	0.08	0.09	0.0
PWO10832.1	-0.8883331	-0.409829	-0.375829	.	.	.	loss_of_pathogenicity,reduced_virulence,unaffected_pathogenicity	PHI:797,PHI:3514,PHI:772,PHI:2155,PHI:2716	0	.	0	.	0	.	0.0	0.161	0	0	0.24	0	0	38856.76	354	-3.0	6.0678	5	127	206	98	50	199	73	38	35	0.772151898734177	.	.	.	0	0	0	0	0	0	0	0	0.38	0.39	0.0
PWO15548.1	-0.8883331	-0.404939000000001	-0.556939	.	.	.	loss_of_pathogenicity,unaffected_pathogenicity	PHI:8885,PHI:8884	0	.	0	.	0	.	0.0	0.192	0	0	0.29	0	0	40720.35	384	-3.5	5.4546	5	135	224	130	23	216	83	41	42	0.655555555555556	.	.	.	0	0	0	0	0	0	0	0	0.0	0.0	0.0
PWO08804.1	-0.89119875	-2.0569735	-0.3329735	.	.	.	reduced_virulence,unaffected_pathogenicity	PHI:7705	0	.	0	.	0	AA3_3,AA3_2,AA3_1	0.001	0.545	0	0	0.49	0	0	40052.78	358	2.0	6.7834	0	111	194	90	55	190	84	46	38	1.1025641025641	.	.	.	0	0	0	0	0	0	0	0	0.12	0.73	0.0
PWO17598.1	-0.89119875	2.604115	-0.617885	.	.	.	.	.	0	.	0	.	0	.	0.924	0.613	0	0	0.32	0	0	18113.67	168	-0.5	5.9205	2	52	99	50	10	88	44	22	22	0.972972972972973	.	.	.	0	0	0	0	0	0	0	0	0.03	0.05	0.0
PWO09969.1	-0.8920561	-6.447264	-0.507264	.	.	.	.	.	0	.	0	.	0	.	0.0	0.01	0	0	0.0600000000000001	0	0	71872.38	652	-0.5	6.4684	15	212	351	198	78	352	149	81	68	0.841379310344828	.	.	.	0	0	0	0	0	0	0	0	0.0	0.47	0.0
PWO10815.1	-0.89266706	4.6571235	4.6191235	.	.	.	reduced_virulence,unaffected_pathogenicity,loss_of_pathogenicity	PHI:7931,PHI:6785,PHI:73,PHI:6794,PHI:126,PHI:6808,PHI:7926,PHI:6813,PHI:17,PHI:6783,PHI:7928,PHI:6812,PHI:6790,PHI:9400,PHI:7935,PHI:6814,PHI:6793,PHI:6784,PHI:127,PHI:6809,PHI:9402,PHI:6788,PHI:72,PHI:68,PHI:7929,PHI:697,PHI:6789,PHI:9401,PHI:6787,PHI:125,PHI:7933,PHI:6807,PHI:6811,PHI:7932,PHI:7934,PHI:6791,PHI:6815,PHI:7930,PHI:6816,PHI:6792,PHI:6786	0	.	0	.	0	.	0.0	0.173	1	1	0.47	0	0	43501.35	399	-8.5	4.8107	4	136	208	112	49	223	82	38	44	1.19318181818182	0.0	0.0	0.0	1	1	0	1	0	1	0	0	0.01	0.04	0.0
PWO08321.1	-0.89307094	0.4544895	-0.3375105	.	.	.	.	.	0	.	0	.	0	.	0.952	0.18	0	0	0.36	0	0	6439.27	62	1.5	9.1503	0	25	40	25	3	36	12	7	5	0.363636363636364	.	.	.	0	0	0	0	0	0	0	0	0.01	0.01	0.0
PWO07051.1	-0.89337945	-1.5649455	4.3090545	.	.	.	unaffected_pathogenicity	PHI:1651	0	.	0	.	0	.	0.0	0.021	1	1	0.03	0	0	51240.59	465	-5.5	5.4817	7	134	244	151	45	263	109	54	55	0.861386138613861	.	.	.	1	0	1	0	0	1	0	0	0.08	0.1	0.0
PWO16805.1	-0.89766145	0.9053	5.6113	.	.	.	reduced_virulence,unaffected_pathogenicity	PHI:9057,PHI:7565,PHI:3600,PHI:3601,PHI:7231,PHI:228,PHI:105,PHI:7259,PHI:2843	0	.	0	.	0	.	0.0	0.0490000000000001	1	1	0.65	0	0	71375.81	662	-6.5	4.9622	9	234	399	179	69	361	99	47	52	1.0974025974026	1.0	0.0	0.0	1	1	1	1	1	1	0	0	0.17	3.2	0.0
PWO07202.1	-0.8986068	-10.055652	-4.613652	.	.	.	.	.	0	.	0	.	0	.	0.00900000000000001	0.084	0	1	0.14	0	1	11078.34	100	1.5	8.0028	1	24	48	43	13	74	10	6	4	1.16666666666667	0.0	0.0	0.0	1	1	1	1	0	1	2	2	37.25	58.62	0.0
PWO19226.1	-0.9022093	-1.2135235	-0.5075235	.	.	.	loss_of_pathogenicity,reduced_virulence,unaffected_pathogenicity	PHI:324,PHI:7111,PHI:9064,PHI:210	0	.	0	.	0	.	0.0	0.0490000000000001	0	0	0.1	0	0	55028.54	518	2.0	6.9163	3	170	302	155	31	276	130	68	62	0.846715328467153	.	.	.	0	0	0	0	0	0	0	0	0.0	0.05	0.0
PWO18640.1	-0.90432143	0.5632865	-2.8027135	.	.	.	.	.	0	.	0	.	0	.	0.954	0.607	0	0	0.0500000000000001	1	0	10040.21	88	3.0	9.006	1	29	41	20	9	40	26	15	11	0.777777777777778	.	.	.	0	0	0	0	0	0	1	1	21.29	21.29	0.0
PWO10289.1	-0.9050629	0.7368435	-0.5471565	.	.	.	.	.	0	.	0	.	0	.	0.587	0.627	0	0	0.42	0	0	30337.39	281	2.5	7.2232	9	109	158	79	28	153	67	36	31	0.869565217391304	.	.	.	0	0	0	0	0	0	0	0	0.0	0.18	0.0
PWO14188.1	-0.9078882	3.784776	-0.661224	.	.	.	reduced_virulence,increased_virulence_(hypervirulence),unaffected_pathogenicity,lethal,loss_of_pathogenicity	PHI:62,PHI:2054,PHI:3834,PHI:1036,PHI:7009,PHI:7010,PHI:3623,PHI:3831,PHI:270,PHI:6703,PHI:780,PHI:808,PHI:8752,PHI:269,PHI:6950,PHI:182,PHI:787,PHI:3478,PHI:1061,PHI:3280,PHI:7012,PHI:7011,PHI:3833	0	.	0	.	0	.	0.941	0.8	0	0	0.0500000000000001	0	0	24058.55	220	0.5	6.6299	5	67	121	72	20	124	51	27	24	0.978260869565217	.	.	.	0	0	0	0	0	0	0	0	0.02	0.02	0.0
PWO10253.1	-0.9100975	5.18427	1.03227	.	.	.	.	.	0	.	0	.	0	.	0.844	0.848	1	1	0.36	1	0	15909.21	146	5.0	9.8586	0	50	74	43	12	75	34	20	14	1.20588235294118	.	.	.	1	1	0	0	0	0	1	1	21.84	21.84	0.652173913043478
PWO10068.1	-0.91370046	2.211185	-2.996815	.	.	.	.	.	0	.	0	.	0	.	0.978	0.89	0	0	0.42	1	0	10099.53	91	2.0	8.84	1	28	49	31	8	51	20	11	9	1.0	.	.	.	0	0	0	0	0	0	1	1	20.71	20.71	0.0
PWO15058.1	-0.91674817	2.7061465	-0.5398535	.	.	.	.	.	0	.	0	.	0	.	0.765	0.776	0	0	0.47	0	0	26042.55	239	2.5	6.8682	6	81	135	68	27	127	56	32	24	0.867924528301887	.	.	.	0	0	0	0	0	0	0	0	0.01	0.02	0.0
PWO14366.1	-0.91969097	-6.3481005	-0.5041005	.	.	.	.	.	0	.	0	.	0	.	0.0	0.026	0	0	0.04	0	0	93338.72	848	-5.5	6.0377	5	267	479	218	70	433	200	102	98	0.579207920792079	.	.	.	0	0	0	0	0	0	0	0	0.0	0.02	0.0
PWO09094.1	-0.9217849	-2.602143	2.989857	.	.	.	.	.	0	.	0	.	0	.	0.0	0.0679999999999999	1	1	0.56	1	0	88739.25	828	-3.5	5.6285	9	307	490	225	84	474	145	72	73	0.807174887892377	0.0	1.0	0.0	1	0	1	1	0	1	1	0	0.3	3.95	0.0
PWO11989.1	-0.9239614	-7.2748295	-7.0588295	.	.	.	.	.	0	.	0	.	0	.	0.319	0.645	0	0	0.29	0	1	24353.67	224	7.5	9.6565	1	79	122	70	31	128	43	27	16	0.910714285714286	.	.	.	0	0	0	0	0	0	2	2	0.22	43.54	0.0
PWO08247.1	-0.9267224	-6.449163	-0.509163	.	.	.	.	.	0	.	0	.	0	.	0.0	0.01	0	0	0.2	0	0	60052.33	553	-25.5	4.4607	3	191	302	174	41	280	144	61	83	0.811023622047244	.	.	.	0	0	0	0	0	0	0	0	0.0	0.0	0.0
PWO07872.1	-0.9268625	-1.3779645	-0.5159645	.	.	.	increased_virulence_(hypervirulence),reduced_virulence,unaffected_pathogenicity	PHI:3990,PHI:116,PHI:9265,PHI:5037,PHI:718,PHI:725,PHI:101,PHI:2311,PHI:720,PHI:2260,PHI:6891,PHI:728,PHI:5279,PHI:7335,PHI:2608,PHI:2587,PHI:730,PHI:724,PHI:7000,PHI:9106,PHI:729,PHI:4196,PHI:726	0	.	1	PF16073	0	.	0.0	0.023	0	0	0.12	0	0	255996.12	2378	-14.0	6.0647	49	827	1338	793	206	1352	522	267	255	0.717813051146385	.	.	.	0	0	0	0	0	0	0	0	0.0	0.57	0.0
PWO07294.1	-0.9268625	-5.944914	-0.532914	.	.	.	increased_virulence_(hypervirulence),reduced_virulence,lethal,unaffected_pathogenicity	PHI:8588,PHI:2361,PHI:378,PHI:6753,PHI:2382,PHI:8769,PHI:9226,PHI:4878	0	.	0	.	0	.	0.0	0.098	0	0	0.24	0	0	49012.9	451	-11.5	4.7752	11	148	257	124	44	254	108	50	58	0.805555555555556	.	.	.	0	0	0	0	0	0	0	0	0.0	0.04	0.0
PWO08950.1	-0.92797315	-6.0894505	-0.5094505	.	.	.	.	.	0	.	0	.	0	.	0.0	0.07	0	0	0.09	0	0	181971.68	1675	27.5	8.4905	5	605	977	360	126	752	411	231	180	0.644736842105263	.	.	.	0	0	0	0	0	0	0	0	0.0	0.0	0.0
PWO15073.1	-0.92808235	-0.299837	-0.503837	.	.	.	.	.	0	.	0	.	0	.	0.486	0.548	0	0	0.2	0	0	29561.08	281	-2.5	5.397	3	100	156	94	19	172	61	30	31	0.805194805194805	.	.	.	0	0	0	0	0	0	0	0	1.25	1.32	0.0
PWO06483.1	-0.9291135	-6.447401	-0.507401	.	.	.	loss_of_pathogenicity,reduced_virulence,lethal	PHI:6480,PHI:9357,PHI:9329,PHI:2520,PHI:9355,PHI:8965,PHI:362,PHI:8734,PHI:8964	0	.	0	.	0	.	0.0	0.01	0	0	0.08	0	0	83917.45	775	-11.0	5.4022	15	255	415	223	62	423	207	102	105	0.894736842105263	.	.	.	0	0	0	0	0	0	0	0	0.0	0.06	0.0
PWO17700.1	-0.9292753	-5.569758	-0.433758	.	.	.	.	.	0	.	0	.	0	GH43_10,GH43_12,GH43_31,GH43_2,GH43_26,GH43_37,GH43_32,GH43_16,GH43_29,GH43_22,GH43_28,GH43_24,GH43_3,GH43_33,GH43_1,GH43_6,GH43_19,GH43_35,GH43,GH43_34,GH117,GH43_4,GH43_17,GH43_30	0.0	0.144	0	0	0.22	0	0	36748.02	329	-12.0	4.8292	4	95	178	82	56	185	92	43	49	1.10526315789474	.	.	.	0	0	0	0	0	0	0	0	0.0	0.01	0.0
PWO10665.1	-0.9302732	4.4619105	4.3299105	.	.	.	.	.	0	.	0	.	0	.	0.468	0.554	1	1	0.04	0	0	30187.24	277	-1.5	6.2246	7	97	143	85	27	148	67	35	32	0.854838709677419	.	.	.	1	1	0	0	1	1	0	0	0.0	0.01	0.0
PWO11031.1	-0.93229604	-5.87495	-0.50495	.	.	.	.	.	0	.	0	.	0	.	0.0	0.105	0	0	0.95	0	0	34646.97	333	6.0	7.7832	16	160	229	81	31	178	51	30	21	0.79746835443038	.	.	.	0	0	0	0	0	0	0	0	0.02	0.49	0.0
PWO17494.1	-0.9331826	-6.4503015	-0.5103015	.	.	.	.	.	0	.	0	.	0	.	0.0	0.01	0	0	0.49	0	0	58513.02	542	-11.0	5.1824	7	181	307	165	58	306	121	59	62	0.83206106870229	.	.	.	0	0	0	0	0	0	0	0	0.0	0.01	0.0
PWO15624.1	-0.9348736	0.358981	-0.607019	.	.	.	increased_virulence_(hypervirulence),reduced_virulence,lethal,unaffected_pathogenicity,loss_of_pathogenicity	PHI:2312,PHI:2269,PHI:6957,PHI:2802,PHI:2022,PHI:2844,PHI:5272,PHI:2837,PHI:9460,PHI:5271,PHI:7511,PHI:685,PHI:784,PHI:6956	0	.	0	.	0	.	0.633	0.528	0	0	0.22	0	0	27415.23	257	-3.0	5.4002	5	95	142	78	23	152	61	30	31	0.710144927536232	.	.	.	0	0	0	0	0	0	0	0	11.23	12.22	0.0
PWO15270.1	-0.9349656	-0.8721955	4.9838045	.	.	.	.	.	0	.	0	.	0	GT8	0.0	0.024	1	1	0.13	0	0	49473.03	441	-8.0	5.1956	3	118	224	117	59	248	109	53	56	0.930693069306931	0.0	0.0	0.0	1	1	1	1	1	1	0	0	3.65	3.67	0.0
PWO11270.1	-0.9357588	-1.434301	-0.506301	.	.	.	increased_virulence_(hypervirulence),reduced_virulence,unaffected_pathogenicity,loss_of_pathogenicity	PHI:7700,PHI:8991,PHI:9434,PHI:8781,PHI:8075,PHI:9022,PHI:606,PHI:4683,PHI:4655,PHI:4224,PHI:3012,PHI:8984,PHI:7740,PHI:2439,PHI:7986,PHI:9020,PHI:3796,PHI:8987,PHI:2499,PHI:3161,PHI:8973,PHI:2440,PHI:4479,PHI:8983	0	.	0	.	0	.	0.0	0.012	0	0	0.01	0	0	218464.84	1988	16.0	6.9843	9	647	1103	478	186	938	499	273	226	0.79445727482679	.	.	.	0	0	0	0	0	0	0	0	0.0	0.01	0.0
PWO08651.1	-0.9362719	-3.970031	-0.370031	.	.	.	.	.	0	.	0	.	0	.	0.013	0.387	0	0	0.45	0	0	33006.96	301	-4.5	5.8601	5	99	165	79	45	169	66	34	32	0.863013698630137	.	.	.	0	0	0	0	0	0	0	0	0.03	0.43	0.0
PWO11858.1	-0.93722236	-8.735176	-6.999176	.	.	.	reduced_virulence,unaffected_pathogenicity	PHI:9082,PHI:2038	0	.	0	.	0	.	0.00900000000000001	0.535	0	0	0.34	0	1	33693.94	313	17.0	10.2768	1	115	166	100	35	194	65	41	24	0.941176470588235	.	.	.	0	0	0	0	0	0	2	3	8.25	81.23	0.0
PWO13076.1	-0.9372463	-2.794043	0.091957	.	.	.	.	.	0	.	0	.	0	.	0.272	0.247	0	0	0.74	0	0	26005.0	246	-9.0	4.4292	11	104	167	65	18	125	50	21	29	0.9375	.	.	.	0	0	0	0	0	0	0	0	0.01	0.02	0.0
PWO17923.1	-0.9385308	-1.120671	0.997329	.	.	.	.	.	0	.	0	.	0	.	0.153	0.494	1	1	0.38	1	0	10271.62	91	0.5	6.7139	1	28	48	22	11	48	20	11	9	0.565217391304348	.	.	.	0	1	0	0	0	0	1	1	19.73	19.73	1.0
PWO18465.1	-0.9386176	0.161104	-0.500896	.	.	.	loss_of_pathogenicity,reduced_virulence	PHI:2625,PHI:9416,PHI:7344	0	.	0	.	0	.	0.0	0.277	0	0	0.07	0	0	46259.88	422	0.5	6.5708	7	128	222	129	47	241	108	57	51	1.12359550561798	.	.	.	0	0	0	0	0	0	0	0	0.02	0.25	0.0
PWO10120.1	-0.9403684	-1.127784	-0.509784	.	.	.	.	.	0	.	0	.	0	.	0.667	0.23	0	0	0.22	0	0	15826.56	151	-8.0	4.2527	1	50	95	43	4	76	36	14	22	0.675	.	.	.	0	0	0	0	0	0	0	0	0.0	0.0	0.0
PWO07168.1	-0.9421005	-4.9140675	-2.6580675	.	.	.	.	.	0	.	0	.	0	.	0.094	0.53	0	0	0.4	1	0	31566.6	286	2.0	6.7656	6	104	151	80	45	166	64	36	28	0.859154929577465	.	.	.	0	0	0	0	0	0	1	0	0.02	29.16	0.0
PWO07505.1	-0.94530034	4.054594	-0.523406	.	.	.	.	.	0	.	0	.	0	.	0.991	0.772	0	0	0.37	0	0	16044.19	149	-2.0	5.5831	3	48	91	45	12	83	34	17	17	0.777777777777778	.	.	.	0	0	0	0	0	0	0	0	0.02	0.02	0.0
PWO18012.1	-0.94602287	-10.0919035	-4.4999035	.	.	.	.	.	0	.	0	.	0	.	0.0	0.0679999999999999	0	1	0.42	0	1	47650.59	444	20.0	8.9974	16	173	270	93	42	229	84	55	29	0.780701754385965	1.0	0.0	0.0	1	1	1	1	1	1	1	2	20.18	42.97	0.695652173913043
PWO09489.1	-0.9465965	-5.435928	-0.515928	.	.	.	.	.	0	.	0	.	0	.	0.024	0.156	0	0	0.47	0	0	23780.57	230	10.0	10.8889	0	96	158	49	13	115	45	28	17	0.5	.	.	.	0	0	0	0	0	0	0	0	0.0	0.0	0.0
PWO06693.1	-0.94669414	-1.9371035	3.8828965	.	.	.	.	.	0	.	0	.	0	.	0.0	0.03	1	1	0.09	0	0	96804.03	828	-5.0	6.2194	6	183	397	182	144	450	235	122	113	1.04371584699454	.	.	.	1	1	1	0	0	1	0	1	18.54	18.54	0.695652173913043
PWO14297.1	-0.94849193	-3.287971	-4.775971	.	.	.	.	.	0	.	0	.	0	.	0.8	0.448	0	1	0.3	0	1	26305.93	247	9.5	10.4679	2	82	136	98	15	152	40	25	15	0.80327868852459	0.0	1.0	1.0	1	1	1	1	0	1	4	5	26.88	104.45	0.826086956521739
PWO10331.1	-0.94948244	8.00776	-0.50224	.	.	.	reduced_virulence,increased_virulence_(hypervirulence),unaffected_pathogenicity,loss_of_pathogenicity	PHI:9134,PHI:6455,PHI:5051,PHI:4917	0	.	0	.	0	AA6	0.904	0.681	0	0	0.36	0	0	21917.95	204	-2.0	5.9153	1	73	104	63	30	128	41	21	20	0.73015873015873	.	.	.	0	0	0	0	0	0	0	0	0.0	0.46	0.0
PWO17406.1	-0.9497988	1.4845855	-0.5074145	.	.	.	.	.	0	.	0	.	0	.	0.802	0.53	0	0	0.07	0	0	25187.35	228	-6.5	5.0116	6	72	125	59	26	124	65	31	34	0.754716981132076	.	.	.	0	0	0	0	0	0	0	0	0.0	0.01	0.0
PWO11662.1	-0.9497988	-2.265157	-0.477157	.	.	.	unaffected_pathogenicity	PHI:2166,PHI:3972,PHI:6390	0	.	0	.	0	CE4	0.161	0.541	0	0	0.13	0	0	31599.52	281	-3.5	5.8062	6	82	149	67	38	154	71	36	35	0.940298507462687	.	.	.	0	0	0	0	0	0	0	0	0.01	0.01	0.0
PWO14101.1	-0.9506972	0.246855	-0.635145	.	.	.	.	.	0	.	0	.	0	.	0.48	0.667	0	0	0.26	0	0	11439.9	101	-5.0	4.3962	2	28	53	27	15	57	29	12	17	1.33333333333333	.	.	.	0	0	0	0	0	0	0	0	0.64	0.64	0.0
PWO16987.1	-0.9506972	-3.183277	-0.327277	.	.	.	unaffected_pathogenicity	PHI:1087	0	.	0	.	0	.	0.041	0.483	0	0	0.57	0	0	33957.03	306	-0.5	6.4306	5	92	171	68	48	169	66	36	30	0.971428571428571	.	.	.	0	0	0	0	0	0	0	0	0.14	0.24	0.0
PWO08718.1	-0.9509345	2.2270735	2.7090735	.	.	.	reduced_virulence	PHI:6627,PHI:7187	0	.	0	.	0	.	0.215	0.538	1	1	0.08	0	0	29553.88	271	1.0	6.7673	0	97	148	77	30	135	68	36	32	1.01666666666667	.	.	.	0	0	0	0	0	1	0	0	0.0	0.0	0.0
PWO09857.1	-0.95179427	-3.25316	2.44684	.	.	.	.	.	0	.	0	.	0	.	0.0	0.0500000000000001	1	1	0.44	1	0	58350.8	544	-3.0	6.0991	9	201	325	159	37	275	127	65	62	0.674074074074074	1.0	0.0	0.0	1	1	1	1	1	1	1	1	7.92	31.29	0.0
PWO17056.1	-0.9523182	1.051787	-0.516213	.	.	.	reduced_virulence,increased_virulence_(hypervirulence),unaffected_pathogenicity	PHI:3386,PHI:9519,PHI:4903,PHI:3277,PHI:6517,PHI:668,PHI:4616,PHI:9524,PHI:881,PHI:7708	0	.	0	.	0	.	0.002	0.426	0	0	0.15	0	0	39517.08	367	-1.0	6.2464	10	122	212	108	29	206	92	47	45	0.840909090909091	.	.	.	0	0	0	0	0	0	0	0	0.0	0.01	0.0
PWO13955.1	-0.9578924	-6.070204	-0.502204	.	.	.	.	.	0	.	0	.	0	.	0.0	0.072	0	0	0.71	0	0	79636.93	771	-3.0	6.0521	1	283	446	279	57	464	156	79	77	0.645161290322581	.	.	.	0	0	0	0	0	0	0	0	0.0	0.01	0.0
PWO07189.1	-0.9585893	-5.679426	-0.255426	.	.	.	.	.	0	.	0	.	0	.	0.0	0.096	0	0	0.89	0	0	38476.74	382	-1.0	5.8096	5	163	265	126	21	226	54	27	27	0.663716814159292	.	.	.	0	0	0	0	0	0	0	0	0.19	2.24	0.0
PWO17477.1	-0.9586382	-9.118697	-0.528697	.	.	.	reduced_virulence,lethal,unaffected_pathogenicity	PHI:3688,PHI:5082,PHI:5083,PHI:598,PHI:2529,PHI:3689	0	.	0	.	0	.	0.001	0.234	0	0	0.35	0	0	40321.09	390	3.0	7.3276	6	152	224	138	23	227	88	47	41	0.694915254237288	.	.	.	0	0	0	0	0	0	0	0	0.0	5.12	0.0
PWO14880.1	-0.9602039	5.712375	3.342375	.	.	.	.	.	0	.	0	.	0	.	0.961	0.434	1	1	0.66	0	0	6690.78	65	-3.0	4.0738	3	26	40	30	4	45	9	3	6	0.8	.	.	.	0	1	0	0	0	1	0	0	0.31	0.31	0.0
PWO12441.1	-0.96118796	0.5921575	2.5001575	.	.	.	.	.	0	.	0	.	0	.	0.011	0.671	1	1	0.36	0	0	24345.4	220	15.5	10.2234	5	74	120	58	22	132	43	30	13	0.661016949152542	.	.	.	1	1	0	0	0	1	0	0	0.02	3.98	0.0
PWO06929.1	-0.9631072	1.8768055	4.2968055	.	.	.	reduced_virulence	PHI:6445,PHI:6298	0	.	0	.	0	.	0.017	0.413	1	1	0.13	0	0	36091.98	332	11.5	9.5655	4	115	195	97	39	186	79	47	32	0.747126436781609	.	.	.	1	1	1	0	1	1	0	1	18.06	18.2	0.695652173913043
PWO12434.1	-0.96397555	-10.9771815	-6.7471815	.	.	.	.	.	0	.	0	.	0	.	0.002	0.293	0	0	0.15	0	1	40115.43	372	6.5	7.8963	8	128	195	136	27	213	81	46	35	0.716049382716049	.	.	.	0	0	0	0	0	0	2	0	13.05	42.3	0.0
PWO09190.1	-0.96415675	3.6196405	0.00764049999999997	.	.	.	.	.	0	.	0	.	0	.	0.91	0.692	0	0	0.47	0	0	17920.74	166	-1.5	5.6773	9	74	103	33	16	77	40	20	20	0.885714285714286	.	.	.	0	0	0	0	0	0	0	0	0.0	0.0	0.0
PWO07575.1	-0.9648063	-0.9904595	-0.4804595	.	.	.	.	.	0	.	0	.	0	.	0.786	0.129	0	0	0.28	0	0	19604.76	177	-8.5	4.3837	1	39	95	67	18	108	41	17	24	1.41176470588235	.	.	.	0	0	0	0	0	0	0	0	0.01	5.01	0.0
PWO14918.1	-0.9655236	4.153499	-0.388501	.	.	.	.	.	0	.	0	.	0	.	0.977	0.78	0	0	0.67	0	0	10160.47	94	1.5	7.828	2	32	56	26	8	48	20	11	9	1.28571428571429	.	.	.	0	0	0	0	0	0	0	0	0.01	0.01	0.0
PWO14874.1	-0.96668863	-1.2083425	-2.5323425	.	.	.	reduced_virulence	PHI:3329	0	.	0	.	0	.	0.647	0.407	0	0	0.04	1	0	27418.35	253	-5.5	4.8974	6	82	134	84	18	148	66	31	35	0.661538461538462	.	.	.	0	0	0	0	0	0	1	0	0.01	0.22	0.0
PWO05544.1	-0.9667634	5.1907035	-0.5312965	.	.	.	reduced_virulence	PHI:1107,PHI:1108	0	.	0	.	0	.	0.975	0.812	0	0	0.32	0	0	10968.43	100	-1.5	5.0771	2	29	55	28	9	53	25	12	13	1.22727272727273	.	.	.	0	0	0	0	0	0	0	0	0.0	0.0	0.0
PWO05658.1	-0.9667634	5.2860875	-0.5379125	.	.	.	reduced_virulence	PHI:1107,PHI:1108	0	.	0	.	0	.	0.986	0.818	0	0	0.59	0	0	8484.72	76	3.5	9.9466	1	23	41	21	9	39	16	10	6	1.75	.	.	.	0	0	0	0	0	0	0	0	0.0	0.0	0.0
PWO15471.1	-0.9667634	3.560526	-0.411474	.	.	.	.	.	0	.	0	.	0	.	0.804	0.858	0	0	0.36	0	0	14330.05	128	-2.0	5.8835	1	39	68	28	19	67	31	16	15	1.03448275862069	.	.	.	0	0	0	0	0	0	0	0	0.29	0.29	0.0
PWO05654.1	-0.96762276	-0.8386845	5.0953155	.	.	.	.	.	0	.	0	.	0	.	0.0	0.011	1	1	0.0	0	0	64956.04	575	-9.5	5.2763	9	158	293	170	54	294	172	84	88	0.76984126984127	1.0	1.0	0.0	1	1	1	1	1	1	0	0	0.1	0.1	0.0
PWO19048.1	-0.9689089	3.9958495	-0.5581505	.	.	.	.	.	0	.	0	.	0	.	0.975	0.784	0	0	0.47	0	0	16710.51	154	3.5	8.8134	1	44	86	52	15	97	31	18	13	0.846153846153846	.	.	.	0	0	0	0	0	0	0	0	0.03	0.04	0.0
PWO10219.1	-0.9693073	-0.704403000000001	5.223597	.	.	.	.	.	0	.	0	.	0	.	0.0	0.012	1	1	0.09	0	0	55405.34	503	-13.5	4.9128	8	158	268	134	41	246	155	73	82	0.990566037735849	0.0	0.0	0.0	1	1	1	1	1	1	0	0	0.08	0.08	0.0
PWO14913.1	-0.97103953	-0.0126145000000002	4.9273855	.	.	.	reduced_virulence	PHI:4231	0	.	0	.	0	.	0.0	0.01	1	1	0.6	0	0	43821.71	422	-20.5	4.1211	1	161	262	164	41	263	66	24	42	0.703389830508475	0.0	0.0	0.0	1	1	1	1	0	1	0	0	0.73	17.38	0.0
PWO19193.1	-0.97114205	-5.4343055	-4.4883055	.	.	.	loss_of_pathogenicity,reduced_virulence,unaffected_pathogenicity	PHI:874,PHI:5869,PHI:5864,PHI:5818,PHI:5822,PHI:5816,PHI:5794,PHI:5840,PHI:5849,PHI:5795,PHI:5865,PHI:5797,PHI:5810,PHI:5863,PHI:5868,PHI:5836,PHI:5793,PHI:5850,PHI:5860,PHI:5859,PHI:5870,PHI:5846,PHI:5790,PHI:5821,PHI:5852,PHI:5866,PHI:5815,PHI:5835,PHI:441,PHI:5843,PHI:5833,PHI:5838,PHI:9103,PHI:5851,PHI:5876,PHI:5834,PHI:5847,PHI:5862,PHI:5854,PHI:5871,PHI:404,PHI:5857,PHI:5855,PHI:2165,PHI:57…	0	.	1	PF05730	0	.	0.0	0.00900000000000001	0	1	0.21	0	1	61337.9	549	17.0	8.6429	20	169	285	183	63	327	109	65	44	1.33333333333333	1.0	0.0	0.0	1	1	1	1	1	1	7	8	20.05	175.72	0.75
PWO10779.1	-0.97351944	2.9784925	-0.5015075	.	.	.	.	.	0	.	0	.	0	.	0.984	0.596	0	0	0.44	0	0	20359.11	188	15.5	9.5621	7	62	104	51	21	105	50	36	14	0.525423728813559	.	.	.	0	0	0	0	0	0	0	0	0.0	0.0	0.0
PWO18260.1	-0.97737956	-1.122468	-0.444468	.	.	.	.	.	0	.	0	.	0	GH135	0.313	0.574	0	0	0.4	0	0	27533.23	249	0.5	6.6019	3	78	138	76	34	142	52	28	24	1.12727272727273	.	.	.	0	0	0	0	0	0	0	0	1.21	2.97	0.0
PWO18828.1	-0.9792726	0.1597535	-0.5062465	.	.	.	.	.	0	.	0	.	0	.	0.527	0.584	0	0	0.49	0	0	20610.33	184	-5.5	4.685	1	48	96	54	24	104	44	20	24	1.1219512195122	.	.	.	0	0	0	0	0	0	0	0	0.03	0.06	0.0
PWO12440.1	-0.9828806	4.4284405	-0.5035595	.	.	.	.	.	0	.	0	.	0	.	0.971	0.851	0	0	0.07	0	0	19397.3	176	1.0	6.8641	2	53	90	59	18	100	43	23	20	0.928571428571429	.	.	.	0	0	0	0	0	0	0	0	0.01	0.04	0.0
PWO10672.1	-0.98467875	-6.293605	-0.521605	.	.	.	.	.	0	.	0	.	0	.	0.0	0.038	0	0	0.24	0	0	35423.75	329	-16.0	4.5024	3	108	184	94	31	182	86	37	49	0.719101123595506	.	.	.	0	0	0	0	0	0	0	0	0.0	1.14	0.0
PWO05963.1	-0.9861214	-2.3910685	2.4989315	.	.	.	.	.	0	.	0	.	0	.	0.001	0.184	1	1	0.43	1	0	33941.02	318	-3.0	5.9691	6	125	194	97	33	170	60	31	29	0.721518987341772	0.0	0.0	0.0	1	1	1	1	1	1	1	1	0.15	23.28	0.0
PWO11907.1	-0.9872384	3.566986	-0.219014	.	.	.	.	.	0	.	0	.	0	.	0.975	0.656	0	0	0.65	0	0	6608.58	64	5.0	10.065	2	29	41	16	4	36	13	9	4	0.789473684210526	.	.	.	0	0	0	0	0	0	0	0	0.0	0.0	0.0
PWO08138.1	-0.9877962	-3.7277595	-0.5057595	.	.	.	.	.	0	.	0	.	0	.	0.043	0.42	0	0	0.09	0	0	33724.96	306	-0.5	6.4144	3	92	164	77	39	164	90	47	43	0.944444444444444	.	.	.	0	0	0	0	0	0	0	0	0.0	0.0	0.0
PWO15505.1	-0.99021757	-2.278555	-0.506555	.	.	.	reduced_virulence,unaffected_pathogenicity	PHI:9524,PHI:881,PHI:5034,PHI:6517,PHI:668	0	.	0	.	0	.	0.00600000000000001	0.532	0	0	0.32	0	0	38273.66	355	1.0	6.6476	9	120	199	102	41	213	86	46	40	0.840425531914894	.	.	.	0	0	0	0	0	0	0	0	0.0	3.54	0.0
PWO17825.1	-0.99034476	-3.0066005	-0.0426005	.	.	.	.	.	0	.	0	.	0	GH43,GH43_10,GH43_34,GH43_25,GH43_24,CBM35,GH43_31,GH43_2,GH43_3,GH43_37,GH43_19,GH43_30,GH43_29	0.001	0.505	0	0	0.57	0	0	36846.93	343	0.0	6.4903	3	131	209	85	39	184	66	34	32	1.0126582278481	.	.	.	0	0	0	0	0	0	0	0	0.0	0.22	0.0
PWO13598.1	-0.9904835	-0.582978499999999	-0.5469785	.	.	.	.	.	0	.	0	.	0	.	0.432	0.562	0	0	0.39	0	0	31414.85	295	-1.0	5.5352	0	100	163	103	22	163	67	33	34	1.1969696969697	.	.	.	0	0	0	0	0	0	0	0	1.38	1.41	0.0
PWO15286.1	-0.99080133	-3.920419	-0.470419	.	.	.	.	.	0	.	0	.	0	GH109	0.0	0.425	0	0	0.22	0	0	45690.72	413	4.0	7.1188	1	125	215	119	56	229	106	58	48	1.16494845360825	.	.	.	0	0	0	0	0	0	0	0	0.01	0.01	0.0
PWO13286.1	-0.9926629	-3.8691235	-0.5091235	.	.	.	.	.	0	.	0	.	0	.	0.241	0.199	0	0	0.0600000000000001	0	0	7624.56	71	-3.5	4.5026	0	23	38	24	4	38	21	9	12	0.545454545454545	.	.	.	0	0	0	0	0	0	0	0	0.0	0.0	0.0
PWO11061.1	-0.9927112	0.1080625	2.7480625	.	.	.	.	.	0	.	0	.	0	.	0.022	0.538	1	1	0.18	0	0	36493.63	335	3.5	7.0581	4	102	174	109	32	180	85	47	38	1.1830985915493	.	.	.	0	0	0	0	0	1	0	0	0.0	0.13	0.0
PWO18214.1	-0.9980104	3.0411625	-1.2068375	.	.	.	.	.	0	.	0	.	0	.	0.869	0.839	0	0	0.17	0	0	25216.8	233	3.5	7.6914	5	80	131	68	24	136	56	31	25	0.742424242424242	.	.	.	0	0	0	0	0	0	0	0	0.0	1.8	0.0
PWO13962.1	-0.9988525	-1.10485	4.83515	.	.	.	.	.	0	.	0	.	0	.	0.0	0.01	1	1	0.7	0	0	62796.94	623	-21.5	4.4941	12	302	491	107	42	325	79	33	46	0.224215246636771	0.0	0.0	0.0	1	1	1	1	1	1	0	0	1.67	4.05	0.0
PWO17888.1	-0.99960065	-6.45405	-0.50805	.	.	.	.	.	0	.	0	.	0	.	0.0	0.00900000000000001	0	0	0.0	0	0	188061.39	1702	14.5	7.0396	9	540	939	388	163	800	438	239	199	0.776902887139108	.	.	.	0	0	0	0	0	0	0	0	0.0	0.02	0.0
PWO09086.1	-0.9998759	-5.74124	-0.46124	.	.	.	.	.	0	.	0	.	0	.	0.0	0.12	0	0	0.04	0	0	41018.14	373	-6.0	5.8187	4	109	201	97	46	207	108	55	53	0.787878787878788	.	.	.	0	0	0	0	0	0	0	0	0.0	0.0	0.0
PWO07103.1	-1.00003	-3.7280565	-4.4060565	.	.	.	.	.	0	.	0	.	0	.	0.995	0.118	0	1	0.56	0	1	20627.32	201	-0.5	5.8085	0	79	114	103	7	126	22	11	11	0.6875	0.0	1.0	0.0	1	1	1	1	1	1	2	3	1.87	63.72	0.0
PWO08987.1	-1.0003512	-6.0888535	-0.5088535	.	.	.	.	.	0	.	0	.	0	.	0.0	0.07	0	0	0.03	0	0	170256.23	1559	37.0	9.3286	10	543	901	362	138	731	387	222	165	0.696378830083565	.	.	.	0	0	0	0	0	0	0	0	0.0	0.0	0.0
PWO18509.1	-1.0003512	-6.4123	-0.5083	.	.	.	.	.	0	.	0	.	0	.	0.0	0.016	0	0	0.13	0	0	56215.85	511	-5.0	5.8145	2	174	287	124	51	239	139	70	69	0.72	.	.	.	0	0	0	0	0	0	0	0	0.0	0.0	0.0
PWO13914.1	-1.0003512	-6.4364505	-0.5084505	.	.	.	.	.	0	.	0	.	0	.	0.0	0.012	0	0	0.03	0	0	177309.53	1648	60.5	10.3841	4	572	967	386	94	799	437	253	184	0.6	.	.	.	0	0	0	0	0	0	0	0	0.0	0.1	0.0
PWO14845.1	-1.0003512	-6.0857	-0.5057	.	.	.	reduced_virulence,increased_virulence_(hypervirulence),unaffected_pathogenicity,lethal,loss_of_pathogenicity	PHI:2230,PHI:8002,PHI:2330,PHI:4679,PHI:142,PHI:8736,PHI:7447,PHI:4625,PHI:2438,PHI:8395,PHI:6084,PHI:545,PHI:3517,PHI:406,PHI:266,PHI:2303,PHI:9481,PHI:170,PHI:1223,PHI:2810,PHI:107,PHI:1239,PHI:2268,PHI:9141,PHI:9220,PHI:1183,PHI:736,PHI:1031,PHI:7279,PHI:7280,PHI:402,PHI:2231,PHI:1043,PHI:6068,PHI:8735,PHI:56,PHI:6085,PHI:2429,PHI:9201,PHI:230,PHI:2366,PHI:1218,PHI:246,PHI:5009,PHI:1271,PHI:54…	0	.	0	.	0	.	0.0	0.07	0	0	0.04	0	0	148574.19	1362	77.5	10.6904	11	463	771	307	104	646	339	215	124	0.770392749244713	.	.	.	0	0	0	0	0	0	0	0	0.0	0.02	0.0
PWO09567.1	-1.0006727	2.299091	-0.448909	.	.	.	.	.	0	.	0	.	0	.	1.0	0.458	0	0	0.45	0	0	8574.29	85	-3.5	4.6966	0	31	56	16	3	43	22	10	12	0.612903225806452	.	.	.	0	0	0	0	0	0	0	0	0.0	0.0	0.0
PWO06395.1	-1.0006762	-0.338715	-0.250715	.	.	.	reduced_virulence,unaffected_pathogenicity,loss_of_pathogenicity	PHI:492,PHI:2847,PHI:247,PHI:4879,PHI:114,PHI:9525,PHI:3721,PHI:437,PHI:2343,PHI:2817,PHI:103,PHI:7283,PHI:3,PHI:88,PHI:2818,PHI:2848,PHI:1027,PHI:115,PHI:4916	0	.	0	.	0	GH28	0.001	0.151	0	0	0.91	0	0	32542.32	321	0.0	6.466	7	146	218	86	23	172	50	26	24	1.05333333333333	.	.	.	0	0	0	0	0	0	0	0	0.0	0.01	0.0
PWO10178.1	-1.0016383	-0.863300499999999	4.0766995	.	.	.	reduced_virulence	PHI:4607	0	.	0	.	0	.	0.0	0.01	1	1	0.0500000000000001	0	0	60850.63	540	12.5	8.7352	6	159	264	153	73	307	135	77	58	0.96031746031746	.	.	.	1	0	1	0	1	1	0	0	0.88	0.89	0.0
PWO18041.1	-1.0026686	2.0330545	-0.2649455	.	.	.	.	.	0	.	0	.	0	.	0.948	0.435	0	0	0.76	0	0	9041.35	82	-3.0	4.2432	3	27	47	28	7	44	13	5	8	1.63636363636364	.	.	.	0	0	0	0	0	0	0	0	0.19	0.25	0.0
PWO12506.1	-1.0042362	-9.007599	-4.495599	.	.	.	.	.	0	.	0	.	0	.	0.026	0.222	0	1	0.14	0	1	24240.22	215	10.0	10.2501	2	62	103	73	26	124	40	26	14	1.02272727272727	0.0	0.0	1.0	1	1	1	1	1	1	1	3	20.59	61.79	0.869565217391304
PWO11188.1	-1.0047886	4.638257	-0.555743	.	.	.	reduced_virulence	PHI:8048,PHI:6927,PHI:8041,PHI:8743	0	.	0	.	0	.	0.905	0.794	0	0	0.32	0	0	16511.81	147	1.0	6.8512	3	42	80	37	19	81	35	19	16	1.1875	.	.	.	0	0	0	0	0	0	0	0	0.08	0.09	0.0
PWO17586.1	-1.0048764	-0.50965	-2.98765	.	.	.	.	.	0	.	0	.	0	.	1.0	0.413	0	0	0.4	1	0	11604.93	114	3.0	9.9736	0	49	67	27	5	68	23	13	10	0.595238095238095	.	.	.	0	0	0	0	0	0	1	1	6.66	21.25	0.0
PWO16380.1	-1.0077585	-1.4996535	-0.5016535	.	.	.	reduced_virulence	PHI:7075	0	.	0	.	0	.	0.109	0.558	0	0	0.14	0	0	32577.73	307	-1.5	6.1661	6	104	168	110	19	187	82	42	40	0.651162790697674	.	.	.	0	0	0	0	0	0	0	0	0.0	0.17	0.0
PWO05931.1	-1.0097339	-3.261568	-0.543568	.	.	.	.	.	0	.	0	.	0	.	0.02	0.527	0	0	0.71	0	0	34045.15	318	-1.5	6.2679	7	123	186	79	39	176	66	35	31	0.761904761904762	.	.	.	0	0	0	0	0	0	0	0	0.0	0.01	0.0
PWO12786.1	-1.01067	10.1390895	-0.5309105	.	.	.	reduced_virulence,unaffected_pathogenicity	PHI:7633,PHI:6206,PHI:2477,PHI:7143,PHI:277,PHI:7735,PHI:249,PHI:7734,PHI:6199,PHI:7181,PHI:213	0	.	1	PF00160	0	.	0.984	0.961	0	0	0.55	0	0	18218.75	166	2.0	7.3554	1	50	87	45	18	89	40	22	18	1.33333333333333	.	.	.	0	0	0	0	0	0	0	0	0.03	0.03	0.0
PWO05534.1	-1.01067	6.1434705	-0.5205295	.	.	.	reduced_virulence	PHI:1107,PHI:1108	0	.	0	.	0	.	0.988	0.956	0	0	0.18	0	0	14812.83	136	1.5	7.2146	3	43	76	35	14	73	31	17	14	1.09375	.	.	.	0	0	0	0	0	0	0	0	0.0	0.0	0.0
PWO05537.1	-1.01067	6.1434705	-0.5205295	.	.	.	reduced_virulence	PHI:1107,PHI:1108	0	.	0	.	0	.	0.988	0.956	0	0	0.18	0	0	14812.83	136	1.5	7.2146	3	43	76	35	14	73	31	17	14	1.09375	.	.	.	0	0	0	0	0	0	0	0	0.0	0.0	0.0
PWO09832.1	-1.01067	3.473637	-0.918363	.	.	.	.	.	0	.	0	.	0	CE9	0.973	0.759	0	0	0.38	0	0	20281.35	188	0.0	6.4908	1	57	102	63	18	112	45	24	21	0.829787234042553	.	.	.	0	0	0	0	0	0	0	0	0.05	0.05	0.0
PWO13748.1	-1.013293	-3.381616	2.534384	.	.	.	.	.	0	.	0	.	0	.	0.0	0.014	1	1	0.01	1	0	53905.24	473	5.5	7.8095	4	126	222	140	47	249	128	69	59	1.09756097560976	0.0	0.0	0.0	1	1	1	1	1	1	1	0	13.76	21.81	0.0
PWO11233.1	-1.0144479	4.98498	-0.34302	.	.	.	.	.	0	.	0	.	0	.	0.994	0.894	0	0	0.73	0	0	12263.93	113	3.5	8.5043	4	42	61	26	17	67	20	12	8	1.1	.	.	.	0	0	0	0	0	0	0	0	0.54	0.54	0.0
PWO07687.1	-1.016407	2.227612	-2.932388	.	.	.	.	.	0	.	0	.	0	.	0.999	0.861	0	0	0.38	1	0	12650.91	114	3.5	9.181	0	36	61	17	19	61	23	14	9	0.970588235294117	.	.	.	0	0	0	0	0	0	1	0	14.2	14.2	0.0
PWO19031.1	-1.0201992	-6.1058875	-0.1838875	.	.	.	.	.	0	.	0	.	0	.	0.0	0.013	0	0	0.21	0	0	61503.07	561	-2.0	6.2749	10	171	294	171	64	323	129	67	62	0.947368421052632	.	.	.	0	0	0	0	0	0	0	0	0.02	0.07	0.0
PWO12308.1	-1.0202489	-1.3067845	4.6332155	.	.	.	.	.	0	.	0	.	0	.	0.0	0.01	1	1	0.36	0	0	81938.72	748	-28.0	4.4632	8	247	413	209	84	402	160	68	92	1.12422360248447	0.0	0.0	0.0	1	1	1	1	1	1	0	0	0.02	1.89	0.0
PWO16646.1	-1.0229242	-4.2577205	-0.3157205	.	.	.	.	.	0	.	0	.	0	.	0.0	0.343	0	0	0.43	0	0	39341.28	360	1.5	6.7537	7	125	198	115	44	198	74	40	34	0.929411764705882	.	.	.	0	0	0	0	0	0	0	0	2.58	2.61	0.0
PWO15335.1	-1.022991	-9.6969845	-4.6509845	.	.	.	.	.	0	.	0	.	0	.	0.0	0.159	0	1	0.13	0	1	45025.63	412	-1.0	6.2942	8	132	215	150	53	270	71	37	34	0.894736842105263	0.0	0.0	0.0	1	1	1	1	1	0	9	9	26.48	194.62	0.842105263157895
PWO10593.1	-1.0232387	-2.838262	-0.504262	.	.	.	.	.	0	.	0	.	0	.	0.086	0.525	0	0	0.24	0	0	36303.78	330	3.5	8.0041	5	90	178	117	26	183	79	42	37	1.33846153846154	.	.	.	0	0	0	0	0	0	0	0	0.0	0.8	0.0
PWO13355.1	-1.0253918	3.351971	-0.260029	.	.	.	.	.	0	.	0	.	0	.	0.759	0.843	0	0	0.49	0	0	9090.27	80	1.5	7.8197	2	26	42	18	11	41	16	9	7	1.6	.	.	.	0	0	0	0	0	0	0	0	0.0	0.0	0.0
PWO14417.1	-1.0260895	0.0964559999999992	4.314456	.	.	.	.	.	0	.	0	.	0	.	0.0	0.297	1	1	0.24	0	0	43580.05	393	-0.5	6.4395	4	118	215	110	51	213	100	53	47	0.923913043478261	0.0	0.0	0.0	1	1	0	1	0	1	0	1	22.72	22.74	0.521739130434783
PWO12292.1	-1.0276634	-6.465974	-0.519974	.	.	.	unaffected_pathogenicity	PHI:7062	0	.	0	.	0	.	0.0	0.00900000000000001	0	0	0.15	0	0	74586.09	681	6.0	7.3196	7	223	361	215	74	388	155	84	71	0.882716049382716	.	.	.	0	0	0	0	0	0	0	0	0.0	0.02	0.0
PWO09110.1	-1.0276634	-4.8916355	-0.5096355	.	.	.	reduced_virulence	PHI:7145	0	.	0	.	0	.	0.0	0.103	0	0	0.21	0	0	75191.67	698	21.0	9.7546	5	229	391	161	56	392	152	89	63	0.553648068669528	.	.	.	0	0	0	0	0	0	0	0	0.0	0.0	0.0
PWO15172.1	-1.0276634	-6.316127	-0.526127	.	.	.	.	.	0	.	0	.	0	.	0.0	0.035	0	0	0.08	0	0	48044.82	451	-7.0	5.3012	7	159	248	170	32	252	106	52	54	0.878504672897196	.	.	.	0	0	0	0	0	0	0	0	0.0	0.11	0.0
PWO17401.1	-1.027817	2.5255375	-0.5404625	.	.	.	.	.	0	.	0	.	0	.	0.791	0.72	0	0	0.48	0	0	17537.96	160	2.5	8.4749	2	52	88	47	13	86	33	18	15	0.82051282051282	.	.	.	0	0	0	0	0	0	0	0	0.0	0.01	0.0
PWO07933.1	-1.0290902	-0.6054145	0.0405855	.	.	.	increased_virulence_(hypervirulence)	PHI:9236	0	.	0	.	0	GH43_10,GH43_12,GH43_31,GH43_2,GH43_26,GH43_37,GH43_32,GH43_16,GH43_29,GH43_11,GH43_14,GH43_28,GH43_24,GH43_3,GH43_33,GH43_8,GH43_5,GH43_19,GH43_15,GH43,GH43_34,GH43_13,GH43_9,GH43_7,GH43_4,GH43_36,GH43_30	0.0	0.0590000000000001	0	0	0.31	0	0	54002.28	477	-3.0	6.1546	6	139	248	116	78	262	130	67	63	0.97196261682243	.	.	.	0	0	0	0	0	0	0	0	0.0	0.01	0.0
PWO15155.1	-1.0298216	-2.1534555	-0.3474555	.	.	.	.	.	0	.	0	.	0	.	0.001	0.698	0	0	0.42	0	0	6037.85	54	-2.5	4.464	0	14	29	12	7	31	14	6	8	1.16666666666667	.	.	.	0	0	0	0	0	0	0	0	0.0	0.0	0.0
PWO11942.1	-1.0301915	-9.025938	-4.499938	.	.	.	reduced_virulence	PHI:7257	0	.	0	.	0	.	0.0	0.079	0	1	0.03	0	1	71619.49	639	-12.5	5.1874	10	180	325	167	74	340	179	87	92	1.00724637681159	0.0	0.0	0.0	1	1	1	1	1	1	1	2	17.55	37.3	1.0
PWO07642.1	-1.0303459	-1.444342	3.495658	.	.	.	reduced_virulence	PHI:438	0	.	0	.	0	.	0.0	0.01	1	1	0.01	0	0	62145.65	553	12.5	7.7058	12	151	268	175	68	300	156	90	66	1.25961538461538	.	.	.	1	1	1	0	0	1	0	1	17.32	17.33	0.7
PWO17715.1	-1.0308597	-1.26823	4.67777	.	.	.	.	.	0	.	0	.	0	.	0.0	0.00900000000000001	1	1	0.49	0	0	77513.35	713	-19.5	4.5198	11	248	425	193	79	384	131	57	74	1.05732484076433	0.0	0.0	0.0	1	1	1	1	1	1	0	0	4.63	4.71	0.0
PWO11208.1	-1.0316083	-6.202112	-0.508112	.	.	.	.	.	0	.	0	.	0	.	0.0	0.0510000000000001	0	0	0.33	0	0	49734.32	476	-58.0	3.8534	1	154	292	148	8	244	138	40	98	0.765957446808511	.	.	.	0	0	0	0	0	0	0	0	0.0	0.01	0.0
PWO16037.1	-1.0317196	-1.140375	4.001625	.	.	.	.	.	0	.	0	.	0	.	0.0	0.143	1	1	0.31	0	0	40118.98	369	10.5	10.0121	1	130	203	124	38	211	65	39	26	0.89010989010989	0.0	0.0	1.0	1	1	0	1	0	1	0	1	22.55	40.22	0.652173913043478
PWO08603.1	-1.0319493	-2.243036	2.688964	.	.	.	.	.	0	.	0	.	0	.	0.0	0.178	1	1	0.12	0	0	39119.37	356	-8.0	4.9322	5	113	190	108	34	197	91	43	48	0.975	.	.	.	0	0	0	0	0	1	0	0	6.15	6.43	0.0
PWO09074.1	-1.0322382	-10.2431915	-0.5511915	.	.	.	lethal	PHI:2519	0	.	0	.	0	.	0.0	0.218	0	0	0.11	0	0	40428.27	369	-5.0	5.2819	6	114	195	122	33	209	92	45	47	1.025	.	.	.	0	0	0	0	0	0	0	0	0.03	0.08	0.0
PWO17283.1	-1.0366173	-1.0407155	3.5072845	.	.	.	.	.	0	.	0	.	0	.	0.00700000000000001	0.235	1	1	0.07	0	0	34024.54	299	-2.5	6.0514	4	96	156	44	34	114	90	46	44	1.01960784313725	.	.	.	1	0	1	0	0	0	0	0	0.13	0.13	0.0
PWO19032.1	-1.0372908	3.323901	5.219901	.	.	.	.	.	0	.	0	.	0	.	0.38	0.304	1	1	0.12	0	0	11966.52	110	-5.5	4.4193	0	30	56	36	13	71	24	10	14	0.542857142857143	.	.	.	1	1	1	0	1	1	0	0	0.44	0.45	0.0
PWO17391.1	-1.0386137	7.8960475	3.6140475	.	.	.	reduced_virulence,unaffected_pathogenicity	PHI:5297,PHI:7799	0	.	0	.	0	.	0.848	0.699	1	1	0.29	0	0	14156.05	130	-0.5	6.217	4	48	76	33	12	67	33	17	16	0.92	.	.	.	0	1	0	0	0	1	0	0	0.24	0.24	0.0
PWO18119.1	-1.0388029	-6.4505025	-0.5045025	.	.	.	.	.	0	.	0	.	0	.	0.0	0.00900000000000001	0	0	0.21	0	0	33758.19	303	-35.5	3.8818	1	85	166	89	38	168	78	23	55	0.869565217391304	.	.	.	0	0	0	0	0	0	0	0	0.02	0.02	0.0
PWO09753.1	-1.0394928	-1.1500965	4.7839035	.	.	.	.	.	0	.	0	.	0	.	0.0	0.011	1	1	0.0	0	0	74961.25	659	-2.0	6.3517	6	165	304	187	75	335	194	101	93	1.21551724137931	1.0	0.0	1.0	1	0	1	1	1	1	0	0	1.28	1.3	0.0
PWO06261.1	-1.0394928	-0.80883	4.56117	.	.	.	.	.	0	.	0	.	0	.	0.0	0.105	1	1	0.02	0	0	47347.49	421	6.5	7.7867	5	112	192	151	38	222	116	64	52	1.14285714285714	0.0	0.0	0.0	1	0	1	1	0	1	0	0	0.27	0.33	0.0
PWO17901.1	-1.0401906	2.5488335	-0.5291665	.	.	.	.	.	0	.	0	.	0	.	0.974	0.539	0	0	0.34	0	0	8711.58	81	-3.5	4.6609	0	24	47	13	6	42	20	9	11	0.535714285714286	.	.	.	0	0	0	0	0	0	0	0	0.0	0.0	0.0
PWO06469.1	-1.0414021	-6.163555	-0.499555	.	.	.	.	.	0	.	0	.	0	.	0.0	0.0560000000000001	0	0	0.08	0	0	51528.4	466	-10.0	5.139	4	130	237	136	54	256	126	61	65	1.24742268041237	.	.	.	0	0	0	0	0	0	0	0	0.27	0.3	0.0
PWO14233.1	-1.0417705	-6.4423215	-0.5023215	.	.	.	.	.	0	.	0	.	0	.	0.0	0.01	0	0	0.01	0	0	130818.28	1182	-25.5	5.0393	10	324	606	368	107	642	305	146	159	0.838582677165354	.	.	.	0	0	0	0	0	0	0	0	0.04	0.07	0.0
PWO16688.1	-1.0444403	-10.439954	-4.499954	.	.	.	.	.	0	.	0	.	0	.	0.0	0.01	0	1	0.48	0	1	57340.36	523	-2.5	5.9052	10	200	320	129	65	282	79	40	39	0.837606837606838	0.0	0.0	0.0	1	1	1	1	1	1	2	2	6.78	48.56	0.0
PWO15582.1	-1.0459073	-0.4759705	-0.5019705	.	.	.	increased_virulence_(hypervirulence)	PHI:1139	0	.	0	.	0	.	0.0	0.171	0	0	0.12	0	0	49771.5	457	18.5	9.6654	6	137	244	138	42	251	130	77	53	1.20754716981132	.	.	.	0	0	0	0	0	0	0	0	0.02	0.05	0.0
PWO17039.1	-1.0486293	1.6389315	-0.5030685	.	.	.	.	.	0	.	0	.	0	.	0.475	0.882	0	0	0.62	0	0	12647.14	113	-2.0	5.8616	2	28	61	17	17	62	23	12	11	0.964285714285714	.	.	.	0	0	0	0	0	0	0	0	0.0	0.05	0.0
PWO10703.1	-1.0488098	-10.2872205	-4.3472205	.	.	.	.	.	0	.	0	.	0	.	0.0	0.01	0	1	0.28	0	1	72023.33	645	-0.5	6.411	8	188	339	212	111	425	106	55	51	1.14084507042254	0.0	0.0	0.0	1	1	1	1	1	1	9	10	21.25	227.3	0.869565217391304
PWO19068.1	-1.0490854	4.761547	-0.482453	.	.	.	.	.	0	.	0	.	0	.	0.98	0.894	0	0	0.67	0	0	16331.55	152	-0.5	5.8454	7	58	98	40	14	88	30	15	15	0.785714285714286	.	.	.	0	0	0	0	0	0	0	0	0.0	0.03	0.0
PWO18089.1	-1.0490854	4.512671	-0.527329	.	.	.	.	.	0	.	0	.	0	.	0.981	0.859	0	0	0.47	0	0	9452.5	89	-4.0	4.3148	2	32	57	27	6	50	20	8	12	0.916666666666667	.	.	.	0	0	0	0	0	0	0	0	0.1	0.1	0.0
PWO13740.1	-1.0492105	-4.017313	-0.711313	.	.	.	.	.	0	.	0	.	0	.	0.015	0.434	0	0	0.38	0	0	35043.68	325	1.0	6.6649	0	113	176	112	38	183	68	37	31	0.974025974025974	.	.	.	0	0	0	0	0	0	0	0	12.28	12.3	0.0
PWO19235.1	-1.0500463	-5.9254515	-0.5254515	.	.	.	.	.	0	.	0	.	0	.	0.0	0.1	0	0	0.36	0	0	58248.93	536	1.0	6.6927	7	180	301	163	59	310	123	64	59	0.871428571428571	.	.	.	0	0	0	0	0	0	0	0	7.72	9.28	0.0
PWO06035.1	-1.0510547	-1.343507	-0.505507	.	.	.	loss_of_pathogenicity,reduced_virulence	PHI:4182,PHI:316,PHI:4606,PHI:65,PHI:4475,PHI:311,PHI:334	0	.	0	.	0	.	0.0	0.027	0	0	0.0600000000000001	0	0	68400.24	621	-9.0	5.6697	12	209	338	158	66	302	155	78	77	1.02608695652174	.	.	.	0	0	0	0	0	0	0	0	0.0	0.0	0.0
PWO18786.1	-1.0510925	-3.238375	-0.500375	.	.	.	reduced_virulence,unaffected_pathogenicity	PHI:2255,PHI:9519,PHI:4903,PHI:3277,PHI:587,PHI:2256,PHI:6517,PHI:668,PHI:4616,PHI:9524,PHI:881	0	.	0	.	0	.	0.00700000000000001	0.37	0	0	0.24	0	0	39154.24	364	-3.0	5.9956	9	113	199	122	35	223	86	44	42	1.0	.	.	.	0	0	0	0	0	0	0	0	0.0	0.67	0.0
PWO14191.1	-1.0516243	-4.876296	-0.508296	.	.	.	.	.	0	.	0	.	0	.	0.013	0.259	0	0	0.31	0	0	34841.62	306	3.0	7.0317	1	70	164	85	44	168	72	40	32	1.14754098360656	.	.	.	0	0	0	0	0	0	0	0	0.0	0.2	0.0
PWO11288.1	-1.0550938	3.5291765	-0.7368235	.	.	.	.	.	0	.	0	.	0	.	0.911	0.8	0	0	0.46	0	0	20825.02	195	6.0	8.4909	4	69	110	68	19	115	37	23	14	0.877551020408163	.	.	.	0	0	0	0	0	0	0	0	0.01	3.9	0.0
PWO14902.1	-1.0576905	-0.7660005	-0.5080005	.	.	.	.	.	0	.	0	.	0	.	0.696	0.261	0	0	0.23	0	0	20772.92	186	-7.5	4.6245	6	52	99	61	15	98	47	21	26	1.48275862068966	.	.	.	0	0	0	0	0	0	0	0	0.0	0.06	0.0
PWO05906.1	-1.0581689	2.1996975	0.1116975	.	.	.	unaffected_pathogenicity	PHI:1087	0	.	0	.	0	.	0.711	0.637	0	0	0.72	0	0	27854.86	255	-6.5	4.8675	7	88	146	56	35	148	53	25	28	0.865671641791045	.	.	.	0	0	0	0	0	0	0	0	0.0	0.0	0.0
PWO05685.1	-1.0581689	2.1996975	0.1116975	.	.	.	unaffected_pathogenicity	PHI:1087	0	.	0	.	0	.	0.711	0.637	0	0	0.72	0	0	27854.86	255	-6.5	4.8675	7	88	146	56	35	148	53	25	28	0.865671641791045	.	.	.	0	0	0	0	0	0	0	0	0.0	0.0	0.0
PWO18748.1	-1.0587068	-6.431414	-0.491414	.	.	.	.	.	0	.	0	.	0	.	0.0	0.01	0	0	0.07	0	0	93871.68	874	-13.0	5.2575	10	298	486	309	66	481	209	102	107	0.774509803921569	.	.	.	0	0	0	0	0	0	0	0	0.01	0.58	0.0
PWO07239.1	-1.0598409	-6.057592	-0.531592	.	.	.	.	.	0	.	0	.	0	.	0.0	0.079	0	0	0.15	0	0	38495.49	349	-11.0	4.6536	6	110	195	108	31	188	87	39	48	0.84	.	.	.	0	0	0	0	0	0	0	0	0.14	0.15	0.0
PWO07260.1	-1.0598409	0.335896	-0.466104	.	.	.	reduced_virulence	PHI:419	0	.	0	.	0	.	0.25	0.717	0	0	0.46	0	0	21917.05	195	-2.0	5.6488	4	58	103	52	24	106	44	22	22	1.27777777777778	.	.	.	0	0	0	0	0	0	0	0	0.1	0.11	0.0
PWO17883.1	-1.0599275	0.808577	-0.505423	.	.	.	.	.	0	.	0	.	0	.	0.901	0.318	0	0	0.01	0	0	18057.71	164	-3.0	5.0501	1	44	88	49	10	89	46	22	24	0.636363636363636	.	.	.	0	0	0	0	0	0	0	0	0.0	0.0	0.0
PWO11698.1	-1.0599275	-6.346652	-0.502652	.	.	.	.	.	0	.	0	.	0	.	0.0	0.026	0	0	0.12	0	0	38027.97	342	-16.5	4.4902	3	97	183	98	36	185	93	40	53	0.985714285714286	.	.	.	0	0	0	0	0	0	0	0	0.0	0.03	0.0
PWO17928.1	-1.0599275	0.969899000000001	-0.508101	.	.	.	loss_of_pathogenicity,unaffected_pathogenicity	PHI:9360,PHI:157	0	.	0	.	0	.	0.001	0.412	0	0	0.07	0	0	40728.24	373	0.5	6.5718	5	116	202	107	44	209	92	49	43	0.967032967032967	.	.	.	0	0	0	0	0	0	0	0	0.0	0.02	0.0
PWO11623.1	-1.0599275	-3.7519035	-0.4699035	.	.	.	.	.	0	.	0	.	0	.	0.00900000000000001	0.444	0	0	0.11	0	0	36373.83	327	-4.5	5.6161	2	90	173	89	42	183	86	43	43	0.924050632911392	.	.	.	0	0	0	0	0	0	0	0	0.0	0.1	0.0
PWO14825.1	-1.0599275	-4.064654	-0.506654	.	.	.	.	.	0	.	0	.	0	.	0.011	0.396	0	0	0.08	0	0	36621.77	339	-2.0	6.0989	3	109	181	117	25	183	80	41	39	0.881578947368421	.	.	.	0	0	0	0	0	0	0	0	0.11	0.14	0.0
PWO08910.1	-1.0602608	1.771916	-0.496084	.	.	.	.	.	0	.	0	.	0	.	0.991	0.387	0	0	0.42	0	0	6654.56	65	0.0	6.2496	0	23	45	15	1	38	16	8	8	0.407407407407407	.	.	.	0	0	0	0	0	0	0	0	0.0	0.0	0.0
PWO12401.1	-1.0637228	0.4218935	-0.5261065	.	.	.	increased_virulence_(hypervirulence),reduced_virulence,lethal,unaffected_pathogenicity,loss_of_pathogenicity	PHI:7485,PHI:2802,PHI:5440,PHI:2022,PHI:2837,PHI:5271,PHI:8929,PHI:685,PHI:2247,PHI:6956,PHI:7696,PHI:59,PHI:8927,PHI:3866,PHI:2312,PHI:2835,PHI:4077,PHI:2269,PHI:6957,PHI:2844,PHI:5272,PHI:7511,PHI:3301,PHI:784,PHI:9460	0	.	0	.	0	.	0.439	0.719	0	0	0.63	0	0	32104.94	301	1.0	6.842	5	110	180	87	24	164	59	31	28	0.909090909090909	.	.	.	0	0	0	0	0	0	0	0	0.0	0.25	0.0
PWO19077.1	-1.0644271	0.79569	-0.51831	.	.	.	reduced_virulence,increased_virulence_(hypervirulence),lethal,unaffected_pathogenicity,loss_of_pathogenicity	PHI:7485,PHI:2802,PHI:5440,PHI:2022,PHI:2837,PHI:5271,PHI:8929,PHI:685,PHI:2247,PHI:6956,PHI:59,PHI:2312,PHI:4077,PHI:2269,PHI:6957,PHI:2844,PHI:7511,PHI:784,PHI:9460	0	.	0	.	0	.	0.626	0.593	0	0	0.6	0	0	27640.36	259	-1.5	6.1363	4	94	156	90	23	144	52	27	25	0.918032786885246	.	.	.	0	0	0	0	0	0	0	0	1.97	3.15	0.0
PWO05665.1	-1.0654545	-5.647184	-0.523184	.	.	.	.	.	0	.	0	.	0	.	0.001	0.145	0	0	0.49	0	0	26891.35	250	21.5	10.9436	7	99	151	72	22	136	44	34	10	0.486486486486487	.	.	.	0	0	0	0	0	0	0	0	0.0	0.04	0.0
PWO08275.1	-1.0655386	-1.6506	2.4954	.	.	.	.	.	0	.	0	.	0	.	0.091	0.218	1	1	0.14	1	0	27211.79	250	5.5	8.0535	5	92	142	73	24	131	49	29	20	0.706896551724138	0.0	0.0	0.0	1	1	1	1	1	1	1	1	1.06	23.26	0.0
PWO06288.1	-1.0658294	-5.3039645	-4.4839645	.	.	.	reduced_virulence,unaffected_pathogenicity	PHI:5826,PHI:5828,PHI:5864,PHI:5818,PHI:5840,PHI:5849,PHI:5830,PHI:5795,PHI:5810,PHI:5819,PHI:5863,PHI:5868,PHI:5792,PHI:5836,PHI:5793,PHI:5850,PHI:5859,PHI:5870,PHI:5788,PHI:5846,PHI:5844,PHI:5790,PHI:5821,PHI:5852,PHI:5866,PHI:5815,PHI:5839,PHI:5835,PHI:441,PHI:5843,PHI:5833,PHI:5800,PHI:5851,PHI:5834,PHI:5847,PHI:5862,PHI:5871,PHI:5854,PHI:404,PHI:5857,PHI:5855,PHI:2165,PHI:5777,PHI:7194,PHI:5…	0	.	1	PF05730	0	.	0.0	0.03	0	1	0.14	0	1	49400.3	439	13.5	8.5227	19	132	215	150	51	268	82	49	33	1.50704225352113	0.0	0.0	1.0	1	1	1	1	1	1	7	8	17.78	166.83	0.722222222222222
PWO08634.1	-1.0663126	-6.3541095	-0.5041095	.	.	.	.	.	0	.	0	.	0	.	0.0	0.025	0	0	0.09	0	0	56107.54	527	-2.0	6.14	2	166	287	194	29	298	126	64	62	0.959349593495935	.	.	.	0	0	0	0	0	0	0	0	0.0	0.1	0.0
PWO07522.1	-1.0717747	-6.0090015	-0.5130015	.	.	.	.	.	0	.	0	.	0	.	0.001	0.083	0	0	0.29	0	0	37126.97	344	-7.0	5.0609	6	122	201	114	29	186	83	40	43	0.620689655172414	.	.	.	0	0	0	0	0	0	0	0	0.0	0.01	0.0
PWO15517.1	-1.0717747	-4.2902005	-0.5342005	.	.	.	.	.	0	.	0	.	0	.	0.045	0.329	0	0	0.17	0	0	29527.24	271	-3.5	5.3759	4	95	157	73	29	149	61	30	31	0.791044776119403	.	.	.	0	0	0	0	0	0	0	0	0.13	1.52	0.0
PWO18536.1	-1.0721033	-5.766154	-0.468154	.	.	.	.	.	0	.	0	.	0	.	0.0	0.117	0	0	0.29	0	0	36561.82	339	-6.5	5.0746	5	119	201	86	37	184	83	40	43	0.813953488372093	.	.	.	0	0	0	0	0	0	0	0	0.0	0.0	0.0
PWO12422.1	-1.0722343	-9.07795	-4.49995	.	.	.	.	.	0	.	0	.	0	.	0.002	0.235	0	1	0.65	0	1	31317.66	295	-4.0	5.2488	13	131	194	72	32	156	47	23	24	0.805555555555556	1.0	0.0	0.0	1	1	1	1	1	1	1	2	17.97	45.4	0.608695652173913
PWO13172.1	-1.072667	5.154126	-0.419874	.	.	.	.	.	0	.	0	.	0	.	1.0	0.929	0	0	0.78	0	0	9934.51	91	4.5	8.8392	4	27	52	31	8	58	19	12	7	1.08333333333333	.	.	.	0	0	0	0	0	0	0	0	1.21	1.21	0.0
PWO06861.1	-1.0744032	-2.7381295	-2.9241295	.	.	.	.	.	0	.	0	.	0	.	0.329	0.702	0	0	0.49	1	0	23640.12	214	4.0	7.8372	3	68	118	62	25	116	43	25	18	1.21951219512195	.	.	.	0	0	0	0	0	0	1	1	22.94	23.05	0.0
PWO08934.1	-1.0781221	-6.321802	-0.495802	.	.	.	.	.	0	.	0	.	0	.	0.0	0.029	0	0	0.47	0	0	27933.51	280	-66.0	2.9508	0	105	189	104	1	161	76	5	71	0.136986301369863	.	.	.	0	0	0	0	0	0	0	0	0.0	0.0	0.0
PWO13681.1	-1.0794125	2.6367835	2.4247835	.	.	.	.	.	0	.	1	PF00200	0	.	0.0	0.202	1	1	0.6	1	0	77608.5	724	-5.5	5.8686	44	292	450	168	62	375	152	77	75	0.854430379746835	0.0	0.0	0.0	1	1	1	1	1	1	1	1	9.06	31.7	0.0
PWO19405.1	-1.0811989	-12.084037	-6.600037	.	.	.	.	.	0	.	0	.	0	.	0.003	0.083	0	1	0.43	0	1	22538.65	209	12.0	11.5233	0	79	121	69	20	112	37	26	11	0.644444444444444	.	.	.	1	0	0	0	0	0	2	1	33.32	39.15	0.59375
PWO13469.1	-1.0821131	1.972069	-0.505931	.	.	.	.	.	0	.	0	.	0	.	0.887	0.526	0	0	0.03	0	0	25999.86	236	-3.5	5.1825	3	66	123	84	14	130	64	31	33	0.788461538461538	.	.	.	0	0	0	0	0	0	0	0	0.0	0.0	0.0
PWO08019.1	-1.0821131	-0.162447	-0.502447	.	.	.	reduced_virulence	PHI:206,PHI:221	0	.	0	.	0	.	0.464	0.426	0	0	0.0	0	0	28632.79	261	-2.0	5.9591	3	72	135	86	27	151	69	35	34	0.828125	.	.	.	0	0	0	0	0	0	0	0	0.0	0.02	0.0
PWO11759.1	-1.0824815	-6.4463645	-0.5003645	.	.	.	.	.	0	.	0	.	0	.	0.0	0.00900000000000001	0	0	0.0500000000000001	0	0	114407.8	1035	-18.5	5.2531	14	320	535	307	123	582	264	129	135	0.949579831932773	.	.	.	0	0	0	0	0	0	0	0	0.0	0.05	0.0
PWO15353.1	-1.0824815	-5.252141	-0.516141	.	.	.	reduced_virulence	PHI:9143	0	.	0	.	0	.	0.0	0.0440000000000001	0	0	0.09	0	0	92367.55	844	0.0	6.5207	8	242	435	291	52	452	199	102	97	0.949152542372881	.	.	.	0	0	0	0	0	0	0	0	0.0	0.26	0.0
PWO13765.1	-1.0824815	-5.4516555	-0.5056555	.	.	.	reduced_virulence,unaffected_pathogenicity	PHI:9524,PHI:881,PHI:5034,PHI:6517,PHI:2256	0	.	0	.	0	.	0.0	0.00900000000000001	0	0	0.0600000000000001	0	0	88927.82	816	-15.0	5.1333	8	253	424	281	74	454	184	89	95	1.02409638554217	.	.	.	0	0	0	0	0	0	0	0	0.0	0.21	0.0
PWO14014.1	-1.0825942	-0.874508999999999	3.949491	.	.	.	.	.	0	.	0	.	0	.	0.01	0.186	1	1	0.02	0	0	35146.96	314	-2.5	6.1248	2	88	159	90	32	160	83	43	40	0.954545454545455	.	.	.	1	1	1	0	1	1	0	0	0.04	0.04	0.0
PWO13388.1	-1.0826364	-6.3380645	-0.5480645	.	.	.	.	.	0	.	0	.	0	.	0.0	0.035	0	0	0.09	0	0	50215.98	465	2.0	7.0695	1	160	250	128	37	248	105	55	50	0.836363636363636	.	.	.	0	0	0	0	0	0	0	0	0.01	0.03	0.0
PWO07445.1	-1.082725	-0.580304000000001	5.365696	.	.	.	unaffected_pathogenicity	PHI:716	0	.	0	.	0	AA7	0.0	0.00900000000000001	1	1	0.21	0	0	114017.02	1048	-10.5	5.689	11	376	607	299	129	590	205	103	102	0.742647058823529	0.0	0.0	0.0	1	0	1	1	1	1	0	0	4.69	19.45	0.0
PWO16842.1	-1.085023	4.222384	-0.595616	.	.	.	.	.	0	.	0	.	0	.	0.95	0.853	0	0	0.14	0	0	25366.31	237	3.0	7.434	2	74	133	83	19	142	56	31	25	0.742424242424242	.	.	.	0	0	0	0	0	0	0	0	0.04	0.19	0.0
PWO10384.1	-1.0850939	-3.1236975	2.2463025	.	.	.	.	.	0	.	0	.	0	.	0.0	0.105	1	1	0.87	1	0	130990.1	1231	-15.5	4.895	10	459	756	350	121	677	197	93	104	0.939799331103679	0.0	0.0	0.0	1	0	1	1	1	1	1	1	0.66	26.89	0.0
PWO07675.1	-1.0854403	-2.521822	3.322178	.	.	.	unaffected_pathogenicity	PHI:9279	0	.	0	.	0	.	0.0	0.026	1	1	0.07	0	0	40780.91	352	-9.0	5.415	0	86	151	104	58	186	109	54	55	1.22857142857143	.	.	.	1	0	1	0	1	0	0	0	0.38	0.38	0.0
PWO14107.1	-1.0857668	-4.458244	-0.582244	.	.	.	.	.	0	.	0	.	0	GH109	0.001	0.353	0	0	0.26	0	0	39870.54	370	-3.0	5.8827	4	125	195	123	36	213	87	44	43	0.956043956043956	.	.	.	0	0	0	0	0	0	0	0	0.0	1.37	0.0
PWO08162.1	-1.08725	-5.0562795	-0.5082795	.	.	.	.	.	0	.	0	.	0	.	0.001	0.241	0	0	0.0	0	0	38356.69	348	-4.0	5.917	6	109	183	109	37	192	84	43	41	0.844155844155844	.	.	.	0	0	0	0	0	0	0	0	0.02	0.06	0.0
PWO14603.1	-1.08725	-3.2241415	-0.5061415	.	.	.	.	.	0	.	0	.	0	.	0.012	0.535	0	0	0.38	0	0	35212.07	318	5.0	7.1807	2	94	167	92	46	182	68	40	28	0.921052631578947	.	.	.	0	0	0	0	0	0	0	0	0.03	0.04	0.0
PWO08186.1	-1.08725	2.1539405	-0.5100595	.	.	.	.	.	0	.	0	.	0	.	0.727	0.717	0	0	0.11	0	0	21708.64	193	-1.5	5.7327	3	57	103	54	25	108	50	25	25	1.14634146341463	.	.	.	0	0	0	0	0	0	0	0	0.0	0.01	0.0
PWO10860.1	-1.08725	-4.8253575	-0.5233575	.	.	.	.	.	0	.	0	.	0	.	0.0540000000000001	0.229	0	0	0.1	0	0	26314.5	238	-6.5	4.7483	2	68	129	65	21	127	61	28	33	0.67741935483871	.	.	.	0	0	0	0	0	0	0	0	0.0	0.0	0.0
PWO15629.1	-1.08725	1.6859425	-0.5580575	.	.	.	.	.	0	.	0	.	0	.	0.762	0.612	0	0	0.26	0	0	14332.23	132	-2.0	5.5902	1	41	73	40	16	77	34	17	17	0.722222222222222	.	.	.	0	0	0	0	0	0	0	0	0.0	0.0	0.0
PWO13315.1	-1.08725	0.612981	-0.503019	.	.	.	.	.	0	.	0	.	0	.	0.534	0.652	0	0	0.21	0	0	26632.9	242	0.0	6.4912	4	77	129	82	28	132	55	30	25	0.701754385964912	.	.	.	0	0	0	0	0	0	0	0	0.0	0.01	0.0
PWO12923.1	-1.087806	-3.4121005	2.5038995	.	.	.	.	.	0	.	0	.	0	.	0.0	0.014	1	1	0.59	1	0	27463.36	267	-7.0	4.5232	5	131	176	68	24	145	37	16	21	0.539473684210526	0.0	0.0	0.0	1	1	1	1	1	1	1	0	0.05	16.45	0.0
PWO13386.1	-1.0879943	-6.1449565	-0.5049565	.	.	.	.	.	0	.	0	.	0	.	0.0	0.0600000000000001	0	0	0.18	0	0	83721.7	763	30.5	8.4917	26	248	433	215	77	395	199	123	76	0.754098360655738	.	.	.	0	0	0	0	0	0	0	0	0.0	0.0	0.0
PWO07098.1	-1.0894506	-4.4185175	-0.6145175	.	.	.	.	.	0	.	0	.	0	.	0.04	0.326	0	0	0.13	0	0	30915.61	278	-9.0	5.0139	6	89	150	76	44	157	73	35	38	0.865671641791045	.	.	.	0	0	0	0	0	0	0	0	0.0	0.01	0.0
PWO18067.1	-1.0894506	-6.3224545	-0.4724545	.	.	.	.	.	0	.	0	.	0	.	0.0	0.025	0	0	0.07	0	0	39669.88	357	-11.0	4.715	8	104	190	102	38	201	96	44	52	0.790123456790123	.	.	.	0	0	0	0	0	0	0	0	0.04	0.04	0.0
PWO18056.1	-1.0910312	6.866217	3.386217	.	.	.	.	.	0	.	0	.	0	.	0.918	0.662	1	1	0.32	0	0	12912.0	114	8.0	10.0682	0	30	48	37	18	64	25	18	7	1.55	.	.	.	1	1	0	0	0	1	0	1	21.58	21.58	0.91304347826087
PWO19426.1	-1.0916147	-1.165656	3.970344	.	.	.	.	.	0	.	0	.	0	.	0.0	0.144	1	1	0.07	0	0	49234.82	449	-0.5	6.4326	6	136	248	134	50	252	117	61	56	0.961904761904762	.	.	.	1	1	0	0	0	1	0	1	19.56	19.57	0.68421052631579
PWO14384.1	-1.0921518	-1.3400335	-0.5140335	.	.	.	loss_of_pathogenicity,reduced_virulence,unaffected_pathogenicity	PHI:7787,PHI:3914,PHI:9180,PHI:2145,PHI:7520,PHI:7788	0	.	0	.	0	.	0.0	0.029	0	0	0.09	0	0	52450.89	492	-4.5	5.8156	6	170	277	166	43	287	113	57	56	0.818181818181818	.	.	.	0	0	0	0	0	0	0	0	0.0	0.31	0.0
PWO16181.1	-1.0923367	-0.762492	4.547508	.	.	.	.	.	0	.	0	.	0	AA12	0.0	0.115	1	1	0.67	0	0	50942.87	483	-4.5	5.7698	6	186	300	145	43	264	93	47	46	0.829059829059829	0.0	0.0	0.0	1	1	1	1	1	1	0	0	0.01	0.8	0.0
PWO08703.1	-1.0925424	-4.5886665	1.3513335	.	.	.	.	.	0	.	0	.	0	.	0.0	0.01	1	1	0.0500000000000001	1	0	56600.62	507	19.5	9.8101	3	150	251	164	64	285	116	72	44	1.13861386138614	.	.	.	1	1	0	0	0	1	1	1	22.6	55.7	1.0
PWO12420.1	-1.0934772	4.334847	0.446847	.	.	.	.	.	0	.	0	.	0	.	0.994	0.654	0	0	0.47	0	0	8736.69	74	-8.5	3.7605	7	26	37	14	16	42	16	4	12	3.14285714285714	.	.	.	0	0	0	0	0	0	0	0	0.19	0.19	0.0
PWO11582.1	-1.0947759	-6.420579	-0.498579	.	.	.	loss_of_pathogenicity,reduced_virulence,lethal,chemistry_target:_resistance_to_chemical	PHI:7022,PHI:821,PHI:823,PHI:2530,PHI:820	0	.	0	.	0	.	0.0	0.013	0	0	0.26	0	0	50091.34	450	-16.0	4.723	14	135	242	127	56	247	112	51	61	1.11111111111111	.	.	.	0	0	0	0	0	0	0	0	0.0	1.58	0.0
PWO06517.1	-1.0956879	2.268745	-0.509255	.	.	.	.	.	0	.	0	.	0	.	0.978	0.485	0	0	0.13	0	0	17202.5	155	1.5	6.9809	1	45	82	47	14	80	48	26	22	0.725	.	.	.	0	0	0	0	0	0	0	0	0.01	0.01	0.0
PWO09104.1	-1.0956879	3.4295045	-0.5064955	.	.	.	.	.	0	.	0	.	0	.	0.998	0.658	0	0	0.1	0	0	17655.64	165	9.0	10.3971	1	51	87	54	5	86	52	31	21	1.05	.	.	.	0	0	0	0	0	0	0	0	0.01	0.02	0.0
PWO06364.1	-1.0958767	1.2247095	-0.6952905	.	.	.	.	.	0	.	0	.	0	.	0.585	0.735	0	0	0.21	0	0	25154.69	231	1.5	6.9696	2	75	124	67	22	129	54	29	25	0.807017543859649	.	.	.	0	0	0	0	0	0	0	0	0.01	0.02	0.0
PWO12759.1	-1.0965643	1.850523	-0.543477	.	.	.	.	.	0	.	0	.	0	.	0.67	0.729	0	0	0.69	0	0	12179.83	114	3.0	7.8035	3	40	70	27	9	62	21	13	8	0.5625	.	.	.	0	0	0	0	0	0	0	0	0.0	0.0	0.0
PWO06917.1	-1.096578	-6.1408525	-0.5008525	.	.	.	.	.	0	.	0	.	0	.	0.003	0.057	0	0	0.1	0	0	28548.99	263	-14.0	4.4612	1	75	158	71	15	131	75	32	43	0.569230769230769	.	.	.	0	0	0	0	0	0	0	0	0.0	0.0	0.0
PWO10440.1	-1.0977926	5.4288635	-0.3851365	.	.	.	.	.	0	.	0	.	0	.	1.0	0.969	0	0	0.73	0	0	9525.05	89	4.5	8.4992	6	35	53	23	7	49	21	13	8	1.08695652173913	.	.	.	0	0	0	0	0	0	0	0	0.0	0.0	0.0
PWO19285.1	-1.0980971	-1.2642675	3.1097325	.	.	.	unaffected_pathogenicity	PHI:566	0	.	0	.	0	GH7	0.0	0.271	1	1	0.76	0	0	52859.31	493	13.5	8.5066	19	187	290	123	47	279	100	58	42	0.975609756097561	.	.	.	0	0	0	0	0	1	0	0	1.14	2.19	0.0
PWO11521.1	-1.1016799	2.5591525	-1.8808475	.	.	.	.	.	0	.	0	.	0	.	0.968	0.772	0	0	0.33	1	0	18652.96	168	2.5	7.8046	8	62	95	32	19	89	29	16	13	0.891891891891892	.	.	.	0	0	0	0	0	0	1	1	20.06	20.22	0.0
PWO11861.1	-1.1017826	-4.9973545	-0.5033545	.	.	.	.	.	0	.	0	.	0	.	0.207	0.0440000000000001	0	0	0.46	0	0	12809.67	121	16.0	12.1677	0	49	78	29	1	52	30	23	7	0.53125	.	.	.	0	0	0	0	0	0	0	0	0.0	0.0	0.0
PWO13677.1	-1.1035587	0.425777000000001	4.301777	.	.	.	.	.	0	.	0	.	0	.	0.196	0.158	1	1	0.01	0	0	16019.47	139	-5.5	4.7408	4	32	57	44	13	69	44	20	24	2.0	.	.	.	1	1	1	0	1	1	0	0	7.29	7.29	0.0
PWO11128.1	-1.1045026	-2.801267	2.502733	.	.	.	.	.	0	.	0	.	0	.	0.0	0.116	1	1	0.02	1	0	40705.15	370	-6.0	5.8138	6	108	192	102	47	209	96	49	47	0.752577319587629	1.0	0.0	0.0	1	1	1	1	1	1	1	1	4.64	30.1	0.0
PWO17910.1	-1.1053404	-6.3246225	-0.5886225	.	.	.	.	.	0	.	0	.	0	.	0.0	0.0440000000000001	0	0	0.03	0	0	137756.73	1233	11.0	7.2015	14	356	660	324	121	613	324	175	149	1.03629032258065	.	.	.	0	0	0	0	0	0	0	0	0.0	0.08	0.0
PWO13431.1	-1.1054533	5.5979665	3.9959665	.	.	.	.	.	0	.	0	.	0	.	0.941	0.326	1	1	0.25	0	0	12281.84	118	3.5	10.0959	0	48	72	45	7	66	26	15	11	0.585365853658537	.	.	.	1	1	1	0	0	1	0	0	16.55	16.55	0.0
PWO05596.1	-1.1056745	-9.7831385	-5.6371385	.	.	.	.	.	0	.	0	.	0	.	0.019	0.29	0	1	0.47	0	1	11567.09	107	2.0	8.4586	0	44	60	31	17	66	13	8	5	0.65625	.	.	.	1	1	0	0	0	1	1	2	40.69	42.82	0.565217391304348
PWO07973.1	-1.1059539	-6.145769	-0.505769	.	.	.	.	.	0	.	0	.	0	.	0.0	0.0600000000000001	0	0	0.03	0	0	45759.34	412	-3.5	5.8709	2	121	207	136	45	234	109	55	54	0.8	.	.	.	0	0	0	0	0	0	0	0	0.0	0.01	0.0
PWO09998.1	-1.1076992	7.9339095	2.8519095	.	.	.	.	.	0	.	0	.	0	.	1.0	0.847	1	1	0.44	0	0	10904.54	102	-1.5	4.9682	7	40	57	31	9	66	17	8	9	0.5625	.	.	.	0	0	0	0	0	1	0	0	0.0	0.01	0.0
PWO09066.1	-1.1078638	3.0373585	-0.5046415	.	.	.	reduced_virulence,increased_virulence_(hypervirulence),unaffected_pathogenicity,loss_of_pathogenicity,effector_(plant_avirulence_determinant)	PHI:594,PHI:9519,PHI:9265,PHI:7221,PHI:3387,PHI:5034,PHI:7916,PHI:6936,PHI:728,PHI:325,PHI:2911,PHI:9189,PHI:2839,PHI:2425,PHI:7844,PHI:2290,PHI:4505,PHI:724,PHI:5276,PHI:719,PHI:3299,PHI:723,PHI:726,PHI:3386,PHI:8596,PHI:718,PHI:725,PHI:55,PHI:668,PHI:120,PHI:7243,PHI:8597,PHI:2379,PHI:2895,PHI:255,PHI:727,PHI:730,PHI:7219,PHI:729,PHI:4196,PHI:881,PHI:714	0	.	0	.	0	.	0.388	0.369	0	0	0.01	0	0	354184.86	3213	-1.5	6.4868	44	1001	1649	993	329	1712	806	427	379	0.976851851851852	.	.	.	0	0	0	0	0	0	0	0	0.01	0.12	0.0
PWO14242.1	-1.1092142	-6.2739075	-0.5079075	.	.	.	.	.	0	.	0	.	0	.	0.0	0.039	0	0	0.16	0	0	34385.42	312	-14.5	4.5785	1	96	163	89	22	150	98	43	55	0.8	.	.	.	0	0	0	0	0	0	0	0	0.0	0.0	0.0
PWO12426.1	-1.1092142	-1.624161	-0.502161	.	.	.	.	.	0	.	0	.	0	.	0.671	0.142	0	0	0.24	0	0	18570.08	164	19.0	12.1055	0	50	85	35	14	76	43	32	11	0.523809523809524	.	.	.	0	0	0	0	0	0	0	0	0.0	0.0	0.0
PWO19322.1	-1.1092142	-4.734236	-0.504236	.	.	.	.	.	0	.	0	.	0	.	0.079	0.216	0	0	0.17	0	0	29778.52	270	-5.5	5.5531	1	87	140	80	29	138	78	39	39	0.745762711864407	.	.	.	0	0	0	0	0	0	0	0	0.0	0.01	0.0
PWO19035.1	-1.1134607	4.842996	-0.533004	.	.	.	.	.	0	.	0	.	0	.	0.987	0.909	0	0	0.18	0	0	21651.65	199	3.0	7.7922	3	64	105	68	17	102	49	27	22	1.38888888888889	.	.	.	0	0	0	0	0	0	0	0	0.0	1.39	0.0
PWO14293.1	-1.11714	-3.88246	-0.50446	.	.	.	.	.	0	.	0	.	0	.	0.02	0.417	0	0	0.07	0	0	33873.4	310	-4.0	5.909	6	98	166	94	41	182	78	40	38	0.765432098765432	.	.	.	0	0	0	0	0	0	0	0	0.01	0.16	0.0
PWO19046.1	-1.1195526	-3.4296315	2.5043685	.	.	.	.	.	0	.	0	.	0	.	0.0	0.011	1	1	0.01	1	0	66804.57	599	-1.5	6.3789	11	188	318	168	57	287	162	85	77	0.75968992248062	1.0	0.0	0.0	1	1	1	1	1	1	1	0	0.07	7.24	0.0
PWO19120.1	-1.120619	3.621398	-0.596602	.	.	.	.	.	0	.	0	.	0	.	0.97	0.733	0	0	0.44	0	0	18089.35	172	3.0	8.3749	0	64	103	49	14	93	37	21	16	0.708333333333333	.	.	.	0	0	0	0	0	0	0	0	0.0	0.12	0.0
PWO13222.1	-1.1219461	4.9168095	2.6668095	.	.	.	reduced_virulence,increased_virulence_(hypervirulence),lethal,unaffected_pathogenicity,loss_of_pathogenicity	PHI:1119,PHI:7010,PHI:62,PHI:2054,PHI:317,PHI:1036,PHI:3834,PHI:7009,PHI:3279,PHI:861,PHI:4736,PHI:3623,PHI:4990,PHI:3831,PHI:507,PHI:7133,PHI:270,PHI:6703,PHI:780,PHI:7134,PHI:808,PHI:8035,PHI:8752,PHI:269,PHI:339,PHI:3835,PHI:6950,PHI:3832,PHI:182,PHI:787,PHI:3478,PHI:449,PHI:8036,PHI:3280,PHI:471,PHI:2052,PHI:3833	0	.	0	.	0	.	0.717	0.658	1	1	0.25	0	0	22675.81	205	-6.0	4.5883	5	62	109	59	20	110	52	23	29	1.40540540540541	.	.	.	0	0	0	0	0	1	0	0	0.36	0.36	0.0
PWO14453.1	-1.1226201	-4.7462845	-0.3062845	.	.	.	.	.	0	.	0	.	0	.	0.0	0.26	0	0	0.8	0	0	39686.22	362	-9.0	4.6724	3	116	221	108	48	203	68	31	37	1.11111111111111	.	.	.	0	0	0	0	0	0	0	0	0.02	1.73	0.0
PWO07668.1	-1.1227655	-2.137351	-6.967351	.	.	.	.	.	0	.	0	.	0	.	0.924	0.881	0	0	0.5	0	1	15743.15	145	7.0	9.7053	2	53	76	48	19	90	28	18	10	1.02380952380952	.	.	.	0	0	0	0	0	0	0	2	20.34	38.97	0.0
PWO06466.1	-1.1257153	-2.4627575	3.4832425	.	.	.	reduced_virulence,increased_virulence_(hypervirulence),unaffected_pathogenicity,lethal,loss_of_pathogenicity	PHI:1119,PHI:62,PHI:2054,PHI:1036,PHI:3834,PHI:861,PHI:3279,PHI:4736,PHI:3623,PHI:270,PHI:3831,PHI:7133,PHI:507,PHI:6703,PHI:4990,PHI:780,PHI:808,PHI:7134,PHI:8752,PHI:8035,PHI:3835,PHI:269,PHI:6950,PHI:3832,PHI:182,PHI:787,PHI:3478,PHI:449,PHI:1061,PHI:3280,PHI:471,PHI:2052,PHI:3833	0	.	0	.	0	.	0.0	0.00900000000000001	1	1	0.01	0	0	116635.85	1045	9.0	7.0642	23	325	546	295	98	503	281	152	129	1.22093023255814	.	.	.	1	0	1	0	1	0	0	0	1.89	1.91	0.0
PWO07877.1	-1.1258278	-0.6660485	3.8539515	.	.	.	reduced_virulence,unaffected_pathogenicity	PHI:3290,PHI:112,PHI:413,PHI:8803	0	.	0	.	0	.	0.0	0.08	1	1	0.0	0	0	47867.8	429	-0.5	6.3997	7	116	213	131	35	233	117	60	57	0.855555555555556	.	.	.	1	1	1	0	1	1	0	0	4.36	4.36	0.0
PWO13369.1	-1.12617	-0.8941	-0.5041	.	.	.	.	.	0	.	0	.	0	.	0.446	0.489	0	0	0.11	0	0	28385.08	263	-4.0	5.9048	3	86	143	84	25	143	76	39	37	0.825396825396825	.	.	.	0	0	0	0	0	0	0	0	0.18	0.42	0.0
PWO18881.1	-1.1310906	-2.3829005	-0.4149005	.	.	.	.	.	0	.	0	.	0	.	0.07	0.602	0	0	0.73	0	0	34191.35	310	0.0	6.493	3	100	180	85	38	169	63	33	30	1.05714285714286	.	.	.	0	0	0	0	0	0	0	0	0.01	0.01	0.0
PWO15346.1	-1.1311303	-6.233304	-0.503304	.	.	.	.	.	0	.	0	.	0	.	0.002	0.043	0	0	0.04	0	0	20072.39	184	-16.0	4.2399	3	54	99	55	10	93	62	24	38	0.780487804878049	.	.	.	0	0	0	0	0	0	0	0	0.0	0.01	0.0
PWO07636.1	-1.1315467	3.8528305	-0.5091695	.	.	.	.	.	0	.	0	.	0	.	0.994	0.733	0	0	0.75	0	0	17534.77	165	-3.5	4.8941	0	55	101	45	18	96	36	17	19	0.902439024390244	.	.	.	0	0	0	0	0	0	0	0	0.04	0.85	0.0
PWO10680.1	-1.1315467	-1.316096	-0.356096	.	.	.	.	.	0	.	0	.	0	.	0.214	0.626	0	0	0.44	0	0	31546.41	292	-3.5	5.3344	10	108	173	68	31	164	61	30	31	0.76	.	.	.	0	0	0	0	0	0	0	0	0.0	0.0	0.0
PWO11247.1	-1.134198	3.28689	-0.52311	.	.	.	.	.	0	.	0	.	0	.	0.999	0.636	0	0	0.8	0	0	14745.83	142	3.0	6.9979	6	49	97	42	10	77	36	22	14	0.51219512195122	.	.	.	0	0	0	0	0	0	0	0	0.0	0.0	0.0
PWO09842.1	-1.1354411	3.825741	-0.494259	.	.	.	.	.	0	.	0	.	0	.	0.956	0.764	0	0	0.23	0	0	15917.21	144	0.0	6.4532	3	42	78	46	14	80	35	18	17	1.13333333333333	.	.	.	0	0	0	0	0	0	0	0	0.49	0.6	0.0
PWO19189.1	-1.1354411	3.825741	-0.494259	.	.	.	.	.	0	.	0	.	0	.	0.956	0.764	0	0	0.23	0	0	15917.21	144	0.0	6.4532	3	42	78	46	14	80	35	18	17	1.13333333333333	.	.	.	0	0	0	0	0	0	0	0	0.49	0.6	0.0
PWO09554.1	-1.1358832	4.425581	-0.578419	.	.	.	.	.	0	.	0	.	0	.	0.947	0.887	0	0	0.29	0	0	21321.49	195	1.5	7.1902	4	67	106	64	17	110	51	27	24	0.957446808510638	.	.	.	0	0	0	0	0	0	0	0	0.0	0.31	0.0
PWO18124.1	-1.1369618	-1.9865285	3.7074715	.	.	.	.	.	0	.	0	.	0	.	0.018	0.033	1	1	0.04	0	0	30550.85	260	-5.0	5.0786	3	60	111	73	34	136	73	35	38	1.5	.	.	.	1	1	1	0	0	1	0	0	3.55	3.59	0.0
PWO09824.1	-1.1395819	3.5537285	-0.5922715	.	.	.	reduced_virulence,increased_virulence_(hypervirulence),lethal,unaffected_pathogenicity,loss_of_pathogenicity	PHI:1119,PHI:62,PHI:2054,PHI:317,PHI:1036,PHI:3834,PHI:861,PHI:3279,PHI:4736,PHI:3623,PHI:507,PHI:270,PHI:7133,PHI:4990,PHI:6703,PHI:3831,PHI:780,PHI:7134,PHI:808,PHI:8035,PHI:8752,PHI:269,PHI:339,PHI:3835,PHI:6950,PHI:3832,PHI:182,PHI:787,PHI:3478,PHI:449,PHI:1061,PHI:8036,PHI:3280,PHI:471,PHI:2052,PHI:3833	0	.	0	.	0	.	0.944	0.747	0	0	0.15	0	0	22722.83	206	-0.5	5.982	5	69	108	59	19	108	54	27	27	1.41025641025641	.	.	.	0	0	0	0	0	0	0	0	0.03	0.08	0.0
PWO09533.1	-1.1399089	-8.766001	-4.500001	.	.	.	.	.	0	.	0	.	0	.	0.076	0.213	0	1	0.28	0	1	26976.49	256	-4.5	4.8891	6	102	154	79	22	146	45	21	24	0.75	0.0	0.0	0.0	1	1	1	1	1	1	1	2	18.01	40.87	0.652173913043478
PWO11194.1	-1.140346	-4.7380245	-0.5000245	.	.	.	reduced_virulence	PHI:7297,PHI:7304	0	.	0	.	0	.	0.002	0.125	0	0	0.13	0	0	35165.9	319	-9.5	4.837	3	101	163	97	29	166	84	39	45	1.01612903225806	.	.	.	0	0	0	0	0	0	0	0	0.0	0.01	0.0
PWO13293.1	-1.1407999	-5.1021735	-0.4321735	.	.	.	reduced_virulence	PHI:5471,PHI:214,PHI:207	0	.	0	.	0	CE9	0.0	0.0550000000000001	0	0	0.46	0	0	44175.67	413	-9.0	5.3722	5	153	230	126	44	225	97	48	49	0.785714285714286	.	.	.	0	0	0	0	0	0	0	0	0.0	0.01	0.0
PWO08813.1	-1.1407999	-6.439809	-0.499809	.	.	.	.	.	0	.	0	.	0	.	0.0	0.01	0	0	0.25	0	0	64192.85	595	-3.5	6.1688	5	203	332	189	51	318	139	72	67	0.801526717557252	.	.	.	0	0	0	0	0	0	0	0	0.01	0.08	0.0
PWO07908.1	-1.1419423	0.186391000000001	-0.539609	.	.	.	.	.	0	.	0	.	0	.	0.559	0.562	0	0	0.22	0	0	29090.79	267	1.5	6.7126	6	91	142	75	33	147	65	36	29	0.82089552238806	.	.	.	0	0	0	0	0	0	0	0	0.0	0.01	0.0
PWO08141.1	-1.1419821	-6.4406125	-0.5066125	.	.	.	.	.	0	.	0	.	0	.	0.0	0.011	0	0	0.07	0	0	65468.08	604	-5.0	5.7193	4	200	313	184	64	341	148	74	74	0.7875	.	.	.	0	0	0	0	0	0	0	0	0.0	0.03	0.0
PWO18868.1	-1.1429803	7.8502275	2.8762275	.	.	.	.	.	0	.	0	.	0	.	0.996	0.833	1	1	0.64	0	0	13267.17	123	5.5	8.4981	6	46	69	20	21	81	17	12	5	0.82051282051282	.	.	.	0	0	0	0	0	1	0	0	0.13	0.15	0.0
PWO13356.1	-1.1444626	1.5078965	-0.5041035	.	.	.	reduced_virulence,increased_virulence_(hypervirulence),unaffected_pathogenicity	PHI:2255,PHI:9519,PHI:4903,PHI:3277,PHI:2256,PHI:6517,PHI:5034,PHI:668,PHI:4616,PHI:9524,PHI:881,PHI:7708	0	.	0	.	0	.	0.016	0.486	0	0	0.3	0	0	37627.05	349	-4.0	5.7943	11	109	195	108	35	207	85	43	42	0.952380952380952	.	.	.	0	0	0	0	0	0	0	0	0.0	0.56	0.0
PWO14768.1	-1.1454154	-10.689889	-4.749889	.	.	.	.	.	0	.	0	.	0	.	0.0	0.01	0	1	0.07	0	1	92143.25	816	-4.0	6.1532	10	234	411	232	108	467	189	97	92	0.949438202247191	0.0	0.0	0.0	1	0	1	1	1	1	7	6	2.27	133.68	0.0
PWO14526.1	-1.1459546	-0.3348005	-0.5028005	.	.	.	.	.	0	.	0	.	0	.	0.813	0.215	0	0	0.0600000000000001	0	0	16780.57	153	-6.0	4.8113	0	49	81	43	12	77	54	25	29	0.658536585365854	.	.	.	0	0	0	0	0	0	0	0	0.0	0.0	0.0
PWO06860.1	-1.1462648	-2.0119795	-6.4939795	.	.	.	.	.	0	.	0	.	0	.	0.922	0.825	0	0	0.46	0	1	29954.15	267	9.0	8.8258	3	92	149	60	55	172	47	30	17	0.770114942528736	.	.	.	0	0	0	0	0	0	0	2	26.51	42.4	0.0
PWO14919.1	-1.1470212	-1.7052845	3.8807155	.	.	.	.	.	0	.	0	.	0	.	0.0	0.069	1	1	0.09	0	0	36249.91	331	35.5	11.1183	2	105	165	99	26	175	92	66	26	0.820224719101124	1.0	1.0	0.0	1	1	1	1	0	1	0	0	0.03	0.03	0.0
PWO11138.1	-1.1470258	-0.495291	-0.081291	.	.	.	.	.	0	.	0	.	0	.	0.476	0.455	0	0	0.68	0	0	19023.63	180	0.5	6.6333	2	68	106	60	19	108	27	15	12	0.686274509803922	.	.	.	0	0	0	0	0	0	0	0	0.15	0.16	0.0
PWO18287.1	-1.147503	-6.3796155	-0.4996155	.	.	.	.	.	0	.	0	.	0	.	0.0	0.02	0	0	0.11	0	0	57578.33	520	-10.0	5.2295	5	149	270	138	52	271	158	77	81	1.13888888888889	.	.	.	0	0	0	0	0	0	0	0	0.0	0.0	0.0
PWO10125.1	-1.1478713	-6.0606	-0.5166	.	.	.	.	.	0	.	0	.	0	.	0.0	0.076	0	0	0.0600000000000001	0	0	134427.8	1214	42.5	9.8185	11	355	630	344	119	644	301	176	125	1.10247349823322	.	.	.	0	0	0	0	0	0	0	0	0.01	0.02	0.0
PWO05952.1	-1.1503884	5.058743	-0.173257	.	.	.	.	.	0	.	0	.	0	.	0.999	0.873	0	0	0.59	0	0	6599.82	59	6.5	9.559	4	21	29	13	7	34	15	11	4	1.46153846153846	.	.	.	0	0	0	0	0	0	0	0	0.0	0.0	0.0
PWO12123.1	-1.1511738	0.1446995	-0.5033005	.	.	.	.	.	0	.	0	.	0	.	0.971	0.137	0	0	0.08	0	0	24202.53	212	20.5	11.6585	0	58	114	19	11	84	93	57	36	0.542372881355932	.	.	.	0	0	0	0	0	0	0	0	0.0	0.0	0.0
PWO08027.1	-1.1511738	0.8547885	-0.5072115	.	.	.	.	.	0	.	0	.	0	.	0.999	0.228	0	0	0.1	0	0	22363.14	198	6.5	9.6404	1	62	105	22	18	85	80	44	36	0.584905660377358	.	.	.	0	0	0	0	0	0	0	0	0.0	0.0	0.0
PWO07091.1	-1.1518973	4.485322	-0.514678	.	.	.	reduced_virulence,increased_virulence_(hypervirulence),unaffected_pathogenicity,loss_of_pathogenicity	PHI:7485,PHI:2802,PHI:5440,PHI:2022,PHI:2837,PHI:3866,PHI:2247,PHI:6956,PHI:685,PHI:7696,PHI:59,PHI:8927,PHI:2835,PHI:4077,PHI:2269,PHI:5272,PHI:3301,PHI:784,PHI:9460	0	.	0	.	0	.	0.405	0.595	0	0	0.49	0	0	31728.42	305	3.5	8.115	4	115	187	108	20	185	63	34	29	0.781609195402299	.	.	.	0	0	0	0	0	0	0	0	1.02	1.18	0.0
PWO10746.1	-1.1519957	-1.4500525	-0.5100525	.	.	.	reduced_virulence	PHI:7302,PHI:7295	1	Vdlsc1	0	.	0	.	0.0	0.01	0	0	0.27	0	0	78813.13	730	3.5	6.7996	15	252	398	230	74	416	167	90	77	0.814606741573034	.	.	.	0	0	0	0	0	0	0	0	0.85	1.17	0.0
PWO10989.1	-1.1525623	3.0312975	-0.5327025	.	.	.	.	.	0	.	0	.	0	.	0.773	0.821	0	0	0.46	0	0	25796.04	236	-2.0	5.9333	7	83	131	61	23	123	55	28	27	0.96078431372549	.	.	.	0	0	0	0	0	0	0	0	0.0	0.05	0.0
PWO18823.1	-1.1536334	-10.139953	-4.499953	.	.	.	.	.	0	.	0	.	0	.	0.0	0.0600000000000001	0	1	0.75	0	1	46527.26	454	-6.5	5.0439	15	204	311	115	36	255	75	36	39	0.543624161073825	0.0	0.0	0.0	1	1	1	1	1	1	1	2	1.24	42.76	0.0
PWO19012.1	-1.1550368	-1.543875	4.402125	.	.	.	.	.	0	.	0	.	0	.	0.0	0.00900000000000001	1	1	0.02	0	0	68263.57	590	18.0	8.7747	12	145	254	169	76	318	152	89	63	1.22448979591837	1.0	0.0	1.0	1	0	1	1	1	1	0	1	18.62	18.69	0.739130434782609
PWO16988.1	-1.1555958	-4.909435	-0.551435	.	.	.	reduced_virulence,unaffected_pathogenicity	PHI:5572,PHI:8898,PHI:2006,PHI:2008	0	.	0	.	0	.	0.002	0.105	0	0	0.08	0	0	35056.84	320	-8.0	4.9682	4	95	174	103	33	183	86	41	45	0.79746835443038	.	.	.	0	0	0	0	0	0	0	0	1.33	1.35	0.0
PWO15656.1	-1.1557491	-3.7252815	-0.5872815	.	.	.	.	.	0	.	0	.	0	.	0.0440000000000001	0.433	0	0	0.16	0	0	8060.14	72	-2.5	4.6507	0	19	39	19	7	39	20	9	11	0.857142857142857	.	.	.	0	0	0	0	0	0	0	0	0.0	0.0	0.0
PWO10066.1	-1.1565576	7.4258085	5.1998085	.	.	.	.	.	0	.	0	.	0	.	0.911	0.46	1	1	0.16	0	0	6946.0	63	1.0	7.1994	0	21	30	24	11	41	12	7	5	1.0625	0.0	0.0	0.0	1	1	0	1	0	1	0	1	21.29	21.29	0.869565217391304
PWO09467.1	-1.1569694	-5.376598	-4.734598	.	.	.	.	.	0	.	0	.	0	.	0.587	0.306	0	1	0.19	0	1	20849.99	180	6.0	9.3735	1	49	85	55	34	104	41	25	16	1.3125	0.0	0.0	1.0	1	1	1	1	0	1	3	3	29.96	61.97	0.0
PWO11679.1	-1.1593184	4.2740705	-0.5619295	.	.	.	.	.	0	.	0	.	0	.	0.986	0.82	0	0	0.6	0	0	13719.16	130	-3.0	5.7426	1	45	83	26	20	79	25	13	12	0.5	.	.	.	0	0	0	0	0	0	0	0	0.0	0.01	0.0
PWO17756.1	-1.1611867	-5.416979	-4.470979	.	.	.	loss_of_pathogenicity	PHI:7693,PHI:7692,PHI:7694	0	.	0	.	0	.	0.0	0.00900000000000001	0	1	0.13	0	1	78197.11	715	17.5	9.463	7	231	360	242	85	444	127	75	52	1.04166666666667	0.0	1.0	0.0	1	1	1	1	1	1	7	9	0.68	207.57	0.0
PWO19381.1	-1.1619338	6.3196065	2.9596065	.	.	.	.	.	0	.	0	.	0	.	0.952	0.608	1	1	0.47	0	0	13779.87	135	3.5	8.526	2	58	83	46	9	85	25	15	10	0.622222222222222	.	.	.	0	1	0	0	0	1	0	0	1.44	5.09	0.0
PWO07603.1	-1.16361	1.71557	2.50557	.	.	.	reduced_virulence,unaffected_pathogenicity,loss_of_pathogenicity	PHI:522,PHI:33,PHI:434,PHI:6530,PHI:6713,PHI:2808,PHI:6714,PHI:6711,PHI:6715,PHI:6712	0	.	0	.	0	GH72	0.0	0.035	1	1	0.74	1	0	52266.37	483	-14.0	4.4336	9	159	289	138	48	264	82	35	47	1.1747572815534	0.0	0.0	0.0	1	1	1	1	1	1	1	0	0.35	5.43	0.0
PWO06350.1	-1.1638827	-0.341818	-0.593818	.	.	.	.	.	0	.	0	.	0	.	0.604	0.438	0	0	0.18	0	0	27399.14	255	-4.0	5.3247	5	85	152	83	20	141	59	29	30	0.786885245901639	.	.	.	0	0	0	0	0	0	0	0	0.0	0.0	0.0
PWO18984.1	-1.1642222	-5.101988	-0.775988	.	.	.	.	.	0	.	0	.	0	CE10	0.002	0.277	0	0	0.07	0	0	36619.32	335	-2.0	6.0951	3	119	187	112	39	186	78	40	38	0.789473684210526	.	.	.	0	0	0	0	0	0	0	0	1.83	18.38	0.0
PWO14560.1	-1.1649847	1.364838	-0.663162	.	.	.	.	.	0	.	0	.	0	.	0.827	0.511	0	0	0.42	0	0	27589.35	257	1.0	6.6007	2	88	141	88	33	151	59	34	25	0.63768115942029	.	.	.	0	0	0	0	0	0	0	0	0.0	0.58	0.0
PWO12495.1	-1.165669	4.0402635	-0.6877365	.	.	.	.	.	0	.	0	.	0	.	0.992	0.796	0	0	0.25	0	0	11679.58	105	4.0	8.672	5	30	57	30	6	61	24	14	10	0.730769230769231	.	.	.	0	0	0	0	0	0	0	0	0.0	0.0	0.0
PWO10817.1	-1.1664147	-4.683783	-0.537783	.	.	.	.	.	0	.	0	.	0	.	0.0	0.309	0	0	0.41	0	0	39287.81	364	-3.0	5.8714	6	127	208	118	32	203	81	41	40	0.848837209302326	.	.	.	0	0	0	0	0	0	0	0	0.0	0.02	0.0
PWO07293.1	-1.1665248	5.8882325	5.5102325	.	.	.	.	.	0	.	0	.	0	.	0.925	0.138	1	1	0.03	0	0	15518.94	135	4.5	8.5341	4	31	63	32	6	66	48	27	21	0.571428571428571	1.0	0.0	0.0	1	1	1	1	0	1	0	1	18.7	18.7	0.608695652173913
PWO12774.1	-1.1666741	2.074513	3.238513	.	.	.	.	.	0	.	0	.	0	.	0.49	0.316	1	1	0.3	0	0	17622.25	161	-6.0	4.6346	2	54	88	60	15	93	38	17	21	0.8	.	.	.	1	1	0	0	0	1	0	0	0.06	0.1	0.0
PWO15188.1	-1.1678194	-5.8508105	-0.5048105	.	.	.	.	.	0	.	0	.	0	.	0.013	0.096	0	0	0.09	0	0	26055.18	234	-14.5	4.3183	4	67	128	69	25	124	67	27	40	1.02040816326531	.	.	.	0	0	0	0	0	0	0	0	0.0	0.0	0.0
PWO10575.1	-1.167997	-0.463768	-0.511768	.	.	.	.	.	0	.	0	.	0	.	0.372	0.636	0	0	0.32	0	0	20562.3	184	-2.5	5.2747	5	64	97	45	20	97	43	21	22	1.05882352941176	.	.	.	0	0	0	0	0	0	0	0	0.0	0.01	0.0
PWO14069.1	-1.168791	-4.7283155	-0.5043155	.	.	.	.	.	0	.	0	.	0	.	0.00900000000000001	0.287	0	0	0.09	0	0	37664.33	345	1.5	6.7687	3	104	189	124	26	197	82	44	38	0.790123456790123	.	.	.	0	0	0	0	0	0	0	0	0.01	0.02	0.0
PWO06115.1	-1.1689323	-2.977126	2.650874	.	.	.	.	.	0	.	0	.	0	.	0.0	0.0620000000000001	1	1	0.27	0	0	77623.43	719	-3.5	6.2067	3	243	409	217	68	386	164	85	79	0.794117647058823	.	.	.	1	0	0	0	0	0	0	0	0.09	0.13	0.0
PWO14312.1	-1.1690024	3.7842165	-0.6017835	.	.	.	.	.	0	.	0	.	0	.	0.999	0.732	0	0	0.12	0	0	12431.37	117	1.0	7.1321	2	41	64	46	8	71	28	15	13	0.709677419354839	.	.	.	0	0	0	0	0	0	0	0	0.18	1.38	0.0
PWO10697.1	-1.1698363	3.0987645	-0.5012355	.	.	.	.	.	0	.	0	.	0	.	1.0	0.6	0	0	0.65	0	0	10108.81	101	11.0	10.9492	0	42	66	32	0	54	27	19	8	0.806451612903226	.	.	.	0	0	0	0	0	0	0	0	0.01	0.01	0.0
PWO13300.1	-1.1705768	-3.1348955	-0.4708955	.	.	.	.	.	0	.	0	.	0	.	0.161	0.395	0	0	0.5	0	0	27235.44	247	-9.0	4.7849	0	80	133	74	38	137	56	26	30	1.09090909090909	.	.	.	0	0	0	0	0	0	0	0	0.01	0.02	0.0
PWO18890.1	-1.1749029	-3.978382	-0.498382	.	.	.	.	.	0	.	0	.	0	.	0.221	0.199	0	0	0.45	0	0	20064.72	180	20.0	11.3469	0	41	104	37	12	86	48	35	13	0.574074074074074	.	.	.	0	0	0	0	0	0	0	0	0.0	0.0	0.0
PWO07247.1	-1.1753255	4.0206585	-0.5073415	.	.	.	reduced_virulence	PHI:2644,PHI:9285,PHI:7258	0	.	0	.	0	.	0.944	0.644	0	0	0.29	0	0	12092.88	111	-4.0	4.6412	3	32	62	38	12	67	29	13	16	0.96551724137931	.	.	.	0	0	0	0	0	0	0	0	0.07	0.07	0.0
PWO12472.1	-1.1755385	-5.0349065	-0.5049065	.	.	.	.	.	0	.	0	.	0	.	0.126	0.119	0	0	0.11	0	0	19860.34	178	-14.0	4.1156	2	46	95	56	14	90	45	16	29	1.35483870967742	.	.	.	0	0	0	0	0	0	0	0	0.0	0.0	0.0
PWO15273.1	-1.176993	4.102994	-0.643006	.	.	.	.	.	0	.	0	.	0	.	0.996	0.795	0	0	0.56	0	0	9784.15	95	2.0	8.2619	3	38	59	25	7	61	20	11	9	0.529411764705882	.	.	.	0	0	0	0	0	0	0	0	0.29	0.29	0.0
PWO12125.1	-1.1782982	-5.5224325	-0.4944325	.	.	.	.	.	0	.	0	.	0	.	0.0560000000000001	0.106	0	0	0.14	0	0	24735.0	231	-14.0	4.3167	3	75	131	71	16	128	53	21	32	0.796296296296296	.	.	.	0	0	0	0	0	0	0	0	5.93	5.94	0.0
PWO06272.1	-1.1782982	0.473846	3.017846	.	.	.	.	.	0	.	0	.	0	.	0.295	0.281	1	1	0.26	0	0	29091.17	278	-8.5	4.5624	2	103	158	107	18	175	55	24	31	0.578313253012048	.	.	.	0	0	0	0	0	0	0	0	8.02	15.08	0.0
PWO14376.1	-1.1790295	-3.201063	-0.441063	.	.	.	.	.	0	.	0	.	0	GH43_10,GH43_12,GH43_2,GH43_26,GH43_32,GH43_16,GH43_29,GH43_22,GH43_28,GH43_24,GH43_3,GH43_8,GH43_5,GH43_1,GH43_6,GH43_19,GH43_35,GH43,GH43_34,GH43_9,GH117,GH43_4,GH43_17,GH43_30	0.003	0.537	0	0	0.67	0	0	36859.63	331	0.5	6.6069	2	94	184	87	51	191	70	37	33	1.14814814814815	.	.	.	0	0	0	0	0	0	0	0	0.0	0.0	0.0
PWO18970.1	-1.1790295	-0.6495955	-0.5175955	.	.	.	.	.	0	.	0	.	0	.	0.378	0.6	0	0	0.38	0	0	17108.44	153	-6.0	4.616	3	48	82	40	23	88	38	17	21	0.882352941176471	.	.	.	0	0	0	0	0	0	0	0	0.0	0.01	0.0
PWO08009.1	-1.1790295	-3.37999	-0.50599	.	.	.	unaffected_pathogenicity	PHI:9188	0	.	0	.	0	.	0.071	0.45	0	0	0.22	0	0	32681.32	297	-3.0	5.2014	3	84	163	92	26	164	68	33	35	1.11111111111111	.	.	.	0	0	0	0	0	0	0	0	0.0	0.05	0.0
PWO18861.1	-1.1791967	-10.616768	-0.676768	.	.	.	reduced_virulence,lethal	PHI:4555,PHI:7264,PHI:3145,PHI:1829,PHI:194	0	.	0	.	0	.	0.0	0.01	0	0	0.47	0	0	84348.08	782	-3.0	6.3011	13	260	436	224	71	436	189	99	90	0.940217391304348	.	.	.	0	0	0	0	0	0	0	0	0.03	2.38	0.0
PWO07694.1	-1.1806078	0.481633	-0.502367	.	.	.	.	.	0	.	0	.	0	.	0.997	0.167	0	0	0.25	0	0	15963.28	151	-15.0	3.9266	3	41	86	61	6	95	39	12	27	0.588235294117647	.	.	.	0	0	0	0	0	0	0	0	0.01	0.02	0.0
PWO11242.1	-1.1883135	4.2271435	-0.6268565	.	.	.	.	.	0	.	0	.	0	.	0.938	0.871	0	0	0.75	0	0	16294.58	152	3.5	8.4411	0	55	86	50	17	84	34	20	14	1.14285714285714	.	.	.	0	0	0	0	0	0	0	0	0.02	1.89	0.0
PWO15320.1	-1.1906452	4.1642185	-0.5217815	.	.	.	.	.	0	.	0	.	0	.	0.983	0.798	0	0	0.58	0	0	10875.4	102	0.5	6.946	2	35	55	34	7	55	23	12	11	1.08	.	.	.	0	0	0	0	0	0	0	0	0.0	0.0	0.0
PWO13394.1	-1.1922526	3.1875925	-1.1564075	.	.	.	.	.	0	.	0	.	0	.	0.953	0.771	0	0	0.4	0	0	24511.21	232	9.5	10.1965	1	84	133	89	13	129	49	30	19	0.80327868852459	.	.	.	0	0	0	0	0	0	0	0	0.08	0.08	0.0
PWO11829.1	-1.193441	-4.8799475	-0.5059475	.	.	.	.	.	0	.	0	.	0	.	0.0	0.271	0	0	0.09	0	0	46478.83	425	-1.0	6.2696	4	124	228	135	39	233	112	57	55	1.18681318681319	.	.	.	0	0	0	0	0	0	0	0	0.0	0.26	0.0
PWO11451.1	-1.193441	-4.2693275	-0.5013275	.	.	.	.	.	0	.	0	.	0	.	0.0	0.372	0	0	0.13	0	0	42523.82	383	-5.5	5.4587	5	118	204	96	52	216	99	49	50	0.96875	.	.	.	0	0	0	0	0	0	0	0	0.0	0.0	0.0
PWO17520.1	-1.193441	-6.324751	-0.504751	.	.	.	.	.	0	.	0	.	0	.	0.0	0.03	0	0	0.02	0	0	74340.25	673	-11.5	5.1356	10	190	360	191	69	373	178	86	92	1.07534246575342	.	.	.	0	0	0	0	0	0	0	0	0.0	0.0	0.0
PWO12494.1	-1.1937307	0.165637	-0.560363	.	.	.	.	.	0	.	0	.	0	.	0.392	0.729	0	0	0.82	0	0	31154.07	297	8.0	9.5848	0	115	183	98	34	166	57	34	23	1.06172839506173	.	.	.	0	0	0	0	0	0	0	0	0.0	0.61	0.0
PWO06353.1	-1.1954167	-2.3600775	2.4999225	.	.	.	.	.	0	.	0	.	0	.	0.0	0.19	1	1	0.62	1	0	52115.99	484	-5.5	5.8225	21	192	298	124	60	265	94	48	46	0.889830508474576	1.0	0.0	0.0	1	1	1	1	1	1	1	1	0.28	23.04	0.0
PWO08769.1	-1.1955259	-1.598137	-0.626137	.	.	.	unaffected_pathogenicity	PHI:7322	0	.	0	.	0	.	0.441	0.397	0	0	0.24	0	0	21668.63	198	-4.0	5.0568	0	60	107	52	20	109	48	23	25	0.8125	.	.	.	0	0	0	0	0	0	0	0	0.03	0.03	0.0
PWO16758.1	-1.1960245	-11.657726	-5.717726	.	.	.	.	.	0	.	0	.	0	.	0.0	0.01	0	1	0.24	0	1	64116.72	577	3.5	7.1524	8	179	308	170	70	329	114	61	53	1.10924369747899	.	.	.	1	0	1	0	0	0	2	1	12.55	53.68	0.0
PWO15500.1	-1.1972206	-6.206758	-0.506758	.	.	.	.	.	0	.	0	.	0	.	0.0	0.0500000000000001	0	0	0.16	0	0	82199.18	761	39.5	11.245	3	295	458	172	46	316	189	120	69	0.489010989010989	.	.	.	0	0	0	0	0	0	0	0	0.0	0.0	0.0
PWO14299.1	-1.1975402	2.925343	-0.644657	.	.	.	.	.	0	.	0	.	0	.	0.882	0.713	0	0	0.48	0	0	13991.35	131	1.0	7.4251	7	49	78	37	7	82	29	15	14	0.5	.	.	.	0	0	0	0	0	0	0	0	5.96	5.97	0.0
PWO12544.1	-1.1980779	-3.586297	2.251703	.	.	.	.	.	0	.	0	.	0	.	0.0	0.027	1	1	0.22	1	0	102046.72	933	29.5	9.7769	6	330	554	218	89	420	223	133	90	0.994535519125683	1.0	0.0	0.0	1	0	1	1	1	1	1	1	0.73	23.76	0.0
PWO06821.1	-1.1985943	-3.988023	-0.502023	.	.	.	.	.	0	.	0	.	0	.	0.019	0.4	0	0	0.04	0	0	35482.9	331	-3.5	5.2521	6	104	183	100	22	190	76	37	39	0.87012987012987	.	.	.	0	0	0	0	0	0	0	0	0.03	0.06	0.0
PWO07453.1	-1.2008705	-3.1496895	2.7723105	.	.	.	.	.	0	.	0	.	0	.	0.0	0.013	1	1	0.18	0	0	71498.79	672	6.0	6.9936	6	222	375	213	46	368	175	96	79	0.748502994011976	.	.	.	0	0	0	0	0	1	0	0	0.0	1.07	0.0
PWO10874.1	-1.2008944	-5.450153	-0.510153	.	.	.	reduced_virulence,unaffected_pathogenicity	PHI:9273	0	.	0	.	0	.	0.0	0.01	0	0	0.01	0	0	110819.18	1005	-6.5	6.0524	12	298	523	318	84	533	259	132	127	0.867298578199052	.	.	.	0	0	0	0	0	0	0	0	0.0	0.47	0.0
PWO05683.1	-1.2011856	7.077577	3.279577	.	.	.	.	.	0	.	0	.	0	.	0.91	0.723	1	1	0.13	0	0	13644.95	123	2.5	7.7801	3	35	62	42	10	70	28	16	12	0.954545454545455	.	.	.	1	1	0	0	0	0	0	0	0.45	0.46	0.0
PWO17841.1	-1.2022072	-5.379956	-4.499956	.	.	.	.	.	0	.	1	PF05730	0	.	0.0	0.02	0	1	0.29	0	1	42085.57	396	-5.0	5.3851	11	155	240	110	28	211	77	38	39	0.559139784946237	1.0	0.0	0.0	1	1	1	1	1	1	1	2	18.91	39.91	0.956521739130435
PWO14517.1	-1.2024707	-10.4568855	-5.2488855	.	.	.	.	.	0	.	0	.	0	.	0.003	0.129	0	1	0.26	0	1	7480.72	67	-2.5	4.1035	1	23	34	25	13	46	6	2	4	1.53846153846154	.	.	.	1	1	1	0	0	1	1	2	41.0	44.05	0.652173913043478
PWO18143.1	-1.2032948	-1.665472	4.022528	.	.	.	.	.	0	.	0	.	0	.	0.0	0.0520000000000001	1	1	0.02	0	0	64147.27	573	18.5	9.9436	4	179	305	124	34	241	183	102	81	0.958677685950413	.	.	.	1	1	1	0	0	1	0	1	22.35	22.41	0.652173913043478
PWO17044.1	-1.2034919	-6.563738	-0.623738	.	.	.	.	.	0	.	0	.	0	.	0.0	0.01	0	0	0.37	0	0	28391.74	262	15.0	10.0007	5	104	153	72	25	143	44	31	13	0.7	.	.	.	0	0	0	0	0	0	0	0	0.07	0.82	0.0
PWO13993.1	-1.2036688	2.072635	-0.831365	.	.	.	reduced_virulence,increased_virulence_(hypervirulence),lethal,unaffected_pathogenicity,loss_of_pathogenicity	PHI:7485,PHI:2802,PHI:5440,PHI:2022,PHI:2837,PHI:5271,PHI:8929,PHI:685,PHI:7696,PHI:2247,PHI:59,PHI:2312,PHI:2835,PHI:4077,PHI:2269,PHI:6957,PHI:2844,PHI:5272,PHI:7511,PHI:784,PHI:9460	0	.	0	.	0	.	0.832	0.652	0	0	0.23	0	0	28673.84	264	4.0	7.5063	2	88	142	91	29	151	60	34	26	1.01639344262295	.	.	.	0	0	0	0	0	0	0	0	6.03	6.43	0.0
PWO11765.1	-1.2052661	-6.4012575	-0.4612575	.	.	.	.	.	0	.	0	.	0	.	0.0	0.01	0	0	0.09	0	0	100319.03	891	-11.5	5.5588	4	248	455	268	122	473	235	117	118	1.2797619047619	.	.	.	0	0	0	0	0	0	0	0	0.0	0.01	0.0
PWO16070.1	-1.2052882	-6.3559975	-0.5239975	.	.	.	.	.	0	.	0	.	0	.	0.0	0.028	0	0	0.11	0	0	66844.32	629	-1.0	6.3546	11	229	373	198	45	343	142	73	69	0.715151515151515	.	.	.	0	0	0	0	0	0	0	0	0.0	0.0	0.0
PWO12496.1	-1.2052882	-3.7854755	-0.5374755	.	.	.	reduced_virulence	PHI:7654	0	.	0	.	0	.	0.0	0.292	0	0	0.35	0	0	44217.06	412	3.5	7.1622	7	144	234	114	35	228	96	52	44	0.801801801801802	.	.	.	0	0	0	0	0	0	0	0	0.02	0.13	0.0
PWO10103.1	-1.2052882	-4.245587	-0.517587	.	.	.	reduced_virulence,unaffected_pathogenicity	PHI:7938,PHI:443,PHI:3385,PHI:8570,PHI:9314	0	.	0	.	0	.	0.0	0.212	0	0	0.18	0	0	43983.74	411	1.5	6.6206	3	140	237	138	46	226	98	55	43	0.795918367346939	.	.	.	0	0	0	0	0	0	0	0	0.0	0.02	0.0
PWO13701.1	-1.2078656	2.274943	-0.497057	.	.	.	.	.	0	.	0	.	0	.	0.927	0.535	0	0	0.19	0	0	21375.0	196	-7.0	4.9241	4	64	104	56	20	104	55	26	29	0.829268292682927	.	.	.	0	0	0	0	0	0	0	0	0.0	0.0	0.0
PWO11417.1	-1.209599	-3.7734055	-0.5274055	.	.	.	.	.	0	.	0	.	0	.	0.012	0.447	0	0	0.38	0	0	36434.57	323	4.0	7.2757	1	84	170	88	40	174	73	41	32	1.18055555555556	.	.	.	0	0	0	0	0	0	0	0	0.0	0.44	0.0
PWO17165.1	-1.2107168	2.4451575	-0.5308425	.	.	.	.	.	0	.	0	.	0	.	0.999	0.497	0	0	0.39	0	0	12187.86	112	3.5	8.5117	4	38	68	25	3	56	26	15	11	0.483870967741936	.	.	.	0	0	0	0	0	0	0	0	0.0	0.0	0.0
PWO13847.1	-1.2124231	-5.4517835	-0.5057835	.	.	.	reduced_virulence,unaffected_pathogenicity	PHI:7748	0	.	0	.	0	.	0.0	0.00900000000000001	0	0	0.02	0	0	89883.57	818	15.0	9.0102	3	246	424	234	54	414	245	135	110	0.715789473684211	.	.	.	0	0	0	0	0	0	0	0	0.0	0.01	0.0
PWO07413.1	-1.212632	-4.5987735	-0.4347735	.	.	.	.	.	0	.	0	.	0	.	0.00700000000000001	0.299	0	0	0.69	0	0	33240.12	306	-12.0	4.5731	4	97	176	80	41	174	72	32	40	1.12328767123288	.	.	.	0	0	0	0	0	0	0	0	0.0	0.06	0.0
PWO11037.1	-1.2138193	2.37818	-0.61582	.	.	.	reduced_virulence,increased_virulence_(hypervirulence),lethal,unaffected_pathogenicity,loss_of_pathogenicity	PHI:7485,PHI:2802,PHI:5440,PHI:2022,PHI:2837,PHI:5271,PHI:8929,PHI:3866,PHI:7696,PHI:685,PHI:6956,PHI:59,PHI:2247,PHI:8927,PHI:2312,PHI:2835,PHI:4077,PHI:2269,PHI:6957,PHI:2844,PHI:5272,PHI:7511,PHI:3301,PHI:784,PHI:9460	0	.	0	.	0	.	0.858	0.641	0	0	0.15	0	0	26452.51	249	-0.5	6.2503	5	86	142	88	17	148	57	29	28	0.80952380952381	.	.	.	0	0	0	0	0	0	0	0	0.25	0.3	0.0
PWO09819.1	-1.2139646	-4.799126	-0.497126	.	.	.	.	.	0	.	0	.	0	.	0.0	0.283	0	0	0.15	0	0	50729.41	457	-2.0	6.0086	11	143	242	125	52	246	109	55	54	1.30681818181818	.	.	.	0	0	0	0	0	0	0	0	0.0	0.24	0.0
PWO11632.1	-1.2144755	1.3564175	-0.5215825	.	.	.	.	.	0	.	0	.	0	.	0.734	0.579	0	0	0.3	0	0	8680.71	80	-2.0	4.989	0	27	49	23	7	42	21	10	11	0.652173913043478	.	.	.	0	0	0	0	0	0	0	0	0.0	0.0	0.0
PWO14406.1	-1.2155526	-0.312568000000001	-0.540568	.	.	.	reduced_virulence,increased_virulence_(hypervirulence),lethal,unaffected_pathogenicity,loss_of_pathogenicity	PHI:7485,PHI:2312,PHI:2269,PHI:2802,PHI:784,PHI:2844,PHI:2022,PHI:5272,PHI:7511,PHI:5271,PHI:3301,PHI:685,PHI:7696,PHI:6956,PHI:59,PHI:8927	0	.	0	.	0	.	0.448	0.59	0	0	0.34	0	0	28018.74	256	1.0	7.1335	2	83	140	74	25	138	56	29	27	1.3	.	.	.	0	0	0	0	0	0	0	0	1.85	2.01	0.0
PWO10928.1	-1.2179024	1.6709895	-0.4890105	.	.	.	.	.	0	.	0	.	0	.	0.735	0.625	0	0	0.15	0	0	28180.66	249	0.0	6.4948	2	72	132	59	34	137	64	33	31	1.03636363636364	.	.	.	0	0	0	0	0	0	0	0	0.0	0.01	0.0
PWO06948.1	-1.2204037	-1.278043	-0.438043	.	.	.	.	.	0	.	0	.	0	.	0.481	0.379	0	0	0.47	0	0	32386.33	309	-1.5	6.022	4	107	184	114	29	195	59	30	29	0.761904761904762	.	.	.	0	0	0	0	0	0	0	0	0.0	0.43	0.0
PWO12351.1	-1.2204037	0.6349725	-0.4270275	.	.	.	.	.	0	.	0	.	0	.	0.956	0.221	0	0	0.65	0	0	21896.95	212	-4.0	5.4577	2	75	134	78	16	133	38	19	19	0.287671232876712	.	.	.	0	0	0	0	0	0	0	0	0.1	0.11	0.0
PWO06262.1	-1.2204037	-4.4855045	-0.5315045	.	.	.	.	.	0	.	0	.	0	.	0.101	0.24	0	0	0.5	0	0	33108.39	320	-7.5	5.0461	1	119	180	111	25	185	69	33	36	0.519230769230769	.	.	.	0	0	0	0	0	0	0	0	0.0	0.0	0.0
PWO18666.1	-1.2204037	-3.0677565	-0.3617565	.	.	.	.	.	0	.	0	.	0	.	0.087	0.462	0	0	0.58	0	0	29473.85	268	-5.5	4.9159	4	87	153	62	38	155	55	26	29	0.805555555555556	.	.	.	0	0	0	0	0	0	0	0	0.0	0.09	0.0
PWO12461.1	-1.2204952	-1.31297	-0.56497	.	.	.	loss_of_pathogenicity	PHI:4471	0	.	0	.	0	.	0.0	0.042	0	0	0.17	0	0	36284.62	337	-16.0	4.4995	7	109	185	98	29	182	95	41	54	0.914634146341463	.	.	.	0	0	0	0	0	0	0	0	0.0	0.0	0.0
PWO16123.1	-1.2210078	-5.6277505	-0.7137505	.	.	.	.	.	0	.	0	.	0	.	0.0	0.181	0	0	0.49	0	0	39234.91	370	9.0	7.9812	7	133	223	128	31	205	74	45	29	0.811111111111111	.	.	.	0	0	0	0	0	0	0	0	2.81	3.0	0.0
PWO08657.1	-1.222804	-6.0303565	-0.5283565	.	.	.	.	.	0	.	0	.	0	.	0.0	0.083	0	0	0.23	0	0	74570.25	710	17.5	9.7617	2	257	427	190	55	402	160	92	68	0.523012552301255	.	.	.	0	0	0	0	0	0	0	0	0.0	0.0	0.0
PWO10483.1	-1.2235878	3.2564775	-0.5415225	.	.	.	.	.	0	.	0	.	0	.	1.0	0.633	0	0	0.21	0	0	13643.02	130	3.0	9.3736	0	51	72	27	14	77	36	20	16	0.531914893617021	.	.	.	0	0	0	0	0	0	0	0	0.0	0.0	0.0
PWO11427.1	-1.2237066	-3.845193	-0.731193	.	.	.	.	.	0	.	0	.	0	.	0.0520000000000001	0.429	0	0	0.28	0	0	31667.78	283	-3.0	5.9814	4	83	150	83	36	149	72	37	35	1.26	.	.	.	0	0	0	0	0	0	0	0	0.0	0.03	0.0
PWO16613.1	-1.2246908	-4.940909	-0.524909	.	.	.	.	.	0	.	0	.	0	.	0.0	0.264	0	0	0.18	0	0	40013.85	365	-1.5	6.2751	5	104	199	125	43	218	76	40	36	0.927710843373494	.	.	.	0	0	0	0	0	0	0	0	0.0	3.08	0.0
PWO13490.1	-1.2253994	1.8557495	-0.5262505	.	.	.	.	.	0	.	0	.	0	.	0.887	0.51	0	0	0.57	0	0	18060.71	171	-1.5	6.2087	4	72	108	43	16	80	41	22	19	0.636363636363636	.	.	.	0	0	0	0	0	0	0	0	0.0	0.0	0.0
PWO14426.1	-1.2257593	-6.4483375	-0.5083375	.	.	.	.	.	0	.	0	.	0	.	0.0	0.01	0	0	0.16	0	0	75706.05	710	-8.5	5.5139	14	239	390	237	57	424	153	76	77	0.785714285714286	.	.	.	0	0	0	0	0	0	0	0	0.87	1.67	0.0
PWO09950.1	-1.2260036	-3.5376445	-0.4156445	.	.	.	reduced_virulence	PHI:4197	0	.	0	.	0	.	0.001	0.312	0	0	0.37	0	0	37380.22	338	-4.5	5.7468	7	100	187	93	42	191	81	41	40	0.973684210526316	.	.	.	0	0	0	0	0	0	0	0	0.0	0.14	0.0
PWO06331.1	-1.2294399	0.445703	-0.484297	.	.	.	.	.	0	.	0	.	0	.	0.674	0.481	0	0	0.32	0	0	23772.14	222	-1.5	5.3291	6	85	134	71	18	133	49	24	25	0.507936507936508	.	.	.	0	0	0	0	0	0	0	0	0.02	0.26	0.0
PWO13903.1	-1.2301413	5.3552765	0.5252765	.	.	.	.	.	0	.	0	.	0	.	0.992	0.813	1	1	0.59	1	0	11415.97	102	2.0	7.8543	2	34	52	23	16	60	21	12	9	1.03846153846154	.	.	.	1	0	0	0	0	0	1	1	23.64	23.65	0.608695652173913
PWO10954.1	-1.2306926	-3.367674	-0.469674	.	.	.	.	.	0	.	0	.	0	.	0.023	0.494	0	0	0.26	0	0	32157.46	288	-5.5	5.1635	0	84	147	81	40	163	66	32	34	1.22222222222222	.	.	.	0	0	0	0	0	0	0	0	0.0	0.01	0.0
PWO09418.1	-1.2325302	3.448834	-0.529166	.	.	.	.	.	0	.	0	.	0	.	0.945	0.718	0	0	0.3	0	0	16359.45	148	-2.5	5.1767	4	49	80	44	16	78	37	18	19	1.07142857142857	.	.	.	0	0	0	0	0	0	0	0	0.0	0.08	0.0
PWO14528.1	-1.2325792	-1.2294775	-0.4994775	.	.	.	increased_virulence_(hypervirulence)	PHI:9236	0	.	0	.	0	GH43_10,GH43_23,GH43_12,GH43_31,GH43_2,GH43_26,GH43_37,GH43_16,GH43_29,GH43_18,GH43_11,GH43_14,GH43_28,GH43_24,GH43_3,GH43_8,GH43_5,GH43_19,GH43_15,GH43,GH43_34,GH43_13,GH43_9,GH117,GH43_7,GH43_4,GH43_36,GH43_30	0.0	0.045	0	0	0.29	0	0	58314.43	531	-10.0	5.5125	7	176	290	137	74	292	120	60	60	1.01724137931034	.	.	.	0	0	0	0	0	0	0	0	0.11	0.11	0.0
PWO09742.1	-1.2355428	4.471814	-0.550186	.	.	.	.	.	0	.	0	.	0	.	0.929	0.908	0	0	0.2	0	0	16584.01	150	2.5	7.8803	2	48	78	42	22	88	32	18	14	1.02777777777778	.	.	.	0	0	0	0	0	0	0	0	0.0	0.08	0.0
PWO16271.1	-1.2366039	5.051492	-0.324508	.	.	.	.	.	0	.	0	.	0	.	0.999	0.897	0	0	0.28	0	0	13131.96	116	2.0	7.1832	8	38	63	32	15	63	34	19	15	1.08	.	.	.	0	0	0	0	0	0	0	0	0.04	0.05	0.0
PWO17779.1	-1.2378008	2.786539	-0.549461	.	.	.	increased_virulence_(hypervirulence),reduced_virulence,lethal,unaffected_pathogenicity,loss_of_pathogenicity	PHI:7485,PHI:2802,PHI:5440,PHI:2022,PHI:2837,PHI:5271,PHI:8929,PHI:3866,PHI:685,PHI:6956,PHI:7696,PHI:59,PHI:8927,PHI:2312,PHI:4077,PHI:2269,PHI:6957,PHI:2844,PHI:5272,PHI:7511,PHI:3301,PHI:2836,PHI:784,PHI:9460	0	.	0	.	0	.	0.935	0.621	0	0	0.29	0	0	27710.84	262	6.0	8.798	4	95	150	98	19	154	60	34	26	0.850746268656716	.	.	.	0	0	0	0	0	0	0	0	0.04	0.32	0.0
PWO11455.1	-1.2434568	1.1670045	3.6990045	.	.	.	.	.	0	.	0	.	0	.	0.182	0.396	1	1	0.62	0	0	7053.94	66	0.0	6.0957	1	25	42	21	7	37	10	5	5	1.5	.	.	.	1	0	0	0	1	0	0	0	1.4	1.4	0.0
PWO15433.1	-1.2439096	0.223192	-0.514808	.	.	.	.	.	0	.	0	.	0	.	0.965	0.158	0	0	0.2	0	0	15314.63	144	0.0	6.4762	0	57	90	19	12	66	35	18	17	0.625	.	.	.	0	0	0	0	0	0	0	0	0.0	0.0	0.0
PWO16445.1	-1.2446588	2.2317095	-3.0362905	.	.	.	.	.	0	.	0	.	0	.	0.997	0.881	0	0	0.47	1	0	9090.17	82	3.0	9.5925	0	29	45	17	16	48	20	12	8	0.846153846153846	.	.	.	0	0	0	0	0	0	0	1	11.69	20.19	0.0
[truncated: 12,069 more rows]
[truncated: 18 more columns]
