# Supplementary material for: An automated and combinative method for the predictive ranking of candidate effector proteins of fungal plant pathogens
Source: Sci Rep. 2021 Oct 5;11:19731. doi: 10.1038/s41598-021-99363-0 (PMC8492765; doi:10.1038/s41598-021-99363-0)
Supplement: Supplementary file 2 — Supplementary Information 2. [file 41598_2021_99363_MOESM2_ESM.zip › Supp Data S2 - Raw Predector results tables for all the whole proteomes used for evaluation (listed in Supplementary Table S2)/sch_pom_972h.tsv]

name	effector_score	manual_effector_score	manual_secretion_score	phibase_effector	phibase_virulence	phibase_lethal	phibase_phenotypes	phibase_matches	effector_match	effector_matches	pfam_match	pfam_matches	dbcan_match	dbcan_matches	effectorp1	effectorp2	is_secreted	any_signal_peptide	apoplastp	single_transmembrane	multiple_transmembrane	molecular_weight	residue_number	charge	isoelectric_point	aa_c_number	aa_tiny_number	aa_small_number	aa_aliphatic_number	aa_aromatic_number	aa_nonpolar_number	aa_charged_number	aa_basic_number	aa_acidic_number	fykin_gap	localizer_nuclear	localizer_chloro	localizer_mito	signalp3_nn	signalp3_hmm	signalp4	signalp5	deepsig	phobius_sp	phobius_tmcount	tmhmm_tmcount	tmhmm_first_60	tmhmm_exp_aa	tmhmm_first_tm_sp_coverage
jgi|Schpo1|4583|map2	2.938003	9.6611075	5.9171075	.	.	.	.	.	0	.	0	.	0	.	0.9	0.724	1	1	0.16	0	0	23453.22	201	-2.5	5.17	0	48	101	52	31	100	58	28	30	1.55	0	0	0	1	1	1	1	1	1	0	0	8.93	8.93	0
jgi|Schpo1|2304|SPAC922.04	2.7001052	10.639	5.995	.	.	.	.	.	0	.	0	.	0	.	0.933	0.841	1	1	0.87	0	0	12817.48	117	-4	4.2985	6	44	70	31	15	65	20	8	12	1.8	0	0	0	1	1	1	1	1	1	0	0	4.34	4.39	0
jgi|Schpo1|735|SPAC17A5.08	2.5166352	-3.0841125	-4.4821125	.	.	.	.	.	0	.	0	.	0	.	0.525	0.708	0	1	0.13	0	1	24137.64	210	3	7.8821	2	62	93	57	29	101	57	31	26	2.28	0	0	0	1	1	1	1	1	1	1	2	16.56	39.39	0.739130435
jgi|Schpo1|3103|SPBC16E9.09c	2.3272467	-3.3294155	-4.4694155	.	.	.	.	.	0	.	0	.	0	.	0.577	0.613	0	1	0.25	0	1	24845.45	215	5.5	8.6944	3	57	101	61	28	103	56	32	24	2.47826087	0	0	0	1	1	1	1	1	1	1	2	16.94	34.84	0.75
jgi|Schpo1|3859|cyp4	2.2886417	14.100794	5.170794	.	.	.	reduced_virulence,unaffected_pathogenicity	PHI:6206,PHI:277,PHI:7735,PHI:2477,PHI:213,PHI:249,PHI:7181,PHI:7143,PHI:7734,PHI:6199,PHI:7633	0	.	1	PF00160	0	.	0.933	0.722	1	1	0.33	0	0	22156.01	201	-2	5.6773	0	59	102	48	27	107	52	26	26	1.414634146	0	0	0	1	1	1	1	1	1	0	0	1.87	1.88	0
jgi|Schpo1|3771|SPBC2G2.17c	2.2540126	4.3974815	5.9874815	.	.	.	.	.	0	.	0	.	0	GH132	0.072	0.663	1	1	0.81	0	0	34349.54	319	-8	4.7002	11	122	206	61	44	169	61	28	33	1.183098592	0	0	0	1	1	1	1	1	1	0	0	1.98	1.99	0
jgi|Schpo1|1150|gpi12	2.001686	10.481939	4.845939	.	.	.	loss_of_pathogenicity	PHI:6825	0	.	0	.	0	CE14	0.476	0.63	1	1	0.41	0	0	28006.07	248	7.5	8.87	2	68	123	77	32	129	58	35	23	1.763157895	0	0	0	1	1	1	1	1	1	0	0	1.01	1.22	0
jgi|Schpo1|177|mug121	1.8386797	8.1316385	5.9476385	.	.	.	.	.	0	.	0	.	0	.	0.761	0.603	1	1	0.37	0	0	20057.97	177	-5.5	4.6131	7	50	90	49	24	97	34	15	19	2.380952381	0	0	0	1	1	1	1	1	1	0	1	21.3	21.41	0.739130435
jgi|Schpo1|4402|SPCP31B10.04	1.6644931	0.1814665	2.5154665	.	.	.	.	.	0	.	0	.	0	.	0.032	0.579	1	1	0.42	1	0	32116.9	287	15	9.9186	3	87	154	88	35	157	63	40	23	1.471698113	1	0	0	1	1	1	1	1	1	1	1	8.46	31.1	0
jgi|Schpo1|658|SPAC23H4.05c	1.5862937	10.847458	5.987458	.	.	.	.	.	0	.	0	.	0	.	0.999	0.811	1	1	0.55	0	0	10700.53	97	5.5	8.265	6	33	50	21	15	61	18	13	5	1	0	0	0	1	1	1	1	1	1	0	0	2.8	2.8	0
jgi|Schpo1|4360|SPCC306.11	1.437603	2.891242	5.765242	.	.	.	.	.	0	.	0	.	0	.	0.043	0.478	1	1	0.94	0	0	30504.2	283	5	7.7914	15	118	185	72	34	150	37	22	15	1.653061224	0	1	0	1	1	1	1	1	1	0	1	18.8	18.81	0.956521739
jgi|Schpo1|660|erv25	1.420945	6.004097	2.512097	.	.	.	.	.	0	.	0	.	0	.	0.844	0.738	1	1	0.19	1	0	24485.19	216	1	6.8664	2	56	102	68	25	113	53	28	25	2	0	0	0	1	1	1	1	1	1	1	1	11.48	33.15	0
jgi|Schpo1|2835|but2	1.3610746	2.511505	5.979505	.	.	.	.	.	0	.	0	.	0	.	0	0.422	1	1	0.78	0	0	43625.9	390	14	9.2174	7	132	220	90	58	201	76	47	29	1.346153846	1	0	0	1	1	1	1	1	1	0	0	1.57	1.57	0
jgi|Schpo1|1866|SPAC9E9.17c	1.2041222	9.959734	5.765734	.	.	.	.	.	0	.	0	.	0	.	1	0.699	1	1	0.39	0	0	8003.13	72	0.5	6.9452	2	20	39	23	5	35	15	8	7	2.75	0	0	0	1	1	1	1	1	1	0	1	17.73	17.73	0.777777778
jgi|Schpo1|2343|SPBC1348.06c	1.1934545	4.255276	5.881276	.	.	.	.	.	0	.	0	.	0	.	0.292	0.437	1	1	0.59	0	0	22653.89	203	-6.5	4.3904	6	64	107	56	24	113	32	13	19	1.527777778	0	0	0	1	1	1	1	1	1	0	0	5.23	5.32	0
jgi|Schpo1|4196|SPBPB2B2.15	1.1934545	4.255276	5.881276	.	.	.	.	.	0	.	0	.	0	.	0.292	0.437	1	1	0.59	0	0	22653.89	203	-6.5	4.3904	6	64	107	56	24	113	32	13	19	1.527777778	0	0	0	1	1	1	1	1	1	0	0	5.23	5.32	0
jgi|Schpo1|1256|SPAPB24D3.07c	1.1526946	0.3289935	5.3449935	.	.	.	.	.	0	.	0	.	0	.	0	0.164	1	1	0.87	0	0	32737.65	300	-6.5	4.6121	4	115	181	87	43	166	47	21	26	1.206349206	0	0	0	1	1	1	1	1	1	0	0	1.43	1.56	0
jgi|Schpo1|760|psu1	1.0150126	0.043893	5.983893	.	.	.	.	.	0	.	0	.	0	GH132	0	0.01	1	1	0.86	0	0	41750.64	417	-12.5	4.1895	10	219	304	122	38	236	45	17	28	0.541666667	0	0	0	1	1	1	1	1	1	0	0	0.53	0.7	0
jgi|Schpo1|2362|SPBPB21E7.09	0.9605114	1.329831	5.685831	.	.	.	.	.	0	.	0	.	0	.	0	0.274	1	1	0.7	0	0	38596.99	360	-6.5	4.7612	1	123	211	121	40	215	52	24	28	1.160493827	0	0	0	1	1	1	1	1	1	0	0	9.96	11.02	0
jgi|Schpo1|3923|spt4	0.9141063	9.2795055	4.9895055	.	.	.	.	.	0	.	0	.	0	.	0.977	0.738	1	1	0.28	0	0	11878.51	105	1.5	7.7187	3	31	60	26	10	56	26	14	12	1.05	0	0	0	1	1	1	1	0	1	0	0	0.06	0.06	0
jgi|Schpo1|3372|gas2	0.8950786	6.2654105	4.9674105	.	.	.	reduced_virulence,loss_of_pathogenicity,unaffected_pathogenicity	PHI:6530,PHI:522,PHI:33,PHI:6713,PHI:6712,PHI:6711,PHI:434,PHI:6715,PHI:6714,PHI:2808	0	.	0	.	0	GH158,CBM43,GH72	0	0.383	1	1	0.81	0	0	50614.27	459	-5	5.1238	12	160	275	121	60	238	85	41	44	1.620689655	.	.	.	1	0	1	0	0	1	0	0	1.53	1.54	0
jgi|Schpo1|2322|SPAC186.03	0.87805	1.088029	5.300029	.	.	.	.	.	0	.	0	.	0	.	0	0.298	1	1	0.71	0	0	38748.18	360	-5.5	4.8959	1	122	209	118	41	214	53	25	28	1.1875	0	0	0	1	1	1	1	0	1	0	0	10.16	11.24	0
jgi|Schpo1|2533|SPBC1685.12c	0.87655187	2.6787045	3.7347045	.	.	.	.	.	0	.	0	.	0	.	0.241	0.583	1	1	0.39	1	0	13060.75	117	-4	4.7698	5	41	66	33	10	56	28	13	15	0.888888889	0	0	0	1	1	1	1	1	0	1	0	0.79	0.8	0
jgi|Schpo1|4850|inv1	0.87299526	-0.2391205	5.7128795	.	.	.	.	.	0	.	0	.	0	GH43,GH32	0	0.008	1	1	0.81	0	0	64407.3	581	-12.5	4.7413	6	184	337	160	91	332	89	41	48	1.415929204	0	0	0	1	1	1	1	1	1	0	0	2.08	2.83	0
jgi|Schpo1|1249|SPAC2E1P3.05c	0.81260157	4.82625	5.52625	.	.	.	.	.	0	.	1	PF00734	0	CBM1	0	0.05	1	1	0.84	0	0	20138.16	197	-3	4.0438	12	111	145	41	17	98	9	3	6	0.971428571	0	0	0	1	1	1	1	1	1	0	0	0.15	0.15	0
jgi|Schpo1|4858|SPCC1450.09c	0.8038124	1.037946	5.989946	.	.	.	reduced_virulence,unaffected_pathogenicity	PHI:2843,PHI:105,PHI:7231,PHI:228,PHI:9057,PHI:7259,PHI:3601,PHI:7565,PHI:3600	0	.	0	.	0	.	0	0.008	1	1	0.89	0	0	67042.95	623	-31	4.0756	8	219	381	178	71	351	96	34	62	1.079710145	0	0	0	1	1	1	1	1	1	0	0	0.11	3.3	0
jgi|Schpo1|2431|SPBC800.11	0.7760497	-0.55541	5.34259	.	.	.	.	.	0	.	0	.	0	.	0	0.017	1	1	0.76	0	0	42093.47	389	-17.5	3.9618	3	140	222	128	47	232	49	16	33	1.247191011	0	0	0	1	1	1	1	1	1	0	0	12.33	17.27	0
jgi|Schpo1|5124|SPCC569.02c	0.7736189	7.4235495	5.6655495	.	.	.	.	.	0	.	0	.	0	.	0.944	0.349	1	1	0.64	0	0	12763.64	113	-10.5	3.7951	6	30	59	39	14	67	22	6	16	2.125	0	0	0	1	1	1	1	1	1	0	0	12.18	12.19	0
jgi|Schpo1|1250|SPAPB2C8.01	0.7734258	-0.2206425	5.7253575	.	.	.	.	.	0	.	0	.	0	.	0	0.009	1	1	0.84	0	0	124086.51	1220	-87.5	3.4733	7	647	918	349	105	626	131	23	108	0.608695652	0	0	0	1	0	1	1	1	1	0	0	6.17	6.31	0
jgi|Schpo1|1905|SPAC27D7.09c	0.73573875	0.1885495	5.6425495	.	.	.	.	.	0	.	0	.	0	.	0	0.091	1	1	0.85	0	0	39744.86	383	-5.5	5.0072	7	169	263	113	40	203	50	24	26	0.988636364	0	0	0	1	1	1	1	1	1	0	0	1.86	1.91	0
jgi|Schpo1|4564|emp24	0.7356268	-0.490219	-4.480219	.	.	.	.	.	0	.	0	.	0	.	0.976	0.689	0	1	0.31	0	1	23138.51	199	3.5	7.4096	4	42	93	57	33	107	47	27	20	2.541666667	0	0	0	1	1	1	1	1	1	1	2	20.02	41.16	0.782608696
jgi|Schpo1|4757|SPCC188.09c	0.673674	0.034447	5.980447	.	.	.	.	.	0	.	0	.	0	.	0	0.009	1	1	0.85	0	0	62878.06	609	-34	3.7779	5	294	437	162	66	322	68	18	50	0.827067669	0	0	0	1	1	1	1	1	1	0	0	9.5	9.52	0
jgi|Schpo1|2141|psp3	0.61452377	1.296874	5.960874	.	.	.	reduced_virulence,unaffected_pathogenicity	PHI:6569,PHI:4615,PHI:2117	0	.	0	.	0	.	0	0.056	1	1	0.36	0	0	48733.05	451	-8	5.513	2	154	254	139	59	255	102	51	51	0.944444444	0	0	0	1	1	1	1	1	1	0	0	1.78	2.42	0
jgi|Schpo1|4174|SPBC1289.15	0.6090108	-0.203105	5.742895	.	.	.	.	.	0	.	0	.	0	.	0	0.009	1	1	0.82	0	0	129531.91	1283	-67	3.7349	10	681	956	320	93	627	121	29	92	0.799283154	0	1	0	1	0	1	1	1	1	0	0	0.12	0.12	0
jgi|Schpo1|4207|SPCP20C8.02c	0.59005225	6.2445495	5.6025495	.	.	.	.	.	0	.	0	.	0	.	0.863	0.244	1	1	0.65	0	0	12624.43	111	-10.5	3.7299	5	29	56	38	15	67	20	5	15	2.0625	0	0	0	1	1	1	1	1	1	0	0	14.47	14.48	0
jgi|Schpo1|2220|adg1	0.5753492	-0.070833	5.905167	.	.	.	.	.	0	.	0	.	0	.	0	0.004	1	1	0.78	0	0	17398.38	166	-4	4.5067	2	74	122	51	16	83	23	10	13	1	0	0	0	1	1	1	1	1	1	0	0	1.27	1.27	0
jgi|Schpo1|2071|SPAPB8E5.04c	0.5635479	9.219461	3.205461	.	.	.	.	.	1	ZtNIP2	1	PF02221	0	.	0.629	0.54	1	1	0.64	1	0	20531.19	188	-7	4.4818	5	63	109	60	24	108	35	15	20	1.282051282	0	0	0	1	1	1	1	1	0	1	1	18.11	18.16	0.565217391
jgi|Schpo1|402|eng1	0.5292584	0.0086185	5.7446185	.	.	.	.	.	0	.	0	.	0	CBM52,GH81	0	0.044	1	1	0.81	0	0	109743.43	1016	-57.5	3.9425	24	407	636	262	133	550	147	48	99	1.265	0	0	0	1	0	1	1	1	1	0	0	0.22	0.27	0
jgi|Schpo1|1906|SPAC27D7.11c	0.52878547	-0.565463	5.374537	.	.	.	.	.	0	.	0	.	0	.	0	0.01	1	1	0.82	0	0	48392.35	463	-7.5	4.8354	7	209	323	123	45	230	60	28	32	0.978947368	0	0	0	1	1	1	1	1	1	0	0	1.61	1.82	0
jgi|Schpo1|1079|isp6	0.51434594	1.039737	5.961737	.	.	.	reduced_virulence,unaffected_pathogenicity	PHI:6569,PHI:4615,PHI:2117	0	.	0	.	0	.	0	0.013	1	1	0.58	0	0	49366.83	467	-12	5.1929	3	180	285	148	58	258	98	48	50	0.896551724	0	0	0	1	1	1	1	1	1	0	0	12.39	12.88	0
jgi|Schpo1|24|dak2	0.51032573	-6.3427285	-0.5347285	.	.	.	.	.	0	.	0	.	0	.	0	0.032	0	0	0.18	0	0	62127.35	591	-8	5.5946	3	214	345	201	55	341	142	71	71	0.817610063	.	.	.	0	0	0	0	0	0	0	0	0	0.18	0
jgi|Schpo1|2590|SPBC947.04	0.49839658	-0.232496	5.713504	.	.	.	.	.	0	.	0	.	0	.	0	0.009	1	1	0.85	0	0	100885.96	973	-43.5	4.1694	5	459	707	257	94	485	139	51	88	0.860215054	0	1	0	1	0	1	1	1	1	0	0	0.01	0.01	0
jgi|Schpo1|14|SPAC977.05c	0.49820006	4.4942995	5.7242995	.	.	.	.	.	0	.	0	.	0	.	0.347	0.448	1	1	0.56	0	0	22719.01	204	-6.5	4.3904	6	64	107	58	23	114	32	13	19	1.555555556	0	0	0	1	1	1	1	1	1	0	0	2.31	2.36	0
jgi|Schpo1|3346|ppk29	0.4922142	-6.3420065	-0.5040065	.	.	.	reduced_virulence,loss_of_pathogenicity,unaffected_pathogenicity,effector_(plant_avirulence_determinant),lethal	PHI:2158,PHI:5045,PHI:1032,PHI:5428,PHI:8737,PHI:1218,PHI:1235,PHI:9453,PHI:113,PHI:1248,PHI:2429,PHI:1233,PHI:266,PHI:1269,PHI:1239,PHI:9201,PHI:4679,PHI:263,PHI:67,PHI:1258,PHI:9141,PHI:1042,PHI:8002,PHI:6843,PHI:1213,PHI:2318,PHI:2367,PHI:1196,PHI:9454,PHI:7447,PHI:7760	0	.	0	.	0	.	0	0.027	0	0	0.22	0	0	96125.75	872	-6	6.0085	7	283	501	204	93	404	188	96	92	1.350649351	.	.	.	0	0	0	0	0	0	0	0	0	0.02	0
jgi|Schpo1|4178|SPBC8E4.03	0.48486567	0.94691	5.71891	.	.	.	reduced_virulence,unaffected_pathogenicity	PHI:9150	0	.	0	.	0	.	0	0.038	1	1	0.14	0	0	45901.6	413	-9	5.2641	3	125	217	119	54	221	108	53	55	1.148148148	0	1	0	1	1	1	1	1	1	0	0	4.43	4.43	0
jgi|Schpo1|46|SPAC11D3.09	0.48289582	1.4679315	5.7539315	.	.	.	reduced_virulence,unaffected_pathogenicity	PHI:9150	0	.	0	.	0	.	0	0.119	1	1	0.39	0	0	42879.26	394	-10	4.8276	3	130	215	123	47	225	92	43	49	1.031914894	1	0	0	1	1	1	1	1	1	0	0	0.07	0.19	0
jgi|Schpo1|4075|trr1	0.48168933	-8.4991685	-0.5031685	.	.	.	reduced_virulence,unaffected_pathogenicity,lethal	PHI:8723,PHI:2846,PHI:6470,PHI:8883,PHI:6674,PHI:2537,PHI:9056	0	.	0	.	0	.	0.013	0.321	0	0	0.25	0	0	34618.15	322	-7	4.958	3	112	176	107	29	182	74	35	39	0.865853659	.	.	.	0	0	0	0	0	0	0	0	1.32	1.35	0
jgi|Schpo1|1741|bgl2	0.46448028	0.7644495	5.7044495	.	.	.	reduced_virulence	PHI:2896,PHI:61	0	.	0	.	0	GH17	0	0.01	1	1	0.59	0	0	35412.45	321	-22.5	3.9877	5	108	185	94	44	181	63	21	42	1.074626866	0	0	0	1	1	1	1	1	1	0	0	1.15	1.15	0
jgi|Schpo1|4027|SPBC1347.05c	0.45542452	7.0561875	5.2301875	.	.	.	reduced_virulence,loss_of_pathogenicity	PHI:5394,PHI:6986,PHI:6746	0	.	0	.	0	.	0	0.471	1	1	0.06	0	0	44287.2	398	7	7.8479	9	112	192	92	50	219	116	64	52	1.178947368	1	0	0	1	1	1	1	1	1	0	0	9.66	9.67	0
jgi|Schpo1|2950|SPBC83.10	0.44402865	5.291259	2.813259	.	.	.	.	.	0	.	0	.	0	.	0.917	0.496	1	1	0.09	1	0	21528.26	189	7	9.6149	2	48	82	67	21	104	46	27	19	1.931034483	0	0	0	1	1	1	1	1	1	1	0	1.27	19.13	0
jgi|Schpo1|3204|SPBC1711.12	0.43225867	-0.401918	5.538082	.	.	.	.	.	0	.	0	.	0	CE10,CE1	0	0.01	1	1	0.22	0	0	77766.18	683	-2.5	6.3555	3	186	339	180	113	347	169	90	79	1.80733945	0	0	0	1	0	1	1	1	1	0	0	0.09	0.09	0
jgi|Schpo1|2290|SPAC29B12.13	0.40417713	5.70663	-0.13137	.	.	.	.	.	0	.	0	.	0	.	1	0.973	0	0	0.45	0	0	15559.88	137	-1	5.7271	12	45	72	30	20	75	32	16	16	2.285714286	.	.	.	0	0	0	0	0	0	0	0	0	0.04	0
jgi|Schpo1|435|plb1	0.38731712	1.2922945	5.9142945	.	.	.	reduced_virulence,unaffected_pathogenicity	PHI:2843,PHI:105,PHI:7231,PHI:228,PHI:9057,PHI:7259,PHI:3601,PHI:7565,PHI:3600	0	.	0	.	0	.	0	0.063	1	1	0.77	0	0	67118.59	613	-17	4.5136	10	209	363	161	79	329	101	44	57	1.404958678	0	0	0	1	1	1	1	1	1	0	0	5.35	5.42	0
jgi|Schpo1|2313|mel1	0.37577462	0.419749	5.783749	.	.	.	.	.	0	.	0	.	0	GH27	0	0.106	1	1	0.76	0	0	49365.91	436	-5	5.6204	10	122	221	111	67	237	104	52	52	1.888888889	0	0	0	1	1	1	1	1	1	0	1	19.46	19.47	0.9
jgi|Schpo1|1636|new9	0.36526856	1.0866945	3.2766945	.	.	.	.	.	0	.	0	.	0	.	0.326	0.309	1	1	0.06	1	0	6798.76	57	1.5	7.3168	0	14	20	15	10	26	19	11	8	2.285714286	0	0	0	1	1	1	1	1	0	1	1	17.25	17.25	0.666666667
jgi|Schpo1|2212|agn1	0.35608953	-0.31615	5.62985	.	.	.	.	.	0	.	0	.	0	GH71	0	0.009	1	1	0.73	0	0	46974.34	424	-32	3.8524	1	138	240	124	69	251	74	22	52	1.202247191	0	0	0	1	1	1	1	1	1	0	0	1.83	1.84	0
jgi|Schpo1|4886|SPCC285.05	0.34470406	0.635425	5.225425	.	.	.	.	.	0	.	0	.	0	.	0	0.235	1	1	0.67	0	0	38139.13	348	-10	4.5633	5	115	196	112	38	193	59	26	33	1.348484848	0	0	0	1	1	1	1	1	1	0	1	17.26	22.53	0.869565217
jgi|Schpo1|3247|SPBC21H7.03c	0.33744776	1.1960995	5.9320995	.	.	.	reduced_virulence,unaffected_pathogenicity	PHI:5715,PHI:6123,PHI:5751,PHI:6126,PHI:7719,PHI:6125,PHI:3236,PHI:5716	0	.	0	.	0	.	0	0.044	1	1	0.37	0	0	52758.94	463	-18.5	4.4646	10	126	237	121	79	250	96	41	55	1.909090909	0	0	0	1	1	1	1	1	1	0	0	0.8	0.81	0
jgi|Schpo1|16|SPAC977.07c	0.28865764	-0.117257	5.708743	.	.	.	.	.	0	.	0	.	0	.	0	0.029	1	1	0.81	0	0	44920.6	416	-20	3.9128	7	175	271	90	62	221	49	15	34	1.316455696	0	0	0	1	0	1	1	1	1	0	0	1.01	1.33	0
jgi|Schpo1|2345|SPBC1348.08c	0.28865764	-0.117257	5.708743	.	.	.	.	.	0	.	0	.	0	.	0	0.029	1	1	0.81	0	0	44920.6	416	-20	3.9128	7	175	271	90	62	221	49	15	34	1.316455696	0	0	0	1	0	1	1	1	1	0	0	1.01	1.33	0
jgi|Schpo1|27|SPAPJ695.01c	0.28048337	7.7189995	5.4149995	.	.	.	.	.	0	.	0	.	0	.	0.993	0.391	1	1	0.73	0	0	13239.07	117	-7.5	3.9925	4	31	60	38	15	65	21	7	14	2.533333333	0	0	0	1	1	1	1	1	1	0	1	19.35	19.5	0.695652174
jgi|Schpo1|775|mam3	0.26366794	-0.35905	5.58695	.	.	.	.	.	0	.	0	.	0	.	0	0.009	1	1	0.75	0	0	109142.8	1082	-46.5	3.6126	3	591	822	296	67	485	77	17	60	0.886363636	0	0	0	1	1	1	1	1	1	0	0	5.65	5.85	0
jgi|Schpo1|416|SPAC23C4.05c	0.25024173	-0.839813	4.842187	.	.	.	.	.	0	.	0	.	0	.	0	0.053	1	1	0.02	0	0	49532.15	431	3	6.8717	2	112	197	120	60	214	116	63	53	1.606060606	0	0	0	1	1	1	1	1	1	0	0	2.76	2.78	0
jgi|Schpo1|4818|SPCC663.09c	0.2440859	-0.6753075	-0.5073075	.	.	.	reduced_virulence,loss_of_pathogenicity,increased_virulence_(hypervirulence),unaffected_pathogenicity,lethal	PHI:9460,PHI:5272,PHI:7915,PHI:2835,PHI:5271,PHI:2247,PHI:2312,PHI:2844,PHI:7511,PHI:2802,PHI:3866,PHI:4077,PHI:59,PHI:7696,PHI:2022,PHI:2269,PHI:6957,PHI:3301,PHI:5440,PHI:6956,PHI:7485,PHI:8927,PHI:685	0	.	0	.	0	.	0.381	0.591	0	0	0.43	0	0	27946.75	253	-0.5	6.3453	2	82	134	72	30	131	58	30	28	1.446808511	.	.	.	0	0	0	0	0	0	0	0	0.01	0.03	0
jgi|Schpo1|690|rds1	0.23943286	0.3382465	5.9842465	.	.	.	.	.	0	.	0	.	0	.	0	0.059	1	1	0.62	0	0	43827.09	402	-14.5	4.3583	2	136	227	120	61	241	54	22	32	0.970588235	0	0	0	1	1	1	1	1	1	0	0	0.16	0.2	0
jgi|Schpo1|433|SPAC1A6.03c	0.2198993	1.267683	5.979683	.	.	.	reduced_virulence,unaffected_pathogenicity	PHI:2843,PHI:105,PHI:7231,PHI:228,PHI:9057,PHI:7259,PHI:3601,PHI:7565,PHI:3600	0	.	0	.	0	.	0	0.048	1	1	0.41	0	0	73585.86	666	-30.5	4.3042	10	212	388	168	83	350	131	53	78	1.346456693	0	0	0	1	1	1	1	1	1	0	0	1.14	1.54	0
jgi|Schpo1|4804|SPCC777.12c	0.21973668	3.2515995	2.6875995	.	.	.	.	.	0	.	0	.	0	.	0.554	0.54	1	1	0.31	1	0	26889	238	7	8.6854	4	67	112	76	41	139	54	32	22	1.630434783	1	0	0	1	1	1	1	1	1	1	1	0.54	19.17	0
jgi|Schpo1|2675|SPBC216.03	0.2142557	2.937741	-0.500259	.	.	.	.	.	0	.	0	.	0	.	0.934	0.639	0	0	0.09	0	0	27209.15	247	0.5	6.607	2	73	130	82	28	142	62	33	29	1.230769231	.	.	.	0	0	0	0	0	0	0	0	0.1	0.11	0
jgi|Schpo1|2282|snz1	0.20942281	0.9758335	-0.5041665	.	.	.	reduced_virulence	PHI:7075	0	.	0	.	0	.	0.597	0.483	0	0	0.12	0	0	31403.26	296	-1	6.1456	4	101	162	111	15	177	75	38	37	0.641975309	.	.	.	0	0	0	0	0	0	0	0	0.01	0.39	0
jgi|Schpo1|846|SPAC17H9.14c	0.19661799	0.916692	5.034692	.	.	.	reduced_virulence	PHI:2644,PHI:9285,PHI:7258	0	.	0	.	0	.	0	0.147	1	1	0.06	0	0	40691.52	359	-4.5	5.5157	4	87	173	111	45	187	109	54	55	1.775862069	1	0	0	1	1	1	1	1	1	0	1	19.91	19.91	0.652173913
jgi|Schpo1|1406|SPAC2E1P5.03	0.19661799	-9.7624575	-4.4704575	.	.	.	.	.	0	.	0	.	0	.	0	0.118	0	1	0.16	0	1	34787.28	303	25.5	10.5881	2	80	137	88	36	152	86	57	29	2.045454545	1	0	1	1	1	1	1	1	1	1	2	15.18	38.06	0.52173913
jgi|Schpo1|2307|SPAC922.06	0.18694128	1.596856	-0.503144	.	.	.	reduced_virulence,loss_of_pathogenicity,increased_virulence_(hypervirulence),unaffected_pathogenicity,lethal	PHI:9460,PHI:5272,PHI:2835,PHI:5271,PHI:784,PHI:2312,PHI:2844,PHI:2802,PHI:3866,PHI:7511,PHI:4077,PHI:8929,PHI:59,PHI:7696,PHI:2022,PHI:6957,PHI:2269,PHI:3301,PHI:5440,PHI:8927,PHI:6956,PHI:7485,PHI:2837,PHI:2836,PHI:685	0	.	0	.	0	.	0.818	0.532	0	0	0.49	0	0	27749.72	258	-1.5	6.0099	3	80	146	90	24	155	57	29	28	0.9375	.	.	.	0	0	0	0	0	0	0	0	0.79	0.9	0
jgi|Schpo1|1485|mde1	0.18506607	2.212055	5.344055	.	.	.	.	.	0	.	0	.	0	.	0.247	0.231	1	1	0.05	0	0	24238.96	209	-2	5.7286	5	49	89	60	29	116	60	30	30	1.709677419	1	0	0	1	1	1	1	1	1	0	1	19.09	19.13	0.85
jgi|Schpo1|77|asl1	0.18346915	-0.084151	5.777849	.	.	.	.	.	0	.	0	.	0	GH128	0	0.023	1	1	0.73	0	0	54210.74	530	-27	3.892	4	272	382	157	57	274	60	18	42	0.715447154	0	0	0	1	1	1	1	1	1	0	0	6.13	6.15	0
jgi|Schpo1|3233|SPBC14C8.11c	0.17619999	7.0846835	1.2766835	.	.	.	.	.	0	.	0	.	0	.	0.998	0.97	1	1	0.81	1	0	17653.23	159	8.5	9.2341	4	52	83	45	23	84	36	24	12	1.8	.	.	.	0	0	0	0	0	0	1	0	13.18	13.19	0
jgi|Schpo1|4226|SPCC613.03	0.17507997	5.8216415	5.5436415	.	.	.	loss_of_pathogenicity	PHI:3936	0	.	0	.	0	.	0	0.213	1	1	0.14	0	0	22475.04	189	-6	5.6752	1	32	76	34	40	86	79	40	39	2.230769231	1	0	0	1	1	1	1	1	1	0	0	2.1	2.1	0
jgi|Schpo1|1732|SPAC23A1.17	0.15764199	-6.449037	-0.509037	.	.	.	.	.	0	.	0	.	0	.	0	0.01	0	0	0.2	0	0	170527.46	1611	-20	5.6131	5	554	1044	391	107	794	368	184	184	0.577433628	.	.	.	0	0	0	0	0	0	0	0	0	0.06	0
jgi|Schpo1|56|SPAC5H10.02c	0.149704	9.228121	-0.505879	.	.	.	loss_of_pathogenicity	PHI:8693	0	.	0	.	0	.	0.995	0.794	0	0	0.48	0	0	26116.62	240	3	7.4674	1	69	135	70	30	131	58	32	26	1.388888889	.	.	.	0	0	0	0	0	0	0	0	0	0.04	0
jgi|Schpo1|2372|SPBC359.04c	0.14926034	-0.5510505	5.3949495	.	.	.	.	.	0	.	0	.	0	.	0	0.009	1	1	0.73	0	0	37951.76	358	-22	3.7285	8	155	243	89	31	170	43	11	32	1.490909091	0	0	0	1	1	1	1	1	1	0	0	10.4	10.41	0
jgi|Schpo1|29|SPAC1F8.02c	0.13210532	-2.4982505	2.5837495	.	.	.	.	.	0	.	0	.	0	.	0	0.153	1	1	0.82	1	0	25021.54	226	-19	3.7547	7	85	136	56	37	120	38	10	28	2.121212121	0	0	0	1	1	1	1	1	1	1	0	2.09	5.43	0
jgi|Schpo1|1519|SPAC17G6.03	0.10503654	-0.7114575	5.2345425	.	.	.	.	.	0	.	0	.	0	.	0	0.009	1	1	0.33	0	0	71441.6	635	-13	5.5645	6	174	324	181	105	345	155	78	77	1.518518519	0	0	0	1	1	1	1	1	1	0	1	21.56	21.56	0.695652174
jgi|Schpo1|3480|tdh1	0.10162151	-1.963192	-0.515192	.	.	.	reduced_virulence	PHI:6904	0	.	0	.	0	.	0.04	0.552	0	0	0.56	0	0	35869.76	336	0.5	6.6453	3	116	204	109	30	188	79	41	38	1.074074074	.	.	.	0	0	0	0	0	0	0	0	0.21	0.21	0
jgi|Schpo1|485|bip1	0.097390786	-0.7882125	5.0317875	.	.	.	.	.	0	.	0	.	0	.	0	0.03	1	1	0.21	0	0	73226.57	663	-28	4.5677	1	175	341	200	52	329	205	90	115	1.455284553	1	0	0	1	1	1	1	1	1	0	1	17.17	17.26	1
jgi|Schpo1|3227|meu17	0.08760312	5.0034445	5.6554445	.	.	.	loss_of_pathogenicity,unaffected_pathogenicity	PHI:2138	0	.	0	.	0	GH15	0	0.058	1	1	0.19	0	0	51163.78	450	-11	4.9385	3	122	218	117	67	249	116	55	61	1.322222222	0	0	0	1	1	1	1	1	1	0	0	0.24	0.25	0
jgi|Schpo1|3139|SPBP23A10.11c	0.08726281	0.06215	5.99615	.	.	.	.	.	0	.	0	.	0	.	0	0.011	1	1	0.66	0	0	53109.67	507	-27	4.0544	11	239	341	125	58	251	77	27	50	1.009615385	0	0	0	1	1	1	1	1	1	0	0	0.31	0.32	0
jgi|Schpo1|3786|exg1	0.06446187	0.8233245	5.7693245	.	.	.	reduced_virulence	PHI:3813,PHI:3859	0	.	0	.	0	GH5_52,GH5,GH5_33,GH5_38,GH5_22,GH5_14,GH5_37,GH5_45,GH5_9,GH5_47,GH5_36,GH5_8,GH5_26,GH5_39,GH5_1,GH5_50,GH5_25,GH5_15,GH5_54,GH5_44,GH5_46,GH5_49,GH5_23	0	0.009	1	1	0.59	0	0	45505.54	407	-29	3.9587	5	131	223	109	65	228	74	24	50	1.315068493	0	0	0	1	1	1	1	1	1	0	0	4.46	4.56	0
jgi|Schpo1|18|SPAC977.09c	0.05730313	1.0628765	5.6848765	.	.	.	reduced_virulence,unaffected_pathogenicity	PHI:2843,PHI:105,PHI:7231,PHI:228,PHI:9057,PHI:7259,PHI:3601,PHI:7565,PHI:3600	0	.	0	.	0	.	0	0.063	1	1	0.44	0	0	74595.81	673	-24.5	4.4801	9	218	391	171	90	350	137	59	78	1.436507937	0	0	0	1	0	1	1	1	1	0	0	3.22	3.34	0
jgi|Schpo1|2347|SPBC1348.10c	0.05730313	1.0628765	5.6848765	.	.	.	reduced_virulence,unaffected_pathogenicity	PHI:2843,PHI:105,PHI:7231,PHI:228,PHI:9057,PHI:7259,PHI:3601,PHI:7565,PHI:3600	0	.	0	.	0	.	0	0.063	1	1	0.44	0	0	74595.81	673	-24.5	4.4801	9	218	391	171	90	350	137	59	78	1.436507937	0	0	0	1	0	1	1	1	1	0	0	3.22	3.34	0
jgi|Schpo1|3621|pre3	0.052363124	2.006804	-0.501196	.	.	.	.	.	0	.	0	.	0	.	0.607	0.811	0	0	0.66	0	0	24564.05	226	0	6.4786	4	81	124	68	22	126	50	26	24	1.14	.	.	.	0	0	0	0	0	0	0	0	0.01	0.04	0
jgi|Schpo1|3876|SPBC13G1.14c	0.04561549	1.603072	5.497072	.	.	.	.	.	0	.	0	.	0	.	0.006	0.345	1	1	0.3	0	0	28369.36	243	18.5	10.0361	1	74	115	43	45	98	69	47	22	2.482758621	0	1	1	1	1	1	1	1	1	0	0	0.63	0.67	0
jgi|Schpo1|4182|pho1	0.039938867	1.44834	5.90234	.	.	.	reduced_virulence,unaffected_pathogenicity	PHI:5715,PHI:6123,PHI:5751,PHI:6126,PHI:7719,PHI:6125,PHI:3236,PHI:5716	0	.	0	.	0	.	0	0.091	1	1	0.71	0	0	50557.11	453	-17	4.4442	9	142	255	117	79	254	78	33	45	1.428571429	0	0	0	1	1	1	1	1	1	0	0	2.18	2.19	0
jgi|Schpo1|2972|ppi1	0.034501757	10.372618	-0.333382	.	.	.	reduced_virulence,unaffected_pathogenicity	PHI:6206,PHI:277,PHI:7735,PHI:2477,PHI:213,PHI:249,PHI:7181,PHI:7143,PHI:7734,PHI:6199,PHI:7633	0	.	1	PF00160	0	.	0.997	0.954	0	0	0.61	0	0	17401.84	162	4.5	8.7161	3	55	95	41	20	94	34	20	14	1.125	.	.	.	0	0	0	0	0	0	0	0	0	0.01	0
jgi|Schpo1|4243|new25	0.031712476	2.201407	5.999407	.	.	.	.	.	0	.	0	.	0	.	0.11	0.257	1	1	0.4	0	0	9651.08	89	7	10.6211	1	32	49	30	5	40	20	14	6	1.466666667	0	0	0	1	1	1	1	1	1	0	1	20.8	20.8	0.739130435
jgi|Schpo1|34|fta5	0.027777702	-0.032751	5.787249	.	.	.	.	.	0	.	0	.	0	.	0	0.03	1	1	0.65	0	0	41000.74	385	-11.5	4.2411	5	180	257	80	56	188	46	18	28	1.402985075	0	0	0	1	1	1	1	1	1	0	0	0.32	0.47	0
jgi|Schpo1|1253|SPAPB24D3.03	0.025296006	0.6589355	5.5629355	.	.	.	reduced_virulence,unaffected_pathogenicity	PHI:9150	0	.	0	.	0	.	0	0.016	1	1	0.08	0	0	45085.25	408	-14	4.6581	3	117	212	122	52	238	104	47	57	1.123595506	0	0	0	1	1	1	1	1	1	0	0	5.97	6.07	0
jgi|Schpo1|2552|gpd3	0.019160133	-1.7886015	-0.5146015	.	.	.	reduced_virulence	PHI:6904	0	.	0	.	0	.	0.036	0.585	0	0	0.58	0	0	35674.63	335	4.5	7.8435	3	118	202	106	32	187	78	43	35	1.075	.	.	.	0	0	0	0	0	0	0	0	0.13	0.13	0
jgi|Schpo1|4871|pre8	0.017333861	0.4534325	-0.5005675	.	.	.	.	.	0	.	0	.	0	.	0.62	0.539	0	0	0.49	0	0	26404.03	245	-6	4.7367	2	83	137	77	21	134	57	26	31	1.075471698	.	.	.	0	0	0	0	0	0	0	0	0.03	0.04	0
jgi|Schpo1|3382|SPBC2G5.01	-0.019192237	-2.7357605	2.5562395	.	.	.	.	.	0	.	0	.	0	.	0	0.118	1	1	0.01	1	0	43097.67	374	11	9.4306	5	91	164	106	44	188	101	57	44	2.018867925	1	0	1	1	1	1	1	0	1	1	1	11.79	19.72	0
jgi|Schpo1|1136|SPAC644.05c	-0.019630283	4.549211	-0.532789	.	.	.	.	.	0	.	0	.	0	.	0.999	0.848	0	0	0.49	0	0	14862	140	1	7.1637	1	47	83	52	12	85	32	17	15	0.837837838	.	.	.	0	0	0	0	0	0	0	0	0	0	0
jgi|Schpo1|560|cyp1	-0.03993385	9.6249155	-0.5050845	.	.	.	reduced_virulence,unaffected_pathogenicity	PHI:6206,PHI:277,PHI:7735,PHI:2477,PHI:213,PHI:249,PHI:7181,PHI:7143,PHI:7734,PHI:6199,PHI:7633	0	.	1	PF00160	0	.	0.982	0.873	0	0	0.61	0	0	16864.22	155	1	6.7497	2	51	82	44	19	87	36	20	16	1.142857143	.	.	.	0	0	0	0	0	0	0	0	0	0.01	0
jgi|Schpo1|1634|stp1	-0.04702446	10.4025515	3.8465515	.	.	.	reduced_virulence,unaffected_pathogenicity	PHI:5297,PHI:5025,PHI:6709,PHI:5295,PHI:7799,PHI:5296	0	.	0	.	0	.	0.99	0.936	1	1	0.48	0	0	17390.83	156	4.5	8.4806	4	45	83	41	19	84	40	23	17	1.533333333	0	0	0	0	0	0	1	0	0	0	0	0.03	0.03	0
jgi|Schpo1|427|atg15	-0.08209495	4.804099	5.570099	.	.	.	loss_of_pathogenicity	PHI:2081	0	.	1	PF01764	0	.	0	0.039	1	1	0.19	0	0	47938.13	424	-12.5	4.8936	16	128	220	104	64	231	108	51	57	1.383561644	1	0	0	1	1	1	1	1	1	0	0	2.29	3.09	0
jgi|Schpo1|1071|meu29	-0.09495768	-2.8331075	-4.6691075	.	.	.	.	.	0	.	0	.	0	.	0.786	0.52	0	1	0.21	0	1	24657.51	217	7.5	8.3786	7	61	108	69	32	121	45	28	17	1.606060606	0	0	0	1	1	1	1	0	1	1	2	19.67	42.26	0.75
jgi|Schpo1|1709|cpy1	-0.097644	-0.67265	5.02735	.	.	.	.	.	0	.	0	.	0	.	0	0.05	1	1	0.1	0	0	114237.06	1002	-46.5	5.2459	13	211	469	178	176	512	352	173	179	0.941908714	1	0	0	1	0	1	1	1	1	0	0	1.87	1.91	0
jgi|Schpo1|2293|SPAC1039.02	-0.09991966	-0.1140325	5.6219675	.	.	.	.	.	0	.	0	.	0	.	0	0.044	1	1	0.69	0	0	68065.89	601	-18.5	4.751	3	166	315	155	95	316	128	59	69	1.63	0	0	0	1	1	1	1	1	1	0	0	2.44	2.45	0
jgi|Schpo1|336|SPAC521.03	-0.104809344	2.1355065	-0.5104935	.	.	.	reduced_virulence,loss_of_pathogenicity,increased_virulence_(hypervirulence),unaffected_pathogenicity,lethal	PHI:9460,PHI:2835,PHI:5271,PHI:2247,PHI:2312,PHI:2844,PHI:7511,PHI:2802,PHI:3866,PHI:4077,PHI:8929,PHI:59,PHI:2837,PHI:7696,PHI:2022,PHI:2269,PHI:5440,PHI:6956,PHI:7485,PHI:8927,PHI:2836,PHI:685	0	.	0	.	0	.	0.91	0.531	0	0	0.11	0	0	28148.5	259	-0.5	6.2743	1	78	137	94	18	141	67	34	33	1.367346939	.	.	.	0	0	0	0	0	0	0	0	0.02	1	0
jgi|Schpo1|1824|ost1	-0.10863644	-3.336619	2.591381	.	.	.	.	.	0	.	0	.	0	.	0	0.012	1	1	0.19	1	0	51683.65	450	-10.5	4.8634	0	108	218	134	58	241	105	49	56	1.704225352	0	0	0	1	1	1	1	1	1	1	1	0.1	23.19	0
jgi|Schpo1|107|lsh1	-0.10929713	0.425698	4.939698	.	.	.	reduced_virulence	PHI:2058	0	.	0	.	0	.	0	0.081	1	1	0	0	0	94897.91	848	-13.5	5.363	5	248	411	253	85	394	236	116	120	1.861788618	0	0	0	1	1	1	1	1	1	0	0	12.9	12.92	0
jgi|Schpo1|750|gls2	-0.10929713	3.663481	4.489481	.	.	.	reduced_virulence,loss_of_pathogenicity	PHI:526,PHI:1071,PHI:6739	0	.	0	.	0	GH31	0	0.029	1	1	0.16	0	0	106282.17	923	-10.5	5.9196	6	235	446	225	160	483	249	127	122	1.6	0	0	0	1	0	1	1	0	1	0	1	20.63	20.79	0.913043478
jgi|Schpo1|1592|cdd1	-0.10996348	5.101246	-0.502754	.	.	.	.	.	0	.	0	.	0	.	0.992	0.942	0	0	0.31	0	0	14892.01	133	-3.5	4.7379	6	39	70	34	16	75	35	16	19	1.75	.	.	.	0	0	0	0	0	0	0	0	0.01	0.06	0
jgi|Schpo1|2319|SPAC869.01	-0.12550315	-0.504695	5.441305	.	.	.	.	.	0	.	0	.	0	.	0	0.009	1	1	0.4	0	0	64588.65	583	-16.5	4.6236	3	172	313	167	66	315	121	54	67	1.368421053	0	0	0	1	1	1	1	1	1	0	0	0.01	0.01	0
jgi|Schpo1|2195|SPAC19D5.02c	-0.12760869	-0.118948	2.977052	.	.	.	.	.	0	.	0	.	0	.	0.128	0.356	1	1	0.15	1	0	24817.82	223	-8.5	4.7402	3	64	111	58	25	106	57	26	31	1.605263158	1	0	0	1	1	1	1	1	1	1	0	1.33	15.41	0
jgi|Schpo1|4187|SPBPB2B2.06c	-0.1469146	-0.1857635	5.5262365	.	.	.	.	.	0	.	0	.	0	.	0	0.048	1	1	0.69	0	0	68418.07	601	-19	4.6998	4	165	319	152	96	309	129	59	70	1.776595745	0	0	0	1	1	1	1	0	1	0	1	20.63	20.66	0.869565217
jgi|Schpo1|2521|rps1202	-0.1522851	1.470645	-0.503355	.	.	.	.	.	0	.	0	.	0	.	0.998	0.331	0	0	0.19	0	0	15870.95	148	-11.5	4.2703	7	50	84	55	7	80	44	17	27	0.5	.	.	.	0	0	0	0	0	0	0	0	0	0	0
jgi|Schpo1|2759|cyp3	-0.17611499	9.822301	-0.499699	.	.	.	reduced_virulence,unaffected_pathogenicity	PHI:6206,PHI:277,PHI:7735,PHI:2477,PHI:213,PHI:249,PHI:7181,PHI:7143,PHI:7734,PHI:6199,PHI:7633	0	.	1	PF00160	0	.	0.991	0.896	0	0	0.47	0	0	18905.54	173	-1.5	5.6868	4	54	94	43	19	95	40	20	20	1.428571429	.	.	.	0	0	0	0	0	0	0	0	0	0	0
jgi|Schpo1|4246|alg11	-0.1791878	3.889569	4.829569	.	.	.	loss_of_pathogenicity	PHI:2441	0	.	0	.	0	GT4	0	0.01	1	1	0.07	0	0	53277.92	471	19	9.4295	7	128	226	153	70	275	108	67	41	1.517647059	1	0	1	1	1	1	1	1	1	0	0	3.95	5.88	0
jgi|Schpo1|4742|gpi8	-0.18153067	2.6301945	2.6281945	.	.	.	loss_of_pathogenicity	PHI:6827	0	.	0	.	0	.	0	0.167	1	1	0.17	1	0	43206.06	380	-4	5.8091	3	96	180	113	50	197	93	47	46	2.107142857	0	0	0	1	1	1	1	1	1	1	0	0.39	18.05	0
jgi|Schpo1|3924|SPBC21C3.17c	-0.19757894	3.084045	2.502045	.	.	.	.	.	0	.	0	.	0	.	0.637	0.46	1	1	0.13	1	0	21294.97	186	8	9.9429	2	48	87	62	25	107	39	24	15	1.862068966	0	0	0	1	1	1	1	1	1	1	1	10.94	43.26	0
jgi|Schpo1|2498|pho4	-0.2001292	1.126792	5.952792	.	.	.	reduced_virulence,unaffected_pathogenicity	PHI:5715,PHI:6123,PHI:5751,PHI:6126,PHI:7719,PHI:6125,PHI:3236,PHI:5716	0	.	0	.	0	.	0	0.029	1	1	0.59	0	0	52118.74	463	-20.5	4.4199	8	137	255	122	77	246	95	40	55	1.675	0	0	0	1	1	1	1	1	1	0	0	0.05	0.1	0
jgi|Schpo1|3721|SPBC11C11.05	-0.20572361	-8.1513505	-3.2553505	.	.	.	.	.	0	.	0	.	0	.	0	0.184	0	1	0.45	0	1	31132.36	284	-1	5.7228	4	114	167	76	42	169	34	17	17	0.924242424	1	0	0	1	1	1	1	1	1	0	2	19.59	60.61	0.75
jgi|Schpo1|1237|rpb7	-0.20616423	3.158655	-0.435345	.	.	.	unaffected_pathogenicity	PHI:1567	0	.	0	.	0	.	0.93	0.669	0	0	0.35	0	0	19103.04	172	-2	5.24	2	45	91	52	21	103	39	19	20	1.305555556	.	.	.	0	0	0	0	0	0	0	0	0	0.1	0
jgi|Schpo1|112|SPAC1F5.02	-0.21706216	0.291231	5.237231	.	.	.	reduced_virulence	PHI:2644,PHI:9285,PHI:7258	0	.	0	.	0	.	0	0.009	1	1	0.3	0	0	54880.18	492	-32	4.2594	7	127	257	149	56	266	140	55	85	1.419354839	0	0	0	1	1	1	1	1	1	0	0	2.35	2.35	0
jgi|Schpo1|4520|aah3	-0.22031343	-3.3642525	2.5817475	.	.	.	.	.	0	.	0	.	0	GH13_21,GH13_32,GH13_19,GH13_8,GH13_9,GH13_13,GH13_39,GH13_5,GH13_1,GH13_41,GH13_11,GH13_15,GH13_2,GH13_26,GH13_3,GH13_24,GH13_6,GH13_7,GH13_12,GH13_36,GH13_28,GH13_22,GH13_10,GH13,GH13_20,GH13_14	0	0.009	1	1	0.74	1	0	63205.87	564	-33	4.0862	6	177	316	150	93	317	102	37	65	1.655913978	0	0	0	1	1	1	1	1	1	1	1	10.46	49.68	0
jgi|Schpo1|4766|SPCC584.15c	-0.22099614	-6.4508565	-0.5048565	.	.	.	.	.	0	.	0	.	0	.	0	0.009	0	0	0.24	0	0	65326.48	594	14	8.9002	8	177	338	166	53	311	118	69	49	1.11965812	.	.	.	0	0	0	0	0	0	0	0	0.16	0.17	0
jgi|Schpo1|4825|mug72	-0.22099614	-6.453329	-0.507329	.	.	.	.	.	0	.	0	.	0	.	0	0.009	0	0	0.07	0	0	62846.73	574	11	8.8994	7	185	325	158	44	300	125	70	55	0.95	.	.	.	0	0	0	0	0	0	0	0	0.07	0.08	0
jgi|Schpo1|914|SPAC13F5.05	-0.2259757	0.208979	4.668979	.	.	.	reduced_virulence	PHI:2644	0	.	0	.	0	.	0	0.09	1	1	0.42	0	0	40763.82	363	17	9.7462	7	104	185	97	45	182	79	49	30	2.28	1	0	0	1	1	1	1	0	1	0	1	21.7	21.76	0.782608696
jgi|Schpo1|4816|SPCC663.06c	-0.22954811	1.359144	-0.506856	.	.	.	reduced_virulence,loss_of_pathogenicity,increased_virulence_(hypervirulence),unaffected_pathogenicity,lethal	PHI:9460,PHI:5272,PHI:2835,PHI:5271,PHI:3866,PHI:2844,PHI:2802,PHI:7511,PHI:2312,PHI:4077,PHI:59,PHI:7696,PHI:2022,PHI:2269,PHI:6957,PHI:3301,PHI:5440,PHI:6956,PHI:7485,PHI:685	0	.	0	.	0	.	0.692	0.619	0	0	0.55	0	0	27783.39	253	-2.5	5.8806	0	75	134	77	33	135	55	28	27	1.5	.	.	.	0	0	0	0	0	0	0	0	0.01	2.32	0
jgi|Schpo1|2320|SPAC186.01	-0.23504846	0.2129225	5.8049225	.	.	.	.	.	0	.	0	.	0	.	0	0.068	1	1	0.79	0	0	35265.76	326	-14.5	4.1583	5	127	210	78	31	152	49	18	31	1.576923077	0	0	0	1	1	1	1	1	1	0	1	17.13	17.2	0.652173913
jgi|Schpo1|4576|SPCC1742.01	-0.23724085	-3.0067085	2.9392915	.	.	.	.	.	0	.	0	.	0	.	0	0.009	1	1	0.84	1	0	157642.6	1563	-83.5	3.4631	2	921	1254	341	94	681	119	20	99	0.531914894	0	0	0	1	0	1	1	1	1	1	0	5.58	8.23	0
jgi|Schpo1|680|apc11	-0.24614167	6.0275225	0.4235225	.	.	.	.	.	0	.	0	.	0	.	1	0.934	0	0	0.72	0	0	10557.03	94	2	7.1652	9	32	55	19	12	50	22	13	9	1.166666667	.	.	.	0	0	0	0	0	0	0	0	0	0	0
jgi|Schpo1|1044|SPAC19A8.09	-0.2565601	-3.632419	-4.850419	.	.	.	.	.	0	.	0	.	0	.	0.997	0.206	0	1	0.18	0	1	9005.76	81	3.5	10.6127	0	22	36	36	9	54	12	8	4	1.6	0	0	0	1	1	1	1	0	0	2	2	20.44	39.76	1
jgi|Schpo1|3840|rpp201	-0.25833088	-1.747458	3.634542	.	.	.	.	.	0	.	0	.	0	.	0.003	0.1	1	1	0.36	0	0	11158.24	110	-17	3.6913	0	46	64	42	4	63	31	7	24	0.526315789	0	0	0	0	1	0	1	0	1	0	0	0	0.01	0
jgi|Schpo1|3191|rpp202	-0.25833088	-1.823032	3.774968	.	.	.	.	.	0	.	0	.	0	.	0.003	0.064	1	1	0.34	0	0	11120.19	110	-16	3.6792	0	48	64	42	4	62	28	6	22	0.5	0	0	0	0	1	0	1	0	1	0	0	0	0	0
jgi|Schpo1|4793|SPCC13B11.04c	-0.2611488	-2.6363635	-0.4143635	.	.	.	reduced_virulence,unaffected_pathogenicity	PHI:2256,PHI:668,PHI:6517,PHI:881,PHI:4903,PHI:9519,PHI:3277,PHI:9524,PHI:4616	0	.	0	.	0	.	0.003	0.46	0	0	0.48	0	0	40711.8	380	5	7.3296	14	131	218	117	35	222	82	46	36	0.943820225	.	.	.	0	0	0	0	0	0	0	0	0	2.36	0
jgi|Schpo1|5006|SPCC126.08c	-0.2670514	-0.3414895	2.5265105	.	.	.	.	.	0	.	0	.	0	.	0.031	0.491	1	1	0.39	1	0	35128.93	312	2	7.0526	2	90	147	84	45	166	73	39	34	1.740740741	0	0	0	1	1	1	1	1	1	1	1	13.68	33.75	0
jgi|Schpo1|4111|meu7	-0.27307507	-1.1701695	4.5358305	.	.	.	.	.	0	.	0	.	0	GH13_35,GH13_1,GH13_41,GH13_6,GH13_19,GH13_28,GH13_12,GH13_2,GH13,GH13_10,GH13_36,GH13_3,GH13_20,GH13_13,GH13_14	0	0.049	1	1	0.08	0	0	89459.44	774	31.5	7.4848	24	167	364	154	141	382	275	171	104	1.308219178	1	0	0	1	1	1	1	1	1	0	0	0.37	0.43	0
jgi|Schpo1|4799|omh3	-0.27356365	-0.413181	2.798819	.	.	.	reduced_virulence,unaffected_pathogenicity	PHI:3097,PHI:3453,PHI:3095,PHI:392,PHI:104,PHI:3096	0	.	0	.	0	GT15	0	0.298	1	1	0.48	1	0	44478.27	378	0	6.4906	10	92	177	86	78	204	90	48	42	2.396226415	0	0	0	1	0	1	1	0	0	1	1	15.85	15.87	1
jgi|Schpo1|455|SPAC30D11.01c	-0.27598217	0.63873	5.47073	.	.	.	reduced_virulence	PHI:6739	0	.	0	.	0	GH31	0	0.028	1	1	0.45	0	0	111043.69	993	-26.5	4.5697	8	323	548	242	153	528	156	69	87	1.557471264	0	0	0	1	0	1	1	1	1	0	0	0.72	0.77	0
jgi|Schpo1|4010|bob1	-0.27876532	4.426945	-0.505055	.	.	.	.	.	0	.	0	.	0	.	0.987	0.835	0	0	0.39	0	0	16773.93	154	-2	4.9827	2	51	80	52	9	76	36	17	19	1.357142857	.	.	.	0	0	0	0	0	0	0	0	0	0	0
jgi|Schpo1|1426|SPAC8E11.10	-0.28457686	5.4298835	2.5258835	.	.	.	increased_virulence_(hypervirulence),reduced_virulence,loss_of_pathogenicity,unaffected_pathogenicity,lethal	PHI:9460,PHI:5272,PHI:5271,PHI:784,PHI:2247,PHI:2312,PHI:2844,PHI:2802,PHI:3866,PHI:7511,PHI:4077,PHI:8929,PHI:59,PHI:7696,PHI:2022,PHI:2269,PHI:6957,PHI:3301,PHI:5440,PHI:8927,PHI:6956,PHI:7485,PHI:2837,PHI:685	0	.	0	.	0	.	0.68	0.804	1	1	0.47	0	0	27437.1	255	6.5	8.5843	3	96	138	84	31	148	56	33	23	0.927536232	.	.	.	0	0	0	0	0	1	0	0	9.26	9.31	0
jgi|Schpo1|2641|SPBC530.09c	-0.28577274	-8.194393	-4.408393	.	.	.	.	.	0	.	0	.	0	.	0.051	0.318	0	1	0.63	0	1	33404.07	296	-3.5	5.3348	8	85	153	84	43	166	61	30	31	1.933333333	0	0	0	1	1	1	1	1	1	2	2	7.15	52.48	0
jgi|Schpo1|4553|SPCC24B10.06	-0.28830963	-2.537065	2.586935	.	.	.	.	.	0	.	0	.	0	.	0.031	0.115	1	1	0.58	1	0	16714.05	156	-4.5	4.4217	0	59	90	54	17	89	24	10	14	1.096774194	0	0	0	1	1	1	1	1	1	1	1	22.15	35.34	0.695652174
jgi|Schpo1|1630|rpp203	-0.29033798	-2.541831	3.146169	.	.	.	.	.	0	.	0	.	0	.	0.003	0.049	1	1	0.38	0	0	11114.23	110	-16	3.7704	0	46	64	43	4	64	32	8	24	0.487179487	.	.	.	0	1	0	0	0	1	0	0	0	0.02	0
jgi|Schpo1|4933|adg3	-0.3108618	-0.1709035	5.5350965	.	.	.	.	.	0	.	0	.	0	GH132	0	0.049	1	1	0.64	0	0	116771.68	1131	-30.5	4.3486	15	595	810	250	99	473	135	55	80	1.096256684	0	0	0	1	0	1	1	1	1	0	0	0.26	0.26	0
jgi|Schpo1|4244|SPCC330.06c	-0.33079648	4.320791	-0.503209	.	.	.	.	.	0	.	0	.	0	.	0.999	0.805	0	0	0.44	0	0	16674.99	156	-2.5	4.9268	1	49	94	51	18	93	34	16	18	1.078947368	.	.	.	0	0	0	0	0	0	0	0	0.11	0.2	0
jgi|Schpo1|2430|SPBC800.10c	-0.33603162	-6.143205	-0.509205	.	.	.	.	.	0	.	0	.	0	.	0	0.061	0	0	0.22	0	0	120541.21	1116	-48	4.4689	3	363	658	297	83	505	249	106	143	1.036199095	.	.	.	0	0	0	0	0	0	0	0	0.03	0.39	0
jgi|Schpo1|2|SPAC212.08c	-0.33712655	1.3559815	4.9199815	.	.	.	.	.	0	.	0	.	0	.	0.008	0.398	1	1	0.64	0	0	31039.33	278	-3	5.5291	6	92	144	77	44	166	42	21	21	1.37037037	0	0	0	1	1	1	1	0	1	0	1	21.82	23.6	0.695652174
jgi|Schpo1|1255|SPAPB24D3.06c	-0.33743995	-4.8896465	-0.5036465	.	.	.	.	.	0	.	0	.	0	.	0.002	0.267	0	0	0.32	0	0	34734.11	316	-6.5	5.0353	1	97	167	95	34	163	73	35	38	1.285714286	.	.	.	0	0	0	0	0	0	0	0	0.22	0.32	0
jgi|Schpo1|2666|SPBC713.07c	-0.33955422	-0.332485	5.487515	.	.	.	.	.	0	.	0	.	0	.	0	0.03	1	1	0.12	0	0	66025.52	577	-10	5.3865	7	142	281	137	84	294	158	78	80	1.81443299	1	0	0	1	1	1	1	1	1	0	0	10.25	10.54	0
jgi|Schpo1|2758|SPBC1709.03	-0.3592859	-3.3184775	2.5735225	.	.	.	.	.	0	.	0	.	0	.	0	0.018	1	1	0.16	1	0	47740.05	428	-7	5.1709	11	145	209	116	55	217	95	46	49	2	0	1	1	1	1	1	1	1	1	1	1	15.3	38.24	0
jgi|Schpo1|4464|SPCC16C4.10	-0.36123267	-2.156264	-0.500264	.	.	.	.	.	0	.	0	.	0	.	0.315	0.409	0	0	0.21	0	0	28351.44	257	-5	5.1705	3	69	137	84	28	139	68	33	35	1.24	.	.	.	0	0	0	0	0	0	0	0	0.02	0.04	0
jgi|Schpo1|4212|SPCC757.03c	-0.36123267	5.51287	-0.50113	.	.	.	loss_of_pathogenicity	PHI:8693	0	.	0	.	0	.	0.569	0.6	0	0	0.2	0	0	26743.37	244	-3.5	5.3473	3	76	133	70	29	136	59	29	30	1.072727273	.	.	.	0	0	0	0	0	0	0	0	0.17	0.32	0
jgi|Schpo1|765|urg2	-0.36165613	2.709688	-0.506312	.	.	.	.	.	0	.	0	.	0	.	0.919	0.617	0	0	0.32	0	0	22083.52	204	2	7.9985	1	67	115	69	15	112	41	22	19	1.263157895	.	.	.	0	0	0	0	0	0	0	0	0	0.15	0
jgi|Schpo1|3461|SPBC685.03	-0.371387	-0.31965	5.26635	.	.	.	.	.	0	.	0	.	0	.	0	0.069	1	1	0.78	0	0	47894.07	452	-15	3.8741	4	200	315	111	56	219	36	11	25	1.623188406	0	0	0	1	1	1	1	1	1	0	0	1.28	1.34	0
jgi|Schpo1|822|SPAC9G1.05	-0.37141925	-1.4152905	-0.4752905	.	.	.	reduced_virulence,loss_of_pathogenicity	PHI:6111,PHI:4677,PHI:4182,PHI:3514	0	.	0	.	0	.	0	0.01	0	0	0.5	0	0	65266.4	595	0	6.4953	15	208	341	166	72	310	138	73	65	1.285714286	.	.	.	0	0	0	0	0	0	0	0	0	0	0
jgi|Schpo1|4664|mug117	-0.37335292	7.533327	2.187327	.	.	.	.	.	0	.	0	.	0	.	1	0.891	1	1	0.42	1	0	21551.34	186	-2	5.2785	14	58	97	38	29	101	41	20	21	2.185185185	.	.	.	1	0	0	0	0	0	1	1	19.04	19.1	0.833333333
jgi|Schpo1|3536|SPBC2A9.02	-0.37394536	-1.643546	-0.491546	.	.	.	.	.	0	.	0	.	0	.	0.316	0.492	0	0	0.18	0	0	31516.09	295	-2.5	6.0314	3	102	160	104	27	171	66	34	32	0.819444444	.	.	.	0	0	0	0	0	0	0	0	0	0.01	0
jgi|Schpo1|4682|SPCC1322.10	-0.3921477	-3.425706	2.544294	.	.	.	.	.	0	.	0	.	0	.	0	0.005	1	1	0.75	1	0	25997.75	262	-9.5	3.6753	1	156	197	69	17	113	17	4	13	0.769230769	0	0	0	1	1	1	1	1	1	1	0	8.09	16.82	0
jgi|Schpo1|1076|mde5	-0.43323272	-0.4920395	5.2439605	.	.	.	.	.	0	.	0	.	0	GH13_21,GH13_32,GH13_9,GH13_13,GH13_39,GH13_11,GH13_41,GH13_1,GH13_37,GH13_15,GH13_2,GH13_3,GH13_24,GH13_6,GH13_7,GH13_12,GH13_36,GH13_28,GH13_10,GH13,GH13_20,GH13_14	0	0.044	1	1	0.13	0	0	58715.78	513	-15	4.9183	10	122	241	134	70	282	131	62	69	1.522222222	0	0	0	1	0	1	1	1	1	0	0	11.74	12.33	0
jgi|Schpo1|2599|gpt1	-0.4417405	-0.222024	4.633976	.	.	.	reduced_virulence	PHI:6227	0	.	0	.	0	GT8,GT24	0	0.024	1	1	0.03	0	0	165468.83	1448	-32.5	5.0047	15	362	670	406	186	718	396	189	207	2.078534031	0	0	0	1	0	1	1	1	1	0	0	3.36	3.36	0
jgi|Schpo1|1687|SPAC27E2.11c	-0.44209874	-10.183605	-4.483605	.	.	.	.	.	0	.	0	.	0	.	0	0.05	0	1	0.74	0	1	7989.92	81	1	7.9819	1	48	63	28	4	43	1	1	0	0.761904762	0	0	0	1	1	1	1	0	1	1	2	23.65	41.29	0.695652174
jgi|Schpo1|3860|SPBP8B7.26	-0.45089275	-5.8971035	-0.5031035	.	.	.	.	.	0	.	0	.	0	.	0	0.101	0	0	0.56	0	0	27489.62	262	20	11.0274	0	99	181	51	16	130	42	32	10	0.476190476	.	.	.	0	0	0	0	0	0	0	0	0	0	0
jgi|Schpo1|2302|SPAC1039.11c	-0.45656455	4.456355	5.282355	.	.	.	reduced_virulence,loss_of_pathogenicity	PHI:526,PHI:1071,PHI:6739	0	.	0	.	0	GH31	0	0.029	1	1	0.34	0	0	112714.05	995	-36.5	4.5143	12	283	532	250	168	553	189	82	107	1.458563536	0	0	0	1	1	1	1	1	1	0	0	16.11	16.27	0
jgi|Schpo1|3469|rec14	-0.46606478	-0.7837765	-0.4737765	.	.	.	reduced_virulence,loss_of_pathogenicity,unaffected_pathogenicity	PHI:6111,PHI:334,PHI:65,PHI:1015,PHI:4606,PHI:2826,PHI:2310,PHI:3514,PHI:316,PHI:2716,PHI:311,PHI:4677,PHI:4182,PHI:300	0	.	0	.	0	.	0.002	0.113	0	0	0.38	0	0	32935.83	302	-10.5	4.7965	6	104	170	92	39	164	71	33	38	1.064516129	.	.	.	0	0	0	0	0	0	0	0	0	0.12	0
jgi|Schpo1|4308|swp1	-0.46615496	-8.9009765	-4.4369765	.	.	.	.	.	0	.	0	.	0	.	0.016	0.24	0	1	0.22	0	1	29328.94	271	-2.5	5.5869	4	94	139	99	35	165	40	20	20	1.109090909	0	0	0	1	1	1	1	1	1	3	2	4.91	61.65	0
jgi|Schpo1|2321|SPAC186.02c	-0.4741936	-1.427509	-0.479509	.	.	.	.	.	0	.	0	.	0	.	0.338	0.504	0	0	0.71	0	0	36369.49	332	1.5	6.7478	9	99	187	108	38	179	78	42	36	1.722222222	.	.	.	0	0	0	0	0	0	0	0	0	0.47	0
jgi|Schpo1|355|SPAC22H12.05c	-0.47803336	-3.438307	2.501693	.	.	.	.	.	0	.	0	.	0	.	0	0.01	1	1	0.16	1	0	82589.21	728	-5	5.7497	2	182	349	232	87	381	172	86	86	2.141414141	0	0	1	1	1	1	1	1	1	1	1	1.38	24.06	0
jgi|Schpo1|85|SPAC24B11.07c	-0.47877696	-6.1139755	-0.5099755	.	.	.	.	.	0	.	0	.	0	.	0	0.066	0	0	0.05	0	0	62463.77	561	8.5	7.9592	7	161	295	138	47	268	131	73	58	1.239583333	.	.	.	0	0	0	0	0	0	0	0	0.23	0.23	0
jgi|Schpo1|4863|ero12	-0.48527995	-1.4497245	4.4902755	.	.	.	.	.	0	.	0	.	0	.	0	0.01	1	1	0.06	0	0	65435.83	567	2.5	6.7607	15	138	262	152	80	294	146	78	68	1.944444444	1	0	0	1	0	1	1	1	1	0	0	0	0.03	0
jgi|Schpo1|3496|SPBP19A11.02c	-0.49316624	-3.32695	2.62505	.	.	.	.	.	0	.	0	.	0	.	0	0.008	1	1	0.77	1	0	25351.36	244	1.5	6.7652	1	121	191	62	25	112	14	10	4	0.886363636	0	0	0	1	1	1	1	1	1	1	1	0.13	22.57	0
jgi|Schpo1|2644|pdf1	-0.49447608	-9.417266	-4.477266	.	.	.	reduced_virulence	PHI:4989,PHI:4988	0	.	0	.	0	.	0	0.01	0	1	0.17	0	1	71195.61	622	-2.5	6.2401	7	159	280	175	101	346	143	74	69	1.967032967	0	0	0	1	1	1	1	1	1	5	6	21.84	113.06	0.782608696
jgi|Schpo1|2299|SPAC1039.08	-0.49723807	1.178903	-0.499097	.	.	.	reduced_virulence	PHI:3526	0	.	0	.	0	.	0.605	0.508	0	0	0.33	0	0	29259.66	270	2.5	7.0841	5	89	150	98	25	157	60	33	27	0.870967742	.	.	.	0	0	0	0	0	0	0	0	0	0.11	0
jgi|Schpo1|941|byr3	-0.5081531	6.056749	-0.403251	.	.	.	reduced_virulence,unaffected_pathogenicity	PHI:1663,PHI:1670,PHI:2189	0	.	0	.	0	.	1	0.91	0	0	0.48	0	0	19342.51	179	9	7.9345	21	78	109	25	18	91	41	27	14	0.75	.	.	.	0	0	0	0	0	0	0	0	0	0	0
jgi|Schpo1|5061|SPCC1840.08c	-0.5092294	-3.305297	2.250703	.	.	.	.	.	0	.	0	.	0	.	0	0.074	1	1	0.06	1	0	64714.71	561	18.5	9.5425	3	137	244	173	81	290	146	86	60	2.222222222	1	0	0	1	0	1	1	1	1	1	1	1.72	21.56	0
jgi|Schpo1|1286|SPAC1786.02	-0.50943685	-2.20501	2.62699	.	.	.	reduced_virulence,unaffected_pathogenicity	PHI:2843,PHI:105,PHI:7231,PHI:228,PHI:9057,PHI:7259,PHI:3601,PHI:7565,PHI:3600	0	.	0	.	0	.	0	0.028	1	1	0.66	1	0	70570.49	644	-12.5	4.7837	8	221	386	177	80	344	112	52	60	1.123076923	0	0	0	1	1	1	1	1	1	1	0	10.59	20.13	0
jgi|Schpo1|4597|SPCC825.02	-0.51038516	-0.8626215	4.8613785	.	.	.	.	.	0	.	0	.	0	.	0	0.046	1	1	0	0	0	57075.03	506	-23.5	4.565	15	141	250	137	46	233	153	67	86	1.880597015	0	0	0	1	0	1	1	1	1	0	0	0.24	0.26	0
jgi|Schpo1|2585|SPBC947.09	-0.51094437	2.1015305	-0.4984695	.	.	.	loss_of_pathogenicity	PHI:8693	0	.	0	.	0	.	0.178	0.422	0	0	0.37	0	0	28534.22	261	-7.5	4.7807	4	79	148	76	32	144	69	32	37	1.245614035	.	.	.	0	0	0	0	0	0	0	0	0	0.04	0
jgi|Schpo1|643|ecm33	-0.53160095	-2.1864835	2.5195165	.	.	.	reduced_virulence	PHI:6079	0	.	0	.	0	.	0	0.049	1	1	0.83	1	0	43345.93	421	-24.5	3.6863	4	182	281	134	30	218	48	12	36	1.148148148	0	0	0	1	1	1	1	1	1	1	0	0	4.15	0
jgi|Schpo1|4911|meu10	-0.536154	-1.480385	2.505615	.	.	.	reduced_virulence	PHI:6079	0	.	0	.	0	.	0	0.169	1	1	0.59	1	0	45520.96	416	3.5	8.01	5	134	223	127	37	215	81	43	38	1.696969697	0	0	0	1	1	1	1	1	1	1	0	12.87	13.45	0
jgi|Schpo1|2150|rpl3002	-0.5438465	3.683858	-0.504142	.	.	.	.	.	0	.	0	.	0	.	0.961	0.737	0	0	0.49	0	0	12242.35	117	11	10.3957	2	47	67	43	8	68	26	19	7	0.967741935	.	.	.	0	0	0	0	0	0	0	0	0	0.02	0
jgi|Schpo1|1409|sxa1	-0.54651064	1.583517	2.529517	.	.	.	reduced_virulence,loss_of_pathogenicity,unaffected_pathogenicity	PHI:68,PHI:697,PHI:9400,PHI:6784,PHI:7932,PHI:72,PHI:7935,PHI:7931,PHI:6812,PHI:6790,PHI:17,PHI:9402,PHI:6813,PHI:6791,PHI:6789,PHI:7928,PHI:9401,PHI:7926,PHI:6811,PHI:7933,PHI:7934,PHI:7930,PHI:6783,PHI:6785,PHI:73	0	.	0	.	0	.	0	0.009	1	1	0.78	1	0	56852.66	533	-26.5	4.0684	5	218	338	164	60	274	84	30	54	1.347826087	0	0	0	1	1	1	1	1	1	1	1	0.63	15.46	0
jgi|Schpo1|4395|SPCC970.02	-0.5481989	-1.06565	4.87435	.	.	.	.	.	0	.	0	.	0	GH76	0	0.01	1	1	0.77	0	0	49135.08	442	-17.5	4.2119	7	155	242	126	70	258	68	26	42	1.210526316	0	0	0	1	1	1	1	1	1	0	0	1.9	5.02	0
jgi|Schpo1|2393|SPBC1198.06c	-0.5849092	-10.15825	-4.33225	.	.	.	.	.	0	.	0	.	0	GH76	0	0.029	0	1	0.8	0	1	52038.7	466	-26	3.9409	7	170	263	124	77	263	71	23	48	1.373626374	0	0	0	1	1	1	1	0	1	2	3	29.42	66.18	0.95
jgi|Schpo1|1259|agl1	-0.58653164	0.8318085	5.5738085	.	.	.	reduced_virulence	PHI:6739	0	.	0	.	0	GH31	0	0.043	1	1	0.46	0	0	108720.07	969	-45.5	4.2218	8	291	537	254	150	536	163	63	100	1.471590909	0	0	0	1	0	1	1	1	1	0	1	18.61	20.43	0.782608696
jgi|Schpo1|5115|SPCP1E11.10	-0.58659047	-5.0016115	-0.5016115	.	.	.	.	.	0	.	0	.	0	.	0.069	0.181	0	0	0.25	0	0	22863.49	207	-14.5	4.3214	1	55	109	65	16	102	62	25	37	1.268292683	.	.	.	0	0	0	0	0	0	0	0	0	0	0
jgi|Schpo1|3291|mbx1	-0.5949061	-6.100702	-0.508702	.	.	.	.	.	0	.	0	.	0	.	0	0.068	0	0	0.2	0	0	50907.18	457	-4.5	5.9023	3	133	267	102	45	195	112	57	55	1.493333333	.	.	.	0	0	0	0	0	0	0	0	0	0	0
jgi|Schpo1|5064|csl4	-0.6003865	6.035485	-0.532515	.	.	.	reduced_virulence	PHI:1606,PHI:804	0	.	0	.	0	.	0.998	0.93	0	0	0.39	0	0	19889.61	181	2	7.8446	2	52	102	54	13	93	45	24	21	1.264705882	.	.	.	0	0	0	0	0	0	0	0	0	0.02	0
jgi|Schpo1|2575|fkh1	-0.60272753	9.503856	-0.596144	.	.	.	increased_virulence_(hypervirulence),reduced_virulence,unaffected_pathogenicity	PHI:548,PHI:2305	0	.	0	.	0	.	0.985	0.865	0	0	0.49	0	0	12042.78	112	1.5	7.9937	1	35	63	26	10	64	26	14	12	1	.	.	.	0	0	0	0	0	0	0	0	0.01	0.03	0
jgi|Schpo1|873|cnx1	-0.6088973	1.7285935	2.5545935	.	.	.	reduced_virulence,loss_of_pathogenicity,unaffected_pathogenicity	PHI:4926,PHI:2306,PHI:2114	0	.	0	.	0	.	0	0.029	1	1	0.13	1	0	63466.06	560	-53.5	4.1253	6	123	276	140	68	303	168	60	108	1.148760331	0	0	0	1	1	1	1	1	1	1	1	0.02	22.41	0
jgi|Schpo1|703|tim14	-0.61183524	4.3370865	3.7430865	.	.	.	.	.	0	.	0	.	0	.	0.658	0.441	1	1	0.16	0	0	15270.77	140	15	11.2523	0	47	70	48	11	76	36	26	10	1.029411765	.	.	.	1	1	1	0	0	1	0	0	12.48	12.48	0
jgi|Schpo1|4440|rpl1202	-0.61335087	4.6242955	-0.5057045	.	.	.	.	.	0	.	0	.	0	.	0.999	0.856	0	0	0.14	0	0	17666.45	165	6	10.0735	1	49	91	54	7	87	49	28	21	1.025	.	.	.	0	0	0	0	0	0	0	0	0.08	0.13	0
jgi|Schpo1|4467|rpl1201	-0.61335087	4.6242955	-0.5057045	.	.	.	.	.	0	.	0	.	0	.	0.999	0.856	0	0	0.14	0	0	17666.45	165	6	10.0735	1	49	91	54	7	87	49	28	21	1.025	.	.	.	0	0	0	0	0	0	0	0	0.08	0.13	0
jgi|Schpo1|403|sod1	-0.6153488	9.7299075	-0.5380925	.	.	.	reduced_virulence,loss_of_pathogenicity,unaffected_pathogenicity	PHI:2314,PHI:318,PHI:2806,PHI:769,PHI:271,PHI:422,PHI:330,PHI:7230,PHI:2813,PHI:5588,PHI:6198	0	.	0	.	0	.	1	0.878	0	0	0.73	0	0	15912.59	154	-1	6.2126	2	59	100	48	12	80	36	19	17	0.894736842	.	.	.	0	0	0	0	0	0	0	0	0	0.25	0
jgi|Schpo1|1054|ini1	-0.62069297	5.1724085	-0.2995915	.	.	.	.	.	0	.	0	.	0	.	1	0.912	0	0	0.16	0	0	13267.2	117	3.5	7.6464	13	40	64	21	12	62	37	21	16	1.142857143	.	.	.	0	0	0	0	0	0	0	0	0	0	0
jgi|Schpo1|653|thi4	-0.62485087	-6.075255	-0.345255	.	.	.	.	.	0	.	0	.	0	.	0	0.045	0	0	0.24	0	0	55565.91	518	-1	6.3459	10	169	281	196	33	292	118	61	57	1.171171171	.	.	.	0	0	0	0	0	0	0	0	0.83	0.93	0
jgi|Schpo1|3395|mug164	-0.6282689	-6.0966005	-0.5046005	.	.	.	.	.	0	.	0	.	0	.	0	0.068	0	0	0.6	0	0	55388.71	517	48	12.3182	0	200	327	128	17	196	108	81	27	1.043478261	.	.	.	0	0	0	0	0	0	0	0	0	0	0
jgi|Schpo1|3745|rsc1	-0.63081807	-6.2416725	-0.5056725	.	.	.	.	.	0	.	0	.	0	.	0	0.044	0	0	0.02	0	0	90132.25	803	9	7.6187	5	233	429	194	91	382	200	109	91	1.35971223	.	.	.	0	0	0	0	0	0	0	0	0	0	0
jgi|Schpo1|1146|rpp101	-0.637583	-5.7877005	-0.5017005	.	.	.	.	.	0	.	0	.	0	.	0.004	0.115	0	0	0.32	0	0	11141.33	109	-17	3.6831	0	44	61	43	5	64	31	7	24	0.540540541	.	.	.	0	0	0	0	0	0	0	0	0.17	1.29	0
jgi|Schpo1|4001|rpp102	-0.637583	-5.6013505	-0.5013505	.	.	.	.	.	0	.	0	.	0	.	0.024	0.126	0	0	0.31	0	0	11171.36	110	-16	3.7149	0	47	61	45	5	65	30	7	23	0.512820513	.	.	.	0	0	0	0	0	0	0	0	0.09	0.74	0
jgi|Schpo1|3976|SPBC26H8.13c	-0.6441597	5.2353775	-0.3146225	.	.	.	.	.	0	.	0	.	0	.	1	0.925	0	0	0.39	0	0	14087.35	124	15	9.1267	13	42	66	22	15	61	36	27	9	1.619047619	.	.	.	0	0	0	0	0	0	0	0	0	0	0
jgi|Schpo1|1265|SPAC31G5.02	-0.6478246	-2.1673545	2.6206455	.	.	.	.	.	0	.	0	.	0	.	0.007	0.195	1	1	0.5	1	0	26431.95	232	-10	4.4106	3	66	114	59	37	132	48	20	28	1.318181818	0	0	0	1	1	1	1	1	1	1	1	0.14	19.57	0
jgi|Schpo1|3464|rps001	-0.654992	-4.481646	-0.509646	.	.	.	.	.	0	.	0	.	0	.	0.086	0.252	0	0	0.19	0	0	31759.72	292	-6.5	4.9518	3	100	168	108	25	162	74	35	39	0.776315789	.	.	.	0	0	0	0	0	0	0	0	0	0.05	0
jgi|Schpo1|3326|map4	-0.66227055	-0.381655	5.354345	.	.	.	.	.	0	.	0	.	0	.	0	0.044	1	1	0.69	0	0	98663.75	948	-39	3.9027	6	470	677	235	81	413	94	29	65	1.338129496	0	0	0	1	0	1	1	1	1	0	0	0.18	0.25	0
jgi|Schpo1|1005|zym1	-0.666405	5.6170395	0.4930395	.	.	.	.	.	0	.	0	.	0	.	1	0.854	0	0	0.62	0	0	5316.1	50	4.5	8.0651	12	27	33	3	1	20	15	10	5	1.571428571	.	.	.	0	0	0	0	0	0	0	0	0	0	0
jgi|Schpo1|5114|rpp103	-0.6695901	-5.6851005	-0.5011005	.	.	.	.	.	0	.	0	.	0	.	0.009	0.127	0	0	0.3	0	0	11216.45	109	-16	3.7787	0	45	58	43	5	62	32	8	24	0.583333333	.	.	.	0	0	0	0	0	0	0	0	0.06	0.44	0
jgi|Schpo1|4758|SPCC188.14	-0.67244154	0.2336975	5.4836975	.	.	.	.	.	0	.	0	.	0	.	0.021	0.104	1	1	0.49	0	0	9297.87	79	4	9.991	1	18	39	21	14	48	10	7	3	2.333333333	0	0	0	1	1	1	1	1	1	0	0	5.57	8.99	0
jgi|Schpo1|176|SPAC13C5.05c	-0.67376053	-6.3663195	-0.5043195	.	.	.	.	.	0	.	0	.	0	.	0	0.023	0	0	0.33	0	0	56347.26	518	-2	6.1235	7	169	284	172	50	283	120	61	59	1.157407407	.	.	.	0	0	0	0	0	0	0	0	0.14	0.17	0
jgi|Schpo1|1032|cpc2	-0.673811	-1.0324705	-0.3504705	.	.	.	reduced_virulence,loss_of_pathogenicity	PHI:6111,PHI:334,PHI:1015,PHI:4606,PHI:300,PHI:3514,PHI:2826,PHI:2310,PHI:316,PHI:311,PHI:4677,PHI:4182,PHI:65	0	.	0	.	0	.	0	0.053	0	0	0.32	0	0	34851.02	314	-5	5.5394	7	107	179	86	40	158	74	37	37	1.224489796	.	.	.	0	0	0	0	0	0	0	0	0	0	0
jgi|Schpo1|3892|SPBC31F10.02	-0.69253373	3.715354	-0.574646	.	.	.	.	.	0	.	0	.	0	.	0.975	0.74	0	0	0.67	0	0	17181.57	161	3	7.3754	4	58	92	52	17	88	32	19	13	1.161290323	.	.	.	0	0	0	0	0	0	0	0	0.13	2.27	0
jgi|Schpo1|4214|SPCC757.05c	-0.7090517	-0.9162785	4.9037215	.	.	.	.	.	0	.	0	.	0	.	0	0.03	1	1	0.12	0	0	44283.57	400	-11.5	4.8692	3	110	195	127	48	228	94	44	50	1.328947368	0	0	0	1	1	1	1	0	1	0	1	20.44	20.53	0.95
jgi|Schpo1|2696|ecl2	-0.71319205	4.1642495	-0.3597505	.	.	.	.	.	0	.	0	.	0	.	0.997	0.757	0	0	0.62	0	0	9216.42	84	1.5	7.123	7	35	48	17	9	42	17	10	7	1	.	.	.	0	0	0	0	0	0	0	0	0	0.02	0
jgi|Schpo1|1125|SPAC4F8.11	-0.71955043	-1.366918	-0.534918	.	.	.	reduced_virulence,loss_of_pathogenicity	PHI:6111,PHI:4677,PHI:3514	0	.	0	.	0	.	0	0.028	0	0	0.36	0	0	93227.9	846	5	7.0054	20	274	483	242	87	416	181	97	84	1.625954198	.	.	.	0	0	0	0	0	0	0	0	0	0.03	0
jgi|Schpo1|32|isp3	-0.72084373	4.591299	-0.454701	.	.	.	.	.	0	.	0	.	0	.	1	0.841	0	0	0.36	0	0	19696.03	182	2.5	7.037	10	66	110	42	19	94	52	29	23	0.735849057	.	.	.	0	0	0	0	0	0	0	0	0	0.12	0
jgi|Schpo1|486|SPAC22A12.17c	-0.72415733	3.081645	-0.488355	.	.	.	reduced_virulence,loss_of_pathogenicity,increased_virulence_(hypervirulence),unaffected_pathogenicity,lethal	PHI:9460,PHI:5272,PHI:2835,PHI:5271,PHI:784,PHI:2247,PHI:2312,PHI:2844,PHI:2802,PHI:3866,PHI:7511,PHI:4077,PHI:8929,PHI:59,PHI:7696,PHI:2022,PHI:2269,PHI:6957,PHI:3301,PHI:5440,PHI:7485,PHI:8927,PHI:2836,PHI:685	0	.	0	.	0	.	0.954	0.641	0	0	0.67	0	0	27897.67	261	1	6.7351	6	93	152	87	30	153	50	27	23	1.153846154	.	.	.	0	0	0	0	0	0	0	0	1.27	1.46	0
jgi|Schpo1|1719|mnl1	-0.7266538	-0.8751255	5.0708745	.	.	.	unaffected_pathogenicity	PHI:2510	0	.	0	.	0	GH47	0	0.009	1	1	0.47	0	0	89318.44	787	-13.5	5.1193	12	208	385	230	118	437	174	84	90	1.795275591	1	0	0	1	0	1	1	1	1	0	0	4.67	4.79	0
jgi|Schpo1|2423|rpl4301	-0.7284655	3.5613095	-0.5006905	.	.	.	.	.	0	.	0	.	0	.	0.995	0.682	0	0	0.63	0	0	10422.21	94	17.5	11.4132	5	38	52	25	7	49	26	22	4	0.904761905	.	.	.	0	0	0	0	0	0	0	0	0.01	0.42	0
jgi|Schpo1|2840|prs5	-0.7316643	-3.945478	-0.495478	.	.	.	unaffected_pathogenicity	PHI:4732	0	.	0	.	0	.	0.032	0.393	0	0	0.27	0	0	37338.02	341	1	6.6065	9	101	182	119	38	194	80	44	36	1.242424242	.	.	.	0	0	0	0	0	0	0	0	0	0.01	0
jgi|Schpo1|3746|SPBC4B4.04	-0.73329026	-6.053731	-0.515731	.	.	.	.	.	0	.	0	.	0	.	0	0.077	0	0	0.25	0	0	63496.95	576	19	9.6677	7	181	317	159	59	298	128	75	53	1.2265625	.	.	.	0	0	0	0	0	0	0	0	0	0.01	0
jgi|Schpo1|3026|mlo3	-0.7336564	-0.2797555	-0.5077555	.	.	.	.	.	0	.	0	.	0	.	0.687	0.351	0	0	0.07	0	0	21790.89	199	19	10.9193	1	66	107	53	7	88	63	41	22	1.204545455	.	.	.	0	0	0	0	0	0	0	0	0	0	0
jgi|Schpo1|1370|SPAC6G10.09	-0.7348493	-1.22244	4.60356	.	.	.	.	.	0	.	0	.	0	GH142,GH37,GH63	0	0.029	1	1	0.24	0	0	92889.6	808	-35	4.5737	6	197	373	201	124	432	214	94	120	1.481751825	0	0	0	1	0	1	1	1	1	0	1	16.9	16.94	0.782608696
jgi|Schpo1|639|SPAC167.09	-0.7439184	3.3447475	2.5047475	.	.	.	.	.	0	.	0	.	0	.	0.915	0.225	1	1	0.25	1	0	19994.75	178	5.5	9.1005	3	39	83	67	20	110	29	18	11	1.933333333	1	1	0	1	1	1	1	1	1	1	1	17.8	41	0
jgi|Schpo1|1074|emc1	-0.74724895	-3.2911205	2.2648795	.	.	.	.	.	0	.	0	.	0	.	0	0.074	1	1	0.49	1	0	100924.75	885	-18	4.9499	2	216	429	272	127	468	196	93	103	2.347457627	0	0	0	1	0	1	1	1	1	1	1	0.44	16.25	0
jgi|Schpo1|4913|SPCC1223.14	-0.7528379	-2.9384245	-0.5004245	.	.	.	reduced_virulence	PHI:7654	0	.	0	.	0	.	0	0.427	0	0	0.32	0	0	42324.85	395	2.5	6.9417	8	142	228	112	32	211	95	51	44	0.893617021	.	.	.	0	0	0	0	0	0	0	0	0	0.38	0
jgi|Schpo1|1500|deb1	-0.7691347	-5.8319	-0.5099	.	.	.	.	.	0	.	0	.	0	.	0	0.113	0	0	0.25	0	0	51766.44	478	12	7.9287	9	164	293	125	44	232	102	62	40	0.773913043	.	.	.	0	0	0	0	0	0	0	0	0	0.01	0
jgi|Schpo1|5117|ade5	-0.78475016	8.189752	2.983752	.	.	.	reduced_virulence,unaffected_pathogenicity	PHI:8652	0	.	0	.	0	.	0.998	0.703	1	1	0.22	0	0	22251.95	207	2	6.834	1	60	99	87	18	124	49	28	21	1.058823529	.	.	.	0	1	0	0	0	1	0	0	0.12	0.14	0
jgi|Schpo1|2942|rpl4302	-0.785678	1.6656785	-0.5003215	.	.	.	.	.	0	.	0	.	0	.	0.962	0.399	0	0	0.62	0	0	10380.15	94	17.5	11.5971	4	40	51	25	7	48	26	22	4	0.80952381	.	.	.	0	0	0	0	0	0	0	0	0.01	0.18	0
jgi|Schpo1|2325|SPAC186.06	-0.7914506	4.129674	-0.448326	.	.	.	.	.	0	.	0	.	0	.	0.994	0.769	0	0	0.85	0	0	19627.49	184	-0.5	6.2012	8	61	105	57	19	111	29	15	14	1.425	.	.	.	0	0	0	0	0	0	0	0	0	0.04	0
jgi|Schpo1|4155|SPBC1539.07c	-0.79634154	1.679756	-0.512244	.	.	.	reduced_virulence,increased_virulence_(hypervirulence),unaffected_pathogenicity	PHI:2256,PHI:668,PHI:6517,PHI:2255,PHI:881,PHI:4903,PHI:5034,PHI:9519,PHI:3277,PHI:9524,PHI:4616,PHI:7708	0	.	0	.	0	.	0.029	0.503	0	0	0.35	0	0	40444.46	378	1.5	6.6906	17	134	219	117	39	223	91	49	42	0.953488372	.	.	.	0	0	0	0	0	0	0	0	0	4.45	0
jgi|Schpo1|2394|SPBC1198.07c	-0.7983528	-3.2959	2.5301	.	.	.	.	.	0	.	0	.	0	GH76	0	0.029	1	1	0.72	1	0	48876.82	442	-31	3.7911	6	172	259	111	75	242	67	19	48	1.325301205	0	0	0	1	1	1	1	1	1	1	1	11.46	36.35	0
jgi|Schpo1|5120|SPCC569.06	-0.79962057	-10.193318	-4.319318	.	.	.	.	.	0	.	0	.	0	.	0	0.021	0	1	0.24	0	1	54260.27	478	3	7.0808	11	123	219	150	77	290	101	54	47	1.802631579	0	0	0	1	1	1	1	1	1	7	6	0.04	141.14	0
jgi|Schpo1|3630|ade1	-0.80206466	-5.438011	-0.492011	.	.	.	reduced_virulence	PHI:744,PHI:3942,PHI:7446	0	.	0	.	0	.	0	0.009	0	0	0.1	0	0	85231.47	788	-13.5	5.2848	13	237	436	252	75	454	198	97	101	1.063583815	.	.	.	0	0	0	0	0	0	0	0	0	0.01	0
jgi|Schpo1|3970|thi2	-0.8026614	-3.499149	-0.529149	.	.	.	.	.	0	.	0	.	0	.	0.018	0.487	0	0	0.23	0	0	35274.5	328	-1	6.2454	2	110	185	111	32	195	74	38	36	0.831325301	.	.	.	0	0	0	0	0	0	0	0	0	15.4	0
jgi|Schpo1|4729|gdh1	-0.80441284	-4.413767	-0.507767	.	.	.	.	.	0	.	0	.	0	.	0	0.349	0	0	0.17	0	0	48789.53	451	5	7.4349	7	153	237	134	48	257	108	59	49	0.973214286	.	.	.	0	0	0	0	0	0	0	0	0	0.08	0
jgi|Schpo1|1937|mug157	-0.80855083	-0.088386	4.839614	.	.	.	reduced_virulence	PHI:7968,PHI:785	0	.	0	.	0	GH125	0	0.012	1	1	0.17	0	0	57153.22	509	-5	5.7721	6	140	255	154	67	285	113	57	56	1.22	0	0	0	1	1	1	1	1	1	0	0	8.44	8.53	0
jgi|Schpo1|737|SPAC17A5.10	-0.81805897	-3.8963	-0.4943	.	.	.	.	.	0	.	0	.	0	.	0.367	0.066	0	0	0.72	0	0	24069.58	224	10	9.0978	8	86	150	34	26	124	33	22	11	0.68115942	.	.	.	0	0	0	0	0	0	0	0	0	0	0
jgi|Schpo1|4041|SPBC56F2.08c	-0.8275998	-6.460212	-0.514212	.	.	.	.	.	0	.	0	.	0	.	0	0.009	0	0	0.13	0	0	72822.43	661	13.5	8.3711	9	204	341	215	68	356	134	78	56	1.266129032	.	.	.	0	0	0	0	0	0	0	0	0.29	0.34	0
jgi|Schpo1|730|mde10	-0.83892024	2.712198	2.500198	.	.	.	.	.	0	.	1	PF00200	0	.	0	0.202	1	1	0.42	1	0	56439.74	512	-10	5.3036	38	184	288	125	58	262	118	58	60	1.493333333	0	0	0	1	1	1	1	1	1	1	0	6.52	20.1	0
jgi|Schpo1|4080|gas4	-0.8492558	3.127896	2.501896	.	.	.	reduced_virulence,loss_of_pathogenicity,unaffected_pathogenicity	PHI:6530,PHI:522,PHI:33,PHI:6713,PHI:6712,PHI:6711,PHI:434,PHI:6715,PHI:6714,PHI:2808	0	.	0	.	0	GH5,GH5_19,GH158,GH72	0	0.271	1	1	0.32	1	0	50762.98	456	-2.5	6.1362	7	143	249	114	65	240	111	57	54	1.494382022	0	0	0	1	1	1	1	1	1	1	0	9.89	11.41	0
jgi|Schpo1|3543|SPBC2A9.13	-0.8570708	4.826897	-0.447103	.	.	.	.	.	0	.	0	.	0	.	1	0.879	0	0	0.63	0	0	5157.05	48	2	9.1692	1	14	27	17	3	29	10	6	4	1.4	.	.	.	0	0	0	0	0	0	0	0	0.35	0.35	0
jgi|Schpo1|640|ire1	-0.8594496	-10.6862545	-4.7462545	.	.	.	increased_virulence_(hypervirulence),reduced_virulence,loss_of_pathogenicity,unaffected_pathogenicity,lethal	PHI:230,PHI:5479,PHI:6315,PHI:1235,PHI:1189,PHI:2330,PHI:1192,PHI:4942,PHI:266,PHI:1248,PHI:7240,PHI:9201,PHI:4679,PHI:263,PHI:2268,PHI:9481,PHI:4941,PHI:3987,PHI:6317,PHI:1231,PHI:3889,PHI:1082,PHI:2367,PHI:406,PHI:1196,PHI:245,PHI:56,PHI:1032,PHI:5428,PHI:2272,PHI:483,PHI:161,PHI:1266,PHI:9453,PHI:2429,PHI:417,PHI:1233,PHI:2810,PHI:7392,PHI:6622,PHI:448,PHI:4028,PHI:7663,PHI:2230,PHI:2120,PHI:2…	0	.	0	.	0	.	0	0.01	0	1	0.17	0	1	121223.42	1072	2	6.6054	9	286	530	301	149	537	261	140	121	2.06993007	1	0	0	1	1	1	1	0	1	1	2	19.94	67.54	0.695652174
jgi|Schpo1|3119|leu1	-0.86231655	-0.6915085	-0.5015085	.	.	.	reduced_virulence,loss_of_pathogenicity,unaffected_pathogenicity	PHI:8963,PHI:9319,PHI:8862,PHI:9353,PHI:9354,PHI:415,PHI:504	0	.	0	.	0	.	0.001	0.134	0	0	0.16	0	0	39732.85	371	-5.5	5.1923	7	118	202	133	24	218	95	46	49	0.811111111	.	.	.	0	0	0	0	0	0	0	0	0	0.03	0
jgi|Schpo1|4735|rpl6	-0.8639205	0.883092	-0.502908	.	.	.	.	.	0	.	0	.	0	.	0.741	0.49	0	0	0.35	0	0	21247.93	195	22	10.9237	1	57	106	69	16	114	53	38	15	0.963636364	.	.	.	0	0	0	0	0	0	0	0	0.88	1.24	0
jgi|Schpo1|4358|cap1	-0.86394256	-1.298893	-0.508893	.	.	.	reduced_virulence,loss_of_pathogenicity,unaffected_pathogenicity	PHI:210,PHI:9064,PHI:324,PHI:7111	0	.	0	.	0	.	0	0.035	0	0	0.06	0	0	60243.4	551	2.5	6.818	7	170	306	150	43	268	135	72	63	1.259615385	.	.	.	0	0	0	0	0	0	0	0	0	0.14	0
jgi|Schpo1|4462|sts5	-0.8643108	-1.3413	-0.5033	.	.	.	reduced_virulence,increased_virulence_(hypervirulence),loss_of_pathogenicity	PHI:9183,PHI:862	0	.	0	.	0	.	0	0.027	0	0	0.07	0	0	117603.51	1066	14	7.5466	9	330	588	304	108	532	247	138	109	0.955665025	.	.	.	0	0	0	0	0	0	0	0	0	0.02	0
jgi|Schpo1|1703|SPAC19G12.04	-0.87398976	3.3069465	-0.5150535	.	.	.	.	.	0	.	0	.	0	.	0.872	0.765	0	0	0.46	0	0	20890.4	191	-3.5	5.2274	2	65	108	53	24	100	41	20	21	1.045454545	.	.	.	0	0	0	0	0	0	0	0	0	0.12	0
jgi|Schpo1|1394|SPAPB1E7.04c	-0.87779	4.428235	5.362235	.	.	.	reduced_virulence,increased_virulence_(hypervirulence)	PHI:2388	0	.	0	.	0	GH18	0	0.011	1	1	0.74	0	0	123387.87	1236	-24	4.3665	6	728	940	326	71	493	113	47	66	0.955	1	0	0	1	0	1	1	1	1	0	0	0.39	0.82	0
jgi|Schpo1|993|SPAC17G8.08c	-0.8794254	-8.0465405	-4.6565405	.	.	.	.	.	0	.	0	.	0	.	0.049	0.386	0	1	0.11	0	1	31301.88	287	8	9.0227	3	91	139	104	38	182	56	34	22	1.290322581	0	0	0	1	1	1	1	0	1	6	7	19.29	132.63	0.722222222
jgi|Schpo1|4882|zta1	-0.882118	1.9121415	-0.5378585	.	.	.	reduced_virulence,increased_virulence_(hypervirulence),unaffected_pathogenicity	PHI:5034,PHI:2256,PHI:6517,PHI:9519,PHI:587,PHI:9524,PHI:7708	0	.	0	.	0	.	0.122	0.453	0	0	0.46	0	0	34947.32	329	5	8.1067	4	115	188	130	30	200	68	38	30	0.963855422	.	.	.	0	0	0	0	0	0	0	0	0.01	0.28	0
jgi|Schpo1|35|SPAC1F8.07c	-0.88329256	-6.438905	-0.498905	.	.	.	.	.	0	.	0	.	0	.	0	0.01	0	0	0.13	0	0	61547.22	568	-9	5.2569	10	186	306	192	58	333	125	61	64	0.957746479	.	.	.	0	0	0	0	0	0	0	0	0.01	5.55	0
jgi|Schpo1|4844|SPCC191.05c	-0.8925863	2.952907	-0.503093	.	.	.	.	.	0	.	0	.	0	.	0.855	0.721	0	0	0.13	0	0	22924.2	211	-3.5	5.1268	4	67	111	59	20	124	58	28	30	0.724137931	.	.	.	0	0	0	0	0	0	0	0	0	0.03	0
jgi|Schpo1|285|sxa2	-0.8991632	-0.8376275	5.1083725	.	.	.	.	.	0	.	0	.	0	.	0	0.009	1	1	0.4	0	0	56614.53	507	-16.5	4.5232	7	165	261	137	69	264	93	40	53	1.602409639	0	1	0	1	1	1	1	1	1	0	0	2.69	2.87	0
jgi|Schpo1|2522|sec11	-0.90593463	1.8142985	2.5702985	.	.	.	.	.	0	.	0	.	0	.	0.575	0.299	1	1	0.14	1	0	21402.94	189	-2.5	5.2456	1	39	86	62	22	112	41	20	21	1.827586207	0	0	0	1	1	1	1	1	1	0	1	7.65	27.31	0
jgi|Schpo1|4790|adh1	-0.9066782	1.916109	-0.503891	.	.	.	reduced_virulence,increased_virulence_(hypervirulence),unaffected_pathogenicity	PHI:2256,PHI:668,PHI:6517,PHI:881,PHI:4903,PHI:5034,PHI:9519,PHI:3277,PHI:9524,PHI:4616,PHI:7708	0	.	0	.	0	.	0.033	0.537	0	0	0.34	0	0	37396.35	350	3	6.9014	10	118	194	116	36	218	81	45	36	0.795698925	.	.	.	0	0	0	0	0	0	0	0	0	0.18	0
jgi|Schpo1|1225|SPACUNK4.16c	-0.91030496	2.599797	3.539797	.	.	.	reduced_virulence,increased_virulence_(hypervirulence),loss_of_pathogenicity,unaffected_pathogenicity	PHI:242,PHI:130,PHI:1064,PHI:4627,PHI:650,PHI:322,PHI:6973,PHI:2172,PHI:7121,PHI:6972,PHI:4144,PHI:7226,PHI:2265	0	.	0	.	0	GT20	0	0.01	1	1	0.01	0	0	106817.93	944	-5.5	6.1974	14	257	469	266	119	475	245	127	118	1.548387097	.	.	.	1	0	1	0	0	1	0	0	0.05	0.05	0
jgi|Schpo1|828|SPAC9G1.10c	-0.919691	-6.258307	-0.504307	.	.	.	.	.	0	.	0	.	0	.	0	0.041	0	0	0.09	0	0	131274.36	1191	20.5	8.3028	15	370	675	306	114	581	274	154	120	1.275362319	.	.	.	0	0	0	0	0	0	0	0	0	0.22	0
jgi|Schpo1|3342|nak1	-0.92672235	-6.437736	-0.503736	.	.	.	reduced_virulence,loss_of_pathogenicity,unaffected_pathogenicity,lethal	PHI:1005,PHI:2158,PHI:6837,PHI:4626,PHI:2271,PHI:4942,PHI:2327,PHI:6084,PHI:9201,PHI:9481,PHI:5536,PHI:1043,PHI:4779,PHI:3917,PHI:4057,PHI:4941,PHI:107,PHI:6317,PHI:7280,PHI:5427,PHI:1082,PHI:56,PHI:1083,PHI:2272,PHI:1266,PHI:1194,PHI:149,PHI:1223,PHI:1269,PHI:1031,PHI:9220,PHI:342,PHI:1183,PHI:1244,PHI:6622,PHI:7663,PHI:6085,PHI:170,PHI:1258,PHI:2438,PHI:2163,PHI:690,PHI:1265,PHI:8735,PHI:1232,P…	0	.	0	.	0	.	0	0.011	0	0	0.06	0	0	71120.29	652	-1.5	6.3501	8	214	353	180	51	316	156	81	75	1.225	.	.	.	0	0	0	0	0	0	0	0	0	0.13	0
jgi|Schpo1|2439|SPBC1773.06c	-0.9292752	1.2602685	-0.5057315	.	.	.	reduced_virulence,increased_virulence_(hypervirulence),unaffected_pathogenicity	PHI:5034,PHI:2255,PHI:6517,PHI:587,PHI:4903,PHI:9524,PHI:881,PHI:7708	0	.	0	.	0	.	0.012	0.449	0	0	0.4	0	0	37320.82	346	-1	6.3373	5	107	188	114	39	204	76	40	36	1.048780488	.	.	.	0	0	0	0	0	0	0	0	0	1.4	0
jgi|Schpo1|4022|sec13	-0.93042016	-1.033907	-0.471907	.	.	.	reduced_virulence,loss_of_pathogenicity	PHI:3514,PHI:4182	0	.	0	.	0	.	0.001	0.072	0	0	0.64	0	0	32568.45	297	-7	5.1114	7	104	172	86	39	160	66	32	34	0.888888889	.	.	.	0	0	0	0	0	0	0	0	0	0.01	0
jgi|Schpo1|481|dak1	-0.9309869	-6.3946025	-0.5026025	.	.	.	.	.	0	.	0	.	0	.	0	0.018	0	0	0.09	0	0	62316.49	580	-2	6.2881	5	180	314	188	46	317	167	86	81	1.092307692	.	.	.	0	0	0	0	0	0	0	0	0	0.21	0
jgi|Schpo1|2294|SPAC1039.03	-0.9385491	-4.119901	-0.501901	.	.	.	.	.	0	.	0	.	0	CE10	0.006	0.391	0	0	0.29	0	0	37364.57	341	-4.5	5.577	11	104	198	101	41	200	72	36	36	1.024096386	.	.	.	0	0	0	0	0	0	0	0	0	0.03	0
jgi|Schpo1|4696|wbp1	-0.9437099	-3.2753155	2.5266845	.	.	.	.	.	0	.	0	.	0	.	0	0.033	1	1	0.12	1	0	48898.6	437	-7	5.1466	4	121	215	130	57	242	95	46	49	1.280487805	0	0	0	1	1	1	1	1	1	1	1	0.39	23.11	0
jgi|Schpo1|3362|uge1	-0.94979876	-3.7153215	-0.4993215	.	.	.	increased_virulence_(hypervirulence),reduced_virulence,loss_of_pathogenicity,unaffected_pathogenicity,lethal	PHI:1133,PHI:9264,PHI:3281,PHI:2589,PHI:5267,PHI:4819	0	.	0	.	0	.	0.004	0.46	0	0	0.47	0	0	39233.55	355	3.5	7.0377	7	103	197	106	44	198	85	47	38	1.219178082	.	.	.	0	0	0	0	0	0	0	0	0.49	0.5	0
jgi|Schpo1|1373|ace2	-0.95810527	-5.449566	-0.509566	.	.	.	reduced_virulence	PHI:3867,PHI:8717	0	.	0	.	0	.	0	0.01	0	0	0.18	0	0	59842.28	533	-10	5.5342	17	159	284	116	69	241	132	66	66	1.488372093	.	.	.	0	0	0	0	0	0	0	0	0	0	0
jgi|Schpo1|106|yam8	-0.9606501	1.1084285	2.0544285	.	.	.	reduced_virulence,loss_of_pathogenicity,unaffected_pathogenicity	PHI:3901,PHI:2274,PHI:2093,PHI:2350,PHI:8782,PHI:9406,PHI:3205	0	.	0	.	0	.	0	0.009	1	1	0.82	1	0	53888.28	486	-22.5	3.9258	14	170	277	135	78	279	58	18	40	1.741573034	0	0	0	1	0	0	1	1	1	1	0	2.63	14.93	0
jgi|Schpo1|2160|hal4	-0.9636621	-6.0880065	-0.5080065	.	.	.	reduced_virulence,loss_of_pathogenicity,unaffected_pathogenicity,lethal	PHI:1180,PHI:2158,PHI:230,PHI:2366,PHI:6730,PHI:161,PHI:2398,PHI:545,PHI:2330,PHI:1233,PHI:1248,PHI:5426,PHI:1239,PHI:1183,PHI:2268,PHI:448,PHI:4028,PHI:1258,PHI:2438,PHI:142,PHI:3889,PHI:8001,PHI:497,PHI:8736,PHI:2346,PHI:736,PHI:245,PHI:9480	0	.	0	.	0	.	0	0.07	0	0	0.02	0	0	69114.57	636	22.5	9.3002	11	226	365	159	53	307	157	94	63	0.816326531	.	.	.	0	0	0	0	0	0	0	0	0	0	0
jgi|Schpo1|21|SPAC977.12	-0.9670649	0.8080335	4.6120335	.	.	.	.	.	0	.	0	.	0	.	0.001	0.365	1	1	0.48	0	0	38115.26	356	5.5	8.4228	4	118	197	128	33	217	58	33	25	1.2	1	0	0	1	1	1	1	0	1	0	1	27.99	28.12	1
jgi|Schpo1|2353|SPBPB8B6.05c	-0.9670649	0.7445835	4.5845835	.	.	.	.	.	0	.	0	.	0	.	0.001	0.359	1	1	0.5	0	0	38057.22	356	6.5	8.6993	4	119	197	128	33	218	57	33	24	1.185185185	1	0	0	1	1	1	1	0	1	0	1	27.99	28.14	1
jgi|Schpo1|3952|gpi16	-0.9709853	-3.3153515	2.5046485	.	.	.	.	.	0	.	0	.	0	.	0	0.03	1	1	0.26	1	0	62065.26	545	0.5	6.5522	9	157	273	133	83	274	122	65	57	1.947368421	0	0	0	1	1	1	1	1	1	1	1	13.36	36.06	0
jgi|Schpo1|4709|ags1	-0.9749708	-9.660174	-4.714174	.	.	.	reduced_virulence,unaffected_pathogenicity	PHI:2503,PHI:3902,PHI:2504,PHI:3903,PHI:3904	0	.	0	.	0	GH13_39,GH13_1,GH13_32,GT4,GH13_19,GT5,GH13_22,GH13_2,GH13,GH13_36,GH13_20	0	0.009	0	1	0.4	0	1	272121.71	2410	-34	5.4554	30	706	1236	673	369	1336	538	267	271	1.326666667	1	0	0	1	0	1	1	1	1	13	11	13.09	273.65	0
jgi|Schpo1|5060|SPCC1840.07c	-0.977568	-0.3003025	3.9656975	.	.	.	.	.	0	.	0	.	0	.	0.002	0.287	1	1	0.14	0	0	37435.58	332	-1.5	6.3143	4	87	161	97	49	185	89	47	42	1.301587302	0	0	0	1	1	0	1	0	1	0	0	15.16	15.17	0
jgi|Schpo1|522|rpl3703	-0.992226	0.1387815	-0.4252185	.	.	.	.	.	0	.	0	.	0	.	0.661	0.433	0	0	0.61	0	0	9960.55	89	24	12.0079	5	41	47	13	12	40	26	26	0	1.142857143	.	.	.	0	0	0	0	0	0	0	0	0	0	0
jgi|Schpo1|4904|rpl3702	-0.992226	-0.0965645	-0.4445645	.	.	.	.	.	0	.	0	.	0	.	0.645	0.413	0	0	0.58	0	0	10086.7	91	24	12.0079	5	42	49	16	12	43	26	26	0	1.043478261	.	.	.	0	0	0	0	0	0	0	0	0	0	0
jgi|Schpo1|2889|SPBC8D2.18c	-0.99583006	-5.7988625	-0.5008625	.	.	.	.	.	0	.	0	.	0	.	0	0.117	0	0	0.04	0	0	47383.39	433	-5	5.778	9	131	227	145	41	242	111	56	55	1.136363636	.	.	.	0	0	0	0	0	0	0	0	0.48	0.93	0
jgi|Schpo1|1678|SPAPB18E9.04c	-1.0009959	-3.2520005	2.6819995	.	.	.	.	.	0	.	0	.	0	.	0	0.011	1	1	0.77	1	0	79351.57	800	-6	4.3636	15	512	681	130	28	287	27	11	16	0.659574468	0	0	0	1	1	1	1	1	1	1	0	0.02	2.8	0
jgi|Schpo1|1497|SPAC16E8.16	-1.0053895	-3.442308	-0.538308	.	.	.	.	.	0	.	0	.	0	.	0.005	0.511	0	0	0.05	0	0	36687.33	340	9	8.7061	9	121	183	104	20	185	81	46	35	0.947368421	.	.	.	0	0	0	0	0	0	0	0	0	0.66	0
jgi|Schpo1|772|SPAC1399.06	-1.0083694	2.0594245	4.2794245	.	.	.	.	.	0	.	0	.	0	.	0.554	0.076	1	1	0.38	0	0	14420.78	124	14	10.8703	3	34	52	31	22	61	28	23	5	2.571428571	.	.	.	1	1	1	0	1	1	0	0	0	0.01	0
jgi|Schpo1|5010|SPCC126.12	-1.0172317	-0.2004385	-0.5064385	.	.	.	.	.	0	.	0	.	0	.	0.521	0.53	0	0	0.25	0	0	29850.21	278	0	6.4907	5	92	154	97	21	152	62	33	29	1.035087719	.	.	.	0	0	0	0	0	0	0	0	0	0.04	0
jgi|Schpo1|2274|erv1	-1.0187472	4.81417	-0.61583	.	.	.	.	.	0	.	0	.	0	.	0.995	0.91	0	0	0.14	0	0	20769.3	182	1	7.0061	8	54	100	37	22	87	44	23	21	1.633333333	.	.	.	0	0	0	0	0	0	0	0	0	0	0
jgi|Schpo1|1782|fio1	-1.0202489	0.2680415	5.0040415	.	.	.	reduced_virulence,unaffected_pathogenicity	PHI:9058,PHI:397,PHI:2921,PHI:48,PHI:3919,PHI:2700,PHI:2920,PHI:9075,PHI:9074,PHI:552,PHI:1011	0	.	0	.	0	AA1_1,AA1_2,AA1_3,AA1	0	0.044	1	1	0.39	0	0	69907.66	622	-54.5	4.0122	6	167	343	162	94	343	142	48	94	1.45	0	0	0	1	1	1	1	1	1	0	0	2.73	15.83	0
jgi|Schpo1|3195|SPBC1711.04	-1.0232384	-1.54986	-0.49986	.	.	.	.	.	0	.	0	.	0	.	0.23	0.595	0	0	0.35	0	0	35814.07	320	3	7.1058	8	79	169	101	36	175	79	43	36	1.8	.	.	.	0	0	0	0	0	0	0	0	0	0.79	0
jgi|Schpo1|3518|SPBP4H10.19c	-1.0261217	-9.876405	-4.488405	.	.	.	.	.	0	.	0	.	0	.	0	0.102	0	1	0.56	0	1	43417.94	381	9	8.6218	6	101	194	100	59	209	67	40	27	2.423076923	0	0	0	1	1	1	1	1	1	2	1	0.12	34.02	0
jgi|Schpo1|1562|mug182	-1.0301669	1.912812	2.740812	.	.	.	.	.	0	.	0	.	0	.	0.262	0.6	1	1	0.48	0	0	26466.46	242	3	7.6548	5	70	130	71	27	140	55	30	25	1.132075472	.	.	.	0	0	0	0	0	1	0	0	0.01	0.01	0
jgi|Schpo1|4342|mcp2	-1.0315452	-6.2331575	-0.5031575	.	.	.	.	.	0	.	0	.	0	.	0	0.045	0	0	0.14	0	0	78641.49	703	12	8.1142	8	202	370	194	67	317	161	91	70	2.087912088	.	.	.	0	0	0	0	0	0	0	0	0	0	0
jgi|Schpo1|2035|SPAC20G4.08	-1.0319135	-6.262556	-0.508556	.	.	.	.	.	0	.	0	.	0	.	0	0.041	0	0	0.12	0	0	119231.23	1076	-23	4.9275	9	330	581	300	99	491	263	124	139	1.728395062	.	.	.	0	0	0	0	0	0	0	0	0	0.02	0
jgi|Schpo1|4947|rpp0	-1.0388029	-6.041154	-0.503154	.	.	.	.	.	0	.	0	.	0	.	0.003	0.074	0	0	0.13	0	0	33565.3	312	-14	4.4076	0	100	170	112	26	180	68	28	40	0.986666667	.	.	.	0	0	0	0	0	0	0	0	0	2.06	0
jgi|Schpo1|1387|SPAC6G9.14	-1.043513	-6.21575	-0.50375	.	.	.	.	.	0	.	0	.	0	.	0	0.048	0	0	0.42	0	0	73292.27	681	13.5	8.2258	12	249	401	184	64	329	120	71	49	1.333333333	.	.	.	0	0	0	0	0	0	0	0	0	0.02	0
jgi|Schpo1|1964|SPAC144.12	-1.0445713	1.724789	-0.507211	.	.	.	.	.	0	.	0	.	0	.	0.847	0.525	0	0	0.31	0	0	29329.12	274	-1	6.1265	5	75	153	99	21	168	67	34	33	1.074626866	.	.	.	0	0	0	0	0	0	0	0	0.01	3.64	0
jgi|Schpo1|2595|SPBPJ4664.02	-1.0517579	-10.296802	-4.680802	.	.	.	.	.	0	.	0	.	0	.	0	0.064	0	1	0.81	0	1	394860.91	3971	-4.5	5.7737	2	2322	3260	984	79	1365	87	44	43	1.746341463	0	1	0	1	0	1	1	1	1	1	2	21.53	43.31	0.739130435
jgi|Schpo1|2123|SPAC22E12.02	-1.0531304	-3.94023	-0.50823	.	.	.	.	.	0	.	0	.	0	.	0.118	0.31	0	0	0.31	0	0	24410.24	219	20	10.9765	0	73	122	53	20	89	66	44	22	1.5	.	.	.	0	0	0	0	0	0	0	0	0	0	0
jgi|Schpo1|528|SPAPB17E12.11	-1.0532228	-9.654115	-4.470115	.	.	.	.	.	0	.	0	.	0	.	0.003	0.133	0	1	0.19	0	1	34983.05	309	17	10.1868	3	88	139	107	51	183	62	41	21	2.102040816	0	0	0	1	1	1	1	1	1	4	4	0.5	81.69	0
jgi|Schpo1|4122|SPBC16A3.02c	-1.0599275	1.5159665	-0.5080335	.	.	.	increased_virulence_(hypervirulence),reduced_virulence,unaffected_pathogenicity	PHI:5034,PHI:668,PHI:3277,PHI:9524,PHI:881,PHI:4616,PHI:7708	0	.	0	.	0	.	0.006	0.498	0	0	0.18	0	0	38186.72	347	3	7.1263	6	106	188	104	42	196	87	47	40	1.202898551	.	.	.	0	0	0	0	0	0	0	0	0	0.15	0
jgi|Schpo1|1495|tae1	-1.0599275	2.958295	-0.497705	.	.	.	.	.	0	.	0	.	0	.	0.859	0.717	0	0	0.38	0	0	24387.87	219	-4	5.089	7	61	115	66	23	120	52	25	27	1.421052632	.	.	.	0	0	0	0	0	0	0	0	0.01	0.01	0
jgi|Schpo1|1680|SPAPB15E9.01c	-1.0600034	-2.98855	2.62145	.	.	.	.	.	0	.	0	.	0	.	0	0.065	1	1	0.78	1	0	99495.87	1036	-12.5	3.8635	0	722	889	219	37	366	28	8	20	0.582089552	0	1	1	1	1	1	1	1	1	1	0	0.01	1.71	0
jgi|Schpo1|3629|SPBC4C3.03	-1.0676469	-3.8852085	-0.5072085	.	.	.	.	.	0	.	0	.	0	.	0.002	0.435	0	0	0.2	0	0	36608.49	338	0	6.4924	5	105	178	112	32	202	66	35	31	0.960526316	.	.	.	0	0	0	0	0	0	0	0	0	0.42	0
jgi|Schpo1|2057|gas1	-1.0695384	1.6860445	2.5060445	.	.	.	reduced_virulence,loss_of_pathogenicity,unaffected_pathogenicity	PHI:6530,PHI:522,PHI:33,PHI:6713,PHI:6712,PHI:6711,PHI:434,PHI:6715,PHI:6714,PHI:2808	0	.	0	.	0	GH158,CBM43,GH72	0	0.03	1	1	0.59	1	0	58115.6	542	-40.5	3.7999	14	224	353	144	67	287	91	26	65	1.155339806	0	0	0	1	1	1	1	1	1	1	0	1.92	11.69	0
jgi|Schpo1|1899|mei2	-1.080202	-6.2140085	-0.5080085	.	.	.	.	.	0	.	0	.	0	.	0	0.049	0	0	0.35	0	0	82676.75	750	4	7.2959	12	245	422	190	71	365	136	72	64	1.484375	.	.	.	0	0	0	0	0	0	0	0	0	0.01	0
jgi|Schpo1|2710|SPBP35G2.14	-1.080202	-6.097401	-0.505401	.	.	.	.	.	0	.	0	.	0	.	0	0.068	0	0	0.38	0	0	114229.84	1065	9	7.1549	10	402	651	281	94	498	194	108	86	1.104477612	.	.	.	0	0	0	0	0	0	0	0	0	0.21	0
jgi|Schpo1|2928|mok12	-1.0813743	-9.3317115	-5.1837115	.	.	.	reduced_virulence,unaffected_pathogenicity	PHI:3902,PHI:2503,PHI:2504,PHI:3903,PHI:3904	0	.	0	.	0	GH13_39,GH13_1,GH13_6,GT4,GH13_19,GT5,GH13_22,GH13_2,GH13,GH13_36,GH13_20,GH13_14	0	0.142	0	1	0.41	0	1	266563.5	2352	5	6.6525	34	643	1154	676	362	1320	497	265	232	1.587064677	1	0	0	1	0	1	1	0	0	15	14	22.2	308.72	0.913043478
jgi|Schpo1|3439|ero11	-1.0820667	-3.6767235	2.0292765	.	.	.	.	.	0	.	0	.	0	.	0	0.049	1	1	0.16	1	0	54625.79	467	-3.5	5.978	13	115	223	121	74	233	120	61	59	2.446428571	0	0	0	1	0	1	1	1	0	1	0	3.12	16.17	0
jgi|Schpo1|488|SPAC4C5.01	-1.0821131	1.7673735	-0.5006265	.	.	.	.	.	0	.	0	.	0	.	0.756	0.622	0	0	0.61	0	0	27382.61	249	5.5	8.6596	3	69	130	77	22	136	56	32	24	1.403846154	.	.	.	0	0	0	0	0	0	0	0	0	0	0
jgi|Schpo1|4985|tpx1	-1.0821131	7.938873	-0.505127	.	.	.	reduced_virulence,loss_of_pathogenicity,unaffected_pathogenicity	PHI:3523,PHI:3912,PHI:3243,PHI:5190,PHI:386	0	.	0	.	0	.	0.839	0.735	0	0	0.03	0	0	21191.11	192	-3.5	5.2955	2	54	99	59	26	110	51	25	26	1.181818182	.	.	.	0	0	0	0	0	0	0	0	1.29	1.29	0
jgi|Schpo1|810|aru1	-1.0821131	-4.9984685	-0.5104685	.	.	.	.	.	0	.	0	.	0	.	0.004	0.248	0	0	0.03	0	0	35703.77	323	-6.5	5.4031	4	85	168	101	29	180	89	44	45	0.830985915	.	.	.	0	0	0	0	0	0	0	0	3.41	3.41	0
jgi|Schpo1|1075|SPAC25H1.08c	-1.0822248	-5.453715	-0.507715	.	.	.	reduced_virulence	PHI:6111,PHI:4677,PHI:4182	0	.	0	.	0	.	0	0.009	0	0	0.28	0	0	43431.63	399	-32	4.1055	13	133	228	113	42	218	95	34	61	0.975	.	.	.	0	0	0	0	0	0	0	0	0	0.04	0
jgi|Schpo1|3758|mmf1	-1.0842388	4.3061215	-1.0578785	.	.	.	.	.	0	.	0	.	0	.	0.992	0.902	0	0	0.4	0	0	17543.48	162	7.5	9.7657	4	49	89	57	10	93	32	20	12	1.111111111	.	.	.	0	0	0	0	0	0	0	0	0	0	0
jgi|Schpo1|3977|cox17	-1.0845795	4.485373	-0.578627	.	.	.	.	.	0	.	0	.	0	.	1	0.844	0	0	0.42	0	0	7492.57	70	-0.5	5.7711	6	29	40	16	3	36	18	9	9	0.736842105	.	.	.	0	0	0	0	0	0	0	0	0	0	0
jgi|Schpo1|1245|SPAC2E1P3.01	-1.0865192	1.6791995	-0.5488005	.	.	.	increased_virulence_(hypervirulence),reduced_virulence,unaffected_pathogenicity	PHI:5034,PHI:2256,PHI:668,PHI:6517,PHI:9524,PHI:881,PHI:7708	0	.	0	.	0	.	0.004	0.534	0	0	0.47	0	0	37929.11	348	1	6.7635	1	104	196	110	43	199	78	41	37	1.2	.	.	.	0	0	0	0	0	0	0	0	0	0.03	0
jgi|Schpo1|986|SPAC17G8.02	-1.0867064	-5.380501	-0.484501	.	.	.	.	.	0	.	0	.	0	.	0.002	0.182	0	0	0.66	0	0	36063.31	330	-8	4.9286	5	103	187	117	38	192	59	28	31	1.109375	.	.	.	0	0	0	0	0	0	0	0	0.18	3.85	0
jgi|Schpo1|3442|SPBC18A7.02c	-1.0868094	-10.306602	-4.372602	.	.	.	.	.	0	.	0	.	0	.	0	0.011	0	1	0.33	0	1	52862.43	457	-0.5	6.378	11	121	198	152	78	276	81	42	39	2.193548387	0	0	0	1	1	1	1	1	1	6	6	0.58	144.09	0
jgi|Schpo1|649|SPAC23H4.21	-1.0872502	3.6135905	-0.5564095	.	.	.	.	.	0	.	0	.	0	.	0.977	0.718	0	0	0.24	0	0	13618.64	122	2	8.0169	1	30	65	39	11	67	29	16	13	1.272727273	.	.	.	0	0	0	0	0	0	0	0	0	1.81	0
jgi|Schpo1|4862|SPCC1450.13c	-1.0872502	3.5869145	-0.5050855	.	.	.	.	.	0	.	0	.	0	.	0.934	0.748	0	0	0.41	0	0	22861.14	208	-5	5.0544	3	61	112	66	22	113	54	26	28	1.432432432	.	.	.	0	0	0	0	0	0	0	0	0	0.07	0
jgi|Schpo1|2601|ubc4	-1.0872502	3.9062755	-0.5557245	.	.	.	reduced_virulence	PHI:8041,PHI:8048,PHI:6927,PHI:8743	0	.	0	.	0	.	0.871	0.706	0	0	0.36	0	0	16475.8	147	1	6.8512	3	41	80	41	19	83	35	19	16	1.121212121	.	.	.	0	0	0	0	0	0	0	0	0.12	0.13	0
jgi|Schpo1|3117|SPBC1E8.05	-1.0881798	-1.40565	4.52835	.	.	.	.	.	0	.	0	.	0	.	0	0.011	1	1	0.79	0	0	31092.27	317	-1	5.0786	2	201	241	80	20	129	25	12	13	0.896551724	0	0	0	1	1	1	1	1	1	0	0	0.05	1.06	0
jgi|Schpo1|3347|pnc1	-1.0956879	2.963885	-0.504115	.	.	.	.	.	0	.	0	.	0	.	0.822	0.756	0	0	0.17	0	0	24500.59	220	-3	5.9707	3	61	120	66	29	111	62	32	30	1.694444444	.	.	.	0	0	0	0	0	0	0	0	0	0.01	0
jgi|Schpo1|36|SPAC1F8.08	-1.0991184	-2.6909965	-4.7009965	.	.	.	.	.	0	.	0	.	0	.	0.912	0.423	0	1	0.3	0	1	13874.65	120	8.5	9.148	7	34	48	37	17	73	24	17	7	2	.	.	.	1	1	1	0	0	1	1	2	22.87	34.82	0.782608696
jgi|Schpo1|3105|pub3	-1.1037986	-6.210933	-0.504933	.	.	.	.	.	0	.	0	.	0	.	0	0.049	0	0	0.27	0	0	89259.99	786	17.5	9.0889	4	229	418	179	99	363	212	120	92	1.44	.	.	.	0	0	0	0	0	0	0	0	0	0.06	0
jgi|Schpo1|5098|SPCC70.10	-1.1083319	0.847277	0.871277	.	.	.	.	.	0	.	0	.	0	.	0.89	0.106	1	1	0.46	1	0	16559.82	155	8.5	11.1776	0	58	100	47	13	91	28	19	9	0.428571429	.	.	.	1	1	0	0	0	0	1	1	22.81	22.81	0.739130435
jgi|Schpo1|4740|SPCC61.05	-1.1124549	-10.363304	-4.441304	.	.	.	.	.	0	.	0	.	0	.	0	0.013	0	1	0.14	0	1	53644.47	469	-8.5	4.796	8	120	209	155	82	296	89	41	48	1.815789474	0	0	0	1	1	1	1	1	1	7	7	0.36	152.88	0
jgi|Schpo1|3419|SPBC3E7.09	-1.1124556	-3.364352	2.263648	.	.	.	.	.	0	.	0	.	0	.	0	0.062	1	1	0.09	1	0	74072.15	659	-9	5.2771	11	206	339	169	70	289	162	79	83	2.428571429	1	0	0	1	0	1	1	1	1	1	0	6.83	15.54	0
jgi|Schpo1|2041|atg13	-1.1125735	-6.0563255	-0.5423255	.	.	.	.	.	0	.	0	.	0	.	0	0.081	0	0	0.19	0	0	83709.82	758	22	8.5548	5	246	408	188	90	342	184	112	72	1.3515625	.	.	.	0	0	0	0	0	0	0	0	0	0.02	0
jgi|Schpo1|49|SPAC11D3.13	-1.1134607	9.266842	-0.611158	.	.	.	loss_of_pathogenicity	PHI:8693	0	.	0	.	0	.	0.914	0.899	0	0	0.77	0	0	24225.69	222	6	8.6939	3	71	122	64	28	118	51	30	21	1.5	.	.	.	0	0	0	0	0	0	0	0	0	2.08	0
jgi|Schpo1|1838|SPAC23D3.16	-1.1144778	4.1909615	-0.6510385	.	.	.	.	.	0	.	0	.	0	.	1	0.807	0	0	0.39	0	0	8975.21	81	-2	4.9898	3	24	43	28	5	41	19	9	10	1.583333333	.	.	.	0	0	0	0	0	0	0	0	0	0	0
jgi|Schpo1|4410|rps1201	-1.11714	1.1036385	-0.5043615	.	.	.	.	.	0	.	0	.	0	.	0.991	0.277	0	0	0.19	0	0	15615.68	145	-13	4.1896	7	46	80	57	6	80	46	17	29	0.516129032	.	.	.	0	0	0	0	0	0	0	0	0	0	0
jgi|Schpo1|1615|SPAC4H3.08	-1.11714	-3.402251	-0.480251	.	.	.	increased_virulence_(hypervirulence),reduced_virulence,loss_of_pathogenicity,unaffected_pathogenicity,lethal	PHI:9460,PHI:5272,PHI:2835,PHI:5271,PHI:784,PHI:2247,PHI:2312,PHI:2844,PHI:2802,PHI:3866,PHI:7511,PHI:4077,PHI:59,PHI:7696,PHI:2022,PHI:6957,PHI:2269,PHI:3301,PHI:5440,PHI:6956,PHI:7485,PHI:2837,PHI:2836,PHI:685	0	.	0	.	0	.	0.055	0.458	0	0	0.43	0	0	31336.42	286	-5.5	5.009	7	91	159	81	28	155	69	33	36	1.05	.	.	.	0	0	0	0	0	0	0	0	0	0.02	0
jgi|Schpo1|3597|SPBC30D10.14	-1.1184843	0.7227515	-0.7112485	.	.	.	.	.	0	.	0	.	0	.	0.67	0.569	0	0	0.33	0	0	27414.09	249	-1.5	6.0127	7	83	140	64	35	139	59	30	29	1.140350877	.	.	.	0	0	0	0	0	0	0	0	0.4	0.62	0
jgi|Schpo1|4355|SPCC306.06c	-1.1209738	-2.948362	2.517638	.	.	.	.	.	0	.	0	.	0	.	0	0.089	1	1	0.26	1	0	34636.15	311	-10	4.6474	5	94	156	89	41	163	58	26	32	1.48	0	0	0	1	1	1	1	1	1	1	1	3.1	25.34	0
jgi|Schpo1|3795|SPBC1105.13c	-1.1214092	5.958603	4.488603	.	.	.	.	.	0	.	0	.	0	.	0.968	0.277	1	1	0.23	0	0	16308.93	142	-2.5	5.8214	6	42	57	39	28	83	29	15	14	1.666666667	0	0	0	1	1	0	1	0	1	0	1	21.74	30.08	0.956521739
jgi|Schpo1|2694|SPBC646.16	-1.1235254	3.576166	-0.515834	.	.	.	.	.	0	.	0	.	0	.	0.894	0.788	0	0	0.13	0	0	26539.38	244	1	7.0865	4	81	133	75	20	132	60	31	29	1.092592593	.	.	.	0	0	0	0	0	0	0	0	0.02	0.04	0
jgi|Schpo1|5093|SPCC70.05c	-1.1246834	-1.22695	-0.50295	.	.	.	loss_of_pathogenicity,unaffected_pathogenicity	PHI:230,PHI:1258,PHI:2438,PHI:736,PHI:2268,PHI:2303,PHI:448	0	.	0	.	0	.	0	0.046	0	0	0.21	0	0	85909.52	781	35.5	9.3694	17	253	446	167	84	374	191	120	71	1.160714286	.	.	.	0	0	0	0	0	0	0	0	0	1.43	0
jgi|Schpo1|5107|ppk38	-1.128091	-6.057441	-0.507441	.	.	.	reduced_virulence,loss_of_pathogenicity,increased_virulence_(hypervirulence),unaffected_pathogenicity,effector_(plant_avirulence_determinant),lethal	PHI:1044,PHI:5045,PHI:7811,PHI:428,PHI:1230,PHI:1032,PHI:5428,PHI:8737,PHI:1218,PHI:427,PHI:9453,PHI:113,PHI:2429,PHI:266,PHI:1223,PHI:1239,PHI:9201,PHI:4679,PHI:263,PHI:67,PHI:2559,PHI:1258,PHI:246,PHI:9141,PHI:1042,PHI:8002,PHI:7810,PHI:100,PHI:6843,PHI:1232,PHI:7724,PHI:2318,PHI:2367,PHI:1196,PHI:9454,PHI:7447,PHI:7760	0	.	0	.	0	.	0	0.075	0	0	0.13	0	0	72000.08	650	19.5	9.0138	11	189	357	167	68	338	141	84	57	1.212121212	.	.	.	0	0	0	0	0	0	0	0	0.2	0.26	0
jgi|Schpo1|4416|SPCC1672.03c	-1.1338005	-6.424054	-0.484054	.	.	.	.	.	0	.	0	.	0	.	0	0.01	0	0	0.12	0	0	58047.03	527	-9.5	5.5438	15	172	274	154	57	278	128	64	64	1.115789474	.	.	.	0	0	0	0	0	0	0	0	0	0.05	0
jgi|Schpo1|2530|rps27	-1.1358831	5.4531405	-0.3608595	.	.	.	.	.	0	.	0	.	0	.	1	0.969	0	0	0.61	0	0	9171.82	83	7.5	9.1469	6	27	44	21	8	46	19	14	5	1.133333333	.	.	.	0	0	0	0	0	0	0	0	2.73	3.27	0
jgi|Schpo1|4093|SPBC16G5.10	-1.1378974	-6.2330415	-0.5030415	.	.	.	.	.	0	.	0	.	0	.	0	0.045	0	0	0.19	0	0	32013.27	299	-16	4.1748	0	102	167	109	22	166	57	21	36	1.05	.	.	.	0	0	0	0	0	0	0	0	0	0.06	0
jgi|Schpo1|1780|SPAC1F7.06	-1.1439188	0.2430805	-0.4729195	.	.	.	loss_of_pathogenicity	PHI:8693	0	.	0	.	0	.	0.052	0.234	0	0	0.56	0	0	27907.12	251	-15.5	4.2084	5	70	142	70	35	141	60	23	37	1.5	.	.	.	0	0	0	0	0	0	0	0	0	0.12	0
jgi|Schpo1|5045|tif6	-1.1439188	-2.7252265	-0.4992265	.	.	.	.	.	0	.	0	.	0	.	0.328	0.301	0	0	0.41	0	0	26232.49	244	-14	4.2221	5	79	142	88	17	133	50	19	31	0.978723404	.	.	.	0	0	0	0	0	0	0	0	0.36	0.37	0
jgi|Schpo1|4697|SPCC338.14	-1.1439188	-3.475605	-0.493605	.	.	.	.	.	0	.	0	.	0	.	0.009	0.494	0	0	0.59	0	0	36708.64	340	-5	5.0404	8	110	192	104	33	192	67	32	35	1.144736842	.	.	.	0	0	0	0	0	0	0	0	0	0.01	0
jgi|Schpo1|1097|SPAC823.07	-1.1462464	-9.050211	-4.494211	.	.	.	reduced_virulence	PHI:4248,PHI:8754	0	.	0	.	0	.	0	0.074	0	1	0.22	0	1	38355.53	331	12	8.389	11	93	152	101	70	207	60	39	21	1.923076923	0	0	0	1	1	1	1	1	1	7	8	17.75	154.39	1
jgi|Schpo1|2328|SPAC186.09	-1.1567521	-1.428246	-0.500246	.	.	.	increased_virulence_(hypervirulence),reduced_virulence	PHI:8543,PHI:3604	0	.	0	.	0	.	0	0.012	0	0	0.27	0	0	62615.06	572	-4.5	5.9987	10	171	306	184	64	326	125	64	61	1.111940299	.	.	.	0	0	0	0	0	0	0	0	0.01	6.87	0
jgi|Schpo1|897|SPAC23C11.05	-1.1678194	-9.3625615	-0.4985615	.	.	.	lethal	PHI:2540	0	.	0	.	0	.	0.026	0.33	0	0	0.19	0	0	32467.69	289	-7	4.984	4	74	155	80	32	152	80	38	42	1.275862069	.	.	.	0	0	0	0	0	0	0	0	0	0	0
jgi|Schpo1|4971|SPCC1739.08c	-1.169423	1.078408	-0.547592	.	.	.	reduced_virulence,loss_of_pathogenicity,increased_virulence_(hypervirulence),unaffected_pathogenicity,lethal	PHI:9460,PHI:7915,PHI:2835,PHI:5271,PHI:784,PHI:2247,PHI:2312,PHI:2844,PHI:2802,PHI:7511,PHI:4077,PHI:59,PHI:7696,PHI:2022,PHI:2269,PHI:6957,PHI:3301,PHI:5440,PHI:6956,PHI:7485,PHI:2837,PHI:685	0	.	0	.	0	.	0.636	0.635	0	0	0.25	0	0	28376.74	261	5.5	8.4365	4	88	142	88	32	156	52	30	22	1.129032258	.	.	.	0	0	0	0	0	0	0	0	12.12	17.27	0
jgi|Schpo1|3813|SPBC887.13c	-1.1714752	0.031555	2.667555	.	.	.	reduced_virulence,unaffected_pathogenicity	PHI:730,PHI:728,PHI:724,PHI:4196,PHI:9265,PHI:718	0	.	0	.	0	.	0	0.394	1	1	0.61	0	0	45488.65	426	6	7.9189	7	149	241	142	41	242	90	50	40	1.066037736	.	.	.	0	0	0	0	0	1	0	0	0.02	0.08	0
jgi|Schpo1|495|SPAC10F6.04	-1.1739542	-3.983475	-0.497475	.	.	.	.	.	0	.	0	.	0	.	0.001	0.418	0	0	0.13	0	0	38707.49	351	-5	5.5849	13	113	188	102	40	190	84	42	42	1.179104478	.	.	.	0	0	0	0	0	0	0	0	0	5.03	0
jgi|Schpo1|2988|SPBC21B10.08c	-1.1798772	3.221791	-0.504209	.	.	.	.	.	0	.	0	.	0	.	0.879	0.742	0	0	0.47	0	0	21833.64	198	-2	5.9233	0	57	105	59	26	104	49	25	24	1.435897436	.	.	.	0	0	0	0	0	0	0	0	0	0.01	0
jgi|Schpo1|1776|pkd2	-1.1857686	-5.305365	-4.359365	.	.	.	loss_of_pathogenicity	PHI:7693,PHI:7692	0	.	0	.	0	.	0	0.009	0	1	0.09	0	1	79989.15	710	7	8.0573	8	213	349	235	95	420	117	64	53	1.757009346	1	0	0	1	1	1	1	1	1	9	9	5.86	220.04	0
jgi|Schpo1|1842|mok11	-1.1885475	-9.66231	-4.72831	.	.	.	reduced_virulence,unaffected_pathogenicity	PHI:2503,PHI:3902,PHI:2504,PHI:3903,PHI:3904	0	.	0	.	0	GH13_39,GH13_1,GH13_41,GT4,GH13_19,GT5,GH13_22,GH13_12,GH13_2,GH13,GH13_3,GH13_36,GH13_20,GH13_13,GH13_14	0	0.011	0	1	0.38	0	1	272023.78	2397	-18	5.9424	31	655	1188	668	373	1333	509	259	250	1.655086849	1	0	0	1	0	1	1	1	1	13	13	0.32	286.29	0
jgi|Schpo1|1653|lsm6	-1.190273	3.954285	-0.491715	.	.	.	.	.	0	.	0	.	0	.	0.992	0.749	0	0	0.38	0	0	8336.5	75	-1	4.9621	1	19	40	23	7	41	19	9	10	2.083333333	.	.	.	0	0	0	0	0	0	0	0	0.01	0.01	0
jgi|Schpo1|1316|atg18	-1.1920152	-3.55063	-0.45263	.	.	.	reduced_virulence	PHI:2084	0	.	0	.	0	.	0	0.317	0	0	0.26	0	0	41109.05	373	9.5	8.3833	9	120	200	113	41	201	80	47	33	1.367647059	.	.	.	0	0	0	0	0	0	0	0	0.06	0.07	0
jgi|Schpo1|134|SPAC12G12.06c	-1.1985946	-4.5352655	-0.5152655	.	.	.	.	.	0	.	0	.	0	.	0.002	0.328	0	0	0.24	0	0	39525.38	363	-0.5	6.2708	11	117	194	108	31	207	81	41	40	1.097222222	.	.	.	0	0	0	0	0	0	0	0	0	0.27	0
jgi|Schpo1|260|cct2	-1.200526	-6.1751025	-0.5051025	.	.	.	.	.	0	.	0	.	0	.	0	0.055	0	0	0.1	0	0	56676.93	527	-7.5	5.4077	6	166	274	192	30	280	144	71	73	1.135135135	.	.	.	0	0	0	0	0	0	0	0	0.01	0.01	0
jgi|Schpo1|1503|SPAC1B1.04c	-1.200526	-6.4513025	-0.5053025	.	.	.	.	.	0	.	0	.	0	.	0	0.009	0	0	0.14	0	0	76046.02	681	19.5	9.3863	8	208	352	201	73	337	144	85	59	1.656862745	.	.	.	0	0	0	0	0	0	0	0	0	0.75	0
jgi|Schpo1|3890|did2	-1.2100005	4.6997475	-0.5422525	.	.	.	reduced_virulence	PHI:9097	0	.	0	.	0	.	0.896	0.811	0	0	0.09	0	0	22000.11	200	1	8.4383	0	58	105	65	7	96	51	26	25	1.131578947	.	.	.	0	0	0	0	0	0	0	0	0	0.02	0
jgi|Schpo1|296|ura1	-1.2112894	-2.2062515	2.7337485	.	.	.	reduced_virulence	PHI:3941,PHI:9328,PHI:3474,PHI:6594,PHI:8577	0	.	0	.	0	.	0	0.01	1	1	0.02	0	0	248308.72	2244	-22.5	5.7223	31	666	1179	692	251	1214	536	269	267	1.365384615	.	.	.	0	0	0	0	0	1	0	0	0	1.24	0
jgi|Schpo1|1956|spe1	-1.2139646	-1.244291	-0.484291	.	.	.	reduced_virulence,loss_of_pathogenicity	PHI:8581,PHI:177,PHI:2228	0	.	0	.	0	.	0	0.04	0	0	0.28	0	0	47843.29	432	-7.5	5.1592	9	125	234	135	54	244	107	52	55	1.265060241	.	.	.	0	0	0	0	0	0	0	0	0	0.08	0
jgi|Schpo1|860|spo3	-1.2146467	-2.284817	3.313183	.	.	.	.	.	0	.	0	.	0	.	0	0.067	1	1	0.04	0	0	119407.46	1028	2.5	6.7378	19	246	468	259	142	505	289	150	139	2.183098592	.	.	.	1	0	1	0	1	0	0	0	0.23	0.24	0
jgi|Schpo1|3628|SPBC4C3.04c	-1.2245444	4.131837	-0.572163	.	.	.	.	.	0	.	0	.	0	.	0.999	0.785	0	0	0.16	0	0	11393.01	100	-2	5.087	5	23	53	26	11	51	27	13	14	2	.	.	.	0	0	0	0	0	0	0	0	0	0	0
jgi|Schpo1|1099|SPAC823.09c	-1.2252909	-0.7583295	2.7876705	.	.	.	.	.	0	.	0	.	0	.	0.002	0.407	1	1	0.19	0	0	36833.18	345	11.5	8.24	12	125	190	106	28	181	76	47	29	1.191176471	.	.	.	0	0	0	0	0	1	0	0	0	0	0
jgi|Schpo1|774|SPAP11E10.01	-1.2252909	-4.094334	-0.518334	.	.	.	.	.	0	.	0	.	0	.	0.006	0.398	0	0	0.14	0	0	35799.83	330	6.5	7.4882	8	111	178	106	31	170	77	45	32	1.238095238	.	.	.	0	0	0	0	0	0	0	0	0.01	0.02	0
jgi|Schpo1|1106|mug179	-1.2260039	-3.6254765	-0.4314765	.	.	.	reduced_virulence	PHI:2084	0	.	0	.	0	.	0.001	0.3	0	0	0.48	0	0	37108.48	335	10.5	8.7077	7	107	183	105	46	186	63	39	24	1.719298246	.	.	.	0	0	0	0	0	0	0	0	0	0.11	0
jgi|Schpo1|3048|rps1402	-1.2359784	2.8157755	-0.5082245	.	.	.	.	.	0	.	0	.	0	.	0.992	0.562	0	0	0.46	0	0	14698.94	139	11.5	11.3287	1	56	80	45	8	77	37	25	12	0.619047619	.	.	.	0	0	0	0	0	0	0	0	0.29	0.29	0
jgi|Schpo1|1457|rps1401	-1.2359784	2.8157755	-0.5082245	.	.	.	.	.	0	.	0	.	0	.	0.992	0.562	0	0	0.46	0	0	14698.94	139	11.5	11.3287	1	56	80	45	8	77	37	25	12	0.619047619	.	.	.	0	0	0	0	0	0	0	0	0.29	0.29	0
jgi|Schpo1|4304|SPCC553.10	-1.2434647	-3.07215	2.53185	.	.	.	.	.	0	.	0	.	0	.	0	0.066	1	1	0.75	1	0	35912.34	349	1.5	6.9652	2	198	257	70	29	126	32	18	14	1.283018868	0	0	0	1	1	1	1	1	1	1	0	0.11	6.64	0
jgi|Schpo1|2257|sum1	-1.2484795	-3.8896875	-0.4336875	.	.	.	.	.	0	.	0	.	0	.	0.001	0.423	0	0	0.42	0	0	36811.24	328	-3	5.9989	3	107	173	83	50	167	88	45	43	1.383333333	.	.	.	0	0	0	0	0	0	0	0	0	0	0
jgi|Schpo1|3169|rps21	-1.2485712	4.463943	-0.606057	.	.	.	.	.	0	.	0	.	0	.	0.986	0.859	0	0	0.22	0	0	9616.75	87	-1.5	5.0488	3	28	47	25	6	43	23	11	12	1.117647059	.	.	.	0	0	0	0	0	0	0	0	0	0	0
jgi|Schpo1|2388|SPBC1198.01	-1.2506536	-3.811447	-0.449447	.	.	.	reduced_virulence,unaffected_pathogenicity	PHI:2256,PHI:668,PHI:9519,PHI:6517,PHI:3277,PHI:9524,PHI:881,PHI:4616	0	.	0	.	0	.	0	0.273	0	0	0.08	0	0	46442.2	423	-7	5.4408	18	129	230	119	44	238	111	55	56	1.301204819	.	.	.	0	0	0	0	0	0	0	0	0	0.05	0
jgi|Schpo1|2316|SPAC869.04	-1.2506536	-5.4521795	-0.4841795	.	.	.	.	.	0	.	0	.	0	.	0	0.172	0	0	0.17	0	0	44792.85	410	-7.5	5.4056	10	124	217	117	50	238	99	49	50	1.06	.	.	.	0	0	0	0	0	0	0	0	0	0.08	0
jgi|Schpo1|4222|SPCC757.12	-1.2521787	-2.975501	2.508499	.	.	.	.	.	0	.	0	.	0	GH13_21,GH13_32,GH13_19,GH13_13,GH13_39,GH13_5,GH13_1,GH13_41,GH13_11,GH13_37,GH13_15,GH13_2,GH13_26,GH13_3,GH13_31,GH13_6,GH13_7,GH13_12,GH13_36,GH13_28,GH13_10,GH13,GH13_35,GH13_20,GH13_14	0	0.086	1	1	0.46	1	0	68087.05	625	-38.5	4.1152	6	246	379	154	86	301	117	43	74	1.435643564	0	0	0	1	1	1	1	1	1	1	0	0.28	6.95	0
jgi|Schpo1|2236|gas5	-1.2521787	1.898229	2.508229	.	.	.	reduced_virulence,loss_of_pathogenicity,unaffected_pathogenicity	PHI:6530,PHI:522,PHI:33,PHI:6713,PHI:6712,PHI:6711,PHI:434,PHI:6715,PHI:6714,PHI:2808	0	.	0	.	0	GH5,GH158,GH72	0	0.065	1	1	0.69	1	0	53692.58	510	-24	4.1075	7	225	330	136	58	260	80	29	51	1.12037037	0	0	0	1	1	1	1	1	1	1	0	0.23	5.42	0
jgi|Schpo1|1740|SPAC26H5.07c	-1.252472	-10.295614	-4.367614	.	.	.	.	.	0	.	0	.	0	.	0	0.012	0	1	0.22	0	1	56858.72	505	-6.5	5.3921	10	146	241	174	79	305	93	46	47	1.780487805	0	0	0	1	1	1	1	1	1	7	8	15.06	172.22	1
jgi|Schpo1|2240|SPAP8A3.03	-1.252472	-10.3505975	-4.4465975	.	.	.	.	.	0	.	0	.	0	.	0	0.016	0	1	0.32	0	1	50277.74	453	-8.5	4.9491	3	135	222	141	59	251	91	43	48	1.84057971	0	0	0	1	1	1	1	1	1	6	7	15.78	144.78	0.944444444
jgi|Schpo1|1841|aah2	-1.252472	-3.666907	2.285093	.	.	.	.	.	0	.	0	.	0	GH13_21,GH13_32,GH13_19,GH13_8,GH13_9,GH13_13,GH13_39,GH13_5,GH13_41,GH13_1,GH13_11,GH13_37,GH13_15,GH13_2,GH13_26,GH13_3,GH13_24,GH13_31,GH13_6,GH13_7,GH13_29,GH13_12,GH13_36,GH13_27,GH13_28,GH13_10,GH13,GH13_20,GH13_14	0	0.008	1	1	0.28	1	0	67004.53	581	-16.5	4.8743	8	133	266	174	91	326	128	60	68	2.125	1	0	0	1	0	1	1	1	1	1	1	18.92	50.67	0.9
jgi|Schpo1|2285|sec16	-1.2533942	-6.1482515	-0.5082515	.	.	.	.	.	0	.	0	.	0	.	0	0.06	0	0	0.15	0	0	218090.48	1995	-63	4.7177	7	609	1148	496	160	917	464	211	253	1.109452736	.	.	.	0	0	0	0	0	0	0	0	0	0	0
jgi|Schpo1|978|SPAC6C3.03c	-1.2540984	-0.0470365	4.2909635	.	.	.	.	.	0	.	0	.	0	.	0.157	0.12	1	1	0.46	0	0	11728.75	100	11	11.3215	1	26	47	28	18	57	22	17	5	1.9375	0	0	0	1	1	0	1	0	1	0	0	8.33	8.35	0
jgi|Schpo1|167|SPAC31A2.12	-1.2570132	-6.2220665	-0.5040665	.	.	.	.	.	0	.	0	.	0	.	0	0.047	0	0	0.01	0	0	65902.32	596	13.5	8.5255	5	186	317	168	59	296	145	84	61	0.983193277	.	.	.	0	0	0	0	0	0	0	0	0	0.68	0
jgi|Schpo1|845|SPAC17H9.13c	-1.2570132	-5.2886575	-0.5066575	.	.	.	.	.	0	.	0	.	0	.	0	0.203	0	0	0.4	0	0	43934.03	402	10	8.3004	3	124	214	131	37	203	100	59	41	1.405797101	.	.	.	0	0	0	0	0	0	0	0	0.38	0.65	0
jgi|Schpo1|2584|dsc1	-1.260991	-10.3527805	-4.4127805	.	.	.	.	.	0	.	0	.	0	.	0	0.01	0	1	0.24	0	1	79184.99	695	2	6.6996	11	174	353	200	100	392	130	70	60	1.539823009	0	0	0	1	1	1	1	1	1	7	8	17.56	165.8	1
jgi|Schpo1|4675|SPCC1322.03	-1.260991	-10.409652	-4.733652	.	.	.	.	.	0	.	0	.	0	.	0	0.054	0	1	0.16	0	1	97438.07	862	15	8.7355	8	236	436	265	135	519	148	85	63	1.496774194	1	0	0	1	0	1	1	1	1	9	11	20.87	251.92	0.826086957
jgi|Schpo1|2922|git5	-1.2624907	-0.762798	-0.500798	.	.	.	reduced_virulence,loss_of_pathogenicity	PHI:6111,PHI:334,PHI:1015,PHI:300,PHI:4606,PHI:2826,PHI:2310,PHI:3514,PHI:316,PHI:311,PHI:4677,PHI:4182,PHI:65	0	.	0	.	0	.	0	0.123	0	0	0.72	0	0	32828.13	305	-7.5	4.7212	11	115	186	88	33	165	63	29	34	1.285714286	.	.	.	0	0	0	0	0	0	0	0	0.01	0.04	0
jgi|Schpo1|2574|SPBC839.16	-1.26441	-6.3087815	-0.5067815	.	.	.	.	.	0	.	0	.	0	.	0	0.033	0	0	0.01	0	0	101202.5	937	7.5	7.2427	11	291	496	321	70	526	241	129	112	1.031674208	.	.	.	0	0	0	0	0	0	0	0	0	2.1	0
jgi|Schpo1|1950|SPAC30C2.07	-1.2650121	-6.349291	-0.505291	.	.	.	.	.	0	.	0	.	0	.	0	0.026	0	0	0.2	0	0	93380.29	842	14	7.913	14	266	451	210	90	387	195	110	85	1.699186992	.	.	.	0	0	0	0	0	0	0	0	0	0	0
jgi|Schpo1|2519|mto2	-1.2657893	-6.121351	-0.505351	.	.	.	.	.	0	.	0	.	0	.	0	0.064	0	0	0.07	0	0	44017.5	397	0	6.5015	2	125	227	94	42	171	89	49	40	1.014705882	.	.	.	0	0	0	0	0	0	0	0	0	0	0
jgi|Schpo1|425|alg1	-1.2671744	-2.6561905	3.2898095	.	.	.	.	.	0	.	0	.	0	GT4,GT33	0	0.009	1	1	0.21	0	0	48726.46	424	23	9.606	9	92	182	132	62	249	100	65	35	1.782608696	.	.	.	1	0	1	0	0	1	0	0	0.82	3.03	0
jgi|Schpo1|876|obr1	-1.2674072	7.7691605	-0.4768395	.	.	.	increased_virulence_(hypervirulence),reduced_virulence,loss_of_pathogenicity,unaffected_pathogenicity	PHI:4917,PHI:5051,PHI:9134,PHI:6455	0	.	0	.	0	AA6	0.826	0.715	0	0	0.63	0	0	21898.75	202	1	6.7603	0	75	109	55	33	120	38	21	17	0.924528302	.	.	.	0	0	0	0	0	0	0	0	0.11	0.72	0
jgi|Schpo1|1671|pub1	-1.2675369	-6.225107	-0.507107	.	.	.	.	.	0	.	0	.	0	.	0	0.047	0	0	0.04	0	0	87267.72	767	1.5	6.6575	4	213	388	186	95	364	204	107	97	1.480314961	.	.	.	0	0	0	0	0	0	0	0	0	0.23	0
jgi|Schpo1|1996|SPAPYUG7.05	-1.2705331	-1.648319	-0.514319	.	.	.	.	.	0	.	0	.	0	.	0.199	0.612	0	0	0.14	0	0	29874.91	282	0.5	6.8621	7	99	152	92	12	166	61	31	30	0.914285714	.	.	.	0	0	0	0	0	0	0	0	0.07	0.23	0
jgi|Schpo1|3260|rip1	-1.272943	1.379594	-1.200406	.	.	.	.	.	0	.	0	.	0	.	0.63	0.8	0	0	0.18	0	0	24740.35	228	4.5	8.1373	4	82	125	66	22	127	51	29	22	0.849056604	.	.	.	0	0	0	0	0	0	0	0	0.01	9.89	0
jgi|Schpo1|40|SPAC11D3.03c	-1.275115	-3.8811405	-0.5091405	.	.	.	.	.	0	.	0	.	0	.	0.025	0.413	0	0	0.04	0	0	34052.46	302	-3.5	5.9424	9	83	159	80	40	163	78	40	38	1.06557377	.	.	.	0	0	0	0	0	0	0	0	0	0	0
jgi|Schpo1|55|SPAC5H10.01	-1.275115	-2.832254	-0.492254	.	.	.	.	.	0	.	0	.	0	.	0.077	0.533	0	0	0.15	0	0	33755.92	301	-1	6.1342	11	84	160	76	36	176	75	38	37	1.179104478	.	.	.	0	0	0	0	0	0	0	0	0	11.18	0
jgi|Schpo1|2850|wsc1	-1.2760146	-3.4331005	2.5008995	.	.	.	.	.	0	.	0	.	0	.	0	0.011	1	1	0.69	1	0	38397.71	374	2	7.4071	10	211	268	79	31	154	35	19	16	1.306122449	1	0	0	1	1	1	1	1	1	1	1	11.98	35.97	0
jgi|Schpo1|2142|asa1	-1.2825929	-4.3471725	-0.5191725	.	.	.	.	.	0	.	0	.	0	.	0	0.362	0	0	0.38	0	0	40845.63	368	6.5	7.3921	14	123	199	103	48	196	83	48	35	1.4	.	.	.	0	0	0	0	0	0	0	0	0.01	0.01	0
jgi|Schpo1|1784|SPAC1F7.10	-1.2830846	1.9453475	-0.5086525	.	.	.	.	.	0	.	0	.	0	.	0.916	0.493	0	0	0.4	0	0	25429.52	238	-2.5	5.6197	7	80	138	84	15	141	50	25	25	0.740740741	.	.	.	0	0	0	0	0	0	0	0	0	0.08	0
jgi|Schpo1|2720|mug57	-1.285443	4.2744995	3.4284995	.	.	.	.	.	0	.	0	.	0	.	0.757	0.384	1	1	0.09	0	0	22138.49	189	-1	6.2266	4	38	79	56	25	94	50	26	24	3	.	.	.	1	0	1	0	0	1	0	0	7.91	7.91	0
jgi|Schpo1|2289|SPAC29B12.12	-1.2881627	5.6714015	-0.2685985	.	.	.	.	.	0	.	0	.	0	.	1	0.99	0	0	0.4	0	0	13100.92	113	8	8.1285	11	35	59	22	23	59	32	22	10	1.736842105	.	.	.	0	0	0	0	0	0	0	0	0	0	0
jgi|Schpo1|315|SPAC16C9.02c	-1.2909205	-3.453075	-0.561075	.	.	.	.	.	0	.	0	.	0	.	0.055	0.463	0	0	0.03	0	0	33847.76	307	-1	6.2966	6	90	161	95	33	174	69	36	33	1.136363636	.	.	.	0	0	0	0	0	0	0	0	1.15	1.87	0
jgi|Schpo1|1698|rps002	-1.2979383	-5.068964	-0.508964	.	.	.	.	.	0	.	0	.	0	.	0.05	0.19	0	0	0.15	0	0	31420.35	287	-9.5	4.6952	2	96	158	106	26	159	73	33	40	0.876712329	.	.	.	0	0	0	0	0	0	0	0	0	0.04	0
jgi|Schpo1|4976|ssa2	-1.301333	-6.204803	-0.504803	.	.	.	.	.	0	.	0	.	0	.	0	0.05	0	0	0.1	0	0	70233.12	647	-15	4.8663	5	205	355	192	45	329	184	86	98	1.075862069	.	.	.	0	0	0	0	0	0	0	0	0	0.01	0
jgi|Schpo1|2606|ppk19	-1.3017013	-6.4541325	-0.5081325	.	.	.	reduced_virulence,loss_of_pathogenicity,unaffected_pathogenicity,lethal	PHI:6085,PHI:6717,PHI:1083,PHI:2272,PHI:3717,PHI:1240,PHI:1222,PHI:3286,PHI:3088,PHI:1183,PHI:1244	0	.	0	.	0	.	0	0.009	0	0	0.08	0	0	191094.35	1706	-10	6.1185	22	487	898	496	189	856	395	203	192	1.609375	.	.	.	0	0	0	0	0	0	0	0	0	2.14	0
jgi|Schpo1|1759|SPAC25B8.12c	-1.3093541	-3.662468	-0.500468	.	.	.	.	.	0	.	0	.	0	.	0.071	0.402	0	0	0.15	0	0	33849.97	303	-4	5.4627	4	71	155	97	30	169	85	42	43	1.483333333	.	.	.	0	0	0	0	0	0	0	0	0	0.03	0
jgi|Schpo1|252|rsc58	-1.3205159	-6.2097905	-0.5097905	.	.	.	.	.	0	.	0	.	0	.	0	0.05	0	0	0.12	0	0	44621.29	403	-0.5	6.3898	4	124	215	117	38	195	81	42	39	1.378787879	.	.	.	0	0	0	0	0	0	0	0	0.2	0.21	0
jgi|Schpo1|93|SPAC806.02c	-1.3218565	-1.3385705	-0.3925705	.	.	.	reduced_virulence,loss_of_pathogenicity	PHI:316,PHI:311,PHI:4606,PHI:3514,PHI:4182,PHI:65	0	.	0	.	0	.	0	0.009	0	0	0.16	0	0	67680.35	608	-18	4.9295	13	185	326	175	72	314	156	74	82	1.35	.	.	.	0	0	0	0	0	0	0	0	0.13	0.13	0
jgi|Schpo1|2297|SPAC1039.06	-1.3240933	-5.8065475	-0.4905475	.	.	.	.	.	0	.	0	.	0	.	0	0.114	0	0	0.18	0	0	45647.36	415	-4	5.8176	6	123	220	132	45	230	101	51	50	1.283950617	.	.	.	0	0	0	0	0	0	0	0	0	0.21	0
jgi|Schpo1|4589|SPCC895.03c	-1.3240933	-5.7123665	-0.5043665	.	.	.	.	.	0	.	0	.	0	.	0	0.132	0	0	0.01	0	0	44773.18	408	0.5	6.5758	4	115	217	127	40	224	102	54	48	1	.	.	.	0	0	0	0	0	0	0	0	0	0.01	0
jgi|Schpo1|1867|leu2	-1.3244617	-6.204551	-0.504551	.	.	.	reduced_virulence,loss_of_pathogenicity,lethal	PHI:9355,PHI:6480,PHI:362,PHI:8734,PHI:9357,PHI:2520,PHI:8965,PHI:9329,PHI:8964	0	.	0	.	0	.	0	0.05	0	0	0.11	0	0	82782.98	758	-5.5	6.0297	12	232	419	227	72	413	194	99	95	1.064327485	.	.	.	0	0	0	0	0	0	0	0	0	0.16	0
jgi|Schpo1|3020|rpl802	-1.3247908	-10.351472	-0.593472	.	.	.	unaffected_pathogenicity,lethal	PHI:1569,PHI:1584	0	.	0	.	0	.	0.037	0.17	0	0	0.47	0	0	27100.13	253	29.5	11.4499	2	86	143	77	25	146	67	51	16	0.666666667	.	.	.	0	0	0	0	0	0	0	0	0	0.03	0
jgi|Schpo1|1787|rpl801	-1.3247908	-10.351472	-0.593472	.	.	.	unaffected_pathogenicity,lethal	PHI:1569,PHI:1584	0	.	0	.	0	.	0.037	0.17	0	0	0.47	0	0	27100.13	253	29.5	11.4499	2	86	143	77	25	146	67	51	16	0.666666667	.	.	.	0	0	0	0	0	0	0	0	0	0.03	0
jgi|Schpo1|2560|rpl803	-1.3247908	-10.351472	-0.593472	.	.	.	unaffected_pathogenicity,lethal	PHI:1569,PHI:1584	0	.	0	.	0	.	0.037	0.17	0	0	0.47	0	0	27100.13	253	29.5	11.4499	2	86	143	77	25	146	67	51	16	0.666666667	.	.	.	0	0	0	0	0	0	0	0	0	0.03	0
jgi|Schpo1|3826|mok13	-1.3274907	-9.492137	-4.726137	.	.	.	reduced_virulence,unaffected_pathogenicity	PHI:2503,PHI:3902,PHI:2504,PHI:3903,PHI:3904	0	.	0	.	0	GH13_39,GH13_21,GH13_1,GH13_32,GT4,GH13_19,GT5,GH13_22,GH13_2,GH13,GH13_36,GH13_20,GH13_13,GH13_14	0	0.039	0	1	0.38	0	1	269195.5	2358	17.5	7.0859	30	620	1123	667	362	1313	513	279	234	1.670076726	1	0	0	1	0	1	1	1	1	13	13	0.52	276.86	0
jgi|Schpo1|785|ypt71	-1.3280407	3.930577	-0.707423	.	.	.	reduced_virulence,loss_of_pathogenicity,increased_virulence_(hypervirulence),unaffected_pathogenicity,lethal	PHI:787,PHI:62,PHI:7010,PHI:507,PHI:6950,PHI:1036,PHI:339,PHI:7134,PHI:269,PHI:3831,PHI:3832,PHI:7012,PHI:1119,PHI:6703,PHI:449,PHI:2052,PHI:471,PHI:317,PHI:8035,PHI:3280,PHI:7133,PHI:780,PHI:3833,PHI:4736,PHI:2054,PHI:7009,PHI:3623,PHI:8752,PHI:8036,PHI:182,PHI:3478,PHI:270,PHI:3279,PHI:808,PHI:861	0	.	0	.	0	.	0.957	0.816	0	0	0.22	0	0	23474.46	208	-2.5	5.3305	7	59	111	56	24	100	53	26	27	2.153846154	.	.	.	0	0	0	0	0	0	0	0	0.59	0.59	0
jgi|Schpo1|386|seb1	-1.3359404	-6.1689015	-0.5289015	.	.	.	.	.	0	.	0	.	0	.	0	0.06	0	0	0.15	0	0	66439.86	620	11.5	9.0869	3	208	370	164	55	337	130	74	56	0.710982659	.	.	.	0	0	0	0	0	0	0	0	0	0	0
jgi|Schpo1|537|spg1	-1.3384743	3.8799385	-0.5060615	.	.	.	reduced_virulence,loss_of_pathogenicity,increased_virulence_(hypervirulence),unaffected_pathogenicity,lethal	PHI:787,PHI:62,PHI:507,PHI:861,PHI:6950,PHI:1036,PHI:339,PHI:7134,PHI:3831,PHI:269,PHI:3832,PHI:1119,PHI:6703,PHI:449,PHI:2052,PHI:471,PHI:8035,PHI:3280,PHI:7133,PHI:780,PHI:3833,PHI:2054,PHI:3623,PHI:8036,PHI:182,PHI:3478,PHI:270,PHI:3279,PHI:808,PHI:8752	0	.	0	.	0	.	0.835	0.896	0	0	0.25	0	0	22543.17	198	5	9.0501	3	53	93	56	21	102	50	28	22	2.333333333	.	.	.	0	0	0	0	0	0	0	0	0.11	0.88	0
jgi|Schpo1|4522|mok14	-1.3391439	-9.652402	-4.706402	.	.	.	reduced_virulence,unaffected_pathogenicity	PHI:2503,PHI:3902,PHI:2504,PHI:3903,PHI:3904	0	.	0	.	0	GT4,GH13_22,GT5	0	0.009	0	1	0.28	0	1	156162.22	1369	28	8.6139	19	353	645	431	205	788	296	169	127	1.7239819	1	0	0	1	0	1	1	1	1	13	13	11.78	288.9	0
jgi|Schpo1|613|mug116	-1.3439758	4.4582365	1.2542365	.	.	.	.	.	0	.	0	.	0	.	0.945	0.589	1	1	0.55	1	0	15864.04	135	21.5	10.4527	9	38	58	32	22	69	33	28	5	4.8	.	.	.	1	1	0	0	0	0	1	1	21.76	27.2	1
jgi|Schpo1|4085|SPBC16G5.02c	-1.3447361	-2.0426045	-0.4866045	.	.	.	reduced_virulence	PHI:612	0	.	0	.	0	.	0.157	0.417	0	0	0.55	0	0	33250.06	318	-5	5.1659	6	113	187	114	19	182	66	32	34	0.987012987	.	.	.	0	0	0	0	0	0	0	0	0	0	0
jgi|Schpo1|3428|SPBC4F6.05c	-1.3479018	-2.871638	2.504362	.	.	.	.	.	0	.	0	.	0	.	0	0.104	1	1	0.2	1	0	42768.15	384	-5.5	5.2335	5	117	201	108	48	194	82	40	42	1.606557377	1	0	0	1	1	1	1	1	1	1	1	0.63	22.58	0
jgi|Schpo1|4960|mpg1	-1.3499918	3.387535	2.791535	.	.	.	reduced_virulence,loss_of_pathogenicity	PHI:7634,PHI:3112,PHI:6144,PHI:5344	0	.	0	.	0	.	0.003	0.263	1	1	0.13	0	0	39718.87	363	-0.5	6.4138	4	95	196	126	35	213	84	44	40	1.253333333	.	.	.	1	0	0	0	0	1	0	0	0.06	0.06	0
jgi|Schpo1|4466|naa20	-1.3551966	3.329543	-0.498457	.	.	.	.	.	0	.	0	.	0	.	0.85	0.788	0	0	0.41	0	0	20521.07	180	-1.5	5.7138	2	51	95	42	26	91	46	23	23	1.821428571	.	.	.	0	0	0	0	0	0	0	0	0.09	0.14	0
jgi|Schpo1|5019|SPCC1620.06c	-1.3582276	-0.7417905	-0.5017905	.	.	.	unaffected_pathogenicity	PHI:4732	0	.	0	.	0	.	0.478	0.482	0	0	0.33	0	0	34779.18	321	6.5	7.9435	7	101	175	121	21	175	83	47	36	1.203125	.	.	.	0	0	0	0	0	0	0	0	0	0.03	0
jgi|Schpo1|4423|mis16	-1.3584805	-1.444301	-0.504301	.	.	.	reduced_virulence,loss_of_pathogenicity	PHI:2155,PHI:797,PHI:772	0	.	0	.	0	.	0	0.01	0	0	0.07	0	0	48434.81	430	-28.5	4.3805	6	117	219	121	50	212	114	47	67	1.101265823	.	.	.	0	0	0	0	0	0	0	0	0.01	0.01	0
jgi|Schpo1|2754|rsc4	-1.3584805	-6.3597515	-0.5097515	.	.	.	.	.	0	.	0	.	0	.	0	0.025	0	0	0.08	0	0	60666.6	542	-23.5	4.5285	6	144	276	137	57	274	137	59	78	1.444444444	.	.	.	0	0	0	0	0	0	0	0	0	0.04	0
jgi|Schpo1|492|sir1	-1.3588488	-6.2078995	-0.5078995	.	.	.	unaffected_pathogenicity	PHI:9323,PHI:6555	0	.	0	.	0	.	0	0.05	0	0	0.01	0	0	163844.44	1473	-27.5	5.176	14	419	754	465	156	774	392	190	202	1.222614841	.	.	.	0	0	0	0	0	0	0	0	0	0.07	0
jgi|Schpo1|3179|nif1	-1.3598537	-8.1411375	-2.5071375	.	.	.	.	.	0	.	0	.	0	.	0	0.061	0	0	0.09	1	0	75449.46	681	6.5	6.8955	8	218	364	176	80	315	171	96	75	1.396551724	.	.	.	0	0	0	0	0	0	1	0	0	3.44	0
jgi|Schpo1|3268|cct1	-1.3598537	-6.1876595	-0.5056595	.	.	.	.	.	0	.	0	.	0	.	0	0.053	0	0	0.09	0	0	60047.04	556	1	6.7019	6	178	295	199	27	285	151	78	73	1.196078431	.	.	.	0	0	0	0	0	0	0	0	0	0.01	0
jgi|Schpo1|1602|SPAC1F12.07	-1.3623772	-4.7530245	-0.5050245	.	.	.	.	.	0	.	0	.	0	.	0	0.292	0	0	0.03	0	0	42797.64	389	-0.5	6.4488	4	116	199	125	49	214	99	53	46	1.231707317	.	.	.	0	0	0	0	0	0	0	0	0.59	0.66	0
jgi|Schpo1|4776|tol1	-1.3623772	-4.1980015	-0.5020015	.	.	.	.	.	0	.	0	.	0	.	0.001	0.383	0	0	0.1	0	0	38747.93	353	-5	5.4564	5	108	178	99	35	188	93	46	47	1.115384615	.	.	.	0	0	0	0	0	0	0	0	0	0	0
jgi|Schpo1|3334|SPBC12C2.07c	-1.3623772	-3.647127	-0.503127	.	.	.	unaffected_pathogenicity	PHI:9153	0	.	0	.	0	.	0.057	0.419	0	0	0.13	0	0	33149.85	298	-4.5	5.5858	4	80	153	91	38	165	76	38	38	1.357142857	.	.	.	0	0	0	0	0	0	0	0	0	0.32	0
jgi|Schpo1|4286|ght8	-1.364069	-10.0555115	-5.1395115	.	.	.	reduced_virulence,unaffected_pathogenicity	PHI:2968,PHI:4024,PHI:9423,PHI:1094,PHI:9510,PHI:6381,PHI:9425,PHI:538,PHI:2240,PHI:4586	0	.	0	.	0	.	0	0.014	0	1	0.27	0	1	60176.42	547	-2.5	5.9361	10	187	278	171	73	341	91	46	45	1.166666667	0	1	0	1	1	1	1	0	1	9	10	22.92	229.8	0.652173913
jgi|Schpo1|4683|rpl2302	-1.3649424	4.0053345	-0.5246655	.	.	.	.	.	0	.	0	.	0	.	0.974	0.781	0	0	0.49	0	0	14882.48	139	14	10.8536	3	48	81	46	8	85	32	23	9	0.825	.	.	.	0	0	0	0	0	0	0	0	0.03	0.03	0
jgi|Schpo1|1349|rpl2301	-1.3649424	4.0053345	-0.5246655	.	.	.	.	.	0	.	0	.	0	.	0.974	0.781	0	0	0.49	0	0	14882.48	139	14	10.8536	3	48	81	46	8	85	32	23	9	0.825	.	.	.	0	0	0	0	0	0	0	0	0.03	0.03	0
jgi|Schpo1|2723|myo1	-1.3660058	-6.149803	-0.527803	.	.	.	.	.	0	.	0	.	0	.	0	0.063	0	0	0.09	0	0	135710.28	1217	42.5	9.7346	14	369	633	339	114	607	286	168	118	1.417021277	.	.	.	0	0	0	0	0	0	0	0	0	0.37	0
jgi|Schpo1|2977|SPBC28F2.08c	-1.367982	-3.94362	2.00238	.	.	.	.	.	0	.	0	.	0	.	0	0.009	1	1	0.12	1	0	80259.85	713	10	7.4916	5	196	343	229	98	400	165	93	72	1.328571429	1	0	0	1	0	1	1	0	1	1	1	3.09	23.01	0
jgi|Schpo1|1416|smb1	-1.3689991	1.3586055	-0.5313945	.	.	.	.	.	0	.	0	.	0	.	0.917	0.398	0	0	0.5	0	0	15476.03	147	8	10.7556	1	46	87	41	11	96	25	17	8	0.5	.	.	.	0	0	0	0	0	0	0	0	0.5	0.55	0
jgi|Schpo1|1860|srp2	-1.3700092	-6.211805	-0.505805	.	.	.	.	.	0	.	0	.	0	.	0	0.049	0	0	0.02	0	0	42566.26	365	1	6.8984	1	93	184	60	37	155	149	76	73	0.75308642	.	.	.	0	0	0	0	0	0	0	0	0	0	0
jgi|Schpo1|4089|SPBC16G5.06	-1.3709176	-10.4440525	-4.4800525	.	.	.	.	.	0	.	0	.	0	.	0	0.006	0	1	0.72	0	1	24065.77	230	-1	5.6304	0	102	152	72	19	112	22	11	11	1.368421053	0	1	0	1	1	1	1	1	1	1	2	22.27	56.56	0.695652174
jgi|Schpo1|185|SPAC24H6.10c	-1.3728118	0.9588845	-0.5011155	.	.	.	loss_of_pathogenicity,unaffected_pathogenicity	PHI:8884,PHI:8885	0	.	0	.	0	.	0.002	0.408	0	0	0.22	0	0	39760.22	368	2	6.7668	7	122	199	120	29	194	98	53	45	1.036585366	.	.	.	0	0	0	0	0	0	0	0	0	0	0
jgi|Schpo1|1217|mug130	-1.3831568	2.113995	4.291995	.	.	.	.	.	0	.	0	.	0	.	0.079	0.558	1	1	0.39	0	0	28263.41	241	8.5	9.0045	5	57	108	54	39	128	59	35	24	2.083333333	1	0	0	1	0	0	1	1	0	0	0	0.21	0.21	0
jgi|Schpo1|3470|new17	-1.386886	4.3766985	-0.5073015	.	.	.	.	.	0	.	0	.	0	.	0.964	0.85	0	0	0.07	0	0	10335.76	91	0.5	7.0107	0	24	42	29	8	45	25	13	12	1.666666667	.	.	.	0	0	0	0	0	0	0	0	0.01	0.01	0
jgi|Schpo1|2958|SPBC83.17	-1.3879752	3.289573	-0.464427	.	.	.	reduced_virulence	PHI:4107,PHI:1533,PHI:6675	0	.	0	.	0	.	0.975	0.484	0	0	0.4	0	0	15979.09	148	16	11.2199	0	50	79	38	6	68	41	29	12	0.875	.	.	.	0	0	0	0	0	0	0	0	0	0	0
jgi|Schpo1|3228|arc1	-1.3884033	-5.5783005	-0.5683005	.	.	.	.	.	0	.	0	.	0	.	0	0.165	0	0	0.44	0	0	41596.6	377	7.5	8.0705	5	133	218	106	48	197	81	47	34	0.865853659	.	.	.	0	0	0	0	0	0	0	0	0	0.01	0
jgi|Schpo1|4603|rpa12	-1.3902295	4.699343	-0.556657	.	.	.	.	.	0	.	0	.	0	.	0.995	0.881	0	0	0.46	0	0	13115.69	119	-3.5	4.8373	8	47	65	28	13	56	26	12	14	1.368421053	.	.	.	0	0	0	0	0	0	0	0	0	0	0
jgi|Schpo1|2125|ccs1	-1.3924384	3.5519405	-0.4620595	.	.	.	.	.	0	.	0	.	0	.	0.982	0.687	0	0	0.36	0	0	32243.6	297	0	6.4102	23	113	167	69	16	137	77	39	38	1.697674419	.	.	.	0	0	0	0	0	0	0	0	0	0	0
jgi|Schpo1|1983|pex7	-1.3988796	0.3250165	-0.5109835	.	.	.	reduced_virulence,loss_of_pathogenicity,unaffected_pathogenicity	PHI:316,PHI:772,PHI:2155,PHI:4606,PHI:797,PHI:2716	0	.	0	.	0	.	0.003	0.303	0	0	0.34	0	0	34587.9	308	-0.5	6.4163	8	95	169	82	43	158	69	37	32	1.586956522	.	.	.	0	0	0	0	0	0	0	0	0.01	0.01	0
jgi|Schpo1|326|ptc3	-1.401691	-1.224621	-0.524621	.	.	.	loss_of_pathogenicity	PHI:4471	0	.	0	.	0	.	0	0.05	0	0	0.33	0	0	44856.67	414	-21.5	4.493	11	131	247	114	40	208	118	51	67	1.136363636	.	.	.	0	0	0	0	0	0	0	0	0	0	0
jgi|Schpo1|4278|ght6	-1.4065666	-10.13354	-5.21154	.	.	.	reduced_virulence,unaffected_pathogenicity	PHI:2968,PHI:4024,PHI:9423,PHI:1094,PHI:9510,PHI:6381,PHI:3457,PHI:9425,PHI:538,PHI:2240,PHI:4586	0	.	0	.	0	.	0	0.013	0	1	0.39	0	1	59403.64	535	10	8.3709	11	177	272	161	80	336	82	48	34	1.210084034	1	0	0	1	1	1	1	0	1	11	10	23.61	238.37	0.652173913
jgi|Schpo1|4838|SPCC417.15	-1.4103031	5.8066955	4.4326955	.	.	.	.	.	0	.	0	.	0	.	0.998	0.231	1	1	0.56	0	0	5123.34	43	5.5	8.5498	4	8	12	17	11	30	10	9	1	4.2	.	.	.	1	1	1	0	0	1	0	1	12.32	12.32	1
jgi|Schpo1|4119|rae1	-1.4143643	-3.3777685	-0.5817685	.	.	.	.	.	0	.	0	.	0	.	0.001	0.533	0	0	0.48	0	0	38626.35	352	5.5	7.9126	7	122	201	94	41	180	77	43	34	1.164383562	.	.	.	0	0	0	0	0	0	0	0	0	0	0
jgi|Schpo1|4580|yps1	-1.4202561	1.5588765	2.5048765	.	.	.	reduced_virulence,loss_of_pathogenicity,unaffected_pathogenicity	PHI:6815,PHI:68,PHI:697,PHI:6793,PHI:6787,PHI:6784,PHI:72,PHI:480,PHI:126,PHI:6812,PHI:6790,PHI:6813,PHI:6791,PHI:17,PHI:6808,PHI:9402,PHI:6789,PHI:7928,PHI:9401,PHI:7926,PHI:6811,PHI:6783,PHI:6785,PHI:73	0	.	0	.	0	.	0	0.009	1	1	0.46	1	0	57623.29	521	-13	4.4223	6	178	277	158	80	297	64	27	37	1.776470588	0	0	0	1	1	1	1	1	1	1	0	4.67	22.83	0
jgi|Schpo1|1831|nup146	-1.4240502	-6.3531535	-0.5091535	.	.	.	.	.	0	.	0	.	0	.	0	0.026	0	0	0.09	0	0	145776.91	1325	-33.5	4.7369	7	412	718	334	119	611	329	150	179	1.464135021	.	.	.	0	0	0	0	0	0	0	0	0	0.08	0
jgi|Schpo1|1993|sin1	-1.4250761	-6.163615	-0.535615	.	.	.	.	.	0	.	0	.	0	.	0	0.062	0	0	0.02	0	0	74079.22	665	0	6.5132	5	192	353	181	59	298	171	89	82	1.67	.	.	.	0	0	0	0	0	0	0	0	0	0.06	0
jgi|Schpo1|844|SPAC17H9.12c	-1.4289635	2.1578275	0.7378275	.	.	.	reduced_virulence	PHI:4914	0	.	0	.	0	.	0.462	0.608	1	1	0.11	1	0	29374.98	266	9.5	9.2002	6	75	140	79	25	149	61	36	25	1.280701754	.	.	.	0	1	0	0	0	0	1	0	8.21	9.24	0
jgi|Schpo1|4132|get1	-1.4300951	-10.498647	-5.998647	.	.	.	.	.	0	.	0	.	0	.	0.083	0.167	0	1	0.21	0	1	20191.71	171	12.5	10.6451	0	38	65	54	28	91	39	26	13	3.277777778	.	.	.	1	0	1	0	1	0	3	0	13.33	41.38	0
jgi|Schpo1|7|SPAC212.02	-1.430362	2.2663325	-0.5176675	.	.	.	.	.	0	.	0	.	0	.	0.912	0.552	0	0	0.73	0	0	14926.94	136	-4	4.7966	3	44	77	46	12	74	30	14	16	1.2	.	.	.	0	0	0	0	0	0	0	0	0	0	0
jgi|Schpo1|4092|SPBC16G5.09	-1.4306061	-2.467039	2.268961	.	.	.	reduced_virulence	PHI:7257	0	.	0	.	0	.	0	0.044	1	1	0.36	1	0	57644.11	510	-24.5	4.4117	8	135	244	134	77	288	113	47	66	1.451612903	1	0	0	1	0	1	1	1	1	1	1	0.1	21.97	0
jgi|Schpo1|2308|SPAC922.07c	-1.4320213	-1.1299135	-0.5019135	.	.	.	reduced_virulence,loss_of_pathogenicity,unaffected_pathogenicity	PHI:7520,PHI:7788,PHI:7787,PHI:9180,PHI:2145,PHI:3914	0	.	0	.	0	.	0	0.062	0	0	0.39	0	0	54028.11	496	-6	5.257	7	150	257	160	50	288	115	56	59	1.321428571	.	.	.	0	0	0	0	0	0	0	0	0	0.04	0
jgi|Schpo1|3138|ppk32	-1.4323536	-6.3899265	-0.5339265	.	.	.	reduced_virulence,loss_of_pathogenicity,unaffected_pathogenicity,lethal	PHI:2158,PHI:1230,PHI:1083,PHI:2272,PHI:1218,PHI:1266,PHI:4626,PHI:2271,PHI:1192,PHI:4942,PHI:1223,PHI:4587,PHI:1239,PHI:9201,PHI:1183,PHI:1268,PHI:1246,PHI:1244,PHI:4941,PHI:1258,PHI:1265,PHI:1200,PHI:1178,PHI:1082,PHI:7117,PHI:1264	0	.	0	.	0	.	0	0.024	0	0	0.12	0	0	82824.42	749	13	8.8204	8	232	394	214	75	366	154	86	68	1.878504673	.	.	.	0	0	0	0	0	0	0	0	0	0.01	0
jgi|Schpo1|3809|SPBC887.09c	-1.4323536	-5.718608	-0.504608	.	.	.	.	.	0	.	0	.	0	.	0	0.131	0	0	0.16	0	0	96993.29	886	10	7.2799	6	281	475	273	68	411	199	111	88	1.24516129	.	.	.	0	0	0	0	0	0	0	0	0	0.04	0
jgi|Schpo1|4973|mug33	-1.4338659	-9.871037	-4.903037	.	.	.	.	.	0	.	0	.	0	.	0	0.172	0	1	0.42	0	1	37074.79	336	17	10.1508	6	102	187	103	40	195	61	40	21	1.305555556	0	0	1	1	1	1	1	0	1	3	4	22.19	91.29	0.717391304
jgi|Schpo1|3789|SPBC1105.08	-1.4391253	-10.303843	-4.357843	.	.	.	.	.	0	.	0	.	0	.	0	0.009	0	1	0.12	0	1	71130.7	629	6.5	7.7584	11	178	312	196	112	392	91	51	40	1.979166667	0	0	0	1	1	1	1	1	1	9	9	7.71	218.32	0
jgi|Schpo1|2464|SPBC1271.04c	-1.4411592	1.130818	-0.587182	.	.	.	increased_virulence_(hypervirulence),unaffected_pathogenicity	PHI:6258	0	.	0	.	0	.	0.003	0.45	0	0	0.29	0	0	38811.11	350	-2	6.1074	4	97	187	107	39	193	92	47	45	1.38028169	.	.	.	0	0	0	0	0	0	0	0	0	2.07	0
jgi|Schpo1|1115|trx1	-1.441735	4.9741315	-0.5318685	.	.	.	reduced_virulence	PHI:2644,PHI:9285,PHI:7258	0	.	0	.	0	.	0.985	0.766	0	0	0.47	0	0	11296.95	103	-3.5	4.5994	3	31	55	34	12	58	25	11	14	1.523809524	.	.	.	0	0	0	0	0	0	0	0	0.13	0.13	0
jgi|Schpo1|4823|SPCC663.14c	-1.4422593	-5.6141875	-4.6681875	.	.	.	loss_of_pathogenicity	PHI:7693,PHI:7692	0	.	0	.	0	.	0	0.009	0	1	0.09	0	1	77218.3	687	7	7.7732	11	193	331	252	94	425	116	64	52	1.625	0	0	0	1	0	1	1	1	1	7	8	9.65	198.54	0
jgi|Schpo1|1915|SPAC637.08	-1.4508433	-5.1690505	-0.5070505	.	.	.	.	.	0	.	0	.	0	.	0.005	0.218	0	0	0.22	0	0	34261.34	317	-11	4.5978	11	94	167	92	21	178	77	34	43	1.086956522	.	.	.	0	0	0	0	0	0	0	0	0	0.04	0
jgi|Schpo1|380|tam1	-1.4511263	4.248641	-0.533359	.	.	.	.	.	0	.	0	.	0	.	0.991	0.806	0	0	0.28	0	0	12693.49	117	-0.5	6.2109	4	40	61	40	7	57	27	14	13	1.157894737	.	.	.	0	0	0	0	0	0	0	0	0	0.01	0
jgi|Schpo1|2361|aes1	-1.4526627	-2.105151	-0.489151	.	.	.	reduced_virulence	PHI:7297,PHI:7304	0	.	0	.	0	.	0.029	0.535	0	0	0.5	0	0	32228.64	296	-3.5	5.1497	8	97	164	84	30	157	60	29	31	1.481481481	.	.	.	0	0	0	0	0	0	0	0	0	0.01	0
jgi|Schpo1|2847|pdi2	-1.4554596	-2.5603685	2.2596315	.	.	.	reduced_virulence	PHI:2644	0	.	0	.	0	.	0	0.03	1	1	0.08	1	0	81237.42	726	-22.5	4.6785	8	217	383	205	79	358	193	87	106	1.554621849	0	0	0	1	0	1	1	1	1	1	1	13.75	34.37	0
jgi|Schpo1|4357|SPCC306.08c	-1.4587672	-2.671972	-1.091972	.	.	.	reduced_virulence,unaffected_pathogenicity	PHI:2959,PHI:4139	0	.	0	.	0	.	0.089	0.481	0	0	0.38	0	0	35787.15	341	7.5	9.2638	2	121	198	120	28	200	79	45	34	0.802197802	.	.	.	0	0	0	0	0	0	0	0	0.25	0.26	0
jgi|Schpo1|1877|wos2	-1.4641984	-6.1779535	-0.5079535	.	.	.	.	.	0	.	0	.	0	.	0	0.055	0	0	0.04	0	0	20951.31	186	-17	4.1657	0	45	89	48	20	94	60	22	38	1.189189189	.	.	.	0	0	0	0	0	0	0	0	0	0	0
jgi|Schpo1|2684|agn2	-1.4657583	-5.318434	-0.002434	.	.	.	.	.	0	.	0	.	0	GH71	0	0.114	0	0	0.73	0	0	48066.07	433	-1	6.2176	3	141	251	122	67	241	48	25	23	1.662337662	.	.	.	0	0	0	0	0	0	0	0	0.21	2.14	0
jgi|Schpo1|4405|eft202	-1.4661711	-6.4374635	-0.4974635	.	.	.	.	.	0	.	0	.	0	.	0	0.01	0	0	0.04	0	0	93230.9	842	-1.5	6.3632	11	232	448	260	78	459	222	114	108	1.145454545	.	.	.	0	0	0	0	0	0	0	0	0	0.01	0
jgi|Schpo1|1238|eft201	-1.4661711	-6.4374635	-0.4974635	.	.	.	.	.	0	.	0	.	0	.	0	0.01	0	0	0.04	0	0	93230.9	842	-1.5	6.3632	11	232	448	260	78	459	222	114	108	1.145454545	.	.	.	0	0	0	0	0	0	0	0	0	0.01	0
jgi|Schpo1|1612|SPAC4H3.16	-1.4731419	8.1559715	2.7979715	.	.	.	.	.	0	.	0	.	0	.	1	0.893	1	1	0.42	0	0	12310.19	107	8	8.5065	10	32	58	24	11	48	32	21	11	3	.	.	.	0	0	0	0	0	1	0	0	0	0	0
jgi|Schpo1|1582|SPAC15E1.10	-1.4816502	2.467412	-0.550588	.	.	.	.	.	0	.	0	.	0	.	0.855	0.648	0	0	0.15	0	0	29592.73	265	-7	4.7706	4	77	149	49	31	133	65	30	35	1.096774194	.	.	.	0	0	0	0	0	0	0	0	0	0.15	0
jgi|Schpo1|4038|met6	-1.4891977	-10.214701	-0.508701	.	.	.	reduced_virulence,unaffected_pathogenicity,lethal	PHI:355,PHI:3391,PHI:2536	0	.	0	.	0	.	0	0.049	0	0	0.06	0	0	55499.34	501	-2	6.2693	10	161	272	129	60	255	115	60	55	1.161290323	.	.	.	0	0	0	0	0	0	0	0	0	0.36	0
jgi|Schpo1|2664|SPBC713.05	-1.4917165	-4.1962685	-0.5062685	.	.	.	.	.	0	.	0	.	0	.	0.01	0.375	0	0	0.36	0	0	32956.08	297	1.5	6.7634	4	97	159	84	35	142	76	41	35	1.975	.	.	.	0	0	0	0	0	0	0	0	0	0	0
jgi|Schpo1|2523|vma9	-1.4940362	-10.6680335	-5.2080335	.	.	.	.	.	0	.	0	.	0	.	0.024	0.066	0	1	0.24	0	1	7377.8	67	0.5	6.9371	2	22	34	27	8	46	5	3	2	0.916666667	.	.	.	1	1	1	0	0	1	1	2	41.36	41.36	0.8
jgi|Schpo1|2219|abp1	-1.4954529	-6.2713015	-0.5053015	.	.	.	.	.	0	.	0	.	0	.	0	0.039	0	0	0.32	0	0	91137.54	857	-20.5	4.881	5	260	555	228	63	452	184	86	98	0.615079365	.	.	.	0	0	0	0	0	0	0	0	0	0.01	0
jgi|Schpo1|2890|sec31	-1.4997128	-6.281305	-0.533305	.	.	.	loss_of_pathogenicity,lethal	PHI:2527	0	.	0	.	0	.	0	0.042	0	0	0.15	0	0	132499.04	1224	-4.5	6.1474	11	416	724	346	105	627	261	133	128	0.873684211	.	.	.	0	0	0	0	0	0	0	0	0	4.41	0
jgi|Schpo1|3824|pgp2	-1.5009028	-3.1334435	-0.5054435	.	.	.	.	.	0	.	0	.	0	.	0.019	0.543	0	0	0.38	0	0	37515.37	346	5	7.5711	10	115	179	113	31	203	79	44	35	1.075	.	.	.	0	0	0	0	0	0	0	0	0.01	0.02	0
jgi|Schpo1|385|SPAC222.08c	-1.5009698	0.760992	-0.503008	.	.	.	reduced_virulence	PHI:7076	0	.	0	.	0	.	0.423	0.621	0	0	0.06	0	0	25901.7	234	-5	5.1314	2	68	116	71	23	125	60	29	31	1.318181818	.	.	.	0	0	0	0	0	0	0	0	0.02	0.04	0
jgi|Schpo1|1270|dni1	-1.5035015	-10.9421385	-5.1821385	.	.	.	.	.	0	.	0	.	0	.	0	0.04	0	1	0.37	0	1	25388.23	234	15.5	10.4417	8	89	126	81	26	139	27	22	5	1.727272727	0	0	0	1	1	1	1	0	1	3	4	32.4	104.54	1
jgi|Schpo1|1852|SPAC29E6.05c	-1.5119101	9.6411295	3.6071295	.	.	.	reduced_virulence,unaffected_pathogenicity	PHI:4579,PHI:4580	0	.	0	.	0	.	0.931	0.908	1	1	0.48	0	0	19437.02	170	0.5	6.6342	3	49	81	46	27	90	41	22	19	1.636363636	.	.	.	0	0	0	0	1	1	0	0	0.16	0.16	0
jgi|Schpo1|4578|sum3	-1.5126454	-5.402103	-0.506103	.	.	.	reduced_virulence,increased_virulence_(hypervirulence),unaffected_pathogenicity,lethal	PHI:7619,PHI:1458,PHI:423,PHI:7620,PHI:2549,PHI:7618,PHI:7617,PHI:6510,PHI:8011	0	.	0	.	0	.	0	0.184	0	0	0.21	0	0	69758.78	636	11	8.5937	6	212	348	156	65	329	157	87	70	0.904761905	.	.	.	0	0	0	0	0	0	0	0	0	0.01	0
jgi|Schpo1|3637|SPBC609.01	-1.5141134	-1.4482505	-0.5022505	.	.	.	reduced_virulence,increased_virulence_(hypervirulence),loss_of_pathogenicity	PHI:9183,PHI:862	0	.	0	.	0	.	0	0.009	0	0	0.03	0	0	128575.56	1157	14.5	7.5339	19	348	599	305	118	562	267	148	119	1.374358974	.	.	.	0	0	0	0	0	0	0	0	0	0.01	0
jgi|Schpo1|1088|pts1	-1.5141677	-0.939234	-0.537234	.	.	.	.	.	0	.	0	.	0	.	0.366	0.567	0	0	0.74	0	0	29986.78	272	2	6.9008	4	91	145	77	35	144	62	34	28	1.37254902	.	.	.	0	0	0	0	0	0	0	0	0	1.83	0
jgi|Schpo1|3779|SPBPB7E8.01	-1.515863	-1.684087	4.261913	.	.	.	.	.	0	.	0	.	0	.	0	0.009	1	1	0.5	0	0	61399.56	569	-20	4.467	11	216	340	157	68	309	105	45	60	1.066666667	0	0	0	1	1	1	1	0	1	0	0	0.06	0.21	0
jgi|Schpo1|4817|SPCC663.08c	-1.5206387	1.8503415	-0.5256585	.	.	.	reduced_virulence,loss_of_pathogenicity,increased_virulence_(hypervirulence),unaffected_pathogenicity,lethal	PHI:9460,PHI:5272,PHI:2835,PHI:5271,PHI:2247,PHI:2312,PHI:2844,PHI:2802,PHI:7511,PHI:4077,PHI:8929,PHI:59,PHI:7696,PHI:2022,PHI:2269,PHI:6957,PHI:3301,PHI:5440,PHI:6956,PHI:7485,PHI:8927,PHI:685	0	.	0	.	0	.	0.756	0.64	0	0	0.57	0	0	27696.52	253	4.5	8.3621	0	76	136	80	31	135	56	32	24	1.48	.	.	.	0	0	0	0	0	0	0	0	0.01	1.74	0
jgi|Schpo1|2436|SPBC1773.03c	-1.5214378	-0.398905	-0.502905	.	.	.	reduced_virulence,loss_of_pathogenicity,unaffected_pathogenicity	PHI:3950,PHI:3126,PHI:9305,PHI:2143,PHI:8863,PHI:5059	0	.	0	.	0	.	0	0.184	0	0	0.11	0	0	50496.61	459	2.5	6.7355	12	150	236	132	58	260	119	65	54	0.971428571	.	.	.	0	0	0	0	0	0	0	0	0	0.29	0
jgi|Schpo1|3867|utp4	-1.5230153	-6.450056	-0.504056	.	.	.	.	.	0	.	0	.	0	.	0	0.009	0	0	0.18	0	0	79121.41	710	11.5	8.1776	13	216	373	210	79	380	168	93	75	1.393442623	.	.	.	0	0	0	0	0	0	0	0	0	0.07	0
jgi|Schpo1|3331|pst1	-1.5239602	-6.455751	-0.509751	.	.	.	.	.	0	.	0	.	0	.	0	0.009	0	0	0.01	0	0	171455.94	1522	-13	5.9756	15	407	781	369	165	715	417	212	205	1.338129496	.	.	.	0	0	0	0	0	0	0	0	0.21	0.22	0
jgi|Schpo1|1090|cdc3	-1.5246525	3.1875985	-0.5144015	.	.	.	.	.	0	.	0	.	0	.	0.985	0.632	0	0	0.41	0	0	13411.41	127	-0.5	5.7944	2	50	68	46	12	81	22	11	11	0.783783784	.	.	.	0	0	0	0	0	0	0	0	0.12	0.27	0
jgi|Schpo1|5092|ecl1	-1.5258298	0.9384495	-0.3815505	.	.	.	.	.	0	.	0	.	0	.	0.755	0.465	0	0	0.65	0	0	8972.99	80	-1.5	5.9327	4	32	44	17	14	36	19	10	9	1.5	.	.	.	0	0	0	0	0	0	0	0	0	0	0
jgi|Schpo1|4565|SPCC24B10.18	-1.5263547	2.9143815	-0.4996185	.	.	.	.	.	0	.	0	.	0	.	0.991	0.578	0	0	0.45	0	0	10006.62	93	17.5	11.281	1	33	46	27	5	42	31	25	6	1.32	.	.	.	0	0	0	0	0	0	0	0	0	0	0
jgi|Schpo1|1714|its3	-1.5278245	-6.1179	-0.5079	.	.	.	.	.	0	.	0	.	0	.	0	0.065	0	0	0.11	0	0	83747.68	742	26.5	9.4165	6	201	395	166	91	331	197	119	78	1.704347826	.	.	.	0	0	0	0	0	0	0	0	0	0.02	0
jgi|Schpo1|4139|vps10	-1.5294634	-3.82499	2.00101	.	.	.	.	.	0	.	0	.	0	GH74	0	0.029	1	1	0.38	1	0	165061.97	1466	-65	4.4714	38	432	774	366	219	766	348	149	199	1.790178571	0	0	0	1	0	1	1	0	1	1	1	15.28	40.41	0
jgi|Schpo1|2413|SPBC660.16	-1.5341263	-5.875873	-0.505873	.	.	.	.	.	0	.	0	.	0	.	0	0.105	0	0	0.04	0	0	53679.55	492	3	7.0921	10	158	254	151	50	286	125	66	59	1	.	.	.	0	0	0	0	0	0	0	0	0.23	0.31	0
jgi|Schpo1|283|SPAC1296.01c	-1.5445883	-6.430452	-0.508452	.	.	.	.	.	0	.	0	.	0	.	0	0.013	0	0	0.2	0	0	58916.06	542	-5	5.8949	8	176	287	188	57	297	130	66	64	1.2	.	.	.	0	0	0	0	0	0	0	0	0.02	0.03	0
jgi|Schpo1|1422|SPAC26A3.14c	-1.5451678	3.5481305	2.8461305	.	.	.	.	.	0	.	0	.	0	.	0.529	0.588	1	1	0.17	0	0	8249.41	73	1	7.1634	1	23	36	21	13	40	18	10	8	1.666666667	.	.	.	1	1	0	0	0	0	0	0	0.25	0.26	0
jgi|Schpo1|3917|SPBC21C3.10c	-1.547037	-1.229825	-0.539825	.	.	.	.	.	0	.	0	.	0	.	0.334	0.551	0	0	0.44	0	0	29752.03	268	1	6.849	4	73	142	84	24	142	59	31	28	1.510638298	.	.	.	0	0	0	0	0	0	0	0	0	0	0
jgi|Schpo1|4644|SPCC550.07	-1.5473439	-6.4504135	-0.5224135	.	.	.	.	.	0	.	0	.	0	.	0	0.012	0	0	0.07	0	0	58704.55	533	-2.5	6.0767	7	150	286	175	49	306	128	65	63	0.949579832	.	.	.	0	0	0	0	0	0	0	0	0	0.02	0
jgi|Schpo1|3478|SPBC32F12.10	-1.5473439	-6.357992	-0.501992	.	.	.	.	.	0	.	0	.	0	.	0	0.024	0	0	0.22	0	0	60598.92	554	0	6.5069	6	168	296	159	67	315	143	75	68	1.1796875	.	.	.	0	0	0	0	0	0	0	0	0	0.13	0
jgi|Schpo1|3068|rga4	-1.5483481	-6.2488205	-0.5068205	.	.	.	.	.	0	.	0	.	0	.	0	0.043	0	0	0.09	0	0	104487.47	933	20	8.2468	25	281	503	228	95	426	226	128	98	1.666666667	.	.	.	0	0	0	0	0	0	0	0	0	0.03	0
jgi|Schpo1|1718|apt1	-1.5555966	1.337045	-0.504955	.	.	.	.	.	0	.	0	.	0	.	0.871	0.436	0	0	0.32	0	0	20746.03	188	-5.5	4.6052	1	47	92	66	18	114	45	20	25	1.119047619	.	.	.	0	0	0	0	0	0	0	0	0	0.11	0
jgi|Schpo1|2681|SPBC646.03	-1.5575821	-5.4287955	-0.4967955	.	.	.	.	.	0	.	0	.	0	.	0	0.178	0	0	0.69	0	0	51684.05	471	3	7.6418	5	145	253	145	52	258	99	52	47	1.666666667	.	.	.	0	0	0	0	0	0	0	0	0	0.27	0
jgi|Schpo1|2355|eno102	-1.560144	-5.0561935	-0.5081935	.	.	.	.	.	0	.	0	.	0	.	0	0.242	0	0	0.14	0	0	47867.46	440	-3	5.7911	3	142	229	138	41	239	120	60	60	1.242424242	.	.	.	0	0	0	0	0	0	0	0	0	3.68	0
jgi|Schpo1|843|gmf1	-1.567039	-4.506745	-0.504745	.	.	.	.	.	0	.	0	.	0	.	0.056	0.277	0	0	0.04	0	0	16281.58	141	-6	4.5939	0	36	66	39	16	68	43	19	24	1.888888889	.	.	.	0	0	0	0	0	0	0	0	0	0	0
jgi|Schpo1|2088|SPAC1B3.10c	-1.5674261	-4.578259	1.361741	.	.	.	.	.	0	.	0	.	0	.	0	0.01	1	1	0.18	1	0	76907.12	664	-9	5.5906	5	177	283	200	124	379	150	75	75	1.864864865	.	.	.	1	1	0	0	0	1	1	1	17.92	19.57	1
jgi|Schpo1|894|rps23	-1.5687193	0.8145385	-0.5054615	.	.	.	unaffected_pathogenicity	PHI:1604	0	.	0	.	0	.	0.638	0.582	0	0	0.19	0	0	15655.25	143	20.5	11.0524	2	41	72	43	14	77	49	36	13	1.081081081	.	.	.	0	0	0	0	0	0	0	0	0	0.13	0
jgi|Schpo1|3512|rps2302	-1.5687193	0.8145385	-0.5054615	.	.	.	unaffected_pathogenicity	PHI:1604	0	.	0	.	0	.	0.638	0.582	0	0	0.19	0	0	15655.25	143	20.5	11.0524	2	41	72	43	14	77	49	36	13	1.081081081	.	.	.	0	0	0	0	0	0	0	0	0	0.13	0
jgi|Schpo1|4203|SPBCPT2R1.03	-1.5689934	4.832878	-0.417122	.	.	.	.	.	0	.	0	.	0	.	0.993	0.882	0	0	0.48	0	0	15129.91	129	1.5	7.2088	3	31	60	25	22	61	31	17	14	3.2	.	.	.	0	0	0	0	0	0	0	0	0	0	0
jgi|Schpo1|2337|SPBC1348.15	-1.5689934	4.832878	-0.417122	.	.	.	.	.	0	.	0	.	0	.	0.993	0.882	0	0	0.48	0	0	15129.91	129	1.5	7.2088	3	31	60	25	22	61	31	17	14	3.2	.	.	.	0	0	0	0	0	0	0	0	0	0	0
jgi|Schpo1|6|SPAC212.03	-1.5689934	4.9763515	-0.4236485	.	.	.	.	.	0	.	0	.	0	.	0.996	0.904	0	0	0.49	0	0	15069.87	129	1.5	7.1843	4	32	61	25	21	61	31	17	14	3.133333333	.	.	.	0	0	0	0	0	0	0	0	0	0	0
jgi|Schpo1|1226|SPACUNK4.15	-1.57289	4.389274	-0.536726	.	.	.	.	.	0	.	0	.	0	.	0.885	0.936	0	0	0.1	0	0	23654.98	208	0	6.4811	6	58	102	58	30	111	51	27	24	1.628571429	.	.	.	0	0	0	0	0	0	0	0	0	0	0
jgi|Schpo1|1789|ppr1.1	-1.57289	4.674588	-0.413412	.	.	.	.	.	0	.	0	.	0	.	0.96	0.888	0	0	0.45	0	0	23809.29	209	5	8.2177	6	60	104	56	33	118	49	28	21	1.75	.	.	.	0	0	0	0	0	0	0	0	0	0.44	0
jgi|Schpo1|2734|SPBC337.11	-1.5763168	-2.1109845	-0.6389845	.	.	.	reduced_virulence,unaffected_pathogenicity	PHI:5034,PHI:6517,PHI:9524,PHI:881,PHI:4903	0	.	0	.	0	.	0.024	0.564	0	0	0.26	0	0	35120.83	325	7.5	8.7234	7	106	175	105	24	185	69	39	30	1.276923077	.	.	.	0	0	0	0	0	0	0	0	0	0.89	0
jgi|Schpo1|1725|tef102	-1.5772607	-0.403864	-0.501864	.	.	.	increased_virulence_(hypervirulence)	PHI:1139	0	.	0	.	0	.	0	0.183	0	0	0.16	0	0	49674.52	460	17	9.4874	8	145	251	138	40	259	124	73	51	1.099099099	.	.	.	0	0	0	0	0	0	0	0	0.01	0.03	0
jgi|Schpo1|4297|ef1a-a	-1.5772607	-0.4038635	-0.5018635	.	.	.	increased_virulence_(hypervirulence)	PHI:1139	0	.	0	.	0	.	0	0.183	0	0	0.15	0	0	49660.49	460	17	9.4874	8	145	252	138	40	259	124	73	51	1.09009009	.	.	.	0	0	0	0	0	0	0	0	0.01	0.02	0
jgi|Schpo1|2573|ef1a-c	-1.5772607	-0.403864	-0.501864	.	.	.	increased_virulence_(hypervirulence)	PHI:1139	0	.	0	.	0	.	0	0.183	0	0	0.16	0	0	49674.52	460	17	9.4874	8	145	251	138	40	259	124	73	51	1.099099099	.	.	.	0	0	0	0	0	0	0	0	0.01	0.03	0
jgi|Schpo1|820|rpl3001	-1.5814097	3.8613895	-0.5246105	.	.	.	.	.	0	.	0	.	0	.	0.992	0.739	0	0	0.55	0	0	11591.61	109	10	10.2517	2	41	59	38	8	61	27	19	8	1.24	.	.	.	0	0	0	0	0	0	0	0	0.01	0.11	0
jgi|Schpo1|1856|tbp1	-1.5900592	4.430834	-0.699166	.	.	.	.	.	0	.	0	.	0	.	0.923	0.932	0	0	0.17	0	0	25442.39	231	6.5	9.4931	2	68	119	77	24	129	54	31	23	1.416666667	.	.	.	0	0	0	0	0	0	0	0	0	0.42	0
jgi|Schpo1|2505|SPBC428.11	-1.5961426	-3.8774315	-0.5154315	.	.	.	reduced_virulence,unaffected_pathogenicity	PHI:7938,PHI:9314,PHI:443,PHI:3385,PHI:8570	0	.	0	.	0	.	0	0.273	0	0	0.28	0	0	46408.56	429	0	6.503	2	142	236	138	56	248	98	53	45	0.925925926	.	.	.	0	0	0	0	0	0	0	0	0	0.26	0
jgi|Schpo1|3488|prs1	-1.5964551	-6.444201	-0.504201	.	.	.	.	.	0	.	0	.	0	.	0	0.01	0	0	0.13	0	0	78875.15	716	2	6.7342	10	215	382	222	71	388	181	95	86	1.109677419	.	.	.	0	0	0	0	0	0	0	0	0	0.02	0
jgi|Schpo1|3807|mrpl38	-1.6000985	4.229432	-0.618568	.	.	.	.	.	0	.	0	.	0	.	1	0.808	0	0	0.34	0	0	14742.31	136	13	10.7486	3	42	75	52	8	75	39	27	12	1.107142857	.	.	.	0	0	0	0	0	0	0	0	0.03	0.03	0
jgi|Schpo1|1729|SPAC23A1.14c	-1.6044459	-4.250206	-0.510206	.	.	.	reduced_virulence,unaffected_pathogenicity	PHI:7938,PHI:3385,PHI:9314,PHI:443,PHI:8570	0	.	0	.	0	.	0	0.21	0	0	0.35	0	0	43284.4	398	-0.5	6.4454	4	130	211	140	48	223	93	50	43	1.095238095	.	.	.	0	0	0	0	0	0	0	0	0	2.31	0
jgi|Schpo1|3222|eno101	-1.6044459	-4.8592345	-0.5212345	.	.	.	.	.	0	.	0	.	0	.	0	0.277	0	0	0.08	0	0	47436	439	0.5	6.6181	3	144	234	142	41	246	112	58	54	1.018518519	.	.	.	0	0	0	0	0	0	0	0	0	0.43	0
jgi|Schpo1|1122|hcs1	-1.6045564	-4.3699185	-0.5059185	.	.	.	.	.	0	.	0	.	0	.	0	0.356	0	0	0.23	0	0	49238.97	447	4	7.3366	9	142	237	133	53	249	112	60	52	1.244680851	.	.	.	0	0	0	0	0	0	0	0	0	1.13	0
jgi|Schpo1|1038|trp2	-1.6045564	-10.4481245	-0.5081245	.	.	.	reduced_virulence,lethal	PHI:9321,PHI:2517	0	.	0	.	0	.	0	0.01	0	0	0.1	0	0	75436.81	697	1	6.6113	15	223	367	218	67	407	166	87	79	1	.	.	.	0	0	0	0	0	0	0	0	0.02	0.45	0
jgi|Schpo1|3820|his4	-1.6045564	-6.348258	-0.516258	.	.	.	.	.	0	.	0	.	0	.	0	0.028	0	0	0.13	0	0	59399.61	541	-2	6.2419	14	162	291	161	63	308	138	71	67	1.153846154	.	.	.	0	0	0	0	0	0	0	0	0.01	0.04	0
jgi|Schpo1|4567|SPCC24B10.20	-1.6090164	-0.50367	-0.51567	.	.	.	reduced_virulence,increased_virulence_(hypervirulence),loss_of_pathogenicity,unaffected_pathogenicity,lethal	PHI:9460,PHI:5272,PHI:2835,PHI:5271,PHI:2247,PHI:2312,PHI:2844,PHI:2802,PHI:7511,PHI:3866,PHI:4077,PHI:8929,PHI:59,PHI:7696,PHI:2022,PHI:2269,PHI:6957,PHI:3301,PHI:5440,PHI:6956,PHI:8927,PHI:685	0	.	0	.	0	.	0.377	0.625	0	0	0.3	0	0	27725.96	254	6	8.8365	2	78	136	78	27	139	55	32	23	1.5	.	.	.	0	0	0	0	0	0	0	0	0.25	0.29	0
jgi|Schpo1|3590|vrp1	-1.6121114	-6.15185	-0.51185	.	.	.	.	.	0	.	0	.	0	.	0	0.06	0	0	0.62	0	0	31224.72	309	19.5	11.4252	0	111	223	79	16	193	44	33	11	0.321167883	.	.	.	0	0	0	0	0	0	0	0	0.01	0.01	0
jgi|Schpo1|1955|ade2	-1.6134667	-0.242961	-0.502961	.	.	.	reduced_virulence,loss_of_pathogenicity	PHI:2625,PHI:9416,PHI:7344	0	.	0	.	0	.	0	0.21	0	0	0.06	0	0	47876.73	434	-0.5	6.4176	7	126	226	137	48	248	110	57	53	1.175824176	.	.	.	0	0	0	0	0	0	0	0	0.01	0.11	0
jgi|Schpo1|2451|car1	-1.6134667	-4.82301	-0.50301	.	.	.	.	.	0	.	0	.	0	.	0.011	0.269	0	0	0.03	0	0	35720.87	323	-4.5	5.6246	5	87	168	103	27	181	86	43	43	0.861111111	.	.	.	0	0	0	0	0	0	0	0	0.01	0.01	0
jgi|Schpo1|4063|pgk1	-1.6139498	-4.065194	-0.501194	.	.	.	.	.	0	.	0	.	0	.	0	0.406	0	0	0.28	0	0	43963.95	414	5.5	8.2258	6	133	232	143	30	239	112	60	52	1.04	.	.	.	0	0	0	0	0	0	0	0	0	0.07	0
jgi|Schpo1|1716|adg2	-1.6170404	-1.6737085	4.2662915	.	.	.	.	.	0	.	0	.	0	.	0	0.01	1	1	0.72	0	0	68262.65	670	-11.5	4.2035	3	396	509	129	62	271	35	13	22	1.077669903	0	0	0	1	0	1	1	1	1	0	0	0.02	0.4	0
jgi|Schpo1|175|SPAC13C5.04	-1.617781	-2.5295035	-0.5015035	.	.	.	.	.	0	.	0	.	0	.	0.208	0.454	0	0	0.34	0	0	28002.89	248	-7.5	4.7737	2	61	121	72	32	132	61	28	33	1.785714286	.	.	.	0	0	0	0	0	0	0	0	0	0.03	0
jgi|Schpo1|1042|SPAC19A8.11c	-1.617781	-6.0646805	-0.5086805	.	.	.	.	.	0	.	0	.	0	.	0	0.074	0	0	0.03	0	0	28218.53	246	-25.5	4.1203	2	52	108	67	27	118	84	30	54	2.181818182	.	.	.	0	0	0	0	0	0	0	0	0	0	0
jgi|Schpo1|1330|end4	-1.6181494	-5.9400045	-0.5100045	.	.	.	.	.	0	.	0	.	0	.	0	0.095	0	0	0	0	0	124373.22	1102	-24.5	5.1484	6	298	503	340	94	498	310	150	160	1.201086957	.	.	.	0	0	0	0	0	0	0	0	0	0.02	0
jgi|Schpo1|983|SPAC6C3.08	-1.6267501	1.6804765	-0.5335235	.	.	.	.	.	0	.	0	.	0	.	0.799	0.57	0	0	0.1	0	0	25930.4	234	-6	5.0055	7	62	123	74	18	122	65	31	34	1.14893617	.	.	.	0	0	0	0	0	0	0	0	0.01	0.01	0
jgi|Schpo1|2011|sst6	-1.6293098	-6.1114055	-0.5074055	.	.	.	.	.	0	.	0	.	0	.	0	0.066	0	0	0.01	0	0	55968.36	487	16	9.8176	2	102	199	140	40	218	145	83	62	2.121212121	.	.	.	0	0	0	0	0	0	0	0	0	0	0
jgi|Schpo1|531|rpl1802	-1.6293098	-5.97661	-0.50461	.	.	.	.	.	0	.	0	.	0	.	0	0.088	0	0	0.29	0	0	21183.81	187	35	12.162	0	56	84	58	18	89	64	51	13	1.216216216	.	.	.	0	0	0	0	0	0	0	0	0.01	0.01	0
jgi|Schpo1|2184|gpm1	-1.6293098	2.1593085	-0.5026915	.	.	.	reduced_virulence	PHI:3954	0	.	0	.	0	.	0.726	0.551	0	0	0.06	0	0	23765.13	211	2	7.3546	1	55	94	64	19	107	66	35	31	1.341463415	.	.	.	0	0	0	0	0	0	0	0	0	0	0
jgi|Schpo1|1638|hsp90	-1.6293098	-1.1195105	-0.5095105	.	.	.	reduced_virulence,increased_virulence_(hypervirulence)	PHI:6272,PHI:6472,PHI:463	0	.	0	.	0	.	0	0.065	0	0	0.01	0	0	80596.36	704	-32.5	4.5992	3	163	306	198	62	321	241	106	135	2.180851064	.	.	.	0	0	0	0	0	0	0	0	0.01	0.18	0
jgi|Schpo1|2783|ade7	-1.6293098	-4.656401	-0.504401	.	.	.	.	.	0	.	0	.	0	.	0.01	0.298	0	0	0.13	0	0	33913.93	299	-2	6.0001	1	74	144	90	35	156	91	46	45	1.547169811	.	.	.	0	0	0	0	0	0	0	0	0	0	0
jgi|Schpo1|3723|rpl1801	-1.6293098	-5.844915	-0.504915	.	.	.	.	.	0	.	0	.	0	.	0	0.11	0	0	0.26	0	0	21189.79	187	36	12.1874	0	56	86	56	18	87	63	51	12	1.305555556	.	.	.	0	0	0	0	0	0	0	0	0.01	0.01	0
jgi|Schpo1|4106|cip1	-1.6303651	-6.097304	-0.517304	.	.	.	.	.	0	.	0	.	0	.	0	0.07	0	0	0.19	0	0	53477.54	490	15	9.8479	2	168	275	118	50	232	107	63	44	1.137614679	.	.	.	0	0	0	0	0	0	0	0	0	0	0
jgi|Schpo1|3508|rsv1	-1.6303651	-6.2656585	-0.5416585	.	.	.	.	.	0	.	0	.	0	.	0	0.046	0	0	0.36	0	0	46816.56	428	23	10.1456	5	140	258	95	43	204	87	58	29	0.948979592	.	.	.	0	0	0	0	0	0	0	0	0	0	0
jgi|Schpo1|1570|SPAC15A10.12c	-1.6312197	-0.1249975	-0.5029975	.	.	.	.	.	0	.	0	.	0	.	0.788	0.275	0	0	0.1	0	0	17134.74	148	-2.5	5.5868	2	31	63	48	20	78	42	21	21	2.388888889	.	.	.	0	0	0	0	0	0	0	0	0	0	0
jgi|Schpo1|2842|lsm1	-1.6332064	-3.88073	-0.50273	.	.	.	.	.	0	.	0	.	0	.	0.208	0.229	0	0	0.1	0	0	16171.56	140	-2.5	5.2879	0	25	59	44	16	75	47	23	24	1.95	.	.	.	0	0	0	0	0	0	0	0	0.01	0.01	0
jgi|Schpo1|3579|SPBC15D4.13c	-1.6351165	-0.44258	-0.23858	.	.	.	.	.	0	.	0	.	0	.	0.419	0.547	0	0	0.17	0	0	23810.57	204	4	7.9127	2	42	82	53	31	109	59	33	26	2.233333333	.	.	.	0	0	0	0	0	0	0	0	0	0	0
jgi|Schpo1|4726|htb1	-1.635444	2.507639	-0.504361	.	.	.	.	.	0	.	0	.	0	.	0.946	0.556	0	0	0.26	0	0	13818.84	126	14	10.7314	0	45	65	36	9	56	37	26	11	1.407407407	.	.	.	0	0	0	0	0	0	0	0	0	0	0
jgi|Schpo1|3252|SPBC16H5.14c	-1.6359441	-9.6271535	-5.2471535	.	.	.	increased_virulence_(hypervirulence),reduced_virulence,loss_of_pathogenicity,unaffected_pathogenicity,lethal	PHI:9460,PHI:5272,PHI:59,PHI:2022,PHI:2835,PHI:2836,PHI:2844,PHI:5271,PHI:2269,PHI:5440,PHI:784,PHI:2247,PHI:2312,PHI:7511,PHI:4077,PHI:685	0	.	0	.	0	.	0.026	0.244	0	1	0.16	0	1	31751.22	286	12.5	9.5862	5	82	132	101	36	169	52	34	18	1.5	.	.	.	1	1	1	0	0	1	0	2	39.66	41.85	0.739130435
jgi|Schpo1|190|cdc25	-1.6369777	-6.224829	-0.506829	.	.	.	.	.	0	.	0	.	0	.	0	0.047	0	0	0.21	0	0	66566.05	596	12.5	8.0959	12	196	325	142	67	274	151	86	65	1.421052632	.	.	.	0	0	0	0	0	0	0	0	0	0.02	0
jgi|Schpo1|111|SPAC1F5.03c	-1.6398886	-8.5795715	-2.6815715	.	.	.	.	.	0	.	0	.	0	.	0	0.017	0	0	0.2	1	0	41501.61	382	-16	4.6899	8	124	206	122	42	209	95	43	52	1.083333333	.	.	.	0	0	0	0	0	0	1	1	21.3	21.34	0
jgi|Schpo1|2108|ure2	-1.6422405	-10.4637675	-0.5237675	.	.	.	reduced_virulence,lethal	PHI:7264,PHI:194,PHI:4555,PHI:3145,PHI:1829	0	.	0	.	0	.	0	0.01	0	0	0.05	0	0	91181.66	835	-11	5.7394	13	258	445	228	79	445	206	104	102	1.160714286	.	.	.	0	0	0	0	0	0	0	0	0	0.01	0
jgi|Schpo1|2207|B22918-2	-1.6433849	-2.895494	-0.525494	.	.	.	.	.	0	.	0	.	0	.	0.077	0.528	0	0	0.32	0	0	29710.14	267	2.5	7.6803	4	84	145	76	34	156	52	28	24	1	.	.	.	0	0	0	0	0	0	0	0	0.01	0.06	0
jgi|Schpo1|4497|tal1	-1.6501558	-2.995108	-0.505108	.	.	.	.	.	0	.	0	.	0	.	0.065	0.52	0	0	0.16	0	0	35238.27	322	-2	5.5389	2	101	166	114	30	173	81	40	41	1.430769231	.	.	.	0	0	0	0	0	0	0	0	0	0.5	0
jgi|Schpo1|2871|tom40	-1.6504526	-9.1628985	-0.4128985	.	.	.	lethal	PHI:2525	0	.	0	.	0	.	0	0.375	0	0	0.43	0	0	37552.59	344	-1	6.235	5	114	185	98	37	187	64	33	31	1.042253521	.	.	.	0	0	0	0	0	0	0	0	0	0.17	0
jgi|Schpo1|51|SPAC11D3.15	-1.6505241	-5.4426825	-0.5086825	.	.	.	reduced_virulence	PHI:7718,PHI:7717	0	.	0	.	0	.	0	0.011	0	0	0.04	0	0	143724.33	1317	-9	6.0537	21	413	689	386	125	702	345	176	169	1.205992509	.	.	.	0	0	0	0	0	0	0	0	0	0.04	0
jgi|Schpo1|50|SPAC11D3.14c	-1.6505241	-5.441725	-0.501725	.	.	.	reduced_virulence	PHI:7718,PHI:7717	0	.	0	.	0	.	0	0.01	0	0	0.06	0	0	138784.5	1260	-9	5.9473	18	374	655	376	133	698	308	156	152	1.271653543	.	.	.	0	0	0	0	0	0	0	0	0	0.05	0
jgi|Schpo1|2422|clr3	-1.6536676	-5.470119	-0.530119	.	.	.	reduced_virulence	PHI:8012,PHI:1172,PHI:1169,PHI:8013	0	.	0	.	0	.	0	0.01	0	0	0.1	0	0	76792.07	687	-3	6.2967	15	193	369	198	84	368	165	87	78	1.225806452	.	.	.	0	0	0	0	0	0	0	0	0	0.03	0
jgi|Schpo1|3553|SPBC2D10.07c	-1.6569048	6.3767705	2.7527705	.	.	.	.	.	0	.	0	.	0	.	0.799	0.805	1	1	0.4	0	0	17269.13	157	6	8.5317	2	42	84	50	19	94	34	22	12	1.088235294	.	.	.	1	0	0	0	0	0	0	0	0.7	0.7	0
jgi|Schpo1|475|rpc11	-1.6617453	5.127933	-0.218067	.	.	.	unaffected_pathogenicity	PHI:1627	0	.	0	.	0	.	1	0.891	0	0	0.16	0	0	12815.23	109	-4.5	4.7089	8	31	53	18	18	51	31	14	17	1.933333333	.	.	.	0	0	0	0	0	0	0	0	0	0	0
jgi|Schpo1|2049|wsp1	-1.6692126	-5.0179085	-0.5159085	.	.	.	reduced_virulence	PHI:8511	0	.	0	.	0	.	0	0.083	0	0	0.46	0	0	59605.6	574	11.5	9.6391	5	191	394	152	26	338	95	54	41	0.479262673	.	.	.	0	0	0	0	0	0	0	0	0.02	0.02	0
jgi|Schpo1|1289|mvd1	-1.6696436	-5.362109	-0.520109	.	.	.	.	.	0	.	0	.	0	.	0	0.193	0	0	0.18	0	0	42755.34	393	-4.5	5.2863	7	135	225	133	35	211	86	42	44	1.085365854	.	.	.	0	0	0	0	0	0	0	0	0.04	0.16	0
jgi|Schpo1|2962|rpl26	-1.6705405	-2.642893	-0.506893	.	.	.	.	.	0	.	0	.	0	.	0.305	0.339	0	0	0.23	0	0	14340.81	126	21	11.7608	0	32	57	37	7	56	48	35	13	1.6	.	.	.	0	0	0	0	0	0	0	0	0	0	0
jgi|Schpo1|1724|SPAC23A1.09	-1.6705405	-2.4311315	-0.5051315	.	.	.	.	.	0	.	0	.	0	.	0.498	0.181	0	0	0.02	0	0	13677.38	121	-5.5	4.6909	0	28	58	37	11	61	40	18	22	0.884615385	.	.	.	0	0	0	0	0	0	0	0	0	0	0
jgi|Schpo1|191|hxk1	-1.6706792	-5.4422005	-0.5022005	.	.	.	reduced_virulence,unaffected_pathogenicity	PHI:8972,PHI:4659,PHI:8971,PHI:4658,PHI:217,PHI:8970,PHI:208	0	.	0	.	0	.	0	0.01	0	0	0.01	0	0	53597.89	484	-14.5	4.7805	12	142	249	142	47	261	128	59	69	1.215053763	.	.	.	0	0	0	0	0	0	0	0	0	0	0
jgi|Schpo1|1397|glt1	-1.6710476	-6.136792	-0.502792	.	.	.	.	.	0	.	0	.	0	.	0	0.061	0	0	0	0	0	232849.1	2111	-6.5	6.2864	44	641	1095	633	208	1173	544	280	264	1.002150538	.	.	.	0	0	0	0	0	0	0	0	0	0.27	0
jgi|Schpo1|562|sgf11	-1.6746529	5.147837	-0.534163	.	.	.	.	.	0	.	0	.	0	.	1	0.947	0	0	0.33	0	0	13138.78	117	2	7.1798	8	41	62	27	14	56	30	17	13	1.55	.	.	.	0	0	0	0	0	0	0	0	0	0	0
jgi|Schpo1|1268|SPAC31G5.05c	-1.6755962	0.9626165	-0.5013835	.	.	.	.	.	0	.	0	.	0	.	0.657	0.587	0	0	0.1	0	0	25205.33	228	-3.5	5.6107	4	59	113	76	25	136	62	31	31	1	.	.	.	0	0	0	0	0	0	0	0	0.03	0.04	0
jgi|Schpo1|1975|alg9	-1.6811123	-11.0379035	-5.1819035	.	.	.	.	.	0	.	0	.	0	GT22	0	0.024	0	1	0.14	0	1	66270.34	577	10	8.2388	11	150	270	193	102	364	103	59	44	1.717171717	1	0	1	1	1	1	1	0	1	9	10	21.78	210.35	0.782608696
jgi|Schpo1|3750|ght2	-1.6811123	-10.0870495	-5.1710495	.	.	.	reduced_virulence,unaffected_pathogenicity	PHI:2968,PHI:4024,PHI:9423,PHI:1094,PHI:9510,PHI:6381,PHI:3457,PHI:9425,PHI:538,PHI:2240,PHI:4586	0	.	0	.	0	.	0	0.014	0	1	0.28	0	1	58845.97	531	8.5	8.4856	9	176	263	162	78	331	91	51	40	1.339285714	1	0	0	1	1	1	1	0	1	11	12	21.55	256.43	0.739130435
jgi|Schpo1|2382|ght4	-1.6811123	-10.1177325	-5.1837325	.	.	.	reduced_virulence,unaffected_pathogenicity	PHI:4024,PHI:2968,PHI:9423,PHI:1094,PHI:9510,PHI:6381,PHI:9425,PHI:538,PHI:2240,PHI:4586	0	.	0	.	0	.	0	0.011	0	1	0.17	0	1	62126.48	557	8.5	8.3654	11	188	274	160	80	332	105	58	47	1.357142857	1	0	0	1	1	1	1	0	1	11	9	27.53	221.25	0.608695652
jgi|Schpo1|1902|SPAC27D7.06	-1.6835594	-2.0917675	-1.0817675	.	.	.	reduced_virulence	PHI:7212,PHI:3957	0	.	0	.	0	.	0.122	0.543	0	0	0.36	0	0	36393.53	341	3	7.4715	1	111	196	122	26	188	80	43	37	1.088607595	.	.	.	0	0	0	0	0	0	0	0	0	0.03	0
jgi|Schpo1|3703|SPBC17D11.03c	-1.6847537	3.8713515	-0.5686485	.	.	.	.	.	0	.	0	.	0	.	0.907	0.833	0	0	0.06	0	0	23489.11	213	4.5	8.4513	2	61	107	68	19	117	51	29	22	1.177777778	.	.	.	0	0	0	0	0	0	0	0	0.15	0.24	0
jgi|Schpo1|1427|SPAC8E11.12	-1.6847537	3.950972	-0.591028	.	.	.	.	.	0	.	0	.	0	.	0.881	0.876	0	0	0.3	0	0	11892.81	102	2.5	8.1006	4	24	41	23	14	55	23	13	10	2.785714286	.	.	.	0	0	0	0	0	0	0	0	0	0	0
jgi|Schpo1|59|SPAC5H10.05c	-1.6847537	4.242068	-0.491932	.	.	.	.	.	0	.	0	.	0	.	0.916	0.873	0	0	0.58	0	0	22104.08	196	0.5	6.6029	2	52	99	53	31	110	46	25	21	1.390243902	.	.	.	0	0	0	0	0	0	0	0	0.03	0.11	0
jgi|Schpo1|2215|laf1	-1.6871972	-5.749902	-0.505902	.	.	.	.	.	0	.	0	.	0	.	0.001	0.125	0	0	0.15	0	0	33903.15	297	19	10.2078	3	79	158	68	35	135	91	58	33	0.966666667	.	.	.	0	0	0	0	0	0	0	0	0	0	0
jgi|Schpo1|205|yth1	-1.6880611	4.6599045	-0.3380955	.	.	.	.	.	0	.	0	.	0	.	1	0.833	0	0	0.49	0	0	19379.31	170	14	8.8819	12	46	86	30	28	97	48	33	15	1.125	.	.	.	0	0	0	0	0	0	0	0	0	0.02	0
jgi|Schpo1|4969|SPCC1739.06c	-1.6890596	-5.4181155	-0.5201155	.	.	.	reduced_virulence,unaffected_pathogenicity	PHI:8590	0	.	0	.	0	.	0	0.017	0	0	0.01	0	0	54711.82	496	3	6.9081	9	149	261	156	51	274	115	62	53	1.041237113	.	.	.	0	0	0	0	0	0	0	0	0	0.3	0
jgi|Schpo1|3426|leu3	-1.6890596	-1.302126	-0.500126	.	.	.	reduced_virulence,loss_of_pathogenicity	PHI:9356,PHI:8578,PHI:8962,PHI:9359	0	.	0	.	0	.	0	0.033	0	0	0.25	0	0	64041.72	584	2.5	6.9404	9	181	317	172	62	317	143	75	68	1.206349206	.	.	.	0	0	0	0	0	0	0	0	0	0.02	0
jgi|Schpo1|1498|SPAC16E8.17c	-1.689373	-3.9448685	-1.0588685	.	.	.	.	.	0	.	0	.	0	.	0.048	0.471	0	0	0.45	0	0	34705.92	331	10	9.6406	3	124	183	106	24	188	70	42	28	0.847826087	.	.	.	0	0	0	0	0	0	0	0	0	0.01	0
jgi|Schpo1|617|alg14	-1.6895639	-10.4706015	-6.4806015	.	.	.	.	.	0	.	0	.	0	.	0.18	0.155	0	1	0.17	0	1	23209.57	210	16	10.4411	3	62	106	76	27	131	37	27	10	1.631578947	.	.	.	1	1	0	0	0	0	3	3	19.84	64.18	1
jgi|Schpo1|3|SPAC212.12	-1.6896312	-5.062957	-4.720957	.	.	.	.	.	0	.	0	.	0	.	0.72	0.223	0	1	0.3	0	1	13127.67	123	3	8.2685	3	43	63	50	12	85	14	9	5	0.964285714	0	0	0	1	1	1	1	0	1	1	2	21.87	47.25	0.85
jgi|Schpo1|2335|SPAC750.07c	-1.6896312	-5.062957	-4.720957	.	.	.	.	.	0	.	0	.	0	.	0.72	0.223	0	1	0.3	0	1	13127.67	123	3	8.2685	3	43	63	50	12	85	14	9	5	0.964285714	0	0	0	1	1	1	1	0	1	1	2	21.87	47.25	0.85
jgi|Schpo1|594|cam1	-1.696434	-5.794721	-0.508721	.	.	.	reduced_virulence,loss_of_pathogenicity,lethal	PHI:2594,PHI:474,PHI:2640,PHI:2573,PHI:2109,PHI:3501,PHI:2576,PHI:2560,PHI:2108,PHI:2339	0	.	0	.	0	.	0	0.119	0	0	0.16	0	0	16905.53	150	-20.5	3.899	0	41	76	37	11	65	50	15	35	1.523809524	.	.	.	0	0	0	0	0	0	0	0	0	0	0
jgi|Schpo1|3250|SPBC21H7.06c	-1.6989996	2.3525865	-0.5814135	.	.	.	.	.	0	.	0	.	0	.	0.833	0.656	0	0	0.63	0	0	22035.25	200	-1	5.6968	2	54	109	62	23	114	28	14	14	1.390243902	.	.	.	0	0	0	0	0	0	0	0	0.16	0.16	0
jgi|Schpo1|4910|ptc2	-1.7014769	-0.6159565	-0.4919565	.	.	.	loss_of_pathogenicity	PHI:4471	0	.	0	.	0	.	0	0.146	0	0	0.21	0	0	40878.34	370	-17.5	4.5744	12	118	206	95	46	194	99	44	55	1.052631579	.	.	.	0	0	0	0	0	0	0	0	0	0	0
jgi|Schpo1|701|SPAC824.04	-1.7014769	-5.3109905	-0.5349905	.	.	.	.	.	0	.	0	.	0	.	0	0.204	0	0	0.3	0	0	38466.18	341	-2.5	6.1737	5	99	180	86	52	171	80	42	38	1.764705882	.	.	.	0	0	0	0	0	0	0	0	0	0.05	0
jgi|Schpo1|4846|cyc1	-1.7023515	4.9768455	-0.3631545	.	.	.	.	.	0	.	0	.	0	.	0.999	0.891	0	0	0.41	0	0	12021.64	109	7	9.8272	2	37	57	23	14	57	32	20	12	1.166666667	.	.	.	0	0	0	0	0	0	0	0	0	0	0
jgi|Schpo1|2130|krp1	-1.7025182	-2.4366285	2.5093715	.	.	.	reduced_virulence	PHI:306,PHI:9474,PHI:4603	0	.	0	.	0	.	0	0.009	1	1	0.26	1	0	78126.69	709	-19	4.9339	9	225	393	208	97	391	152	72	80	1.032258065	0	0	0	1	1	1	1	1	1	1	1	0.42	23.07	0
jgi|Schpo1|3565|SPBC2D10.19c	-1.7034152	3.652432	-0.505568	.	.	.	.	.	0	.	0	.	0	.	0.998	0.695	0	0	0.29	0	0	11637.51	105	13.5	10.8534	1	29	49	28	6	47	37	26	11	1.652173913	.	.	.	0	0	0	0	0	0	0	0	0	0	0
jgi|Schpo1|4672|ssb3	-1.7039428	1.994356	-0.531644	.	.	.	.	.	0	.	0	.	0	.	0.909	0.512	0	0	0.43	0	0	11793.36	104	-4.5	4.6508	2	25	56	25	13	51	29	13	16	1.923076923	.	.	.	0	0	0	0	0	0	0	0	0	0	0
jgi|Schpo1|3680|cct7	-1.7073683	-6.2272745	-0.5032745	.	.	.	.	.	0	.	0	.	0	.	0	0.046	0	0	0.1	0	0	60686.59	558	-5.5	5.4505	10	168	292	189	37	304	146	72	74	1.094017094	.	.	.	0	0	0	0	0	0	0	0	0	0	0
jgi|Schpo1|4193|gal10	-1.7083886	-6.3020565	-0.4760565	.	.	.	increased_virulence_(hypervirulence),reduced_virulence,loss_of_pathogenicity,unaffected_pathogenicity,lethal	PHI:1133,PHI:9264,PHI:3281,PHI:2589,PHI:5267,PHI:4819	0	.	0	.	0	.	0	0.029	0	0	0.36	0	0	80666.39	713	2	6.702	12	184	362	199	98	376	180	95	85	2.034482759	.	.	.	0	0	0	0	0	0	0	0	2.03	2.03	0
jgi|Schpo1|247|mkh1	-1.7159139	-6.3521005	-0.5021005	.	.	.	reduced_virulence,loss_of_pathogenicity,increased_virulence_(hypervirulence),unaffected_pathogenicity,effector_(plant_avirulence_determinant),lethal	PHI:2158,PHI:151,PHI:7811,PHI:428,PHI:1230,PHI:1235,PHI:6837,PHI:1240,PHI:4626,PHI:2271,PHI:4587,PHI:4942,PHI:5009,PHI:6084,PHI:9201,PHI:9481,PHI:1043,PHI:4941,PHI:1200,PHI:107,PHI:1082,PHI:245,PHI:406,PHI:3088,PHI:7117,PHI:1264,PHI:1083,PHI:2272,PHI:1218,PHI:1266,PHI:149,PHI:1223,PHI:1239,PHI:1183,PHI:1244,PHI:7663,PHI:6085,PHI:8854,PHI:1258,PHI:2438,PHI:2230,PHI:1265,PHI:1178,PHI:2365,PHI:7760	0	.	0	.	0	.	0	0.025	0	0	0	0	0	125132.7	1116	15.5	8.0368	10	321	576	276	114	500	314	171	143	1.746987952	.	.	.	0	0	0	0	0	0	0	0	0	0	0
jgi|Schpo1|4413|SPCC1672.01	-1.7206217	-5.1598205	-0.4978205	.	.	.	.	.	0	.	0	.	0	.	0.002	0.221	0	0	0.17	0	0	35050.47	306	-7	5.504	4	70	137	81	47	155	80	40	40	1.804347826	.	.	.	0	0	0	0	0	0	0	0	0	0	0
jgi|Schpo1|4084|rpn12	-1.7206217	-5.974353	-0.508353	.	.	.	.	.	0	.	0	.	0	.	0	0.089	0	0	0.06	0	0	30899.19	270	-16	4.3875	4	67	122	83	30	138	76	31	45	1.861111111	.	.	.	0	0	0	0	0	0	0	0	0	0.02	0
jgi|Schpo1|1596|pmm1	-1.7206217	-2.487231	-0.483231	.	.	.	.	.	0	.	0	.	0	.	0.193	0.473	0	0	0.13	0	0	29223.14	257	-5	5.0499	2	63	121	69	35	136	71	34	37	1.795454545	.	.	.	0	0	0	0	0	0	0	0	0	0.01	0
jgi|Schpo1|1743|tif51	-1.720943	-2.966905	-0.504905	.	.	.	reduced_virulence,unaffected_pathogenicity	PHI:1571,PHI:356	0	.	0	.	0	.	0.158	0.265	0	0	0.15	0	0	17152.21	157	-10	4.5106	3	47	86	41	13	79	51	22	29	0.96875	.	.	.	0	0	0	0	0	0	0	0	0	0	0
jgi|Schpo1|3994|rpa43	-1.7245184	0.904228	-0.487772	.	.	.	.	.	0	.	0	.	0	.	0.658	0.574	0	0	0.1	0	0	19385.4	173	-2.5	5.2523	1	40	83	54	17	97	43	21	22	1.548387097	.	.	.	0	0	0	0	0	0	0	0	0	0.89	0
jgi|Schpo1|1945|mmd1	-1.7245184	-4.9525055	-0.5045055	.	.	.	reduced_virulence,unaffected_pathogenicity	PHI:6259	0	.	0	.	0	.	0	0.092	0	0	0	0	0	35688.97	318	-13.5	4.5825	3	70	154	110	29	180	91	40	51	1.153846154	.	.	.	0	0	0	0	0	0	0	0	0	0.11	0
jgi|Schpo1|2298|SPAC1039.07c	-1.7287782	-0.830576	-0.514576	.	.	.	reduced_virulence,loss_of_pathogenicity,unaffected_pathogenicity	PHI:3950,PHI:3126,PHI:9305,PHI:8863,PHI:5059	0	.	0	.	0	.	0	0.114	0	0	0.15	0	0	48445.62	448	-3.5	5.9683	10	149	236	142	46	257	104	53	51	1.091836735	.	.	.	0	0	0	0	0	0	0	0	0	1.14	0
jgi|Schpo1|2301|mmf2	-1.7299948	4.53617	-0.51583	.	.	.	.	.	0	.	0	.	0	.	0.991	0.851	0	0	0.36	0	0	13344.45	126	-1	5.1611	3	42	70	42	6	73	27	13	14	1.064516129	.	.	.	0	0	0	0	0	0	0	0	0.01	0.01	0
jgi|Schpo1|4460|scw1	-1.730087	-5.8652155	-0.5132155	.	.	.	.	.	0	.	0	.	0	.	0	0.108	0	0	0.37	0	0	60393.86	561	10.5	7.7971	7	208	346	131	60	268	110	65	45	0.991525424	.	.	.	0	0	0	0	0	0	0	0	0	0	0
jgi|Schpo1|378|puf3	-1.7318796	-6.239854	-0.503854	.	.	.	.	.	0	.	0	.	0	.	0	0.044	0	0	0.09	0	0	81068.65	732	16.5	7.9967	12	230	377	192	87	356	160	95	65	1.495867769	.	.	.	0	0	0	0	0	0	0	0	0	0.01	0
jgi|Schpo1|4505|rps1501	-1.7321504	-2.0334715	-0.5094715	.	.	.	.	.	0	.	0	.	0	.	0.511	0.235	0	0	0.09	0	0	17519.46	153	15	11.0226	0	37	62	46	17	81	50	34	16	1.15625	.	.	.	0	0	0	0	0	0	0	0	0	0.27	0
jgi|Schpo1|559|cdr2	-1.732248	-6.4533455	-0.5073455	.	.	.	reduced_virulence,loss_of_pathogenicity,increased_virulence_(hypervirulence),unaffected_pathogenicity,effector_(plant_avirulence_determinant),lethal	PHI:230,PHI:5479,PHI:6315,PHI:1235,PHI:1189,PHI:1240,PHI:4625,PHI:4626,PHI:2330,PHI:4942,PHI:266,PHI:7240,PHI:6084,PHI:4679,PHI:2225,PHI:263,PHI:2268,PHI:1043,PHI:4057,PHI:1042,PHI:6317,PHI:308,PHI:3889,PHI:1213,PHI:1082,PHI:2367,PHI:3088,PHI:1196,PHI:406,PHI:245,PHI:56,PHI:1044,PHI:1032,PHI:5428,PHI:2272,PHI:483,PHI:161,PHI:1266,PHI:149,PHI:9453,PHI:2429,PHI:1223,PHI:448,PHI:6622,PHI:4028,PHI:12…	0	.	0	.	0	.	0	0.009	0	0	0.02	0	0	85971.61	775	10	7.6582	12	233	404	214	79	401	163	91	72	1.117241379	.	.	.	0	0	0	0	0	0	0	0	0	0.1	0
jgi|Schpo1|1171|ypt5	-1.7417793	3.8370585	-0.7049415	.	.	.	reduced_virulence,loss_of_pathogenicity,increased_virulence_(hypervirulence),unaffected_pathogenicity,lethal	PHI:62,PHI:787,PHI:507,PHI:6950,PHI:1036,PHI:7134,PHI:339,PHI:269,PHI:3831,PHI:3832,PHI:1119,PHI:6703,PHI:449,PHI:3834,PHI:2052,PHI:471,PHI:317,PHI:8035,PHI:3280,PHI:3833,PHI:7133,PHI:780,PHI:4736,PHI:2054,PHI:8752,PHI:3623,PHI:8036,PHI:1061,PHI:182,PHI:3478,PHI:270,PHI:3279,PHI:808,PHI:861	0	.	0	.	0	.	0.974	0.783	0	0	0.28	0	0	22985.09	211	-1	5.4322	3	69	113	77	14	112	51	25	26	1.040816327	.	.	.	0	0	0	0	0	0	0	0	0.02	0.03	0
jgi|Schpo1|438|SPAC1A6.07	-1.7444631	-5.9649355	-0.5589355	.	.	.	.	.	0	.	0	.	0	.	0	0.099	0	0	0.44	0	0	69793.81	636	29.5	10.1378	0	219	388	113	64	289	115	74	41	0.939597315	.	.	.	0	0	0	0	0	0	0	0	0.01	0.01	0
jgi|Schpo1|159|SPAC31A2.04c	-1.7456307	4.2309905	-0.5690095	.	.	.	.	.	0	.	0	.	0	.	0.964	0.836	0	0	0.29	0	0	21967.29	194	1	7.0386	6	55	94	60	23	107	46	24	22	1.774193548	.	.	.	0	0	0	0	0	0	0	0	0	0.05	0
jgi|Schpo1|1011|gdi1	-1.7487124	-5.9269065	-0.5029065	.	.	.	.	.	0	.	0	.	0	.	0	0.096	0	0	0.08	0	0	49555.65	440	-2	6.0213	6	112	215	132	47	241	119	60	59	1.481012658	.	.	.	0	0	0	0	0	0	0	0	1.48	1.58	0
jgi|Schpo1|4510|SPCC1393.08	-1.7546973	-5.3706005	-0.5386005	.	.	.	reduced_virulence	PHI:3292	0	.	0	.	0	.	0	0.028	0	0	0.09	0	0	60351.51	557	-5	5.539	14	202	324	128	49	261	127	63	64	1.155339806	.	.	.	0	0	0	0	0	0	0	0	0	0	0
jgi|Schpo1|836|SPAC17H9.04c	-1.7546973	-6.342701	-0.516701	.	.	.	.	.	0	.	0	.	0	.	0	0.029	0	0	0.27	0	0	66396.32	604	12	7.3174	21	207	347	140	82	312	134	80	54	1.03968254	.	.	.	0	0	0	0	0	0	0	0	0	0	0
jgi|Schpo1|99|ndk1	-1.755289	8.817249	-0.502751	.	.	.	increased_virulence_(hypervirulence),reduced_virulence	PHI:3945,PHI:6438	0	.	0	.	0	.	0.902	0.818	0	0	0.03	0	0	17012.58	151	1.5	7.2413	2	41	68	43	19	87	41	22	19	1.212121212	.	.	.	0	0	0	0	0	0	0	0	0.02	0.09	0
jgi|Schpo1|4284|urm1	-1.7569344	0.555872	-0.518128	.	.	.	.	.	0	.	0	.	0	.	0.879	0.3	0	0	0.18	0	0	10717.37	97	-6.5	4.2213	0	22	42	35	7	54	24	9	15	1.666666667	.	.	.	0	0	0	0	0	0	0	0	0.05	0.05	0
jgi|Schpo1|4186|SPBPB2B2.05	-1.7571778	2.119262	-0.446738	.	.	.	reduced_virulence	PHI:7346	0	.	0	.	0	.	0.662	0.599	0	0	0.46	0	0	27906.16	253	7.5	8.2482	6	66	127	73	29	145	56	34	22	1.557692308	.	.	.	0	0	0	0	0	0	0	0	0.02	0.04	0
jgi|Schpo1|4983|SPCC576.02	-1.7576821	0.66147	-0.52653	.	.	.	.	.	0	.	0	.	0	.	0.842	0.356	0	0	0.42	0	0	24953.06	236	-3	4.9402	5	84	134	96	13	145	36	17	19	0.714285714	.	.	.	0	0	0	0	0	0	0	0	0.02	0.29	0
jgi|Schpo1|2525|SPBC1685.05	-1.7606534	-1.4403205	-0.5003205	.	.	.	increased_virulence_(hypervirulence),reduced_virulence	PHI:7341,PHI:2334	0	.	0	.	0	.	0	0.01	0	0	0.03	0	0	111293.58	997	-2.5	6.3593	13	290	531	292	116	529	237	124	113	1.293413174	.	.	.	0	0	0	0	0	0	0	0	0	0.02	0
jgi|Schpo1|2079|SPAC1B3.02c	-1.7633497	4.883315	-0.522685	.	.	.	.	.	0	.	0	.	0	.	1	0.901	0	0	0.2	0	0	11803.31	107	-0.5	6.2104	7	35	59	29	9	52	33	17	16	1.227272727	.	.	.	0	0	0	0	0	0	0	0	0	0	0
jgi|Schpo1|4568|tpi1	-1.7685686	3.16748	-0.50452	.	.	.	.	.	0	.	0	.	0	.	0.961	0.651	0	0	0.39	0	0	27226.97	249	1.5	6.9725	2	77	130	78	25	132	60	32	28	1.44	.	.	.	0	0	0	0	0	0	0	0	0	0	0
jgi|Schpo1|4526|atg1	-1.768937	-6.062654	-0.506654	.	.	.	reduced_virulence,loss_of_pathogenicity,unaffected_pathogenicity,lethal	PHI:230,PHI:7811,PHI:428,PHI:5479,PHI:6315,PHI:1235,PHI:1189,PHI:4626,PHI:4942,PHI:4587,PHI:266,PHI:7240,PHI:6084,PHI:4679,PHI:263,PHI:7279,PHI:2268,PHI:9481,PHI:1043,PHI:4941,PHI:1042,PHI:1200,PHI:6317,PHI:1082,PHI:2367,PHI:406,PHI:1196,PHI:245,PHI:7117,PHI:56,PHI:2370,PHI:1044,PHI:1032,PHI:5428,PHI:2272,PHI:161,PHI:1266,PHI:8612,PHI:149,PHI:9453,PHI:2429,PHI:1233,PHI:1223,PHI:448,PHI:6622,PHI:1…	0	.	0	.	0	.	0	0.074	0	0	0.03	0	0	91585.29	830	10.5	7.6432	6	241	430	259	79	432	185	103	82	1.152046784	.	.	.	0	0	0	0	0	0	0	0	0	0.04	0
jgi|Schpo1|4860|cek1	-1.768937	-6.443463	-0.503463	.	.	.	reduced_virulence,loss_of_pathogenicity,unaffected_pathogenicity,lethal	PHI:1204,PHI:1241,PHI:1044,PHI:7811,PHI:428,PHI:227,PHI:371,PHI:2317,PHI:427,PHI:341,PHI:1240,PHI:1248,PHI:2162,PHI:36,PHI:1177,PHI:146,PHI:7725,PHI:1187,PHI:9481,PHI:1212,PHI:1258,PHI:4941,PHI:1264,PHI:7810,PHI:100,PHI:6971,PHI:393,PHI:2407,PHI:1178,PHI:7724,PHI:158,PHI:3088,PHI:2370	0	.	0	.	0	.	0	0.01	0	0	0.04	0	0	149896.88	1338	-14	5.7969	17	379	693	366	145	645	345	174	171	1.579710145	.	.	.	0	0	0	0	0	0	0	0	0	0.08	0
jgi|Schpo1|3915|car2	-1.7694978	-0.612972	-0.500972	.	.	.	reduced_virulence,loss_of_pathogenicity,unaffected_pathogenicity	PHI:3950,PHI:3126,PHI:9305,PHI:5028,PHI:8863,PHI:5059	0	.	0	.	0	.	0	0.148	0	0	0.04	0	0	48247.48	438	-1.5	6.2892	8	126	225	141	47	254	112	58	54	1.142857143	.	.	.	0	0	0	0	0	0	0	0	0	0.02	0
jgi|Schpo1|300|SPAC22G7.10	-1.7701454	-6.019353	-0.511353	.	.	.	.	.	0	.	0	.	0	.	0.001	0.081	0	0	0.26	0	0	37290.33	344	-12	4.672	1	122	215	62	37	161	82	37	45	0.855555556	.	.	.	0	0	0	0	0	0	0	0	0	0	0
jgi|Schpo1|2311|SPAC869.09	-1.7733811	0.8779585	-0.5080415	.	.	.	unaffected_pathogenicity	PHI:7319	0	.	0	.	0	.	0.846	0.385	0	0	0.11	0	0	12822.99	116	1.5	6.8521	0	36	57	25	12	47	47	26	21	0.896551724	.	.	.	0	0	0	0	0	0	0	0	0	0	0
jgi|Schpo1|3041|swd2	-1.7759149	-5.834506	-0.536506	.	.	.	.	.	0	.	0	.	0	.	0	0.117	0	0	0.38	0	0	39812.94	357	2.5	6.8691	6	116	197	95	48	175	74	41	33	1.745098039	.	.	.	0	0	0	0	0	0	0	0	0	0.25	0
jgi|Schpo1|5035|SPCC830.10	-1.7763661	3.7950925	-0.4949075	.	.	.	.	.	0	.	0	.	0	.	0.942	0.773	0	0	0.08	0	0	20977.97	188	2	7.0395	3	50	93	49	25	105	51	28	23	1.268292683	.	.	.	0	0	0	0	0	0	0	0	0	0	0
jgi|Schpo1|3607|SPBC30D10.05c	-1.7784195	3.6478495	-0.5101505	.	.	.	reduced_virulence,loss_of_pathogenicity,increased_virulence_(hypervirulence),unaffected_pathogenicity,lethal	PHI:9460,PHI:5271,PHI:784,PHI:2247,PHI:2312,PHI:2844,PHI:2802,PHI:3866,PHI:4077,PHI:59,PHI:7696,PHI:2022,PHI:6957,PHI:2269,PHI:5440,PHI:6956,PHI:7485,PHI:2837,PHI:2836,PHI:685	0	.	0	.	0	.	0.966	0.727	0	0	0.29	0	0	26644.98	247	3.5	8.4786	2	76	134	91	19	140	57	31	26	1.245283019	.	.	.	0	0	0	0	0	0	0	0	0.01	1.02	0
jgi|Schpo1|4377|SPCC4G3.03	-1.7786695	-4.4671095	-0.4951095	.	.	.	.	.	0	.	0	.	0	.	0.001	0.337	0	0	0.24	0	0	38993.66	347	2.5	6.7627	11	106	188	82	49	169	82	46	36	1.529411765	.	.	.	0	0	0	0	0	0	0	0	0	0.01	0
jgi|Schpo1|3218|rpl1102	-1.7828925	0.3865525	-0.5074475	.	.	.	.	.	0	.	0	.	0	.	0.651	0.498	0	0	0.06	0	0	19891.1	174	16.5	10.6705	1	43	74	49	18	91	56	37	19	1.529411765	.	.	.	0	0	0	0	0	0	0	0	0	0.02	0
jgi|Schpo1|1415|rpl1101	-1.7828925	0.3865525	-0.5074475	.	.	.	.	.	0	.	0	.	0	.	0.651	0.498	0	0	0.06	0	0	19891.1	174	16.5	10.6705	1	43	74	49	18	91	56	37	19	1.529411765	.	.	.	0	0	0	0	0	0	0	0	0	0.02	0
jgi|Schpo1|3705|tif32	-1.7832608	-5.7023045	-0.5063045	.	.	.	.	.	0	.	0	.	0	.	0	0.134	0	0	0	0	0	107070.59	932	20.5	9.2621	7	234	380	291	78	429	307	168	139	1.38125	.	.	.	0	0	0	0	0	0	0	0	0	0.02	0
jgi|Schpo1|2077|SPAC1B3.01c	-1.7844967	3.758542	-0.501458	.	.	.	.	.	0	.	0	.	0	.	0.947	0.763	0	0	0.1	0	0	24466.42	219	0.5	6.632	5	54	101	71	20	126	55	29	26	1.575	.	.	.	0	0	0	0	0	0	0	0	0	1.42	0
jgi|Schpo1|117|rhp6	-1.7856135	5.0638835	-0.6221165	.	.	.	reduced_virulence	PHI:8041,PHI:8048,PHI:6927,PHI:8743	0	.	0	.	0	.	0.953	0.828	0	0	0.11	0	0	17097.34	151	0	6.4705	1	38	83	42	15	77	37	19	18	1.133333333	.	.	.	0	0	0	0	0	0	0	0	0.21	0.21	0
jgi|Schpo1|4540|tim23	-1.7873421	0.910385	-2.995615	.	.	.	.	.	0	.	0	.	0	.	0.877	0.774	0	0	0.27	1	0	22621.76	210	3	8.7899	1	78	113	65	17	115	46	25	21	0.87755102	.	.	.	0	0	0	0	0	0	1	0	0	45.75	0
jgi|Schpo1|2898|pgr1	-1.7886618	-0.3225615	-0.6365615	.	.	.	increased_virulence_(hypervirulence),reduced_virulence,effector_(plant_avirulence_determinant)	PHI:4904,PHI:7582,PHI:6520	0	.	0	.	0	.	0	0.219	0	0	0.2	0	0	49999.43	464	5.5	7.3056	6	148	246	152	51	275	108	60	48	1.053571429	.	.	.	0	0	0	0	0	0	0	0	0.26	6.92	0
jgi|Schpo1|548|ade3	-1.7890302	-5.4955565	-0.5495565	.	.	.	reduced_virulence	PHI:8580,PHI:9320	0	.	0	.	0	.	0	0.009	0	0	0.09	0	0	144866.62	1323	-18	5.4147	23	418	700	387	142	742	314	155	159	1.059233449	.	.	.	0	0	0	0	0	0	0	0	0.11	0.23	0
jgi|Schpo1|558|pas1	-1.7912359	-3.317384	2.538616	.	.	.	.	.	0	.	0	.	0	.	0	0.024	1	1	0.31	0	0	45344.24	411	23	9.7951	11	139	230	123	44	224	69	48	21	1.0125	.	.	.	0	0	0	0	0	1	0	0	0.13	0.75	0
jgi|Schpo1|2509|SPBC428.15	-1.7953953	-4.43717	-0.50717	.	.	.	.	.	0	.	0	.	0	.	0	0.345	0	0	0.37	0	0	44461.95	409	3.5	7.1634	7	119	228	133	36	228	104	56	48	1.146067416	.	.	.	0	0	0	0	0	0	0	0	0	0.01	0
jgi|Schpo1|411|SPAC139.05	-1.7998277	-1.026579	-0.530579	.	.	.	reduced_virulence,loss_of_pathogenicity,unaffected_pathogenicity	PHI:7520,PHI:7788,PHI:7787,PHI:9180,PHI:2145,PHI:3914	0	.	0	.	0	.	0	0.084	0	0	0.36	0	0	53306.05	493	-3	5.7753	8	160	271	150	50	275	110	55	55	1.230769231	.	.	.	0	0	0	0	0	0	0	0	0	0.48	0
jgi|Schpo1|2869|SPBC27B12.14	-1.8010095	3.188284	-0.975716	.	.	.	.	.	0	.	0	.	0	.	0.897	0.797	0	0	0.29	0	0	8097.48	72	5	10.4547	0	16	38	20	4	39	19	12	7	1.357142857	.	.	.	0	0	0	0	0	0	0	0	14.61	14.61	0
jgi|Schpo1|3391|SPBC25B2.03	-1.8102418	-6.530709	-0.596709	.	.	.	.	.	0	.	0	.	0	.	0	0.011	0	0	0.05	0	0	61804.55	554	-7.5	5.9206	10	165	305	140	57	250	140	72	68	1.183673469	.	.	.	0	0	0	0	0	0	0	0	0	0.04	0
jgi|Schpo1|2532|SPBC1685.17	-1.8148144	4.712434	-0.075566	.	.	.	.	.	0	.	0	.	0	.	0.998	0.8	0	0	0.18	0	0	9541.21	81	13	10.5873	6	23	33	15	8	38	28	21	7	1.666666667	.	.	.	0	0	0	0	0	0	0	0	0	0	0
jgi|Schpo1|1299|SPAC24C9.12c	-1.8152672	-0.6063035	-0.5063035	.	.	.	increased_virulence_(hypervirulence),reduced_virulence	PHI:4491,PHI:2962,PHI:7584	0	.	0	.	0	.	0	0.15	0	0	0.01	0	0	51861.08	467	7	7.7868	5	134	242	136	52	252	123	68	55	1.09	.	.	.	0	0	0	0	0	0	0	0	0	0.25	0
jgi|Schpo1|2936|SPBC11B10.08	-1.8155067	-1.00965	-0.57765	.	.	.	.	.	0	.	0	.	0	.	0.56	0.368	0	0	0.47	0	0	22073.15	204	-7	4.3391	2	65	132	46	29	128	32	13	19	0.545454545	.	.	.	0	0	0	0	0	0	0	0	0	8.8	0
jgi|Schpo1|1508|osm1	-1.8192886	-5.8964145	-1.0524145	.	.	.	reduced_virulence	PHI:8507	0	.	0	.	0	.	0	0.026	0	0	0.62	0	0	55483.93	513	7	7.7515	6	184	289	148	56	275	111	62	49	1.009259259	.	.	.	0	0	0	0	0	0	0	0	7.43	8.17	0
jgi|Schpo1|3550|SPBC2D10.04	-1.8196725	-6.1356785	-0.5136785	.	.	.	.	.	0	.	0	.	0	.	0	0.063	0	0	0.1	0	0	72732.13	658	14	8.6467	11	201	371	180	60	330	156	88	68	1.118110236	.	.	.	0	0	0	0	0	0	0	0	0	0.01	0
jgi|Schpo1|3932|arx1	-1.8196725	-6.193702	-0.523702	.	.	.	.	.	0	.	0	.	0	.	0	0.055	0	0	0.05	0	0	45672.72	417	-3	6.0854	7	126	234	126	38	216	99	51	48	1.2	.	.	.	0	0	0	0	0	0	0	0	0	0.01	0
jgi|Schpo1|4016|erg10	-1.8197937	-8.634068	-0.530068	.	.	.	reduced_virulence,unaffected_pathogenicity,lethal	PHI:5083,PHI:5082,PHI:598,PHI:2529,PHI:3689,PHI:3688	0	.	0	.	0	.	0.001	0.315	0	0	0.42	0	0	40997.8	395	0.5	6.704	6	147	239	142	22	234	80	41	39	0.803571429	.	.	.	0	0	0	0	0	0	0	0	0.85	1.03	0
jgi|Schpo1|4992|rpt3	-1.8204131	-6.2811055	-0.5031055	.	.	.	reduced_virulence,loss_of_pathogenicity,lethal	PHI:860,PHI:2553,PHI:4644,PHI:1566	0	.	0	.	0	.	0	0.037	0	0	0	0	0	43552.98	389	-5.5	5.0212	1	98	186	132	24	209	109	52	57	1	.	.	.	0	0	0	0	0	0	0	0	0	0.01	0
jgi|Schpo1|41|SPAC11D3.04c	-1.8241231	2.301941	-0.500059	.	.	.	.	.	0	.	0	.	0	.	0.9	0.567	0	0	0.21	0	0	14645.47	130	-0.5	6.3287	1	38	61	40	16	62	38	20	18	1.578947368	.	.	.	0	0	0	0	0	0	0	0	0	0	0
jgi|Schpo1|361|rpl44	-1.8266462	3.7855105	-0.5164895	.	.	.	.	.	0	.	0	.	0	.	0.995	0.722	0	0	0.61	0	0	14755.01	134	18	11.8088	1	39	76	41	8	66	34	26	8	1.428571429	.	.	.	0	0	0	0	0	0	0	0	0	0	0
jgi|Schpo1|3200|SPBC1711.08	-1.8321294	-4.058614	-0.548614	.	.	.	.	.	0	.	0	.	0	.	0.001	0.414	0	0	0.19	0	0	37419.9	336	-4.5	5.426	3	104	180	88	41	168	81	40	41	1.393442623	.	.	.	0	0	0	0	0	0	0	0	0	0	0
jgi|Schpo1|2381|SPBC1683.06c	-1.8339427	-4.6146535	-0.5166535	.	.	.	.	.	0	.	0	.	0	.	0.013	0.304	0	0	0.07	0	0	33666.96	310	-5.5	5.1534	1	88	169	111	23	187	66	32	34	0.794871795	.	.	.	0	0	0	0	0	0	0	0	0.29	0.4	0
jgi|Schpo1|3082|pof9	-1.8357906	-5.996307	-0.428307	.	.	.	.	.	0	.	0	.	0	.	0	0.072	0	0	0.35	0	0	52419.23	467	5.5	6.9566	9	137	241	133	69	255	112	64	48	1.066666667	.	.	.	0	0	0	0	0	0	0	0	0	0.01	0
jgi|Schpo1|1861|ura2	-1.8357906	-2.8873385	-0.5033385	.	.	.	reduced_virulence	PHI:9307,PHI:3098	0	.	0	.	0	.	0.007	0.429	0	0	0.04	0	0	37552.14	337	1	6.6503	8	97	175	97	43	187	88	47	41	1.109589041	.	.	.	0	0	0	0	0	0	0	0	0.43	0.44	0
jgi|Schpo1|3149|rpl8	-1.8377504	-5.059819	-0.505819	.	.	.	.	.	0	.	0	.	0	.	0.001	0.24	0	0	0.15	0	0	28606.69	259	31	11.0628	1	71	129	95	18	141	74	53	21	1.126984127	.	.	.	0	0	0	0	0	0	0	0	0	0.02	0
jgi|Schpo1|28|ght3	-1.8377987	-9.616527	-4.676527	.	.	.	reduced_virulence,unaffected_pathogenicity	PHI:2968,PHI:4024,PHI:9423,PHI:1094,PHI:9510,PHI:6381,PHI:9425,PHI:538,PHI:2240,PHI:4586	0	.	0	.	0	.	0	0.01	0	1	0.18	0	1	62094.69	555	8.5	8.3649	11	178	267	165	80	333	105	58	47	1.6	0	0	0	1	1	1	1	0	1	11	12	23.76	239.24	0.944444444
jgi|Schpo1|31|SPAC1F8.04c	-1.8407077	-5.5777275	-0.5017275	.	.	.	.	.	0	.	0	.	0	.	0	0.154	0	0	0.08	0	0	50370.25	463	3.5	6.8461	8	137	235	155	38	255	126	69	57	1.161290323	.	.	.	0	0	0	0	0	0	0	0	0.01	0.1	0
jgi|Schpo1|4162|pob1	-1.8458111	-6.109486	-0.517486	.	.	.	.	.	0	.	0	.	0	.	0	0.068	0	0	0.08	0	0	93773.32	871	5.5	7.9228	2	311	519	202	56	385	208	109	99	1.085714286	.	.	.	0	0	0	0	0	0	0	0	0	0	0
jgi|Schpo1|462|mud1	-1.8477962	-5.1803595	-0.5243595	.	.	.	.	.	0	.	0	.	0	.	0.003	0.221	0	0	0.14	0	0	35869.78	332	-10.5	4.5931	5	99	182	109	23	185	68	30	38	0.922077922	.	.	.	0	0	0	0	0	0	0	0	0	0.01	0
jgi|Schpo1|362|SPAC1687.07	-1.8508778	5.5039825	0.6139825	.	.	.	.	.	0	.	0	.	0	.	0.981	0.834	1	1	0.39	1	0	13927.95	124	2.5	8.9312	1	37	63	43	13	66	25	14	11	1.85	.	.	.	1	1	0	0	0	0	1	1	21.73	21.73	0.913043478
jgi|Schpo1|152|tup12	-1.8512447	-1.422598	-0.590598	.	.	.	reduced_virulence,loss_of_pathogenicity	PHI:6111,PHI:334,PHI:65,PHI:1015,PHI:4606,PHI:2826,PHI:2310,PHI:3514,PHI:4475,PHI:211,PHI:316,PHI:6806,PHI:311,PHI:4677,PHI:4182,PHI:300	0	.	0	.	0	.	0	0.028	0	0	0.12	0	0	65561.04	598	-0.5	6.4455	7	192	330	160	60	301	136	71	65	1.227272727	.	.	.	0	0	0	0	0	0	0	0	1.39	1.39	0
jgi|Schpo1|3945|SPBC211.08c	-1.8536631	-0.9104075	-0.5324075	.	.	.	.	.	0	.	0	.	0	.	0.406	0.531	0	0	0.07	0	0	28435.39	257	3	7.5724	7	86	140	76	26	134	65	35	30	1.208333333	.	.	.	0	0	0	0	0	0	0	0	0.01	0.05	0
jgi|Schpo1|2539|uvi15	-1.854428	-2.963971	-0.977971	.	.	.	.	.	0	.	0	.	0	.	0	0.669	0	0	0.69	0	0	9319.39	87	-3	3.6616	6	30	51	15	12	62	5	1	4	0.444444444	.	.	.	0	0	0	0	0	0	0	0	0	0.03	0
jgi|Schpo1|1873|SPAC9E9.09c	-1.8594304	-0.681718	-0.521718	.	.	.	reduced_virulence,loss_of_pathogenicity,unaffected_pathogenicity	PHI:7520,PHI:7788,PHI:7787,PHI:9180,PHI:2145,PHI:3914	0	.	0	.	0	.	0	0.14	0	0	0.31	0	0	54768.36	503	1.5	6.7025	13	166	277	157	55	287	115	61	54	1.160714286	.	.	.	0	0	0	0	0	0	0	0	0	0.07	0
jgi|Schpo1|2072|mfm1	-1.8594654	3.0411305	-0.6608695	.	.	.	.	.	0	.	0	.	0	.	0.969	0.648	0	0	0.8	0	0	4448.12	42	2	9.0642	1	15	30	12	2	22	6	4	2	1.444444444	.	.	.	0	0	0	0	0	0	0	0	0	0	0
jgi|Schpo1|4489|SPCC14G10.04	-1.8607394	-5.8786595	-0.5386595	.	.	.	.	.	0	.	0	.	0	.	0	0.11	0	0	0.25	0	0	52624.56	497	19	10.3411	0	189	313	112	41	248	104	64	40	0.68115942	.	.	.	0	0	0	0	0	0	0	0	0	0	0
jgi|Schpo1|1318|dam1	-1.8691617	3.4397465	-0.5202535	.	.	.	.	.	0	.	0	.	0	.	0.95	0.71	0	0	0.34	0	0	17444.27	155	-6.5	4.5455	1	45	82	38	19	69	39	17	22	1.84	.	.	.	0	0	0	0	0	0	0	0	0	0.01	0
jgi|Schpo1|657|gln1	-1.8724797	-3.702038	-0.468038	.	.	.	.	.	0	.	0	.	0	.	0.001	0.46	0	0	0.17	0	0	40018.13	359	-1.5	6.2795	7	109	187	91	51	203	94	49	45	1.070588235	.	.	.	0	0	0	0	0	0	0	0	0	0	0
jgi|Schpo1|3225|fma2	-1.8735	-5.3557505	-0.5017505	.	.	.	.	.	0	.	0	.	0	.	0	0.191	0	0	0.05	0	0	47271.26	426	-5	5.8107	6	119	217	117	37	206	133	67	66	1.353658537	.	.	.	0	0	0	0	0	0	0	0	0	0	0
jgi|Schpo1|1575|rpl42	-1.8735	-1.9160975	-0.5000975	.	.	.	.	.	0	.	0	.	0	.	0.096	0.668	0	0	0.49	0	0	12205.51	106	27	11.1329	5	28	46	21	12	48	39	34	5	2	.	.	.	0	0	0	0	0	0	0	0	0	0	0
jgi|Schpo1|3919|SPBC21C3.12c	-1.8747576	4.7701685	-0.5618315	.	.	.	reduced_virulence	PHI:489	0	.	0	.	0	.	0.996	0.726	0	0	0.68	0	0	13932.14	124	6	9.7429	2	32	67	39	15	68	27	17	10	1.565217391	.	.	.	0	0	0	0	0	0	0	0	0	0	0
jgi|Schpo1|5105|SPCC1827.06c	-1.8754628	-3.6015875	-0.6075875	.	.	.	.	.	0	.	0	.	0	.	0.012	0.489	0	0	0.23	0	0	38550.13	357	1	6.8311	7	110	205	119	27	199	81	42	39	1.168831169	.	.	.	0	0	0	0	0	0	0	0	0.03	2.52	0
jgi|Schpo1|4725|hta1	-1.8768076	3.0171555	-0.5348445	.	.	.	unaffected_pathogenicity	PHI:1468	0	.	0	.	0	.	0.993	0.599	0	0	0.43	0	0	13878.07	132	14	11.2978	0	46	70	51	8	77	32	24	8	0.666666667	.	.	.	0	0	0	0	0	0	0	0	2.35	3.64	0
jgi|Schpo1|4537|gpi10	-1.8782899	-12.194675	-6.248675	.	.	.	.	.	0	.	0	.	0	GT22	0	0.009	0	1	0.14	0	1	59222.17	506	18.5	9.3185	8	130	208	158	113	322	88	56	32	1.962962963	.	.	.	1	1	0	0	0	1	7	5	15.65	175.59	0
jgi|Schpo1|2054|grx1	-1.8787441	4.49694	-0.56706	.	.	.	.	.	0	.	0	.	0	.	0.992	0.852	0	0	0.61	0	0	11260.78	101	0.5	6.7066	2	27	53	30	13	51	26	14	12	2.0625	.	.	.	0	0	0	0	0	0	0	0	0	0	0
jgi|Schpo1|588|SPAC3A12.08	-1.879476	3.1615475	2.6935475	.	.	.	.	.	0	.	0	.	0	.	0.406	0.672	1	1	0.01	0	0	23922.31	214	4.5	9.0751	0	61	103	63	24	112	51	29	22	1.268292683	.	.	.	1	1	0	0	0	1	0	1	19.09	19.14	0.8
jgi|Schpo1|2808|SPBC725.04	-1.8804412	-1.4692265	-0.5352265	.	.	.	reduced_virulence,loss_of_pathogenicity	PHI:358,PHI:8543,PHI:3975	0	.	0	.	0	.	0	0.011	0	0	0.16	0	0	61937.15	568	7	8.0245	9	181	311	186	54	326	117	64	53	0.968503937	.	.	.	0	0	0	0	0	0	0	0	2.55	4.26	0
jgi|Schpo1|1214|dph3	-1.884609	-5.0096945	-0.5936945	.	.	.	.	.	0	.	0	.	0	.	0	0.264	0	0	0.21	0	0	8896.88	79	-16	3.3614	4	22	42	23	9	45	22	3	19	1.357142857	.	.	.	0	0	0	0	0	0	0	0	0	0	0
jgi|Schpo1|989|arc5	-1.8854437	3.5569925	-0.5170075	.	.	.	.	.	0	.	0	.	0	.	0.976	0.703	0	0	0.22	0	0	16910.16	152	-6.5	4.3324	2	39	81	55	12	82	30	12	18	1.461538462	.	.	.	0	0	0	0	0	0	0	0	0	0	0
jgi|Schpo1|4529|pup3	-1.8854437	3.1217755	-0.5082245	.	.	.	.	.	0	.	0	.	0	.	0.905	0.7	0	0	0.49	0	0	22660.88	204	-6	4.4856	8	63	109	58	24	118	42	18	24	1.513513514	.	.	.	0	0	0	0	0	0	0	0	0.11	0.18	0
jgi|Schpo1|967|mac1	-1.8854673	-9.992348	-5.204348	.	.	.	.	.	0	.	0	.	0	.	0	0.202	0	1	0.27	0	1	81716.36	756	28	10.1361	5	263	457	174	69	372	146	92	54	1.047619048	0	0	0	1	1	1	1	0	1	3	3	22.22	80.29	0.652173913
jgi|Schpo1|729|rpl301	-1.8857331	-6.4567675	-0.5107675	.	.	.	.	.	0	.	0	.	0	.	0	0.009	0	0	0.09	0	0	43802.7	388	44	10.9589	3	114	188	105	45	194	123	87	36	1.164556962	.	.	.	0	0	0	0	0	0	0	0	0.02	1.08	0
jgi|Schpo1|2618|SPBC577.03c	-1.8857331	-3.669969	-0.507969	.	.	.	.	.	0	.	0	.	0	.	0.129	0.344	0	0	0.09	0	0	24785.03	216	-7.5	4.9072	3	49	97	58	25	101	66	31	35	2.296296296	.	.	.	0	0	0	0	0	0	0	0	0	0	0
jgi|Schpo1|1271|ups1	-1.8857331	-4.3663215	-0.5143215	.	.	.	.	.	0	.	0	.	0	.	0.079	0.279	0	0	0.17	0	0	28515.46	251	-1	6.2485	3	66	117	69	23	116	78	40	38	1.552631579	.	.	.	0	0	0	0	0	0	0	0	0	0.1	0
jgi|Schpo1|1346|frs2	-1.8857331	-5.97202	-0.50002	.	.	.	.	.	0	.	0	.	0	.	0	0.088	0	0	0.05	0	0	56266.45	499	4	7.095	5	129	227	135	59	259	146	78	68	1.52688172	.	.	.	0	0	0	0	0	0	0	0	0	0.01	0
jgi|Schpo1|4922|SPCC737.06c	-1.8857331	-6.356817	-2.504817	.	.	.	.	.	0	.	0	.	0	.	0.046	0.312	0	0	0.13	1	0	32660.35	287	-2.5	6.0459	2	62	129	86	32	139	80	41	39	2.647058824	.	.	.	0	0	0	0	0	0	1	0	0	12.69	0
jgi|Schpo1|3973|SPBC26H8.04c	-1.8861015	-6.2444095	-0.5084095	.	.	.	unaffected_pathogenicity	PHI:1655	0	.	0	.	0	.	0	0.044	0	0	0	0	0	169994.52	1496	17.5	7.4346	19	399	736	390	187	724	389	213	176	1.880184332	.	.	.	0	0	0	0	0	0	0	0	0	0.02	0
jgi|Schpo1|4249|btb1	-1.8861015	-6.4545955	-0.5085955	.	.	.	.	.	0	.	0	.	0	.	0	0.009	0	0	0	0	0	152586.37	1347	29.5	8.7846	13	368	632	370	145	625	363	205	158	1.932960894	.	.	.	0	0	0	0	0	0	0	0	0	0	0
jgi|Schpo1|741|exo2	-1.8861015	-5.242503	-0.506503	.	.	.	reduced_virulence	PHI:3330,PHI:1671	0	.	0	.	0	.	0	0.044	0	0	0.01	0	0	152589.24	1328	15	7.2835	17	308	600	348	184	681	378	206	172	1.818181818	.	.	.	0	0	0	0	0	0	0	0	0	0.28	0
jgi|Schpo1|3057|SPBC9B6.03	-1.8864771	-0.557536	-0.583536	.	.	.	.	.	0	.	1	PF01363	0	.	0	0.171	0	0	0.35	0	0	32052.72	293	11	8.7066	9	114	178	63	32	137	57	36	21	1.037037037	.	.	.	0	0	0	0	0	0	0	0	0	0	0
jgi|Schpo1|4179|ecl3	-1.8880725	6.8278485	2.9038485	.	.	.	.	.	0	.	0	.	0	.	0.976	0.678	1	1	0.48	0	0	10051.19	89	-6	4.039	5	30	47	21	10	43	18	6	12	3	.	.	.	0	0	0	0	0	1	0	0	0	0	0
jgi|Schpo1|1994|mid2	-1.8891847	-6.3303305	-0.5103305	.	.	.	.	.	0	.	0	.	0	.	0	0.03	0	0	0.01	0	0	78961.07	706	-14.5	5.1176	11	226	382	168	75	318	178	86	92	1.54	.	.	.	0	0	0	0	0	0	0	0	0	0	0
jgi|Schpo1|3093|apm1	-1.8896298	-6.026755	-0.506755	.	.	.	.	.	0	.	0	.	0	.	0	0.08	0	0	0.04	0	0	48955.62	426	2.5	6.9602	5	95	188	126	52	230	113	60	53	1.878787879	.	.	.	0	0	0	0	0	0	0	0	0	0.01	0
jgi|Schpo1|540|rst2	-1.8916901	-6.270501	-0.534501	.	.	.	.	.	0	.	0	.	0	.	0	0.044	0	0	0.17	0	0	62559.88	567	-1	6.3506	6	184	328	118	56	256	116	60	56	1.18018018	.	.	.	0	0	0	0	0	0	0	0	0	0	0
jgi|Schpo1|1371|SPAC6G10.10c	-1.8926148	-5.51785	-0.50785	.	.	.	.	.	0	.	0	.	0	.	0.012	0.153	0	0	0.13	0	0	22398.43	194	23	11.1176	0	66	89	29	23	62	77	53	24	1.028571429	.	.	.	0	0	0	0	0	0	0	0	0	0	0
jgi|Schpo1|2461|SPBC1271.07c	-1.8937308	-1.0817365	-0.5057365	.	.	.	.	.	0	.	0	.	0	.	0.239	0.665	0	0	0.18	0	0	18478.62	163	1	6.8533	3	36	75	45	19	97	41	22	19	1.225806452	.	.	.	0	0	0	0	0	0	0	0	0	0.01	0
jgi|Schpo1|4474|SPCPJ732.02c	-1.8937308	-6.414395	-0.498395	.	.	.	.	.	0	.	0	.	0	.	0	0.014	0	0	0.12	0	0	61683.19	555	-3.5	5.9999	9	155	276	166	57	296	138	70	68	1.327102804	.	.	.	0	0	0	0	0	0	0	0	0.01	0.01	0
jgi|Schpo1|1185|rps2602	-1.8940234	1.3985445	-0.5014555	.	.	.	reduced_virulence	PHI:9250	0	.	0	.	0	.	0.839	0.311	0	0	0.29	0	0	13862.22	119	24.5	11.7927	4	30	59	32	10	56	40	33	7	1.7	.	.	.	0	0	0	0	0	0	0	0	0	0.01	0
jgi|Schpo1|94|rps2601	-1.8940234	1.8073275	-0.5006725	.	.	.	reduced_virulence	PHI:9250	0	.	0	.	0	.	0.947	0.271	0	0	0.31	0	0	13876.27	120	24.5	11.7623	5	33	60	35	10	60	40	33	7	1.375	.	.	.	0	0	0	0	0	0	0	0	0	0.02	0
jgi|Schpo1|3644|SPBC776.03	-1.8946614	-6.1511765	-2.6411765	.	.	.	.	.	0	.	0	.	0	.	0.001	0.414	0	0	0.58	1	0	40037.38	376	-0.5	6.363	0	129	215	126	31	202	80	41	39	1.23255814	.	.	.	0	0	0	0	0	0	1	1	0.06	19.84	0
jgi|Schpo1|257|SPAC1D4.02c	-1.8946617	-5.2265545	-0.6245545	.	.	.	.	.	0	.	0	.	0	.	0.001	0.232	0	0	0.04	0	0	37834.52	345	-5	5.7459	2	96	187	94	33	177	89	45	44	1.092105263	.	.	.	0	0	0	0	0	0	0	0	0.03	0.07	0
jgi|Schpo1|544|SPAC6F12.06	-1.8986641	-1.496603	-0.506603	.	.	.	.	.	0	.	0	.	0	.	0.466	0.369	0	0	0.04	0	0	23031.74	205	-6	5.0159	0	54	108	49	24	98	67	32	35	1.277777778	.	.	.	0	0	0	0	0	0	0	0	0	0	0
jgi|Schpo1|1583|gua2	-1.8988801	-1.437203	-0.503203	.	.	.	reduced_virulence,loss_of_pathogenicity	PHI:3941,PHI:7346,PHI:6871	0	.	0	.	0	.	0	0.011	0	0	0.01	0	0	60044.42	539	0.5	6.5502	5	139	253	174	62	305	146	78	68	1.336538462	.	.	.	0	0	0	0	0	0	0	0	0.09	0.1	0
jgi|Schpo1|2145|och1	-1.9051198	-1.261057	3.684943	.	.	.	reduced_virulence	PHI:6075,PHI:4096	0	.	0	.	0	GT32	0	0.009	1	1	0.1	0	0	45929.63	396	-28	4.3535	1	85	175	110	58	210	118	48	70	1.447761194	.	.	.	1	1	0	0	1	1	0	0	13.48	13.55	0
jgi|Schpo1|37|SPAC11D3.19	-1.9116404	-5.3389545	-2.8129545	.	.	.	.	.	0	.	0	.	0	.	0.007	0.572	0	0	0.71	1	0	8413.78	77	-1.5	4.6639	5	32	46	23	9	47	9	4	5	1.285714286	.	.	.	0	0	0	0	0	0	1	1	3.77	18.76	0
jgi|Schpo1|1859|rho2	-1.9127421	3.3324755	-0.9755245	.	.	.	reduced_virulence,loss_of_pathogenicity,increased_virulence_(hypervirulence),unaffected_pathogenicity,lethal	PHI:787,PHI:861,PHI:3835,PHI:6950,PHI:1036,PHI:269,PHI:7134,PHI:3831,PHI:339,PHI:3832,PHI:1119,PHI:6703,PHI:449,PHI:3834,PHI:2052,PHI:471,PHI:317,PHI:8035,PHI:3280,PHI:3833,PHI:780,PHI:7133,PHI:4736,PHI:2054,PHI:7009,PHI:3623,PHI:1061,PHI:8036,PHI:3478,PHI:270,PHI:3279,PHI:808,PHI:8752	0	.	0	.	0	.	0.949	0.769	0	0	0.01	0	0	22253.39	200	-3.5	4.9183	6	60	107	61	16	106	51	24	27	1.2	.	.	.	0	0	0	0	0	0	0	0	0.71	0.72	0
jgi|Schpo1|4875|trp3	-1.9138238	-1.3356095	-0.4976095	.	.	.	reduced_virulence,loss_of_pathogenicity,unaffected_pathogenicity	PHI:5057,PHI:6988,PHI:7487,PHI:7653	0	.	0	.	0	.	0	0.027	0	0	0.01	0	0	54959.67	489	-5.5	5.7971	5	126	236	144	57	261	143	72	71	1.369565217	.	.	.	0	0	0	0	0	0	0	0	0.26	0.26	0
jgi|Schpo1|3676|SPBC25H2.15	-1.9139851	-4.8691055	-0.5131055	.	.	.	.	.	0	.	0	.	0	.	0	0.274	0	0	0.07	0	0	44276.38	396	8	8.1626	13	117	213	92	43	199	93	52	41	1.416666667	.	.	.	0	0	0	0	0	0	0	0	0.02	0.03	0
jgi|Schpo1|2625|ckn1	-1.9139851	-0.773001	-0.523001	.	.	.	reduced_virulence,loss_of_pathogenicity	PHI:311,PHI:1015,PHI:2826,PHI:2310,PHI:300	0	.	0	.	0	.	0	0.125	0	0	0.28	0	0	45541.35	404	1.5	6.6555	9	124	212	108	53	203	91	50	41	1.5	.	.	.	0	0	0	0	0	0	0	0	0.01	0.03	0
jgi|Schpo1|397|cid13	-1.9139851	-6.297396	-0.477396	.	.	.	.	.	0	.	0	.	0	.	0	0.03	0	0	0.46	0	0	65771.02	578	-4	6.0226	16	160	308	136	86	295	131	67	64	1.786516854	.	.	.	0	0	0	0	0	0	0	0	0	0.07	0
jgi|Schpo1|2370|alr2	-1.9150635	-5.3563645	-0.5023645	.	.	.	.	.	0	.	0	.	0	.	0	0.191	0	0	0.08	0	0	41147.54	370	-4	5.6621	7	96	184	120	42	221	94	47	47	1.243589744	.	.	.	0	0	0	0	0	0	0	0	0	0.25	0
jgi|Schpo1|798|cdc42	-1.9164643	3.6646785	-0.9973215	.	.	.	increased_virulence_(hypervirulence),reduced_virulence,loss_of_pathogenicity,unaffected_pathogenicity,lethal	PHI:787,PHI:62,PHI:861,PHI:3835,PHI:6950,PHI:1036,PHI:269,PHI:339,PHI:3831,PHI:3832,PHI:1119,PHI:6703,PHI:449,PHI:3834,PHI:2052,PHI:471,PHI:317,PHI:8035,PHI:3280,PHI:3833,PHI:780,PHI:7133,PHI:4736,PHI:2054,PHI:3623,PHI:1061,PHI:3478,PHI:270,PHI:3279,PHI:808,PHI:8752	0	.	0	.	0	.	0.996	0.781	0	0	0.14	0	0	21329.51	192	-0.5	6.3692	7	51	105	57	23	108	49	26	23	1.026315789	.	.	.	0	0	0	0	0	0	0	0	0.09	0.09	0
jgi|Schpo1|2435|SPBC1773.02c	-1.9167694	4.016856	-0.519144	.	.	.	.	.	0	.	0	.	0	.	0.981	0.775	0	0	0.27	0	0	21164.32	195	4	8.6625	3	59	105	57	15	104	57	31	26	1.195652174	.	.	.	0	0	0	0	0	0	0	0	0	0	0
jgi|Schpo1|442|SPAC30D11.14c	-1.919593	-6.08955	-0.50955	.	.	.	.	.	0	.	0	.	0	.	0	0.07	0	0	0.02	0	0	59035.21	534	12.5	9.295	2	170	299	116	47	248	135	77	58	0.807692308	.	.	.	0	0	0	0	0	0	0	0	0	0.01	0
jgi|Schpo1|3954|shk1	-1.919593	-6.345115	-0.507115	.	.	.	reduced_virulence,loss_of_pathogenicity,increased_virulence_(hypervirulence),unaffected_pathogenicity,effector_(plant_avirulence_determinant),lethal	PHI:676,PHI:230,PHI:7811,PHI:428,PHI:5479,PHI:6315,PHI:4680,PHI:1189,PHI:4625,PHI:4626,PHI:2233,PHI:1179,PHI:2330,PHI:4942,PHI:4587,PHI:266,PHI:7240,PHI:6084,PHI:4679,PHI:2225,PHI:263,PHI:2268,PHI:7279,PHI:9481,PHI:1043,PHI:4941,PHI:4057,PHI:1042,PHI:1200,PHI:3987,PHI:6317,PHI:308,PHI:3889,PHI:1082,PHI:2367,PHI:518,PHI:406,PHI:245,PHI:1196,PHI:56,PHI:7117,PHI:1221,PHI:2272,PHI:483,PHI:5428,PHI:68…	0	.	0	.	0	.	0	0.027	0	0	0.07	0	0	72358.2	658	35	10.3125	3	213	355	164	60	309	150	97	53	1.18699187	.	.	.	0	0	0	0	0	0	0	0	0	0.01	0
jgi|Schpo1|2893|SPBC17A3.02	-1.9200852	-4.4258605	-6.9818605	.	.	.	.	.	0	.	0	.	0	.	0.697	0.729	0	0	0.55	0	1	12845.92	119	7	9.7304	3	47	63	37	18	81	15	11	4	1.111111111	.	.	.	0	0	0	0	0	0	3	3	33.68	63.26	0
jgi|Schpo1|1591|azr1	-1.9219632	-2.143973	-0.937973	.	.	.	.	.	0	.	0	.	0	.	0.228	0.571	0	0	0.45	0	0	33062.6	299	6	8.3148	5	91	159	89	38	161	67	38	29	1.551724138	.	.	.	0	0	0	0	0	0	0	0	0	0.31	0
jgi|Schpo1|1541|fhl1	-1.9232234	-6.13719	-0.52719	.	.	.	.	.	0	.	0	.	0	.	0	0.065	0	0	0.12	0	0	81128.13	743	16	9.3363	2	236	416	176	61	336	168	97	71	1.036363636	.	.	.	0	0	0	0	0	0	0	0	0	0	0
jgi|Schpo1|3784|tam12	-1.9258606	-5.6260705	-0.7240705	.	.	.	.	.	0	.	0	.	0	.	0	0.183	0	0	0.41	0	0	7357.17	66	4.5	10.5629	0	28	35	15	6	24	13	9	4	1.6	.	.	.	0	0	0	0	0	0	0	0	0	0	0
jgi|Schpo1|1870|SPAC9E9.06c	-1.9265231	-5.423287	-0.501287	.	.	.	reduced_virulence	PHI:9476	0	.	0	.	0	.	0	0.013	0	0	0.05	0	0	57632.2	514	-8	5.2724	5	145	261	147	64	267	133	65	68	1.577777778	.	.	.	0	0	0	0	0	0	0	0	0	0.05	0
jgi|Schpo1|3073|mug176	-1.9265231	-6.340908	-0.508908	.	.	.	.	.	0	.	0	.	0	.	0	0.028	0	0	0.11	0	0	45793.13	406	-16	4.6009	7	111	208	89	38	172	106	47	59	2.078431373	.	.	.	0	0	0	0	0	0	0	0	0	0	0
jgi|Schpo1|250|SPAC1F3.05	-1.9265231	-5.9435965	-0.5075965	.	.	.	.	.	0	.	0	.	0	.	0	0.094	0	0	0.07	0	0	56789.34	510	-9	5.2404	5	141	257	161	41	247	121	59	62	1.506329114	.	.	.	0	0	0	0	0	0	0	0	0.01	0.07	0
jgi|Schpo1|4109|nda2	-1.9268037	-6.2256525	-0.5076525	.	.	.	reduced_virulence,loss_of_pathogenicity,chemistry_target:_resistance_to_chemical,lethal	PHI:820,PHI:7022,PHI:2530,PHI:823,PHI:821	0	.	0	.	0	.	0	0.047	0	0	0.33	0	0	51152.37	455	-16	4.7261	12	130	239	116	59	243	112	51	61	1.265060241	.	.	.	0	0	0	0	0	0	0	0	0.01	6.84	0
jgi|Schpo1|3485|cyr1	-1.9268914	-1.446879	-0.506879	.	.	.	reduced_virulence,loss_of_pathogenicity,unaffected_pathogenicity,effector_(plant_avirulence_determinant)	PHI:4174,PHI:332,PHI:2368,PHI:241,PHI:6681,PHI:2347,PHI:204,PHI:81,PHI:3089,PHI:3069,PHI:22,PHI:240,PHI:3068,PHI:6817	0	.	0	.	0	.	0	0.01	0	0	0.09	0	0	190334.33	1692	-7.5	6.1541	28	457	858	500	177	844	403	206	197	1.909090909	.	.	.	0	0	0	0	0	0	0	0	0	0.2	0
jgi|Schpo1|3254|SPBC16H5.12c	-1.9268914	-6.3326015	-0.5066015	.	.	.	.	.	0	.	0	.	0	.	0	0.029	0	0	0.02	0	0	82520.65	737	-11.5	5.5415	8	219	377	175	77	344	197	98	99	1.255639098	.	.	.	0	0	0	0	0	0	0	0	0	0	0
jgi|Schpo1|304|SPAC4G8.04	-1.9268914	-6.452734	-0.506734	.	.	.	.	.	0	.	0	.	0	.	0	0.009	0	0	0.03	0	0	86232.83	772	6.5	7.1211	10	229	392	208	87	374	188	102	86	1.646017699	.	.	.	0	0	0	0	0	0	0	0	0	0.98	0
jgi|Schpo1|1677|ppk18	-1.9268914	-6.353553	-0.503553	.	.	.	reduced_virulence,loss_of_pathogenicity,unaffected_pathogenicity,lethal	PHI:1204,PHI:1241,PHI:1044,PHI:7811,PHI:428,PHI:227,PHI:371,PHI:1199,PHI:2317,PHI:1249,PHI:427,PHI:341,PHI:1240,PHI:1248,PHI:2162,PHI:36,PHI:1177,PHI:146,PHI:7725,PHI:1187,PHI:9481,PHI:1212,PHI:1258,PHI:4941,PHI:1264,PHI:7810,PHI:100,PHI:6971,PHI:393,PHI:370,PHI:2407,PHI:3087,PHI:7724,PHI:1178,PHI:158,PHI:3088,PHI:2370	0	.	0	.	0	.	0	0.025	0	0	0.05	0	0	146994.6	1318	-22	5.269	14	384	674	360	129	629	319	156	163	1.514423077	.	.	.	0	0	0	0	0	0	0	0	0.06	0.48	0
jgi|Schpo1|4771|sup35	-1.9278963	-1.4482025	-0.5082025	.	.	.	increased_virulence_(hypervirulence)	PHI:1139	0	.	0	.	0	.	0	0.01	0	0	0.09	0	0	72556.34	662	11	8.6603	5	211	356	177	57	331	175	96	79	1.061643836	.	.	.	0	0	0	0	0	0	0	0	0	0.09	0
jgi|Schpo1|4997|ksg1	-1.9278963	-6.2314505	-0.5074505	.	.	.	reduced_virulence,loss_of_pathogenicity,increased_virulence_(hypervirulence),unaffected_pathogenicity,effector_(plant_avirulence_determinant),lethal	PHI:230,PHI:7811,PHI:428,PHI:5479,PHI:6315,PHI:1189,PHI:1240,PHI:4626,PHI:2330,PHI:4942,PHI:7240,PHI:9201,PHI:2268,PHI:9481,PHI:1043,PHI:4941,PHI:4057,PHI:6317,PHI:3889,PHI:1082,PHI:245,PHI:3088,PHI:406,PHI:56,PHI:1238,PHI:1241,PHI:1044,PHI:2272,PHI:371,PHI:483,PHI:161,PHI:1266,PHI:1223,PHI:2554,PHI:6622,PHI:448,PHI:7663,PHI:4028,PHI:1258,PHI:2230,PHI:2827,PHI:7810,PHI:142,PHI:8001,PHI:1178,PHI:7…	0	.	0	.	0	.	0	0.046	0	0	0.03	0	0	65661.85	592	3	6.7556	6	177	314	154	68	285	155	84	71	1.490566038	.	.	.	0	0	0	0	0	0	0	0	0	0.06	0
jgi|Schpo1|3429|kin1	-1.9282646	-6.2257055	-0.5077055	.	.	.	reduced_virulence,loss_of_pathogenicity,increased_virulence_(hypervirulence),unaffected_pathogenicity,effector_(plant_avirulence_determinant),lethal	PHI:230,PHI:7811,PHI:428,PHI:227,PHI:6315,PHI:5479,PHI:1189,PHI:1240,PHI:3178,PHI:4625,PHI:4626,PHI:2330,PHI:4942,PHI:7240,PHI:2268,PHI:9481,PHI:1043,PHI:4941,PHI:4057,PHI:6317,PHI:3889,PHI:1082,PHI:3088,PHI:406,PHI:245,PHI:56,PHI:2370,PHI:1207,PHI:1044,PHI:1221,PHI:2272,PHI:371,PHI:483,PHI:161,PHI:1266,PHI:1194,PHI:2429,PHI:1223,PHI:146,PHI:448,PHI:6622,PHI:6085,PHI:4028,PHI:1258,PHI:2230,PHI:28…	0	.	0	.	0	.	0	0.047	0	0	0.08	0	0	98749.35	891	56	10.3238	5	274	476	225	88	433	224	146	78	1.25862069	.	.	.	0	0	0	0	0	0	0	0	0	0.05	0
jgi|Schpo1|4593|alp14	-1.9282646	-6.1454695	-0.5054695	.	.	.	.	.	0	.	0	.	0	.	0	0.06	0	0	0	0	0	89445.62	809	12.5	8.7491	8	237	426	237	54	374	224	121	103	1.270833333	.	.	.	0	0	0	0	0	0	0	0	0	0.01	0
jgi|Schpo1|169|bun107	-1.9282646	-1.449426	-0.503426	.	.	.	reduced_virulence,loss_of_pathogenicity	PHI:6111,PHI:1015,PHI:300,PHI:4606,PHI:2826,PHI:3514,PHI:2310,PHI:316,PHI:311,PHI:4677,PHI:65	0	.	0	.	0	.	0	0.009	0	0	0.12	0	0	107276.32	962	6.5	6.9892	16	280	519	269	91	471	250	134	116	1.316770186	.	.	.	0	0	0	0	0	0	0	0	0	0.01	0
jgi|Schpo1|3246|taf10	-1.9293958	-3.4235	-0.5135	.	.	.	.	.	0	.	0	.	0	.	0.232	0.283	0	0	0.15	0	0	23525.8	215	-11.5	4.3746	1	65	122	50	17	99	58	24	34	1.136363636	.	.	.	0	0	0	0	0	0	0	0	0	0.02	0
jgi|Schpo1|1433|dmc1	-1.9304198	-3.859715	-0.505715	.	.	.	.	.	0	.	0	.	0	.	0.002	0.439	0	0	0.07	0	0	36408.57	332	-5	5.287	5	105	165	97	27	177	88	43	45	1.101449275	.	.	.	0	0	0	0	0	0	0	0	0	0.04	0
jgi|Schpo1|1145|rhp51	-1.9304198	-5.926266	-0.508266	.	.	.	.	.	0	.	0	.	0	.	0	0.097	0	0	0.13	0	0	39853.06	365	-13	4.625	6	117	187	112	28	195	90	40	50	0.987179487	.	.	.	0	0	0	0	0	0	0	0	0	0.01	0
jgi|Schpo1|1648|SPAC323.05c	-1.9304198	1.8495485	-0.5084515	.	.	.	.	.	0	.	0	.	0	.	0.796	0.597	0	0	0.12	0	0	25560.34	231	-4	4.9604	4	69	114	74	19	123	57	27	30	1.512195122	.	.	.	0	0	0	0	0	0	0	0	0.06	0.1	0
jgi|Schpo1|3028|scr1	-1.9309955	-5.9934	-0.5274	.	.	.	unaffected_pathogenicity	PHI:1412,PHI:2455	0	.	0	.	0	.	0	0.089	0	0	0.57	0	0	59713.27	565	37	10.6569	7	237	384	124	49	265	86	66	20	0.680851064	.	.	.	0	0	0	0	0	0	0	0	0	0.11	0
jgi|Schpo1|4261|mde7	-1.9318949	-6.143534	-0.515534	.	.	.	.	.	0	.	0	.	0	.	0	0.062	0	0	0.17	0	0	84300.8	761	17.5	9.0819	9	231	424	169	75	342	166	95	71	1.464788732	.	.	.	0	0	0	0	0	0	0	0	0	0	0
jgi|Schpo1|2269|SPAC3G6.03c	-1.9319372	-5.0681035	-0.5021035	.	.	.	.	.	0	.	0	.	0	.	0.035	0.204	0	0	0.03	0	0	26894.56	241	-10	4.7391	2	64	119	67	26	125	70	32	38	1.260869565	.	.	.	0	0	0	0	0	0	0	0	0	0.32	0
jgi|Schpo1|3091|SPBP16F5.05c	-1.9319372	-5.110419	-0.502419	.	.	.	.	.	0	.	0	.	0	.	0.034	0.198	0	0	0.11	0	0	16280.17	146	-14.5	4.2089	3	35	67	46	12	74	48	18	30	1.413793103	.	.	.	0	0	0	0	0	0	0	0	0	0	0
jgi|Schpo1|3411|fab1	-1.9323056	-1.220902	-0.502902	.	.	.	reduced_virulence	PHI:9274	0	.	1	PF01363	0	.	0	0.047	0	0	0.01	0	0	220134.59	1932	-2.5	6.398	47	530	937	478	229	922	506	260	246	2.194214876	.	.	.	0	0	0	0	0	0	0	0	0	0.01	0
jgi|Schpo1|1935|ppk2	-1.93368	-6.229995	-0.505995	.	.	.	reduced_virulence,loss_of_pathogenicity,unaffected_pathogenicity,lethal	PHI:230,PHI:5479,PHI:6315,PHI:1189,PHI:4626,PHI:2330,PHI:4942,PHI:7240,PHI:9201,PHI:2225,PHI:7279,PHI:2268,PHI:9481,PHI:4941,PHI:4057,PHI:1042,PHI:308,PHI:3889,PHI:1213,PHI:1082,PHI:2367,PHI:245,PHI:406,PHI:56,PHI:483,PHI:2272,PHI:161,PHI:1266,PHI:1223,PHI:2810,PHI:6622,PHI:448,PHI:6085,PHI:7663,PHI:4028,PHI:1258,PHI:2230,PHI:2827,PHI:142,PHI:8001,PHI:1178,PHI:3517,PHI:2346,PHI:736,PHI:2366,PHI:2…	0	.	0	.	0	.	0	0.046	0	0	0.18	0	0	74525.73	665	27.5	9.3806	10	207	346	165	82	303	150	95	55	1.701030928	.	.	.	0	0	0	0	0	0	0	0	0	0.01	0
jgi|Schpo1|4216|ctt1	-1.93368	-0.909436	-0.491436	.	.	.	increased_virulence_(hypervirulence),reduced_virulence,unaffected_pathogenicity	PHI:106,PHI:542,PHI:7253,PHI:1034,PHI:7209,PHI:6090	0	.	0	.	0	.	0	0.097	0	0	0.23	0	0	58279.38	512	3.5	6.856	4	130	266	105	78	262	138	75	63	1.266666667	.	.	.	0	0	0	0	0	0	0	0	0.09	0.09	0
jgi|Schpo1|796|ppk1	-1.9340484	-6.2617005	-0.5077005	.	.	.	reduced_virulence,loss_of_pathogenicity,increased_virulence_(hypervirulence),unaffected_pathogenicity,lethal	PHI:230,PHI:7811,PHI:428,PHI:5479,PHI:6315,PHI:1189,PHI:1240,PHI:4626,PHI:2330,PHI:4942,PHI:7240,PHI:6084,PHI:2225,PHI:2268,PHI:9481,PHI:1043,PHI:4941,PHI:4057,PHI:6317,PHI:308,PHI:3889,PHI:1082,PHI:3088,PHI:406,PHI:245,PHI:56,PHI:2370,PHI:1044,PHI:2272,PHI:371,PHI:7324,PHI:483,PHI:161,PHI:1266,PHI:149,PHI:1072,PHI:1223,PHI:448,PHI:6622,PHI:7663,PHI:6085,PHI:4028,PHI:1258,PHI:2230,PHI:2827,PHI:78…	0	.	0	.	0	.	0	0.041	0	0	0.19	0	0	114012.13	1023	60.5	10.2243	10	313	535	250	113	459	238	158	80	1.664556962	.	.	.	0	0	0	0	0	0	0	0	0	0.05	0
jgi|Schpo1|4281|ght5	-1.9344689	-10.0771185	-5.1551185	.	.	.	reduced_virulence,unaffected_pathogenicity	PHI:4024,PHI:2968,PHI:9423,PHI:1094,PHI:9510,PHI:6381,PHI:9425,PHI:538,PHI:2240,PHI:4586	0	.	0	.	0	.	0	0.013	0	1	0.18	0	1	60320.3	546	-3	5.8935	9	183	274	165	79	336	93	47	46	1.237288136	0	0	0	1	1	1	1	0	1	9	10	24.26	221.52	0.652173913
jgi|Schpo1|1139|SPAC644.08	-1.9353704	2.4751555	-0.4948445	.	.	.	.	.	0	.	0	.	0	.	0.676	0.819	0	0	0.28	0	0	24423.68	216	0	6.4965	1	56	104	59	29	114	56	29	27	1.722222222	.	.	.	0	0	0	0	0	0	0	0	0	0	0
jgi|Schpo1|1545|SPAC8C9.05	-1.9353704	4.2406335	-0.5173665	.	.	.	.	.	0	.	0	.	0	.	0.993	0.8	0	0	0.28	0	0	16333.9	149	1	7.1343	2	39	76	49	10	79	38	20	18	1.576923077	.	.	.	0	0	0	0	0	0	0	0	0	0.12	0
jgi|Schpo1|1809|SPAC25G10.01	-1.9376292	-3.94085	-0.50885	.	.	.	.	.	0	.	0	.	0	.	0.144	0.284	0	0	0.08	0	0	33564.35	297	-4.5	5.7898	0	82	161	53	31	119	97	49	48	1.068965517	.	.	.	0	0	0	0	0	0	0	0	0	0	0
jgi|Schpo1|3625|syp1	-1.9379976	-6.2124015	-0.5064015	.	.	.	.	.	0	.	0	.	0	.	0	0.049	0	0	0.05	0	0	90757.39	818	11	7.7089	4	262	437	191	79	355	208	115	93	1.560606061	.	.	.	0	0	0	0	0	0	0	0	0	0.01	0
jgi|Schpo1|3098|SPBC16E9.19	-1.939267	2.3160595	-0.6479405	.	.	.	.	.	0	.	0	.	0	.	0.665	0.829	0	0	0.31	0	0	15869.54	143	2	7.8524	2	39	69	42	10	79	31	17	14	1.458333333	.	.	.	0	0	0	0	0	0	0	0	3.15	3.15	0
jgi|Schpo1|509|alg13	-1.939267	4.2892145	-0.5107855	.	.	.	.	.	0	.	0	.	0	GT28	0.968	0.832	0	0	0.4	0	0	17769.48	162	0.5	6.6321	3	47	82	53	17	90	35	19	16	1.3	.	.	.	0	0	0	0	0	0	0	0	0	0.02	0
jgi|Schpo1|4770|cuf2	-1.940271	4.786891	-0.553109	.	.	.	.	.	0	.	0	.	0	.	0.998	0.892	0	0	0.39	0	0	20070	177	5	8.1566	7	47	82	50	18	88	45	26	19	1.962962963	.	.	.	0	0	0	0	0	0	0	0	0	0	0
jgi|Schpo1|2510|rhb1	-1.940271	4.688734	-0.681266	.	.	.	reduced_virulence,loss_of_pathogenicity,increased_virulence_(hypervirulence),unaffected_pathogenicity,lethal	PHI:62,PHI:787,PHI:507,PHI:3835,PHI:6950,PHI:1036,PHI:269,PHI:4990,PHI:3831,PHI:7134,PHI:3832,PHI:339,PHI:1119,PHI:6703,PHI:449,PHI:3834,PHI:2052,PHI:471,PHI:317,PHI:8035,PHI:3280,PHI:7133,PHI:780,PHI:3833,PHI:4736,PHI:2054,PHI:3623,PHI:8752,PHI:8036,PHI:1061,PHI:182,PHI:3478,PHI:270,PHI:3279,PHI:808,PHI:861	0	.	0	.	0	.	0.976	0.919	0	0	0.07	0	0	20515.27	185	3	7.431	2	57	94	56	21	94	48	27	21	1.588235294	.	.	.	0	0	0	0	0	0	0	0	0	0.05	0
jgi|Schpo1|3015|cox7	-1.9423525	-5.484916	-3.276916	.	.	.	.	.	0	.	0	.	0	.	0.054	0.578	0	0	0.28	1	0	6733.9	59	6.5	10.3684	0	16	25	18	11	38	9	8	1	1.357142857	.	.	.	0	0	0	0	0	0	1	1	22.28	22.28	0
jgi|Schpo1|564|mug15	-1.9426563	1.3345865	-0.5254135	.	.	.	.	.	0	.	0	.	0	.	0.938	0.372	0	0	0.21	0	0	14645.91	133	-6.5	4.3398	4	39	70	46	9	72	32	13	19	1.666666667	.	.	.	0	0	0	0	0	0	0	0	0	0.35	0
jgi|Schpo1|3152|sab14	-1.9441677	4.824609	-0.515391	.	.	.	.	.	0	.	0	.	0	.	0.989	0.901	0	0	0.18	0	0	13162.98	114	3.5	9.2108	1	26	54	33	15	62	28	16	12	1.523809524	.	.	.	0	0	0	0	0	0	0	0	0.01	0.01	0
jgi|Schpo1|82|SPAC13G6.15c	-1.944714	-1.7021665	-0.5681665	.	.	.	.	.	0	.	0	.	0	.	0.405	0.406	0	0	0.17	0	0	18051.05	163	-8	4.6906	1	39	87	44	17	77	42	19	23	1.103448276	.	.	.	0	0	0	0	0	0	0	0	0	0	0
jgi|Schpo1|2438|tms1	-1.9453772	1.916672	-0.509328	.	.	.	reduced_virulence,increased_virulence_(hypervirulence),unaffected_pathogenicity	PHI:2256,PHI:2255,PHI:6517,PHI:668,PHI:881,PHI:5034,PHI:587,PHI:9519,PHI:9524,PHI:4616,PHI:7708	0	.	0	.	0	.	0.025	0.546	0	0	0.27	0	0	38851	360	4.5	7.3398	11	116	197	118	40	224	87	48	39	0.956521739	.	.	.	0	0	0	0	0	0	0	0	0	6.13	0
jgi|Schpo1|4117|nrm1	-1.9459325	-5.9871035	-0.5091035	.	.	.	.	.	0	.	0	.	0	.	0	0.087	0	0	0.1	0	0	38328.21	342	19	10.0497	4	100	180	74	27	145	91	58	33	1.275862069	.	.	.	0	0	0	0	0	0	0	0	0	0	0
jgi|Schpo1|1844|SPAC1527.03	-1.9459325	-5.9954	-0.5054	.	.	.	.	.	0	.	0	.	0	.	0	0.085	0	0	0.06	0	0	53232.88	475	17	9.5098	4	141	255	97	48	188	137	81	56	1.716216216	.	.	.	0	0	0	0	0	0	0	0	0	0	0
jgi|Schpo1|3718|imp2	-1.9459325	-6.252787	-0.504787	.	.	.	.	.	0	.	0	.	0	.	0	0.042	0	0	0.01	0	0	75167.16	670	0	6.5181	6	201	367	150	67	290	179	92	87	1.433628319	.	.	.	0	0	0	0	0	0	0	0	0	0	0
jgi|Schpo1|312|SPAC4G8.12c	-1.9461793	-11.217916	-5.451916	.	.	.	.	.	0	.	0	.	0	GT22	0	0.039	0	1	0.26	0	1	62200.5	533	15.5	8.6006	13	121	229	175	98	328	84	53	31	2.75	0	0	1	1	0	1	1	0	1	9	7	18.95	176.09	1
jgi|Schpo1|217|pom1	-1.9463009	-6.347901	-0.503901	.	.	.	reduced_virulence,loss_of_pathogenicity,increased_virulence_(hypervirulence),unaffected_pathogenicity,effector_(plant_avirulence_determinant),lethal	PHI:230,PHI:5479,PHI:6315,PHI:1235,PHI:1189,PHI:4625,PHI:4626,PHI:2330,PHI:4587,PHI:266,PHI:7240,PHI:6084,PHI:4679,PHI:2225,PHI:263,PHI:9201,PHI:7279,PHI:2268,PHI:9481,PHI:1043,PHI:4941,PHI:4057,PHI:1042,PHI:1200,PHI:6317,PHI:308,PHI:3889,PHI:1082,PHI:2367,PHI:406,PHI:245,PHI:1196,PHI:7117,PHI:56,PHI:1032,PHI:5428,PHI:483,PHI:2272,PHI:161,PHI:149,PHI:9453,PHI:2429,PHI:1233,PHI:1223,PHI:2810,PHI:6…	0	.	0	.	0	.	0	0.026	0	0	0.14	0	0	121146.4	1087	46.5	9.6032	15	325	591	231	121	472	281	174	107	1.615819209	.	.	.	0	0	0	0	0	0	0	0	0	0.02	0
jgi|Schpo1|4874|rpb3	-1.9470465	-6.0211875	-0.5071875	.	.	.	.	.	0	.	0	.	0	.	0	0.081	0	0	0.02	0	0	33715.9	297	-19.5	4.3245	7	72	151	80	27	149	83	33	50	1.307692308	.	.	.	0	0	0	0	0	0	0	0	0.04	0.04	0
jgi|Schpo1|3447|efc25	-1.9474149	-6.2382735	-0.5082735	.	.	.	.	.	0	.	0	.	0	.	0	0.045	0	0	0.2	0	0	112729.71	987	-4	6.1863	20	284	494	252	142	485	214	110	104	2.117647059	.	.	.	0	0	0	0	0	0	0	0	0	0.19	0
jgi|Schpo1|3780|SPBPB7E8.02	-1.9503247	-6.037011	-0.523011	.	.	.	.	.	0	.	0	.	0	.	0	0.081	0	0	0.22	0	0	82211.33	749	19.5	9.4707	2	241	431	179	76	343	157	94	63	1.073825503	.	.	.	0	0	0	0	0	0	0	0	0	0.01	0
jgi|Schpo1|721|caf4	-1.9503247	-1.2624015	-0.5264015	.	.	.	reduced_virulence,loss_of_pathogenicity	PHI:6111,PHI:6135,PHI:1015,PHI:300,PHI:2826,PHI:2310,PHI:6636,PHI:311,PHI:4677,PHI:65	0	.	0	.	0	.	0	0.044	0	0	0.33	0	0	72372.59	651	-12	5.2631	5	195	367	178	70	299	161	79	82	1.520833333	.	.	.	0	0	0	0	0	0	0	0	0.08	0.08	0
jgi|Schpo1|430|spt5	-1.9503247	-5.79195	-0.51795	.	.	.	.	.	0	.	0	.	0	.	0	0.121	0	0	0.08	0	0	109013.95	990	-33	4.7015	2	296	574	253	72	457	293	133	160	1.052884615	.	.	.	0	0	0	0	0	0	0	0	0	0	0
jgi|Schpo1|3627|sep1	-1.9503247	-6.1453555	-0.5233555	.	.	.	.	.	0	.	0	.	0	.	0	0.063	0	0	0.27	0	0	73032.16	663	17.5	9.5575	3	206	376	152	68	314	142	83	59	1.344	.	.	.	0	0	0	0	0	0	0	0	0	0	0
jgi|Schpo1|1481|shd1	-1.9503247	-6.446052	-0.512052	.	.	.	.	.	0	.	0	.	0	.	0	0.011	0	0	0.11	0	0	154632.98	1420	-19.5	5.3596	6	444	834	301	122	711	321	158	163	0.754010695	.	.	.	0	0	0	0	0	0	0	0	0	0	0
jgi|Schpo1|2286|SPAC29B12.08	-1.9503247	-5.7872515	-0.5132515	.	.	.	.	.	0	.	0	.	0	.	0	0.121	0	0	0.26	0	0	75679.89	689	14.5	7.3496	2	218	392	158	82	330	133	83	50	0.78125	.	.	.	0	0	0	0	0	0	0	0	0	0	0
jgi|Schpo1|329|SPAC2G11.10c	-1.9509432	-4.93553	-0.50753	.	.	.	.	.	0	.	0	.	0	.	0	0.262	0	0	0.25	0	0	44415.65	401	7.5	7.9607	15	113	200	123	36	229	81	46	35	1.375	.	.	.	0	0	0	0	0	0	0	0	7.31	10.91	0
jgi|Schpo1|1205|SPAC3F10.09	-1.9509432	-2.6523135	-0.5043135	.	.	.	.	.	0	.	0	.	0	.	0.171	0.471	0	0	0.07	0	0	29345.56	264	-3	5.6463	5	73	131	86	28	146	68	34	34	1.28	.	.	.	0	0	0	0	0	0	0	0	0	0.21	0
jgi|Schpo1|2628|mug71	-1.9509432	-6.440173	-0.500173	.	.	.	.	.	0	.	0	.	0	.	0	0.01	0	0	0.14	0	0	67624.34	606	-8	5.6103	15	164	303	193	67	327	146	73	73	1.541666667	.	.	.	0	0	0	0	0	0	0	0	0	0.08	0
jgi|Schpo1|3701|nep1	-1.9542035	-6.288701	-0.504701	.	.	.	.	.	0	.	0	.	0	.	0	0.036	0	0	0.08	0	0	47257.78	420	-7	6.1183	8	107	217	97	61	190	131	70	61	1.333333333	.	.	.	0	0	0	0	0	0	0	0	0	0	0
jgi|Schpo1|2116|ppk16	-1.9542035	-6.2295695	-0.5055695	.	.	.	reduced_virulence,loss_of_pathogenicity,increased_virulence_(hypervirulence),unaffected_pathogenicity,effector_(plant_avirulence_determinant),lethal	PHI:230,PHI:7811,PHI:428,PHI:227,PHI:6315,PHI:5479,PHI:1189,PHI:1240,PHI:4626,PHI:2330,PHI:4942,PHI:7240,PHI:6084,PHI:9201,PHI:2268,PHI:9481,PHI:1043,PHI:4941,PHI:6317,PHI:3889,PHI:1082,PHI:406,PHI:3088,PHI:245,PHI:56,PHI:1203,PHI:1044,PHI:2272,PHI:371,PHI:483,PHI:161,PHI:1266,PHI:149,PHI:1223,PHI:1251,PHI:1285,PHI:6148,PHI:448,PHI:6622,PHI:6085,PHI:4028,PHI:1258,PHI:2230,PHI:2827,PHI:7810,PHI:14…	0	.	0	.	0	.	0	0.046	0	0	0.05	0	0	75841.42	672	24.5	8.9694	15	205	346	156	73	295	175	105	70	1.833333333	.	.	.	0	0	0	0	0	0	0	0	0.02	0.44	0
jgi|Schpo1|78|erg12	-1.9545686	-10.487686	-0.579686	.	.	.	lethal	PHI:2542	0	.	0	.	0	.	0	0.182	0	0	0.38	0	0	43406.84	404	2	6.8786	9	141	216	131	34	216	80	43	37	1.297297297	.	.	.	0	0	0	0	0	0	0	0	13.08	25.33	0
jgi|Schpo1|1190|SPAC1805.16c	-1.9547333	-3.2153345	-0.5153345	.	.	.	.	.	0	.	0	.	0	.	0.129	0.421	0	0	0.21	0	0	34238.61	315	0	6.4974	5	93	168	110	37	193	75	41	34	0.842105263	.	.	.	0	0	0	0	0	0	0	0	0.05	0.14	0
jgi|Schpo1|1747|dap1	-1.959837	1.5874095	0.7174095	.	.	.	.	.	0	.	0	.	0	.	0.568	0.577	1	1	0.08	1	0	18873.99	166	-6	4.6669	1	47	82	44	22	82	49	22	27	1.333333333	.	.	.	1	0	0	0	0	0	1	1	16.2	16.68	1
jgi|Schpo1|4855|grx3	-1.9611114	1.047832	0.669832	.	.	.	.	.	0	.	0	.	0	.	0.761	0.302	1	1	0.08	1	0	18314.06	166	-5	4.7881	1	45	85	56	16	91	39	18	21	1.290322581	.	.	.	1	0	0	0	0	0	1	1	19.43	19.48	1
jgi|Schpo1|3366|spo5	-1.9640682	-6.163674	-0.535674	.	.	.	.	.	0	.	0	.	0	.	0	0.062	0	0	0.44	0	0	62945.37	567	16.5	9.2758	6	184	321	127	63	269	100	61	39	1.420560748	.	.	.	0	0	0	0	0	0	0	0	0	0.01	0
jgi|Schpo1|2037|SPAC4F10.03c	-1.9662843	-2.4812075	-0.5132075	.	.	.	.	.	0	.	0	.	0	.	0.189	0.483	0	0	0.19	0	0	31466.31	285	0.5	6.6271	7	79	150	94	26	162	71	37	34	1.048387097	.	.	.	0	0	0	0	0	0	0	0	0	0.42	0
jgi|Schpo1|155|rsm19	-1.9694096	3.568859	-1.171141	.	.	.	.	.	0	.	0	.	0	.	0.983	0.807	0	0	0.6	0	0	10490.25	93	12.5	11.4445	1	26	49	26	12	51	22	18	4	1.35	.	.	.	0	0	0	0	0	0	0	0	0.01	0.01	0
jgi|Schpo1|3265|pfk1	-1.9729352	-5.220107	-0.526107	.	.	.	reduced_virulence	PHI:9309	0	.	0	.	0	.	0	0.051	0	0	0.08	0	0	102555.28	942	-6	6.101	17	315	514	296	90	516	242	124	118	0.952830189	.	.	.	0	0	0	0	0	0	0	0	0	0.13	0
jgi|Schpo1|2056|cmc4	-1.9743707	5.4698465	-0.2061535	.	.	.	.	.	0	.	0	.	0	.	1	0.946	0	0	0.23	0	0	8119.28	70	2.5	7.868	7	18	34	15	5	32	17	10	7	2.25	.	.	.	0	0	0	0	0	0	0	0	0	0	0
jgi|Schpo1|3985|ste11	-1.9764633	-6.347561	-0.527561	.	.	.	.	.	0	.	0	.	0	.	0	0.03	0	0	0.15	0	0	51244.82	468	7.5	8.0829	8	173	268	101	42	200	104	58	46	1.269230769	.	.	.	0	0	0	0	0	0	0	0	0	0.01	0
jgi|Schpo1|3584|SPBC13E7.03c	-1.9764633	-6.2691015	-0.5391015	.	.	.	.	.	0	.	0	.	0	.	0	0.045	0	0	0.3	0	0	77869.42	713	21	9.7412	4	250	418	148	59	294	156	93	63	1.280991736	.	.	.	0	0	0	0	0	0	0	0	0	0	0
jgi|Schpo1|4928|SPCC74.02c	-1.9764633	-6.1821005	-0.5361005	.	.	.	.	.	0	.	0	.	0	.	0	0.059	0	0	0.08	0	0	77224.76	710	6.5	7.6071	3	234	406	175	44	286	175	94	81	1.621621622	.	.	.	0	0	0	0	0	0	0	0	0	0.01	0
jgi|Schpo1|1231|SPACUNK4.10	-1.9795017	-4.096404	-0.502404	.	.	.	.	.	0	.	0	.	0	.	0.007	0.394	0	0	0.09	0	0	36701.22	334	-2.5	6.1301	6	92	166	108	34	189	93	48	45	1.162162162	.	.	.	0	0	0	0	0	0	0	0	0	0.01	0
jgi|Schpo1|575|cdc15	-1.9797666	-6.3428045	-0.5108045	.	.	.	.	.	0	.	0	.	0	.	0	0.028	0	0	0.01	0	0	102119.16	927	0.5	6.6011	4	319	514	211	61	391	232	119	113	1.099378882	.	.	.	0	0	0	0	0	0	0	0	0	0	0
jgi|Schpo1|3081|ser2	-1.9837356	-1.880017	-0.506017	.	.	.	.	.	0	.	0	.	0	.	0.258	0.513	0	0	0.11	0	0	32411.28	298	-3.5	5.0801	6	89	150	101	16	158	73	35	38	1.272727273	.	.	.	0	0	0	0	0	0	0	0	0	0.06	0
jgi|Schpo1|1561|zpr1	-1.9837356	-6.4479265	-0.5079265	.	.	.	.	.	0	.	0	.	0	.	0	0.01	0	0	0.08	0	0	51376.54	459	-26.5	4.4173	10	127	231	115	38	214	130	54	76	1.430555556	.	.	.	0	0	0	0	0	0	0	0	0	0	0
jgi|Schpo1|1978|mak1	-1.9841039	-1.3294505	-0.5034505	.	.	.	reduced_virulence,loss_of_pathogenicity,increased_virulence_(hypervirulence),unaffected_pathogenicity	PHI:4655,PHI:8979,PHI:9465,PHI:8981,PHI:5466,PHI:4498,PHI:3161,PHI:7904,PHI:560,PHI:8075,PHI:9415,PHI:9214,PHI:9235,PHI:8074,PHI:8750,PHI:2674,PHI:9000,PHI:8780,PHI:7986,PHI:7680,PHI:9009,PHI:6673,PHI:6882,PHI:9437,PHI:4654,PHI:9471,PHI:9019,PHI:6601,PHI:2677,PHI:6591,PHI:3619,PHI:8781,PHI:1144,PHI:4224,PHI:8032,PHI:3009,PHI:8983,PHI:5066,PHI:6110,PHI:6115,PHI:3615,PHI:7740,PHI:2440,PHI:9002,PHI:…	0	.	0	.	0	.	0	0.029	0	0	0.05	0	0	184579.57	1639	18	7.4052	36	466	839	414	184	774	405	221	184	1.96460177	.	.	.	0	0	0	0	0	0	0	0	0	1.35	0
jgi|Schpo1|1242|ams1	-1.9841039	-6.439129	-0.493129	.	.	.	.	.	0	.	0	.	0	GH38	0	0.009	0	0	0.23	0	0	122437.78	1077	-11.5	5.8617	24	285	535	289	153	561	276	140	136	1.658959538	.	.	.	0	0	0	0	0	0	0	0	0	0.01	0
jgi|Schpo1|2194|pyp2	-1.9851087	-5.3290445	-0.5030445	.	.	.	reduced_virulence,unaffected_pathogenicity	PHI:3595	0	.	0	.	0	.	0	0.029	0	0	0.21	0	0	79356.46	711	24	8.8643	19	210	390	175	83	362	164	98	66	1.576	.	.	.	0	0	0	0	0	0	0	0	0	0	0
jgi|Schpo1|3691|gar1	-1.9860952	1.9729435	-0.5650565	.	.	.	.	.	0	.	0	.	0	.	1	0.423	0	0	0.57	0	0	20130.74	194	20.5	11.6646	2	77	113	27	21	119	45	33	12	0.657142857	.	.	.	0	0	0	0	0	0	0	0	0	0	0
jgi|Schpo1|4901|gut2	-1.9872844	-4.0097645	1.9362355	.	.	.	unaffected_pathogenicity	PHI:3272	0	.	0	.	0	.	0	0.009	1	1	0.17	0	0	71873.19	649	5	7.265	7	195	348	191	73	351	163	87	76	1.159090909	.	.	.	0	0	0	0	0	1	0	0	6.55	6.89	0
jgi|Schpo1|3852|SPBP8B7.18c	-1.9876323	-6.440371	-0.500371	.	.	.	.	.	0	.	0	.	0	.	0	0.01	0	0	0.07	0	0	61354.38	551	-7.5	5.5906	14	155	280	174	67	314	126	63	63	1.362745098	.	.	.	0	0	0	0	0	0	0	0	0.01	0.53	0
jgi|Schpo1|4017|SPBC215.10	-1.9876323	-3.820958	-0.502958	.	.	.	.	.	0	.	0	.	0	.	0.076	0.371	0	0	0.09	0	0	33261.33	302	-4.5	5.2431	7	72	154	101	24	171	82	40	42	1.34375	.	.	.	0	0	0	0	0	0	0	0	0	0.01	0
jgi|Schpo1|4908|SPCC1223.09	-1.9908925	-3.0329965	-0.4949965	.	.	.	.	.	0	.	0	.	0	.	0.063	0.514	0	0	0.49	0	0	33610.1	296	0	6.4942	6	86	153	74	46	146	77	41	36	2.214285714	.	.	.	0	0	0	0	0	0	0	0	0	0.01	0
jgi|Schpo1|4899|SPCC1223.01	-1.9912609	-6.4523515	-0.5063515	.	.	.	unaffected_pathogenicity	PHI:1429	0	.	0	.	0	.	0	0.009	0	0	0.06	0	0	82699.57	732	34	8.9586	21	219	379	166	78	306	232	141	91	1.433333333	.	.	.	0	0	0	0	0	0	0	0	0	0	0
jgi|Schpo1|3782|lys4	-1.9918784	-4.4780645	-0.5040645	.	.	.	reduced_virulence	PHI:3234,PHI:8578,PHI:8962	0	.	0	.	0	.	0	0.171	0	0	0.09	0	0	46292.61	418	-4	5.9417	9	126	219	135	41	219	116	59	57	1.368421053	.	.	.	0	0	0	0	0	0	0	0	0	0	0
jgi|Schpo1|3772|pop1	-1.9922467	-1.244852	-0.508852	.	.	.	reduced_virulence,loss_of_pathogenicity	PHI:3514,PHI:6111,PHI:4677,PHI:4182	0	.	0	.	0	.	0	0.044	0	0	0.12	0	0	87816.99	775	11	7.225	22	219	406	197	93	356	195	110	85	2.076923077	.	.	.	0	0	0	0	0	0	0	0	0	0	0
jgi|Schpo1|2373|abc3	-1.9932355	-7.492338	-6.546338	.	.	.	increased_virulence_(hypervirulence),reduced_virulence,loss_of_pathogenicity,unaffected_pathogenicity	PHI:3924,PHI:7821,PHI:9450,PHI:8224,PHI:9216,PHI:7820,PHI:6579,PHI:267,PHI:8010,PHI:7541,PHI:7909,PHI:3412,PHI:8623,PHI:8050,PHI:9268,PHI:6324,PHI:8968,PHI:1141,PHI:9036	0	.	0	.	0	.	0	0.009	0	1	0.15	0	1	166613.38	1465	26.5	8.5892	22	396	656	475	196	817	304	171	133	2.16	.	.	.	1	0	0	0	0	0	14	13	40.05	313.96	0.565217391
jgi|Schpo1|2358|SPBPB21E7.11	-1.9933019	-4.170849	-0.810849	.	.	.	.	.	0	.	0	.	0	.	0.111	0.329	0	0	0.44	0	0	17893.31	164	-2	5.231	2	65	95	30	19	70	39	19	20	1.607142857	.	.	.	0	0	0	0	0	0	0	0	0.01	0.02	0
jgi|Schpo1|4215|SPCC757.06	-1.9937549	4.705997	-0.208003	.	.	.	.	.	0	.	0	.	0	.	1	0.819	0	0	0.49	0	0	12982.24	116	3	7.8195	8	36	58	32	12	65	24	14	10	1.75	.	.	.	0	0	0	0	0	0	0	0	0.04	0.26	0
jgi|Schpo1|615|mes1	-1.9948417	-2.2216025	-0.4996025	.	.	.	.	.	0	.	0	.	0	.	0.374	0.339	0	0	0.33	0	0	11317.81	101	10	10.9186	0	27	53	21	7	40	26	19	7	1.210526316	.	.	.	0	0	0	0	0	0	0	0	0	0	0
jgi|Schpo1|232|erg11	-1.9964228	-11.6444265	-5.7164265	.	.	.	reduced_virulence,loss_of_pathogenicity,unaffected_pathogenicity,lethal	PHI:2908,PHI:3258,PHI:2535,PHI:2191,PHI:8030,PHI:2907,PHI:2534,PHI:2190,PHI:2909,PHI:8187	0	.	0	.	0	.	0	0.012	0	1	0.2	0	1	56331.22	495	13.5	8.9911	4	124	234	144	74	290	123	72	51	1.29	.	.	.	1	1	0	0	0	1	1	2	41.46	51.14	0.611111111
jgi|Schpo1|1959|SPAC144.07c	-1.9980906	-6.148943	-0.502943	.	.	.	unaffected_pathogenicity	PHI:1618	0	.	0	.	0	.	0	0.059	0	0	0.06	0	0	35727.98	315	-14	4.4824	9	73	149	97	34	178	84	36	48	1.5	.	.	.	0	0	0	0	0	0	0	0	0.04	0.05	0
jgi|Schpo1|3624|SPBC4C3.07	-2.0016766	-3.758832	-0.590832	.	.	.	.	.	0	.	0	.	0	.	0.111	0.361	0	0	0.01	0	0	33250.97	302	-1	6.3349	5	89	165	101	29	162	70	37	33	1	.	.	.	0	0	0	0	0	0	0	0	0.01	0.01	0
jgi|Schpo1|379|tim10	-2.0028167	3.040931	-0.931069	.	.	.	unaffected_pathogenicity	PHI:1564	0	.	0	.	0	.	0.721	0.941	0	0	0.18	0	0	10194.68	89	1	7.08	4	23	41	17	8	42	22	12	10	2.076923077	.	.	.	0	0	0	0	0	0	0	0	0	0	0
jgi|Schpo1|4146|sec27	-2.0061328	-1.4774685	-0.5314685	.	.	.	reduced_virulence,loss_of_pathogenicity	PHI:6111,PHI:334,PHI:65,PHI:1015,PHI:4606,PHI:2826,PHI:2310,PHI:316,PHI:311,PHI:4677,PHI:4182,PHI:300	0	.	0	.	0	.	0	0.009	0	0	0.45	0	0	89803.11	796	-21.5	4.7502	15	231	420	232	110	423	191	88	103	1.645669291	.	.	.	0	0	0	0	0	0	0	0	0	0.05	0
jgi|Schpo1|235|SPAC13A11.05	-2.0113287	-6.7480905	-0.8920905	.	.	.	.	.	0	.	0	.	0	.	0	0.024	0	0	0.07	0	0	56195.11	513	-2	6.1289	7	165	269	164	51	278	122	62	60	1.114285714	.	.	.	0	0	0	0	0	0	0	0	0.01	0.79	0
jgi|Schpo1|2245|cdc4	-2.0115564	0.095223	-0.500777	.	.	.	reduced_virulence,loss_of_pathogenicity	PHI:2560,PHI:2108,PHI:2339,PHI:474	0	.	0	.	0	.	0.032	0.234	0	0	0.11	0	0	15660.72	141	-11	4.1635	1	35	71	36	13	76	38	14	24	1.107142857	.	.	.	0	0	0	0	0	0	0	0	0	0	0
jgi|Schpo1|1085|SPAC4A8.10	-2.012375	-6.2625815	-0.5325815	.	.	.	.	.	0	.	0	.	0	.	0	0.045	0	0	0.22	0	0	86646.86	785	2	6.624	6	258	438	205	106	384	168	92	76	1.462686567	.	.	.	0	0	0	0	0	0	0	0	0.01	1.5	0
jgi|Schpo1|1952|SPAC1635.01	-2.017966	-1.0401345	-0.6261345	.	.	.	.	.	0	.	0	.	0	.	0.356	0.575	0	0	0.68	0	0	29653.36	282	4	7.5504	1	108	171	99	31	159	48	28	20	0.849315068	.	.	.	0	0	0	0	0	0	0	0	0.02	0.15	0
jgi|Schpo1|1420|SPAC26A3.11	-2.0197375	-3.566545	-0.944545	.	.	.	.	.	0	.	0	.	0	.	0.007	0.556	0	0	0.19	0	0	35679.75	322	1.5	6.9434	5	98	173	91	40	182	74	39	35	1.25	.	.	.	0	0	0	0	0	0	0	0	0.03	0.08	0
jgi|Schpo1|766|urg3	-2.0209265	-5.8833405	-0.5013405	.	.	.	.	.	0	.	0	.	0	.	0	0.103	0	0	0.16	0	0	44210.89	399	-0.5	6.3032	2	115	195	129	42	225	91	46	45	1.051948052	.	.	.	0	0	0	0	0	0	0	0	0	0	0
jgi|Schpo1|4265|SPCC1235.01	-2.0247576	-2.811936	2.816064	.	.	.	.	.	0	.	0	.	0	.	0	0.062	1	1	0.78	0	0	69695.61	658	-35	3.8093	1	271	433	142	21	285	70	18	52	1.388888889	.	.	.	1	0	0	0	0	0	0	0	13.07	13.82	0
jgi|Schpo1|4126|SPBC543.04	-2.0259736	-3.0937435	2.5822565	.	.	.	.	.	0	.	0	.	0	.	0	0.054	1	1	0.07	0	0	66868.89	585	4.5	6.916	5	145	270	183	75	305	138	76	62	1.833333333	.	.	.	1	0	0	0	0	0	0	0	0.17	0.4	0
jgi|Schpo1|3285|cwf14	-2.0330229	4.98602	-0.45598	.	.	.	.	.	0	.	0	.	0	.	1	0.907	0	0	0.08	0	0	17093.76	146	10.5	8.9527	10	41	63	29	16	71	46	29	17	1.772727273	.	.	.	0	0	0	0	0	0	0	0	0	0	0
jgi|Schpo1|1995|rpb9	-2.0330229	4.8945475	-0.4274525	.	.	.	.	.	0	.	0	.	0	.	1	0.887	0	0	0.21	0	0	13174.73	113	-1	6.2047	8	33	58	23	16	51	34	18	16	1.769230769	.	.	.	0	0	0	0	0	0	0	0	0	0.1	0
jgi|Schpo1|2698|SPBP35G2.02	-2.0343552	-5.7560015	-0.5300015	.	.	.	.	.	0	.	0	.	0	.	0.017	0.112	0	0	0.25	0	0	23396.99	207	-14	4.2913	3	54	112	49	32	106	55	22	33	1.394736842	.	.	.	0	0	0	0	0	0	0	0	0	0.09	0
jgi|Schpo1|1275|maf1	-2.0364933	-6.092564	-0.488564	.	.	.	.	.	0	.	0	.	0	.	0	0.066	0	0	0.19	0	0	26969.72	238	-14.5	4.2578	4	68	133	53	31	112	65	26	39	1.794117647	.	.	.	0	0	0	0	0	0	0	0	0	0.01	0
jgi|Schpo1|181|ste7	-2.0370564	-6.4440795	-0.4980795	.	.	.	.	.	0	.	0	.	0	.	0	0.009	0	0	0.48	0	0	61101.94	569	4.5	7.0061	11	219	359	124	63	273	86	49	37	1.086956522	.	.	.	0	0	0	0	0	0	0	0	0	0	0
jgi|Schpo1|2934|sws1	-2.0401244	-4.710141	-0.690141	.	.	.	.	.	0	.	0	.	0	.	0.077	0.253	0	0	0.45	0	0	23525.29	209	-3.5	5.75	8	66	111	49	28	95	47	24	23	2	.	.	.	0	0	0	0	0	0	0	0	0	1.08	0
jgi|Schpo1|4012|gpd1	-2.0478253	-4.4887755	-0.5267755	.	.	.	reduced_virulence	PHI:9338	0	.	0	.	0	.	0	0.173	0	0	0.09	0	0	41995.03	385	-8	5.0043	9	114	205	123	34	221	101	48	53	1.023529412	.	.	.	0	0	0	0	0	0	0	0	0.02	0.05	0
jgi|Schpo1|410|fap2	-2.0487719	-0.641631	4.590369	.	.	.	.	.	0	.	0	.	0	.	0	0.128	1	1	0.03	0	0	48973.64	433	-3.5	5.8829	7	115	219	130	54	227	123	62	61	1.626666667	0	0	0	1	1	0	1	1	1	0	0	3.86	3.92	0
jgi|Schpo1|2089|ypt4	-2.0488129	-3.352464	-0.598464	.	.	.	reduced_virulence,loss_of_pathogenicity,increased_virulence_(hypervirulence),unaffected_pathogenicity,lethal	PHI:62,PHI:787,PHI:507,PHI:6950,PHI:1036,PHI:7134,PHI:339,PHI:269,PHI:3831,PHI:3832,PHI:1119,PHI:6703,PHI:449,PHI:3834,PHI:2052,PHI:471,PHI:317,PHI:8035,PHI:3280,PHI:7133,PHI:780,PHI:3833,PHI:4736,PHI:2054,PHI:3623,PHI:8752,PHI:8036,PHI:1061,PHI:182,PHI:3478,PHI:270,PHI:3279,PHI:808,PHI:861	0	.	0	.	0	.	0.081	0.46	0	0	0.09	0	0	26269.37	234	-3	5.3502	6	77	123	62	25	111	57	28	29	1.484848485	.	.	.	0	0	0	0	0	0	0	0	0.02	0.03	0
jgi|Schpo1|4708|mug112	-2.0521345	4.416915	-0.791085	.	.	.	.	.	0	.	0	.	0	.	0.994	0.874	0	0	0.06	0	0	14175.35	125	4	8.2391	6	39	61	31	12	57	37	21	16	2.3125	.	.	.	0	0	0	0	0	0	0	0	0	0	0
jgi|Schpo1|959|rpl901	-2.0521345	4.669295	-0.532705	.	.	.	.	.	0	.	0	.	0	.	0.999	0.868	0	0	0.12	0	0	21512.92	190	10	9.9889	3	45	90	59	15	95	52	32	20	2.6	.	.	.	0	0	0	0	0	0	0	0	0	5.03	0
jgi|Schpo1|4885|SPCC285.04	-2.0536628	-2.378886	-0.566886	.	.	.	unaffected_pathogenicity	PHI:2651	0	.	0	.	0	.	0.151	0.547	0	0	0.63	0	0	13521.21	124	0.5	6.7188	0	44	71	34	18	72	16	9	7	0.9375	.	.	.	0	0	0	0	0	0	0	0	2.85	3.32	0
jgi|Schpo1|1264|sap49	-2.0540807	-4.207906	-0.517906	.	.	.	.	.	0	.	0	.	0	.	0.009	0.376	0	0	0.47	0	0	35908.08	335	3.5	7.812	3	100	200	103	28	202	60	33	27	0.742574257	.	.	.	0	0	0	0	0	0	0	0	0.01	0.23	0
jgi|Schpo1|4621|mid1	-2.0542436	-6.245801	-0.527801	.	.	.	.	.	0	.	0	.	0	.	0	0.047	0	0	0	0	0	102367.36	920	-1	6.4348	4	279	492	230	90	416	240	124	116	1.493243243	.	.	.	0	0	0	0	0	0	0	0	0	0.39	0
jgi|Schpo1|4853|tef5	-2.0544698	-6.1858535	-0.5158535	.	.	.	.	.	0	.	0	.	0	.	0.001	0.054	0	0	0.17	0	0	23484.31	214	-19.5	4.1193	0	59	112	69	19	115	67	24	43	0.94	.	.	.	0	0	0	0	0	0	0	0	0	0.02	0
jgi|Schpo1|4792|SPCC13B11.03c	-2.0549455	2.3626685	-0.4933315	.	.	.	.	.	0	.	0	.	0	.	0.868	0.608	0	0	0.2	0	0	28628.55	256	2.5	6.7425	5	67	123	73	35	131	65	38	27	1.456521739	.	.	.	0	0	0	0	0	0	0	0	0	0.01	0
jgi|Schpo1|1728|new11	-2.0560312	4.2249305	-0.5630695	.	.	.	.	.	0	.	0	.	0	.	0.921	0.877	0	0	0.04	0	0	19322.1	172	4.5	8.048	5	51	82	49	22	92	41	24	17	1.117647059	.	.	.	0	0	0	0	0	0	0	0	0	0	0
jgi|Schpo1|3300|SPBC19G7.19	-2.0561743	-3.890655	-3.224655	.	.	.	.	.	0	.	0	.	0	.	0.113	0.776	0	0	0.35	1	0	5362.35	49	4	10.6867	0	15	23	16	5	30	10	7	3	1.076923077	.	.	.	0	0	0	0	0	0	1	1	17.5	17.5	0
jgi|Schpo1|3259|ppa2	-2.0564575	-6.288204	-0.498204	.	.	.	increased_virulence_(hypervirulence),reduced_virulence,unaffected_pathogenicity,lethal	PHI:2382,PHI:9226,PHI:6753,PHI:8769,PHI:4878,PHI:2361,PHI:5044,PHI:378,PHI:3849,PHI:8588	0	.	0	.	0	.	0	0.035	0	0	0.18	0	0	36489.05	322	-16.5	4.5214	10	81	168	86	43	178	87	38	49	1.098360656	.	.	.	0	0	0	0	0	0	0	0	0	0	0
jgi|Schpo1|4873|cox12	-2.0565982	3.8178	-0.6882	.	.	.	.	.	0	.	0	.	0	.	0.975	0.776	0	0	0.18	0	0	10264.44	86	-3	4.7767	4	21	38	12	17	43	24	11	13	1.5	.	.	.	0	0	0	0	0	0	0	0	0	0	0
jgi|Schpo1|4620|tip41	-2.0574024	-4.473416	-0.489416	.	.	.	.	.	0	.	0	.	0	.	0.028	0.308	0	0	0.2	0	0	29454.84	252	-0.5	6.2744	1	44	109	72	33	132	71	36	35	2.371428571	.	.	.	0	0	0	0	0	0	0	0	0	0.01	0
jgi|Schpo1|3652|rpl2801	-2.0574024	-4.6611915	-0.5091915	.	.	.	.	.	0	.	0	.	0	.	0.066	0.242	0	0	0.28	0	0	16685.42	148	24.5	11.6518	0	39	68	37	19	78	47	38	9	0.971428571	.	.	.	0	0	0	0	0	0	0	0	0	0	0
jgi|Schpo1|3158|rps902	-2.0574024	-5.5855605	-0.5035605	.	.	.	.	.	0	.	0	.	0	.	0.047	0.106	0	0	0.04	0	0	22244.87	192	18.5	11.0421	1	42	72	60	17	96	71	46	25	1.138888889	.	.	.	0	0	0	0	0	0	0	0	0	0	0
jgi|Schpo1|188|rps901	-2.0574024	-5.4660125	-0.5040125	.	.	.	.	.	0	.	0	.	0	.	0.064	0.109	0	0	0.04	0	0	22160.79	191	18.5	11.0421	1	42	72	59	17	95	71	46	25	1.171428571	.	.	.	0	0	0	0	0	0	0	0	0	0	0
jgi|Schpo1|4094|bag101	-2.0574024	0.4141395	-0.5078605	.	.	.	reduced_virulence	PHI:9149	0	.	0	.	0	.	0.498	0.489	0	0	0.06	0	0	22205.58	195	8	9.7893	1	41	83	55	13	84	66	38	28	2.24	.	.	.	0	0	0	0	0	0	0	0	0	0	0
jgi|Schpo1|3000|ran1	-2.0586855	-6.4847855	-0.6347855	.	.	.	reduced_virulence,loss_of_pathogenicity,unaffected_pathogenicity,lethal	PHI:1005,PHI:1230,PHI:1083,PHI:1221,PHI:2272,PHI:1194,PHI:2327,PHI:5009,PHI:1269,PHI:1183,PHI:1031,PHI:342,PHI:5536,PHI:1043,PHI:4779,PHI:1258,PHI:3917,PHI:1265,PHI:6317,PHI:7280,PHI:5427,PHI:7568,PHI:153,PHI:2365	0	.	0	.	0	.	0	0.025	0	0	0.27	0	0	52211.76	470	10.5	8.1644	10	135	251	139	54	263	87	52	35	1.09	.	.	.	0	0	0	0	0	0	0	0	0.12	0.14	0
jgi|Schpo1|1323|SPAC688.03c	-2.0588422	2.394126	-0.497874	.	.	.	.	.	0	.	0	.	0	.	0.885	0.597	0	0	0.18	0	0	22234.37	193	0.5	6.6276	6	55	84	55	29	104	55	29	26	1.53125	.	.	.	0	0	0	0	0	0	0	0	0	0	0
jgi|Schpo1|2766|atx1	-2.058985	3.1967035	-0.3852965	.	.	.	.	.	0	.	0	.	0	.	0.997	0.6	0	0	0.18	0	0	7661.89	68	1	7.7866	2	17	33	20	3	32	23	12	11	2.111111111	.	.	.	0	0	0	0	0	0	0	0	0	0	0
jgi|Schpo1|3756|syj1	-2.0607278	-6.246229	-0.510229	.	.	.	.	.	0	.	0	.	0	.	0	0.044	0	0	0.03	0	0	121821.97	1076	16	7.9468	17	301	532	279	135	546	272	150	122	1.505494505	.	.	.	0	0	0	0	0	0	0	0	0	0.06	0
jgi|Schpo1|4450|rpl2802	-2.061299	-4.682944	-0.518944	.	.	.	.	.	0	.	0	.	0	.	0.075	0.231	0	0	0.29	0	0	16653.42	148	24.5	11.6518	0	38	68	39	19	80	47	38	9	0.916666667	.	.	.	0	0	0	0	0	0	0	0	0	0	0
jgi|Schpo1|465|spc3	-2.0616806	3.09102	0.32502	.	.	.	.	.	0	.	0	.	0	.	0.772	0.689	1	1	0.27	1	0	21642.65	185	6.5	9.1255	1	46	86	46	36	95	44	27	17	2.2	.	.	.	0	1	0	0	0	0	1	1	22.06	22.11	1
jgi|Schpo1|3183|rga7	-2.0621786	-6.0337515	-0.5137515	.	.	.	unaffected_pathogenicity	PHI:3063	0	.	0	.	0	.	0	0.08	0	0	0.13	0	0	76679.21	695	13.5	8.6203	6	211	377	185	58	314	162	92	70	1.430769231	.	.	.	0	0	0	0	0	0	0	0	0	0	0
jgi|Schpo1|3845|nxt3	-2.0621786	-5.3401505	-0.5161505	.	.	.	.	.	0	.	0	.	0	.	0	0.196	0	0	0.04	0	0	47972.24	434	-9	5.0449	4	128	233	115	39	195	113	54	59	1.506493506	.	.	.	0	0	0	0	0	0	0	0	0	0.01	0
jgi|Schpo1|448|phf2	-2.0621786	-6.45585	-0.51585	.	.	.	.	.	0	.	0	.	0	.	0	0.01	0	0	0.01	0	0	60696.45	538	-10.5	5.1965	9	152	284	118	57	241	144	70	74	1.433333333	.	.	.	0	0	0	0	0	0	0	0	0	0.01	0
jgi|Schpo1|2250|SPAP8A3.13c	-2.0621786	-6.1284	-0.5184	.	.	.	.	.	0	.	0	.	0	.	0	0.065	0	0	0.26	0	0	62348.19	547	16	8.7545	8	159	291	109	78	248	119	72	47	1.561797753	.	.	.	0	0	0	0	0	0	0	0	0	0	0
jgi|Schpo1|2993|SPBC21B10.15	-2.06572	4.658649	0.884649	.	.	.	.	.	0	.	0	.	0	.	0.932	0.697	1	1	0.3	1	0	6956.18	60	6	10.5362	0	12	21	15	7	29	16	11	5	3.25	.	.	.	1	0	0	0	0	0	1	1	19.32	19.32	0.833333333
jgi|Schpo1|1046|prl65	-2.0687284	4.4914905	-0.3805095	.	.	.	.	.	0	.	0	.	0	.	0.985	0.827	0	0	0.43	0	0	7185.95	65	2	8.467	0	22	34	13	6	27	19	11	8	1.75	.	.	.	0	0	0	0	0	0	0	0	0.01	0.01	0
jgi|Schpo1|2635|bag102	-2.0721564	2.361005	0.639005	.	.	.	.	.	0	.	0	.	0	.	0.71	0.577	1	1	0	1	0	23324.85	206	0	6.4784	3	50	96	67	14	99	55	28	27	1.730769231	.	.	.	1	0	0	0	1	0	1	0	13.02	13.03	0
jgi|Schpo1|1222|pvg1	-2.0754983	-2.2745335	3.4794665	.	.	.	.	.	0	.	0	.	0	.	0	0.041	1	1	0.2	0	0	44871.65	401	-10	5.1001	3	114	206	127	57	217	93	45	48	1.342465753	.	.	.	1	1	0	0	0	1	0	1	19.04	19.09	0.888888889
jgi|Schpo1|1306|rho4	-2.0758526	3.320179	-0.903821	.	.	.	increased_virulence_(hypervirulence),reduced_virulence,loss_of_pathogenicity,unaffected_pathogenicity,lethal	PHI:787,PHI:62,PHI:507,PHI:861,PHI:3835,PHI:6950,PHI:1036,PHI:339,PHI:269,PHI:3831,PHI:7134,PHI:3832,PHI:1119,PHI:6703,PHI:449,PHI:3834,PHI:2052,PHI:471,PHI:317,PHI:8035,PHI:3280,PHI:3833,PHI:780,PHI:7133,PHI:4736,PHI:2054,PHI:3623,PHI:1061,PHI:8036,PHI:182,PHI:3478,PHI:270,PHI:3279,PHI:808,PHI:8752	0	.	0	.	0	.	0.951	0.753	0	0	0.26	0	0	22407.77	203	3.5	8.131	7	64	112	59	20	110	42	23	19	1.485714286	.	.	.	0	0	0	0	0	0	0	0	0.44	0.44	0
jgi|Schpo1|976|msa1	-2.0765111	-6.247032	-0.511032	.	.	.	.	.	0	.	0	.	0	.	0	0.044	0	0	0.17	0	0	59118.03	533	9.5	8.3822	4	156	293	128	65	283	104	60	44	0.991735537	.	.	.	0	0	0	0	0	0	0	0	0	0	0
jgi|Schpo1|3386|SPBC2G5.05	-2.0766375	-1.480044	-0.540044	.	.	.	loss_of_pathogenicity	PHI:8028	0	.	0	.	0	.	0	0.01	0	0	0.13	0	0	75182.3	685	3.5	6.7776	11	224	368	197	87	386	160	87	73	1	.	.	.	0	0	0	0	0	0	0	0	0.16	12.93	0
jgi|Schpo1|4316|gma12	-2.0780241	-0.9598475	3.4221525	.	.	.	reduced_virulence,unaffected_pathogenicity	PHI:6214	0	.	0	.	0	GT34	0	0.103	1	1	0.33	0	0	42621.32	375	-3	6.1838	3	101	192	108	58	197	93	49	44	1.507936508	.	.	.	1	1	0	0	0	1	0	1	20.82	20.88	1
jgi|Schpo1|1806|ubx2	-2.079204	-6.44955	-0.50955	.	.	.	.	.	0	.	0	.	0	.	0	0.01	0	0	0.03	0	0	47234.54	427	-17.5	4.5345	4	136	227	108	38	203	113	49	64	1.035714286	.	.	.	0	0	0	0	0	0	0	0	0	0.1	0
jgi|Schpo1|2134|sck2	-2.0800295	-6.5606215	-0.6206215	.	.	.	reduced_virulence,loss_of_pathogenicity,unaffected_pathogenicity,lethal	PHI:1204,PHI:230,PHI:7811,PHI:428,PHI:227,PHI:5479,PHI:1226,PHI:6315,PHI:1189,PHI:1240,PHI:2330,PHI:7240,PHI:7725,PHI:2268,PHI:1187,PHI:370,PHI:3889,PHI:1082,PHI:3088,PHI:245,PHI:56,PHI:2370,PHI:1241,PHI:1044,PHI:2272,PHI:371,PHI:1199,PHI:483,PHI:161,PHI:1223,PHI:1177,PHI:146,PHI:448,PHI:6622,PHI:4028,PHI:1258,PHI:2827,PHI:7810,PHI:142,PHI:393,PHI:6971,PHI:3087,PHI:8001,PHI:7724,PHI:3517,PHI:2346…	0	.	0	.	0	.	0	0.01	0	0	0.1	0	0	71899.18	646	-9.5	5.3891	5	180	347	173	78	339	156	77	79	1.294117647	.	.	.	0	0	0	0	0	0	0	0	0	0.1	0
jgi|Schpo1|2180|pyp1	-2.0800295	-6.280619	-0.550619	.	.	.	.	.	0	.	0	.	0	.	0	0.045	0	0	0.35	0	0	61587.5	550	10	8.072	12	164	304	141	70	274	122	69	53	1.752941176	.	.	.	0	0	0	0	0	0	0	0	0	0.22	0
jgi|Schpo1|2787|SPBC409.13	-2.082336	3.178524	-0.583476	.	.	.	.	.	0	.	0	.	0	.	0.967	0.66	0	0	0.1	0	0	17187.84	159	-2	5.9077	0	44	79	58	15	98	37	19	18	0.923076923	.	.	.	0	0	0	0	0	0	0	0	0	0.33	0
jgi|Schpo1|2238|rpl22	-2.083331	3.8956415	-0.5023585	.	.	.	.	.	0	.	0	.	0	.	0.997	0.736	0	0	0.2	0	0	13320.39	117	9	10.1858	0	28	57	38	14	58	38	24	14	2.8	.	.	.	0	0	0	0	0	0	0	0	0.01	0.01	0
jgi|Schpo1|3031|end3	-2.083331	-4.568924	-0.504924	.	.	.	reduced_virulence	PHI:7223	0	.	0	.	0	.	0	0.156	0	0	0.17	0	0	42180.53	375	-3	5.745	2	91	190	104	35	180	110	55	55	1.612903226	.	.	.	0	0	0	0	0	0	0	0	0	0	0
jgi|Schpo1|2837|rps2501	-2.083331	3.4674185	-0.4925815	.	.	.	.	.	0	.	0	.	0	.	0.993	0.667	0	0	0.31	0	0	9819.55	88	12	11.1276	0	24	42	32	7	44	29	21	8	1.611111111	.	.	.	0	0	0	0	0	0	0	0	0	0	0
jgi|Schpo1|4854|rox3	-2.083331	2.5567925	-0.5092075	.	.	.	.	.	0	.	0	.	0	.	0.86	0.651	0	0	0.04	0	0	15928.09	138	4	9.2086	0	27	64	34	17	70	42	24	18	1.461538462	.	.	.	0	0	0	0	0	0	0	0	0	0	0
jgi|Schpo1|1772|rps2502	-2.083331	3.5964185	-0.5015815	.	.	.	.	.	0	.	0	.	0	.	0.997	0.686	0	0	0.34	0	0	9958.75	89	12	11.1276	0	23	43	32	7	45	29	21	8	1.611111111	.	.	.	0	0	0	0	0	0	0	0	0	0	0
jgi|Schpo1|3427|rpl2502	-2.083331	2.2887265	-0.5072735	.	.	.	.	.	0	.	0	.	0	.	0.824	0.642	0	0	0.45	0	0	15767.52	141	22	11.2048	0	37	71	47	12	67	46	35	11	1.884615385	.	.	.	0	0	0	0	0	0	0	0	0	0	0
jgi|Schpo1|2485|rpl2501	-2.083331	1.805589	-0.510411	.	.	.	.	.	0	.	0	.	0	.	0.762	0.624	0	0	0.37	0	0	15835.64	141	22	11.2048	0	36	69	47	12	67	46	35	11	1.846153846	.	.	.	0	0	0	0	0	0	0	0	0	0	0
jgi|Schpo1|4935|SPCC18.03	-2.0840127	-5.5144	-0.5044	.	.	.	unaffected_pathogenicity	PHI:1682	0	.	0	.	0	.	0	0.165	0	0	0.15	0	0	121087.86	1077	62	8.3499	94	342	560	222	109	511	324	204	120	1.6	.	.	.	0	0	0	0	0	0	0	0	0	0	0
jgi|Schpo1|597|cys12	-2.086095	-2.3249115	0.2810885	.	.	.	reduced_virulence,unaffected_pathogenicity	PHI:6556	0	.	0	.	0	.	0	0.399	1	1	0.06	1	0	43086.11	395	6	7.6908	7	126	214	122	38	219	95	53	42	1	.	.	.	0	0	0	0	1	0	1	0	4.69	5.07	0
jgi|Schpo1|2221|SPAC2H10.04	-2.086405	-4.963479	0.778521	.	.	.	.	.	0	.	0	.	0	.	0.032	0.011	1	1	0.3	1	0	14767.74	124	5.5	8.672	3	25	46	39	31	85	12	10	2	2.176470588	.	.	.	1	1	0	0	0	1	1	1	24.43	36.9	0
jgi|Schpo1|2970|sua1	-2.0872278	-1.346856	-0.502856	.	.	.	reduced_virulence,loss_of_pathogenicity,unaffected_pathogenicity	PHI:265,PHI:8722,PHI:8724	0	.	0	.	0	.	0	0.026	0	0	0.01	0	0	54754.42	490	3.5	7.0811	1	126	250	162	53	274	127	68	59	0.944954128	.	.	.	0	0	0	0	0	0	0	0	0	0	0
jgi|Schpo1|515|SPAC1420.01c	-2.0915294	-6.3222705	-0.6042705	.	.	.	.	.	0	.	0	.	0	.	0	0.047	0	0	0.1	0	0	63479.84	580	-2.5	6.2048	7	198	350	144	43	234	154	79	75	1.359550562	.	.	.	0	0	0	0	0	0	0	0	0	0	0
jgi|Schpo1|4251|rpc37	-2.0916345	-1.289217	-0.509217	.	.	.	.	.	0	.	0	.	0	.	0.47	0.4	0	0	0	0	0	27384.89	242	0	6.4989	3	62	122	57	19	113	70	36	34	1.127659574	.	.	.	0	0	0	0	0	0	0	0	0	0	0
jgi|Schpo1|4031|SPBC1347.09	-2.0916345	-2.896206	-0.502206	.	.	.	.	.	0	.	0	.	0	.	0.116	0.485	0	0	0.31	0	0	31709.96	284	-2.5	6.0327	4	74	144	84	32	141	78	40	38	1.906976744	.	.	.	0	0	0	0	0	0	0	0	0	0.04	0
jgi|Schpo1|459|mug64	-2.0916345	-3.9739935	-0.5119935	.	.	.	.	.	0	.	0	.	0	.	0.085	0.338	0	0	0.09	0	0	31747.79	286	-4	5.4672	2	83	142	90	24	136	83	41	42	1.365384615	.	.	.	0	0	0	0	0	0	0	0	0	0	0
jgi|Schpo1|4651|vgl1	-2.0920029	-6.443	-0.509	.	.	.	.	.	0	.	0	.	0	.	0	0.011	0	0	0.03	0	0	142612.58	1291	2	6.6867	9	364	659	383	75	595	372	192	180	1.576923077	.	.	.	0	0	0	0	0	0	0	0	0	0.01	0
jgi|Schpo1|4660|rgf1	-2.0920029	-5.3475515	-0.5035515	.	.	.	reduced_virulence	PHI:675,PHI:1647	0	.	0	.	0	.	0	0.026	0	0	0.03	0	0	150113.88	1334	44	9.3253	15	373	684	363	160	649	343	204	139	1.40969163	.	.	.	0	0	0	0	0	0	0	0	0	0.08	0
jgi|Schpo1|110|cdc12	-2.0920029	-6.155619	-0.509619	.	.	.	.	.	0	.	0	.	0	.	0	0.059	0	0	0.03	0	0	207599.24	1841	51	9.62	12	481	914	470	157	805	518	295	223	1.82527881	.	.	.	0	0	0	0	0	0	0	0	0	0.03	0
jgi|Schpo1|303|SPAC4G8.03c	-2.0920029	-5.995065	-0.505065	.	.	.	.	.	0	.	0	.	0	.	0	0.085	0	0	0.26	0	0	88228.5	780	28.5	9.2418	13	209	387	188	82	332	191	116	75	2.466666667	.	.	.	0	0	0	0	0	0	0	0	0	0	0
jgi|Schpo1|4175|cao2	-2.0920029	-5.2030085	-0.5030085	.	.	.	reduced_virulence	PHI:2171	0	.	0	.	0	.	0	0.05	0	0	0.09	0	0	90126.78	794	-9	6.1379	12	200	400	194	116	391	234	123	111	1.562962963	.	.	.	0	0	0	0	0	0	0	0	0	0.04	0
jgi|Schpo1|236|SPAC13A11.06	-2.0955312	-8.4341185	-2.5001185	.	.	.	.	.	0	.	0	.	0	.	0	0.011	0	0	0.12	1	0	63293.57	571	0.5	6.5468	7	159	292	182	71	318	146	78	68	1.457943925	.	.	.	0	0	0	0	0	0	1	0	0	7.92	0
jgi|Schpo1|2397|ubc16	-2.0957327	2.621169	-0.598831	.	.	.	reduced_virulence	PHI:8041,PHI:8048,PHI:6927,PHI:8743	0	.	0	.	0	.	0.653	0.717	0	0	0.37	0	0	17842.39	160	0	6.4813	3	49	83	49	22	89	35	19	16	1.3	.	.	.	0	0	0	0	0	0	0	0	0.01	0.16	0
jgi|Schpo1|3219|pyr1	-2.0958996	-5.2478195	-0.5058195	.	.	.	reduced_virulence,unaffected_pathogenicity	PHI:1385,PHI:8540	0	.	0	.	0	.	0	0.043	0	0	0	0	0	130860.66	1185	10	7.0792	13	341	608	370	123	652	316	171	145	1.083003953	.	.	.	0	0	0	0	0	0	0	0	0	0.01	0
jgi|Schpo1|1315|SPAC589.06c	-2.0961843	-3.9149745	-6.9929745	.	.	.	.	.	0	.	0	.	0	.	0.825	0.688	0	0	0.7	0	1	21741.77	202	-0.5	5.8828	0	67	113	66	19	116	30	15	15	1.204081633	.	.	.	0	0	0	0	0	0	3	3	22.35	51.83	0
jgi|Schpo1|4989|ret3	-2.0965014	-0.3928225	3.0211775	.	.	.	.	.	0	.	0	.	0	.	0.238	0.193	1	1	0.07	0	0	21686.15	190	-6.5	4.6413	1	43	83	60	21	105	54	24	30	2	.	.	.	1	0	0	0	0	1	0	0	0.09	8.51	0
jgi|Schpo1|1645|pup2	-2.0970485	-5.8305235	-0.5025235	.	.	.	.	.	0	.	0	.	0	.	0.018	0.094	0	0	0.05	0	0	27573.07	247	-12	4.6834	2	72	112	71	25	124	78	35	43	1.085106383	.	.	.	0	0	0	0	0	0	0	0	0	0	0
jgi|Schpo1|4993|rpl15	-2.0970485	-5.7843815	-0.5043815	.	.	.	.	.	0	.	0	.	0	.	0	0.12	0	0	0.32	0	0	23806.43	201	39.5	11.7843	2	46	86	48	29	95	68	56	12	1.542857143	.	.	.	0	0	0	0	0	0	0	0	0	0	0
jgi|Schpo1|924|rpl1502	-2.0970485	-5.7840895	-0.5040895	.	.	.	.	.	0	.	0	.	0	.	0	0.12	0	0	0.32	0	0	23822.43	201	39.5	11.7091	2	46	86	48	29	95	68	56	12	1.542857143	.	.	.	0	0	0	0	0	0	0	0	0	0	0
jgi|Schpo1|1451|rpl3202	-2.0970485	-0.6288545	-0.5028545	.	.	.	.	.	0	.	0	.	0	.	0.516	0.463	0	0	0.19	0	0	14457.99	127	23	11.7705	2	34	61	36	10	63	42	33	9	1.52	.	.	.	0	0	0	0	0	0	0	0	0	0	0
jgi|Schpo1|115|SPAC18B11.09c	-2.0979273	-0.77467	-6.52667	.	.	.	reduced_virulence	PHI:3526	0	.	0	.	0	.	0.952	0.84	0	0	0.18	0	1	22850.46	207	0	6.4729	3	54	107	63	19	122	47	24	23	1.291666667	.	.	.	0	0	0	0	0	0	0	2	0	34.08	0
jgi|Schpo1|1617|pyk1	-2.0997977	-0.723385	-0.521385	.	.	.	reduced_virulence,loss_of_pathogenicity,unaffected_pathogenicity	PHI:8611,PHI:6684,PHI:3134,PHI:9351	0	.	0	.	0	.	0	0.133	0	0	0.14	0	0	55514.82	509	6	7.9699	10	155	280	164	36	279	125	67	58	1.278846154	.	.	.	0	0	0	0	0	0	0	0	0	0.02	0
jgi|Schpo1|1240|mfm2	-2.1010785	4.418379	-0.111621	.	.	.	.	.	0	.	0	.	0	.	1	0.755	0	0	0.87	0	0	4858.49	44	1.5	8.0025	1	13	30	12	4	21	6	4	2	2.571428571	.	.	.	0	0	0	0	0	0	0	0	0	0	0
jgi|Schpo1|2596|mfm3	-2.1027021	3.179229	-0.540771	.	.	.	.	.	0	.	0	.	0	.	0.934	0.686	0	0	0.8	0	0	4421.09	41	2	9.0642	1	14	29	10	2	20	6	4	2	1.857142857	.	.	.	0	0	0	0	0	0	0	0	0	0	0
jgi|Schpo1|4412|bpb1	-2.1108787	-6.1037095	-0.6197095	.	.	.	.	.	0	.	0	.	0	.	0	0.086	0	0	0.08	0	0	63621.54	587	15	8.7765	8	181	344	129	44	312	135	79	56	0.601156069	.	.	.	0	0	0	0	0	0	0	0	0	0	0
jgi|Schpo1|4435|pmp31	-2.111341	-4.7303215	-6.4283215	.	.	.	.	.	0	.	0	.	0	.	0.93	0.353	0	1	0.48	0	1	11961.88	109	2	7.2895	3	29	62	37	14	68	18	11	7	1.333333333	.	.	.	1	0	0	0	0	0	2	2	43.54	43.54	0.782608696
jgi|Schpo1|1072|pcf3	-2.1121578	-4.98981	-0.50181	.	.	.	.	.	0	.	0	.	0	.	0	0.252	0	0	0.09	0	0	46795.67	408	0	6.4969	9	101	203	106	57	196	103	56	47	1.964285714	.	.	.	0	0	0	0	0	0	0	0	0.52	0.52	0
jgi|Schpo1|661|ppk9	-2.1121578	-6.449276	-0.503276	.	.	.	reduced_virulence,loss_of_pathogenicity,increased_virulence_(hypervirulence),unaffected_pathogenicity,effector_(plant_avirulence_determinant),lethal	PHI:230,PHI:7811,PHI:428,PHI:227,PHI:5479,PHI:6315,PHI:1189,PHI:1240,PHI:4625,PHI:4626,PHI:2330,PHI:4942,PHI:266,PHI:4587,PHI:7240,PHI:6084,PHI:4679,PHI:2225,PHI:263,PHI:2268,PHI:9481,PHI:1043,PHI:4941,PHI:4057,PHI:1200,PHI:6317,PHI:308,PHI:3889,PHI:1213,PHI:1082,PHI:2367,PHI:3088,PHI:1196,PHI:245,PHI:56,PHI:406,PHI:7117,PHI:2370,PHI:1044,PHI:1032,PHI:5428,PHI:2272,PHI:371,PHI:483,PHI:161,PHI:126…	0	.	0	.	0	.	0	0.009	0	0	0.1	0	0	59909.67	532	8.5	7.3771	11	149	270	148	66	278	128	73	55	1.416666667	.	.	.	0	0	0	0	0	0	0	0	0	0.08	0
jgi|Schpo1|3147|his7	-2.1121578	-6.0470585	-0.5030585	.	.	.	.	.	0	.	0	.	0	.	0	0.076	0	0	0.04	0	0	46182.81	417	-5.5	5.5087	8	123	209	132	40	220	115	57	58	1.256756757	.	.	.	0	0	0	0	0	0	0	0	0	0.03	0
jgi|Schpo1|4916|SPCC297.05	-2.1125262	-6.453695	-0.507695	.	.	.	.	.	0	.	0	.	0	.	0	0.009	0	0	0.18	0	0	109744.37	973	34.5	8.9757	20	269	489	265	125	494	230	140	90	1.651315789	.	.	.	0	0	0	0	0	0	0	0	0.01	0.71	0
jgi|Schpo1|5036|SPCC830.11c	-2.1133826	-5.019547	-0.505547	.	.	.	reduced_virulence	PHI:4925	0	.	0	.	0	.	0	0.081	0	0	0.05	0	0	20221.81	175	-16.5	4.2713	5	39	74	47	17	82	60	23	37	2.15	.	.	.	0	0	0	0	0	0	0	0	0	0	0
jgi|Schpo1|3242|SPBC15C4.03	-2.1133826	-6.4377195	-0.4977195	.	.	.	.	.	0	.	0	.	0	.	0	0.01	0	0	0.13	0	0	52005.94	459	-13	4.7859	9	117	209	127	56	230	119	55	64	2.266666667	.	.	.	0	0	0	0	0	0	0	0	0.03	0.06	0
jgi|Schpo1|1401|rpc17	-2.1133826	-3.9689235	-0.5069235	.	.	.	.	.	0	.	0	.	0	.	0.27	0.153	0	0	0.13	0	0	14927.08	129	-7.5	4.4454	4	29	50	40	13	65	39	16	23	2.277777778	.	.	.	0	0	0	0	0	0	0	0	0	0	0
jgi|Schpo1|3125|cct3	-2.1160545	-6.1872725	-0.5112725	.	.	.	.	.	0	.	0	.	0	.	0	0.054	0	0	0.01	0	0	58480.6	528	5	7.2205	12	146	265	184	33	286	153	82	71	1.106796117	.	.	.	0	0	0	0	0	0	0	0	0	0.02	0
jgi|Schpo1|4176|SPBC8E4.05c	-2.1172793	-5.4098625	-0.4998625	.	.	.	reduced_virulence	PHI:7186,PHI:2632,PHI:7345	0	.	0	.	0	.	0	0.015	0	0	0	0	0	49941.52	447	-7.5	5.3535	8	127	209	151	43	246	112	55	57	1.12345679	.	.	.	0	0	0	0	0	0	0	0	0	0.02	0
jgi|Schpo1|3930|nta1	-2.1172793	-4.3088535	-0.4928535	.	.	.	.	.	0	.	0	.	0	.	0.043	0.321	0	0	0.4	0	0	32427.18	286	-4	5.5902	8	72	133	81	38	154	64	32	32	1.976744186	.	.	.	0	0	0	0	0	0	0	0	0	0	0
jgi|Schpo1|4996|dph5	-2.1172793	-6.0662415	-0.4982415	.	.	.	.	.	0	.	0	.	0	.	0.004	0.068	0	0	0	0	0	32043.84	283	-11.5	4.6857	5	65	127	97	28	156	82	37	45	1.377777778	.	.	.	0	0	0	0	0	0	0	0	0	0.07	0
jgi|Schpo1|4900|nmt1	-2.1172793	-3.779983	-0.497983	.	.	.	.	.	0	.	0	.	0	.	0.004	0.449	0	0	0.14	0	0	38965.6	346	-2	6.103	10	95	162	93	41	191	92	47	45	1.455882353	.	.	.	0	0	0	0	0	0	0	0	0.01	0.68	0
jgi|Schpo1|4787|SPCC162.03	-2.1175866	-3.2519375	-0.5219375	.	.	.	reduced_virulence,increased_virulence_(hypervirulence),loss_of_pathogenicity,unaffected_pathogenicity,lethal	PHI:9460,PHI:5272,PHI:2835,PHI:5271,PHI:2247,PHI:2312,PHI:2844,PHI:2802,PHI:3866,PHI:7511,PHI:4077,PHI:8929,PHI:7696,PHI:6957,PHI:3301,PHI:5440,PHI:6956,PHI:7485,PHI:8927,PHI:2836	0	.	0	.	0	.	0.039	0.506	0	0	0.06	0	0	32613.99	292	-2	5.9688	3	84	146	84	31	153	71	36	35	1.309090909	.	.	.	0	0	0	0	0	0	0	0	0.28	0.3	0
jgi|Schpo1|1623|mms19	-2.1176476	-6.272358	-0.506358	.	.	.	.	.	0	.	0	.	0	.	0	0.039	0	0	0.11	0	0	114670.42	1018	-13.5	5.0724	18	259	472	352	99	549	244	117	127	2.140625	.	.	.	0	0	0	0	0	0	0	0	0	0.03	0
jgi|Schpo1|422|atp18	-2.1195295	-2.7012135	-3.0012135	.	.	.	.	.	0	.	0	.	0	.	0.24	0.81	0	0	0.55	1	0	6804.93	60	4.5	10.1388	0	16	29	13	10	37	15	10	5	1.1875	.	.	.	0	0	0	0	0	0	1	1	20.32	20.32	0
jgi|Schpo1|4000|trs23	-2.1214833	1.866837	-0.797163	.	.	.	.	.	0	.	0	.	0	.	0.851	0.593	0	0	0.34	0	0	14989.37	132	4	8.0928	1	36	54	39	20	72	27	17	10	1.727272727	.	.	.	0	0	0	0	0	0	0	0	0.03	0.04	0
jgi|Schpo1|3412|hsp16	-2.121981	8.567981	-0.578019	.	.	.	increased_virulence_(hypervirulence)	PHI:4496	0	.	0	.	0	.	0.904	0.787	0	0	0.03	0	0	15967.92	143	-1	5.7867	0	37	76	35	13	65	40	20	20	1.695652174	.	.	.	0	0	0	0	0	0	0	0	0	0	0
jgi|Schpo1|4685|ade6	-2.1241262	-1.4314465	-0.5094465	.	.	.	reduced_virulence,loss_of_pathogenicity,unaffected_pathogenicity	PHI:8653,PHI:14,PHI:501,PHI:196	0	.	0	.	0	.	0	0.013	0	0	0.05	0	0	60013.27	552	0.5	6.5545	9	169	291	187	47	316	132	70	62	0.928	.	.	.	0	0	0	0	0	0	0	0	0	0.34	0
jgi|Schpo1|3205|his2	-2.1241262	-5.59683	-0.52683	.	.	.	.	.	0	.	0	.	0	.	0	0.155	0	0	0.28	0	0	47553.84	439	3	7.0203	3	133	234	161	38	257	94	51	43	1	.	.	.	0	0	0	0	0	0	0	0	0	7.45	0
jgi|Schpo1|487|SPAC22A12.16	-2.1241262	-1.362399	-0.524399	.	.	.	loss_of_pathogenicity	PHI:2387	0	.	0	.	0	.	0	0.027	0	0	0.14	0	0	53942.58	492	-3	5.9391	4	147	260	167	53	289	125	63	62	0.879032258	.	.	.	0	0	0	0	0	0	0	0	0	1.29	0
jgi|Schpo1|4841|SPCC191.02c	-2.1241262	-1.4624005	-0.5224005	.	.	.	reduced_virulence,loss_of_pathogenicity,unaffected_pathogenicity	PHI:5563,PHI:9227,PHI:3291,PHI:5585,PHI:6416,PHI:133	0	.	0	.	0	.	0	0.01	0	0	0.19	0	0	73035.83	662	3.5	6.7807	9	201	355	212	80	393	164	89	75	0.885350318	.	.	.	0	0	0	0	0	0	0	0	0	16.83	0
jgi|Schpo1|2991|pop3	-2.125013	0.986859	-0.521141	.	.	.	reduced_virulence,loss_of_pathogenicity,unaffected_pathogenicity	PHI:316,PHI:211,PHI:6806,PHI:334,PHI:4606,PHI:3514,PHI:2716	0	.	0	.	0	.	0.006	0.412	0	0	0.18	0	0	35132.53	314	1	6.592	10	100	171	87	41	160	73	41	32	1.037735849	.	.	.	0	0	0	0	0	0	0	0	0	0	0
jgi|Schpo1|2500|arg12	-2.1265297	-1.026611	-0.500611	.	.	.	reduced_virulence,loss_of_pathogenicity	PHI:9316,PHI:5232	0	.	0	.	0	.	0	0.079	0	0	0.04	0	0	46084.73	410	-6	5.2401	9	113	202	124	43	227	111	54	57	1.2	.	.	.	0	0	0	0	0	0	0	0	0.61	0.63	0
jgi|Schpo1|1980|SPAC1834.10c	-2.127108	-5.750562	-7.094562	.	.	.	.	.	0	.	0	.	0	.	0.608	0.616	0	0	0.28	0	1	19649.97	178	13	10.5949	1	58	89	57	18	98	32	23	9	1.485714286	.	.	.	0	0	0	0	0	0	2	0	19.1	36.2	0
jgi|Schpo1|4202|SPBCPT2R1.02	-2.1274462	2.007829	-0.524171	.	.	.	.	.	0	.	0	.	0	.	0.902	0.52	0	0	0.75	0	0	13067.58	119	-5	4.5562	2	40	69	38	11	61	27	12	15	1.181818182	.	.	.	0	0	0	0	0	0	0	0	0	0	0
jgi|Schpo1|4|SPAC212.06c	-2.1274462	-3.333834	-0.567834	.	.	.	.	.	0	.	0	.	0	.	0.021	0.518	0	0	0.44	0	0	15971.85	147	-1	5.7024	3	59	91	30	16	75	28	14	14	0.903225806	.	.	.	0	0	0	0	0	0	0	0	0	0	0
jgi|Schpo1|4748|rik1	-2.1304507	-3.2453385	2.6946615	.	.	.	.	.	0	.	0	.	0	.	0	0.01	1	1	0.08	0	0	118123.82	1040	0.5	6.5389	24	263	480	327	136	578	239	125	114	2.246268657	.	.	.	0	0	0	0	0	1	0	0	0.05	0.71	0
jgi|Schpo1|4592|elp2	-2.130779	-5.4310225	-0.4910225	.	.	.	reduced_virulence	PHI:4182	0	.	0	.	0	.	0	0.01	0	0	0.24	0	0	84948.88	760	-1.5	6.3749	21	245	391	221	97	414	174	91	83	1.286764706	.	.	.	0	0	0	0	0	0	0	0	0.04	0.05	0
jgi|Schpo1|1039|SPAC19A8.14	-2.136057	3.2632045	0.4912045	.	.	.	.	.	0	.	0	.	0	.	0.926	0.536	1	1	0.24	1	0	21428.64	205	-1	5.7877	3	77	119	77	11	119	40	20	20	0.75	.	.	.	1	1	0	0	0	0	1	1	22.15	23.46	0.869565217
jgi|Schpo1|4274|hif2	-2.1364164	-1.378726	-0.432726	.	.	.	reduced_virulence,loss_of_pathogenicity	PHI:6111,PHI:4677,PHI:3514	0	.	0	.	0	.	0	0.009	0	0	0.29	0	0	62758.41	564	-18	4.7801	15	177	303	155	71	280	134	62	72	1.759036145	.	.	.	0	0	0	0	0	0	0	0	0	0.2	0
jgi|Schpo1|2469|srx1	-2.136525	4.891326	-0.530674	.	.	.	reduced_virulence	PHI:3825	0	.	0	.	0	.	0.97	0.767	0	0	0.22	0	0	13602.66	124	2.5	7.7006	4	38	69	31	10	66	32	18	14	1.115384615	.	.	.	0	0	0	0	0	0	0	0	0	0	0
jgi|Schpo1|2616|SPBC119.15	-2.1375766	-6.0933405	-0.5073405	.	.	.	.	.	0	.	0	.	0	.	0	0.069	0	0	0.04	0	0	41642.43	367	-19.5	4.4452	6	95	173	95	33	181	109	46	63	1.660377358	.	.	.	0	0	0	0	0	0	0	0	0.41	0.72	0
jgi|Schpo1|1359|mrpl19	-2.1389272	0.3242195	-0.6597805	.	.	.	.	.	0	.	0	.	0	.	0.666	0.498	0	0	0.56	0	0	15435.24	144	11.5	10.5754	3	52	79	43	10	80	29	21	8	1.029411765	.	.	.	0	0	0	0	0	0	0	0	0.03	0.03	0
jgi|Schpo1|1543|cgs1	-2.1417685	-1.1983595	-0.5043595	.	.	.	increased_virulence_(hypervirulence),reduced_virulence,loss_of_pathogenicity,unaffected_pathogenicity	PHI:7267,PHI:372,PHI:1045,PHI:6818,PHI:231,PHI:466,PHI:2371,PHI:6078,PHI:128	0	.	0	.	0	.	0	0.051	0	0	0.05	0	0	46468.34	412	-13.5	4.6507	1	104	202	116	44	215	112	50	62	1.363636364	.	.	.	0	0	0	0	0	0	0	0	0	0.03	0
jgi|Schpo1|3545|SPBC2A9.09	-2.1417685	-6.0035785	-0.5075785	.	.	.	.	.	0	.	0	.	0	.	0	0.084	0	0	0.04	0	0	26246.44	233	-26.5	4.0271	1	48	115	72	17	117	79	27	52	1.11627907	.	.	.	0	0	0	0	0	0	0	0	0	0.03	0
jgi|Schpo1|3665|cdc7	-2.141941	-6.459602	-0.513602	.	.	.	increased_virulence_(hypervirulence),reduced_virulence,loss_of_pathogenicity,unaffected_pathogenicity,lethal	PHI:230,PHI:5479,PHI:6315,PHI:4680,PHI:1189,PHI:4626,PHI:2330,PHI:1248,PHI:4942,PHI:7240,PHI:6084,PHI:9201,PHI:2268,PHI:9481,PHI:1043,PHI:4941,PHI:3987,PHI:6317,PHI:3889,PHI:1082,PHI:406,PHI:245,PHI:56,PHI:1044,PHI:2272,PHI:483,PHI:2636,PHI:161,PHI:1266,PHI:2161,PHI:1194,PHI:1223,PHI:2810,PHI:448,PHI:6622,PHI:4028,PHI:1258,PHI:2230,PHI:2827,PHI:142,PHI:8735,PHI:8001,PHI:1178,PHI:7724,PHI:3517,PHI…	0	.	0	.	0	.	0	0.009	0	0	0.01	0	0	119291.44	1062	13.5	7.6197	18	276	499	324	101	536	266	146	120	1.831168831	.	.	.	0	0	0	0	0	0	0	0	0.03	0.26	0
jgi|Schpo1|4219|rnc1	-2.1426592	-5.199452	-0.513452	.	.	.	.	.	0	.	0	.	0	.	0	0.219	0	0	0.32	0	0	43377.28	398	4	7.4503	4	131	217	109	28	198	90	49	41	1.058139535	.	.	.	0	0	0	0	0	0	0	0	0	0.01	0
jgi|Schpo1|114|tup11	-2.1426592	-1.2447005	-0.5327005	.	.	.	reduced_virulence,loss_of_pathogenicity	PHI:6111,PHI:334,PHI:65,PHI:1015,PHI:4606,PHI:2826,PHI:2310,PHI:3514,PHI:4475,PHI:211,PHI:316,PHI:6806,PHI:311,PHI:4677,PHI:4182,PHI:300	0	.	0	.	0	.	0	0.048	0	0	0.11	0	0	67330.98	614	-3	6.1593	8	201	344	162	61	300	134	69	65	1.088	.	.	.	0	0	0	0	0	0	0	0	0	0	0
jgi|Schpo1|3422|chr1	-2.1426592	-6.4465	-0.5125	.	.	.	.	.	0	.	0	.	0	.	0	0.011	0	0	0.07	0	0	49568.5	456	-4	6.0209	4	160	247	135	51	226	111	57	54	1.055555556	.	.	.	0	0	0	0	0	0	0	0	0	0.02	0
jgi|Schpo1|2994|SPBC21B10.03c	-2.14391	-6.0267135	-0.5367135	.	.	.	.	.	0	.	0	.	0	.	0	0.085	0	0	0.1	0	0	85523.72	791	19.5	9.734	1	267	482	166	58	356	193	110	83	0.907692308	.	.	.	0	0	0	0	0	0	0	0	0	0.08	0
jgi|Schpo1|1965|srw1	-2.14391	-1.0134	-0.5234	.	.	.	reduced_virulence,loss_of_pathogenicity,unaffected_pathogenicity	PHI:6111,PHI:334,PHI:1015,PHI:300,PHI:4606,PHI:2826,PHI:2310,PHI:2716,PHI:316,PHI:346,PHI:311,PHI:4677,PHI:4182,PHI:65	0	.	0	.	0	.	0	0.085	0	0	0.29	0	0	62060.05	556	16.5	9.3305	4	184	315	125	64	250	138	82	56	1.260416667	.	.	.	0	0	0	0	0	0	0	0	0	0.01	0
jgi|Schpo1|2472|tim11	-2.1466925	0.3451165	3.2371165	.	.	.	.	.	0	.	0	.	0	.	0.136	0.382	1	1	0.02	0	0	10711.13	92	-1.5	5.6506	1	18	38	22	9	39	32	16	16	2.545454545	.	.	.	1	0	0	0	1	0	0	0	0.05	0.05	0
jgi|Schpo1|4762|SPCC584.11c	-2.1487458	-4.674005	-0.262005	.	.	.	reduced_virulence	PHI:9212	0	.	0	.	0	.	0	0.098	0	0	0.35	0	0	42961.34	380	-7	5.5365	3	112	197	92	56	191	96	48	48	1.424242424	.	.	.	0	0	0	0	0	0	0	0	0	0.04	0
jgi|Schpo1|4948|SPCC18.15	-2.1488469	-5.64415	-0.47215	.	.	.	.	.	0	.	0	.	0	.	0	0.138	0	0	0.24	0	0	37039.95	326	-4	6.0654	8	93	163	89	51	172	94	49	45	1.520833333	.	.	.	0	0	0	0	0	0	0	0	0	0.01	0
jgi|Schpo1|4659|rgf3	-2.1492152	-5.4495705	-0.5035705	.	.	.	reduced_virulence	PHI:1647	0	.	0	.	0	.	0	0.009	0	0	0.06	0	0	144431.23	1275	31	8.4957	26	357	636	344	159	641	305	176	129	1.648241206	.	.	.	0	0	0	0	0	0	0	0	0	0.07	0
jgi|Schpo1|1515|SPAC17A2.12	-2.1492152	-6.4546	-0.5086	.	.	.	unaffected_pathogenicity	PHI:1526	0	.	0	.	0	.	0	0.009	0	0	0.1	0	0	101376.42	897	25	8.6469	19	249	448	240	87	418	211	124	87	1.652892562	.	.	.	0	0	0	0	0	0	0	0	0	0.05	0
jgi|Schpo1|1783|SPAC1F7.09c	-2.1500642	-4.1046695	-0.4866695	.	.	.	.	.	0	.	0	.	0	.	0.004	0.393	0	0	0.27	0	0	37965.14	342	1	6.628	7	93	186	96	42	197	87	47	40	0.914634146	.	.	.	0	0	0	0	0	0	0	0	0	0	0
jgi|Schpo1|943|btb3	-2.1500716	-6.450753	-0.504753	.	.	.	.	.	0	.	0	.	0	.	0	0.009	0	0	0.08	0	0	60445.32	523	-24	4.5997	9	124	228	151	72	259	151	67	84	2.19047619	.	.	.	0	0	0	0	0	0	0	0	0	0.04	0
jgi|Schpo1|587|rpb11	-2.1500716	-4.918848	-0.502848	.	.	.	.	.	0	.	0	.	0	.	0.133	0.131	0	0	0.16	0	0	14127.31	123	-6	4.6601	1	23	53	40	12	64	36	16	20	1.705882353	.	.	.	0	0	0	0	0	0	0	0	0	0	0
jgi|Schpo1|1684|SPAC27E2.01	-2.1500716	-6.2130535	-0.4770535	.	.	.	.	.	0	.	0	.	0	GH13_21,GH13_32,GH13_19,GH13_9,GH13_13,GH13_39,GH13_5,GH13_41,GH13_1,GH13_11,GH13_37,GH13_15,GH13_2,GH13_3,GH13_6,GH13_7,GH13_12,GH13_36,GH13_27,GH13_28,GH13_10,GH13,GH13_20,GH13_14	0	0.044	0	0	0.31	0	0	56678.94	491	-14	5.0001	6	119	229	129	83	260	117	56	61	1.918918919	.	.	.	0	0	0	0	0	0	0	0	0	0.15	0
jgi|Schpo1|1931|SPAC12B10.10	-2.1500716	-6.014955	-0.506955	.	.	.	.	.	0	.	0	.	0	.	0	0.082	0	0	0.12	0	0	48106.13	419	-9	5.1409	4	93	187	108	50	192	114	55	59	2.142857143	.	.	.	0	0	0	0	0	0	0	0	0	0.01	0
jgi|Schpo1|2147|SPAC1006.07	-2.1500716	-6.4466035	-0.5066035	.	.	.	increased_virulence_(hypervirulence),reduced_virulence,unaffected_pathogenicity,lethal	PHI:7619,PHI:423,PHI:7620,PHI:2549,PHI:7618,PHI:1458,PHI:7617,PHI:6510,PHI:8011	0	.	0	.	0	.	0	0.01	0	0	0.01	0	0	44436.04	392	-14.5	4.6235	5	94	185	127	32	207	105	47	58	1.322033898	.	.	.	0	0	0	0	0	0	0	0	0	0.01	0
jgi|Schpo1|5087|SPCC1494.09c	-2.1500716	-2.512543	-0.508543	.	.	.	.	.	0	.	0	.	0	.	0.516	0.15	0	0	0.3	0	0	18000.77	157	-5.5	4.6651	3	37	68	46	20	81	40	18	22	2.625	.	.	.	0	0	0	0	0	0	0	0	0	0.02	0
jgi|Schpo1|1345|hos2	-2.1500716	-1.105806	-0.501806	.	.	.	reduced_virulence,loss_of_pathogenicity,unaffected_pathogenicity	PHI:1173,PHI:8044,PHI:8015,PHI:2005,PHI:8018,PHI:1168,PHI:216,PHI:8014,PHI:260,PHI:8013,PHI:8016,PHI:1171	0	.	0	.	0	.	0	0.066	0	0	0.14	0	0	49381.48	434	-8	5.554	6	111	210	107	67	230	118	59	59	1.358024691	.	.	.	0	0	0	0	0	0	0	0	0.01	0.22	0
jgi|Schpo1|2820|res1	-2.1500716	-5.235369	-0.505369	.	.	.	reduced_virulence	PHI:1293,PHI:3853,PHI:1296,PHI:2987,PHI:2988	0	.	0	.	0	.	0	0.045	0	0	0.05	0	0	72441.51	637	-4.5	6.1464	10	179	308	165	78	297	154	80	74	1.784090909	.	.	.	0	0	0	0	0	0	0	0	0.01	0.07	0
jgi|Schpo1|104|SPAC1F5.10	-2.1500716	-6.1909525	-0.5089525	.	.	.	increased_virulence_(hypervirulence),reduced_virulence,unaffected_pathogenicity,lethal	PHI:7619,PHI:423,PHI:7620,PHI:2549,PHI:7618,PHI:1458,PHI:7617,PHI:6510,PHI:8011	0	.	0	.	0	.	0	0.053	0	0	0.02	0	0	44706.09	394	-7.5	4.9859	6	98	191	121	32	202	103	49	54	1.678571429	.	.	.	0	0	0	0	0	0	0	0	0	0	0
jgi|Schpo1|1436|sec17	-2.1500716	-5.2465425	-0.5065425	.	.	.	.	.	0	.	0	.	0	.	0.024	0.186	0	0	0.08	0	0	32222.14	289	-9.5	4.6262	2	92	136	92	31	150	85	38	47	1.107692308	.	.	.	0	0	0	0	0	0	0	0	0	0	0
jgi|Schpo1|1434|rad24	-2.1500716	-9.6693015	-0.5033015	.	.	.	reduced_virulence,lethal	PHI:3270,PHI:3271,PHI:7701,PHI:3497,PHI:2816	0	.	0	.	0	.	0.001	0.138	0	0	0.06	0	0	30082.45	270	-16.5	4.3674	2	86	129	86	25	133	77	31	46	1.109090909	.	.	.	0	0	0	0	0	0	0	0	0	0.02	0
jgi|Schpo1|3134|SPBP23A10.06	-2.1503963	-5.427578	-0.997578	.	.	.	reduced_virulence,unaffected_pathogenicity	PHI:2038,PHI:4672,PHI:9082	0	.	0	.	0	.	0	0.095	0	0	0.2	0	0	36404.17	335	16	10.0741	3	117	177	110	39	199	60	40	20	0.82278481	.	.	.	0	0	0	0	0	0	0	0	0.14	4.69	0
jgi|Schpo1|4727|SPCC622.10c	-2.15044	-6.455602	-0.509602	.	.	.	.	.	0	.	0	.	0	.	0	0.009	0	0	0.01	0	0	92711.36	815	6	7.0304	11	226	377	239	93	415	198	107	91	1.504	.	.	.	0	0	0	0	0	0	0	0	0	0.03	0
jgi|Schpo1|1337|sak1	-2.15044	-5.4484035	-0.5084035	.	.	.	reduced_virulence,unaffected_pathogenicity	PHI:1644,PHI:6393	0	.	0	.	0	.	0	0.01	0	0	0.03	0	0	86404.87	766	3.5	6.6884	14	207	378	213	96	386	175	97	78	1.215384615	.	.	.	0	0	0	0	0	0	0	0	0	0.03	0
jgi|Schpo1|1339|peg1	-2.15044	-6.4439635	-0.5039635	.	.	.	.	.	0	.	0	.	0	.	0	0.01	0	0	0.06	0	0	164094.98	1462	0.5	6.5323	18	402	707	434	149	699	358	189	169	1.943005181	.	.	.	0	0	0	0	0	0	0	0	0.03	0.2	0
jgi|Schpo1|1329|rev3	-2.15044	-5.4518165	-0.5058165	.	.	.	reduced_virulence	PHI:893	0	.	0	.	0	.	0	0.009	0	0	0.05	0	0	168290.4	1480	15.5	7.5779	39	384	720	407	171	752	364	196	168	1.966666667	.	.	.	0	0	0	0	0	0	0	0	0	0.02	0
jgi|Schpo1|1489|scd1	-2.15044	-1.4500095	-0.5040095	.	.	.	loss_of_pathogenicity	PHI:283	0	.	0	.	0	.	0	0.009	0	0	0.05	0	0	99101.79	872	8.5	7.4437	15	241	424	243	87	404	211	114	97	2.333333333	.	.	.	0	0	0	0	0	0	0	0	0	0.01	0
jgi|Schpo1|186|gef1	-2.15044	-6.1321505	-0.5041505	.	.	.	.	.	0	.	0	.	0	.	0	0.062	0	0	0.03	0	0	84486.28	753	8.5	7.8144	5	238	373	207	73	345	180	98	82	1.459459459	.	.	.	0	0	0	0	0	0	0	0	0	0	0
jgi|Schpo1|1521|SPAC17G6.05c	-2.15044	-6.2624245	-0.5084245	.	.	.	.	.	0	.	0	.	0	.	0	0.041	0	0	0.01	0	0	86622.2	775	-3.5	6.1026	9	230	365	234	77	367	195	99	96	1.724137931	.	.	.	0	0	0	0	0	0	0	0	0	0	0
jgi|Schpo1|4895|trs130	-2.15044	-6.447101	-0.507101	.	.	.	.	.	0	.	0	.	0	.	0	0.01	0	0	0.07	0	0	132875.07	1150	-5.5	6.1847	22	272	508	317	160	568	292	150	142	2.879032258	.	.	.	0	0	0	0	0	0	0	0	0	0.21	0
jgi|Schpo1|3837|rpl402	-2.1506886	-5.940803	-0.576803	.	.	.	.	.	0	.	0	.	0	.	0	0.106	0	0	0.32	0	0	39767.08	363	42.5	11.4431	1	110	193	124	32	195	97	72	25	1.022727273	.	.	.	0	0	0	0	0	0	0	0	0	0.12	0
jgi|Schpo1|497|vip1	-2.1523921	-4.100703	-0.536703	.	.	.	.	.	0	.	0	.	0	.	0.101	0.305	0	0	0.26	0	0	27459.24	257	-3	5.4226	1	100	144	70	16	110	65	32	33	1.055555556	.	.	.	0	0	0	0	0	0	0	0	0	0	0
jgi|Schpo1|3217|tif213	-2.1527436	-5.752129	-0.508129	.	.	.	.	.	0	.	0	.	0	.	0	0.126	0	0	0.05	0	0	48780.88	446	12	8.4764	10	125	225	157	31	251	114	66	48	1.325842697	.	.	.	0	0	0	0	0	0	0	0	0	0.04	0
jgi|Schpo1|2450|SPBC1773.17c	-2.152945	-3.292779	-0.526779	.	.	.	.	.	0	.	0	.	0	.	0.01	0.529	0	0	0.24	0	0	37658.23	340	3	7.2716	9	105	177	97	36	186	84	45	39	1.328571429	.	.	.	0	0	0	0	0	0	0	0	0	0.04	0
jgi|Schpo1|1832|pup1	-2.152945	0.4686425	-0.5093575	.	.	.	.	.	0	.	0	.	0	.	0.601	0.562	0	0	0.18	0	0	29337.49	267	0.5	6.6006	5	86	138	81	29	146	68	36	32	1.196428571	.	.	.	0	0	0	0	0	0	0	0	0	0.06	0
jgi|Schpo1|5008|iah1	-2.1539683	-2.2890085	-0.5070085	.	.	.	.	.	0	.	0	.	0	CE3	0.263	0.44	0	0	0.19	0	0	27991.14	246	-1	6.1115	5	66	114	68	34	134	53	27	26	1.948717949	.	.	.	0	0	0	0	0	0	0	0	0.02	0.06	0
jgi|Schpo1|2493|SPBC582.08	-2.1539683	-6.4402015	-0.5002015	.	.	.	.	.	0	.	0	.	0	.	0	0.01	0	0	0.05	0	0	56627.55	505	-10	5.0576	11	127	247	146	55	278	125	60	65	1.319587629	.	.	.	0	0	0	0	0	0	0	0	0	0.01	0
jgi|Schpo1|1257|SPAPB24D3.08c	-2.1539683	-2.489676	-0.501676	.	.	.	reduced_virulence,unaffected_pathogenicity	PHI:9524,PHI:3386,PHI:5034,PHI:2839	0	.	0	.	0	.	0.001	0.501	0	0	0.4	0	0	38612.64	349	1	6.8442	5	91	171	103	40	207	77	40	37	1.426666667	.	.	.	0	0	0	0	0	0	0	0	0	0.34	0
jgi|Schpo1|1609|SPAC4H3.03c	-2.1539683	-6.449804	-0.503804	.	.	.	.	.	0	.	0	.	0	GH15	0	0.009	0	0	0.17	0	0	74488.97	649	-15	5.0277	13	167	298	186	97	369	161	77	84	1.5	.	.	.	0	0	0	0	0	0	0	0	0	0.23	0
jgi|Schpo1|1769|SPAC694.02	-2.1543367	-6.455951	-0.509951	.	.	.	.	.	0	.	0	.	0	.	0	0.009	0	0	0.01	0	0	195058.57	1717	-10	6.051	25	434	788	527	207	915	449	228	221	1.606382979	.	.	.	0	0	0	0	0	0	0	0	0.02	1.84	0
jgi|Schpo1|2815|php2	-2.1678724	-5.4182505	-0.5342505	.	.	.	.	.	0	.	0	.	0	.	0.001	0.185	0	0	0.55	0	0	34892.85	334	-2.5	6.1742	0	139	225	76	26	151	70	37	33	0.709302326	.	.	.	0	0	0	0	0	0	0	0	0	0	0
jgi|Schpo1|1887|tim13	-2.167928	4.7321225	-0.9798775	.	.	.	.	.	0	.	0	.	0	.	0.996	0.956	0	0	0.03	0	0	10742.21	95	1	7.5916	4	27	46	19	7	45	25	13	12	1.9375	.	.	.	0	0	0	0	0	0	0	0	0	0	0
jgi|Schpo1|1195|cox6	-2.167928	4.1584225	-1.0555775	.	.	.	.	.	0	.	0	.	0	.	0.982	0.887	0	0	0.26	0	0	15938.21	140	4.5	9.4823	2	33	67	43	17	74	35	20	15	1.68	.	.	.	0	0	0	0	0	0	0	0	0.05	0.05	0
jgi|Schpo1|4149|SPBC1539.01c	-2.167928	3.59456	-1.10344	.	.	.	.	.	0	.	0	.	0	.	0.89	0.893	0	0	0.13	0	0	23949.35	210	11.5	9.4888	6	57	105	53	27	102	54	34	20	2.481481481	.	.	.	0	0	0	0	0	0	0	0	0	0.29	0
jgi|Schpo1|3171|SPBC18E5.08	-2.167928	4.491165	-0.542835	.	.	.	.	.	0	.	0	.	0	.	0.944	0.895	0	0	0.13	0	0	21149.42	186	7	9.5215	3	50	84	50	23	97	46	27	19	2.37037037	.	.	.	0	0	0	0	0	0	0	0	0	22.91	0
jgi|Schpo1|4870|SPCC1442.05c	-2.167928	4.399693	-0.964307	.	.	.	.	.	0	.	0	.	0	.	0.945	0.949	0	0	0.11	0	0	20035.95	177	10.5	10.266	1	52	85	48	23	91	44	28	16	1.617647059	.	.	.	0	0	0	0	0	0	0	0	1.34	10.55	0
jgi|Schpo1|2563|new20	-2.170095	2.58209	-2.54191	.	.	.	.	.	0	.	0	.	0	.	0.996	0.858	0	0	0.29	1	0	13163.05	115	5	8.3337	5	32	55	31	16	60	29	18	11	1.666666667	.	.	.	0	0	0	0	0	0	1	0	3.85	3.89	0
jgi|Schpo1|210|isu1	-2.171688	8.2463985	2.6383985	.	.	.	reduced_virulence	PHI:6892	0	.	0	.	0	.	0.97	0.798	1	1	0.38	0	0	20616.02	192	14	10.2955	5	65	111	63	13	106	42	29	13	1.023809524	.	.	.	1	1	0	0	0	1	0	0	0.03	0.06	0
jgi|Schpo1|696|lys2	-2.1717129	-6.2546425	-0.5606425	.	.	.	reduced_virulence,loss_of_pathogenicity,lethal	PHI:9357,PHI:2520,PHI:8734,PHI:8964,PHI:9329,PHI:9355,PHI:362,PHI:6480	0	.	0	.	0	.	0	0.051	0	0	0.3	0	0	78024.63	721	10	7.9365	12	246	398	215	70	389	173	95	78	1.14375	.	.	.	0	0	0	0	0	0	0	0	0	0.16	0
jgi|Schpo1|2513|utp15	-2.1717129	-1.543729	-0.615729	.	.	.	reduced_virulence,loss_of_pathogenicity	PHI:6111,PHI:316,PHI:334,PHI:4606,PHI:4677,PHI:3514,PHI:4182	0	.	0	.	0	.	0	0.012	0	0	0.18	0	0	54112.1	494	16.5	9.6884	5	163	265	152	48	267	113	67	46	1.114583333	.	.	.	0	0	0	0	0	0	0	0	0	4.09	0
jgi|Schpo1|1585|lys1	-2.173606	-3.455206	-2.515206	.	.	.	reduced_virulence,increased_virulence_(hypervirulence),loss_of_pathogenicity,unaffected_pathogenicity	PHI:6989,PHI:7334,PHI:8561,PHI:6938,PHI:3019,PHI:4108,PHI:2049,PHI:9043,PHI:6416,PHI:2259,PHI:7486,PHI:9092	0	.	0	.	0	.	0	0.01	0	0	0.11	1	0	156894.31	1419	-2.5	6.3906	8	397	745	453	144	769	357	185	172	1.207407407	.	.	.	0	0	0	0	0	0	0	1	0.03	19.15	0
jgi|Schpo1|3893|SPBC31F10.03	-2.1739917	1.779639	-0.542361	.	.	.	.	.	0	.	0	.	0	.	0.582	0.805	0	0	0.13	0	0	23567.79	203	1.5	6.8307	4	52	95	46	35	110	55	30	25	1.305555556	.	.	.	0	0	0	0	0	0	0	0	0.13	0.13	0
jgi|Schpo1|4880|SPCC1442.14c	-2.1739917	4.375069	-0.460931	.	.	.	.	.	0	.	0	.	0	.	0.991	0.815	0	0	0.16	0	0	14579.98	133	1.5	6.8286	4	35	64	45	15	77	37	21	16	1.333333333	.	.	.	0	0	0	0	0	0	0	0	0.02	0.02	0
jgi|Schpo1|2020|pam1	-2.176926	4.8572475	-0.5127525	.	.	.	.	.	0	.	0	.	0	.	0.953	0.942	0	0	0.05	0	0	25082.38	225	3	7.3974	3	66	114	63	27	120	62	34	28	1.234042553	.	.	.	0	0	0	0	0	0	0	0	0.37	0.4	0
jgi|Schpo1|704|SPAC824.07	-2.1789207	0.679598	-0.478402	.	.	.	.	.	0	.	0	.	0	.	0.597	0.596	0	0	0.46	0	0	28483.35	256	2.5	6.8689	6	82	136	62	38	131	68	38	30	1.553191489	.	.	.	0	0	0	0	0	0	0	0	0.01	0.01	0
jgi|Schpo1|3678|cox20	-2.1810887	2.532391	-2.993609	.	.	.	.	.	0	.	0	.	0	.	0.987	0.934	0	0	0.17	1	0	13437.32	120	2.5	7.3252	4	38	59	28	17	63	31	18	13	1.458333333	.	.	.	0	0	0	0	0	0	1	1	16.76	18.66	0
jgi|Schpo1|1535|SPAC1142.02c	-2.1871939	0.8474975	-0.5145025	.	.	.	.	.	0	.	0	.	0	.	0.676	0.551	0	0	0.28	0	0	34001.67	317	-10	4.627	2	100	181	93	20	160	74	33	41	1.012048193	.	.	.	0	0	0	0	0	0	0	0	0	0.01	0
jgi|Schpo1|4801|arg1	-2.1892288	-1.3137545	-1.0757545	.	.	.	reduced_virulence,loss_of_pathogenicity,unaffected_pathogenicity	PHI:5028,PHI:3126,PHI:9305,PHI:2143,PHI:3950,PHI:5029,PHI:8863,PHI:5059	0	.	0	.	0	.	0	0.127	0	0	0.3	0	0	47509.46	441	16.5	9.4824	8	144	239	144	43	249	99	60	39	1.133333333	.	.	.	0	0	0	0	0	0	0	0	0	0	0
jgi|Schpo1|1821|SPAC27F1.05c	-2.1892288	-0.9611035	-0.5551035	.	.	.	reduced_virulence,loss_of_pathogenicity,unaffected_pathogenicity	PHI:3950,PHI:3126,PHI:9305,PHI:8863,PHI:5059	0	.	0	.	0	.	0	0.099	0	0	0.3	0	0	53190.46	484	-3	5.9139	9	157	260	143	58	274	111	56	55	1.119266055	.	.	.	0	0	0	0	0	0	0	0	0	0.07	0
jgi|Schpo1|2795|sec66	-2.1899428	0.344506	0.404506	.	.	.	.	.	0	.	0	.	0	.	0.535	0.455	1	1	0.04	1	0	22135.58	192	-0.5	6.0177	1	41	75	60	16	98	52	26	26	2.074074074	.	.	.	1	0	0	0	0	0	1	1	19.53	19.53	1
jgi|Schpo1|3699|lsm5	-2.193002	-3.318146	-0.504146	.	.	.	.	.	0	.	0	.	0	.	0.003	0.528	0	0	0.46	0	0	8853.34	80	-5.5	4.1947	2	21	40	23	6	47	19	7	12	1.538461538	.	.	.	0	0	0	0	0	0	0	0	0.01	0.01	0
jgi|Schpo1|4955|ams2	-2.1933541	-6.4949475	-0.6569475	.	.	.	.	.	0	.	0	.	0	.	0	0.027	0	0	0.04	0	0	78160.28	697	3.5	6.9239	17	203	368	174	57	316	176	93	83	1.443396226	.	.	.	0	0	0	0	0	0	0	0	0	0.87	0
jgi|Schpo1|4287|ght1	-2.1966102	-10.111998	-5.189998	.	.	.	reduced_virulence,unaffected_pathogenicity	PHI:2968,PHI:4024,PHI:9423,PHI:1094,PHI:9510,PHI:6381,PHI:3457,PHI:9425,PHI:538,PHI:2240,PHI:4586	0	.	0	.	0	.	0	0.013	0	1	0.35	0	1	61638.68	557	1	6.7095	15	191	292	163	74	329	98	51	47	1.363636364	0	1	0	1	1	1	1	0	1	11	11	25.35	240.51	0.652173913
jgi|Schpo1|623|SPAC57A7.12	-2.1989243	-6.330083	-0.510083	.	.	.	.	.	0	.	0	.	0	.	0	0.03	0	0	0.1	0	0	61285.96	566	-27.5	4.5239	3	175	306	191	41	288	153	66	87	1.076923077	.	.	.	0	0	0	0	0	0	0	0	0	0	0
jgi|Schpo1|4477|wee1	-2.1996481	-6.1871135	-0.5531135	.	.	.	reduced_virulence,loss_of_pathogenicity,unaffected_pathogenicity,lethal	PHI:1005,PHI:1218,PHI:1235,PHI:1240,PHI:4626,PHI:1192,PHI:4587,PHI:1233,PHI:2327,PHI:1269,PHI:6084,PHI:1031,PHI:9201,PHI:342,PHI:5536,PHI:1043,PHI:4779,PHI:1258,PHI:4057,PHI:1200,PHI:6317,PHI:7280,PHI:497,PHI:7724,PHI:5427,PHI:7568,PHI:3088,PHI:7117,PHI:153,PHI:2365	0	.	0	.	0	.	0	0.061	0	0	0.15	0	0	96261.35	877	28	9.994	4	294	507	183	94	395	176	109	67	1.083333333	.	.	.	0	0	0	0	0	0	0	0	0	0.02	0
jgi|Schpo1|3900|SPBC31F10.10c	-2.1996481	-6.269923	-0.545923	.	.	.	.	.	0	.	0	.	0	.	0	0.046	0	0	0.19	0	0	64142.82	574	17.5	9.1602	10	186	323	138	57	260	126	75	51	1.418604651	.	.	.	0	0	0	0	0	0	0	0	0.01	0.53	0
jgi|Schpo1|2987|ymr31	-2.1999989	2.0844875	-0.5735125	.	.	.	.	.	0	.	0	.	0	.	0.955	0.488	0	0	0.21	0	0	9735.07	89	1.5	6.9887	0	29	48	26	11	47	24	14	10	0.666666667	.	.	.	0	0	0	0	0	0	0	0	0	0	0
jgi|Schpo1|225|nrd1	-2.2031085	-6.516183	-0.594183	.	.	.	.	.	0	.	0	.	0	.	0	0.013	0	0	0.34	0	0	57760.98	529	14	8.9202	8	162	298	151	57	299	102	61	41	1.105691057	.	.	.	0	0	0	0	0	0	0	0	0	0.03	0
jgi|Schpo1|419|rho3	-2.2065048	3.0566045	-0.8913955	.	.	.	increased_virulence_(hypervirulence),reduced_virulence,loss_of_pathogenicity,unaffected_pathogenicity,lethal	PHI:787,PHI:507,PHI:3835,PHI:6950,PHI:1036,PHI:269,PHI:339,PHI:3831,PHI:7134,PHI:3832,PHI:1119,PHI:6703,PHI:449,PHI:3834,PHI:2052,PHI:471,PHI:317,PHI:8035,PHI:3280,PHI:3833,PHI:780,PHI:7133,PHI:4736,PHI:2054,PHI:7009,PHI:3623,PHI:1061,PHI:8036,PHI:182,PHI:3478,PHI:270,PHI:62,PHI:808,PHI:8752	0	.	0	.	0	.	0.906	0.752	0	0	0.1	0	0	22501.53	205	-5	4.9394	6	65	108	66	21	112	55	26	29	1.292682927	.	.	.	0	0	0	0	0	0	0	0	0.07	0.07	0
jgi|Schpo1|1997|mug67	-2.2065048	2.654843	-0.645157	.	.	.	.	.	0	.	0	.	0	.	0.852	0.698	0	0	0.29	0	0	21952.02	201	-1.5	5.99	4	62	112	59	19	109	45	23	22	1.11627907	.	.	.	0	0	0	0	0	0	0	0	0.19	0.2	0
jgi|Schpo1|788|SPAPB1A10.13	-2.2068377	-6.108819	-0.528819	.	.	.	.	.	0	.	0	.	0	.	0	0.07	0	0	0.23	0	0	56250.01	529	11	9.9206	1	218	330	119	23	207	130	72	58	0.824561404	.	.	.	0	0	0	0	0	0	0	0	0	0	0
jgi|Schpo1|3794|rsv2	-2.2068377	-6.2461005	-0.5281005	.	.	.	unaffected_pathogenicity	PHI:1438	0	.	0	.	0	.	0	0.047	0	0	0.28	0	0	69079.96	637	1	6.5949	4	211	407	136	52	277	134	72	62	1.095238095	.	.	.	0	0	0	0	0	0	0	0	0	0	0
jgi|Schpo1|2634|ksh1	-2.207729	-4.5729205	-5.7009205	.	.	.	.	.	0	.	0	.	0	.	0.865	0.323	0	1	0.24	0	1	8478.22	73	4.5	8.9104	4	22	29	24	13	48	13	9	4	2	.	.	.	1	1	0	0	0	1	1	2	30.36	40.55	0.52173913
jgi|Schpo1|715|ggt1	-2.2081172	-7.913226	-2.973226	.	.	.	reduced_virulence,unaffected_pathogenicity	PHI:7689,PHI:3146,PHI:2411	0	.	0	.	0	.	0	0.01	0	0	0.1	1	0	68722.33	630	-1.5	6.3651	6	202	331	190	74	357	137	72	65	1.139705882	.	.	.	0	0	0	0	0	0	1	1	11.78	23.46	0
jgi|Schpo1|2998|rpc10	-2.208668	4.4235925	-0.4064075	.	.	.	.	.	0	.	0	.	0	.	0.97	0.835	0	0	0.48	0	0	7203.44	63	8	10.3255	4	21	32	13	6	34	17	13	4	0.933333333	.	.	.	0	0	0	0	0	0	0	0	0.02	0.02	0
jgi|Schpo1|1340|SPAC3G9.11c	-2.2101192	-8.4477555	-2.5077555	.	.	.	.	.	0	.	0	.	0	.	0	0.01	0	0	0.08	1	0	62653.21	570	-9	5.4669	4	173	295	182	68	314	135	67	68	1.245614035	.	.	.	0	0	0	0	0	0	1	0	0.3	1.57	0
jgi|Schpo1|2395|SPBC1198.08	-2.2101192	-6.4019125	-0.4919125	.	.	.	.	.	0	.	0	.	0	.	0	0.015	0	0	0.09	0	0	52840.39	476	-9.5	5.2429	5	131	247	133	55	261	131	64	67	1.263736264	.	.	.	0	0	0	0	0	0	0	0	0	0	0
jgi|Schpo1|3530|ypt1	-2.2103202	2.5185605	-0.7994395	.	.	.	reduced_virulence,loss_of_pathogenicity,increased_virulence_(hypervirulence),unaffected_pathogenicity,lethal	PHI:7010,PHI:507,PHI:3835,PHI:6950,PHI:1036,PHI:7134,PHI:339,PHI:3831,PHI:1119,PHI:449,PHI:2052,PHI:471,PHI:8035,PHI:3280,PHI:7133,PHI:7009,PHI:2054,PHI:3623,PHI:8036,PHI:182,PHI:270,PHI:62,PHI:8752,PHI:787,PHI:861,PHI:269,PHI:4990,PHI:3832,PHI:6703,PHI:317,PHI:3833,PHI:780,PHI:4736,PHI:1061,PHI:7011,PHI:3478,PHI:3279,PHI:808	0	.	0	.	0	.	0.778	0.775	0	0	0.25	0	0	22816.66	203	-2.5	5.079	3	61	106	54	22	97	50	24	26	2.230769231	.	.	.	0	0	0	0	0	0	0	0	0.08	0.08	0
jgi|Schpo1|1086|fas2	-2.2104876	-1.2041995	-0.4681995	.	.	.	reduced_virulence,loss_of_pathogenicity,unaffected_pathogenicity	PHI:718,PHI:8801,PHI:96	0	.	0	.	0	.	0	0.044	0	0	0.01	0	0	202169.24	1842	-9	6.0616	15	578	956	559	175	986	464	235	229	1.051724138	.	.	.	0	0	0	0	0	0	0	0	0.02	0.04	0
jgi|Schpo1|2867|tom7	-2.2110312	-8.626968	-2.992968	.	.	.	.	.	0	.	0	.	0	.	0.001	0.06	0	0	0.33	1	0	5794.77	49	1.5	8.7123	0	12	18	13	9	27	10	6	4	2.666666667	.	.	.	0	0	0	0	0	0	1	1	19.91	19.91	0
jgi|Schpo1|2312|pcm2	-2.212056	1.353703	-0.834297	.	.	.	reduced_virulence	PHI:6187	0	.	0	.	0	.	0.426	0.772	0	0	0.08	0	0	25332.97	230	0	6.492	2	66	116	67	22	123	53	28	25	1.217391304	.	.	.	0	0	0	0	0	0	0	0	0	0.02	0
jgi|Schpo1|1243|SPAC513.06c	-2.2180169	-1.901322	3.672678	.	.	.	.	.	0	.	0	.	0	GH109	0	0.071	1	1	0.04	0	0	41531.24	368	-8.5	5.1723	7	101	182	108	48	197	105	51	54	1.23880597	.	.	.	1	1	1	0	0	1	0	0	6.54	7.19	0
jgi|Schpo1|1244|SPAC513.07	-2.2240038	0.961354	2.991354	.	.	.	reduced_virulence	PHI:1047	0	.	0	.	0	.	0.009	0.486	1	1	0.19	0	0	37461.84	336	-1	6.2545	5	90	176	104	40	182	92	47	45	1.629032258	.	.	.	1	0	0	0	0	1	0	0	2.24	2.24	0
jgi|Schpo1|2827|mug166	-2.226393	-4.8834125	-0.5514125	.	.	.	.	.	0	.	0	.	0	.	0.002	0.276	0	0	0.33	0	0	25915.79	234	9	9.8543	1	87	131	56	24	96	50	31	19	1.285714286	.	.	.	0	0	0	0	0	0	0	0	0	0	0
jgi|Schpo1|1581|grx2	-2.2266827	4.1753035	-0.8226965	.	.	.	.	.	0	.	0	.	0	.	0.991	0.842	0	0	0.4	0	0	12235.07	110	7.5	10.0578	2	36	55	29	12	52	26	17	9	2.333333333	.	.	.	0	0	0	0	0	0	0	0	0	0	0
jgi|Schpo1|1704|SPAC19G12.05	-2.2285326	-5.545419	-0.997419	.	.	.	unaffected_pathogenicity	PHI:2038,PHI:4672	0	.	0	.	0	.	0.003	0.239	0	0	0.39	0	0	31573.73	291	22	10.6528	3	100	153	97	27	165	62	43	19	1.121212121	.	.	.	0	0	0	0	0	0	0	0	5.59	13.96	0
jgi|Schpo1|4741|SPCC11E10.01	-2.23045	-3.3214025	-0.5114025	.	.	.	reduced_virulence,unaffected_pathogenicity	PHI:7938,PHI:3385,PHI:9314,PHI:443,PHI:8570	0	.	0	.	0	.	0	0.365	0	0	0.46	0	0	42773.1	390	3	6.9899	8	119	209	124	40	213	94	51	43	1.337837838	.	.	.	0	0	0	0	0	0	0	0	0	3.56	0
jgi|Schpo1|3961|atp4	-2.2314503	-5.388812	-7.344812	.	.	.	.	.	0	.	0	.	0	.	0.754	0.572	0	0	0.11	0	1	26700.43	244	4	8.9237	1	82	128	85	18	120	60	33	27	1.044444444	.	.	.	0	0	0	0	0	0	2	0	0.18	9.67	0
jgi|Schpo1|1179|hem2	-2.2336826	-4.1636515	-0.5096515	.	.	.	.	.	0	.	0	.	0	.	0.009	0.382	0	0	0.03	0	0	36120.78	329	-1.5	6.1619	9	99	166	111	36	201	82	42	40	1.025974026	.	.	.	0	0	0	0	0	0	0	0	0	1.02	0
jgi|Schpo1|545|tom20	-2.2344759	5.9461515	3.4621515	.	.	.	.	.	0	.	0	.	0	.	0.852	0.562	1	1	0.06	0	0	17529.29	152	6	9.7048	1	35	63	47	17	79	45	26	19	1.413793103	.	.	.	1	1	0	0	0	1	0	1	18.39	18.39	0.833333333
jgi|Schpo1|2033|SPAC20G4.09	-2.235123	2.8588795	-0.5851205	.	.	.	.	.	0	.	0	.	0	.	0.94	0.634	0	0	0.56	0	0	2933.59	24	7	10.9099	0	4	6	7	4	13	7	7	0	4.25	.	.	.	0	0	0	0	0	0	0	0	0	0	0
jgi|Schpo1|2749|SPBC1734.10c	-2.2392764	-5.586465	-0.540465	.	.	.	.	.	0	.	0	.	0	.	0.001	0.158	0	0	0.36	0	0	37409.17	332	0.5	6.5692	11	89	171	91	42	180	77	41	36	1.653846154	.	.	.	0	0	0	0	0	0	0	0	0	0	0
jgi|Schpo1|678|erg8	-2.2399225	-5.5752375	-0.4932375	.	.	.	.	.	0	.	0	.	0	.	0	0.153	0	0	0.36	0	0	47322.19	426	-2	5.9814	11	119	221	128	45	234	91	46	45	1.472972973	.	.	.	0	0	0	0	0	0	0	0	1.37	2.55	0
jgi|Schpo1|201|SPAC227.04	-2.2401493	-6.1014625	-0.5034625	.	.	.	.	.	0	.	0	.	0	.	0.012	0.055	0	0	0.12	0	0	20625.66	179	-14	4.1688	4	40	72	53	23	99	46	17	29	1.666666667	.	.	.	0	0	0	0	0	0	0	0	0	0.44	0
jgi|Schpo1|2235|SPAC11E3.12	-2.2416384	3.1852445	-0.7387555	.	.	.	.	.	0	.	0	.	0	.	0.82	0.834	0	0	0.55	0	0	18501.41	162	6	8.8929	5	42	77	47	20	93	35	21	14	1.323529412	.	.	.	0	0	0	0	0	0	0	0	0.27	0.6	0
jgi|Schpo1|166|cuf1	-2.2421498	-4.893115	-0.603115	.	.	.	.	.	0	.	0	.	0	.	0	0.285	0	0	0.36	0	0	45472.82	411	8	7.2981	18	139	235	88	48	194	89	53	36	1.355263158	.	.	.	0	0	0	0	0	0	0	0	0	0	0
jgi|Schpo1|2209|SPAC14C4.06c	-2.2460628	-5.1824005	-0.5324005	.	.	.	.	.	0	.	0	.	0	.	0.004	0.221	0	0	0.04	0	0	33929.43	307	-4.5	5.2771	9	102	161	72	25	144	78	38	40	1.178571429	.	.	.	0	0	0	0	0	0	0	0	0	0	0
jgi|Schpo1|1705|hta2	-2.2475266	3.042105	-0.539895	.	.	.	unaffected_pathogenicity	PHI:1468	0	.	0	.	0	.	0.987	0.61	0	0	0.4	0	0	13775.97	131	14	11.1884	0	44	68	51	8	77	32	24	8	0.69047619	.	.	.	0	0	0	0	0	0	0	0	2.37	3.67	0
jgi|Schpo1|4731|SPCC622.14	-2.2537882	-4.419001	-0.657001	.	.	.	.	.	0	.	0	.	0	.	0.007	0.366	0	0	0.18	0	0	35518.18	321	-1	6.136	5	100	186	66	31	143	77	39	38	1.456140351	.	.	.	0	0	0	0	0	0	0	0	0	0	0
jgi|Schpo1|1013|seh1	-2.2556655	-4.588253	-0.520253	.	.	.	.	.	0	.	0	.	0	.	0.001	0.321	0	0	0.16	0	0	38564.65	339	-7	5.0119	14	101	178	91	42	178	88	42	46	1.436363636	.	.	.	0	0	0	0	0	0	0	0	0	0.01	0
jgi|Schpo1|1835|eng2	-2.2561214	-6.6049175	-0.7849175	.	.	.	.	.	0	.	0	.	0	GH81	0	0.03	0	0	0.8	0	0	77947.87	706	4	6.9909	6	255	401	190	113	400	95	53	42	1.409722222	.	.	.	0	0	0	0	0	0	0	0	0.04	12.02	0
jgi|Schpo1|3364|SPBC365.16	-2.2584915	-12.549387	-6.993387	.	.	.	.	.	0	.	0	.	0	.	0	0.074	0	0	0.24	0	1	30406.56	277	21.5	11.0704	3	95	147	87	33	164	43	33	10	1.142857143	.	.	.	0	0	0	0	0	0	2	2	16.21	51.13	0
jgi|Schpo1|4563|SPCC24B10.16c	-2.258899	-1.79344	-0.58744	.	.	.	.	.	0	.	0	.	0	.	0.287	0.512	0	0	0.46	0	0	13497.51	124	-1	4.9986	1	38	68	38	9	65	21	10	11	1.65	.	.	.	0	0	0	0	0	0	0	0	0.03	0.03	0
jgi|Schpo1|2190|SPAPJ691.02	-2.2606797	9.838542	-0.579458	.	.	.	loss_of_pathogenicity	PHI:8522	0	.	0	.	0	.	1	0.903	0	0	0.28	0	0	15333.66	131	8.5	8.3049	8	34	58	26	25	69	41	27	14	1.75	.	.	.	0	0	0	0	0	0	0	0	0	0	0
jgi|Schpo1|2951|SPBC83.11	-2.2652187	-12.393584	-6.459584	.	.	.	.	.	0	.	0	.	0	.	0	0.011	0	1	0.14	0	1	50343.44	449	15	9.3655	6	137	219	140	71	258	70	45	25	1.882352941	.	.	.	1	1	0	0	0	0	10	7	34.76	177.15	1
jgi|Schpo1|136|mcp60	-2.2658422	-1.769424	-1.081424	.	.	.	increased_virulence_(hypervirulence)	PHI:3085	0	.	0	.	0	.	0	0.052	0	0	0.09	0	0	62167.42	582	-3	5.6987	5	180	324	204	26	322	153	76	77	0.924242424	.	.	.	0	0	0	0	0	0	0	0	0	0	0
jgi|Schpo1|4040|arg5	-2.2658422	-3.5972215	-0.8952215	.	.	.	reduced_virulence	PHI:3941,PHI:7346,PHI:9328,PHI:6594,PHI:8577	0	.	0	.	0	.	0	0.383	0	0	0.22	0	0	45661.57	415	3	6.9171	6	128	228	115	51	226	89	49	40	1.208791209	.	.	.	0	0	0	0	0	0	0	0	0	0.13	0
jgi|Schpo1|4335|qcr9	-2.268861	-7.543492	-7.213492	.	.	.	.	.	0	.	0	.	0	.	0.418	0.527	0	0	0.37	0	1	9788	85	-2.5	4.6507	0	25	43	23	16	44	20	9	11	2.153846154	.	.	.	0	0	0	0	0	0	2	0	27.31	27.31	0
jgi|Schpo1|4953|rpc34	-2.271358	-2.5725975	-0.4845975	.	.	.	unaffected_pathogenicity	PHI:1630	0	.	0	.	0	.	0.161	0.491	0	0	0.16	0	0	33949.92	301	4	7.9409	6	75	156	95	26	154	76	41	35	1.88372093	.	.	.	0	0	0	0	0	0	0	0	0.01	0.01	0
jgi|Schpo1|2429|SPBC800.14c	-2.277402	-10.121375	-6.527375	.	.	.	.	.	0	.	0	.	0	.	0.141	0.26	0	1	0.11	0	1	17700.97	160	10.5	10.2646	2	52	73	59	24	104	21	16	5	1.636363636	.	.	.	0	1	0	0	0	1	4	4	27.36	74.5	0.304347826
jgi|Schpo1|3211|krs1	-2.278494	-5.440808	-0.506808	.	.	.	reduced_virulence,unaffected_pathogenicity	PHI:9409,PHI:1565,PHI:1594	0	.	0	.	0	.	0	0.011	0	0	0	0	0	67493.99	591	-3	6.2167	10	145	266	158	66	309	185	95	90	1.101694915	.	.	.	0	0	0	0	0	0	0	0	0	0	0
jgi|Schpo1|3384|ctu1	-2.278494	-3.301508	-0.505508	.	.	.	.	.	0	.	0	.	0	.	0.014	0.52	0	0	0.02	0	0	37861.39	335	8.5	8.3283	12	99	158	92	32	172	89	50	39	1.622641509	.	.	.	0	0	0	0	0	0	0	0	0	0	0
jgi|Schpo1|4138|SPBC16C6.05	-2.278494	-0.2034605	-0.5094605	.	.	.	.	.	0	.	0	.	0	.	0.6	0.451	0	0	0.02	0	0	21632.85	190	3.5	8.4436	4	48	87	50	13	81	72	38	34	2.32	.	.	.	0	0	0	0	0	0	0	0	0	0	0
jgi|Schpo1|4642|nse1	-2.278494	0.4064875	-0.4215125	.	.	.	.	.	0	.	0	.	0	.	0.625	0.513	0	0	0.08	0	0	27051.73	232	-5	5.5298	11	55	102	63	32	119	64	32	32	1.9	.	.	.	0	0	0	0	0	0	0	0	0	0.02	0
jgi|Schpo1|1372|ubi3	-2.278494	-2.3063895	-0.5063895	.	.	.	.	.	0	.	0	.	0	.	0.259	0.441	0	0	0.23	0	0	17258.09	150	17.5	10.4067	4	37	63	36	13	64	56	38	18	2.368421053	.	.	.	0	0	0	0	0	0	0	0	0	0	0
jgi|Schpo1|5082|tyr1	-2.278494	-5.626176	-0.502176	.	.	.	.	.	0	.	0	.	0	.	0	0.146	0	0	0.04	0	0	48905.61	431	3	6.8535	8	120	206	122	60	228	112	61	51	1.589041096	.	.	.	0	0	0	0	0	0	0	0	0	0.01	0
jgi|Schpo1|1358|SPAC1486.06	-2.278494	-5.138254	-0.500254	.	.	.	.	.	0	.	0	.	0	.	0	0.227	0	0	0.08	0	0	46694.14	410	0	6.5008	7	110	193	115	57	212	109	57	52	1.830769231	.	.	.	0	0	0	0	0	0	0	0	0	0.05	0
jgi|Schpo1|1319|SPAC589.10c	-2.278494	-2.0729455	-0.5069455	.	.	.	.	.	0	.	0	.	0	.	0.326	0.413	0	0	0.2	0	0	17215.06	150	17.5	10.4067	4	38	63	37	13	65	56	38	18	2.2	.	.	.	0	0	0	0	0	0	0	0	0	0	0
jgi|Schpo1|1805|ppk11	-2.278494	-3.481218	-0.499218	.	.	.	reduced_virulence,loss_of_pathogenicity,increased_virulence_(hypervirulence),unaffected_pathogenicity,lethal	PHI:230,PHI:5479,PHI:6315,PHI:4680,PHI:1189,PHI:4626,PHI:2330,PHI:4942,PHI:4587,PHI:266,PHI:7240,PHI:6084,PHI:4679,PHI:2225,PHI:263,PHI:7279,PHI:2268,PHI:9481,PHI:1043,PHI:4941,PHI:4057,PHI:1042,PHI:1200,PHI:3987,PHI:6317,PHI:308,PHI:3889,PHI:2367,PHI:245,PHI:1196,PHI:406,PHI:7117,PHI:56,PHI:1241,PHI:1032,PHI:5428,PHI:2272,PHI:483,PHI:161,PHI:1266,PHI:1194,PHI:149,PHI:2224,PHI:9453,PHI:417,PHI:24…	0	.	0	.	0	.	0.018	0.485	0	0	0.09	0	0	35218.4	312	2.5	7.0841	5	85	152	90	39	166	84	45	39	1.557692308	.	.	.	0	0	0	0	0	0	0	0	0	0.02	0
jgi|Schpo1|2083|SPAC1B3.06c	-2.278494	-3.629057	-0.503057	.	.	.	.	.	0	.	0	.	0	.	0.069	0.41	0	0	0	0	0	31773.01	278	-0.5	6.3866	8	75	135	75	33	139	87	45	42	1.361702128	.	.	.	0	0	0	0	0	0	0	0	0.01	0.01	0
jgi|Schpo1|3704|nto1	-2.2788622	-6.4559375	-0.5159375	.	.	.	.	.	0	.	0	.	0	.	0	0.01	0	0	0.04	0	0	88257.21	767	2	6.6855	25	183	355	206	95	397	206	108	98	1.900900901	.	.	.	0	0	0	0	0	0	0	0	0	0	0
jgi|Schpo1|5072|SPCC965.09	-2.279509	-0.2942905	-0.4862905	.	.	.	.	.	0	.	0	.	0	.	0.426	0.606	0	0	0.12	0	0	30689.09	272	-1.5	6.1573	6	72	135	75	37	148	72	37	35	1.755102041	.	.	.	0	0	0	0	0	0	0	0	0	0.02	0
jgi|Schpo1|4344|rpn8	-2.2799256	-5.698643	-0.526643	.	.	.	.	.	0	.	0	.	0	.	0.004	0.134	0	0	0.19	0	0	35595.28	324	-10.5	4.7076	0	84	170	113	25	168	75	34	41	1.266666667	.	.	.	0	0	0	0	0	0	0	0	0.09	0.12	0
jgi|Schpo1|2571|rpl1601	-2.2823906	-5.283473	-0.507473	.	.	.	.	.	0	.	0	.	0	.	0.001	0.203	0	0	0.25	0	0	22170.18	197	30.5	11.219	3	51	88	67	22	111	57	45	12	1.133333333	.	.	.	0	0	0	0	0	0	0	0	0.01	0.01	0
jgi|Schpo1|22|SPAC977.14c	-2.2823906	-4.356314	-0.508314	.	.	.	reduced_virulence,unaffected_pathogenicity	PHI:7768,PHI:419,PHI:9444,PHI:3947	0	.	0	.	0	.	0	0.192	0	0	0.04	0	0	39914.87	351	-1	6.3129	8	94	155	106	43	192	103	53	50	1.542372881	.	.	.	0	0	0	0	0	0	0	0	0	0	0
jgi|Schpo1|1726|rpl1602	-2.2823906	-5.2705135	-0.5065135	.	.	.	.	.	0	.	0	.	0	.	0.002	0.204	0	0	0.25	0	0	22004.98	197	30.5	11.219	3	55	90	68	22	112	57	45	12	1.086956522	.	.	.	0	0	0	0	0	0	0	0	0.01	0.01	0
jgi|Schpo1|3208|SPBC1711.16	-2.2840278	-3.1060665	2.7139335	.	.	.	.	.	0	.	0	.	0	.	0	0.03	1	1	0.09	0	0	57336.74	516	-52	4.054	7	153	295	140	53	240	155	54	101	1.289156627	.	.	.	0	0	0	0	0	1	0	0	0	0.01	0
jgi|Schpo1|2428|sum2	-2.2840278	-5.6142765	-0.5262765	.	.	.	.	.	0	.	0	.	0	.	0	0.152	0	0	0.19	0	0	46224.95	426	1.5	7.7727	2	135	254	86	33	217	88	45	43	0.712	.	.	.	0	0	0	0	0	0	0	0	0	0	0
jgi|Schpo1|4839|SPCC417.16	-2.2875855	1.6151325	0.2711325	.	.	.	.	.	0	.	0	.	0	.	0.966	0.258	1	1	0.5	1	0	5624.7	52	4.5	10.7045	0	16	30	21	5	35	11	8	3	0.647058824	.	.	.	1	1	0	0	0	0	1	0	14.44	14.44	0
jgi|Schpo1|4367|SPCC4G3.13c	-2.2895029	-3.8039575	0.3660425	.	.	.	.	.	0	.	0	.	0	.	0.067	0.238	1	1	0.02	1	0	23524.17	215	5	8.8937	1	74	118	53	14	88	62	35	27	1.081081081	.	.	.	0	1	0	0	0	0	1	0	7.11	7.11	0
jgi|Schpo1|1563|coa2	-2.2905953	-0.560335	0.615665	.	.	.	.	.	0	.	0	.	0	.	0.38	0.424	1	1	0.49	1	0	9443.88	86	3	9.7241	1	26	48	23	6	44	15	9	6	1.166666667	.	.	.	1	1	0	0	0	0	1	1	22.58	22.58	0.652173913
jgi|Schpo1|2714|SPBC146.04	-2.2919605	1.938022	0.384022	.	.	.	.	.	0	.	0	.	0	.	0.623	0.636	1	1	0.05	1	0	22388.62	192	2.5	7.1048	3	40	89	49	23	94	52	29	23	2.08	.	.	.	1	0	0	0	0	0	1	1	22.49	22.53	1
jgi|Schpo1|3306|SPBC36B7.05c	-2.2935233	7.286525	-0.527475	.	.	.	.	.	0	.	1	PF01363	0	.	0.896	0.573	0	0	0.21	0	0	31770.58	279	-13.5	4.4923	21	85	152	66	31	138	72	31	41	1.425	.	.	.	0	0	0	0	0	0	0	0	0	0.01	0
jgi|Schpo1|1544|SPAC8C9.04	-2.2935915	-6.5264	-0.5924	.	.	.	.	.	0	.	0	.	0	.	0	0.011	0	0	0.44	0	0	67036.17	647	-11.5	5.3352	0	284	421	174	29	269	161	79	82	0.607954545	.	.	.	0	0	0	0	0	0	0	0	0	0	0
jgi|Schpo1|5088|adn3	-2.2961388	-6.13095	-0.51495	.	.	.	.	.	0	.	0	.	0	.	0	0.064	0	0	0.24	0	0	104591.71	964	8.5	7.3764	0	319	572	189	83	446	173	96	77	0.89380531	.	.	.	0	0	0	0	0	0	0	0	0	0	0
jgi|Schpo1|1512|csx1	-2.2961388	-6.468467	-0.522467	.	.	.	.	.	0	.	0	.	0	.	0	0.009	0	0	0.21	0	0	67870.4	632	10	8.33	10	232	370	167	55	322	107	61	46	0.945736434	.	.	.	0	0	0	0	0	0	0	0	0	0.02	0
jgi|Schpo1|212|SPAC227.15	-2.296423	-6.1385105	-0.5165105	.	.	.	.	.	0	.	0	.	0	.	0	0.063	0	0	0.13	0	0	98670.73	873	-23	5.0601	3	269	498	157	106	329	245	118	127	1.731707317	.	.	.	0	0	0	0	0	0	0	0	0	0	0
jgi|Schpo1|824|SPAC9G1.07	-2.296423	-5.5894045	-0.5374045	.	.	.	.	.	0	.	0	.	0	.	0	0.158	0	0	0.12	0	0	46357.41	418	-5	5.1974	2	125	238	105	30	166	101	49	52	2.469387755	.	.	.	0	0	0	0	0	0	0	0	0	0	0
jgi|Schpo1|3937|SPBC23E6.10c	-2.2965398	-4.029886	-0.501886	.	.	.	.	.	0	.	0	.	0	.	0.004	0.408	0	0	0.26	0	0	39379.97	359	4	7.2472	3	111	186	121	34	188	87	48	39	1.394366197	.	.	.	0	0	0	0	0	0	0	0	0.95	1.3	0
jgi|Schpo1|1938|SPAC1093.07	-2.2969542	3.057484	-0.548516	.	.	.	.	.	0	.	0	.	0	.	0.996	0.605	0	0	0.32	0	0	8859.96	78	9	11.1376	1	26	42	19	7	32	23	16	7	1.923076923	.	.	.	0	0	0	0	0	0	0	0	0	0	0
jgi|Schpo1|4064|sam1	-2.2976673	-3.7963595	-0.5183595	.	.	.	reduced_virulence	PHI:877	0	.	0	.	0	.	0	0.287	0	0	0.06	0	0	41831.53	382	-3	5.896	5	124	198	117	39	206	99	50	49	1.06097561	.	.	.	0	0	0	0	0	0	0	0	0	0.06	0
jgi|Schpo1|3556|fib1	-2.2990782	-4.214983	-0.560983	.	.	.	.	.	0	.	0	.	0	.	0.18	0.211	0	0	0.37	0	0	32040.47	305	22.5	10.7587	2	109	174	92	25	184	82	54	28	0.618556701	.	.	.	0	0	0	0	0	0	0	0	0	0.02	0
jgi|Schpo1|973|mug152	-2.3003087	-5.211021	-0.525021	.	.	.	.	.	0	.	0	.	0	.	0	0.219	0	0	0.08	0	0	43921.9	390	9.5	9.2181	2	108	212	79	45	177	99	57	42	1.097560976	.	.	.	0	0	0	0	0	0	0	0	0	0	0
jgi|Schpo1|4233|qcr2	-2.3023653	-6.6772485	-0.8152485	.	.	.	.	.	0	.	0	.	0	.	0	0.023	0	0	0.27	0	0	45651.13	426	11	9.4813	3	159	238	144	42	232	94	54	40	1.030927835	.	.	.	0	0	0	0	0	0	0	0	0	0.08	0
jgi|Schpo1|829|spn4	-2.302688	-0.836856	-0.508856	.	.	.	increased_virulence_(hypervirulence),reduced_virulence,unaffected_pathogenicity	PHI:4895,PHI:6410,PHI:6604,PHI:6603,PHI:6408,PHI:4893,PHI:4892,PHI:6409,PHI:4894,PHI:282,PHI:281,PHI:6411	0	.	0	.	0	.	0	0.112	0	0	0	0	0	44773.16	380	3.5	7.0436	7	74	149	97	39	174	133	71	62	2.127659574	.	.	.	0	0	0	0	0	0	0	0	0.54	0.54	0
jgi|Schpo1|1744|mug56	-2.3030562	-6.3309045	-0.5049045	.	.	.	.	.	0	.	0	.	0	.	0	0.029	0	0	0.06	0	0	110904.77	965	31	8.8285	18	265	473	240	129	451	247	147	100	2	.	.	.	0	0	0	0	0	0	0	0	1.63	1.92	0
jgi|Schpo1|1077|SPAC4A8.02c	-2.3066478	4.0401615	-0.5978385	.	.	.	.	.	0	.	0	.	0	.	0.961	0.812	0	0	0.38	0	0	15880.13	142	2	7.3588	1	41	72	43	13	70	36	20	16	1.608695652	.	.	.	0	0	0	0	0	0	0	0	0	0.01	0
jgi|Schpo1|1300|mrp10	-2.3066478	4.43184	-0.62016	.	.	.	.	.	0	.	0	.	0	.	0.998	0.844	0	0	0.49	0	0	9853.53	88	11.5	10.8094	4	27	42	24	5	43	23	18	5	1.111111111	.	.	.	0	0	0	0	0	0	0	0	0	0	0
jgi|Schpo1|3471|gpx1	-2.3066478	9.160382	-0.525618	.	.	.	reduced_virulence,unaffected_pathogenicity,effector_(plant_avirulence_determinant)	PHI:3807,PHI:2356,PHI:4937,PHI:2905,PHI:5303,PHI:4936,PHI:2153	0	.	0	.	0	.	0.926	0.855	0	0	0.39	0	0	18060.58	158	3	8.2344	3	32	73	38	22	83	40	22	18	2.074074074	.	.	.	0	0	0	0	0	0	0	0	0.01	0.01	0
jgi|Schpo1|1580|naa10	-2.3066478	2.5693935	-0.5146065	.	.	.	.	.	0	.	0	.	0	.	0.709	0.805	0	0	0.11	0	0	20305.18	177	5	8.077	1	44	82	50	25	93	49	29	20	1.387096774	.	.	.	0	0	0	0	0	0	0	0	0.06	0.06	0
jgi|Schpo1|3118|apc10	-2.3066478	2.586564	-0.527436	.	.	.	.	.	0	.	0	.	0	CBM32	0.699	0.82	0	0	0.02	0	0	21474.35	189	1	6.7576	1	49	87	54	22	92	48	26	22	1.714285714	.	.	.	0	0	0	0	0	0	0	0	0	0	0
jgi|Schpo1|2104|SPAC1952.08c	-2.3066478	3.9409485	-0.6310515	.	.	.	.	.	0	.	0	.	0	.	0.933	0.829	0	0	0.15	0	0	21653.26	190	1.5	6.9501	4	55	95	43	22	82	50	27	23	2.12	.	.	.	0	0	0	0	0	0	0	0	0.01	0.01	0
jgi|Schpo1|3137|psf1	-2.3066478	3.758022	-0.603978	.	.	.	.	.	0	.	0	.	0	.	0.918	0.809	0	0	0.02	0	0	23075.09	202	1.5	6.9594	3	54	95	59	22	100	54	29	25	1.375	.	.	.	0	0	0	0	0	0	0	0	0	0	0
jgi|Schpo1|3377|atp7	-2.3066478	3.9877645	-0.7402355	.	.	.	.	.	0	.	0	.	0	.	0.993	0.795	0	0	0.05	0	0	19138.14	175	6.5	10.1809	0	56	87	64	10	88	49	28	21	1.324324324	.	.	.	0	0	0	0	0	0	0	0	0	0	0
jgi|Schpo1|4229|rpl902	-2.3066478	4.2813495	-0.5246505	.	.	.	.	.	0	.	0	.	0	.	0.999	0.802	0	0	0.11	0	0	21381.85	189	10.5	10.1244	3	44	88	62	14	97	52	32	20	2.5	.	.	.	0	0	0	0	0	0	0	0	0	3.36	0
jgi|Schpo1|1699|prp12	-2.3067002	-6.435053	-0.495053	.	.	.	.	.	0	.	0	.	0	.	0	0.01	0	0	0.08	0	0	134971.81	1206	-8	6.0375	16	333	604	375	137	638	278	142	136	1.589473684	.	.	.	0	0	0	0	0	0	0	0	0	0.89	0
jgi|Schpo1|1547|SPAC8C9.07	-2.3068798	-4.4759035	-0.5099035	.	.	.	.	.	0	.	0	.	0	.	0	0.339	0	0	0.09	0	0	17220.91	144	28.5	11.1521	0	28	43	25	13	45	65	48	17	3.1875	.	.	.	0	0	0	0	0	0	0	0	0	0	0
jgi|Schpo1|1807|rps801	-2.3068798	-5.5589955	-0.5069955	.	.	.	.	.	0	.	0	.	0	.	0.001	0.157	0	0	0.17	0	0	22592.86	200	31.5	11.5446	1	63	95	47	22	92	65	50	15	1.19047619	.	.	.	0	0	0	0	0	0	0	0	0	0	0
jgi|Schpo1|3417|SPBC3E7.07c	-2.3068798	-4.3891235	-0.5071235	.	.	.	.	.	0	.	0	.	0	.	0.03	0.323	0	0	0.19	0	0	17404.76	147	-6	4.6003	0	30	58	38	19	71	50	22	28	2.227272727	.	.	.	0	0	0	0	0	0	0	0	0	0	0
jgi|Schpo1|3749|usp102	-2.3068798	-2.9738505	-0.5078505	.	.	.	.	.	0	.	0	.	0	.	0.184	0.405	0	0	0.03	0	0	28339.49	249	13.5	10.4417	0	59	114	64	17	114	75	45	30	1.431818182	.	.	.	0	0	0	0	0	0	0	0	0	0	0
jgi|Schpo1|994|shg1	-2.3068798	-5.5526145	-0.5066145	.	.	.	.	.	0	.	0	.	0	.	0	0.159	0	0	0.06	0	0	15386.39	132	-5.5	4.8268	0	23	52	36	8	52	56	26	30	2.75	.	.	.	0	0	0	0	0	0	0	0	0	0	0
jgi|Schpo1|712|rlp7	-2.3068798	-5.4878035	-0.5078035	.	.	.	.	.	0	.	0	.	0	.	0	0.17	0	0	0.07	0	0	29165.21	249	24.5	10.7609	1	42	95	77	23	122	87	57	30	2.361111111	.	.	.	0	0	0	0	0	0	0	0	0	0.02	0
jgi|Schpo1|3188|rpt6	-2.3068798	-5.5745035	-0.5045035	.	.	.	reduced_virulence,loss_of_pathogenicity,lethal	PHI:860,PHI:2553,PHI:4644,PHI:1566	0	.	0	.	0	.	0	0.155	0	0	0.04	0	0	45069.31	403	5.5	8.4155	2	94	178	130	24	210	119	64	55	1.394366197	.	.	.	0	0	0	0	0	0	0	0	0	0	0
jgi|Schpo1|338|rps802	-2.3068798	-5.5767905	-0.5067905	.	.	.	.	.	0	.	0	.	0	.	0.001	0.154	0	0	0.18	0	0	22563.87	200	31.5	11.5446	1	64	95	48	22	93	65	50	15	1.139534884	.	.	.	0	0	0	0	0	0	0	0	0	0	0
jgi|Schpo1|5027|snf22	-2.307248	-5.9510525	-0.5090525	.	.	.	unaffected_pathogenicity	PHI:1526	0	.	0	.	0	.	0	0.093	0	0	0.04	0	0	189913.35	1680	47.5	9.6121	9	438	818	429	160	783	427	246	181	1.575	.	.	.	0	0	0	0	0	0	0	0	0	0.01	0
jgi|Schpo1|4684|bub1	-2.307248	-6.0188545	-0.5048545	.	.	.	unaffected_pathogenicity	PHI:1264	0	.	0	.	0	.	0	0.081	0	0	0	0	0	118352.59	1044	-6	6.2087	5	274	494	271	122	502	282	146	136	1.411428571	.	.	.	0	0	0	0	0	0	0	0	0	0.68	0
jgi|Schpo1|1374|SPAC6G9.01c	-2.307828	3.1422535	-0.2297465	.	.	.	.	.	0	.	0	.	0	.	1	0.562	0	0	0.17	0	0	10342.43	95	-2	4.8892	4	31	55	15	6	42	32	15	17	1.166666667	.	.	.	0	0	0	0	0	0	0	0	0	0	0
jgi|Schpo1|3983|SPBC26H8.11c	-2.3105445	4.1926955	-0.5113045	.	.	.	.	.	0	.	0	.	0	.	0.974	0.81	0	0	0.41	0	0	19590.63	175	5	8.0402	5	50	88	46	26	98	42	25	17	1.515151515	.	.	.	0	0	0	0	0	0	0	0	0.02	0.38	0
jgi|Schpo1|1412|rpl2002	-2.3107765	-5.3349485	-0.5049485	.	.	.	.	.	0	.	0	.	0	.	0.019	0.176	0	0	0.08	0	0	20599.25	176	24	11.0522	0	36	75	51	25	95	59	43	16	1.5	.	.	.	0	0	0	0	0	0	0	0	0	0	0
jgi|Schpo1|1221|nnt1	-2.3107765	-3.514428	-0.502428	.	.	.	.	.	0	.	0	.	0	.	0.139	0.359	0	0	0.13	0	0	28489.55	255	-6	5.3498	1	61	125	77	35	144	71	35	36	1.345454545	.	.	.	0	0	0	0	0	0	0	0	0	0.02	0
jgi|Schpo1|590|rpl2001	-2.3107765	-5.3349485	-0.5049485	.	.	.	.	.	0	.	0	.	0	.	0.019	0.176	0	0	0.08	0	0	20599.25	176	24	11.0522	0	36	75	51	25	95	59	43	16	1.5	.	.	.	0	0	0	0	0	0	0	0	0	0	0
jgi|Schpo1|3642|rpl29	-2.3109193	1.851838	-0.500162	.	.	.	.	.	0	.	0	.	0	.	0.956	0.436	0	0	0.48	0	0	7202.17	61	17	12.1449	0	15	26	12	8	20	25	22	3	2	.	.	.	0	0	0	0	0	0	0	0	0	0	0
jgi|Schpo1|3474|pch1	-2.3110378	-4.7679695	-0.5139695	.	.	.	.	.	0	.	0	.	0	.	0.001	0.29	0	0	0.12	0	0	38286.3	342	-2	5.9777	5	103	180	101	37	165	81	41	40	1.711538462	.	.	.	0	0	0	0	0	0	0	0	0.03	0.12	0
jgi|Schpo1|2008|SPAC1782.12c	-2.314367	-10.7668945	-5.7748945	.	.	.	.	.	0	.	0	.	0	.	0.046	0.122	0	1	0.37	0	1	12652.11	118	9.5	10.2023	3	46	61	41	15	80	14	13	1	0.586206897	0	0	0	1	1	0	1	0	1	3	4	34.59	76.87	0.916666667
jgi|Schpo1|501|SPAC10F6.10	-2.315183	-10.488795	-0.508795	.	.	.	lethal	PHI:1228	0	.	0	.	0	.	0	0.17	0	0	0.01	0	0	57498.4	497	3	6.9289	5	116	226	114	52	203	179	94	85	2.508196721	.	.	.	0	0	0	0	0	0	0	0	0	0	0
jgi|Schpo1|670|SPAP27G11.09c	-2.315183	-5.4173205	-0.5033205	.	.	.	.	.	0	.	0	.	0	.	0.001	0.18	0	0	0.01	0	0	36524.5	326	-5.5	5.3333	5	81	159	96	22	161	102	50	52	1.210526316	.	.	.	0	0	0	0	0	0	0	0	0	0	0
jgi|Schpo1|1093|ppk15	-2.315183	-6.326653	-0.506653	.	.	.	reduced_virulence,loss_of_pathogenicity,increased_virulence_(hypervirulence),unaffected_pathogenicity,effector_(plant_avirulence_determinant),lethal	PHI:230,PHI:5479,PHI:6315,PHI:1235,PHI:1189,PHI:4626,PHI:2330,PHI:4942,PHI:266,PHI:7240,PHI:6084,PHI:4679,PHI:263,PHI:2268,PHI:7279,PHI:9481,PHI:1043,PHI:4941,PHI:1042,PHI:6317,PHI:3889,PHI:2367,PHI:245,PHI:406,PHI:1196,PHI:56,PHI:1032,PHI:5428,PHI:483,PHI:2272,PHI:161,PHI:1266,PHI:149,PHI:9453,PHI:1194,PHI:2429,PHI:1223,PHI:2810,PHI:448,PHI:6622,PHI:7663,PHI:4028,PHI:6085,PHI:1258,PHI:2230,PHI:2…	0	.	0	.	0	.	0	0.03	0	0	0.12	0	0	61491.13	534	17	8.447	12	123	246	134	73	267	135	81	54	1.851851852	.	.	.	0	0	0	0	0	0	0	0	0	0.09	0
jgi|Schpo1|1478|tbc1	-2.315183	-2.6901585	-0.5061585	.	.	.	.	.	0	.	0	.	0	.	0.205	0.431	0	0	0.04	0	0	30075.05	259	8	8.1771	7	63	121	63	31	110	77	45	32	2.62962963	.	.	.	0	0	0	0	0	0	0	0	0	0	0
jgi|Schpo1|3650|ste13	-2.315183	-6.158134	-0.506134	.	.	.	increased_virulence_(hypervirulence),reduced_virulence,unaffected_pathogenicity,lethal	PHI:7619,PHI:423,PHI:7620,PHI:2549,PHI:7618,PHI:1458,PHI:7617,PHI:6510,PHI:8011	0	.	0	.	0	.	0	0.058	0	0	0.21	0	0	54794.63	485	17.5	9.5026	7	126	232	132	51	247	125	74	51	1.523255814	.	.	.	0	0	0	0	0	0	0	0	0	0	0
jgi|Schpo1|1963|rps1102	-2.315183	0.138933	-0.503067	.	.	.	unaffected_pathogenicity	PHI:1563	0	.	0	.	0	.	0.572	0.535	0	0	0.16	0	0	17500.4	152	21	11.0048	2	37	68	41	22	80	46	35	11	1.551724138	.	.	.	0	0	0	0	0	0	0	0	0	0.01	0
jgi|Schpo1|1266|rps1101	-2.315183	0.138933	-0.503067	.	.	.	unaffected_pathogenicity	PHI:1563	0	.	0	.	0	.	0.572	0.535	0	0	0.16	0	0	17500.4	152	21	11.0048	2	37	68	41	22	80	46	35	11	1.551724138	.	.	.	0	0	0	0	0	0	0	0	0	0.01	0
jgi|Schpo1|2520|pmp1	-2.315183	-4.4631485	-0.5091485	.	.	.	.	.	0	.	0	.	0	.	0.007	0.334	0	0	0.23	0	0	31628.19	278	10	8.9666	4	67	134	70	35	139	61	38	23	1.772727273	.	.	.	0	0	0	0	0	0	0	0	0	0.29	0
jgi|Schpo1|530|SPAPB17E12.14c	-2.315183	-6.32455	-0.50455	.	.	.	.	.	0	.	0	.	0	.	0	0.03	0	0	0.02	0	0	76392.72	668	2.5	6.7032	7	166	330	160	88	320	185	99	86	1.676190476	.	.	.	0	0	0	0	0	0	0	0	0	1.27	0
jgi|Schpo1|517|rpn501	-2.315183	-6.1175525	-0.5075525	.	.	.	.	.	0	.	0	.	0	.	0	0.065	0	0	0	0	0	51618.41	443	-0.5	6.4277	6	86	174	140	48	216	134	69	65	2.708333333	.	.	.	0	0	0	0	0	0	0	0	0	0	0
jgi|Schpo1|2069|rpn502	-2.315183	-6.1175525	-0.5075525	.	.	.	.	.	0	.	0	.	0	.	0	0.065	0	0	0	0	0	51618.41	443	-0.5	6.4277	6	86	174	140	48	216	134	69	65	2.708333333	.	.	.	0	0	0	0	0	0	0	0	0	0	0
jgi|Schpo1|1382|rpl2401	-2.315183	-5.3091415	-0.5031415	.	.	.	.	.	0	.	0	.	0	.	0	0.199	0	0	0.17	0	0	16836.63	149	33	12.0741	1	45	68	44	12	66	57	46	11	1.272727273	.	.	.	0	0	0	0	0	0	0	0	0.01	0.01	0
jgi|Schpo1|3025|byr2	-2.315183	-6.3420555	-0.5040555	.	.	.	reduced_virulence,loss_of_pathogenicity,increased_virulence_(hypervirulence),unaffected_pathogenicity,effector_(plant_avirulence_determinant),lethal	PHI:7811,PHI:428,PHI:5479,PHI:6315,PHI:1189,PHI:1240,PHI:4625,PHI:2330,PHI:4587,PHI:4942,PHI:7240,PHI:6084,PHI:9201,PHI:7279,PHI:9481,PHI:1043,PHI:4941,PHI:1200,PHI:6317,PHI:3889,PHI:1082,PHI:3088,PHI:406,PHI:245,PHI:7117,PHI:56,PHI:1191,PHI:493,PHI:1044,PHI:2272,PHI:483,PHI:161,PHI:1266,PHI:149,PHI:417,PHI:1223,PHI:9220,PHI:6622,PHI:6085,PHI:4028,PHI:1258,PHI:2230,PHI:2120,PHI:2827,PHI:7810,PHI:…	0	.	0	.	0	.	0	0.027	0	0	0	0	0	73632.64	659	11.5	8.2289	9	192	316	174	63	314	165	92	73	1.567307692	.	.	.	0	0	0	0	0	0	0	0	0	0.06	0
jgi|Schpo1|3064|cdc37	-2.315183	-6.3578565	-0.5078565	.	.	.	.	.	0	.	0	.	0	.	0	0.025	0	0	0.01	0	0	52554.04	466	-22.5	4.6547	3	117	211	121	36	203	161	72	89	1.611111111	.	.	.	0	0	0	0	0	0	0	0	0	0	0
jgi|Schpo1|3100|erg6	-2.315183	-4.963837	-0.505837	.	.	.	.	.	0	.	0	.	0	.	0	0.257	0	0	0.06	0	0	42867.33	378	-5	5.6459	5	101	187	100	54	201	110	55	55	1.408450704	.	.	.	0	0	0	0	0	0	0	0	0	0	0
jgi|Schpo1|1974|hht1	-2.315183	-0.435787	-0.507787	.	.	.	.	.	0	.	0	.	0	.	0.791	0.221	0	0	0.18	0	0	15356.91	136	21	11.8293	1	42	59	42	9	66	44	33	11	0.875	.	.	.	0	0	0	0	0	0	0	0	0	0	0
jgi|Schpo1|1460|rpt5	-2.315183	-6.3027585	-0.5067585	.	.	.	reduced_virulence,loss_of_pathogenicity,lethal	PHI:860,PHI:2553,PHI:1566,PHI:4644	0	.	0	.	0	.	0	0.034	0	0	0.01	0	0	48835.76	438	-14.5	4.7227	3	110	202	135	26	219	134	61	73	1.265822785	.	.	.	0	0	0	0	0	0	0	0	0	0	0
jgi|Schpo1|2875|hht2	-2.315183	-0.435787	-0.507787	.	.	.	.	.	0	.	0	.	0	.	0.791	0.221	0	0	0.18	0	0	15356.91	136	21	11.8293	1	42	59	42	9	66	44	33	11	0.875	.	.	.	0	0	0	0	0	0	0	0	0	0	0
jgi|Schpo1|209|SPAC227.12	-2.315183	-1.3825965	-0.5025965	.	.	.	reduced_virulence,loss_of_pathogenicity	PHI:6111,PHI:334,PHI:65,PHI:1015,PHI:2826,PHI:2310,PHI:3514,PHI:311,PHI:4677,PHI:4182,PHI:300	0	.	0	.	0	.	0	0.02	0	0	0.09	0	0	51746.38	462	-4	5.9596	5	137	223	133	51	238	128	65	63	1.141176471	.	.	.	0	0	0	0	0	0	0	0	0	0	0
jgi|Schpo1|3792|hht3	-2.315183	-0.435787	-0.507787	.	.	.	.	.	0	.	0	.	0	.	0.791	0.221	0	0	0.18	0	0	15356.91	136	21	11.8293	1	42	59	42	9	66	44	33	11	0.875	.	.	.	0	0	0	0	0	0	0	0	0	0	0
jgi|Schpo1|2007|nhp2	-2.315183	1.634216	-0.507784	.	.	.	.	.	0	.	0	.	0	.	0.819	0.538	0	0	0.2	0	0	17178.24	154	9	9.7665	2	35	72	45	10	78	55	33	22	1.642857143	.	.	.	0	0	0	0	0	0	0	0	0.01	0.06	0
jgi|Schpo1|3182|SPBC23G7.07c	-2.315183	-1.54115	-0.50915	.	.	.	.	.	0	.	0	.	0	.	0.298	0.53	0	0	0.16	0	0	31625.01	277	4.5	8.2957	5	71	130	78	23	118	82	44	38	3.24137931	.	.	.	0	0	0	0	0	0	0	0	0	0	0
jgi|Schpo1|3329|glo1	-2.315183	-2.6315045	-0.4755045	.	.	.	reduced_virulence,unaffected_pathogenicity	PHI:6509,PHI:414	0	.	0	.	0	.	0.021	0.453	0	0	0.22	0	0	34409.92	302	-2	6.1825	4	75	144	69	45	152	95	49	46	1.846153846	.	.	.	0	0	0	0	0	0	0	0	0.01	0.01	0
jgi|Schpo1|799|pss1	-2.315183	-6.2054945	-0.5054945	.	.	.	.	.	0	.	0	.	0	.	0	0.05	0	0	0.01	0	0	80375.18	720	-24	4.719	4	191	355	231	58	365	221	100	121	1.338129496	.	.	.	0	0	0	0	0	0	0	0	0	0.07	0
jgi|Schpo1|2937|cdc2	-2.315183	-5.476565	-0.508565	.	.	.	reduced_virulence,loss_of_pathogenicity,increased_virulence_(hypervirulence),unaffected_pathogenicity,lethal	PHI:230,PHI:5479,PHI:6315,PHI:1189,PHI:4625,PHI:4626,PHI:2330,PHI:1192,PHI:4942,PHI:266,PHI:4587,PHI:7240,PHI:6084,PHI:4679,PHI:2225,PHI:263,PHI:9201,PHI:2268,PHI:7279,PHI:9481,PHI:1043,PHI:4941,PHI:4057,PHI:1042,PHI:1200,PHI:6317,PHI:308,PHI:1231,PHI:3889,PHI:1213,PHI:2367,PHI:406,PHI:1196,PHI:245,PHI:56,PHI:7117,PHI:1032,PHI:5428,PHI:483,PHI:2272,PHI:7324,PHI:161,PHI:1266,PHI:9453,PHI:149,PHI:2…	0	.	0	.	0	.	0.007	0.165	0	0	0	0	0	34358.53	297	4.5	7.5064	3	63	128	89	37	156	91	50	41	1.727272727	.	.	.	0	0	0	0	0	0	0	0	0	0.01	0
jgi|Schpo1|4125|pku80	-2.315183	-6.1423015	-0.5083015	.	.	.	unaffected_pathogenicity	PHI:4944	0	.	0	.	0	.	0	0.061	0	0	0.01	0	0	79871.25	695	-22.5	4.8054	9	153	325	182	81	331	205	95	110	2.341176471	.	.	.	0	0	0	0	0	0	0	0	0	0.11	0
jgi|Schpo1|5075|SPCC965.12	-2.315183	-6.146364	-0.500364	.	.	.	.	.	0	.	0	.	0	.	0	0.059	0	0	0.02	0	0	47420.86	416	-4.5	5.9132	8	102	200	121	52	213	120	61	59	1.65625	.	.	.	0	0	0	0	0	0	0	0	0	0	0
jgi|Schpo1|4667|sti1	-2.315183	-6.059277	-0.509277	.	.	.	.	.	0	.	0	.	0	.	0	0.075	0	0	0	0	0	65544.91	591	-8.5	5.1912	9	178	285	167	42	289	188	91	97	1.09352518	.	.	.	0	0	0	0	0	0	0	0	0	0	0
jgi|Schpo1|349|rpn6	-2.315183	-5.6078545	-0.5078545	.	.	.	.	.	0	.	0	.	0	.	0	0.15	0	0	0	0	0	47341.27	421	-3	5.9233	3	108	190	146	36	210	117	59	58	1.836065574	.	.	.	0	0	0	0	0	0	0	0	0	0	0
jgi|Schpo1|4140|rpt1	-2.315183	-10.313797	-0.505797	.	.	.	reduced_virulence,lethal	PHI:860,PHI:1566	0	.	0	.	0	.	0	0.032	0	0	0	0	0	48965.08	438	-8	4.9861	7	113	215	129	28	233	137	65	72	1.042553191	.	.	.	0	0	0	0	0	0	0	0	0	0	0
jgi|Schpo1|3935|sat1	-2.315183	-6.2333505	-0.5093505	.	.	.	.	.	0	.	0	.	0	.	0	0.046	0	0	0	0	0	62618.41	550	-6.5	5.6267	9	136	237	144	40	259	171	85	86	1.353658537	.	.	.	0	0	0	0	0	0	0	0	0.06	0.14	0
jgi|Schpo1|5004|twf1	-2.315183	-5.264578	-0.506578	.	.	.	.	.	0	.	0	.	0	.	0	0.207	0	0	0	0	0	36780.86	328	-0.5	6.3057	3	93	159	92	26	150	95	48	47	1.847826087	.	.	.	0	0	0	0	0	0	0	0	0	0.01	0
jgi|Schpo1|5123|SPCC569.03	-2.315183	-5.1042715	-0.5082715	.	.	.	.	.	0	.	0	.	0	.	0	0.234	0	0	0.03	0	0	43299.26	375	-15	4.7157	3	87	157	78	32	168	128	58	70	1.980392157	.	.	.	0	0	0	0	0	0	0	0	0	0	0
jgi|Schpo1|4968|set5	-2.315183	-5.175363	-0.507363	.	.	.	.	.	0	.	0	.	0	.	0.002	0.22	0	0	0.06	0	0	36498.9	319	0.5	6.5615	7	80	139	92	39	164	107	57	50	1.518518519	.	.	.	0	0	0	0	0	0	0	0	0	0.04	0
jgi|Schpo1|4884|SPCC285.03	-2.315183	-6.275703	-0.509703	.	.	.	reduced_virulence,increased_virulence_(hypervirulence),unaffected_pathogenicity,lethal	PHI:7620,PHI:7619,PHI:2549,PHI:7618,PHI:7617,PHI:423,PHI:6510,PHI:8011	0	.	0	.	0	.	0	0.039	0	0	0.01	0	0	68345.09	604	11.5	7.7561	9	151	293	184	60	292	170	96	74	1.534883721	.	.	.	0	0	0	0	0	0	0	0	0	0.01	0
jgi|Schpo1|4539|atg20	-2.315183	-6.343103	-0.505103	.	.	.	.	.	0	.	0	.	0	.	0	0.027	0	0	0	0	0	60193.89	534	2.5	6.6976	9	158	260	136	61	245	137	75	62	1.402439024	.	.	.	0	0	0	0	0	0	0	0	0	0	0
jgi|Schpo1|4194|gal1	-2.315183	-6.251366	-0.503366	.	.	.	.	.	0	.	0	.	0	.	0	0.042	0	0	0.06	0	0	58385.05	519	6	7.2069	6	135	246	151	64	273	138	76	62	1.643678161	.	.	.	0	0	0	0	0	0	0	0	0	0.37	0
jgi|Schpo1|4252|rpl2402	-2.315183	-5.483406	-0.503406	.	.	.	.	.	0	.	0	.	0	.	0	0.17	0	0	0.16	0	0	16911.74	149	33.5	12.1878	1	44	68	44	11	66	57	46	11	1.28125	.	.	.	0	0	0	0	0	0	0	0	0.01	0.01	0
jgi|Schpo1|557|fin1	-2.3155513	-6.2418415	-0.5058415	.	.	.	reduced_virulence,loss_of_pathogenicity,unaffected_pathogenicity,lethal	PHI:2158,PHI:7811,PHI:1230,PHI:428,PHI:1218,PHI:1249,PHI:427,PHI:1194,PHI:417,PHI:4587,PHI:1223,PHI:1239,PHI:6084,PHI:1183,PHI:1031,PHI:9201,PHI:9481,PHI:1043,PHI:3917,PHI:4941,PHI:2120,PHI:1258,PHI:1265,PHI:1200,PHI:3987,PHI:7810,PHI:1213,PHI:1178,PHI:497,PHI:7117	0	.	0	.	0	.	0	0.044	0	0	0	0	0	82689.34	722	21	8.6352	14	183	319	188	69	332	214	123	91	1.603960396	.	.	.	0	0	0	0	0	0	0	0	0	0.07	0
jgi|Schpo1|4079|qrs1	-2.3155513	-11.357058	-0.507058	.	.	.	lethal	PHI:2521	0	.	0	.	0	.	0	0.025	0	0	0.01	0	0	92072.77	811	10	7.7612	13	203	385	222	86	400	250	134	116	1.564285714	.	.	.	0	0	0	0	0	0	0	0	0	0	0
jgi|Schpo1|2146|rgf2	-2.3155513	-5.4530785	-0.5070785	.	.	.	reduced_virulence	PHI:675,PHI:1647	0	.	0	.	0	.	0	0.009	0	0	0.03	0	0	130879.36	1158	45	9.6877	17	322	556	320	128	566	289	174	115	1.74566474	.	.	.	0	0	0	0	0	0	0	0	0	0.15	0
jgi|Schpo1|1229|mug138	-2.3155513	-6.362201	-0.506201	.	.	.	.	.	0	.	0	.	0	.	0	0.024	0	0	0.06	0	0	112144.96	969	-10	5.8214	9	209	423	283	131	490	280	141	139	2.228346457	.	.	.	0	0	0	0	0	0	0	0	0	0.06	0
jgi|Schpo1|1080|myp2	-2.3155513	-5.761056	-0.505056	.	.	.	.	.	0	.	0	.	0	.	0	0.124	0	0	0	0	0	242571.85	2104	2	6.5931	15	480	887	574	195	884	674	350	324	2.515418502	.	.	.	0	0	0	0	0	0	0	0	0	3.3	0
jgi|Schpo1|1363|tea3	-2.3155513	-6.365234	-0.509234	.	.	.	.	.	0	.	0	.	0	.	0	0.024	0	0	0	0	0	127754.76	1125	-24	5.1587	12	306	537	277	117	468	320	155	165	2.106060606	.	.	.	0	0	0	0	0	0	0	0	0	0	0
jgi|Schpo1|2506|SPBC428.12c	-2.316786	-2.0167535	-2.5567535	.	.	.	.	.	0	.	0	.	0	.	0.657	0.433	0	0	0.14	1	0	12915.57	116	-5.5	4.5908	2	36	62	35	13	60	32	14	18	1.125	.	.	.	0	0	0	0	0	0	1	0	2.86	2.87	0
jgi|Schpo1|64|SPAC5H10.10	-2.3190796	-4.1584445	-0.5024445	.	.	.	reduced_virulence	PHI:7917	0	.	0	.	0	.	0	0.224	0	0	0.13	0	0	44983.3	392	-2.5	6.1349	9	94	178	103	58	213	107	55	52	1.579710145	.	.	.	0	0	0	0	0	0	0	0	0	0	0
jgi|Schpo1|482|SPAC22A12.12c	-2.3190796	2.2322615	-0.5037385	.	.	.	unaffected_pathogenicity	PHI:1589	0	.	0	.	0	.	0.888	0.568	0	0	0.09	0	0	26725.73	240	2.5	7.6322	5	69	114	74	20	129	62	33	29	1.454545455	.	.	.	0	0	0	0	0	0	0	0	0	0.07	0
jgi|Schpo1|83|SPAC24B11.05	-2.3190796	-5.308178	-0.502178	.	.	.	.	.	0	.	0	.	0	.	0.017	0.182	0	0	0.12	0	0	26513.55	226	-2.5	6.0363	5	42	91	67	34	124	78	40	38	1.970588235	.	.	.	0	0	0	0	0	0	0	0	0	0.01	0
jgi|Schpo1|3643|dis2	-2.3190796	-5.2787285	-0.4907285	.	.	.	increased_virulence_(hypervirulence),reduced_virulence,unaffected_pathogenicity,lethal	PHI:2382,PHI:6753,PHI:9226,PHI:7562,PHI:8769,PHI:4878,PHI:8588,PHI:5044,PHI:378,PHI:3849,PHI:2361	0	.	0	.	0	.	0.001	0.201	0	0	0.07	0	0	37635.96	327	-4.5	5.4413	11	76	150	82	44	178	91	45	46	1.660377358	.	.	.	0	0	0	0	0	0	0	0	0	0.02	0
jgi|Schpo1|1248|cao1	-2.3190796	-5.229022	-0.499022	.	.	.	reduced_virulence	PHI:2171	0	.	0	.	0	.	0	0.045	0	0	0.15	0	0	81241.17	712	1	6.5449	12	168	348	182	110	381	207	114	93	1.297101449	.	.	.	0	0	0	0	0	0	0	0	0	0.09	0
jgi|Schpo1|4073|SPBC3F6.01c	-2.3190796	-6.198854	-0.504854	.	.	.	increased_virulence_(hypervirulence),reduced_virulence,unaffected_pathogenicity,lethal	PHI:2382,PHI:6753,PHI:8769,PHI:7562,PHI:9226,PHI:4878,PHI:2110,PHI:2063,PHI:8588,PHI:5044,PHI:378,PHI:3849,PHI:2361	0	.	0	.	0	.	0	0.051	0	0	0.01	0	0	53290.57	473	-7	5.5106	8	120	226	132	58	253	137	68	69	1.397849462	.	.	.	0	0	0	0	0	0	0	0	0	0.04	0
jgi|Schpo1|2602|SPBC119.03	-2.3190796	-4.9836765	-0.5016765	.	.	.	.	.	0	.	0	.	0	.	0.012	0.241	0	0	0.01	0	0	30266.84	266	-4.5	5.4356	3	55	115	80	31	150	83	41	42	1.551020408	.	.	.	0	0	0	0	0	0	0	0	0	0.24	0
jgi|Schpo1|4418|yrs1	-2.3190796	-4.9519075	-0.5059075	.	.	.	.	.	0	.	0	.	0	.	0	0.259	0	0	0	0	0	44575.53	401	4	7.8075	3	106	191	128	36	219	111	59	52	1.195121951	.	.	.	0	0	0	0	0	0	0	0	0.02	0.13	0
jgi|Schpo1|724|SPAC105.02c	-2.3191333	-5.7930005	-0.5130005	.	.	.	.	.	0	.	0	.	0	.	0	0.12	0	0	0.15	0	0	18557.56	170	-23	3.8317	5	48	98	48	13	90	49	14	35	0.823529412	.	.	.	0	0	0	0	0	0	0	0	0	0	0
jgi|Schpo1|3135|rpa2	-2.319448	-6.449703	-0.503703	.	.	.	.	.	0	.	0	.	0	.	0	0.009	0	0	0.07	0	0	131687.07	1174	29	8.5579	20	330	574	314	140	640	291	168	123	1.256756757	.	.	.	0	0	0	0	0	0	0	0	0	1.46	0
jgi|Schpo1|137|cip2	-2.3218632	-5.694224	-0.564224	.	.	.	.	.	0	.	0	.	0	.	0	0.145	0	0	0.33	0	0	62068.99	576	7	8.388	0	207	343	153	53	278	119	66	53	0.9765625	.	.	.	0	0	0	0	0	0	0	0	0	0.01	0
jgi|Schpo1|3933|SPBC23E6.06c	-2.3256426	-1.033553	-0.517553	.	.	.	.	.	0	.	0	.	0	.	0.516	0.398	0	0	0.19	0	0	22563.73	204	-7	4.7582	5	61	107	61	15	110	61	28	33	0.951219512	.	.	.	0	0	0	0	0	0	0	0	0	0.01	0
jgi|Schpo1|108|hem14	-2.326823	-3.618655	2.303345	.	.	.	.	.	0	.	0	.	0	.	0	0.013	1	1	0.35	0	0	53461.95	490	20.5	9.8768	7	152	257	147	37	268	100	62	38	1.32	.	.	.	0	0	0	0	0	1	0	0	5.2	5.25	0
jgi|Schpo1|965|ssa1	-2.3319664	-6.211491	-0.511491	.	.	.	.	.	0	.	0	.	0	.	0	0.05	0	0	0.09	0	0	70142.92	644	-16	4.8704	5	199	347	190	47	325	186	87	99	1.134751773	.	.	.	0	0	0	0	0	0	0	0	0	0.01	0
jgi|Schpo1|141|arp3	-2.3319664	-5.7256485	-0.5296485	.	.	.	.	.	0	.	0	.	0	.	0	0.134	0	0	0.06	0	0	47373.29	427	-2.5	6.0623	6	135	227	115	54	227	106	54	52	1.220930233	.	.	.	0	0	0	0	0	0	0	0	0.01	0.72	0
jgi|Schpo1|4091|trp4	-2.332088	-4.875731	-0.519731	.	.	.	.	.	0	.	0	.	0	.	0.002	0.272	0	0	0.27	0	0	37556.35	354	0	6.4945	5	122	197	129	30	207	64	35	29	0.86746988	.	.	.	0	0	0	0	0	0	0	0	0	0.29	0
jgi|Schpo1|2981|rpb1	-2.3323348	-6.343336	-0.523336	.	.	.	.	.	0	.	0	.	0	.	0	0.03	0	0	0.03	0	0	194162.51	1752	-15.5	5.6985	18	533	932	441	171	905	422	211	211	1.085714286	.	.	.	0	0	0	0	0	0	0	0	0	0	0
jgi|Schpo1|823|cyk3	-2.3323348	-8.46737	-2.52137	.	.	.	.	.	0	.	0	.	0	.	0	0.009	0	0	0.08	1	0	98263.04	886	31.5	9.7507	11	273	483	236	83	441	199	120	79	1.156626506	.	.	.	0	0	0	0	0	0	1	0	0	1.27	0
jgi|Schpo1|1446|SPAP32A8.02	-2.332825	-2.7171135	-0.5031135	.	.	.	unaffected_pathogenicity	PHI:9444	0	.	0	.	0	.	0.1	0.531	0	0	0.16	0	0	31832.16	283	-2	6.1632	7	82	142	82	38	148	71	37	34	1.772727273	.	.	.	0	0	0	0	0	0	0	0	0.69	0.72	0
jgi|Schpo1|2626|SPBC577.10	-2.3347337	-2.7404235	-0.5204235	.	.	.	.	.	0	.	0	.	0	.	0.174	0.456	0	0	0.11	0	0	29219.95	262	-6	4.7856	1	81	133	78	31	142	65	30	35	1.127272727	.	.	.	0	0	0	0	0	0	0	0	0.02	0.87	0
jgi|Schpo1|1578|vps29	-2.3401167	4.4936095	-0.5203905	.	.	.	reduced_virulence	PHI:6093	0	.	0	.	0	.	0.969	0.7	0	0	0.22	0	0	20522.89	187	-1	6.0946	3	50	93	65	21	114	45	23	22	1.282051282	.	.	.	0	0	0	0	0	0	0	0	0.03	3.86	0
jgi|Schpo1|586|SPAC3A12.19	-2.3415563	2.649571	-0.752429	.	.	.	.	.	0	.	0	.	0	.	0.984	0.583	0	0	0.42	0	0	10386.95	93	10	10.588	2	32	46	20	14	52	22	17	5	0.739130435	.	.	.	0	0	0	0	0	0	0	0	0	0	0
jgi|Schpo1|4116|SPBC16A3.08c	-2.3426158	-4.739152	-0.515152	.	.	.	.	.	0	.	0	.	0	.	0.088	0.208	0	0	0.18	0	0	30949.28	284	18	10.8947	0	100	165	68	10	115	97	58	39	0.632911392	.	.	.	0	0	0	0	0	0	0	0	0	0	0
jgi|Schpo1|4043|tam13	-2.3429327	2.188052	-0.595948	.	.	.	.	.	0	.	0	.	0	.	0.979	0.485	0	0	0.32	0	0	10171.47	95	1	8.6152	0	33	47	22	4	41	23	12	11	1.764705882	.	.	.	0	0	0	0	0	0	0	0	0	0	0
jgi|Schpo1|2351|SPBPB8B6.03	-2.3441648	-6.417857	-0.501857	.	.	.	.	.	0	.	0	.	0	.	0	0.014	0	0	0.41	0	0	60505.87	547	-1.5	6.1886	12	152	284	173	53	303	122	62	60	1.670103093	.	.	.	0	0	0	0	0	0	0	0	0	0.03	0
jgi|Schpo1|228|rsm24	-2.344352	-4.2795425	-1.0155425	.	.	.	.	.	0	.	0	.	0	.	0.045	0.411	0	0	0.03	0	0	29839.13	258	12	9.77	2	65	113	67	34	117	78	47	31	2.176470588	.	.	.	0	0	0	0	0	0	0	0	0.69	0.69	0
jgi|Schpo1|1839|SPAC23D3.17	-2.346649	2.9660965	-0.3999035	.	.	.	.	.	0	.	0	.	0	.	0.989	0.572	0	0	0.23	0	0	8976.05	78	3.5	9.0205	1	17	42	11	10	34	27	16	11	1.533333333	.	.	.	0	0	0	0	0	0	0	0	0	0	0
jgi|Schpo1|603|SPAC9.06c	-2.3485873	2.715943	-0.512057	.	.	.	.	.	0	.	0	.	0	.	0.879	0.659	0	0	0.47	0	0	22688.25	200	-0.5	6.2272	7	56	95	58	27	113	43	22	21	2.172413793	.	.	.	0	0	0	0	0	0	0	0	0.46	3.2	0
jgi|Schpo1|460|alg10	-2.3488925	-12.0159455	-6.2499455	.	.	.	.	.	0	.	0	.	0	GT59	0	0.039	0	1	0.11	0	1	52278.98	445	17.5	9.5319	6	105	181	157	106	301	59	41	18	2.393442623	.	.	.	1	1	0	0	0	1	11	12	26.8	259.6	0.8
jgi|Schpo1|2705|usp103	-2.349638	3.318846	-0.509154	.	.	.	.	.	0	.	0	.	0	.	0.827	0.811	0	0	0.38	0	0	20478.92	182	12.5	9.8602	3	55	97	43	26	89	35	26	9	1	.	.	.	0	0	0	0	0	0	0	0	0	0.61	0
jgi|Schpo1|833|cid16	-2.3520699	-2.874167	2.891833	.	.	.	.	.	0	.	0	.	0	.	0	0.039	1	1	0.08	0	0	138535	1202	40	9.1463	24	273	513	373	141	599	325	189	136	3.266666667	.	.	.	1	0	0	0	0	1	0	0	0	0.12	0
jgi|Schpo1|2845|slx8	-2.3536353	0.754546	-0.541454	.	.	.	.	.	0	.	0	.	0	.	0.791	0.425	0	0	0.12	0	0	29655.94	269	-6.5	4.9277	9	82	158	65	17	119	70	33	37	1.285714286	.	.	.	0	0	0	0	0	0	0	0	0	0.06	0
jgi|Schpo1|3563|clr1	-2.3537478	-5.1391725	-0.5111725	.	.	.	reduced_virulence	PHI:3867,PHI:8717	0	.	0	.	0	.	0	0.062	0	0	0.14	0	0	136677.45	1238	35	9.2088	18	386	678	301	111	538	302	175	127	1.837837838	.	.	.	0	0	0	0	0	0	0	0	6.96	6.97	0
jgi|Schpo1|2576|SPBC115.03	-2.3542821	-1.5893775	2.7546225	.	.	.	.	.	0	.	0	.	0	GH109	0	0.276	1	1	0.01	0	0	41271.29	368	1	6.6941	5	98	179	108	46	203	95	50	45	1.347222222	.	.	.	0	1	0	0	0	1	0	0	3.05	3.06	0
jgi|Schpo1|3916|SPBC21C3.09c	-2.3557081	2.9284095	-0.9295905	.	.	.	unaffected_pathogenicity	PHI:9188	0	.	0	.	0	.	0.849	0.794	0	0	0.22	0	0	24173.23	221	6.5	9.3747	2	57	114	71	20	130	51	30	21	1.192307692	.	.	.	0	0	0	0	0	0	0	0	0	0.03	0
jgi|Schpo1|1813|his1	-2.3557081	0.2642685	-0.5077315	.	.	.	reduced_virulence	PHI:5109	0	.	0	.	0	.	0.558	0.404	0	0	0.03	0	0	34029.43	310	1.5	6.9559	4	82	160	113	20	170	80	42	38	1.240740741	.	.	.	0	0	0	0	0	0	0	0	1.23	1.54	0
jgi|Schpo1|3495|gcv3	-2.3560083	-6.0964015	-1.0864015	.	.	.	.	.	0	.	0	.	0	.	0.091	0.074	0	0	0.37	0	0	18017.15	169	-7.5	4.515	3	65	102	48	16	86	42	18	24	0.941176471	.	.	.	0	0	0	0	0	0	0	0	0.03	0.04	0
jgi|Schpo1|60|adh4	-2.3560097	-4.9512155	-1.1292155	.	.	.	.	.	0	.	0	.	0	.	0	0.363	0	0	0.34	0	0	45527.3	422	5	7.0465	9	137	229	138	43	239	101	57	44	1.060606061	.	.	.	0	0	0	0	0	0	0	0	0.01	0.72	0
jgi|Schpo1|991|SPAC17G8.06c	-2.3560097	-5.4698085	-1.0458085	.	.	.	reduced_virulence,unaffected_pathogenicity	PHI:2638,PHI:2639,PHI:6698	0	.	0	.	0	.	0	0.096	0	0	0.2	0	0	63926.65	598	11.5	8.5197	11	209	320	175	45	343	138	77	61	0.946308725	.	.	.	0	0	0	0	0	0	0	0	0	0.28	0
jgi|Schpo1|4571|ade10	-2.3570173	-6.456548	-0.522548	.	.	.	.	.	0	.	0	.	0	.	0	0.011	0	0	0.03	0	0	64123.4	585	2	6.7675	9	178	309	193	60	329	152	80	72	1.029850746	.	.	.	0	0	0	0	0	0	0	0	0	0	0
jgi|Schpo1|1811|zip1	-2.3570454	-4.97125	-0.57925	.	.	.	.	.	0	.	0	.	0	.	0.001	0.267	0	0	0.09	0	0	36188.99	330	-1.5	5.8557	0	109	182	85	23	134	78	39	39	1.375	.	.	.	0	0	0	0	0	0	0	0	0	0	0
jgi|Schpo1|1912|vma2	-2.3573413	-1.427911	-0.499911	.	.	.	increased_virulence_(hypervirulence),reduced_virulence,unaffected_pathogenicity	PHI:6706,PHI:3411,PHI:624,PHI:6995,PHI:9332,PHI:7902,PHI:4613,PHI:645,PHI:9184,PHI:8301	0	.	0	.	0	.	0	0.012	0	0	0.26	0	0	55841.19	503	-10.5	4.9797	1	143	256	153	49	269	122	58	64	1.257425743	.	.	.	0	0	0	0	0	0	0	0	0.01	0.01	0
jgi|Schpo1|2327|SPAC186.08c	-2.3584673	-2.7149785	-0.5469785	.	.	.	reduced_virulence,unaffected_pathogenicity	PHI:2959,PHI:4139,PHI:4140	0	.	0	.	0	.	0.047	0.425	0	0	0.14	0	0	35591.66	330	-2	5.9868	4	110	175	118	26	176	87	44	43	1.378787879	.	.	.	0	0	0	0	0	0	0	0	18.27	18.5	0
jgi|Schpo1|3602|SPBC30D10.09c	-2.3599107	-7.6196235	-6.5216235	.	.	.	.	.	0	.	0	.	0	.	0.405	0.412	0	1	0.04	0	1	24402.52	217	7	9.668	2	64	100	77	26	125	42	25	17	1.473684211	.	.	.	1	1	0	0	0	0	4	3	24.55	61.59	0.565217391
jgi|Schpo1|1147|mrpl9	-2.3603566	-5.80239	-0.94239	.	.	.	.	.	0	.	0	.	0	.	0.001	0.189	0	0	0.42	0	0	28566.96	259	28.5	11.166	1	82	137	69	30	135	66	50	16	1.086206897	.	.	.	0	0	0	0	0	0	0	0	0	0	0
jgi|Schpo1|4045|SPBC56F2.05c	-2.3652642	-6.145855	-0.559855	.	.	.	.	.	0	.	0	.	0	.	0	0.069	0	0	0.48	0	0	42193.06	397	22.5	10.0023	9	155	265	92	28	185	75	51	24	0.804347826	.	.	.	0	0	0	0	0	0	0	0	0.04	0.04	0
jgi|Schpo1|5077|SPCC965.14c	-2.3691936	5.399072	-0.508928	.	.	.	reduced_virulence,unaffected_pathogenicity	PHI:7751	0	.	0	.	0	.	0.977	0.841	0	0	0.04	0	0	17882.25	162	-4	5.0207	5	51	83	45	14	86	44	21	23	1.088235294	.	.	.	0	0	0	0	0	0	0	0	0	0.44	0
jgi|Schpo1|2086|tam3	-2.3698835	1.0454265	-3.0225735	.	.	.	.	.	0	.	0	.	0	.	0.967	0.711	0	0	0.29	1	0	7882.91	69	0.5	7.0099	0	18	33	20	9	35	21	11	10	1.4	.	.	.	0	0	0	0	0	0	1	1	21.26	21.26	0
jgi|Schpo1|1551|SPAC8C9.11	-2.3720999	-1.0809275	-0.6009275	.	.	.	.	.	0	.	0	.	0	.	0.294	0.626	0	0	0.16	0	0	9527.96	84	0	6.4704	2	20	34	27	9	43	20	11	9	1.5	.	.	.	0	0	0	0	0	0	0	0	0	0	0
jgi|Schpo1|3207|rec15	-2.3720999	-2.978758	-0.548758	.	.	.	.	.	0	.	0	.	0	.	0.001	0.594	0	0	0.34	0	0	20507.29	180	4.5	9.4101	2	51	81	46	8	70	39	22	17	2.333333333	.	.	.	0	0	0	0	0	0	0	0	0	0	0
jgi|Schpo1|922|atg12	-2.3720999	8.4021805	-0.6058195	.	.	.	loss_of_pathogenicity,unaffected_pathogenicity	PHI:2079,PHI:3670	0	.	0	.	0	.	0.991	0.677	0	0	0.07	0	0	15154.22	132	-1.5	5.255	1	29	60	39	12	63	35	17	18	2.411764706	.	.	.	0	0	0	0	0	0	0	0	0	0.01	0
jgi|Schpo1|3633|ypt7	-2.3720999	1.223634	-0.630366	.	.	.	reduced_virulence,loss_of_pathogenicity,increased_virulence_(hypervirulence),unaffected_pathogenicity,lethal	PHI:7010,PHI:507,PHI:3835,PHI:6950,PHI:1036,PHI:339,PHI:7134,PHI:3831,PHI:1119,PHI:449,PHI:3834,PHI:2052,PHI:471,PHI:8035,PHI:3280,PHI:7133,PHI:7009,PHI:2054,PHI:3623,PHI:8036,PHI:182,PHI:270,PHI:62,PHI:8752,PHI:787,PHI:861,PHI:269,PHI:4990,PHI:7012,PHI:3832,PHI:6703,PHI:317,PHI:3833,PHI:780,PHI:4736,PHI:1061,PHI:3478,PHI:3279,PHI:808	0	.	0	.	0	.	0.694	0.615	0	0	0.15	0	0	22994.17	205	-6	4.7241	5	58	103	60	22	105	57	26	31	1.666666667	.	.	.	0	0	0	0	0	0	0	0	0.09	0.09	0
jgi|Schpo1|4208|new22	-2.3720999	2.6447325	-0.3792675	.	.	.	.	.	0	.	0	.	0	.	0.899	0.605	0	0	0.12	0	0	9054.27	78	-2	5.005	2	15	35	16	8	38	21	10	11	1.75	.	.	.	0	0	0	0	0	0	0	0	0	0	0
jgi|Schpo1|213|psf3	-2.3720999	1.5763855	-0.5116145	.	.	.	.	.	0	.	0	.	0	.	0.748	0.6	0	0	0.27	0	0	18531.01	166	0	6.4897	1	46	85	52	20	84	36	20	16	1.538461538	.	.	.	0	0	0	0	0	0	0	0	1	1.3	0
jgi|Schpo1|1181|dlc1	-2.3720999	2.339373	-0.492627	.	.	.	.	.	0	.	0	.	0	.	0.851	0.621	0	0	0.2	0	0	12254.01	111	-4.5	4.6741	4	35	57	36	9	58	29	13	16	1.3	.	.	.	0	0	0	0	0	0	0	0	0	0	0
jgi|Schpo1|3420|fma1	-2.372686	1.6287455	-0.4432545	.	.	.	effector_(plant_avirulence_determinant)	PHI:9334	0	.	0	.	0	.	0.002	0.51	0	0	0.13	0	0	42138.99	379	9	7.5548	17	113	204	97	44	201	103	60	43	1.175	.	.	.	0	0	0	0	0	0	0	0	0	0	0
jgi|Schpo1|3757|sbh1	-2.374112	-3.3306585	-2.9886585	.	.	.	.	.	0	.	0	.	0	.	0.787	0.156	0	0	0.55	1	0	10444.06	102	8.5	11.0818	0	43	64	36	6	58	21	15	6	0.709677419	.	.	.	0	0	0	0	0	0	1	1	0.02	21.81	0
jgi|Schpo1|933|SPAC18G6.09c	-2.3741922	-6.0048535	-0.5388535	.	.	.	.	.	0	.	0	.	0	.	0.001	0.088	0	0	0.32	0	0	33345.68	312	17	10.3854	2	118	194	60	35	141	62	43	19	1.042857143	.	.	.	0	0	0	0	0	0	0	0	0.03	0.03	0
jgi|Schpo1|5007|SPCC126.09	-2.3753147	-12.162155	-6.654155	.	.	.	.	.	0	.	0	.	0	.	0	0.082	0	1	0.22	0	1	42876.11	389	1	6.5674	11	135	197	115	70	224	74	43	31	1.409090909	.	.	.	1	0	0	0	0	0	7	7	33.8	149.09	0.85
jgi|Schpo1|1556|mug63	-2.3759966	3.07692	-0.52908	.	.	.	.	.	0	.	0	.	0	.	0.856	0.745	0	0	0.17	0	0	21454.25	188	-0.5	6.328	4	54	92	49	35	110	44	23	21	1.3	.	.	.	0	0	0	0	0	0	0	0	0	0.68	0
jgi|Schpo1|3618|arc3	-2.3759966	3.7903595	-0.6256405	.	.	.	.	.	0	.	0	.	0	.	0.983	0.753	0	0	0.11	0	0	19843.77	174	3.5	8.1163	4	50	82	47	25	99	39	22	17	1.243243243	.	.	.	0	0	0	0	0	0	0	0	0.04	0.29	0
jgi|Schpo1|1548|rps5	-2.3763504	4.4695445	-0.5404555	.	.	.	.	.	0	.	0	.	0	.	0.991	0.844	0	0	0.32	0	0	22224.63	203	12	10.5863	3	63	106	69	12	105	53	33	20	1.261904762	.	.	.	0	0	0	0	0	0	0	0	0	0.01	0
jgi|Schpo1|1833|arp42	-2.3766258	-6.241055	-0.511055	.	.	.	.	.	0	.	0	.	0	.	0	0.045	0	0	0.04	0	0	47100.32	424	-7.5	5.0713	4	123	219	125	45	226	96	46	50	1.178571429	.	.	.	0	0	0	0	0	0	0	0	0	0.01	0
jgi|Schpo1|1982|SPAC1834.13	-2.3770895	-1.7613375	-0.9213375	.	.	.	.	.	0	.	0	.	0	.	0.592	0.268	0	0	0.29	0	0	8521.01	78	5.5	10.5585	1	24	43	28	7	46	16	11	5	1	.	.	.	0	0	0	0	0	0	0	0	0.07	0.22	0
jgi|Schpo1|496|ubc6	-2.3781912	0.273868	-2.958132	.	.	.	reduced_virulence	PHI:6927,PHI:8743	0	.	0	.	0	.	0.537	0.835	0	0	0.1	1	0	25659.48	227	5	8.9028	2	65	113	60	30	123	53	30	23	1.361702128	.	.	.	0	0	0	0	0	0	1	1	0	20.15	0
jgi|Schpo1|2124|SPAC22E12.03c	-2.3781912	4.0683715	-0.5096285	.	.	.	.	.	0	.	0	.	0	.	0.944	0.819	0	0	0.13	0	0	21078.32	191	1.5	7.7926	2	54	96	55	19	109	46	24	22	1.261904762	.	.	.	0	0	0	0	0	0	0	0	0	0.06	0
jgi|Schpo1|1531|SPAC17G6.15c	-2.3806508	-11.0569985	-6.9709985	.	.	.	.	.	0	.	0	.	0	.	0.003	0.316	0	0	0.21	0	1	35447.29	322	13.5	10.2355	2	95	169	107	30	181	64	40	24	1.15625	.	.	.	0	0	0	0	0	0	4	5	0	95.56	0
jgi|Schpo1|4798|SPCC777.06c	-2.3876696	0.5450175	2.7410175	.	.	.	.	.	0	.	0	.	0	.	0.127	0.507	1	1	0.22	0	0	33805.66	301	2	6.7266	8	82	157	77	45	161	81	45	36	1.54	.	.	.	0	0	0	0	0	1	0	0	0.01	0.01	0
jgi|Schpo1|928|ypt3	-2.389269	3.1432865	-0.7387135	.	.	.	reduced_virulence,loss_of_pathogenicity,increased_virulence_(hypervirulence),unaffected_pathogenicity,lethal	PHI:787,PHI:507,PHI:3835,PHI:6950,PHI:1036,PHI:7134,PHI:339,PHI:269,PHI:3831,PHI:3832,PHI:1119,PHI:6703,PHI:449,PHI:3834,PHI:2052,PHI:471,PHI:317,PHI:8035,PHI:3280,PHI:7133,PHI:780,PHI:3833,PHI:4736,PHI:2054,PHI:7009,PHI:3623,PHI:8752,PHI:8036,PHI:1061,PHI:7011,PHI:3279,PHI:182,PHI:3478,PHI:270,PHI:62,PHI:808,PHI:861	0	.	0	.	0	.	0.901	0.746	0	0	0.04	0	0	23860.86	214	-4.5	4.9501	3	66	110	65	20	104	55	26	29	1.705882353	.	.	.	0	0	0	0	0	0	0	0	0.02	0.08	0
jgi|Schpo1|3639|iqw1	-2.389547	-6.2375025	-0.5315025	.	.	.	.	.	0	.	0	.	0	.	0	0.049	0	0	0.2	0	0	92498.86	809	-19.5	5.0331	19	226	429	183	115	390	206	99	107	1.866071429	.	.	.	0	0	0	0	0	0	0	0	0	0.06	0
jgi|Schpo1|4768|SPCC584.01c	-2.3968627	-5.2530505	-0.5830505	.	.	.	reduced_virulence	PHI:8574	0	.	0	.	0	.	0	0.055	0	0	0.07	0	0	111352.85	1006	-8.5	5.9341	9	294	529	344	115	541	240	122	118	1.288043478	.	.	.	0	0	0	0	0	0	0	0	0	2.35	0
jgi|Schpo1|71|tim8	-2.397752	3.8928635	-0.9131365	.	.	.	.	.	0	.	0	.	0	.	0.987	0.814	0	0	0.15	0	0	9987.36	87	-1	5.6949	5	23	36	21	7	36	26	13	13	2.888888889	.	.	.	0	0	0	0	0	0	0	0	0	0	0
jgi|Schpo1|3708|SPBC17D11.08	-2.402804	-1.44085	-0.53685	.	.	.	reduced_virulence,loss_of_pathogenicity	PHI:2155,PHI:797,PHI:772	0	.	0	.	0	.	0	0.016	0	0	0.3	0	0	47742.63	435	-6.5	5.24	6	141	255	120	45	221	94	46	48	1.126582278	.	.	.	0	0	0	0	0	0	0	0	0.01	0.01	0
jgi|Schpo1|2052|nup37	-2.4034226	-5.870456	-0.566456	.	.	.	.	.	0	.	0	.	0	.	0	0.116	0	0	0.56	0	0	42776.31	391	-8	5.094	11	130	216	114	42	210	64	31	33	1.275362319	.	.	.	0	0	0	0	0	0	0	0	0	0.03	0
jgi|Schpo1|1722|SPAC23A1.07	-2.4037864	-3.981993	-2.619993	.	.	.	.	.	0	.	0	.	0	.	0.353	0.42	0	0	0.22	1	0	28214.19	251	10.5	8.8323	11	83	117	80	26	142	48	30	18	1.694444444	.	.	.	0	0	0	0	0	0	1	1	0.02	28.72	0
jgi|Schpo1|4020|SPBC215.13	-2.4042976	-3.660479	2.267521	.	.	.	.	.	0	.	0	.	0	.	0	0.012	1	1	0.74	1	0	53362.11	534	0	6.4906	2	346	401	93	40	162	42	23	19	1.245283019	0	0	0	1	1	1	1	0	1	1	1	19.24	21.02	0.695652174
jgi|Schpo1|4322|mrps8	-2.4067497	3.8784565	-0.7715435	.	.	.	.	.	0	.	0	.	0	.	0.947	0.828	0	0	0.37	0	0	16937.69	152	13	10.4631	3	41	75	49	17	83	36	26	10	1.392857143	.	.	.	0	0	0	0	0	0	0	0	0.14	0.14	0
jgi|Schpo1|2454|SPBC1271.14	-2.412081	-5.005283	-0.857283	.	.	.	reduced_virulence	PHI:5234	0	.	0	.	0	.	0	0.142	0	0	0.62	0	0	47287.38	445	-1.5	6.0606	8	170	267	144	38	246	93	47	46	0.926605505	.	.	.	0	0	0	0	0	0	0	0	0	0.16	0
jgi|Schpo1|577|erg2	-2.4124641	0.203581	0.275581	.	.	.	.	.	0	.	0	.	0	.	0.488	0.5	1	1	0.33	1	0	24671.38	219	-1	6.2866	1	64	100	65	41	136	43	23	20	1.212765957	.	.	.	1	0	0	0	0	0	1	0	16.55	36.04	0
jgi|Schpo1|792|gar2	-2.4131572	-6.46975	-0.53575	.	.	.	.	.	0	.	0	.	0	.	0	0.011	0	0	0.05	0	0	52987.59	500	-20.5	4.6265	4	212	294	75	24	174	170	75	95	1.020618557	.	.	.	0	0	0	0	0	0	0	0	0	0	0
jgi|Schpo1|4295|lat1	-2.4145553	-2.6539455	2.1580545	.	.	.	unaffected_pathogenicity	PHI:7353	0	.	0	.	0	.	0	0.198	1	1	0.08	0	0	52060.74	483	5	8.2207	3	155	270	159	29	260	120	64	56	0.982758621	.	.	.	0	0	0	0	0	1	0	0	0.04	0.09	0
jgi|Schpo1|925|SPAC1327.01c	-2.4186704	-3.0317955	2.6922045	.	.	.	unaffected_pathogenicity	PHI:1998,PHI:1819,PHI:1823,PHI:1818	0	.	0	.	0	.	0	0.046	1	1	0.24	0	0	107808.61	977	9	6.9395	17	314	547	261	110	478	203	115	88	1.17032967	.	.	.	0	0	0	0	0	1	0	0	0	0.12	0
jgi|Schpo1|1766|SPAC25B8.19c	-2.420471	-5.91525	-0.53325	.	.	.	unaffected_pathogenicity	PHI:1438	0	.	0	.	0	.	0	0.103	0	0	0.57	0	0	55066.28	522	10	7.4366	10	204	351	133	51	256	81	51	30	0.72027972	.	.	.	0	0	0	0	0	0	0	0	0.01	0.23	0
jgi|Schpo1|2239|ofd2	-2.4205964	-5.8190065	-0.5030065	.	.	.	.	.	0	.	0	.	0	.	0.002	0.112	0	0	0.18	0	0	25991.5	225	-12	4.4732	2	47	100	60	32	121	61	26	35	1.852941176	.	.	.	0	0	0	0	0	0	0	0	0	0.17	0
jgi|Schpo1|3226|SPBC14C8.04	-2.4217098	3.343777	-0.918223	.	.	.	loss_of_pathogenicity	PHI:3976	0	.	0	.	0	.	0.472	0.405	0	0	0.02	0	0	31834.36	289	-1	6.2462	5	88	155	99	20	152	74	38	36	0.862068966	.	.	.	0	0	0	0	0	0	0	0	0.01	0.01	0
jgi|Schpo1|3178|ctr6	-2.42469	-5.268251	-6.708251	.	.	.	.	.	0	.	0	.	0	.	0.839	0.401	0	0	0.23	0	1	16747.49	148	9.5	9.1585	5	49	66	45	26	87	27	20	7	1.541666667	.	.	.	0	0	0	0	0	0	3	2	22.07	47.23	0
jgi|Schpo1|3477|rum1	-2.4253068	-4.0818505	-0.5298505	.	.	.	.	.	0	.	0	.	0	.	0.184	0.224	0	0	0.29	0	0	25288.59	230	8	10.0088	2	68	131	43	15	106	55	32	23	1.040816327	.	.	.	0	0	0	0	0	0	0	0	0	0	0
jgi|Schpo1|1690|SPAC27E2.12	-2.4280338	0.669849	-2.840151	.	.	.	.	.	0	.	0	.	0	.	1	0.585	0	0	0.32	1	0	8703.49	76	4	8.0833	8	23	34	27	12	53	11	8	3	1.636363636	.	.	.	0	0	0	0	0	0	1	1	22.54	22.57	0
jgi|Schpo1|3604|SPBC30D10.07c	-2.4284072	-6.634166	-0.688166	.	.	.	.	.	0	.	0	.	0	.	0	0.009	0	0	0.63	0	0	70631.72	631	5	7.6093	8	172	320	181	79	349	139	74	65	1.628318584	.	.	.	0	0	0	0	0	0	0	0	0.78	7.55	0
jgi|Schpo1|2288|SPAC29B12.11c	-2.4295707	3.2511495	-0.5228505	.	.	.	.	.	0	.	0	.	0	.	0.88	0.749	0	0	0.34	0	0	19704.31	174	-5.5	4.665	7	44	91	42	22	93	40	18	22	1.533333333	.	.	.	0	0	0	0	0	0	0	0	0	0.02	0
jgi|Schpo1|2402|SPBC660.05	-2.4327571	1.5318695	-0.9221305	.	.	.	.	.	0	.	0	.	0	.	0.999	0.41	0	0	0.48	0	0	15134.08	143	11	10.6	0	53	83	27	22	97	26	20	6	0.35	.	.	.	0	0	0	0	0	0	0	0	0.01	5.98	0
jgi|Schpo1|1702|cda1	-2.433209	-3.971292	-0.515292	.	.	.	.	.	0	.	0	.	0	CE4	0.004	0.42	0	0	0.1	0	0	36206.8	320	-4.5	5.4626	7	90	164	78	45	177	87	43	44	1.041666667	.	.	.	0	0	0	0	0	0	0	0	0	0	0
jgi|Schpo1|3896|sar1	-2.4363625	2.5620065	-0.4599935	.	.	.	reduced_virulence,unaffected_pathogenicity	PHI:7010,PHI:7009,PHI:7011,PHI:7012	0	.	0	.	0	.	0.797	0.54	0	0	0.09	0	0	21279.81	190	-1	6.0978	3	49	87	65	23	118	45	23	22	1.048780488	.	.	.	0	0	0	0	0	0	0	0	0.21	0.21	0
jgi|Schpo1|3197|rpl401	-2.4400697	-5.9518365	-0.5878365	.	.	.	.	.	0	.	0	.	0	.	0	0.106	0	0	0.29	0	0	39910.22	363	41.5	11.386	1	107	191	123	32	193	98	72	26	1.082352941	.	.	.	0	0	0	0	0	0	0	0	0	0.23	0
jgi|Schpo1|945|rnh201	-2.44169	-4.892206	-0.518206	.	.	.	.	.	0	.	0	.	0	.	0	0.271	0	0	0.06	0	0	36808.19	326	-5.5	5.1341	4	93	172	83	37	154	89	43	46	1.673076923	.	.	.	0	0	0	0	0	0	0	0	0	0.04	0
jgi|Schpo1|1424|dph1	-2.441951	-3.357065	-0.567065	.	.	.	.	.	0	.	0	.	0	.	0.001	0.534	0	0	0.49	0	0	36819.39	354	-7	4.746	0	127	208	109	18	206	59	27	32	0.575221239	.	.	.	0	0	0	0	0	0	0	0	0	7.11	0
jgi|Schpo1|4647|meu8	-2.4434304	-1.213074	-0.519074	.	.	.	reduced_virulence,loss_of_pathogenicity,unaffected_pathogenicity	PHI:7520,PHI:7788,PHI:7787,PHI:9180,PHI:2145,PHI:3914	0	.	0	.	0	.	0	0.051	0	0	0.2	0	0	54144.46	500	-2.5	6.0622	13	157	268	166	51	302	104	53	51	1.107438017	.	.	.	0	0	0	0	0	0	0	0	0	0.01	0
jgi|Schpo1|3281|bhd1	-2.445209	-6.3849985	-0.6069985	.	.	.	.	.	0	.	0	.	0	.	0	0.037	0	0	0.24	0	0	40799.47	367	4.5	7.3729	9	128	204	84	45	167	79	44	35	1.755102041	.	.	.	0	0	0	0	0	0	0	0	0	0.03	0
jgi|Schpo1|135|taf9	-2.4477234	-3.0795805	-0.5775805	.	.	.	.	.	0	.	0	.	0	.	0.116	0.467	0	0	0.03	0	0	18447.75	163	-2	5.639	1	39	77	40	15	76	40	20	20	1.25	.	.	.	0	0	0	0	0	0	0	0	0.84	0.84	0
jgi|Schpo1|5062|SPCC1840.09	-2.4479027	-0.187784	-0.725784	.	.	.	reduced_virulence	PHI:6146	0	.	0	.	0	.	0.316	0.607	0	0	0.12	0	0	29919.38	276	9.5	9.81	2	85	148	91	23	151	66	39	27	1.123076923	.	.	.	0	0	0	0	0	0	0	0	0.03	0.07	0
jgi|Schpo1|4459|SPCC16C4.21	-2.44887	3.074746	-0.441254	.	.	.	.	.	0	.	0	.	0	.	0.977	0.609	0	0	0.49	0	0	9134.65	81	6	9.5208	2	23	42	24	11	43	20	14	6	1.285714286	.	.	.	0	0	0	0	0	0	0	0	0.02	0.02	0
jgi|Schpo1|342|ies4	-2.4498725	-1.1677755	-0.5137755	.	.	.	.	.	0	.	0	.	0	.	0.564	0.327	0	0	0.02	0	0	21142.24	194	10	10.5508	1	65	106	49	9	93	53	32	21	0.765957447	.	.	.	0	0	0	0	0	0	0	0	0	0.01	0
jgi|Schpo1|2593|SPBC947.01	-2.4525154	-6.169603	-0.541603	.	.	.	reduced_virulence,loss_of_pathogenicity,lethal	PHI:860,PHI:2553,PHI:4644,PHI:1566	0	.	0	.	0	.	0	0.062	0	0	0.06	0	0	71732.65	660	16	8.9717	7	244	374	177	57	316	150	87	63	0.881118881	.	.	.	0	0	0	0	0	0	0	0	0	0.01	0
jgi|Schpo1|1863|sfp1	-2.4525154	-6.2876975	-0.5816975	.	.	.	.	.	0	.	0	.	0	.	0	0.049	0	0	0.16	0	0	48225.55	442	-1.5	6.3677	8	148	262	111	52	216	98	53	45	0.947916667	.	.	.	0	0	0	0	0	0	0	0	0	0	0
jgi|Schpo1|2780|wis1	-2.4525154	-6.0781335	-0.5461335	.	.	.	loss_of_pathogenicity,unaffected_pathogenicity,effector_(plant_avirulence_determinant),lethal,reduced_virulence,increased_virulence_(hypervirulence)	PHI:230,PHI:5479,PHI:6315,PHI:1190,PHI:4680,PHI:1235,PHI:1189,PHI:4626,PHI:2330,PHI:1179,PHI:4587,PHI:4942,PHI:7240,PHI:2225,PHI:2268,PHI:9481,PHI:4941,PHI:4057,PHI:1200,PHI:3987,PHI:308,PHI:3889,PHI:1213,PHI:1082,PHI:245,PHI:406,PHI:1203,PHI:56,PHI:483,PHI:161,PHI:1266,PHI:1072,PHI:1194,PHI:2224,PHI:417,PHI:1233,PHI:402,PHI:3988,PHI:1223,PHI:2810,PHI:7392,PHI:9220,PHI:448,PHI:6622,PHI:4028,PHI:5…	0	.	0	.	0	.	0	0.078	0	0	0.26	0	0	64762.25	605	13.5	9.39	6	206	359	158	42	313	121	69	52	0.949640288	.	.	.	0	0	0	0	0	0	0	0	0	0.47	0
jgi|Schpo1|179|fep1	-2.4525154	-5.3047565	-0.5927565	.	.	.	reduced_virulence	PHI:3292	0	.	0	.	0	.	0	0.048	0	0	0.29	0	0	60611.24	564	18.5	8.6934	14	199	342	117	43	259	113	70	43	0.936507937	.	.	.	0	0	0	0	0	0	0	0	0	0	0
jgi|Schpo1|3345|pim1	-2.4525154	-6.2900595	-0.5900595	.	.	.	.	.	0	.	0	.	0	.	0	0.05	0	0	0.2	0	0	58349.32	539	-8	5.3199	7	176	312	147	35	264	149	73	76	0.964285714	.	.	.	0	0	0	0	0	0	0	0	0	0.04	0
jgi|Schpo1|4964|SPCC1739.01	-2.453638	-6.049709	-0.553709	.	.	.	.	.	0	.	0	.	0	.	0	0.084	0	0	0.49	0	0	57978.38	547	19.5	10.1289	7	226	353	114	38	246	94	58	36	0.98245614	.	.	.	0	0	0	0	0	0	0	0	0	0	0
jgi|Schpo1|3568|SPBC15D4.02	-2.455524	-6.56625	-0.71025	.	.	.	.	.	0	.	0	.	0	.	0	0.024	0	0	0.31	0	0	59641.52	547	19.5	8.7136	15	179	309	164	54	301	96	62	34	0.844262295	.	.	.	0	0	0	0	0	0	0	0	0	0.96	0
jgi|Schpo1|5071|alr1	-2.4575377	-4.3795475	-0.5215475	.	.	.	.	.	0	.	0	.	0	.	0	0.357	0	0	0.5	0	0	41585.09	375	6.5	7.8323	4	99	191	116	46	217	88	50	38	1.438356164	.	.	.	0	0	0	0	0	0	0	0	0.11	0.54	0
jgi|Schpo1|3164|SPBC18E5.01	-2.4621956	-5.353005	-0.511005	.	.	.	.	.	0	.	0	.	0	.	0.003	0.19	0	0	0.07	0	0	38220.66	342	-4.5	6.0373	10	93	183	99	44	184	94	49	45	1.081967213	.	.	.	0	0	0	0	0	0	0	0	0	0.01	0
jgi|Schpo1|2412|SPBC660.15	-2.4626186	-6.352237	-0.520237	.	.	.	.	.	0	.	0	.	0	.	0	0.028	0	0	0.09	0	0	52818.25	474	-23	4.544	3	147	255	71	54	220	138	60	78	0.869565217	.	.	.	0	0	0	0	0	0	0	0	0	0.02	0
jgi|Schpo1|1475|SPAC328.05	-2.4626186	-5.5202025	-0.5222025	.	.	.	.	.	0	.	0	.	0	.	0	0.167	0	0	0.09	0	0	51594.03	464	4	7.0049	4	138	246	113	53	239	105	58	47	1.095744681	.	.	.	0	0	0	0	0	0	0	0	0	0.27	0
jgi|Schpo1|693|SPAC343.14c	-2.4626186	-5.431219	-0.511219	.	.	.	.	.	0	.	0	.	0	.	0	0.18	0	0	0.12	0	0	43221.42	393	-0.5	6.4146	3	117	207	129	33	206	88	46	42	1.388059701	.	.	.	0	0	0	0	0	0	0	0	0.01	0.9	0
jgi|Schpo1|404|pro1	-2.4626186	-5.8288645	-0.5128645	.	.	.	.	.	0	.	0	.	0	.	0	0.114	0	0	0.01	0	0	48706.84	451	1.5	6.7665	5	141	244	158	31	239	116	61	55	1.181818182	.	.	.	0	0	0	0	0	0	0	0	0	0.01	0
jgi|Schpo1|631|pabp	-2.4626186	-11.1681	-0.5221	.	.	.	lethal	PHI:2544	0	.	0	.	0	.	0	0.059	0	0	0.05	0	0	71512.7	653	-12.5	5.0402	5	192	345	177	55	346	172	82	90	0.9	.	.	.	0	0	0	0	0	0	0	0	0	0.02	0
jgi|Schpo1|4159|chr4	-2.4626186	-6.3467835	-0.5207835	.	.	.	.	.	0	.	0	.	0	.	0	0.029	0	0	0.09	0	0	70015.92	633	-20	4.8341	6	198	339	181	73	322	155	72	83	1.06870229	.	.	.	0	0	0	0	0	0	0	0	0	0.01	0
jgi|Schpo1|507|mug134	-2.462849	2.7554845	3.7154845	.	.	.	.	.	0	.	0	.	0	.	0.492	0.348	1	1	0.02	0	0	15441.4	139	8.5	10.3324	1	44	72	31	9	58	42	26	16	1.16	.	.	.	0	1	0	0	0	1	0	0	0	0	0
jgi|Schpo1|4533|utp13	-2.462987	-1.4701105	-0.5301105	.	.	.	reduced_virulence,loss_of_pathogenicity	PHI:6111,PHI:4677,PHI:3514,PHI:4182	0	.	0	.	0	.	0	0.01	0	0	0.18	0	0	85872.28	777	-5	6.1342	7	241	412	252	79	400	198	102	96	1.212121212	.	.	.	0	0	0	0	0	0	0	0	0	0.01	0
jgi|Schpo1|464|met9	-2.464726	-1.2301495	-0.4941495	.	.	.	reduced_virulence,loss_of_pathogenicity,unaffected_pathogenicity	PHI:3823,PHI:3824,PHI:9325,PHI:2734	0	.	0	.	0	.	0	0.044	0	0	0.16	0	0	69012.17	603	-13.5	4.968	7	152	302	155	79	316	162	77	85	1.595959596	.	.	.	0	0	0	0	0	0	0	0	0	0.04	0
jgi|Schpo1|1234|SPACUNK4.08	-2.465642	-7.3992335	-2.5732335	.	.	.	reduced_virulence	PHI:4103	0	.	0	.	0	CE1	0	0.029	0	0	0.48	1	0	91304.63	793	-25.5	4.7599	4	200	403	196	141	409	188	87	101	1.912280702	.	.	.	0	0	0	0	0	0	1	1	17.25	17.25	0
jgi|Schpo1|2691|sds23	-2.4661376	-5.050443	-0.548443	.	.	.	reduced_virulence	PHI:4842,PHI:4843	0	.	0	.	0	.	0	0.083	0	0	0.22	0	0	44288.42	408	8.5	8.4883	4	137	226	129	38	212	88	51	37	1.126582278	.	.	.	0	0	0	0	0	0	0	0	0	0.07	0
jgi|Schpo1|498|mug94	-2.4677758	3.737648	-0.492352	.	.	.	.	.	0	.	0	.	0	.	0.998	0.707	0	0	0.26	0	0	21531.98	188	2.5	7.5121	8	43	84	53	23	103	38	21	17	2.44	.	.	.	0	0	0	0	0	0	0	0	0.02	0.03	0
jgi|Schpo1|3084|SPBC3H7.04	-2.4677758	4.239503	-0.766497	.	.	.	increased_virulence_(hypervirulence),reduced_virulence	PHI:8634,PHI:9094	0	.	0	.	0	.	0.369	0.632	0	0	0.55	0	0	25073.56	220	3.5	8.2306	3	59	112	62	36	126	43	24	19	1.575	.	.	.	0	0	0	0	0	0	0	0	0	0.65	0
jgi|Schpo1|3457|SPBC336.13c	-2.4677787	-0.574244	-2.980244	.	.	.	.	.	0	.	0	.	0	.	0.897	0.504	0	0	0.13	1	0	20546.02	180	11	10.6558	0	36	87	53	22	100	49	31	18	1.548387097	.	.	.	0	0	0	0	0	0	0	1	17.24	25.65	0
jgi|Schpo1|3507|qcr10	-2.4677787	-1.097551	-3.095551	.	.	.	.	.	0	.	0	.	0	.	0.817	0.516	0	0	0.36	1	0	9124.79	79	4.5	10.2094	0	18	36	22	15	48	18	12	6	1.444444444	.	.	.	0	0	0	0	0	0	1	0	17.1	17.11	0
jgi|Schpo1|912|gld1	-2.469146	-6.367591	-1.123591	.	.	.	.	.	0	.	0	.	0	.	0	0.126	0	0	0.05	0	0	49433.43	450	7	7.5233	7	146	243	139	51	246	102	58	44	1.073684211	.	.	.	0	0	0	0	0	0	0	0	0	0.01	0
jgi|Schpo1|4368|SPCC4G3.12c	-2.469243	-6.337002	-0.511002	.	.	.	.	.	0	.	0	.	0	.	0	0.029	0	0	0.26	0	0	90499.67	821	-25	4.8945	9	292	493	156	95	332	176	83	93	1.242424242	.	.	.	0	0	0	0	0	0	0	0	0	0	0
jgi|Schpo1|3537|SPBC2A9.03	-2.4701197	-5.7541515	-0.4861515	.	.	.	.	.	0	.	0	.	0	.	0	0.122	0	0	0.59	0	0	47651.61	426	-6	5.5463	12	126	226	114	58	219	92	46	46	1.857142857	.	.	.	0	0	0	0	0	0	0	0	0	0.04	0
jgi|Schpo1|4103|SPBC1652.01	-2.4723516	-6.343901	-0.535901	.	.	.	.	.	0	.	0	.	0	.	0	0.032	0	0	0.02	0	0	43640.28	391	-12.5	4.8163	1	123	206	83	38	168	108	50	58	1.19047619	.	.	.	0	0	0	0	0	0	0	0	0	0.04	0
jgi|Schpo1|133|SPAC12G12.07c	-2.4723516	-5.5527015	-0.5187015	.	.	.	.	.	0	.	0	.	0	.	0	0.161	0	0	0.03	0	0	45724.08	412	-10.5	4.862	1	115	218	96	27	170	116	54	62	1.266666667	.	.	.	0	0	0	0	0	0	0	0	0	0	0
jgi|Schpo1|3778|zfs1	-2.4725242	-6.2472105	-0.5412105	.	.	.	.	.	0	.	0	.	0	.	0	0.049	0	0	0.38	0	0	43435.49	404	22	9.8312	8	153	246	81	43	193	73	51	22	0.877777778	.	.	.	0	0	0	0	0	0	0	0	0	0	0
jgi|Schpo1|3299|nup44	-2.4725664	-4.765015	-0.763015	.	.	.	.	.	0	.	0	.	0	.	0	0.333	0	0	0.27	0	0	44484	403	12.5	10.067	1	118	221	107	36	192	84	50	34	1.294871795	.	.	.	0	0	0	0	0	0	0	0	0	0	0
jgi|Schpo1|3320|hob1	-2.4725664	-6.4121075	-0.6341075	.	.	.	.	.	0	.	0	.	0	.	0	0.037	0	0	0.09	0	0	51391.56	466	-8	5.0817	2	150	245	135	52	246	123	59	64	0.925619835	.	.	.	0	0	0	0	0	0	0	0	0	1.36	0
jgi|Schpo1|4318|SPCC736.06	-2.4750502	-3.4767365	2.4692635	.	.	.	.	.	0	.	0	.	0	.	0	0.009	1	1	0.02	0	0	69407.18	611	20	9.4825	5	137	274	188	64	315	162	96	66	1.428571429	.	.	.	1	0	0	0	0	1	0	0	0.09	0.1	0
jgi|Schpo1|556|nup40	-2.4760582	-6.408974	-0.726974	.	.	.	.	.	0	.	0	.	0	.	0	0.053	0	0	0.25	0	0	40254.88	371	5	7.6165	1	132	209	80	45	176	74	42	32	1.191780822	.	.	.	0	0	0	0	0	0	0	0	0	0	0
jgi|Schpo1|1462|SPAC3A11.10c	-2.4762979	-8.2651705	-2.7631705	.	.	.	.	.	0	.	0	.	0	.	0	0.083	0	0	0.09	1	0	46047.52	409	2	6.6707	2	101	204	124	55	222	112	62	50	1.2	.	.	.	0	0	0	0	0	0	1	1	19.2	19.2	0
jgi|Schpo1|3277|SPBC24C6.04	-2.4780357	-1.4297345	-0.5497345	.	.	.	reduced_virulence,loss_of_pathogenicity,unaffected_pathogenicity	PHI:7520,PHI:7788,PHI:7787,PHI:9180,PHI:2145,PHI:3914	0	.	0	.	0	.	0	0.02	0	0	0.21	0	0	60218.64	548	5	7.2879	5	166	290	174	71	316	133	72	61	1.138461538	.	.	.	0	0	0	0	0	0	0	0	0	5.91	0
jgi|Schpo1|4530|SPCC63.13	-2.4792824	-0.9811775	-2.9851775	.	.	.	.	.	0	.	0	.	0	.	0.587	0.747	0	0	0.16	1	0	23008.69	208	6.5	9.8636	0	74	109	54	27	103	44	26	18	1.086956522	.	.	.	0	0	0	0	0	0	0	1	0	22.01	0
jgi|Schpo1|1301|otu1	-2.479986	-5.3999675	-0.5519675	.	.	.	.	.	0	.	0	.	0	.	0.001	0.191	0	0	0.46	0	0	35668.34	329	-5	5.1084	4	110	192	104	35	182	60	29	31	1.027777778	.	.	.	0	0	0	0	0	0	0	0	0	0.11	0
jgi|Schpo1|862|SPAC732.02c	-2.4805582	-1.589873	4.080127	.	.	.	.	.	0	.	0	.	0	.	0	0.055	1	1	0.02	0	0	46947.62	408	-2.5	6.1922	10	106	180	112	54	206	114	59	55	2.115384615	0	0	0	0	1	0	1	0	1	0	0	0.88	0.88	0
jgi|Schpo1|244|nab3	-2.4810233	-6.25505	-0.51305	.	.	.	.	.	0	.	0	.	0	.	0	0.043	0	0	0.21	0	0	82429.93	738	-15.5	5.1135	7	216	394	168	79	317	172	83	89	1.841121495	.	.	.	0	0	0	0	0	0	0	0	0	0.01	0
jgi|Schpo1|206|SPAC227.09	-2.481873	-5.1238325	-0.6058325	.	.	.	.	.	0	.	0	.	0	.	0	0.247	0	0	0.32	0	0	46111.91	417	6.5	7.8443	9	128	212	129	41	220	93	52	41	1.563380282	.	.	.	0	0	0	0	0	0	0	0	0.01	0.06	0
jgi|Schpo1|3998|dad4	-2.482223	3.5130685	-0.5609315	.	.	.	.	.	0	.	0	.	0	.	0.996	0.683	0	0	0.1	0	0	8350.52	72	-0.5	6.2073	0	14	30	21	6	32	17	9	8	2.625	.	.	.	0	0	0	0	0	0	0	0	0	0	0
jgi|Schpo1|3833|mbx2	-2.4825194	-6.0967535	-0.5347535	.	.	.	.	.	0	.	0	.	0	.	0	0.073	0	0	0.47	0	0	41572.09	372	10.5	7.625	7	111	213	70	54	173	81	51	30	0.948051948	.	.	.	0	0	0	0	0	0	0	0	0.01	0.01	0
jgi|Schpo1|131|SPAC12G12.17	-2.4828656	-6.125178	-2.939178	.	.	.	.	.	0	.	0	.	0	.	0.003	0.466	0	0	0.22	1	0	6998.12	58	6.5	10.4413	0	12	20	12	10	31	15	11	4	1.7	.	.	.	0	0	0	0	0	0	1	1	17.79	17.79	0
jgi|Schpo1|4337|mug174	-2.484174	-6.303954	-0.549954	.	.	.	.	.	0	.	0	.	0	.	0	0.041	0	0	0.03	0	0	69240.33	626	-20	4.7163	5	204	346	147	52	254	163	74	89	1.756097561	.	.	.	0	0	0	0	0	0	0	0	0	0	0
jgi|Schpo1|1865|SPAC9E9.01	-2.4855967	-0.2395945	-2.7655945	.	.	.	.	.	0	.	0	.	0	.	0.819	0.602	0	0	0.16	1	0	11341.86	99	1	7.1331	2	30	48	29	14	51	28	15	13	1.6	.	.	.	0	0	0	0	0	0	1	1	15.41	15.41	0
jgi|Schpo1|4606|taf8	-2.4855967	0.1628405	-0.6051595	.	.	.	unaffected_pathogenicity	PHI:1318	0	.	0	.	0	.	0.522	0.606	0	0	0.01	0	0	25003.51	222	4.5	8.1098	1	59	109	69	22	108	54	31	23	1.179487179	.	.	.	0	0	0	0	0	0	0	0	0	0	0
jgi|Schpo1|2392|SPBC1198.05	-2.4855967	2.585095	-0.588905	.	.	.	.	.	0	.	0	.	0	.	0.917	0.612	0	0	0.03	0	0	22394.69	202	-1.5	5.7878	1	54	96	67	17	106	58	29	29	1.236842105	.	.	.	0	0	0	0	0	0	0	0	0.11	0.13	0
jgi|Schpo1|2534|fhn1	-2.4863822	-8.04218	-6.75018	.	.	.	reduced_virulence	PHI:4003	0	.	0	.	0	.	0.294	0.324	0	1	0.37	0	1	20272.75	183	11	10.1456	5	60	97	62	30	123	24	18	6	1.162790698	.	.	.	1	0	0	0	0	0	4	4	36.3	88.76	0.913043478
jgi|Schpo1|759|SPAC1002.12c	-2.486662	-1.632413	-0.728413	.	.	.	reduced_virulence,loss_of_pathogenicity,unaffected_pathogenicity	PHI:7520,PHI:7788,PHI:7787,PHI:9180,PHI:2145,PHI:3914	0	.	0	.	0	.	0	0.016	0	0	0.08	0	0	58833.56	547	4.5	7.9418	6	187	302	180	47	311	123	65	58	1.06504065	.	.	.	0	0	0	0	0	0	0	0	0	0.09	0
jgi|Schpo1|1167|SPAC6F6.11c	-2.487341	-3.91849	-0.70849	.	.	.	.	.	0	.	0	.	0	.	0.066	0.399	0	0	0.08	0	0	33998.34	309	-0.5	6.3419	7	93	156	107	34	183	68	35	33	1.393442623	.	.	.	0	0	0	0	0	0	0	0	0.05	2.02	0
jgi|Schpo1|1439|SPAC959.11	-2.488864	3.522822	-0.527178	.	.	.	.	.	0	.	0	.	0	.	0.998	0.677	0	0	0.43	0	0	14260.2	121	15.5	10.6215	1	27	54	20	14	42	32	24	8	7.428571429	.	.	.	0	0	0	0	0	0	0	0	0.01	0.01	0
jgi|Schpo1|1468|SPAC3A11.04	-2.489127	-11.3155445	-6.4975445	.	.	.	.	.	0	.	0	.	0	.	0.024	0.173	0	1	0.27	0	1	28672.58	249	12.5	9.9912	1	65	115	77	42	141	48	32	16	2.35483871	.	.	.	1	1	0	0	0	0	2	2	23.18	47.01	0.782608696
jgi|Schpo1|1892|tif471	-2.4892058	-6.130252	-0.538252	.	.	.	.	.	0	.	0	.	0	.	0	0.068	0	0	0.03	0	0	154034.69	1403	40	9.8088	4	472	762	284	89	555	432	242	190	1.091525424	.	.	.	0	0	0	0	0	0	0	0	0	0	0
jgi|Schpo1|2999|ubp11	-2.489237	-8.3386215	-2.9266215	.	.	.	.	.	0	.	0	.	0	.	0	0.098	0	0	0.31	1	0	39169.09	350	14	8.7404	13	115	171	100	37	173	70	44	26	1.977777778	.	.	.	0	0	0	0	0	0	1	1	18.38	18.45	0
jgi|Schpo1|2179|SPAC26F1.11	-2.489921	3.2053095	-0.5026905	.	.	.	.	.	0	.	0	.	0	.	1	0.618	0	0	0.34	0	0	11847.54	105	16.5	11.2895	1	28	55	23	2	32	35	26	9	3.818181818	.	.	.	0	0	0	0	0	0	0	0	0	0	0
jgi|Schpo1|3963|pgi1	-2.4903831	-5.419217	-0.503217	.	.	.	reduced_virulence	PHI:9310	0	.	0	.	0	.	0	0.014	0	0	0.32	0	0	60884.17	550	-1.5	6.3789	3	167	277	162	79	298	132	70	62	1.318584071	.	.	.	0	0	0	0	0	0	0	0	0	0.35	0
jgi|Schpo1|291|SPAC22G7.01c	-2.4903831	-6.4458185	-0.5058185	.	.	.	.	.	0	.	0	.	0	.	0	0.01	0	0	0.09	0	0	66680.71	598	-6	5.8657	10	181	304	170	79	326	150	76	74	1.27826087	.	.	.	0	0	0	0	0	0	0	0	0.22	0.35	0
jgi|Schpo1|4630|SPCC4B3.06c	-2.4927607	2.476265	-0.613735	.	.	.	.	.	0	.	0	.	0	.	0.855	0.66	0	0	0.13	0	0	22124.68	200	4	7.9305	2	55	99	56	24	118	51	29	22	0.979166667	.	.	.	0	0	0	0	0	0	0	0	0	0	0
jgi|Schpo1|444|rpl3802	-2.4929037	3.1259205	-0.4800795	.	.	.	.	.	0	.	0	.	0	.	0.989	0.612	0	0	0.35	0	0	8338.91	74	12.5	11.1992	1	20	35	26	5	37	23	18	5	1.266666667	.	.	.	0	0	0	0	0	0	0	0	0	0	0
jgi|Schpo1|3155|atp14	-2.493204	-2.98388	-1.15988	.	.	.	.	.	0	.	0	.	0	.	0.306	0.39	0	0	0.16	0	0	11569.93	103	-0.5	5.8714	0	34	54	24	13	48	28	14	14	1.473684211	.	.	.	0	0	0	0	0	0	0	0	0	0	0
jgi|Schpo1|769|SPAC1399.04c	-2.4941585	2.7142	-0.4478	.	.	.	.	.	0	.	0	.	0	.	0.938	0.589	0	0	0.2	0	0	24155.28	220	-0.5	5.9346	7	63	112	76	16	132	42	21	21	1.255813953	.	.	.	0	0	0	0	0	0	0	0	0.03	0.71	0
jgi|Schpo1|4190|SPBPB2B2.09c	-2.4949427	-2.7714785	-0.7074785	.	.	.	.	.	0	.	0	.	0	.	0.166	0.49	0	0	0.3	0	0	39114.27	350	8.5	8.2951	13	93	172	108	27	182	83	47	36	1.981132075	.	.	.	0	0	0	0	0	0	0	0	9.04	9.04	0
jgi|Schpo1|1267|SPAC31G5.04	-2.498604	0.851221	-0.536779	.	.	.	reduced_virulence,loss_of_pathogenicity,unaffected_pathogenicity	PHI:8963,PHI:9319,PHI:8862,PHI:9353,PHI:9354,PHI:415,PHI:504	0	.	0	.	0	.	0.006	0.392	0	0	0.01	0	0	39256.19	362	7	8.4566	4	111	197	122	28	202	97	54	43	0.975903614	.	.	.	0	0	0	0	0	0	0	0	0.06	0.07	0
jgi|Schpo1|5009|SPCC126.11c	-2.4988973	3.4126165	-0.5113835	.	.	.	.	.	0	.	0	.	0	.	0.955	0.699	0	0	0.63	0	0	19765.52	183	18.5	11.0737	2	60	102	50	7	80	47	33	14	1.457142857	.	.	.	0	0	0	0	0	0	0	0	0	0	0
jgi|Schpo1|2707|SPBP35G2.11c	-2.503448	-3.8310735	-0.5310735	.	.	.	.	.	0	.	0	.	0	.	0	0.45	0	0	0.6	0	0	44658.88	397	12.5	7.4259	28	121	223	91	66	203	95	60	35	1.890909091	.	.	.	0	0	0	0	0	0	0	0	0	0.02	0
jgi|Schpo1|2978|toa1	-2.505158	-6.1760025	-0.5360025	.	.	.	.	.	0	.	0	.	0	.	0	0.06	0	0	0.36	0	0	39975.46	369	-28	4.0828	2	113	229	97	33	172	84	30	54	1.168831169	.	.	.	0	0	0	0	0	0	0	0	0	0.01	0
jgi|Schpo1|3321|nfs1	-2.5053751	-3.0081705	2.8238295	.	.	.	.	.	0	.	0	.	0	.	0	0.028	1	1	0.01	0	0	55543.34	501	7	7.8855	8	153	252	146	47	265	120	66	54	1.189473684	.	.	.	1	0	0	0	0	1	0	0	0	0	0
jgi|Schpo1|913|SPAC13F5.04c	-2.5055332	-6.1575635	-0.5535635	.	.	.	.	.	0	.	0	.	0	.	0	0.066	0	0	0.24	0	0	42304.77	389	-3	6.0873	2	147	221	105	33	165	89	46	43	0.960526316	.	.	.	0	0	0	0	0	0	0	0	0.09	0.09	0
jgi|Schpo1|3570|gpt2	-2.5100563	-17.821535	-6.899535	.	.	.	lethal	PHI:2515	0	.	0	.	0	.	0	0.013	0	0	0.16	0	1	49855.36	446	13	8.8834	8	109	211	170	66	304	70	44	26	1.476744186	.	.	.	0	0	0	0	0	0	10	9	14.6	206.05	0
jgi|Schpo1|3598|pdb1	-2.5113032	-4.167213	-1.099213	.	.	.	reduced_virulence	PHI:4610	0	.	0	.	0	.	0.001	0.321	0	0	0.18	0	0	39623.53	366	-0.5	6.3601	3	116	199	128	33	215	86	44	42	0.977777778	.	.	.	0	0	0	0	0	0	0	0	0	0.41	0
jgi|Schpo1|2518|idh2	-2.5113032	0.5793565	-1.1206435	.	.	.	reduced_virulence,loss_of_pathogenicity,unaffected_pathogenicity	PHI:8963,PHI:9319,PHI:8862,PHI:9353,PHI:9354,PHI:415,PHI:504	0	.	0	.	0	.	0.001	0.449	0	0	0.34	0	0	41188.39	379	9.5	9.1502	5	122	208	121	30	211	84	48	36	1.226190476	.	.	.	0	0	0	0	0	0	0	0	0	0.06	0
jgi|Schpo1|1105|ppa1	-2.51475	-5.8973625	-0.5273625	.	.	.	increased_virulence_(hypervirulence),reduced_virulence,unaffected_pathogenicity,lethal	PHI:2382,PHI:9226,PHI:6753,PHI:8769,PHI:4878,PHI:2361,PHI:5044,PHI:378,PHI:3849,PHI:8588	0	.	0	.	0	.	0.001	0.104	0	0	0.16	0	0	35290.73	309	-13	4.694	9	77	154	84	46	172	79	36	43	1.351851852	.	.	.	0	0	0	0	0	0	0	0	0	0.01	0
jgi|Schpo1|3510|lcf2	-2.5149174	-5.5308005	-0.5908005	.	.	.	reduced_virulence	PHI:9092,PHI:6416	0	.	0	.	0	.	0	0.01	0	0	0.19	0	0	75790.87	689	3	6.8829	17	213	360	215	73	385	161	85	76	1.333333333	.	.	.	0	0	0	0	0	0	0	0	0	7.44	0
jgi|Schpo1|20|SPAC977.11	-2.517598	-12.3472295	-6.7132295	.	.	.	.	.	0	.	0	.	0	.	0	0.061	0	1	0.32	0	1	34556.91	311	14.5	9.0796	11	112	156	100	53	208	32	25	7	1.295081967	.	.	.	1	0	0	0	0	0	9	9	37.53	188.09	0.894736842
jgi|Schpo1|2354|SPBPB8B6.06c	-2.517598	-12.3472295	-6.7132295	.	.	.	.	.	0	.	0	.	0	.	0	0.061	0	1	0.32	0	1	34556.91	311	14.5	9.0796	11	112	156	100	53	208	32	25	7	1.295081967	.	.	.	1	0	0	0	0	0	9	9	37.53	188.09	0.894736842
jgi|Schpo1|4836|SPCC417.11c	-2.5181735	-0.1425345	-0.5165345	.	.	.	reduced_virulence,loss_of_pathogenicity,unaffected_pathogenicity	PHI:3950,PHI:3126,PHI:9305,PHI:8863,PHI:5059	0	.	0	.	0	.	0	0.229	0	0	0.13	0	0	48046.96	438	-2.5	6.1332	9	144	216	127	48	244	103	53	50	1.266666667	.	.	.	0	0	0	0	0	0	0	0	0	0.13	0
jgi|Schpo1|880|acp2	-2.5196507	-5.023208	-0.515208	.	.	.	reduced_virulence	PHI:2568,PHI:7188	0	.	0	.	0	.	0	0.082	0	0	0.11	0	0	29845.18	268	-15	4.2645	3	77	149	79	21	126	68	27	41	1.473684211	.	.	.	0	0	0	0	0	0	0	0	0	0	0
jgi|Schpo1|1736|pcf2	-2.5198312	-6.408643	-0.522643	.	.	.	.	.	0	.	0	.	0	.	0	0.019	0	0	0.13	0	0	57425.89	512	0.5	6.5662	11	152	275	138	61	257	118	62	56	1.670731707	.	.	.	0	0	0	0	0	0	0	0	0	0.03	0
jgi|Schpo1|2695|dic1	-2.5198312	-5.981021	-0.515021	.	.	.	.	.	0	.	0	.	0	.	0	0.089	0	0	0.18	0	0	60960.93	544	6	7.2359	16	156	288	140	57	252	129	71	58	2.111111111	.	.	.	0	0	0	0	0	0	0	0	0	0.01	0
jgi|Schpo1|2543|swd3	-2.5198312	-1.039754	-0.519754	.	.	.	reduced_virulence,loss_of_pathogenicity	PHI:6111,PHI:334,PHI:4677,PHI:3514,PHI:4182	0	.	0	.	0	.	0	0.08	0	0	0.12	0	0	42980.28	380	-3.5	5.9568	9	115	201	97	46	181	96	49	47	1.745098039	.	.	.	0	0	0	0	0	0	0	0	0	0.01	0
jgi|Schpo1|2228|SPAC11E3.05	-2.5201993	-1.3490045	-0.5290045	.	.	.	reduced_virulence,loss_of_pathogenicity	PHI:311,PHI:2310,PHI:65	0	.	0	.	0	.	0	0.03	0	0	0.04	0	0	149062.71	1323	0	6.5022	34	403	709	310	158	612	337	178	159	1.65625	.	.	.	0	0	0	0	0	0	0	0	0	0.99	0
jgi|Schpo1|1395|gde1	-2.5201993	-6.461667	-0.521667	.	.	.	.	.	0	.	0	.	0	.	0	0.01	0	0	0.06	0	0	118128.61	1076	-7.5	5.9744	21	328	577	356	89	556	260	132	128	1.256830601	.	.	.	0	0	0	0	0	0	0	0	0	0.13	0
jgi|Schpo1|2244|SPAP8A3.07c	-2.52137	1.0521945	-0.5098055	.	.	.	loss_of_pathogenicity,unaffected_pathogenicity	PHI:8884,PHI:8885	0	.	0	.	0	.	0.001	0.426	0	0	0.23	0	0	40638.44	372	3.5	7.1733	6	108	201	115	27	198	96	52	44	1.061728395	.	.	.	0	0	0	0	0	0	0	0	0	0	0
jgi|Schpo1|5032|psi1	-2.5230658	0.6121485	-0.5538515	.	.	.	loss_of_pathogenicity,unaffected_pathogenicity	PHI:5394,PHI:4733	0	.	0	.	0	.	0.006	0.355	0	0	0.1	0	0	40259.67	379	7.5	8.9198	3	130	207	82	38	221	97	54	43	0.713114754	.	.	.	0	0	0	0	0	0	0	0	0	1.08	0
jgi|Schpo1|2748|SPBC1734.09	-2.5232167	-10.7209555	-6.2429555	.	.	.	reduced_virulence	PHI:5470	0	.	0	.	0	.	0.002	0.085	0	1	0.06	0	1	34848.24	316	14	9.9408	5	95	154	122	44	205	47	32	15	1.534482759	.	.	.	1	1	0	0	0	1	9	5	32.7	165.78	0
jgi|Schpo1|193|SPAC24H6.02c	-2.5247617	3.426016	-1.157984	.	.	.	.	.	0	.	0	.	0	.	0.954	0.81	0	0	0.44	0	0	19888.78	175	19	10.4555	7	50	92	38	21	78	43	32	11	2.47826087	.	.	.	0	0	0	0	0	0	0	0	0	0	0
jgi|Schpo1|4732|SPCC622.15c	-2.5260866	-6.033255	-0.525255	.	.	.	.	.	0	.	0	.	0	.	0	0.082	0	0	0.26	0	0	61801.78	557	1	6.6712	0	160	328	107	70	289	110	58	52	1.109489051	.	.	.	0	0	0	0	0	0	0	0	0	0.02	0
jgi|Schpo1|3928|SPBC23E6.01c	-2.5260866	-6.0275	-0.5195	.	.	.	.	.	0	.	0	.	0	.	0	0.082	0	0	0.13	0	0	51704.63	473	-10	4.7919	4	144	271	115	47	243	89	41	48	1.104761905	.	.	.	0	0	0	0	0	0	0	0	0	0	0
jgi|Schpo1|2380|mal1	-2.5269814	-6.311775	-0.485775	.	.	.	.	.	0	.	0	.	0	GH13_21,GH13_32,GH13_23,GH13_19,GH13_16,GH13_9,GH13_13,GH13_39,GH13_34,GH13_11,GH13_1,GH13_41,GH13_5,GH13_37,GH13_18,GH13_15,GH13_2,GH13_3,GH13_24,GH13_31,GH13_40,GH13_6,GH13_4,GH13_30,GH13_17,GH13_29,GH13_7,GH13_12,GH13_36,GH13_27,GH13_28,GH13_10,GH13,GH13_35,GH13_20,GH13_14	0	0.029	0	0	0.19	0	0	67752.3	579	-17	4.7882	3	127	268	143	89	297	162	75	87	1.837209302	.	.	.	0	0	0	0	0	0	0	0	0	0.1	0
jgi|Schpo1|1884|SPAC17C9.12	-2.5272949	-8.0728485	-2.9908485	.	.	.	.	.	0	.	0	.	0	.	0.001	0.152	0	0	0.65	1	0	34005.28	319	10.5	8.9569	6	120	201	91	24	158	57	36	21	0.883116883	.	.	.	0	0	0	0	0	0	1	1	0	18.93	0
jgi|Schpo1|2540|cut12	-2.529067	-6.220648	-0.616648	.	.	.	.	.	0	.	0	.	0	.	0	0.066	0	0	0.03	0	0	61957.71	548	22.5	10.064	2	151	278	121	43	217	160	94	66	1.790123457	.	.	.	0	0	0	0	0	0	0	0	0	0	0
jgi|Schpo1|301|SPAC22G7.11c	-2.5295641	-5.616659	-0.528659	.	.	.	.	.	0	.	0	.	0	.	0	0.152	0	0	0.15	0	0	15433.41	140	-18.5	4.0081	0	38	77	31	10	59	51	17	34	0.903225806	.	.	.	0	0	0	0	0	0	0	0	0	0	0
jgi|Schpo1|3109|SPBC16E9.15	-2.5301127	-4.975524	-0.577524	.	.	.	.	.	0	.	0	.	0	.	0	0.267	0	0	0.21	0	0	8302.23	75	-3	4.5358	0	27	39	15	2	25	21	9	12	1.75	.	.	.	0	0	0	0	0	0	0	0	0	0	0
jgi|Schpo1|1066|SPAC23H3.14	-2.5302489	-6.468278	-0.534278	.	.	.	.	.	0	.	0	.	0	.	0	0.011	0	0	0.05	0	0	53115.65	469	-8.5	5.421	6	124	225	133	63	242	115	57	58	1.787878788	.	.	.	0	0	0	0	0	0	0	0	0.07	0.34	0
jgi|Schpo1|4824|SPCC663.15c	-2.5302489	-2.88434	2.96566	.	.	.	.	.	0	.	0	.	0	.	0	0.025	1	1	0	0	0	77086.57	678	-36	4.5396	7	169	327	191	78	330	200	87	113	1.380952381	.	.	.	1	0	0	0	0	1	0	0	0	0.23	0
jgi|Schpo1|1009|alp21	-2.5302489	-6.2721225	-0.5121225	.	.	.	.	.	0	.	0	.	0	.	0	0.04	0	0	0.09	0	0	58591.42	511	2	6.7707	7	118	230	162	62	255	130	69	61	3.056603774	.	.	.	0	0	0	0	0	0	0	0	0	0.11	0
jgi|Schpo1|2444|mug89	-2.5326567	-7.0475275	-6.9295275	.	.	.	reduced_virulence,loss_of_pathogenicity	PHI:6889,PHI:9146,PHI:6297	0	.	0	.	0	.	0	0.147	0	0	0.58	0	1	44742.99	396	-1	6.1513	5	104	211	110	52	217	91	46	45	1.521126761	.	.	.	0	0	0	0	0	0	2	3	15.69	61.41	0
jgi|Schpo1|1438|omh6	-2.5338223	-3.5647585	-0.2387585	.	.	.	reduced_virulence,unaffected_pathogenicity	PHI:3453,PHI:3095,PHI:392,PHI:104,PHI:3096	0	.	0	.	0	GT15	0.011	0.268	0	0	0.23	0	0	35274.82	298	-3	6.0697	7	75	129	73	62	158	71	37	34	2.542857143	.	.	.	0	0	0	0	0	0	0	0	0	0.02	0
jgi|Schpo1|1386|bqt1	-2.5338223	-3.1545915	-0.3705915	.	.	.	.	.	0	.	0	.	0	.	0.315	0.221	0	0	0.26	0	0	15672.08	132	3.5	7.745	4	30	50	38	21	67	30	18	12	3.083333333	.	.	.	0	0	0	0	0	0	0	0	0	0.01	0
jgi|Schpo1|2733|SPBC337.10c	-2.5342948	-2.731962	2.698038	.	.	.	.	.	0	.	0	.	0	.	0.001	0.094	1	1	0.02	0	0	31534.49	288	-14.5	4.4254	8	90	157	80	19	140	81	34	47	1.254901961	.	.	.	0	0	0	0	0	1	0	0	0	0	0
jgi|Schpo1|1480|rps502	-2.5343049	4.4006915	-0.5193085	.	.	.	.	.	0	.	0	.	0	.	0.989	0.831	0	0	0.16	0	0	22356.89	203	12.5	10.5461	3	60	102	71	13	106	56	35	21	1.30952381	.	.	.	0	0	0	0	0	0	0	0	0	0.01	0
jgi|Schpo1|3739|SPBC13A2.01c	-2.5343049	4.2351245	-0.5288755	.	.	.	.	.	0	.	0	.	0	.	0.98	0.814	0	0	0.03	0	0	20798.31	182	4.5	8.7368	4	54	87	42	21	90	51	28	23	1.424242424	.	.	.	0	0	0	0	0	0	0	0	0.01	0.02	0
jgi|Schpo1|2879|msl1	-2.5343049	-1.998792	-6.618792	.	.	.	.	.	0	.	0	.	0	.	0.988	0.782	0	0	0.41	0	1	12666.73	111	6	10.1251	0	25	51	36	12	58	31	19	12	2.052631579	.	.	.	0	0	0	0	0	0	1	2	25.59	33.41	0
jgi|Schpo1|2537|rps1902	-2.5343049	4.327187	-0.514813	.	.	.	.	.	0	.	0	.	0	.	0.976	0.831	0	0	0.19	0	0	16062.25	143	9	10.0745	1	40	70	41	15	74	43	27	16	1.033333333	.	.	.	0	0	0	0	0	0	0	0	0.01	0.02	0
jgi|Schpo1|1579|moa1	-2.5343049	4.3129155	-0.5110845	.	.	.	.	.	0	.	0	.	0	.	0.998	0.806	0	0	0.25	0	0	19612.37	172	5.5	9.5327	1	42	83	44	16	73	49	28	21	2.909090909	.	.	.	0	0	0	0	0	0	0	0	0	0	0
jgi|Schpo1|4005|isa2	-2.5343049	3.7473465	-1.0586535	.	.	.	.	.	0	.	0	.	0	.	0.976	0.825	0	0	0.15	0	0	23238.7	205	10	9.6909	6	53	98	54	20	100	55	33	22	2.275862069	.	.	.	0	0	0	0	0	0	0	0	0	0	0
jgi|Schpo1|2009|met14	-2.5343049	4.2404965	-0.5595035	.	.	.	.	.	0	.	0	.	0	.	0.938	0.862	0	0	0.03	0	0	22668.86	202	0.5	6.6376	4	57	98	59	22	106	59	31	28	1.342105263	.	.	.	0	0	0	0	0	0	0	0	0.49	1.22	0
jgi|Schpo1|4255|atp23	-2.5343049	4.4193155	-0.5426845	.	.	.	.	.	0	.	0	.	0	.	0.997	0.83	0	0	0.07	0	0	21511.53	185	7	8.1779	10	49	83	40	21	84	60	35	25	2.12	.	.	.	0	0	0	0	0	0	0	0	0.01	0.01	0
jgi|Schpo1|2243|SPAP8A3.06	-2.5343049	4.343644	-0.552356	.	.	.	unaffected_pathogenicity	PHI:1658	0	.	0	.	0	.	0.987	0.829	0	0	0.03	0	0	25030.18	216	3.5	7.2924	10	56	103	48	30	104	65	36	29	1.647058824	.	.	.	0	0	0	0	0	0	0	0	0	0	0
jgi|Schpo1|1352|SPAC1486.01	-2.5343049	7.775684	-1.082316	.	.	.	increased_virulence_(hypervirulence),reduced_virulence,loss_of_pathogenicity,unaffected_pathogenicity	PHI:410,PHI:9094,PHI:420,PHI:401,PHI:8634	0	.	0	.	0	.	0.874	0.769	0	0	0.28	0	0	24346.65	218	8.5	9.6028	0	64	105	69	29	115	55	34	21	1.285714286	.	.	.	0	0	0	0	0	0	0	0	0	0.01	0
jgi|Schpo1|3273|trx2	-2.5343049	4.7349675	-1.0590325	.	.	.	reduced_virulence	PHI:2644,PHI:9285,PHI:7258	0	.	0	.	0	.	0.954	0.845	0	0	0.17	0	0	15079.42	133	8.5	10.1731	2	37	65	40	16	70	35	22	13	1.695652174	.	.	.	0	0	0	0	0	0	0	0	0	0	0
jgi|Schpo1|1574|SPAC15E1.02c	-2.537402	-5.0682925	-6.7122925	.	.	.	.	.	0	.	0	.	0	.	0.838	0.436	0	1	0.34	0	1	15940.62	148	6.5	9.8033	0	54	83	53	21	96	22	15	7	0.971428571	.	.	.	1	0	0	0	0	0	3	3	21.14	68.32	0.6
jgi|Schpo1|63|SPAC5H10.09c	-2.539692	-0.658882	-0.670882	.	.	.	.	.	0	.	0	.	0	.	0.416	0.586	0	0	0.08	0	0	29111.49	267	5	8.2675	3	89	130	86	26	153	56	32	24	0.953125	.	.	.	0	0	0	0	0	0	0	0	0.05	0.06	0
jgi|Schpo1|1129|SPAC4F8.06	-2.539858	-3.1100225	-1.1420225	.	.	.	unaffected_pathogenicity	PHI:1599,PHI:1604	0	.	0	.	0	.	0.435	0.237	0	0	0.39	0	0	17866.88	162	26.5	11.8666	2	51	88	49	14	87	40	34	6	1	.	.	.	0	0	0	0	0	0	0	0	0.03	0.05	0
jgi|Schpo1|2772|SPBC1709.16c	-2.5400696	-4.9814715	-0.6434715	.	.	.	.	.	0	.	0	.	0	.	0.006	0.271	0	0	0.11	0	0	33701.52	297	-2	6.1734	1	70	130	86	46	168	79	41	38	1.375	.	.	.	0	0	0	0	0	0	0	0	0.03	0.03	0
jgi|Schpo1|3186|SPBC23G7.10c	-2.540248	-3.542973	-0.528973	.	.	.	reduced_virulence	PHI:7917	0	.	0	.	0	.	0	0.331	0	0	0.04	0	0	43683.53	395	-0.5	6.4444	2	111	206	118	45	219	106	56	50	0.923913043	.	.	.	0	0	0	0	0	0	0	0	0.03	0.04	0
jgi|Schpo1|2504|SPBC428.10	-2.5407712	-5.944001	-0.532001	.	.	.	.	.	0	.	0	.	0	.	0	0.098	0	0	0.18	0	0	93695.45	845	37.5	10.0642	3	283	459	190	75	358	216	130	86	1.633093525	.	.	.	0	0	0	0	0	0	0	0	4.47	4.56	0
jgi|Schpo1|4837|SPCC417.12	-2.5409598	-6.4428525	-0.5148525	.	.	.	.	.	0	.	0	.	0	CE10,CE1	0	0.012	0	0	0.1	0	0	61253.63	539	-4	5.8802	5	127	253	145	76	302	143	72	71	1.431192661	.	.	.	0	0	0	0	0	0	0	0	0.06	0.07	0
jgi|Schpo1|2478|plg7	-2.5409598	-6.626951	-0.782951	.	.	.	.	.	0	.	0	.	0	.	0	0.026	0	0	0.06	0	0	49847.05	438	-2	6.2341	6	106	210	127	60	243	102	53	49	1.459459459	.	.	.	0	0	0	0	0	0	0	0	0.01	0.75	0
jgi|Schpo1|2663|SPBC713.04c	-2.5414717	-1.453704	-0.513704	.	.	.	reduced_virulence,loss_of_pathogenicity	PHI:6111,PHI:4677,PHI:4182,PHI:3514	0	.	0	.	0	.	0	0.01	0	0	0.09	0	0	95441.1	854	-5.5	6.0724	14	270	432	235	115	441	189	97	92	1.59375	.	.	.	0	0	0	0	0	0	0	0	0.27	0.99	0
jgi|Schpo1|3552|rep1	-2.541601	-5.8438025	-0.5878025	.	.	.	.	.	0	.	0	.	0	.	0	0.124	0	0	0.2	0	0	52617.75	472	1	6.7106	15	147	269	102	50	220	114	59	55	1.636363636	.	.	.	0	0	0	0	0	0	0	0	0	0	0
jgi|Schpo1|686|ubx3	-2.541601	-6.3629	-0.5489	.	.	.	.	.	0	.	0	.	0	.	0	0.031	0	0	0.05	0	0	44896.74	410	-8.5	5.0665	1	125	231	93	32	190	102	49	53	0.858823529	.	.	.	0	0	0	0	0	0	0	0	0	0	0
jgi|Schpo1|2424|atb2	-2.5428877	-6.4393715	-0.5053715	.	.	.	reduced_virulence,loss_of_pathogenicity,chemistry_target:_resistance_to_chemical,lethal	PHI:820,PHI:7022,PHI:2530,PHI:823,PHI:821	0	.	0	.	0	.	0	0.011	0	0	0.11	0	0	50535.78	449	-17.5	4.6493	12	131	229	120	57	240	114	51	63	1.228915663	.	.	.	0	0	0	0	0	0	0	0	0.01	4.58	0
jgi|Schpo1|2819|ura5	-2.5433025	8.9728005	-0.5571995	.	.	.	reduced_virulence,loss_of_pathogenicity,unaffected_pathogenicity	PHI:159,PHI:5480,PHI:8576,PHI:687,PHI:7662	0	.	0	.	0	.	0.958	0.797	0	0	0.15	0	0	23716.25	215	2	7.3528	1	65	102	73	23	118	60	32	28	1.311111111	.	.	.	0	0	0	0	0	0	0	0	0.03	0.27	0
jgi|Schpo1|2508|mob1	-2.5433025	-0.3877245	-0.5677245	.	.	.	.	.	0	.	0	.	0	.	0.212	0.818	0	0	0.29	0	0	24744.41	210	1.5	6.9494	4	51	89	47	37	112	54	29	25	2.096774194	.	.	.	0	0	0	0	0	0	0	0	0	2.93	0
jgi|Schpo1|4161|spi1	-2.5433025	2.794237	-0.511763	.	.	.	increased_virulence_(hypervirulence),reduced_virulence,loss_of_pathogenicity,unaffected_pathogenicity,lethal	PHI:787,PHI:507,PHI:861,PHI:6950,PHI:1036,PHI:339,PHI:7134,PHI:3831,PHI:269,PHI:3832,PHI:7012,PHI:1119,PHI:6703,PHI:449,PHI:3834,PHI:2052,PHI:471,PHI:317,PHI:8035,PHI:3280,PHI:3833,PHI:780,PHI:4736,PHI:2054,PHI:3623,PHI:8036,PHI:1061,PHI:182,PHI:3478,PHI:270,PHI:3279,PHI:808,PHI:8752	0	.	0	.	0	.	0.744	0.807	0	0	0.13	0	0	24555.2	216	3	7.3705	4	49	104	63	29	121	56	31	25	1.372093023	.	.	.	0	0	0	0	0	0	0	0	0	0.01	0
jgi|Schpo1|1194|SPAC1B2.06	-2.543981	0.712232	-2.875768	.	.	.	.	.	0	.	0	.	0	.	1	0.598	0	0	0.33	1	0	9572.45	84	5.5	8.5055	6	24	38	28	12	52	17	12	5	2	.	.	.	0	0	0	0	0	0	1	0	17.41	17.44	0
jgi|Schpo1|1461|SPAC3A11.11c	-2.5442417	-3.5642345	-0.5322345	.	.	.	reduced_virulence	PHI:419	0	.	0	.	0	.	0.005	0.323	0	0	0.04	0	0	36878.43	334	-4	5.7947	12	104	169	100	36	185	81	41	40	1.171875	.	.	.	0	0	0	0	0	0	0	0	0.01	0.02	0
jgi|Schpo1|753|bqt2	-2.5445333	-2.9332145	-0.5212145	.	.	.	.	.	0	.	0	.	0	.	0.323	0.275	0	0	0.03	0	0	13687.74	118	2.5	7.3809	2	27	53	35	21	68	27	16	11	1.333333333	.	.	.	0	0	0	0	0	0	0	0	0.01	0.01	0
jgi|Schpo1|4235|raf1	-2.5468028	-6.362814	-0.542814	.	.	.	.	.	0	.	0	.	0	.	0	0.03	0	0	0.42	0	0	71536.34	638	-4.5	6.0651	12	188	333	157	89	318	154	79	75	1.831683168	.	.	.	0	0	0	0	0	0	0	0	0	0.01	0
jgi|Schpo1|596|tim17	-2.5468562	-6.81985	-6.99385	.	.	.	.	.	0	.	0	.	0	.	0.676	0.353	0	0	0.55	0	1	16901.39	164	7	9.8213	4	71	105	57	17	113	28	18	10	0.555555556	.	.	.	0	0	0	0	0	0	2	3	21.77	64.66	0
jgi|Schpo1|3891|tfb2	-2.5469427	-6.471902	-0.603902	.	.	.	.	.	0	.	0	.	0	.	0	0.022	0	0	0.2	0	0	51192.22	447	8	8.7114	2	112	196	139	61	249	103	58	45	1.506849315	.	.	.	0	0	0	0	0	0	0	0	1.24	2.64	0
jgi|Schpo1|1082|SPAC4A8.07c	-2.5475957	-5.835365	-0.501365	.	.	.	.	.	0	.	0	.	0	.	0	0.111	0	0	0.14	0	0	51288.54	458	3.5	7.0219	10	133	233	124	64	248	115	62	53	1.6375	.	.	.	0	0	0	0	0	0	0	0	0	0.01	0
jgi|Schpo1|2378|SPBC1683.04	-2.547964	-1.439087	-0.499087	.	.	.	loss_of_pathogenicity,unaffected_pathogenicity	PHI:191,PHI:24	0	.	0	.	0	GH3	0	0.01	0	0	0.11	0	0	93169.19	832	-5.5	5.9325	18	235	417	239	98	446	208	105	103	1.690647482	.	.	.	0	0	0	0	0	0	0	0	0	0.08	0
jgi|Schpo1|2848|SPBC30B4.09	-2.5513415	-0.5350015	2.2189985	.	.	.	.	.	0	.	0	.	0	.	0.011	0.53	1	1	0.63	0	0	5418.25	51	4	10.763	2	23	29	15	6	32	6	5	1	0.8125	.	.	.	0	0	0	0	0	1	0	1	22.37	22.37	1
jgi|Schpo1|1656|rim1	-2.551474	-1.568915	-1.104915	.	.	.	lethal	PHI:1588	0	.	0	.	0	.	0.968	0.788	0	0	0.03	0	0	17139.18	150	4.5	9.5584	0	42	78	36	19	69	42	24	18	1.565217391	.	.	.	0	0	0	0	0	0	0	0	0	0	0
jgi|Schpo1|3714|dbp3	-2.5547955	-12.374384	-6.554384	.	.	.	reduced_virulence,increased_virulence_(hypervirulence),unaffected_pathogenicity,lethal	PHI:7619,PHI:1458,PHI:423,PHI:7620,PHI:2549,PHI:7618,PHI:7617,PHI:6510,PHI:8011	0	.	0	.	0	.	0	0.03	0	1	0.07	0	1	63912.42	578	22.5	9.952	3	160	289	187	49	292	168	98	70	1.481818182	.	.	.	1	0	0	0	0	0	2	0	12.64	12.65	0
jgi|Schpo1|3202|npl4	-2.5552235	-6.534131	-0.594131	.	.	.	.	.	0	.	0	.	0	.	0	0.01	0	0	0.09	0	0	63618.78	572	-8.5	5.1762	10	167	300	153	59	290	134	65	69	1.411764706	.	.	.	0	0	0	0	0	0	0	0	0	0.21	0
jgi|Schpo1|1392|mcl1	-2.5555916	-6.510198	-0.570198	.	.	.	.	.	0	.	0	.	0	.	0	0.01	0	0	0.02	0	0	90986.12	815	-21.5	4.9643	13	243	437	234	92	402	206	98	108	1.435114504	.	.	.	0	0	0	0	0	0	0	0	0	0.22	0
jgi|Schpo1|1384|syb1	-2.5564632	1.9669145	-2.9890855	.	.	.	.	.	0	.	0	.	0	.	0.984	0.842	0	0	0.24	1	0	13468.71	121	6.5	10.4638	1	34	60	40	7	66	31	19	12	1.230769231	.	.	.	0	0	0	0	0	0	1	1	0	21.03	0
jgi|Schpo1|3360|ish1	-2.5567074	-3.0137815	2.7942185	.	.	.	.	.	0	.	0	.	0	.	0	0.032	1	1	0.04	0	0	75698.66	684	24.5	9.7891	1	237	349	190	81	321	202	117	85	1.212765957	.	.	.	1	1	0	0	0	1	0	1	21.03	21.03	0.826086957
jgi|Schpo1|2276|vps51	-2.556931	2.2878835	-0.6161165	.	.	.	.	.	0	.	0	.	0	.	0.975	0.509	0	0	0.36	0	0	17513.3	159	1.5	7.241	2	52	96	37	16	69	37	20	17	1.413793103	.	.	.	0	0	0	0	0	0	0	0	0	0	0
jgi|Schpo1|746|crp79	-2.5580897	-6.1394095	-0.5114095	.	.	.	.	.	0	.	0	.	0	.	0	0.062	0	0	0.12	0	0	79062.24	710	16.5	9.2814	8	202	379	168	59	317	173	97	76	1.902654867	.	.	.	0	0	0	0	0	0	0	0	0	0.01	0
jgi|Schpo1|4082|crb2	-2.5584579	-6.1843765	-0.5143765	.	.	.	.	.	0	.	0	.	0	.	0	0.055	0	0	0.01	0	0	87461.6	778	11.5	8.1591	7	214	409	203	81	348	202	111	91	1.923809524	.	.	.	0	0	0	0	0	0	0	0	0	0.19	0
jgi|Schpo1|3094|SPBP16F5.08c	-2.5587292	-6.356916	-0.722916	.	.	.	.	.	0	.	0	.	0	.	0	0.061	0	0	0.04	0	0	49889.3	447	5	7.2869	5	120	223	132	58	256	101	56	45	1.154639175	.	.	.	0	0	0	0	0	0	0	0	0.23	0.39	0
jgi|Schpo1|2004|qcr8	-2.5597305	-0.617936	-3.053936	.	.	.	.	.	0	.	0	.	0	.	0.633	0.773	0	0	0.35	1	0	10467.07	92	7.5	10.1017	1	29	39	19	18	57	19	14	5	1.125	.	.	.	0	0	0	0	0	0	1	1	7.02	19.67	0
jgi|Schpo1|3588|SPBC13E7.07	-2.5612202	-3.464374	0.315626	.	.	.	.	.	0	.	0	.	0	.	0	0.37	1	1	0.05	1	0	31058.11	273	30.5	10.7155	0	78	127	55	22	96	97	65	32	2.051282051	.	.	.	1	0	0	0	0	0	1	1	19.26	19.26	1
jgi|Schpo1|3834|SPBP8B7.32	-2.5612202	-4.626814	-0.744814	.	.	.	.	.	0	.	0	.	0	.	0.233	0.12	0	0	0.44	0	0	8840.45	74	8.5	11.0983	0	14	24	21	15	39	18	14	4	4.714285714	.	.	.	0	0	0	0	0	0	0	0	0.57	0.57	0
jgi|Schpo1|3965|SPBC1604.03c	-2.561606	-5.182461	-0.796461	.	.	.	.	.	0	.	0	.	0	.	0.003	0.266	0	0	0.25	0	0	37372.83	330	-2.5	6.0299	6	89	166	102	54	190	74	38	36	1.540983607	.	.	.	0	0	0	0	0	0	0	0	0.01	0.16	0
jgi|Schpo1|2555|fap1	-2.5618632	-1.0325665	3.5874335	.	.	.	.	.	0	.	0	.	0	.	0	0.23	1	1	0.11	0	0	46319.7	412	-1	6.2678	4	120	203	111	58	233	104	53	51	1.213483146	.	.	.	1	0	0	0	1	1	0	1	15.17	15.2	0.777777778
jgi|Schpo1|4185|mug180	-2.5618632	-5.350325	0.277675	.	.	.	.	.	0	.	0	.	0	CE10	0	0.062	1	1	0.43	1	0	43152.24	381	8	8.6598	4	93	176	117	47	211	82	47	35	2.32	.	.	.	1	0	0	0	0	0	1	1	22.68	24.7	1
jgi|Schpo1|3956|SPBC1604.12	-2.562386	-6.21285	-0.51885	.	.	.	.	.	0	.	0	.	0	.	0	0.051	0	0	0.09	0	0	93285.76	860	20.5	9.4851	2	299	505	204	55	343	237	135	102	1.134146341	.	.	.	0	0	0	0	0	0	0	0	0	0	0
jgi|Schpo1|2969|mgr2	-2.5624928	-8.5002905	-6.9822905	.	.	.	.	.	0	.	0	.	0	.	0.049	0.698	0	0	0.3	0	1	12916.91	120	5.5	10.555	1	43	61	34	11	71	18	12	6	0.870967742	.	.	.	0	0	0	0	0	0	2	2	34.1	43.42	0
jgi|Schpo1|183|uba3	-2.564153	-6.139401	-0.511401	.	.	.	.	.	0	.	0	.	0	.	0	0.062	0	0	0.13	0	0	48942.15	444	-3.5	5.5097	12	134	238	139	40	240	95	47	48	1.584415584	.	.	.	0	0	0	0	0	0	0	0	0.02	0.04	0
jgi|Schpo1|977|SPAC6C3.02c	-2.564192	-3.290806	2.391194	.	.	.	.	.	0	.	0	.	0	.	0.028	0.025	1	1	0.58	0	0	17442.35	172	4	8.4972	4	81	119	46	13	100	23	14	9	0.415384615	.	.	.	0	1	0	0	0	0	0	0	0.26	2.05	0
jgi|Schpo1|1871|ypt2	-2.5644286	3.1098715	-0.7721285	.	.	.	reduced_virulence,loss_of_pathogenicity,increased_virulence_(hypervirulence),unaffected_pathogenicity,lethal	PHI:62,PHI:787,PHI:507,PHI:3835,PHI:6950,PHI:1036,PHI:7134,PHI:339,PHI:269,PHI:3831,PHI:4990,PHI:3832,PHI:1119,PHI:6703,PHI:449,PHI:3834,PHI:2052,PHI:471,PHI:317,PHI:8035,PHI:3280,PHI:7133,PHI:780,PHI:3833,PHI:4736,PHI:2054,PHI:3623,PHI:8752,PHI:8036,PHI:1061,PHI:182,PHI:3478,PHI:270,PHI:3279,PHI:808,PHI:861	0	.	0	.	0	.	0.886	0.761	0	0	0.16	0	0	22754.81	200	-1.5	5.4155	5	56	95	56	21	96	57	28	29	2.346153846	.	.	.	0	0	0	0	0	0	0	0	0.07	0.2	0
jgi|Schpo1|1605|SPAC1F12.10c	-2.5644286	2.8230215	-0.7469785	.	.	.	.	.	0	.	0	.	0	.	0.81	0.785	0	0	0.07	0	0	16667.23	147	11.5	10.3602	1	38	69	43	20	78	40	27	13	1.3	.	.	.	0	0	0	0	0	0	0	0	0	0	0
jgi|Schpo1|2676|SPBC216.04c	-2.5644286	5.0505475	-0.5514525	.	.	.	reduced_virulence,unaffected_pathogenicity	PHI:4582	0	.	0	.	0	.	0.999	0.768	0	0	0.14	0	0	15606.51	138	3	7.1259	6	41	66	25	23	70	45	26	19	1.225806452	.	.	.	0	0	0	0	0	0	0	0	0	0	0
jgi|Schpo1|817|SPAC3H1.14	-2.5644286	1.9693525	-0.6766475	.	.	.	.	.	0	.	0	.	0	.	0.665	0.776	0	0	0.2	0	0	22651.78	195	5.5	8.4196	2	50	84	44	35	100	49	29	20	2.137931034	.	.	.	0	0	0	0	0	0	0	0	0.11	0.13	0
jgi|Schpo1|2711|med15	-2.5649083	-3.025918	2.632082	.	.	.	.	.	0	.	0	.	0	.	0	0.057	1	1	0.2	0	0	118463.53	1063	31	10.0633	9	274	527	267	64	478	184	111	73	1.192118227	.	.	.	0	0	0	0	0	1	0	0	1.69	1.7	0
jgi|Schpo1|4034|SPBC1347.14c	-2.5654368	-2.932916	0.583084	.	.	.	.	.	0	.	0	.	0	.	0.224	0.19	1	1	0.3	1	0	13375.74	121	11	10.6331	3	39	59	39	14	68	20	16	4	2.294117647	.	.	.	1	0	0	0	0	0	1	1	22.79	22.81	1
jgi|Schpo1|2591|naa38	-2.5654368	3.163183	1.117183	.	.	.	.	.	0	.	0	.	0	.	0.97	0.371	1	1	0.08	1	0	13226.49	116	1.5	7.2138	3	32	49	39	17	67	27	15	12	2.3125	.	.	.	1	1	0	0	0	0	1	1	19.52	19.55	0.739130435
jgi|Schpo1|10|SPAC977.18	-2.5656838	4.3212865	2.4732865	.	.	.	.	.	0	.	0	.	0	.	0.923	0.385	1	1	0.11	0	0	15509.93	133	3	8.0182	5	31	61	40	16	67	32	18	14	2.909090909	.	.	.	1	0	0	0	0	0	0	0	0.46	0.46	0
jgi|Schpo1|2997|pmt1	-2.5656838	-4.819833	-0.727833	.	.	.	.	.	0	.	0	.	0	.	0.004	0.314	0	0	0.06	0	0	37976.46	330	1	6.68	9	79	149	94	41	174	83	44	39	1.936170213	.	.	.	0	0	0	0	0	0	0	0	0.2	0.51	0
jgi|Schpo1|1004|SPAC22H10.06c	-2.568325	3.837239	-0.668761	.	.	.	.	.	0	.	0	.	0	.	0.981	0.77	0	0	0.66	0	0	10841.71	93	12.5	10.3058	4	23	43	26	14	52	22	18	4	2.583333333	.	.	.	0	0	0	0	0	0	0	0	0.18	0.57	0
jgi|Schpo1|61|SPAC5H10.07	-2.568325	4.0462545	-0.3457455	.	.	.	.	.	0	.	0	.	0	.	0.945	0.787	0	0	0.18	0	0	10296.06	89	3	8.6755	3	22	36	22	12	49	25	14	11	2.846153846	.	.	.	0	0	0	0	0	0	0	0	0.11	0.11	0
jgi|Schpo1|4330|SPCC594.03	-2.568325	3.655643	-0.664357	.	.	.	.	.	0	.	0	.	0	.	0.963	0.757	0	0	0.2	0	0	12256.29	108	4.5	8.6497	5	32	48	31	12	61	31	18	13	1.428571429	.	.	.	0	0	0	0	0	0	0	0	0.1	1.13	0
jgi|Schpo1|3173|SPBC18E5.09c	-2.572136	-4.280573	-0.836573	.	.	.	.	.	0	.	0	.	0	.	0.121	0.305	0	0	0.3	0	0	14653.54	128	2	7.3166	2	41	63	29	27	70	24	14	10	1.8	.	.	.	0	0	0	0	0	0	0	0	0.02	3.09	0
jgi|Schpo1|1014|nxt2	-2.572896	-0.849561	-0.423561	.	.	.	.	.	0	.	0	.	0	.	0.273	0.656	0	0	0.47	0	0	14077.76	123	-4	4.5515	0	33	57	34	17	62	23	10	13	1.647058824	.	.	.	0	0	0	0	0	0	0	0	0	0.07	0
jgi|Schpo1|4171|SPBC1289.13c	-2.5737634	-3.585573	1.276427	.	.	.	reduced_virulence,unaffected_pathogenicity	PHI:6214	0	.	0	.	0	GT34	0	0.023	1	1	0.32	1	0	43117.68	375	-9.5	5.2273	3	92	180	102	60	195	94	46	48	1.762711864	.	.	.	1	1	0	0	0	0	1	1	21.88	21.89	0.956521739
jgi|Schpo1|1637|rlc1	-2.5758615	1.239054	-0.604946	.	.	.	reduced_virulence,loss_of_pathogenicity	PHI:2640,PHI:2560,PHI:2109,PHI:2108,PHI:2339	0	.	0	.	0	.	0.179	0.295	0	0	0.14	0	0	19997.27	184	-5	4.6952	1	67	101	48	15	86	44	20	24	1.166666667	.	.	.	0	0	0	0	0	0	0	0	0	0.09	0
jgi|Schpo1|432|SPAC1A6.02	-2.5758615	-6.162567	-0.594567	.	.	.	.	.	0	.	0	.	0	.	0	0.072	0	0	0.14	0	0	39779.95	361	-12.5	4.7619	6	119	201	84	40	163	104	48	56	1.703703704	.	.	.	0	0	0	0	0	0	0	0	0	0.01	0
jgi|Schpo1|2704|air1	-2.5764532	-3.125004	-0.527004	.	.	.	unaffected_pathogenicity	PHI:1670	0	.	0	.	0	.	0.07	0.497	0	0	0.19	0	0	35545.29	315	9	7.6802	17	104	175	50	35	124	108	62	46	1.543478261	.	.	.	0	0	0	0	0	0	0	0	0	0	0
jgi|Schpo1|3513|SPBP4H10.14c	-2.576558	-6.1156875	-0.5476875	.	.	.	.	.	0	.	0	.	0	.	0	0.072	0	0	0.16	0	0	33938.73	308	-4.5	5.5658	4	99	179	75	29	136	78	39	39	1.26	.	.	.	0	0	0	0	0	0	0	0	0	0	0
jgi|Schpo1|3736|SPBC3B8.03	-2.577379	-3.0108555	2.7011445	.	.	.	reduced_virulence,loss_of_pathogenicity,lethal	PHI:2519,PHI:2239,PHI:384	0	.	0	.	0	.	0	0.048	1	1	0.02	0	0	49938.32	450	-8	5.2642	10	129	217	136	45	249	123	60	63	1.258064516	.	.	.	0	0	0	0	0	1	0	0	0	0	0
jgi|Schpo1|3943|gfh1	-2.577379	-3.0454865	2.7145135	.	.	.	.	.	0	.	0	.	0	.	0	0.04	1	1	0.08	0	0	66764.72	577	-9.5	5.2864	19	131	236	187	72	310	143	70	73	2.884615385	.	.	.	1	0	0	0	0	0	0	0	0.01	0.31	0
jgi|Schpo1|4329|SPCC594.02c	-2.5789466	-12.8999715	-6.9839715	.	.	.	.	.	0	.	0	.	0	.	0	0.014	0	0	0.18	0	1	54866.95	489	-4	6.0188	2	131	271	137	69	267	111	57	54	1.15	.	.	.	0	0	0	0	0	0	2	3	0.11	70.13	0
jgi|Schpo1|4795|SPCC777.03c	-2.5821626	0.328707	-0.507293	.	.	.	loss_of_pathogenicity	PHI:4210	0	.	0	.	0	.	0	0.306	0	0	0.15	0	0	44217.48	396	-1	6.3064	5	100	200	124	44	215	87	45	42	1.657142857	.	.	.	0	0	0	0	0	0	0	0	0	0.03	0
jgi|Schpo1|3487|SPBC19C7.05	-2.587038	-1.3832505	-2.9852505	.	.	.	.	.	0	.	0	.	0	.	0.781	0.486	0	0	0.5	1	0	16384.32	150	-0.5	5.8119	1	55	92	35	21	87	24	12	12	0.888888889	.	.	.	0	0	0	0	0	0	1	1	22.33	22.33	0
jgi|Schpo1|2989|SPBC21B10.07	-2.5873	-7.5234535	-2.8894535	.	.	.	reduced_virulence	PHI:6265	0	.	0	.	0	GH16	0	0.061	0	0	0.47	1	0	46508.4	419	-15	4.6662	9	134	241	98	61	216	97	44	53	1.4375	.	.	.	0	0	0	0	0	0	1	1	0	24.74	0
jgi|Schpo1|861|vma11	-2.5891151	-9.373535	-6.097535	.	.	.	.	.	0	.	0	.	0	.	0.178	0.276	0	1	0.34	0	1	16784.89	162	0.5	6.8907	4	62	93	65	18	121	15	8	7	0.860465116	.	.	.	1	1	0	0	0	0	4	4	29.44	91.54	0.695652174
jgi|Schpo1|3413|SPBC3E7.17	-2.5906289	-0.65426	0.14974	.	.	.	.	.	0	.	0	.	0	.	0.459	0.407	0	0	0.27	0	0	7011.96	60	3	8.5138	2	21	26	13	11	28	14	9	5	2.428571429	.	.	.	0	0	0	0	0	0	0	0	0.01	0.01	0
jgi|Schpo1|1432|SPAC8E11.04c	-2.590646	-1.4669945	-0.6189945	.	.	.	reduced_virulence	PHI:3963	0	.	0	.	0	CE1	0.115	0.577	0	0	0.22	0	0	24474.35	224	3	7.4304	2	72	115	70	28	135	40	23	17	1.137254902	.	.	.	0	0	0	0	0	0	0	0	7.31	9.01	0
jgi|Schpo1|3595|pha2	-2.59132	-1.6684955	0.5575045	.	.	.	.	.	0	.	0	.	0	.	0.163	0.466	1	1	0.2	1	0	31592.63	287	5.5	7.8705	8	88	146	101	36	167	57	33	24	1.433962264	.	.	.	0	1	0	0	0	0	1	0	12.26	12.47	0
jgi|Schpo1|3133|SPBP23A10.17	-2.5915763	1.6160085	4.2560085	.	.	.	.	.	0	.	0	.	0	.	0.255	0.305	1	1	0.06	0	0	13563.66	118	0	6.4079	1	32	43	34	10	54	36	18	18	2.214285714	1	0	0	1	1	0	1	1	1	0	0	17.6	17.6	0
jgi|Schpo1|1546|ppr4	-2.5930104	-12.6279475	-6.8619475	.	.	.	.	.	0	.	0	.	0	.	0	0.039	0	0	0.19	0	1	107983.92	931	24.5	8.9409	17	216	409	283	121	484	228	130	98	2.495495495	.	.	.	0	0	0	0	0	0	2	0	0.1	0.58	0
jgi|Schpo1|1888|pnu1	-2.5941129	-1.1446455	0.7513545	.	.	.	.	.	0	.	0	.	0	.	0.055	0.629	1	1	0.35	1	0	36428.19	322	9	9.1122	5	86	168	75	45	172	75	43	32	1.461538462	.	.	.	1	0	0	0	0	0	1	1	18.98	18.99	0.652173913
jgi|Schpo1|1936|SPAC12B10.15c	-2.5956485	0.1090095	-0.5929905	.	.	.	.	.	0	.	0	.	0	.	0.55	0.567	0	0	0.07	0	0	16879.92	147	-6.5	4.6163	5	37	72	33	16	67	43	19	24	2.166666667	.	.	.	0	0	0	0	0	0	0	0	0	0	0
jgi|Schpo1|900|php3	-2.5956485	1.9401115	-0.6698885	.	.	.	unaffected_pathogenicity	PHI:1467	0	.	0	.	0	.	0.861	0.574	0	0	0.04	0	0	12909.6	116	-3	4.7604	3	37	56	33	6	52	33	15	18	1.473684211	.	.	.	0	0	0	0	0	0	0	0	0	0.01	0
jgi|Schpo1|1140|SPAC644.09	-2.5956485	-2.8593445	-0.5853445	.	.	.	.	.	0	.	0	.	0	.	0.103	0.518	0	0	0.04	0	0	26393.19	237	4	7.8329	3	65	113	68	20	115	57	32	25	1.727272727	.	.	.	0	0	0	0	0	0	0	0	0	0.01	0
jgi|Schpo1|3441|arf1	-2.5956485	0.596367	-0.849633	.	.	.	reduced_virulence,loss_of_pathogenicity,increased_virulence_(hypervirulence),unaffected_pathogenicity,lethal	PHI:787,PHI:7010,PHI:6950,PHI:1036,PHI:269,PHI:7012,PHI:3831,PHI:3832,PHI:1119,PHI:449,PHI:3834,PHI:2052,PHI:471,PHI:317,PHI:8035,PHI:3280,PHI:780,PHI:7009,PHI:4736,PHI:2054,PHI:3623,PHI:8036,PHI:7011,PHI:1061,PHI:182,PHI:3478,PHI:3279,PHI:808,PHI:861	0	.	0	.	0	.	0.749	0.492	0	0	0.09	0	0	20618.59	180	-1	6.1052	1	45	77	55	20	93	47	24	23	1.666666667	.	.	.	0	0	0	0	0	0	0	0	0.03	0.03	0
jgi|Schpo1|1890|sam50	-2.59679	-6.1354535	-0.5734535	.	.	.	.	.	0	.	0	.	0	.	0	0.073	0	0	0.32	0	0	51762.52	475	8	8.4489	4	165	258	132	45	236	109	61	48	1.134831461	.	.	.	0	0	0	0	0	0	0	0	0	0.06	0
jgi|Schpo1|2117|SPAC890.04c	-2.59679	-6.436916	-0.544916	.	.	.	.	.	0	.	0	.	0	.	0	0.018	0	0	0.22	0	0	48334.28	440	-3.5	6.0485	5	149	239	121	47	210	105	54	51	1.357142857	.	.	.	0	0	0	0	0	0	0	0	0	0	0
jgi|Schpo1|3023|SPBC2F12.03c	-2.5971582	-6.541201	-0.595201	.	.	.	.	.	0	.	0	.	0	.	0	0.009	0	0	0.17	0	0	98567.9	891	24	8.7239	17	297	472	236	103	438	183	109	74	1.437956204	.	.	.	0	0	0	0	0	0	0	0	0	0.6	0
jgi|Schpo1|3090|ubc7	-2.5992534	-1.164585	-0.574585	.	.	.	reduced_virulence	PHI:8041,PHI:8048,PHI:6927,PHI:8743	0	.	0	.	0	.	0.293	0.442	0	0	0.08	0	0	18720.23	166	-8	4.4807	5	46	85	37	18	91	47	20	27	0.972222222	.	.	.	0	0	0	0	0	0	0	0	0	0	0
jgi|Schpo1|1771|SPAC694.04c	-2.599545	-4.4444035	-0.5264035	.	.	.	.	.	0	.	0	.	0	.	0.001	0.346	0	0	0.05	0	0	36672.71	324	-2.5	6.0446	4	87	152	93	47	178	86	44	42	1.296875	.	.	.	0	0	0	0	0	0	0	0	0.01	0.13	0
jgi|Schpo1|1277|rpn11	-2.599545	-2.346795	-0.538795	.	.	.	reduced_virulence	PHI:8000	0	.	0	.	0	.	0.001	0.531	0	0	0.01	0	0	34571.92	308	1.5	6.7185	4	76	146	88	30	165	73	40	33	1.196078431	.	.	.	0	0	0	0	0	0	0	0	0	0	0
jgi|Schpo1|358|rfc4	-2.599545	-3.579012	-0.513012	.	.	.	.	.	0	.	0	.	0	.	0.01	0.479	0	0	0.08	0	0	37654.74	342	1.5	6.9379	6	95	168	121	22	191	78	41	37	1.28125	.	.	.	0	0	0	0	0	0	0	0	0.04	0.53	0
jgi|Schpo1|2389|dea2	-2.599545	-6.240316	-0.510316	.	.	.	.	.	0	.	0	.	0	.	0	0.045	0	0	0.04	0	0	41198.74	367	-10.5	5.0596	9	104	177	113	51	202	98	47	51	1.31884058	.	.	.	0	0	0	0	0	0	0	0	0	0.03	0
jgi|Schpo1|2639|SPBC530.07c	-2.599545	-1.88272	-0.50272	.	.	.	.	.	0	.	0	.	0	.	0.265	0.505	0	0	0.1	0	0	27838.88	242	-3	5.4268	6	63	107	64	39	136	63	31	32	1.530612245	.	.	.	0	0	0	0	0	0	0	0	0.01	0.3	0
jgi|Schpo1|628|SPAC57A7.07c	-2.599545	-3.9903205	-0.5043205	.	.	.	.	.	0	.	0	.	0	.	0.037	0.382	0	0	0.08	0	0	34541.73	308	-2.5	6.1155	10	89	147	90	38	170	73	38	35	1.537037037	.	.	.	0	0	0	0	0	0	0	0	0	0.02	0
jgi|Schpo1|3272|srb11	-2.599545	1.7405785	-0.5194215	.	.	.	reduced_virulence	PHI:2419,PHI:2418	0	.	0	.	0	.	0.868	0.342	0	0	0.1	0	0	26176.37	228	-3	5.6067	9	60	98	82	28	124	54	27	27	2.346153846	.	.	.	0	0	0	0	0	0	0	0	0.02	0.07	0
jgi|Schpo1|4465|pef1	-2.599545	-3.562952	-0.526952	.	.	.	reduced_virulence,loss_of_pathogenicity,increased_virulence_(hypervirulence),unaffected_pathogenicity,lethal	PHI:230,PHI:5479,PHI:6315,PHI:1189,PHI:4625,PHI:4626,PHI:2330,PHI:1192,PHI:4942,PHI:266,PHI:4587,PHI:7240,PHI:6084,PHI:4679,PHI:2225,PHI:263,PHI:9201,PHI:2268,PHI:7279,PHI:9481,PHI:1043,PHI:4941,PHI:4057,PHI:1042,PHI:1200,PHI:6317,PHI:308,PHI:1231,PHI:3889,PHI:1213,PHI:2367,PHI:245,PHI:406,PHI:1196,PHI:56,PHI:7117,PHI:1032,PHI:5428,PHI:483,PHI:2272,PHI:7324,PHI:161,PHI:1266,PHI:9453,PHI:149,PHI:1…	0	.	0	.	0	.	0.052	0.442	0	0	0.05	0	0	32736.84	288	3.5	7.8948	2	71	128	87	31	159	68	37	31	1.288461538	.	.	.	0	0	0	0	0	0	0	0	0	0.03	0
jgi|Schpo1|84|sty1	-2.599545	-6.2477785	-0.5537785	.	.	.	reduced_virulence,loss_of_pathogenicity,increased_virulence_(hypervirulence),unaffected_pathogenicity,effector_(plant_avirulence_determinant),lethal	PHI:230,PHI:7811,PHI:5479,PHI:428,PHI:6315,PHI:1189,PHI:1240,PHI:4625,PHI:4626,PHI:2330,PHI:1192,PHI:4587,PHI:266,PHI:4942,PHI:1248,PHI:7240,PHI:6084,PHI:4679,PHI:2225,PHI:263,PHI:9201,PHI:7279,PHI:2268,PHI:9481,PHI:1043,PHI:4941,PHI:4057,PHI:1042,PHI:1200,PHI:6317,PHI:308,PHI:1231,PHI:3889,PHI:1213,PHI:1082,PHI:2367,PHI:406,PHI:245,PHI:1196,PHI:56,PHI:7117,PHI:3088,PHI:1044,PHI:1032,PHI:5428,PHI…	0	.	0	.	0	.	0	0.051	0	0	0.04	0	0	40222.47	349	-5.5	5.4265	6	78	154	102	47	192	91	45	46	1.759259259	.	.	.	0	0	0	0	0	0	0	0	0.01	0.02	0
jgi|Schpo1|4943|SPCC18.10	-2.599545	-5.5024475	-0.6244475	.	.	.	.	.	0	.	0	.	0	.	0.001	0.186	0	0	0.1	0	0	38079.64	340	-7	5.365	6	90	163	106	44	188	83	41	42	1.448275862	.	.	.	0	0	0	0	0	0	0	0	0	1.48	0
jgi|Schpo1|25|SPAC977.17	-2.5997984	-12.681335	-6.951335	.	.	.	.	.	0	.	0	.	0	.	0	0.045	0	0	0.34	0	1	65815.73	598	0	6.5102	4	198	331	152	76	323	125	65	60	1.043478261	.	.	.	0	0	0	0	0	0	6	6	0	133.31	0
jgi|Schpo1|4055|SPBC1861.05	-2.5997984	-6.9559085	-1.0099085	.	.	.	.	.	0	.	0	.	0	.	0	0.009	0	0	0.35	0	0	80759.05	747	12.5	8.4586	14	249	403	233	58	399	153	85	68	1.357142857	.	.	.	0	0	0	0	0	0	0	0	0	0.44	0
jgi|Schpo1|1109|SPAC7D4.12c	-2.6001666	-12.85102	-6.90502	.	.	.	.	.	0	.	0	.	0	.	0	0.009	0	0	0.17	0	1	83359.11	759	15	8.3629	9	250	405	231	92	419	153	89	64	1.203947368	.	.	.	0	0	0	0	0	0	9	9	0	184.86	0
jgi|Schpo1|240|mms1	-2.6015382	-6.440823	-0.494823	.	.	.	.	.	0	.	0	.	0	.	0	0.009	0	0	0.4	0	0	120605.2	1073	-10	5.7613	34	318	555	317	139	576	214	108	106	2.227272727	.	.	.	0	0	0	0	0	0	0	0	0.28	0.63	0
jgi|Schpo1|2550|def1	-2.6031766	-6.1635	-0.5535	.	.	.	.	.	0	.	0	.	0	.	0	0.065	0	0	0.66	0	0	100133.83	963	30.5	9.967	0	411	638	218	77	450	170	105	65	0.791044776	.	.	.	0	0	0	0	0	0	0	0	0	0.01	0
jgi|Schpo1|3631|SPBC405.02c	-2.6032186	-12.660202	-6.942202	.	.	.	.	.	0	.	0	.	0	.	0	0.047	0	0	0.23	0	1	49529.53	447	16.5	10.2981	1	140	245	100	53	208	97	60	37	1.305882353	.	.	.	0	0	0	0	0	0	2	2	0	42.8	0
jgi|Schpo1|4280|SPCC1235.18	-2.60337	-11.388355	-6.954355	.	.	.	.	.	0	.	0	.	0	.	0.05	0.211	0	0	0.59	0	1	17693.54	159	1.5	6.8005	9	57	86	46	30	97	19	12	7	1.583333333	.	.	.	0	0	0	0	0	0	2	2	5.69	48.29	0
jgi|Schpo1|4115|ufd1	-2.6039088	-5.6640185	-0.5760185	.	.	.	.	.	0	.	0	.	0	.	0	0.152	0	0	0.12	0	0	38226.19	342	-12	4.594	2	85	177	90	36	180	88	39	49	1.428571429	.	.	.	0	0	0	0	0	0	0	0	0	0	0
jgi|Schpo1|3174|edc3	-2.6061625	-4.5838555	-0.5558555	.	.	.	reduced_virulence	PHI:6796	0	.	0	.	0	.	0	0.162	0	0	0.67	0	0	49219.01	454	10.5	9.0048	4	142	252	145	38	226	102	59	43	1.409638554	.	.	.	0	0	0	0	0	0	0	0	0	0.15	0
jgi|Schpo1|2637|SPBC530.05	-2.6065307	-11.543452	-6.603452	.	.	.	reduced_virulence,unaffected_pathogenicity	PHI:1845,PHI:1982,PHI:1935,PHI:1999,PHI:1819,PHI:1800,PHI:1920,PHI:1762,PHI:2981,PHI:1816,PHI:1981,PHI:1977,PHI:6260,PHI:1732,PHI:1021,PHI:6872,PHI:5600,PHI:1916,PHI:1705	0	.	0	.	0	.	0	0.01	0	0	0.38	0	1	85198.99	762	1	6.5907	20	220	401	207	86	391	165	87	78	1.859649123	.	.	.	0	0	0	0	0	0	3	0	0	14.93	0
jgi|Schpo1|2788|mrps17	-2.6068244	3.8615365	-0.6024635	.	.	.	.	.	0	.	0	.	0	.	0.997	0.747	0	0	0.3	0	0	10245.05	90	9.5	10.4666	2	22	45	27	7	46	24	17	7	1.933333333	.	.	.	0	0	0	0	0	0	0	0	0	0	0
jgi|Schpo1|3150|vps71	-2.6068244	4.042292	-0.481708	.	.	.	.	.	0	.	0	.	0	.	0.998	0.756	0	0	0.26	0	0	16299.91	139	16	10.1343	8	34	67	31	15	66	43	30	13	2.222222222	.	.	.	0	0	0	0	0	0	0	0	0	0	0
jgi|Schpo1|4585|pre10	-2.6111636	-2.250724	-0.516724	.	.	.	.	.	0	.	0	.	0	.	0.245	0.466	0	0	0.08	0	0	28031.49	253	-8	4.8309	3	76	131	74	29	139	69	32	37	1.070175439	.	.	.	0	0	0	0	0	0	0	0	0	0.02	0
jgi|Schpo1|3979|nda3	-2.6111636	-6.331393	-0.511393	.	.	.	reduced_virulence,loss_of_pathogenicity,chemistry_target:_resistance_to_chemical,lethal	PHI:820,PHI:7022,PHI:2530,PHI:823,PHI:821	0	.	0	.	0	.	0	0.03	0	0	0.14	0	0	49471.55	448	-21.5	4.4911	4	137	233	127	54	245	110	47	63	0.989690722	.	.	.	0	0	0	0	0	0	0	0	0	2.17	0
jgi|Schpo1|3766|SPBC2G2.13c	-2.6111636	-0.587474	-0.509474	.	.	.	.	.	0	.	0	.	0	.	0.402	0.585	0	0	0.35	0	0	35974.21	322	7.5	7.996	14	100	167	96	34	178	73	42	31	1.245901639	.	.	.	0	0	0	0	0	0	0	0	0	0.09	0
jgi|Schpo1|2728|cct8	-2.6111636	-6.45618	-0.51618	.	.	.	.	.	0	.	0	.	0	.	0	0.01	0	0	0.04	0	0	59955.87	546	-13	4.9611	7	146	284	188	36	295	150	71	79	1.203883495	.	.	.	0	0	0	0	0	0	0	0	0	0	0
jgi|Schpo1|4258|hem15	-2.6111636	-9.549652	-0.511652	.	.	.	unaffected_pathogenicity,lethal	PHI:4734,PHI:2532	0	.	0	.	0	.	0	0.327	0	0	0.05	0	0	42713.74	384	0	6.4987	6	111	199	102	40	205	93	48	45	1.207792208	.	.	.	0	0	0	0	0	0	0	0	0	0	0
jgi|Schpo1|3581|pho2	-2.6111636	-3.155304	-0.509304	.	.	.	.	.	0	.	0	.	0	.	0.064	0.495	0	0	0.08	0	0	32793.72	298	-2.5	5.4828	5	85	154	89	30	167	77	38	39	1.360655738	.	.	.	0	0	0	0	0	0	0	0	0.01	0.01	0
jgi|Schpo1|3012|gua1	-2.6111636	-5.305608	-0.539608	.	.	.	reduced_virulence,unaffected_pathogenicity	PHI:8579,PHI:2474,PHI:8695,PHI:4071,PHI:9306,PHI:8720	0	.	0	.	0	.	0	0.039	0	0	0.07	0	0	57026.45	524	2	6.8318	4	164	271	166	44	288	131	69	62	1.081818182	.	.	.	0	0	0	0	0	0	0	0	0.01	0.2	0
jgi|Schpo1|4157|trp1	-2.6115317	-5.463202	-0.523202	.	.	.	reduced_virulence	PHI:3941,PHI:7251,PHI:7346	0	.	0	.	0	.	0	0.01	0	0	0.05	0	0	83040.23	759	1	6.6	7	214	391	254	67	414	188	99	89	1.295302013	.	.	.	0	0	0	0	0	0	0	0	0	0.03	0
jgi|Schpo1|3622|SPBC4C3.09	-2.613747	-5.339922	0.552078	.	.	.	.	.	0	.	0	.	0	GT8	0	0.018	1	1	0.11	1	0	44095.38	376	-9	5.2706	2	77	159	101	70	212	106	52	54	1.7	.	.	.	1	1	0	0	0	0	1	1	20.65	20.66	0.8
jgi|Schpo1|673|SPAP27G11.16	-2.614137	-6.007795	-2.881795	.	.	.	.	.	0	.	0	.	0	.	0.162	0.317	0	0	0.28	1	0	11953.74	104	4.5	8.9203	4	36	47	25	18	51	21	13	8	3.8	.	.	.	0	0	0	0	0	0	1	0	3.62	5.26	0
jgi|Schpo1|266|lkh1	-2.6142144	-6.3723545	-0.6363545	.	.	.	reduced_virulence,loss_of_pathogenicity,increased_virulence_(hypervirulence),unaffected_pathogenicity,lethal	PHI:230,PHI:5479,PHI:428,PHI:6315,PHI:1189,PHI:4625,PHI:4626,PHI:2330,PHI:4587,PHI:266,PHI:4942,PHI:7240,PHI:6084,PHI:4679,PHI:2225,PHI:263,PHI:9201,PHI:7279,PHI:2268,PHI:9481,PHI:1043,PHI:4941,PHI:4057,PHI:1042,PHI:1200,PHI:6317,PHI:308,PHI:1231,PHI:3889,PHI:2367,PHI:245,PHI:1196,PHI:406,PHI:7117,PHI:56,PHI:1032,PHI:5428,PHI:483,PHI:2272,PHI:161,PHI:1266,PHI:149,PHI:9453,PHI:2429,PHI:2810,PHI:12…	0	.	0	.	0	.	0	0.044	0	0	0.42	0	0	77494.36	690	32	9.2929	12	176	383	181	96	368	140	94	46	1.121428571	.	.	.	0	0	0	0	0	0	0	0	0	0.05	0
jgi|Schpo1|4909|eaf1	-2.6148264	-4.993642	-0.601642	.	.	.	.	.	0	.	0	.	0	.	0.017	0.251	0	0	0.06	0	0	27657.43	251	-6	4.8443	2	83	139	57	16	99	73	34	39	1.55	.	.	.	0	0	0	0	0	0	0	0	0	0	0
jgi|Schpo1|2364|SPBPB10D8.02c	-2.6156342	-5.437463	-0.503463	.	.	.	reduced_virulence	PHI:8810	0	.	0	.	0	.	0	0.011	0	0	0.08	0	0	62421.93	554	-2	6.3113	2	140	272	151	78	309	148	77	71	1.195121951	.	.	.	0	0	0	0	0	0	0	0	0	0	0
jgi|Schpo1|4299|SPCC794.11c	-2.6181245	-6.190129	-0.574129	.	.	.	.	.	0	.	0	.	0	.	0	0.064	0	0	0.13	0	0	51751.36	476	-4	5.5399	0	180	279	104	42	203	113	56	57	1.0625	.	.	.	0	0	0	0	0	0	0	0	0	0	0
jgi|Schpo1|1326|SPAC688.07c	-2.6181245	-6.3836605	-0.5456605	.	.	.	.	.	0	.	0	.	0	.	0	0.027	0	0	0.06	0	0	113938.69	1038	-48	4.566	1	345	588	231	73	381	302	132	170	1.529032258	.	.	.	0	0	0	0	0	0	0	0	0	0	0
jgi|Schpo1|4894|nup60	-2.6181245	-6.0708675	-0.5508675	.	.	.	.	.	0	.	0	.	0	.	0	0.08	0	0	0.22	0	0	80252.67	736	6.5	8.2812	0	267	416	154	58	295	184	98	86	1.179310345	.	.	.	0	0	0	0	0	0	0	0	0	0	0
jgi|Schpo1|1470|cps3	-2.6181245	-5.715006	-0.591006	.	.	.	.	.	0	.	0	.	0	.	0	0.146	0	0	0.35	0	0	62807.87	583	9.5	8.4453	6	228	347	128	50	250	127	71	56	1.342857143	.	.	.	0	0	0	0	0	0	0	0	0	0.01	0
jgi|Schpo1|4044|mug147	-2.6182125	-6.0123275	-0.5523275	.	.	.	.	.	0	.	0	.	0	.	0	0.09	0	0	0.15	0	0	46218.17	411	-25	4.5137	0	121	213	75	48	164	121	52	69	1.343283582	.	.	.	0	0	0	0	0	0	0	0	0	0	0
jgi|Schpo1|4605|cox9	-2.6184251	-3.22859	-3.13859	.	.	.	.	.	0	.	0	.	0	.	0.23	0.755	0	0	0.25	1	0	6643.77	58	3.5	9.6586	1	18	27	17	10	37	14	9	5	1	.	.	.	0	0	0	0	0	0	1	1	21.29	21.29	0.75
jgi|Schpo1|273|gcs1	-2.6184258	-8.442055	-2.502055	.	.	.	unaffected_pathogenicity	PHI:1602	0	.	0	.	0	.	0	0.01	0	0	0.06	1	0	76522.9	669	-8.5	5.5418	15	165	335	180	83	350	183	91	92	1.642857143	.	.	.	0	0	0	0	0	0	1	0	0	0.98	0
jgi|Schpo1|4166|uap1	-2.6184258	-6.1107655	-0.4527655	.	.	.	.	.	0	.	0	.	0	.	0	0.057	0	0	0.11	0	0	53121.48	475	3.5	6.94	11	135	238	135	60	248	116	63	53	1.5625	.	.	.	0	0	0	0	0	0	0	0	0	0.14	0
jgi|Schpo1|2880|rmt3	-2.6184258	-5.422776	-0.476776	.	.	.	reduced_virulence,unaffected_pathogenicity	PHI:6952,PHI:2354,PHI:2353,PHI:2351,PHI:2352	0	.	0	.	0	.	0	0.009	0	0	0.11	0	0	61760.88	543	-23	4.5423	13	142	275	145	68	273	146	64	82	2.04109589	.	.	.	0	0	0	0	0	0	0	0	0	0.04	0
jgi|Schpo1|2483|pre6	-2.619637	2.593738	-0.508262	.	.	.	.	.	0	.	0	.	0	.	0.895	0.622	0	0	0.09	0	0	28277.02	259	2	7.3209	2	81	138	87	20	136	68	36	32	1.052631579	.	.	.	0	0	0	0	0	0	0	0	0	0.01	0
jgi|Schpo1|816|ppk13	-2.6198425	-3.478078	-0.604078	.	.	.	reduced_virulence,loss_of_pathogenicity,unaffected_pathogenicity,lethal	PHI:6717,PHI:1218,PHI:1266,PHI:1240,PHI:4625,PHI:2224,PHI:1248,PHI:1192,PHI:4942,PHI:2810,PHI:402,PHI:9454,PHI:6068,PHI:9201,PHI:2225,PHI:313,PHI:8395,PHI:1268,PHI:1244,PHI:9481,PHI:6085,PHI:4941,PHI:3717,PHI:308,PHI:1178,PHI:7724,PHI:3088,PHI:2231,PHI:1264	0	.	0	.	0	.	0.01	0.511	0	0	0.17	0	0	39008.68	344	3	7.0726	12	88	163	101	43	183	83	45	38	1.981481481	.	.	.	0	0	0	0	0	0	0	0	0.09	0.13	0
jgi|Schpo1|5059|atp5	-2.6203573	1.93325	-1.19875	.	.	.	.	.	0	.	0	.	0	.	0.807	0.715	0	0	0.08	0	0	23987.89	216	13.5	10.5154	0	60	101	73	15	110	51	33	18	1.657142857	.	.	.	0	0	0	0	0	0	0	0	0.01	0.12	0
jgi|Schpo1|835|rdl1	-2.6237392	-0.471996	-0.645996	.	.	.	.	.	0	.	0	.	0	.	0.499	0.53	0	0	0.3	0	0	26023.02	230	7	8.1632	7	68	109	66	33	124	45	28	17	1.78125	.	.	.	0	0	0	0	0	0	0	0	0.87	3.38	0
jgi|Schpo1|4984|SPCC576.19c	-2.6237392	-7.3569105	-2.8689105	.	.	.	.	.	0	.	0	.	0	.	0.062	0.19	0	0	0.24	1	0	13663.82	119	4	9.092	2	32	56	35	16	65	23	14	9	1.9375	.	.	.	0	0	0	0	0	0	1	0	1.12	15.5	0
jgi|Schpo1|2281|spd1	-2.6246488	3.152185	-0.537815	.	.	.	.	.	0	.	0	.	0	.	0.868	0.747	0	0	0.09	0	0	14225.02	124	1	7.2008	0	31	63	22	14	58	30	16	14	1.333333333	.	.	.	0	0	0	0	0	0	0	0	0	0	0
jgi|Schpo1|2346|SPBC1348.09	-2.6246488	1.484757	-0.513243	.	.	.	increased_virulence_(hypervirulence),reduced_virulence,unaffected_pathogenicity,lethal	PHI:9460,PHI:5272,PHI:2844,PHI:5271,PHI:2312,PHI:7511,PHI:2802,PHI:7485,PHI:8929,PHI:2837,PHI:4077	0	.	0	.	0	.	0.691	0.642	0	0	0.05	0	0	26452.32	236	-0.5	6.3492	1	64	111	73	26	125	60	31	29	1.619047619	.	.	.	0	0	0	0	0	0	0	0	0	0.45	0
jgi|Schpo1|2273|SPAC3G6.07	-2.6246488	1.9623355	-0.5216645	.	.	.	.	.	0	.	0	.	0	.	0.826	0.588	0	0	0.28	0	0	14668.52	125	-5	4.5746	0	25	58	33	22	65	34	15	19	2.625	.	.	.	0	0	0	0	0	0	0	0	10.35	16.75	0
jgi|Schpo1|17|SPAC977.08	-2.6246488	1.484757	-0.513243	.	.	.	increased_virulence_(hypervirulence),reduced_virulence,unaffected_pathogenicity,lethal	PHI:9460,PHI:5272,PHI:2844,PHI:5271,PHI:2312,PHI:7511,PHI:2802,PHI:7485,PHI:8929,PHI:2837,PHI:4077	0	.	0	.	0	.	0.691	0.642	0	0	0.05	0	0	26452.32	236	-0.5	6.3492	1	64	111	73	26	125	60	31	29	1.619047619	.	.	.	0	0	0	0	0	0	0	0	0	0.45	0
jgi|Schpo1|2036|aap1	-2.626208	-5.3558325	-0.5058325	.	.	.	reduced_virulence	PHI:7178	0	.	0	.	0	.	0	0.025	0	0	0.13	0	0	51740.67	467	-6	5.7321	7	141	240	132	56	243	111	56	55	1.43902439	.	.	.	0	0	0	0	0	0	0	0	0	0.05	0
jgi|Schpo1|4379|SPCC364.07	-2.626516	-6.236662	-0.554662	.	.	.	.	.	0	.	0	.	0	.	0	0.053	0	0	0.06	0	0	50882.85	466	0	6.5033	6	142	243	154	42	248	114	60	54	1.280898876	.	.	.	0	0	0	0	0	0	0	0	0	0.7	0
jgi|Schpo1|2818|arg6	-2.626516	-5.584768	-0.644768	.	.	.	reduced_virulence	PHI:743	0	.	0	.	0	.	0	0.01	0	0	0.22	0	0	55777.3	500	16	9.7959	5	137	261	150	44	260	109	64	45	1.58974359	.	.	.	0	0	0	0	0	0	0	0	0	0.05	0
jgi|Schpo1|66|SPAC5H10.12c	-2.6268759	-4.7724355	0.2855645	.	.	.	.	.	0	.	0	.	0	GT8	0	0.157	1	1	0.18	1	0	43688.73	371	-4.5	5.7838	1	81	160	95	68	198	97	49	48	2.294117647	.	.	.	1	0	0	0	0	0	1	1	20.03	20.38	0.65
jgi|Schpo1|2003|phb1	-2.6268759	-0.3913315	-1.0093315	.	.	.	.	.	0	.	0	.	0	.	0.647	0.456	0	0	0.02	0	0	31053.62	282	3.5	9.2117	0	81	135	103	19	152	69	37	32	0.949152542	.	.	.	0	0	0	0	0	0	0	0	2.95	2.96	0
jgi|Schpo1|5069|SPCC965.06	-2.6268759	-2.9089885	-0.6689885	.	.	.	reduced_virulence,unaffected_pathogenicity	PHI:7768,PHI:419,PHI:9444,PHI:3947	0	.	0	.	0	.	0.001	0.459	0	0	0.29	0	0	38430.75	344	3	7.185	1	102	166	99	43	184	79	43	36	1.285714286	.	.	.	0	0	0	0	0	0	0	0	0.13	0.14	0
jgi|Schpo1|139|SPAC12G12.01c	-2.6268842	-6.5255665	-0.5795665	.	.	.	.	.	0	.	0	.	0	.	0	0.009	0	0	0.08	0	0	101948.33	905	5.5	6.9275	23	256	465	238	110	445	226	121	105	1.838461538	.	.	.	0	0	0	0	0	0	0	0	0	0.01	0
jgi|Schpo1|4635|tum1	-2.6282399	-2.1881465	-0.5901465	.	.	.	reduced_virulence	PHI:616,PHI:609	0	.	0	.	0	.	0.053	0.514	0	0	0.16	0	0	32800.29	298	0	6.5027	2	87	160	85	38	163	82	43	39	1.161764706	.	.	.	0	0	0	0	0	0	0	0	0	0.54	0
jgi|Schpo1|856|SPAC607.06c	-2.629137	-6.2171305	-0.4871305	.	.	.	.	.	0	.	0	.	0	.	0	0.045	0	0	0.17	0	0	68570.84	612	-1	6.4185	15	176	310	160	89	341	147	78	69	1.389830508	.	.	.	0	0	0	0	0	0	0	0	0	3.15	0
jgi|Schpo1|1435|SPAC8E11.01c	-2.629137	-6.261635	-0.459635	.	.	.	.	.	0	.	0	.	0	GH43,GH32	0	0.033	0	0	0.35	0	0	58053.91	508	-1	6.3972	10	136	255	127	86	287	111	59	52	1.428571429	.	.	.	0	0	0	0	0	0	0	0	0	0.17	0
jgi|Schpo1|947|adk1	-2.629355	1.7483415	-0.5256585	.	.	.	.	.	0	.	0	.	0	.	0.768	0.611	0	0	0.02	0	0	24375.09	220	0	6.5006	1	53	106	71	14	118	66	34	32	0.979166667	.	.	.	0	0	0	0	0	0	0	0	0	0	0
jgi|Schpo1|1930|SPAC12B10.09	-2.6299994	-11.738586	-6.996586	.	.	.	reduced_virulence,unaffected_pathogenicity	PHI:2038,PHI:9082	0	.	0	.	0	.	0	0.043	0	0	0.13	0	1	38451.06	345	25.5	10.239	8	109	159	113	52	210	65	48	17	1.507462687	.	.	.	0	0	0	0	0	0	4	5	11.06	108.86	0
jgi|Schpo1|1473|tps1	-2.6300073	-1.440137	-0.506137	.	.	.	reduced_virulence,loss_of_pathogenicity,unaffected_pathogenicity	PHI:130,PHI:1064,PHI:4627,PHI:322,PHI:650,PHI:6973,PHI:2172,PHI:7226,PHI:6972,PHI:4144,PHI:2265	0	.	0	.	0	GT20	0	0.011	0	0	0.03	0	0	58493.47	513	-4	6.0891	6	123	243	151	69	273	130	67	63	1.604938272	.	.	.	0	0	0	0	0	0	0	0	0.1	0.11	0
jgi|Schpo1|1643|fas1	-2.6340148	-1.2799035	-0.5139035	.	.	.	reduced_virulence	PHI:97,PHI:4602	0	.	1	PF16073	0	.	0	0.039	0	0	0.02	0	0	230560.51	2073	-6	6.338	11	586	1033	645	257	1144	503	262	241	1.218673219	.	.	.	0	0	0	0	0	0	0	0	11.99	12.11	0
jgi|Schpo1|1367|SPAC6G10.06	-2.6353922	-6.1521245	-2.8041245	.	.	.	.	.	0	.	0	.	0	.	0	0.442	0	0	0.43	1	0	41767.46	376	7.5	8.1168	11	115	179	103	42	205	87	49	38	1.776119403	.	.	.	0	0	0	0	0	0	1	1	17.69	21.18	0
jgi|Schpo1|3511|SPBP4H10.12	-2.635972	3.682075	-0.577925	.	.	.	.	.	0	.	0	.	0	.	0.929	0.781	0	0	0.15	0	0	20101.11	179	0	6.4789	3	52	81	54	22	100	42	22	20	1.470588235	.	.	.	0	0	0	0	0	0	0	0	0.02	0.44	0
jgi|Schpo1|4633|SPCC4B3.03c	-2.6369877	-11.8990495	-5.9590495	.	.	.	.	.	0	.	0	.	0	.	0	0.01	0	1	0.04	0	1	74305.88	679	3.5	6.8163	6	199	362	206	55	352	167	90	77	1.241935484	1	0	0	1	0	0	1	0	1	4	5	20.54	107.04	0.95
jgi|Schpo1|3768|SPBC2G2.14	-2.6378787	-6.1460015	-0.5900015	.	.	.	.	.	0	.	0	.	0	.	0	0.074	0	0	0.06	0	0	59582.9	533	17.5	9.8522	1	154	283	120	42	198	156	91	65	1.654320988	.	.	.	0	0	0	0	0	0	0	0	0	0	0
jgi|Schpo1|2878|sfc9	-2.6383407	-6.2841535	-0.5241535	.	.	.	.	.	0	.	0	.	0	.	0	0.04	0	0	0.39	0	0	74863.81	673	-7	5.86	26	221	360	207	94	372	123	63	60	1.623655914	.	.	.	0	0	0	0	0	0	0	0	0	0.16	0
jgi|Schpo1|72|trs33	-2.6383939	-4.2878565	-0.6638565	.	.	.	.	.	0	.	0	.	0	.	0.011	0.385	0	0	0.27	0	0	28499.15	253	2.5	7.7662	3	84	135	60	26	115	54	29	25	1.526315789	.	.	.	0	0	0	0	0	0	0	0	0.12	1.69	0
jgi|Schpo1|4011|git11	-2.6393	3.2875265	-0.7684735	.	.	.	.	.	0	.	0	.	0	.	0.987	0.689	0	0	0.37	0	0	7922.07	72	4.5	9.778	2	23	39	17	4	32	17	11	6	1.3125	.	.	.	0	0	0	0	0	0	0	0	0	0	0
jgi|Schpo1|127|SPAC12G12.12	-2.6400235	-11.917706	-6.409706	.	.	.	.	.	0	.	0	.	0	.	0	0.082	0	1	0.17	0	1	35746.08	324	0	6.4896	2	103	147	123	52	215	40	22	18	1.551724138	.	.	.	1	0	0	0	0	1	9	6	13.55	164.43	0
jgi|Schpo1|4442|mug111	-2.6400235	-12.620075	-6.692075	.	.	.	.	.	0	.	0	.	0	.	0	0.012	0	1	0.23	0	1	52617.23	468	8	7.9524	15	142	219	163	83	306	52	32	20	2.134328358	.	.	.	1	0	0	0	0	0	12	12	23.2	265.54	0.608695652
jgi|Schpo1|3004|sre1	-2.6416295	-12.856151	-6.916151	.	.	.	unaffected_pathogenicity	PHI:1314,PHI:1312	0	.	0	.	0	.	0	0.01	0	0	0.14	0	1	98486.26	900	1	6.6092	18	299	498	257	77	451	190	99	91	1.331125828	.	.	.	0	0	0	0	0	0	2	2	0	45.09	0
jgi|Schpo1|2556|tea4	-2.642237	-6.3644415	-0.5264415	.	.	.	.	.	0	.	0	.	0	.	0	0.027	0	0	0.08	0	0	90794.25	821	-74	4.0849	6	271	463	187	71	324	220	77	143	1.626168224	.	.	.	0	0	0	0	0	0	0	0	0	0	0
jgi|Schpo1|3538|SPBC2A9.04c	-2.642237	-6.4839505	-0.5379505	.	.	.	.	.	0	.	0	.	0	.	0	0.009	0	0	0.31	0	0	80385.05	741	-30	4.6594	13	255	460	140	56	311	165	74	91	0.86163522	.	.	.	0	0	0	0	0	0	0	0	0.01	0.02	0
jgi|Schpo1|313|prz1	-2.642237	-5.004502	-0.526502	.	.	.	reduced_virulence	PHI:3867,PHI:8717	0	.	0	.	0	.	0	0.087	0	0	0.39	0	0	74189.72	681	-6.5	5.8283	9	245	417	139	70	286	138	70	68	1.347457627	.	.	.	0	0	0	0	0	0	0	0	0	0	0
jgi|Schpo1|3999|ctf1	-2.6423514	-3.9190515	-0.5230515	.	.	.	.	.	0	.	0	.	0	.	0	0.434	0	0	0.35	0	0	39962.81	363	6	8.6629	1	110	201	93	34	176	66	38	28	1.164383562	.	.	.	0	0	0	0	0	0	0	0	0	0.44	0
jgi|Schpo1|697|rfp2	-2.6431038	3.715648	-0.514352	.	.	.	.	.	0	.	0	.	0	.	0.981	0.724	0	0	0.26	0	0	23060.36	205	14	9.8523	8	57	108	52	17	99	61	39	22	1.230769231	.	.	.	0	0	0	0	0	0	0	0	0	0.08	0
jgi|Schpo1|4711|emc4	-2.6468072	-8.0073595	-6.9933595	.	.	.	.	.	0	.	0	.	0	.	0.231	0.6	0	0	0.26	0	1	21551.32	193	9.5	10.2594	0	56	90	58	21	108	39	25	14	1.378378378	.	.	.	0	0	0	0	0	0	2	2	0	44.63	0
jgi|Schpo1|2895|rar1	-2.6482093	-8.433042	-2.493042	.	.	.	.	.	0	.	0	.	0	.	0	0.01	0	0	0.21	1	0	88881.01	782	2	6.6998	15	224	381	216	109	415	196	103	93	1.532374101	.	.	.	0	0	0	0	0	0	1	0	0.01	14.35	0
jgi|Schpo1|2672|erg1	-2.6524627	-12.441069	-6.825069	.	.	.	chemistry_target:_resistance_to_chemical	PHI:830,PHI:829,PHI:826,PHI:828,PHI:825	0	.	0	.	0	.	0	0.064	0	0	0.21	0	1	50338.59	457	10	8.4275	8	128	230	145	50	279	95	55	40	1.191919192	.	.	.	0	0	0	0	0	0	4	3	15.24	72.95	0
jgi|Schpo1|4180|SPBC8E4.02c	-2.6544569	-4.6989175	-0.9189175	.	.	.	.	.	0	.	0	.	0	.	0.163	0.207	0	0	0.45	0	0	14898.45	129	9	9.8488	3	36	57	39	24	78	23	17	6	2	.	.	.	0	0	0	0	0	0	0	0	5.52	24.05	0
jgi|Schpo1|1760|isp7	-2.6549659	-6.473367	-0.527367	.	.	.	.	.	0	.	0	.	0	.	0	0.009	0	0	0.17	0	0	43810.95	397	-22	4.3163	4	118	212	106	44	208	90	36	54	1.0875	.	.	.	0	0	0	0	0	0	0	0	0	0.29	0
jgi|Schpo1|782|SPAPB1A10.07c	-2.6558025	-12.2632125	-6.3532125	.	.	.	.	.	0	.	0	.	0	.	0	0.015	0	1	0.3	0	1	49054.86	441	4	7.2678	14	151	236	151	75	275	54	31	23	1.757575758	.	.	.	1	1	0	0	0	0	11	10	41.01	226.73	0.52173913
jgi|Schpo1|2806|mpr1	-2.6566436	-5.2391165	-0.5411165	.	.	.	loss_of_pathogenicity,lethal	PHI:2428,PHI:4885	0	.	0	.	0	.	0.004	0.213	0	0	0.01	0	0	32550.23	295	-8	4.8826	1	92	157	88	26	138	83	39	44	1.326923077	.	.	.	0	0	0	0	0	0	0	0	0	0.01	0
jgi|Schpo1|1069|mug66	-2.6583338	-1.09455	-0.51255	.	.	.	.	.	0	.	0	.	0	.	0.501	0.402	0	0	0.12	0	0	20318.21	184	-7	4.4853	0	55	92	63	17	103	38	16	22	1.194444444	.	.	.	0	0	0	0	0	0	0	0	0.98	0.98	0
jgi|Schpo1|787|alo1	-2.6586285	-5.3671525	-0.5711525	.	.	.	reduced_virulence	PHI:197	0	.	0	.	0	AA7	0	0.034	0	0	0.17	0	0	52027.89	461	7	7.5848	12	127	233	139	62	259	103	58	45	1.435897436	.	.	.	0	0	0	0	0	0	0	0	0	0.92	0
jgi|Schpo1|334|tgs1	-2.658736	1.5341255	-0.5118745	.	.	.	.	.	0	.	0	.	0	.	0.722	0.619	0	0	0.41	0	0	27157.41	239	3	7.9128	6	61	116	72	36	143	54	29	25	1.829787234	.	.	.	0	0	0	0	0	0	0	0	0	0.18	0
jgi|Schpo1|2917|SPBC32H8.15	-2.6608884	-4.402672	0.829328	.	.	.	.	.	0	.	0	.	0	.	0.023	0.105	1	1	0.39	1	0	11424.57	101	6.5	8.8922	4	34	44	29	21	67	15	12	3	1.368421053	.	.	.	1	1	0	0	0	0	1	1	23.88	24.25	0.847826087
jgi|Schpo1|4550|SPCC24B10.03	-2.6620722	-4.4067625	-0.5187625	.	.	.	.	.	0	.	0	.	0	.	0.104	0.248	0	0	0.03	0	0	14595.16	128	-11	4.1964	0	24	61	33	10	55	40	15	25	2.25	.	.	.	0	0	0	0	0	0	0	0	0	0	0
jgi|Schpo1|1520|cpp1	-2.6627493	-4.549056	-0.551056	.	.	.	reduced_virulence,unaffected_pathogenicity	PHI:9290,PHI:9276,PHI:7457	0	.	0	.	0	.	0	0.167	0	0	0.36	0	0	42188.79	382	-4.5	5.5802	14	131	199	106	52	217	76	38	38	1.068493151	.	.	.	0	0	0	0	0	0	0	0	0	0.48	0
jgi|Schpo1|2064|srp14	-2.6634123	2.7543085	-0.5336915	.	.	.	.	.	0	.	0	.	0	.	0.943	0.605	0	0	0.38	0	0	11718.38	106	8	10.0824	2	36	52	25	9	44	33	21	12	2	.	.	.	0	0	0	0	0	0	0	0	0	0	0
jgi|Schpo1|3905|atp15	-2.6634123	2.6436735	-1.0703265	.	.	.	.	.	0	.	0	.	0	.	0.973	0.646	0	0	0.28	0	0	7740.66	67	4.5	9.7506	1	22	31	14	10	28	21	13	8	2	.	.	.	0	0	0	0	0	0	0	0	0	0	0
jgi|Schpo1|2849|SPBC3D6.16	-2.6634123	2.753242	-0.546758	.	.	.	.	.	0	.	0	.	0	.	0.936	0.614	0	0	0.28	0	0	10758.26	95	8	10.182	2	31	44	21	11	44	30	20	10	1.277777778	.	.	.	0	0	0	0	0	0	0	0	0	0.01	0
jgi|Schpo1|5039|amk2	-2.6649468	-2.6981515	-0.5481515	.	.	.	reduced_virulence	PHI:3863	0	.	0	.	0	.	0.068	0.407	0	0	0.12	0	0	32969.64	298	-1	6.3015	4	94	162	70	27	135	73	38	35	1.105263158	.	.	.	0	0	0	0	0	0	0	0	0	0.24	0
jgi|Schpo1|849|SPAC17H9.18c	-2.6661098	-12.2198945	-6.9698945	.	.	.	.	.	0	.	0	.	0	.	0.078	0.047	0	0	0.2	0	1	12647.19	105	8	10.1032	1	18	30	38	24	65	16	13	3	5.875	.	.	.	0	0	0	0	0	0	2	0	9.01	16.61	0
jgi|Schpo1|2789|SPBC409.15	-2.6671603	-6.1994505	-0.5654505	.	.	.	.	.	0	.	0	.	0	.	0	0.061	0	0	0.01	0	0	20508.72	179	-24.5	3.9175	2	36	88	53	15	88	62	19	43	1.137931034	.	.	.	0	0	0	0	0	0	0	0	0.13	0.13	0
jgi|Schpo1|1055|npr2	-2.6681705	-5.9234295	-0.5234295	.	.	.	.	.	0	.	0	.	0	.	0	0.1	0	0	0.15	0	0	47028.53	409	-1	6.3346	15	91	186	121	53	229	98	51	47	2.206896552	.	.	.	0	0	0	0	0	0	0	0	0.31	2.69	0
jgi|Schpo1|248|SPAC1F3.03	-2.6687443	-6.472332	-0.526332	.	.	.	.	.	0	.	0	.	0	.	0	0.009	0	0	0.23	0	0	112010.39	1004	14	7.6905	20	286	524	282	118	547	214	120	94	1.425287356	.	.	.	0	0	0	0	0	0	0	0	0.01	3.39	0
jgi|Schpo1|516|cct5	-2.6691484	-6.2318625	-0.5138625	.	.	.	.	.	0	.	0	.	0	.	0	0.047	0	0	0.14	0	0	59377.22	546	-3	6.1654	8	151	290	198	36	292	158	81	77	1.196261682	.	.	.	0	0	0	0	0	0	0	0	0	0	0
jgi|Schpo1|1200|mug113	-2.6700835	-6.249253	-0.561253	.	.	.	.	.	0	.	0	.	0	.	0	0.052	0	0	0.13	0	0	37866.95	326	2	6.9873	9	81	163	79	41	159	81	43	38	1.775	.	.	.	0	0	0	0	0	0	0	0	0	0	0
jgi|Schpo1|4484|SPCC18B5.10c	-2.6700835	0.0572005	-0.4847995	.	.	.	loss_of_pathogenicity	PHI:334	0	.	0	.	0	.	0.002	0.255	0	0	0.18	0	0	35037.49	309	-4.5	5.2101	9	99	158	74	40	160	74	36	38	1.339622642	.	.	.	0	0	0	0	0	0	0	0	0	0	0
jgi|Schpo1|1070|mug105	-2.6703753	-3.7621185	-0.6421185	.	.	.	.	.	0	.	0	.	0	.	0.098	0.382	0	0	0.55	0	0	28083.95	244	5	7.9692	6	66	112	63	42	128	52	30	22	2.5	.	.	.	0	0	0	0	0	0	0	0	0.01	3.24	0
jgi|Schpo1|2559|SPBC839.03c	-2.6703753	-4.905941	-0.555941	.	.	.	.	.	0	.	0	.	0	.	0.009	0.266	0	0	0.31	0	0	28915.76	251	-5	4.9057	2	68	116	68	36	121	68	32	36	2.35483871	.	.	.	0	0	0	0	0	0	0	0	0	0	0
jgi|Schpo1|3214|SPBC17G9.06c	-2.6703753	-6.3764145	-0.5684145	.	.	.	.	.	0	.	0	.	0	.	0	0.032	0	0	0.17	0	0	39775.16	334	-4	5.9203	4	66	143	79	62	174	86	44	42	1.977272727	.	.	.	0	0	0	0	0	0	0	0	0.07	0.39	0
jgi|Schpo1|1620|SPAC4H3.13	-2.6703753	0.4941885	-0.5678115	.	.	.	.	.	0	.	0	.	0	.	0.994	0.183	0	0	0.04	0	0	10111.76	88	-2	5.0492	2	18	43	32	7	46	23	11	12	2.125	.	.	.	0	0	0	0	0	0	0	0	0	0.02	0
jgi|Schpo1|3754|SPBC4B4.12c	-2.6703753	-3.599094	-0.617094	.	.	.	.	.	0	.	0	.	0	.	0.149	0.354	0	0	0.2	0	0	12822.43	110	-3.5	4.7359	1	26	48	26	13	52	31	14	17	1.933333333	.	.	.	0	0	0	0	0	0	0	0	0	0	0
jgi|Schpo1|984|SPAC6C3.09	-2.6703753	-5.7811025	-0.6571025	.	.	.	.	.	0	.	0	.	0	.	0	0.146	0	0	0.07	0	0	37948.16	335	-1.5	6.0463	6	91	164	95	40	169	79	40	39	2.043478261	.	.	.	0	0	0	0	0	0	0	0	0	0.03	0
jgi|Schpo1|3380|SPBC29A10.17	-2.6703753	-5.2626125	-0.7986125	.	.	.	.	.	0	.	0	.	0	.	0.026	0.23	0	0	0.01	0	0	17547.66	153	-11	4.2706	2	29	74	39	9	67	51	20	31	2.3	.	.	.	0	0	0	0	0	0	0	0	0	0	0
jgi|Schpo1|239|SPAC3H8.04	-2.6703753	-5.9423125	-0.6683125	.	.	.	.	.	0	.	0	.	0	.	0	0.121	0	0	0.45	0	0	38474.21	338	18.5	9.1973	13	92	159	81	49	176	67	45	22	2.422222222	.	.	.	0	0	0	0	0	0	0	0	0	0.11	0
jgi|Schpo1|3408|sus1	-2.6703753	-1.341932	-0.561932	.	.	.	.	.	0	.	0	.	0	.	0.42	0.45	0	0	0.15	0	0	12312.95	108	-5	4.4463	2	30	50	27	9	50	31	13	18	2.142857143	.	.	.	0	0	0	0	0	0	0	0	0	0	0
jgi|Schpo1|491|rad31	-2.6703753	-3.628469	-0.542469	.	.	.	reduced_virulence	PHI:8039,PHI:8046	0	.	0	.	0	.	0.011	0.308	0	0	0.16	0	0	34703.03	307	-4.5	5.0879	6	76	140	98	32	163	75	36	39	2.159090909	.	.	.	0	0	0	0	0	0	0	0	0.03	2.18	0
jgi|Schpo1|888|rhp57	-2.6703753	-4.8982015	-0.4942015	.	.	.	.	.	0	.	0	.	0	.	0.001	0.265	0	0	0.2	0	0	39731.44	354	0	6.4899	8	98	172	109	33	184	87	45	42	1.611111111	.	.	.	0	0	0	0	0	0	0	0	0	0.04	0
jgi|Schpo1|2807|SPBC725.03	-2.6703753	-4.675654	-0.511654	.	.	.	.	.	0	.	0	.	0	.	0.035	0.271	0	0	0.04	0	0	29272.17	257	0	6.4998	2	66	127	68	30	132	67	35	32	1.117647059	.	.	.	0	0	0	0	0	0	0	0	0	0	0
jgi|Schpo1|1067|SPAC23H3.15c	-2.6709418	-5.265608	-0.543608	.	.	.	.	.	0	.	0	.	0	.	0.019	0.194	0	0	0.39	0	0	34692.18	325	-1.5	6.2372	0	150	211	37	35	121	87	45	42	0.853333333	.	.	.	0	0	0	0	0	0	0	0	0	0	0
jgi|Schpo1|2924|SPBC32H8.09	-2.6724033	-3.2362295	2.7037705	.	.	.	.	.	0	.	0	.	0	.	0	0.01	1	1	0.29	0	0	55951.05	483	2.5	6.6915	12	123	221	139	82	252	111	62	49	2.267857143	.	.	.	0	0	0	0	0	1	0	0	0.08	0.12	0
jgi|Schpo1|261|csk1	-2.674272	-4.706068	-0.480068	.	.	.	reduced_virulence,unaffected_pathogenicity	PHI:1192,PHI:1270	0	.	0	.	0	.	0.001	0.128	0	0	0.12	0	0	34672.49	306	-3	6.1358	2	80	143	86	47	163	76	40	36	1.632653061	.	.	.	0	0	0	0	0	0	0	0	0	0	0
jgi|Schpo1|4781|hmg1	-2.6791146	-11.628095	-6.682095	.	.	.	reduced_virulence	PHI:1006	0	.	0	.	0	.	0	0.009	0	1	0.12	0	1	114877.07	1053	14.5	8.1117	18	338	564	380	105	616	209	116	93	1.202898551	.	.	.	1	0	0	0	0	0	9	7	21.33	173.81	0.95
jgi|Schpo1|1804|vma16	-2.6796772	-9.7856185	-6.3176185	.	.	.	.	.	0	.	0	.	0	.	0.228	0.194	0	1	0.4	0	1	20885.64	199	0	6.4185	6	80	110	79	28	142	19	10	9	1.282608696	.	.	.	1	1	0	0	0	0	5	5	37.24	113.86	0.608695652
jgi|Schpo1|4024|fkbp39	-2.67982	-1.4559565	-0.5219565	.	.	.	increased_virulence_(hypervirulence),reduced_virulence,unaffected_pathogenicity	PHI:548,PHI:2305	0	.	0	.	0	.	0	0.011	0	0	0.07	0	0	39301.68	361	-23.5	4.3999	1	106	191	91	18	161	122	50	72	1.040540541	.	.	.	0	0	0	0	0	0	0	0	0	0	0
jgi|Schpo1|4498|SPCC1020.05	-2.6798236	-2.7646645	3.1693355	.	.	.	.	.	0	.	0	.	0	.	0	0.011	1	1	0.02	0	0	57823.13	509	-6	5.5394	12	130	250	149	63	283	139	69	70	1.311827957	.	.	.	1	0	0	0	0	1	0	1	19.59	20.88	0.739130435
jgi|Schpo1|4865|SPCC1450.16c	-2.6798236	-12.674913	-6.728913	.	.	.	unaffected_pathogenicity	PHI:2030,PHI:2031	0	.	0	.	0	.	0	0.009	0	1	0.21	0	1	62546.2	545	24	9.7088	10	154	260	158	82	303	112	70	42	1.795180723	.	.	.	1	0	0	0	0	0	2	2	21.41	54.68	1
jgi|Schpo1|4584|SPCC1795.05c	-2.6809106	3.1328565	-0.5091435	.	.	.	.	.	0	.	0	.	0	.	0.913	0.694	0	0	0.04	0	0	21716.05	191	2.5	7.5861	6	48	85	47	20	99	62	33	29	1.727272727	.	.	.	0	0	0	0	0	0	0	0	0	0	0
jgi|Schpo1|4975|ppe1	-2.6810863	-5.3806985	-0.5026985	.	.	.	increased_virulence_(hypervirulence),reduced_virulence,unaffected_pathogenicity,lethal	PHI:2382,PHI:9226,PHI:6753,PHI:8769,PHI:378,PHI:4878,PHI:8588,PHI:2361	0	.	0	.	0	.	0.006	0.181	0	0	0.08	0	0	35259.36	305	-5.5	5.2337	10	76	142	84	45	169	80	39	41	1.608695652	.	.	.	0	0	0	0	0	0	0	0	0	0.05	0
jgi|Schpo1|3388|rpc25	-2.6810863	-2.5792645	-0.5332645	.	.	.	unaffected_pathogenicity	PHI:1567	0	.	0	.	0	.	0.284	0.375	0	0	0.1	0	0	23242.69	203	-7	4.6608	4	51	90	57	28	114	58	26	32	1.970588235	.	.	.	0	0	0	0	0	0	0	0	0.03	0.04	0
jgi|Schpo1|48|SPAC11D3.11c	-2.6810863	-4.3541	-0.6761	.	.	.	unaffected_pathogenicity	PHI:1977,PHI:1818,PHI:2000,PHI:1982,PHI:1754,PHI:1988	0	.	0	.	0	.	0	0.387	0	0	0.47	0	0	40771.85	357	9.5	8.3282	12	98	176	91	53	200	79	46	33	1.661290323	.	.	.	0	0	0	0	0	0	0	0	0	11.28	0
jgi|Schpo1|672|SPAP27G11.11c	-2.6835003	4.2567325	0.1407325	.	.	.	.	.	0	.	0	.	0	.	0.998	0.688	0	0	0.49	0	0	8436.76	73	3.5	8.0323	5	21	32	16	12	37	15	10	5	3.714285714	.	.	.	0	0	0	0	0	0	0	0	0.09	0.09	0
jgi|Schpo1|4444|ccr4	-2.6858754	-6.1810345	-0.5530345	.	.	.	.	.	0	.	0	.	0	.	0	0.062	0	0	0.35	0	0	76456.22	690	4	6.927	8	213	372	177	76	344	158	85	73	1.463414634	.	.	.	0	0	0	0	0	0	0	0	0	0.01	0
jgi|Schpo1|627|pzh1	-2.6858754	-6.34875	-0.54075	.	.	.	reduced_virulence,increased_virulence_(hypervirulence),unaffected_pathogenicity,lethal	PHI:2382,PHI:6753,PHI:9226,PHI:8769,PHI:378,PHI:4878,PHI:8588	0	.	0	.	0	.	0	0.032	0	0	0.1	0	0	57131.15	515	0.5	6.5392	12	156	284	122	61	254	124	67	57	1.23655914	.	.	.	0	0	0	0	0	0	0	0	0	0.26	0
jgi|Schpo1|4549|SPCC24B10.02c	-2.6858754	-6.2359675	-0.5479675	.	.	.	.	.	0	.	0	.	0	.	0	0.052	0	0	0.28	0	0	50609.23	449	4.5	7.029	6	126	236	122	58	219	106	59	47	1.861538462	.	.	.	0	0	0	0	0	0	0	0	0	0.13	0
jgi|Schpo1|360|pli1	-2.6858754	-5.321159	-0.597159	.	.	.	reduced_virulence	PHI:8049	0	.	0	.	0	.	0	0.046	0	0	0.07	0	0	80723.24	727	1.5	6.6471	9	218	398	183	68	334	164	87	77	1.544	.	.	.	0	0	0	0	0	0	0	0	0	0.01	0
jgi|Schpo1|946|SPAC4G9.04c	-2.6858754	-8.506601	-2.566601	.	.	.	.	.	0	.	0	.	0	.	0	0.01	0	0	0.08	1	0	70383.32	638	-4	6.0394	9	200	336	178	60	310	139	71	68	1.273504274	.	.	.	0	0	0	0	0	0	1	0	0.01	2.97	0
jgi|Schpo1|4373|phf1	-2.6858754	-6.31375	-0.55375	.	.	.	.	.	0	.	0	.	0	.	0	0.04	0	0	0.02	0	0	51284.51	461	-0.5	6.4377	9	135	251	114	49	229	114	60	54	0.97826087	.	.	.	0	0	0	0	0	0	0	0	0	0	0
jgi|Schpo1|3810|mcs4	-2.6858754	-1.1436145	-0.5396145	.	.	.	increased_virulence_(hypervirulence),reduced_virulence,unaffected_pathogenicity	PHI:8973,PHI:6601,PHI:9465,PHI:8981,PHI:6591,PHI:7904,PHI:8984,PHI:9415,PHI:9020,PHI:8983,PHI:2674,PHI:8990,PHI:6117,PHI:6110,PHI:9017,PHI:1164,PHI:8732,PHI:4497,PHI:9016,PHI:9437	0	.	0	.	0	.	0	0.066	0	0	0.05	0	0	57239.9	522	1.5	6.8469	3	158	285	156	37	261	119	62	57	1.142857143	.	.	.	0	0	0	0	0	0	0	0	0	0.01	0
jgi|Schpo1|694|SPAC343.17c	-2.6858754	-6.4038075	-0.5718075	.	.	.	.	.	0	.	0	.	0	.	0	0.028	0	0	0.1	0	0	63663.12	576	-2.5	6.1533	6	183	322	144	54	267	145	74	71	1.396039604	.	.	.	0	0	0	0	0	0	0	0	0	0	0
jgi|Schpo1|2553|rga6	-2.6858754	-6.295604	-0.541604	.	.	.	.	.	0	.	0	.	0	.	0	0.041	0	0	0.07	0	0	80776.9	733	5.5	7.012	9	224	400	189	71	341	169	92	77	1.483606557	.	.	.	0	0	0	0	0	0	0	0	0	0.04	0
jgi|Schpo1|350|SPAC23G3.12c	-2.6862438	-1.524695	-0.584695	.	.	.	increased_virulence_(hypervirulence),reduced_virulence	PHI:7341,PHI:2334	0	.	0	.	0	.	0	0.01	0	0	0.02	0	0	110407.64	996	-8.5	5.8463	11	275	536	307	95	524	264	133	131	1.262295082	.	.	.	0	0	0	0	0	0	0	0	0	0.04	0
jgi|Schpo1|539|cdc48	-2.6862438	-6.2507535	-0.5507535	.	.	.	reduced_virulence,loss_of_pathogenicity,lethal	PHI:860,PHI:2553,PHI:4644,PHI:1566	0	.	0	.	0	.	0	0.05	0	0	0.02	0	0	90125.03	815	-32	4.6136	5	218	432	250	57	425	245	109	136	0.987951807	.	.	.	0	0	0	0	0	0	0	0	0	0.01	0
jgi|Schpo1|2791|SPBC409.17c	-2.687428	-2.275456	-0.637456	.	.	.	.	.	0	.	0	.	0	.	0.152	0.575	0	0	0.28	0	0	25747.37	222	-5.5	4.6845	6	52	104	47	31	116	53	24	29	2.193548387	.	.	.	0	0	0	0	0	0	0	0	0	0.03	0
jgi|Schpo1|3407|ofd1	-2.6882749	-6.4226325	-0.4766325	.	.	.	.	.	0	.	0	.	0	.	0	0.009	0	0	0.04	0	0	59177.91	515	-10	5.3344	6	118	249	137	73	273	136	67	69	1.3	.	.	.	0	0	0	0	0	0	0	0	0	0	0
jgi|Schpo1|1616|SPAC4H3.09	-2.6899512	6.3356185	-1.1063815	.	.	.	increased_virulence_(hypervirulence)	PHI:8556	0	.	0	.	0	.	0.931	0.476	0	0	0.06	0	0	12519.35	112	-2	4.8779	0	28	58	36	9	57	32	15	17	1.55	.	.	.	0	0	0	0	0	0	0	0	0	0	0
jgi|Schpo1|1407|cwg2	-2.6903367	-3.073034	-0.509034	.	.	.	reduced_virulence,unaffected_pathogenicity	PHI:9290,PHI:9276,PHI:9278	0	.	0	.	0	.	0.002	0.404	0	0	0.31	0	0	40023.04	355	2.5	6.9142	13	106	166	105	48	198	83	45	38	1.55	.	.	.	0	0	0	0	0	0	0	0	0.12	0.91	0
jgi|Schpo1|637|ptb1	-2.6903367	-7.2443355	-2.4903355	.	.	.	reduced_virulence,unaffected_pathogenicity	PHI:9290,PHI:9276,PHI:7457,PHI:9278	0	.	0	.	0	.	0.001	0.04	0	0	0.2	1	0	35092.31	311	-9.5	4.8492	10	82	148	96	42	181	83	39	44	1.37037037	.	.	.	0	0	0	0	0	0	1	0	0.13	0.25	0
jgi|Schpo1|4773|ssb2	-2.6911848	-0.3561605	-0.5421605	.	.	.	unaffected_pathogenicity	PHI:1649	0	.	0	.	0	.	0.423	0.608	0	0	0.49	0	0	30390.71	279	-6	5.4608	0	89	150	82	37	147	58	29	29	1.158730159	.	.	.	0	0	0	0	0	0	0	0	0	0.01	0
jgi|Schpo1|4700|rrg1	-2.6913247	-6.247159	-0.511159	.	.	.	.	.	0	.	0	.	0	.	0	0.044	0	0	0.05	0	0	34534.2	303	-17	4.4041	5	78	139	90	36	166	80	33	47	1.301886792	.	.	.	0	0	0	0	0	0	0	0	0	0.04	0
jgi|Schpo1|3974|SPBC26H8.05c	-2.6913247	-6.433922	-0.499922	.	.	.	reduced_virulence,increased_virulence_(hypervirulence),unaffected_pathogenicity,lethal	PHI:2382,PHI:9226,PHI:6753,PHI:8769,PHI:378,PHI:4878,PHI:8588,PHI:2361	0	.	0	.	0	.	0	0.011	0	0	0.1	0	0	39215.25	348	-17.5	4.4435	11	95	172	94	43	188	92	39	53	1.396551724	.	.	.	0	0	0	0	0	0	0	0	0	0.03	0
jgi|Schpo1|2063|atg4	-2.6913247	-1.3315355	-0.5355355	.	.	.	loss_of_pathogenicity	PHI:2182,PHI:2072	0	.	0	.	0	.	0	0.034	0	0	0.24	0	0	36928.68	320	-13	4.7026	8	84	148	82	54	172	77	35	42	1.480769231	.	.	.	0	0	0	0	0	0	0	0	0	0	0
jgi|Schpo1|2154|mug95	-2.6936986	-3.612419	-7.026419	.	.	.	.	.	0	.	0	.	0	.	0.936	0.633	0	0	0.07	0	1	20574.78	178	2	7.5566	6	43	77	42	21	88	51	27	24	2.36	.	.	.	0	0	0	0	0	0	2	1	16.65	34.45	0
jgi|Schpo1|2643|SPBC530.11c	-2.694296	-12.683984	-6.737984	.	.	.	unaffected_pathogenicity	PHI:1823,PHI:1818	0	.	0	.	0	.	0	0.009	0	0	0.14	0	1	90824.4	819	14.5	7.5282	11	248	444	237	103	444	158	94	64	0.970760234	.	.	.	0	0	0	0	0	0	2	0	0	44.96	0
jgi|Schpo1|3514|SPBP4H10.15	-2.694296	-7.059899	-1.137899	.	.	.	reduced_virulence,loss_of_pathogenicity,lethal	PHI:9357,PHI:2520,PHI:8965,PHI:9329,PHI:8964,PHI:362,PHI:6480	0	.	0	.	0	.	0	0.013	0	0	0.18	0	0	99901.34	918	14.5	7.8496	12	292	490	274	91	506	219	123	96	1.037914692	.	.	.	0	0	0	0	0	0	0	0	0	0.49	0
jgi|Schpo1|4015|arg4	-2.694296	-7.0853815	-1.1453815	.	.	.	.	.	0	.	0	.	0	.	0	0.01	0	0	0.01	0	0	127479.77	1160	-0.5	6.484	12	345	608	389	112	630	294	153	141	1.183406114	.	.	.	0	0	0	0	0	0	0	0	0	0.02	0
jgi|Schpo1|4169|spf38	-2.694364	0.516782	-0.523218	.	.	.	reduced_virulence,loss_of_pathogenicity,unaffected_pathogenicity	PHI:334,PHI:65,PHI:1015,PHI:4606,PHI:2826,PHI:2310,PHI:2716,PHI:316,PHI:311,PHI:300	0	.	0	.	0	.	0.001	0.339	0	0	0.23	0	0	37427.26	340	6	7.334	6	107	184	99	38	170	87	50	37	1.363636364	.	.	.	0	0	0	0	0	0	0	0	0	0.01	0
jgi|Schpo1|4447|SPCC5E4.05c	-2.694364	-5.9110575	-0.5170575	.	.	.	.	.	0	.	0	.	0	.	0	0.101	0	0	0.1	0	0	41623.61	378	-5.5	5.8449	3	120	210	101	47	191	102	52	50	0.892857143	.	.	.	0	0	0	0	0	0	0	0	0.01	0.23	0
jgi|Schpo1|779|cwp1	-2.6945696	-5.6647025	-0.5167025	.	.	.	unaffected_pathogenicity	PHI:9279	0	.	0	.	0	.	0.001	0.141	0	0	0.2	0	0	34876.45	294	-10	4.8011	2	56	121	79	49	151	78	36	42	2.275	.	.	.	0	0	0	0	0	0	0	0	0.16	1.36	0
jgi|Schpo1|2046|fta1	-2.6945696	-5.1624525	-0.6144525	.	.	.	.	.	0	.	0	.	0	.	0.03	0.212	0	0	0.22	0	0	32337.17	280	2.5	7.3494	3	77	122	76	43	143	65	35	30	2.352941176	.	.	.	0	0	0	0	0	0	0	0	0.16	0.26	0
jgi|Schpo1|3077|tam8	-2.6956086	-5.948918	-0.584918	.	.	.	.	.	0	.	0	.	0	.	0.001	0.105	0	0	0.12	0	0	8979.52	77	-10.5	4.0431	0	16	43	15	6	26	30	10	20	1.3	.	.	.	0	0	0	0	0	0	0	0	0	0	0
jgi|Schpo1|1559|taf12	-2.6956086	-5.2940145	-0.5720145	.	.	.	.	.	0	.	0	.	0	.	0	0.213	0	0	0.28	0	0	49195.64	450	9.5	9.6535	1	145	239	119	23	192	90	52	38	0.877777778	.	.	.	0	0	0	0	0	0	0	0	0	0	0
jgi|Schpo1|3181|SPBC23G7.06c	-2.6957374	-5.214967	0.299033	.	.	.	.	.	0	.	0	.	0	.	0	0.081	1	1	0.04	1	0	86948.73	778	25.5	9.7076	2	210	400	211	79	359	208	122	86	1.860655738	.	.	.	1	0	0	0	0	0	1	1	22.71	22.76	1
jgi|Schpo1|3948|tea2	-2.6993756	-6.367215	-0.529215	.	.	.	.	.	0	.	0	.	0	.	0	0.027	0	0	0.07	0	0	70099.06	628	3	7.0378	1	200	321	159	53	271	148	78	70	1.634408602	.	.	.	0	0	0	0	0	0	0	0	0	1.22	0
jgi|Schpo1|4783|ent1	-2.6993756	-6.031852	-0.547852	.	.	.	.	.	0	.	0	.	0	.	0	0.086	0	0	0.16	0	0	80174.2	706	16	9.767	1	195	356	115	72	307	156	89	67	0.901960784	.	.	.	0	0	0	0	0	0	0	0	0	0	0
jgi|Schpo1|4614|ubc11	-2.699488	-1.3217005	-0.5277005	.	.	.	reduced_virulence	PHI:8041,PHI:8048,PHI:6927,PHI:8743	0	.	0	.	0	.	0.089	0.612	0	0	0.37	0	0	19664.26	176	-3	5.1534	1	51	93	43	19	90	35	17	18	1.40625	.	.	.	0	0	0	0	0	0	0	0	0	0.05	0
jgi|Schpo1|5054|mog1	-2.699488	1.2089535	-0.5310465	.	.	.	.	.	0	.	0	.	0	.	0.774	0.516	0	0	0.16	0	0	20884.66	190	-7.5	4.4412	2	51	105	63	14	98	45	19	26	1.393939394	.	.	.	0	0	0	0	0	0	0	0	0	0.06	0
jgi|Schpo1|5127|matPi	-2.6995764	3.95182	-0.41618	.	.	.	.	.	0	.	0	.	0	.	0.999	0.729	0	0	0.48	0	0	18670.81	159	14	9.5134	10	43	73	39	19	81	38	27	11	2.529411765	.	.	.	0	0	0	0	0	0	0	0	0.17	0.17	0
jgi|Schpo1|33|SPAC1F8.09c.1	-2.6995764	3.3034075	-0.3565925	.	.	.	.	.	0	.	0	.	0	.	0.996	0.614	0	0	0.22	0	0	9732.68	84	-2.5	6.0828	6	26	43	17	20	39	27	15	12	1.272727273	.	.	.	0	0	0	0	0	0	0	0	0.01	0.01	0
jgi|Schpo1|3063|mdl1	-2.6996427	-8.0364225	-7.0904225	.	.	.	reduced_virulence,loss_of_pathogenicity,unaffected_pathogenicity	PHI:7821,PHI:7820,PHI:9450,PHI:9216,PHI:8623,PHI:6579,PHI:9164,PHI:8050,PHI:6324,PHI:8010,PHI:7541,PHI:6319,PHI:8968,PHI:7909,PHI:6894,PHI:7603,PHI:3412	0	.	0	.	0	.	0	0.009	0	0	0.23	0	1	79020.38	726	34	10.3062	6	245	379	236	79	420	135	87	48	1.198675497	.	.	.	0	0	0	0	0	0	6	5	0.08	120.51	0
jgi|Schpo1|4123|spn3	-2.7002723	-1.063539	-0.519539	.	.	.	increased_virulence_(hypervirulence),reduced_virulence,unaffected_pathogenicity	PHI:4895,PHI:6410,PHI:4896,PHI:6604,PHI:4893,PHI:4892,PHI:6409,PHI:4894,PHI:282,PHI:281,PHI:6411	0	.	0	.	0	.	0	0.076	0	0	0.01	0	0	46660.66	412	-14.5	4.7825	2	106	194	132	38	198	115	53	62	1.62295082	.	.	.	0	0	0	0	0	0	0	0	1.1	2.05	0
jgi|Schpo1|3304|sec63	-2.7002723	-12.7034745	-6.9674745	.	.	.	.	.	0	.	0	.	0	.	0	0.044	0	0	0.08	0	1	69726.11	611	-18	4.8381	3	142	298	181	77	313	165	77	88	1.853932584	.	.	.	0	0	0	0	0	0	3	3	22.78	66.93	0
jgi|Schpo1|2604|SPBC119.05c	-2.7007318	-5.3704515	-0.6484515	.	.	.	.	.	0	.	0	.	0	.	0.053	0.16	0	0	0.27	0	0	31736.57	296	0.5	6.5894	0	87	177	83	31	169	59	32	27	0.612903226	.	.	.	0	0	0	0	0	0	0	0	0	4.17	0
jgi|Schpo1|2975|mdm12	-2.7017012	-5.5810525	-0.5110525	.	.	.	.	.	0	.	0	.	0	.	0.004	0.151	0	0	0.06	0	0	30517.46	273	-11.5	4.6757	2	69	137	83	32	140	71	32	39	1.47826087	.	.	.	0	0	0	0	0	0	0	0	0	0.09	0
jgi|Schpo1|3251|his5	-2.7017872	3.6220195	-0.5839805	.	.	.	reduced_virulence,loss_of_pathogenicity,lethal	PHI:121,PHI:2516,PHI:7790,PHI:6441	0	.	0	.	0	.	0.951	0.75	0	0	0.07	0	0	23519.82	216	2.5	6.8803	3	73	111	74	26	119	58	33	25	0.9375	.	.	.	0	0	0	0	0	0	0	0	0	2.64	0
jgi|Schpo1|3463|gpi15	-2.7019897	-5.0745925	-6.8565925	.	.	.	.	.	0	.	0	.	0	.	0.959	0.338	0	0	0.12	0	1	18036.2	160	4	7.8415	3	43	72	56	23	93	33	20	13	2.380952381	.	.	.	0	0	0	0	0	0	2	2	33.21	40.4	0
jgi|Schpo1|3130|pkr1	-2.7028177	-3.9357615	-6.7437615	.	.	.	.	.	0	.	0	.	0	.	0.887	0.581	0	1	0.4	0	1	14612.53	132	-2.5	5.0355	3	44	74	42	15	68	23	11	12	1.476190476	.	.	.	1	0	0	0	0	0	2	2	36.15	43.62	1
jgi|Schpo1|2965|ask1	-2.7039118	-5.945929	-0.551929	.	.	.	.	.	0	.	0	.	0	.	0	0.101	0	0	0.04	0	0	34593.41	307	-13.5	4.6366	2	80	162	70	28	129	85	38	47	1.5	.	.	.	0	0	0	0	0	0	0	0	0	0	0
jgi|Schpo1|1667|saf2	-2.7039118	-5.7669005	-0.5709005	.	.	.	.	.	0	.	0	.	0	.	0	0.134	0	0	0.01	0	0	37669.16	331	-15	4.6129	2	86	174	56	28	128	100	44	56	1.396551724	.	.	.	0	0	0	0	0	0	0	0	0	0	0
jgi|Schpo1|1049|sst4	-2.7039118	-1.4031405	-0.5591405	.	.	.	reduced_virulence	PHI:6183	0	.	1	PF01363	0	.	0	0.026	0	0	0	0	0	68243.07	610	-15.5	4.9275	10	178	331	143	49	265	165	78	87	1.636363636	.	.	.	0	0	0	0	0	0	0	0	0	0.01	0
jgi|Schpo1|2926|mei4	-2.7039118	-6.266365	-0.548365	.	.	.	.	.	0	.	0	.	0	.	0	0.047	0	0	0.06	0	0	57684.69	517	3	6.811	8	163	289	107	56	219	125	68	57	1.551282051	.	.	.	0	0	0	0	0	0	0	0	0	0	0
jgi|Schpo1|4842|SPCC191.03c	-2.7041657	-6.6070405	-2.9350405	.	.	.	.	.	0	.	0	.	0	.	0.164	0.224	0	0	0.38	1	0	13430.86	117	11	10.0409	7	36	59	36	19	72	18	15	3	1.705882353	.	.	.	0	0	0	0	0	0	1	1	5.56	22.49	0
jgi|Schpo1|777|nxt1	-2.705938	-0.8365135	-2.7445135	.	.	.	.	.	0	.	0	.	0	.	0.582	0.736	0	0	0.46	1	0	13395.32	115	0.5	6.9725	1	27	54	29	18	60	23	12	11	3.545454545	.	.	.	0	0	0	0	0	0	1	0	0.02	14.33	0
jgi|Schpo1|3389|SPBC25B2.01	-2.7065325	-1.358703	-0.520703	.	.	.	increased_virulence_(hypervirulence)	PHI:1139	0	.	0	.	0	.	0	0.027	0	0	0.01	0	0	66016.37	592	-8	5.3742	3	160	306	172	50	280	171	84	87	1.516129032	.	.	.	0	0	0	0	0	0	0	0	0	0.08	0
jgi|Schpo1|4168|adn2	-2.70721	-6.284901	-0.572901	.	.	.	.	.	0	.	0	.	0	.	0	0.048	0	0	0.31	0	0	81158.71	743	6.5	7.1701	1	237	435	146	58	305	152	84	68	1.071895425	.	.	.	0	0	0	0	0	0	0	0	0	0	0
jgi|Schpo1|3506|SPBP4H10.07	-2.70721	-6.384205	-0.558205	.	.	.	.	.	0	.	0	.	0	.	0	0.029	0	0	0.11	0	0	64385.34	583	-14	4.9785	7	185	331	137	43	244	139	66	73	1.141414141	.	.	.	0	0	0	0	0	0	0	0	0	0	0
jgi|Schpo1|172|SPAC13C5.01c	-2.7094355	-0.1432085	-0.5092085	.	.	.	.	.	0	.	0	.	0	.	0.48	0.581	0	0	0.05	0	0	27925.47	248	-1	6.1237	4	74	118	69	27	123	61	31	30	1.585365854	.	.	.	0	0	0	0	0	0	0	0	0.22	0.59	0
jgi|Schpo1|4170|usp109	-2.7098346	-5.3472045	-0.5232045	.	.	.	.	.	0	.	0	.	0	.	0	0.196	0	0	0.22	0	0	41552.87	365	-7	4.9149	5	94	187	100	50	198	68	32	36	1.492537313	.	.	.	0	0	0	0	0	0	0	0	0	0.02	0
jgi|Schpo1|1949|dml1	-2.7102056	-6.254297	-0.434297	.	.	.	.	.	0	.	0	.	0	.	0	0.03	0	0	0.13	0	0	53003.07	465	-18.5	4.5811	9	124	233	115	62	226	116	51	65	1.907692308	.	.	.	0	0	0	0	0	0	0	0	0	0	0
jgi|Schpo1|3435|pxl1	-2.7115786	-4.932756	-0.510756	.	.	.	.	.	0	.	0	.	0	.	0	0.263	0	0	0.2	0	0	49030.25	438	14	7.941	22	135	240	92	53	210	113	68	45	1.311688312	.	.	.	0	0	0	0	0	0	0	0	0	0	0
jgi|Schpo1|2092|SPAC1B3.13	-2.7119722	-6.5395005	-0.5935005	.	.	.	.	.	0	.	0	.	0	.	0	0.009	0	0	0.35	0	0	88937.71	806	5	6.8308	9	257	432	241	98	409	160	89	71	1.650406504	.	.	.	0	0	0	0	0	0	0	0	0.76	1.43	0
jgi|Schpo1|618|sep11	-2.7124126	-1.185477	-0.561477	.	.	.	.	.	0	.	0	.	0	.	0.4	0.496	0	0	0.01	0	0	24027.4	207	0.5	6.6402	3	47	97	53	27	104	55	29	26	1.64516129	.	.	.	0	0	0	0	0	0	0	0	0	0	0
jgi|Schpo1|2406|mug168	-2.7124197	-0.0833855	-0.5813855	.	.	.	.	.	0	.	0	.	0	.	0.662	0.421	0	0	0.24	0	0	12646.09	115	3.5	9.4007	0	37	69	21	14	53	31	18	13	1.260869565	.	.	.	0	0	0	0	0	0	0	0	0	0	0
jgi|Schpo1|4956|ptc1	-2.7124197	0.771491	-0.562509	.	.	.	reduced_virulence,loss_of_pathogenicity,unaffected_pathogenicity	PHI:5720,PHI:2491,PHI:2326,PHI:4471	0	.	0	.	0	.	0.004	0.385	0	0	0.23	0	0	38676.15	347	-1.5	6.2817	7	103	195	96	37	169	102	53	49	1.253968254	.	.	.	0	0	0	0	0	0	0	0	0	0	0
jgi|Schpo1|5070|gst2	-2.7130418	-3.2435385	-0.5135385	.	.	.	.	.	0	.	0	.	0	.	0.121	0.424	0	0	0.17	0	0	26843.47	230	-0.5	6.388	1	48	97	66	43	127	65	34	31	1.738095238	.	.	.	0	0	0	0	0	0	0	0	0	0.1	0
jgi|Schpo1|2653|clr6	-2.7136402	-0.585085	-0.581085	.	.	.	reduced_virulence,loss_of_pathogenicity,unaffected_pathogenicity	PHI:1173,PHI:8044,PHI:8015,PHI:2005,PHI:8018,PHI:1168,PHI:216,PHI:8014,PHI:260,PHI:8013,PHI:8016,PHI:1171	0	.	0	.	0	.	0	0.166	0	0	0.33	0	0	46111.97	405	-8.5	5.522	9	102	201	100	65	220	108	54	54	1.591549296	.	.	.	0	0	0	0	0	0	0	0	0	0.05	0
jgi|Schpo1|375|SPAC1687.19c	-2.7136402	-4.5731925	-0.7631925	.	.	.	.	.	0	.	0	.	0	.	0	0.365	0	0	0.11	0	0	45176.14	404	4.5	7.1718	14	117	203	111	41	222	98	54	44	1.180555556	.	.	.	0	0	0	0	0	0	0	0	0	0.02	0
jgi|Schpo1|3270|rev7	-2.71389	-7.7823805	-2.6223805	.	.	.	.	.	0	.	0	.	0	.	0.029	0.111	0	0	0.07	1	0	25037.73	213	-7.5	4.6644	5	45	88	60	26	111	56	25	31	2.148148148	.	.	.	0	0	0	0	0	0	1	0	13.23	13.24	0
jgi|Schpo1|3863|SPBP8B7.29	-2.713932	-5.4715515	-0.5315515	.	.	.	reduced_virulence,unaffected_pathogenicity	PHI:178,PHI:7487,PHI:7346,PHI:3941	0	.	0	.	0	.	0	0.01	0	0	0.1	0	0	80598.42	718	1.5	6.6222	18	204	353	206	92	391	167	89	78	1.633333333	.	.	.	0	0	0	0	0	0	0	0	0.01	3.74	0
jgi|Schpo1|96|SPAC806.04c	-2.713932	-6.426362	-0.510362	.	.	.	.	.	0	.	0	.	0	.	0	0.014	0	0	0.06	0	0	49894.91	438	-10	4.9	7	114	208	128	60	241	117	55	62	1.455696203	.	.	.	0	0	0	0	0	0	0	0	0	0.02	0
jgi|Schpo1|5058|SPCC1840.05c	-2.713932	-5.455702	-0.521702	.	.	.	reduced_virulence	PHI:3325	0	.	0	.	0	.	0	0.011	0	0	0.16	0	0	65494.46	587	-0.5	6.4643	5	171	291	170	82	317	147	78	69	1.327586207	.	.	.	0	0	0	0	0	0	0	0	0	0.22	0
jgi|Schpo1|306|trm12	-2.713932	-6.094418	-0.532418	.	.	.	.	.	0	.	0	.	0	.	0	0.073	0	0	0.22	0	0	47978.98	418	5.5	7.6661	7	103	200	123	62	223	102	56	46	2.298245614	.	.	.	0	0	0	0	0	0	0	0	0	0.09	0
jgi|Schpo1|3399|pof2	-2.713932	-4.7494405	-0.5954405	.	.	.	reduced_virulence,unaffected_pathogenicity	PHI:733,PHI:6752	0	.	0	.	0	.	0	0.141	0	0	0.5	0	0	52360.24	463	10.5	8.0467	24	128	218	149	44	250	100	57	43	2.787234043	.	.	.	0	0	0	0	0	0	0	0	0	0.26	0
jgi|Schpo1|3831|tad2	-2.713932	-4.906349	-0.556349	.	.	.	.	.	0	.	0	.	0	.	0	0.275	0	0	0.1	0	0	43603.36	389	5	7.5635	10	106	184	120	45	214	95	52	43	1.646153846	.	.	.	0	0	0	0	0	0	0	0	0	0.04	0
jgi|Schpo1|3404|atg7	-2.713932	-1.5894405	-0.6494405	.	.	.	reduced_virulence,loss_of_pathogenicity	PHI:2075,PHI:9136,PHI:7878,PHI:9046	0	.	0	.	0	.	0	0.01	0	0	0.06	0	0	73362.41	649	-3.5	6.128	15	175	308	204	80	357	150	77	73	1.62745098	.	.	.	0	0	0	0	0	0	0	0	0	0.02	0
jgi|Schpo1|3282|SPBC24C6.09c	-2.7140086	-5.4771525	-0.5371525	.	.	.	reduced_virulence,unaffected_pathogenicity	PHI:4716	0	.	0	.	0	.	0	0.01	0	0	0.2	0	0	92510.38	825	-1	6.4509	14	231	420	223	103	443	210	112	98	1.18125	.	.	.	0	0	0	0	0	0	0	0	0	7.27	0
jgi|Schpo1|3687|egd2	-2.716172	2.7055925	-0.5164075	.	.	.	.	.	0	.	0	.	0	.	0.981	0.556	0	0	0.13	0	0	18785.36	173	-5.5	4.7031	0	52	90	62	5	83	49	22	27	1.171428571	.	.	.	0	0	0	0	0	0	0	0	0.01	0.03	0
jgi|Schpo1|4712|SPCC1281.04	-2.7163093	-2.475391	-0.751391	.	.	.	reduced_virulence	PHI:7768,PHI:419,PHI:3947	0	.	0	.	0	.	0.009	0.537	0	0	0.08	0	0	36843.88	333	11	9.6481	4	93	159	103	34	186	81	47	34	1.442857143	.	.	.	0	0	0	0	0	0	0	0	0.07	0.22	0
jgi|Schpo1|4264|SPCC320.03	-2.7167246	-6.5835605	-0.6375605	.	.	.	.	.	0	.	0	.	0	.	0	0.009	0	0	0.19	0	0	95112.15	867	22	8.6978	15	268	498	234	77	446	165	99	66	1.017142857	.	.	.	0	0	0	0	0	0	0	0	0	0.06	0
jgi|Schpo1|4407|SPCC962.01	-2.7167246	-12.903858	-6.957858	.	.	.	.	.	0	.	0	.	0	.	0	0.009	0	0	0.08	0	1	156032.14	1429	5	6.946	7	453	810	429	130	735	315	165	150	1.365758755	.	.	.	0	0	0	0	0	0	2	2	0	69.6	0
jgi|Schpo1|3797|new19	-2.7172859	-3.6819435	-6.9999435	.	.	.	.	.	0	.	0	.	0	.	0.861	0.692	0	0	0.42	0	1	8989.7	78	4	8.7783	4	20	33	26	12	51	12	8	4	2.333333333	.	.	.	0	0	0	0	0	0	2	2	34.33	40.11	0
jgi|Schpo1|3038|tif35	-2.7178307	-8.9213555	-0.5193555	.	.	.	lethal	PHI:2545	0	.	0	.	0	.	0.13	0.303	0	0	0.07	0	0	31494.38	282	10.5	9.625	5	91	149	69	24	131	98	55	43	1.068965517	.	.	.	0	0	0	0	0	0	0	0	0	0	0
jgi|Schpo1|996|imt3	-2.7180696	-11.8968335	-6.4848335	.	.	.	unaffected_pathogenicity	PHI:4520	0	.	0	.	0	GT32	0	0.098	0	1	0.33	0	1	42197.28	356	5.5	7.2089	2	84	155	91	86	208	79	46	33	2.018518519	.	.	.	1	1	0	0	0	0	3	3	23.15	68.44	0.652173913
jgi|Schpo1|1598|SPAC1F12.02c	-2.7184334	-5.104269	-0.508269	.	.	.	.	.	0	.	0	.	0	.	0.004	0.23	0	0	0.38	0	0	19048.52	168	-14	4.1173	1	38	84	46	20	91	50	18	32	1.892857143	.	.	.	0	0	0	0	0	0	0	0	0	0	0
jgi|Schpo1|2828|SPBC651.07	-2.7186887	-4.4136275	-0.5256275	.	.	.	.	.	0	.	0	.	0	.	0.039	0.313	0	0	0.13	0	0	30102.14	268	-8.5	4.651	7	79	133	84	28	137	58	26	32	1.45	.	.	.	0	0	0	0	0	0	0	0	0.01	0.01	0
jgi|Schpo1|3096|SPBC16E9.02c	-2.718785	-6.1119005	-0.5379005	.	.	.	.	.	0	.	0	.	0	.	0	0.071	0	0	0	0	0	63725.84	569	-48	4.3293	1	166	307	118	29	198	232	93	139	1.252525253	.	.	.	0	0	0	0	0	0	0	0	0	0	0
jgi|Schpo1|3724|srp1	-2.718785	-3.716789	-0.524789	.	.	.	.	.	0	.	0	.	0	.	0.357	0.111	0	0	0.07	0	0	31068.54	275	3	8.0391	1	81	151	38	19	105	95	50	45	0.68852459	.	.	.	0	0	0	0	0	0	0	0	0	0	0
jgi|Schpo1|2794|psh3	-2.7218597	-4.6036075	-6.4936075	.	.	.	.	.	0	.	0	.	0	.	0.866	0.449	0	1	0.1	0	1	24059.88	215	2	7.0726	0	64	100	78	32	125	43	24	19	1.472222222	.	.	.	1	1	0	0	0	0	4	4	20.76	87.73	1
jgi|Schpo1|4289|SPCC794.01c	-2.7255595	-6.4109405	-0.5249405	.	.	.	.	.	0	.	0	.	0	.	0	0.019	0	0	0.02	0	0	53510.15	475	-5.5	5.8749	5	124	229	142	67	262	138	70	68	1.413043478	.	.	.	0	0	0	0	0	0	0	0	1.37	1.37	0
jgi|Schpo1|2968|SPBC27.05	-2.7268517	-9.115914	-6.889914	.	.	.	.	.	0	.	0	.	0	.	0.497	0.132	0	0	0.49	0	1	12713.97	108	2	7.8359	2	25	40	36	18	62	17	10	7	4.777777778	.	.	.	0	0	0	0	0	0	2	2	21.05	41.51	0
jgi|Schpo1|1492|SPAC16E8.18	-2.7268517	-2.512491	-2.644491	.	.	.	.	.	0	.	0	.	0	.	0.771	0.251	0	0	0.48	1	0	12425.21	107	-1	6.0508	3	31	48	30	24	63	19	10	9	3.083333333	.	.	.	0	0	0	0	0	0	1	0	13.91	32.24	0
jgi|Schpo1|1822|SPAC27F1.10	-2.7268517	-10.498755	-6.226755	.	.	.	.	.	0	.	0	.	0	.	0.192	0.096	0	1	0.39	0	1	11763.88	101	3.5	8.661	3	29	41	30	20	61	14	9	5	3.166666667	.	.	.	1	0	0	0	0	0	3	3	23.76	45.75	0.9
jgi|Schpo1|1633|SPAC1071.11	-2.7274797	-6.2291595	-0.8651595	.	.	.	.	.	0	.	0	.	0	.	0.004	0.102	0	0	0.23	0	0	27042.67	244	11	8.6449	5	78	130	68	32	118	48	33	15	1.628571429	.	.	.	0	0	0	0	0	0	0	0	0.04	0.06	0
jgi|Schpo1|3114|SPBC1E8.02	-2.7279572	-12.326254	-6.944254	.	.	.	.	.	0	.	0	.	0	.	0	0.103	0	0	0.32	0	1	66567.28	603	7.5	7.1316	2	189	333	161	62	280	117	68	49	1.140186916	.	.	.	0	0	0	0	0	0	2	0	0	26.01	0
jgi|Schpo1|4324|mmi1	-2.7285821	-6.384259	-0.534259	.	.	.	.	.	0	.	0	.	0	.	0	0.025	0	0	0.08	0	0	54538.66	488	19.5	9.3885	4	166	269	108	65	232	127	78	49	0.99	.	.	.	0	0	0	0	0	0	0	0	0	0.08	0
jgi|Schpo1|4033|sro1	-2.7306662	-2.6443795	2.0956205	.	.	.	.	.	0	.	0	.	0	.	0.014	0.196	1	1	0.47	0	0	11462.63	106	-2	4.6543	1	43	65	28	10	49	20	9	11	1.15	.	.	.	0	0	0	0	0	1	0	0	0.01	0.01	0
jgi|Schpo1|687|met11	-2.7317014	-1.4543925	-0.5143925	.	.	.	reduced_virulence,loss_of_pathogenicity,unaffected_pathogenicity	PHI:3823,PHI:3824,PHI:9325,PHI:2734	0	.	0	.	0	.	0	0.01	0	0	0.06	0	0	72140.14	641	-2.5	6.2739	8	169	323	180	81	343	166	86	80	1.43697479	.	.	.	0	0	0	0	0	0	0	0	2.7	3.83	0
jgi|Schpo1|2111|mrpl25	-2.735074	2.8246035	-0.5833965	.	.	.	.	.	0	.	0	.	0	.	0.989	0.579	0	0	0.07	0	0	17043.64	145	16.5	11.1481	0	26	59	32	13	63	43	30	13	2	.	.	.	0	0	0	0	0	0	0	0	0	0	0
jgi|Schpo1|1901|apc14	-2.735074	0.799124	-0.730876	.	.	.	.	.	0	.	0	.	0	.	0.66	0.595	0	0	0.01	0	0	12191.8	107	4	9.9477	0	30	46	28	11	52	29	17	12	1.086956522	.	.	.	0	0	0	0	0	0	0	0	0	0	0
jgi|Schpo1|1474|SPAC328.04	-2.7353516	-6.251552	-0.515552	.	.	.	reduced_virulence,loss_of_pathogenicity,lethal	PHI:860,PHI:2553,PHI:4644,PHI:1566	0	.	0	.	0	.	0	0.044	0	0	0.01	0	0	81758.97	741	9.5	8.0721	5	251	386	210	64	342	193	105	88	1.102189781	.	.	.	0	0	0	0	0	0	0	0	0	0	0
jgi|Schpo1|1282|sde2	-2.7353516	-3.0549785	-0.5289785	.	.	.	.	.	0	.	0	.	0	.	0.269	0.31	0	0	0.03	0	0	29251.25	263	1.5	6.9562	4	88	136	63	20	106	80	42	38	1.317073171	.	.	.	0	0	0	0	0	0	0	0	0	0	0
jgi|Schpo1|4087|mrpl23	-2.7359443	0.272318	-0.783682	.	.	.	.	.	0	.	0	.	0	.	0.497	0.679	0	0	0.21	0	0	17768.47	157	16	10.2714	2	45	73	43	23	83	47	34	13	1.117647059	.	.	.	0	0	0	0	0	0	0	0	0	0	0
jgi|Schpo1|3752|atg5	-2.736986	0.6329695	-0.5930305	.	.	.	loss_of_pathogenicity	PHI:2073,PHI:2091	0	.	0	.	0	.	0.151	0.22	0	0	0.37	0	0	29826.68	261	2	7.261	4	59	123	84	37	156	52	28	24	1.818181818	.	.	.	0	0	0	0	0	0	0	0	0	0.29	0
jgi|Schpo1|3925|spo4	-2.7377822	-3.0868465	2.7451535	.	.	.	reduced_virulence,loss_of_pathogenicity,increased_virulence_(hypervirulence),unaffected_pathogenicity,lethal	PHI:151,PHI:2285,PHI:230,PHI:5479,PHI:6315,PHI:1189,PHI:1240,PHI:4626,PHI:2330,PHI:5426,PHI:7240,PHI:9201,PHI:6084,PHI:215,PHI:2268,PHI:4245,PHI:1043,PHI:4779,PHI:1213,PHI:3889,PHI:309,PHI:406,PHI:245,PHI:3088,PHI:56,PHI:9480,PHI:483,PHI:1218,PHI:6730,PHI:161,PHI:545,PHI:2398,PHI:2303,PHI:1233,PHI:2810,PHI:1269,PHI:1031,PHI:313,PHI:67,PHI:6622,PHI:448,PHI:170,PHI:4028,PHI:8854,PHI:2438,PHI:2163,P…	0	.	0	.	0	.	0	0.028	1	1	0.03	0	0	49154.99	429	-3	6.1932	8	102	199	126	61	229	123	64	59	1.432432432	.	.	.	0	0	0	0	0	1	0	0	0	0.12	0
jgi|Schpo1|364|SPAC1687.09	-2.7386832	-5.9685895	-0.5505895	.	.	.	.	.	0	.	0	.	0	.	0	0.097	0	0	0.04	0	0	150017.56	1379	62	10.1255	4	474	756	357	122	605	366	225	141	1.173431734	.	.	.	0	0	0	0	0	0	0	0	0	0	0
jgi|Schpo1|4189|SPBPB2B2.08	-2.7389705	0.2328285	-0.5711715	.	.	.	.	.	0	.	0	.	0	.	0.497	0.637	0	0	0.11	0	0	25077.57	220	4.5	7.313	1	59	94	66	38	120	62	36	26	1.428571429	.	.	.	0	0	0	0	0	0	0	0	0.18	0.29	0
jgi|Schpo1|26|SPAPJ695.02	-2.7391136	2.096502	-0.717498	.	.	.	.	.	0	.	0	.	0	.	0.844	0.625	0	0	0.19	0	0	8240.33	70	2	9.4592	0	15	30	15	7	29	20	11	9	4.166666667	.	.	.	0	0	0	0	0	0	0	0	0.13	0.13	0
jgi|Schpo1|2911|SPBP22H7.06	-2.7405033	-2.150051	-0.500051	.	.	.	.	.	0	.	0	.	0	.	0.348	0.377	0	0	0.02	0	0	26263.87	230	-4	5.754	3	54	109	70	33	123	63	32	31	1.621621622	.	.	.	0	0	0	0	0	0	0	0	0.3	0.3	0
jgi|Schpo1|2437|SPBC1773.04	-2.7405033	-0.2525755	3.2814245	.	.	.	.	.	0	.	0	.	0	.	0.002	0.409	1	1	0.1	0	0	37806.04	336	-1	6.3129	4	87	165	106	44	184	95	49	46	1.253521127	.	.	.	1	1	0	0	0	1	0	0	0.54	0.57	0
jgi|Schpo1|150|SPAC630.12	-2.741969	-11.383676	-5.491676	.	.	.	.	.	0	.	0	.	0	.	0	0.018	0	1	0.43	0	1	49260.92	422	11	8.6923	5	92	182	125	72	237	103	60	43	2.229508197	1	0	0	1	0	0	1	0	1	2	3	16.94	62.57	0.875
jgi|Schpo1|2658|SPBC36.10	-2.7433774	2.3070325	-0.5309675	.	.	.	.	.	0	.	0	.	0	.	0.824	0.649	0	0	0.03	0	0	21088.02	184	0	6.4874	4	52	84	54	24	92	51	27	24	1.428571429	.	.	.	0	0	0	0	0	0	0	0	0	0	0
jgi|Schpo1|4239|SPCC330.03c	-2.7433774	2.701459	-0.502541	.	.	.	.	.	0	.	0	.	0	.	0.91	0.624	0	0	0.14	0	0	16336.63	145	7	9.2691	2	39	71	36	17	69	48	29	19	1.444444444	.	.	.	0	0	0	0	0	0	0	0	0	0	0
jgi|Schpo1|415|SPAC23C4.04c	-2.7433774	3.3726855	-0.5873145	.	.	.	.	.	0	.	0	.	0	.	0.986	0.674	0	0	0.11	0	0	16653.15	140	4	7.889	7	32	58	32	22	67	44	25	19	4.25	.	.	.	0	0	0	0	0	0	0	0	0.07	0.26	0
jgi|Schpo1|2390|SPBC1198.03c	-2.7433774	0.19618	-0.69782	.	.	.	.	.	0	.	0	.	0	.	0.553	0.596	0	0	0.3	0	0	28278.51	249	12.5	9.7073	3	65	120	72	38	127	67	42	25	2.27027027	.	.	.	0	0	0	0	0	0	0	0	0.01	5.86	0
jgi|Schpo1|3888|ykt6	-2.7433774	1.1237605	-0.9102395	.	.	.	.	.	0	.	0	.	0	.	0.615	0.724	0	0	0.02	0	0	22651.75	197	2	7.6593	4	52	93	50	22	91	53	28	25	2.260869565	.	.	.	0	0	0	0	0	0	0	0	0.01	0.01	0
jgi|Schpo1|370|SPAC1687.23c	-2.7433774	2.4614165	-0.6105835	.	.	.	.	.	0	.	0	.	0	.	0.844	0.668	0	0	0.39	0	0	12162.47	104	20	10.9862	4	26	43	23	13	48	29	25	4	4.8	.	.	.	0	0	0	0	0	0	0	0	0.01	0.01	0
jgi|Schpo1|3578|mug98	-2.7433774	3.091165	-0.550835	.	.	.	.	.	0	.	0	.	0	.	0.929	0.678	0	0	0.27	0	0	13639.6	113	14.5	10.3055	1	21	45	23	23	57	32	25	7	1.857142857	.	.	.	0	0	0	0	0	0	0	0	0	0	0
jgi|Schpo1|214|SPAC227.17c	-2.7433774	2.2899305	-0.6980695	.	.	.	.	.	0	.	0	.	0	.	0.909	0.589	0	0	0.11	0	0	14578.52	121	5	8.7749	4	27	46	16	19	53	40	23	17	2.6	.	.	.	0	0	0	0	0	0	0	0	0.19	0.19	0
jgi|Schpo1|2341|SPBC1348.04	-2.7433774	2.7332155	-0.5427845	.	.	.	.	.	0	.	0	.	0	.	0.918	0.628	0	0	0.35	0	0	16573.7	145	10.5	9.8873	3	40	70	38	20	64	44	29	15	2.444444444	.	.	.	0	0	0	0	0	0	0	0	0	0	0
jgi|Schpo1|2331|SPAC750.03c	-2.7433774	2.719371	-0.544629	.	.	.	.	.	0	.	0	.	0	.	0.92	0.624	0	0	0.22	0	0	16587.72	145	10.5	9.8873	3	40	69	38	20	64	44	29	15	2.444444444	.	.	.	0	0	0	0	0	0	0	0	0	0	0
jgi|Schpo1|3198|tam9	-2.7433774	2.847833	-0.878167	.	.	.	.	.	0	.	0	.	0	.	0.882	0.739	0	0	0.17	0	0	9802.36	86	8	10.8733	1	23	39	24	6	41	20	14	6	1.846153846	.	.	.	0	0	0	0	0	0	0	0	0.48	0.48	0
[truncated: 3,429 more rows]
[truncated: 18 more columns]
