# Supplementary material for: An automated and combinative method for the predictive ranking of candidate effector proteins of fungal plant pathogens
Source: Sci Rep. 2021 Oct 5;11:19731. doi: 10.1038/s41598-021-99363-0 (PMC8492765; doi:10.1038/s41598-021-99363-0)
Supplement: Supplementary file 2 — Supplementary Information 2. [file 41598_2021_99363_MOESM2_ESM.zip › Supp Data S2 - Raw Predector results tables for all the whole proteomes used for evaluation (listed in Supplementary Table S2)/ser_lac_S79.tsv]

name	effector_score	manual_effector_score	manual_secretion_score	phibase_effector	phibase_virulence	phibase_lethal	phibase_phenotypes	phibase_matches	effector_match	effector_matches	pfam_match	pfam_matches	dbcan_match	dbcan_matches	effectorp1	effectorp2	is_secreted	any_signal_peptide	apoplastp	single_transmembrane	multiple_transmembrane	molecular_weight	residue_number	charge	isoelectric_point	aa_c_number	aa_tiny_number	aa_small_number	aa_aliphatic_number	aa_aromatic_number	aa_nonpolar_number	aa_charged_number	aa_basic_number	aa_acidic_number	fykin_gap	localizer_nuclear	localizer_chloro	localizer_mito	signalp3_nn	signalp3_hmm	signalp4	signalp5	deepsig	phobius_sp	phobius_tmcount	tmhmm_tmcount	tmhmm_first_60	tmhmm_exp_aa	tmhmm_first_tm_sp_coverage
jgi|SerlaS7_3_2|75079|Genemark.7216_g	3.2910373	10.9433235	5.9993235	.	.	.	.	.	0	.	0	.	0	.	0.974	0.85	1	1	0.29	0	0	13386.05	120	2.5	7.4628	0	32	60	31	17	65	35	20	15	1.133333333	0	0	0	1	1	1	1	1	1	0	1	17.08	17.08	0.8
jgi|SerlaS7_3_2|53209|e_gw1.6.1997.1	3.1560721	15.706023	5.396023	.	.	.	reduced_virulence,unaffected_pathogenicity	PHI:6206,PHI:213,PHI:7735,PHI:7143,PHI:7633,PHI:249,PHI:6199,PHI:7734,PHI:277,PHI:7181,PHI:2477	0	.	1	PF00160	0	.	0.991	0.894	1	1	0.39	0	0	23537.8	219	0	6.4934	2	68	121	62	27	128	59	31	28	1.092592593	0	0	0	1	1	1	1	1	1	0	0	9.43	9.46	0
jgi|SerlaS7_3_2|169536|estExt_fgenesh1_pm.C_90006	3.011263	11.134689	5.992689	.	.	.	.	.	0	.	0	.	0	.	0.982	0.875	1	1	0.47	0	0	17496.78	157	5.5	8.7627	4	52	91	36	22	78	45	26	19	1.516129032	0	0	0	1	1	1	1	1	1	0	0	4.47	4.85	0
jgi|SerlaS7_3_2|187870|estExt_fgenesh1_kg.C_140243	2.8886287	11.37	6	.	.	.	.	.	0	.	0	.	0	.	0.99	0.905	1	1	0.76	0	0	10461.83	99	-5	4.1954	6	40	63	29	8	58	19	7	12	0.961538462	0	0	0	1	1	1	1	1	1	0	0	2.24	2.24	0
jgi|SerlaS7_3_2|185153|estExt_fgenesh1_kg.C_100640	2.8769288	11.090946	5.954946	.	.	.	.	.	0	.	0	.	0	.	0.998	0.858	1	1	0.74	0	0	18212.46	167	6.5	9.0575	4	57	99	40	21	86	40	24	16	1.315789474	0	0	0	1	1	1	1	1	1	0	0	11.13	11.41	0
jgi|SerlaS7_3_2|133651|fgenesh1_kg.5_#_228_#_9513_1_CFOT_CFPN	2.7373965	13.17975	5.98975	.	.	.	.	.	1	PgShr9	0	.	0	.	0.645	0.72	1	1	0.95	0	0	16590.6	161	0.5	6.6608	8	70	108	45	14	90	16	9	7	0.906976744	0	0	0	1	1	1	1	1	1	0	0	2.21	2.22	0
jgi|SerlaS7_3_2|133722|fgenesh1_kg.5_#_299_#_2356_2_CFOT_CFPN	2.697919	10.262077	5.906077	.	.	.	.	.	0	.	0	.	0	.	0.881	0.845	1	1	0.47	0	0	16606.96	154	6	9.2835	3	56	87	48	17	85	28	18	10	1.058823529	0	0	0	1	1	1	1	1	1	0	0	2.28	2.31	0
jgi|SerlaS7_3_2|174711|estExt_fgenesh1_kg.C_20136	2.6337068	11.6457995	5.9997995	.	.	.	.	.	0	.	0	.	0	.	1	0.941	1	1	0.72	0	0	12361.18	116	1	7.3811	8	44	73	32	7	64	19	10	9	1.347826087	0	0	0	1	1	1	1	1	1	0	0	0.25	0.25	0
jgi|SerlaS7_3_2|189901|estExt_fgenesh1_kg.C_200227	2.5946743	6.7404955	5.9964955	.	.	.	.	.	0	.	0	.	0	CBM19	0.345	0.779	1	1	0.78	0	0	23418.73	215	-3.5	4.8496	12	93	131	54	25	110	32	15	17	0.833333333	0	0	0	1	1	1	1	1	1	0	0	6.49	6.49	0
jgi|SerlaS7_3_2|101864|estExt_Genewise1Plus.C_20815	2.5896072	11.820049	5.998049	.	.	.	.	.	1	PgShr9	0	.	0	.	0.514	0.623	1	1	0.93	0	0	17078.86	164	-3.5	4.8871	9	76	111	39	22	92	19	9	10	0.975	0	0	0	1	1	1	1	1	1	0	0	0.05	0.06	0
jgi|SerlaS7_3_2|49250|e_gw1.4.960.1	2.5310135	11.47785	5.99385	.	.	.	.	.	0	.	0	.	0	.	0.997	0.917	1	1	0.41	0	0	13257.02	119	-1.5	5.9443	8	40	65	26	13	59	25	13	12	0.736842105	0	0	0	1	1	1	1	1	1	0	1	16.85	16.85	0.722222222
jgi|SerlaS7_3_2|29428|gw1.165.4.1	2.5306249	10.615941	5.995941	.	.	.	.	.	0	.	0	.	0	.	0.989	0.781	1	1	0.81	0	0	8347.57	78	5.5	9.1897	3	29	46	21	10	46	13	10	3	1	0	0	0	1	1	1	1	1	1	0	0	6.9	6.9	0
jgi|SerlaS7_3_2|188082|estExt_fgenesh1_kg.C_150054	2.476451	9.04175	5.85575	.	.	.	.	.	0	.	0	.	0	.	0.903	0.628	1	1	0.91	0	0	19613.78	183	-5.5	4.1086	10	74	124	50	20	97	17	6	11	1.25	0	1	0	1	1	1	1	1	1	0	0	1.38	1.38	0
jgi|SerlaS7_3_2|161174|estExt_fgenesh1_pg.C_80400	2.4329977	9.043854	5.653854	.	.	.	.	.	0	.	0	.	0	.	0.762	0.803	1	1	0.71	0	0	14827.8	135	-0.5	6.3235	1	41	78	39	16	69	32	17	15	1.583333333	0	0	0	1	1	1	1	1	1	0	0	0.07	0.07	0
jgi|SerlaS7_3_2|52281|e_gw1.6.2168.1	2.1746173	15.09145	5.84945	.	.	.	reduced_virulence,unaffected_pathogenicity,increased_virulence_(hypervirulence)	PHI:2305,PHI:548	0	.	0	.	0	.	0.995	0.712	1	1	0.3	0	0	14672.04	136	-1	5.7133	4	44	71	46	11	81	30	15	15	0.903225806	0	0	0	1	1	1	1	1	1	0	0	0.06	0.08	0
jgi|SerlaS7_3_2|178126|estExt_fgenesh1_kg.C_41539	2.1165154	11.8696615	5.9936615	.	.	.	effector_(plant_avirulence_determinant),unaffected_pathogenicity	PHI:7378,PHI:7379	0	.	1	PF01476	1	CBM50	0.65	0.496	1	1	0.93	0	0	15338.37	146	-5	3.6854	9	60	100	48	9	83	9	2	7	1.153846154	0	0	0	1	1	1	1	1	1	0	0	10.11	10.71	0
jgi|SerlaS7_3_2|98526|estExt_Genewise1.C_230062	2.0671332	13.2181	5.9501	.	.	.	effector_(plant_avirulence_determinant)	PHI:7378	0	.	1	PF01476	1	CBM50	0.846	0.532	1	1	0.91	0	0	14666.54	140	-8.5	3.492	8	56	92	44	9	80	12	2	10	1.214285714	0	0	0	1	1	1	1	1	1	0	0	0.29	0.3	0
jgi|SerlaS7_3_2|163237|estExt_fgenesh1_pg.C_170007	2.0580392	10.51119	5.60919	.	.	.	.	.	0	.	0	.	0	.	0.98	0.837	1	1	0.35	0	0	17835.13	164	8	8.6349	5	65	88	45	17	82	42	27	15	0.707317073	0	0	0	1	1	1	1	1	1	0	1	20.1	20.1	0.65
jgi|SerlaS7_3_2|133725|fgenesh1_kg.5_#_302_#_0_0_FUV197G02GJG5Q_CFOT_CFPN	2.0445433	7.439473	5.789473	.	.	.	.	.	0	.	0	.	0	.	0.684	0.591	1	1	0.75	0	0	17998.29	164	-4.5	4.5251	8	58	99	48	23	92	25	11	14	1.481481481	0	0	0	1	1	1	1	1	1	0	0	0.77	0.92	0
jgi|SerlaS7_3_2|165431|estExt_fgenesh1_pm.C_20497	2.0334072	2.6667995	5.7087995	.	.	.	.	.	0	.	0	.	0	.	0.05	0.443	1	1	0.81	0	0	20934.22	194	-11	4.0253	6	68	119	46	24	112	27	9	18	0.816326531	0	0	0	1	1	1	1	1	1	0	0	0.16	0.16	0
jgi|SerlaS7_3_2|79160|Genemark.11297_g	2.0223565	13.73755	5.99555	.	.	.	effector_(plant_avirulence_determinant)	PHI:7378	0	.	1	PF01476	1	CBM50	0.986	0.471	1	1	0.95	0	0	14815.71	141	-5.5	3.7094	8	57	95	44	7	75	9	2	7	1.652173913	0	0	0	1	1	1	1	1	1	0	0	0.17	0.17	0
jgi|SerlaS7_3_2|73933|Genemark.6070_g	1.9987864	10.5115	5.9995	.	.	.	.	.	0	.	0	.	0	.	0.975	0.777	1	1	0.82	0	0	14258.12	135	-1	5.5252	10	54	84	37	13	78	14	7	7	1.034482759	0	0	0	1	1	1	1	1	1	0	0	0.62	0.62	0
jgi|SerlaS7_3_2|182534|estExt_fgenesh1_kg.C_80054	1.9953921	3.8536845	5.9956845	.	.	.	.	.	0	.	0	.	0	AA11,AA14	0.042	0.601	1	1	0.57	0	0	35010.38	324	1	6.6375	11	112	202	82	39	185	58	32	26	0.813953488	1	0	0	1	1	1	1	1	1	0	0	5.54	5.57	0
jgi|SerlaS7_3_2|179238|estExt_fgenesh1_kg.C_50966	1.9922527	10.3700975	5.9980975	.	.	.	reduced_virulence	PHI:7941	0	.	0	.	0	.	0.959	0.603	1	1	0.8	0	0	14645.6	145	3	8.0752	8	65	100	41	6	88	17	10	7	0.565217391	0	1	0	1	1	1	1	1	1	0	0	14.33	14.33	0
jgi|SerlaS7_3_2|77018|Genemark.9155_g	1.9854404	7.0632155	5.5452155	.	.	.	.	.	0	.	0	.	0	GH3	0.605	0.648	1	1	0.4	0	0	17933.4	168	-1.5	5.0769	3	63	97	48	20	105	25	12	13	0.869565217	0	1	1	1	1	1	1	0	1	0	1	21.61	22.91	0.652173913
jgi|SerlaS7_3_2|79089|Genemark.11226_g	1.9675004	7.7650095	5.9470095	.	.	.	.	.	0	.	0	.	0	.	0.56	0.743	1	1	0.28	0	0	21259.4	191	8.5	9.7712	2	57	95	52	23	105	39	25	14	1.27027027	0	0	0	1	1	1	1	1	1	0	0	8.03	8.04	0
jgi|SerlaS7_3_2|180047|estExt_fgenesh1_kg.C_60511	1.9528207	8.352661	5.304661	.	.	.	.	.	0	.	0	.	0	.	0.886	0.622	1	1	0.2	0	0	24017.52	217	5.5	7.212	2	64	111	73	34	126	53	33	20	0.916666667	0	1	0	1	1	1	1	1	1	0	0	2.27	2.28	0
jgi|SerlaS7_3_2|192093|estExt_fgenesh1_kg.C_650011	1.9431645	-4.3947035	-4.3887035	.	.	.	.	.	0	.	0	.	0	.	0.224	0.775	0	1	0.24	0	1	25943.02	235	8	9.5588	2	68	126	71	22	129	47	29	18	0.976744186	1	0	0	1	1	1	1	1	1	1	2	19.73	46.38	0.652173913
jgi|SerlaS7_3_2|122502|fgenesh1_pm.7_#_1	1.9247587	7.936998	5.990998	.	.	.	reduced_virulence,effector_(plant_avirulence_determinant),unaffected_pathogenicity	PHI:7650,PHI:5498,PHI:7651,PHI:7649	0	.	1	PF00188	0	.	0.05	0.441	1	1	0.74	0	0	17484.28	166	-5	4.497	4	72	105	53	23	102	21	9	12	0.58490566	0	0	0	1	1	1	1	1	1	0	0	4.73	4.8	0
jgi|SerlaS7_3_2|143958|fgenesh1_kg.15_#_110_#_0_0_FUV197G01D2A0B_CFOT_CFPN	1.9136518	10.7208665	5.9988665	.	.	.	.	.	0	.	0	.	0	.	0.998	0.789	1	1	0.42	0	0	14429.61	126	3.5	7.8939	7	40	63	31	13	65	33	19	14	1.25	0	0	0	1	1	1	1	1	1	0	0	0.41	0.41	0
jgi|SerlaS7_3_2|160383|estExt_fgenesh1_pg.C_70049	1.8974575	9.7596465	5.7496465	.	.	.	.	.	0	.	1	PF00314	0	GH152	0.432	0.403	1	1	0.91	0	0	17379.41	170	-1.5	4.9833	12	89	123	46	16	101	21	10	11	0.547169811	0	1	0	1	1	1	1	0	1	0	0	4.75	4.75	0
jgi|SerlaS7_3_2|136282|fgenesh1_kg.6_#_1537_#_3738_2_CFOT_CFPN	1.8870881	9.503816	5.441816	.	.	.	.	.	0	.	0	.	0	.	0.998	0.679	1	1	0.42	0	0	17933.72	159	5.5	9.7849	0	40	84	56	22	94	34	20	14	1.323529412	0	0	0	1	1	1	1	1	1	0	0	0.14	0.15	0
jgi|SerlaS7_3_2|72705|Genemark.4842_g	1.8463804	8.4290235	5.9990235	.	.	.	.	.	0	.	0	.	0	.	0.874	0.531	1	1	0.78	0	0	14614.4	139	10	10.3935	1	57	89	43	13	70	30	22	8	0.780487805	0	0	0	1	1	1	1	1	1	0	0	4.17	4.61	0
jgi|SerlaS7_3_2|17726|gw1.9.548.1	1.8443599	9.934345	5.998345	.	.	.	.	.	0	.	0	.	0	.	0.994	0.662	1	1	0.88	0	0	11048.64	109	-0.5	5.48	8	47	72	32	9	72	6	3	3	0.9375	0	0	0	1	1	1	1	1	1	0	0	0.39	0.65	0
jgi|SerlaS7_3_2|184540|estExt_fgenesh1_kg.C_90937	1.8431572	9.9056475	5.9996475	.	.	.	.	.	0	.	0	.	0	.	0.986	0.665	1	1	0.31	0	0	10222.59	94	-4.5	4.2667	4	34	55	32	10	53	18	7	11	1.352941176	0	0	0	1	1	1	1	1	1	0	1	21.78	21.78	0.739130435
jgi|SerlaS7_3_2|175579|estExt_fgenesh1_kg.C_21056	1.8367193	-0.591291	-4.725291	.	.	.	.	.	0	.	0	.	0	.	0.87	0.819	0	1	0.02	0	1	25571.34	229	2.5	7.3514	3	68	110	79	24	122	59	32	27	1.512820513	0	0	0	1	1	1	1	0	1	1	2	22.79	44.42	0.782608696
jgi|SerlaS7_3_2|159370|estExt_fgenesh1_pg.C_50068	1.8329983	7.9283685	5.9583685	.	.	.	.	.	0	.	1	PF03330	0	.	0.057	0.438	1	1	0.81	0	0	18602.98	173	-3	5.0336	6	71	103	48	20	98	27	13	14	0.7	0	0	0	1	1	1	1	1	1	0	0	9.53	9.58	0
jgi|SerlaS7_3_2|175643|estExt_fgenesh1_kg.C_21125	1.8310757	11.34355	5.97955	.	.	.	.	.	0	.	0	.	0	.	1	0.894	1	1	0.64	0	0	11087.57	104	-4	4.7233	8	42	62	27	9	55	22	10	12	0.75	0	0	0	1	1	1	1	1	1	0	0	0.14	0.14	0
jgi|SerlaS7_3_2|76293|Genemark.8430_g	1.8246188	8.419	5.957	.	.	.	reduced_virulence,increased_virulence_(hypervirulence)	PHI:9428,PHI:6417,PHI:5103,PHI:3221,PHI:3167	1	MoMSP1	1	PF07249	0	.	0.105	0.472	1	1	0.78	0	0	15261.47	141	-0.5	5.7101	4	52	87	39	18	85	18	9	9	1.1875	0	0	0	1	1	1	1	1	1	0	0	3.39	3.49	0
jgi|SerlaS7_3_2|192065|estExt_fgenesh1_kg.C_640002	1.8103973	6.29754	5.52554	.	.	.	reduced_virulence	PHI:9285,PHI:7258	0	.	0	.	0	.	0.359	0.603	1	1	0.23	0	0	28801.92	258	9	9.4202	4	72	135	71	29	138	63	37	26	1.163636364	0	0	0	1	1	1	1	1	1	0	1	17.5	17.52	0.652173913
jgi|SerlaS7_3_2|184270|estExt_fgenesh1_kg.C_90645	1.7398809	9.9179995	5.9999995	.	.	.	.	.	0	.	0	.	0	.	0.945	0.708	1	1	0.18	0	0	8689.9	81	-2.5	4.6855	1	26	44	26	6	45	20	9	11	0.95	0	0	0	1	1	1	1	1	1	0	1	21.07	21.07	0.826086957
jgi|SerlaS7_3_2|115110|estExt_Genewise1Plus.C_160216	1.728286	4.8501	5.9981	.	.	.	reduced_virulence	PHI:7941	0	.	0	.	0	.	0.233	0.409	1	1	0.83	0	0	11465.17	116	-2	4.0624	8	55	83	39	4	74	6	2	4	0.633333333	0	0	0	1	1	1	1	1	1	0	0	7.01	8.56	0
jgi|SerlaS7_3_2|188442|estExt_fgenesh1_kg.C_150437	1.7234602	4.3253975	5.8433975	.	.	.	.	.	0	.	0	.	0	.	0.239	0.508	1	1	0.94	0	0	19593	186	-5.5	4.2549	11	86	119	55	20	110	21	8	13	0.933333333	0	0	0	1	1	1	1	1	1	0	0	18.02	24.39	0
jgi|SerlaS7_3_2|182140|estExt_fgenesh1_kg.C_71060	1.7168491	1.499193	5.897193	.	.	.	.	.	0	.	0	.	0	.	0.001	0.266	1	1	0.87	0	0	15891.91	150	-4.5	4.1313	2	60	98	45	17	90	14	5	9	1.026315789	0	0	0	1	1	1	1	1	1	0	0	8.29	8.42	0
jgi|SerlaS7_3_2|161056|estExt_fgenesh1_pg.C_80255	1.7165223	1.8401	5.9381	.	.	.	.	.	0	.	0	.	0	.	0.007	0.31	1	1	0.84	0	0	28052.36	257	-6.5	4.642	1	89	157	75	37	150	38	17	21	0.952380952	0	0	0	1	1	1	1	1	1	0	0	0.02	0.04	0
jgi|SerlaS7_3_2|73278|Genemark.5415_g	1.715351	6.492994	5.998994	.	.	.	.	.	0	.	1	PF00314	0	GH152	0.014	0.235	1	1	0.95	0	0	22821.01	223	-8.5	4.0666	15	116	167	58	22	129	28	10	18	0.582089552	0	0	0	1	1	1	1	1	1	0	0	0.17	0.17	0
jgi|SerlaS7_3_2|179467|estExt_fgenesh1_kg.C_51210	1.7074649	9.722557	5.876557	.	.	.	.	.	0	.	0	.	0	.	0.951	0.69	1	1	0.21	0	0	7015.27	63	0.5	6.9735	1	21	32	19	7	41	13	7	6	0.6	0	0	0	1	1	1	1	1	1	0	0	17.44	17.44	0
jgi|SerlaS7_3_2|159795|estExt_fgenesh1_pg.C_60010	1.6949425	8.8379905	5.7599905	.	.	.	.	.	0	.	0	.	0	.	0.702	0.811	1	1	0.16	0	0	22402.34	199	5	8.7256	3	59	103	53	24	102	47	27	20	1.189189189	0	0	0	1	1	1	1	1	1	0	0	0.01	0.01	0
jgi|SerlaS7_3_2|167127|estExt_fgenesh1_pm.C_50309	1.6907253	1.535998	5.825998	.	.	.	.	.	0	.	0	.	0	.	0.002	0.283	1	1	0.85	0	0	21035.55	200	-8.5	3.8923	6	83	131	62	25	125	19	6	13	0.814814815	0	0	0	1	1	1	1	1	1	0	0	4.79	11.09	0
jgi|SerlaS7_3_2|66409|e_gw1.44.20.1	1.666018	2.362908	3.310908	.	.	.	.	.	0	.	0	.	0	.	0.117	0.725	1	1	0.47	1	0	9417.69	84	0.5	7.0083	0	27	44	20	9	45	19	10	9	0.761904762	0	0	0	1	1	1	1	1	0	1	1	20.89	20.89	0.782608696
jgi|SerlaS7_3_2|78337|Genemark.10474_g	1.6638918	6.752155	5.946155	.	.	.	effector_(plant_avirulence_determinant),unaffected_pathogenicity	PHI:3378,PHI:3216	1	MoCDIP4	1	PF03443	1	AA9	0.01	0.291	1	1	0.74	0	0	26243.72	250	0.5	6.6321	2	97	162	84	29	155	27	15	12	0.820895522	0	0	0	1	1	1	1	1	1	0	0	0.8	1.05	0
jgi|SerlaS7_3_2|72127|Genemark.4264_g	1.6546594	7.5149325	5.9949325	.	.	.	.	.	0	.	1	PF00314	0	GH152	0.032	0.388	1	1	0.95	0	0	25802.56	250	-12	3.7562	17	119	185	64	24	148	26	7	19	0.814285714	0	0	0	1	1	1	1	1	1	0	0	1.28	1.66	0
jgi|SerlaS7_3_2|183906|estExt_fgenesh1_kg.C_90244	1.6320578	4.35555	5.99955	.	.	.	.	.	0	.	0	.	0	.	0.245	0.481	1	1	0.86	0	0	14321.61	141	1.5	7.0899	9	64	94	39	9	86	13	8	5	0.694444444	0	0	0	1	1	1	1	1	1	0	0	17.64	27.6	0
jgi|SerlaS7_3_2|183754|estExt_fgenesh1_kg.C_90078	1.6204693	8.155436	5.969436	.	.	.	.	.	0	.	1	PF01476	1	CBM50	0.191	0.34	1	1	0.83	0	0	17584.44	167	-17.5	3.1532	9	62	117	55	12	96	21	2	19	1.052631579	0	0	0	1	1	1	1	1	1	0	0	3.48	3.73	0
jgi|SerlaS7_3_2|175668|estExt_fgenesh1_kg.C_21152	1.6113163	6.517681	5.747681	.	.	.	.	.	0	.	1	PF00314	0	GH152	0.003	0.292	1	1	0.96	0	0	26332.99	254	-12.5	3.7877	17	120	190	63	30	157	28	8	20	0.649350649	0	0	0	1	1	1	1	0	1	0	0	1.78	1.78	0
jgi|SerlaS7_3_2|173302|estExt_fgenesh1_pm.C_560008	1.6113163	6.753584	5.749584	.	.	.	.	.	0	.	1	PF00314	0	GH152	0.008	0.326	1	1	0.95	0	0	26795.59	257	-13.5	3.7608	17	117	189	58	31	159	29	8	21	0.736842105	0	0	0	1	1	1	1	0	1	0	0	1.33	1.35	0
jgi|SerlaS7_3_2|135552|fgenesh1_kg.6_#_807_#_0_0_FUV197G02F4GUH_CFOT_CFPN	1.5934119	8.9909525	4.6289525	.	.	.	.	.	0	.	0	.	0	.	0.931	0.796	1	1	0.63	0	0	10756.29	99	2	7.2401	5	36	54	30	9	50	16	10	6	1.285714286	.	.	.	1	1	1	0	0	0	0	0	0.35	0.35	0
jgi|SerlaS7_3_2|180170|estExt_fgenesh1_kg.C_60637	1.592735	6.4492915	5.9792915	.	.	.	effector_(plant_avirulence_determinant),unaffected_pathogenicity	PHI:1575,PHI:3378,PHI:1581,PHI:3216	1	MoCDIP4	1	PF03443	1	AA9	0	0.245	1	1	0.87	0	0	26371.49	248	-9	4.1459	4	97	155	73	29	149	25	9	16	0.805970149	0	0	0	1	1	1	1	1	1	0	0	4.06	4.19	0
jgi|SerlaS7_3_2|144906|fgenesh1_kg.17_#_136_#_9129_1_CFOT_CFPN	1.5814304	2.9749475	5.9749475	.	.	.	.	.	0	.	0	.	0	.	0.127	0.373	1	1	0.75	0	0	14501.58	140	-3	4.4856	4	56	87	49	13	89	14	6	8	0.825	0	0	0	1	1	1	1	1	1	0	0	4.16	4.9	0
jgi|SerlaS7_3_2|143588|fgenesh1_kg.14_#_156_#_5_2435_CFOT_CFPN	1.5771263	2.36735	5.97335	.	.	.	.	.	0	.	0	.	0	.	0.011	0.388	1	1	0.92	0	0	19699.91	186	-8.5	3.8083	10	80	126	53	19	102	18	5	13	1.025641026	0	0	0	1	1	1	1	1	1	0	0	1.46	1.52	0
jgi|SerlaS7_3_2|73440|Genemark.5577_g	1.554989	1.8475295	-3.3144705	.	.	.	.	.	0	.	1	PF00734	0	CBM1	0.469	0.558	0	1	0.78	0	1	23513.38	214	-7.5	4.2596	7	76	125	71	23	122	31	12	19	1.173913043	0	0	0	1	1	1	1	1	1	0	2	28.98	28.99	0.944444444
jgi|SerlaS7_3_2|134221|fgenesh1_kg.5_#_798_#_0_0_FUV197G01A6T79_CFOT_CFPN	1.553185	10.08385	5.49985	.	.	.	.	.	0	.	0	.	0	.	1	0.764	1	1	0.55	0	0	6680.53	62	-7	3.5921	11	28	41	11	3	34	11	2	9	0.636363636	0	0	0	0	1	1	1	0	1	0	0	0.32	0.32	0
jgi|SerlaS7_3_2|187203|estExt_fgenesh1_kg.C_130016	1.5464464	9.4509755	5.1369755	.	.	.	.	.	0	.	0	.	0	.	0.988	0.731	1	1	0.34	0	0	8548.66	76	3.5	8.0995	1	18	40	17	12	39	22	14	8	1.133333333	.	.	.	1	1	1	0	1	1	0	0	0	0	0
jgi|SerlaS7_3_2|184203|estExt_fgenesh1_kg.C_90574	1.5361276	7.029813	5.745813	.	.	.	.	.	0	.	0	.	0	.	0.756	0.458	1	1	0.76	0	0	21572.65	205	-7	4.3316	12	85	128	64	15	122	30	12	18	0.75	0	1	0	1	1	1	1	1	1	0	0	0.31	0.31	0
jgi|SerlaS7_3_2|188079|estExt_fgenesh1_kg.C_150051	1.5151567	6.748995	5.936995	.	.	.	unaffected_pathogenicity	PHI:1575,PHI:3378,PHI:1581	0	.	1	PF03443	1	AA9	0.001	0.301	1	1	0.61	0	0	33224.23	313	-3.5	5.204	5	115	198	83	29	174	41	20	21	0.883116883	0	0	0	1	1	1	1	1	1	0	0	11.18	11.18	0
jgi|SerlaS7_3_2|147759|fgenesh1_kg.42_#_33_#_5_4196_CFOT_CFPN	1.4950585	5.7815335	5.9975335	.	.	.	.	.	0	.	0	.	0	.	0.44	0.524	1	1	0.78	0	0	11826.41	116	3	8.7993	0	48	80	20	8	66	11	8	3	0.555555556	0	0	0	1	1	1	1	1	1	0	1	19.48	19.48	0.739130435
jgi|SerlaS7_3_2|189898|estExt_fgenesh1_kg.C_200224	1.4837185	-0.1701525	-4.4781525	.	.	.	.	.	0	.	0	.	0	.	0.967	0.751	0	1	0.56	0	1	20234.31	181	0	6.2409	10	60	96	51	16	102	36	18	18	1.032258065	0	0	0	1	1	1	1	1	1	1	2	19.86	39.18	0.85
jgi|SerlaS7_3_2|134819|fgenesh1_kg.6_#_74_#_5_1713_CFOT_CFPN	1.4771897	8.22525	5.99925	.	.	.	.	.	0	.	0	.	0	.	0.92	0.451	1	1	0.83	0	0	11726.55	116	-2	4.1472	8	51	77	41	4	72	6	2	4	0.96	0	0	0	1	1	1	1	1	1	0	1	18.48	21.13	0.8
jgi|SerlaS7_3_2|183647|estExt_fgenesh1_kg.C_81238	1.4758393	3.1330695	5.8390695	.	.	.	.	.	0	.	0	.	0	.	0.109	0.44	1	1	0.3	0	0	26267.69	237	-3	5.8202	2	74	123	70	36	139	55	28	27	0.981818182	0	0	0	1	1	1	1	1	1	0	0	1.17	1.18	0
jgi|SerlaS7_3_2|129965|fgenesh1_kg.2_#_576_#_5_1826_CFOT_CFPN	1.4630554	9.1497	5.9997	.	.	.	.	.	0	.	0	.	0	.	0.997	0.528	1	1	0.87	0	0	10179.54	104	0	5.6589	8	50	80	36	4	67	2	1	1	0.75	0	0	0	1	1	1	1	1	1	0	0	3.14	3.18	0
jgi|SerlaS7_3_2|175321|estExt_fgenesh1_kg.C_20781	1.4630554	9.168	6	.	.	.	.	.	0	.	0	.	0	.	0.999	0.529	1	1	0.88	0	0	10099.5	104	0	5.6589	8	49	80	39	3	69	2	1	1	0.696969697	0	0	0	1	1	1	1	1	1	0	0	2.52	2.55	0
jgi|SerlaS7_3_2|178219|estExt_fgenesh1_kg.C_41635	1.4630554	9.3114985	5.9994985	.	.	.	.	.	0	.	0	.	0	.	0.995	0.557	1	1	0.83	0	0	10409.89	104	-2.5	4.3823	8	49	72	37	5	65	10	4	6	0.642857143	0	0	0	1	1	1	1	1	1	0	0	0.76	0.83	0
jgi|SerlaS7_3_2|110114|estExt_Genewise1Plus.C_81428	1.4234763	9.4482455	5.2362455	.	.	.	.	.	0	.	0	.	0	.	0.885	0.817	1	1	0.71	0	0	21166.38	181	3.5	7.596	7	44	83	48	30	102	40	23	17	2.28	0	0	0	1	1	1	1	1	1	0	1	17.66	30.32	1
jgi|SerlaS7_3_2|79304|Genemark.11441_g	1.4168568	8.3818995	5.9998995	.	.	.	.	.	0	.	0	.	0	.	0.923	0.474	1	1	0.88	0	0	10533.99	106	0.5	6.8113	8	52	79	37	5	66	5	3	2	0.774193548	0	0	0	1	1	1	1	1	1	0	0	0.35	0.37	0
jgi|SerlaS7_3_2|139720|fgenesh1_kg.9_#_586_#_5_369_CFOT_CFPN	1.409638	5.437701	2.503701	.	.	.	.	.	0	.	0	.	0	.	0.767	0.722	1	1	0.13	1	0	24312.75	213	0	6.4896	2	60	99	63	32	113	54	28	26	1.870967742	0	0	0	1	1	1	1	1	1	1	1	11.28	34.1	0
jgi|SerlaS7_3_2|69327|Genemark.1464_g	1.3933069	-0.3641065	-4.4801065	.	.	.	.	.	0	.	0	.	0	.	0.987	0.699	0	1	0.31	0	1	19456.11	178	3	7.5436	8	65	100	51	20	105	33	19	14	0.62	0	1	0	1	1	1	1	0	1	1	2	18.79	39.23	0.85
jgi|SerlaS7_3_2|188773|estExt_fgenesh1_kg.C_160181	1.3735137	8.7416	5.9996	.	.	.	.	.	0	.	0	.	0	.	0.919	0.538	1	1	0.91	0	0	11165.68	111	-3.5	4.1132	8	52	79	34	6	66	11	4	7	0.884615385	0	0	0	1	1	1	1	1	1	0	0	5.22	5.29	0
jgi|SerlaS7_3_2|188774|estExt_fgenesh1_kg.C_160182	1.3735137	8.7416	5.9996	.	.	.	.	.	0	.	0	.	0	.	0.919	0.538	1	1	0.91	0	0	11165.68	111	-3.5	4.1132	8	52	79	34	6	66	11	4	7	0.884615385	0	0	0	1	1	1	1	1	1	0	0	5.22	5.29	0
jgi|SerlaS7_3_2|143251|fgenesh1_kg.13_#_325_#_3987_1_CFOT_CFPN	1.3593464	2.4832225	5.9992225	.	.	.	.	.	0	.	0	.	0	.	0.013	0.401	1	1	0.66	0	0	14290.25	139	-2	4.6901	2	51	86	54	9	86	9	4	5	0.761904762	0	0	0	1	1	1	1	1	1	0	0	2.57	2.59	0
jgi|SerlaS7_3_2|171014|estExt_fgenesh1_pm.C_130180	1.3577943	4.667103	5.987103	.	.	.	.	.	0	.	0	.	0	.	0.325	0.455	1	1	0.69	0	0	14478.53	139	-3	4.5091	2	47	83	52	9	85	14	6	8	0.85	0	0	0	1	1	1	1	1	1	0	0	3.59	3.6	0
jgi|SerlaS7_3_2|186960|estExt_fgenesh1_kg.C_120733	1.3577943	3.6583445	5.9983445	.	.	.	.	.	0	.	0	.	0	.	0.158	0.452	1	1	0.57	0	0	14341.45	139	-1	5.4954	2	50	84	52	9	87	10	5	5	0.902439024	0	0	0	1	1	1	1	1	1	0	0	2.13	2.3	0
jgi|SerlaS7_3_2|142737|fgenesh1_kg.12_#_799_#_3709_4_CFOT_CFPN	1.3577943	4.5946675	5.9866675	.	.	.	.	.	0	.	0	.	0	.	0.33	0.438	1	1	0.59	0	0	14382.53	139	-1.5	5.4346	2	49	83	55	12	91	12	6	6	0.860465116	0	0	0	1	1	1	1	1	1	0	0	3.19	3.38	0
jgi|SerlaS7_3_2|150337|fgenesh1_pg.3_#_162	1.3315328	9.6025955	5.3545955	.	.	.	.	.	0	.	0	.	0	.	0.943	0.765	1	1	0.44	0	0	15658.97	140	2.5	7.2988	5	43	76	39	21	84	27	16	11	1.060606061	.	.	.	1	1	1	0	1	1	0	0	1.09	1.09	0
jgi|SerlaS7_3_2|191891|estExt_fgenesh1_kg.C_540009	1.3129419	10.5118995	5.9998995	.	.	.	.	.	0	.	0	.	0	.	1	0.752	1	1	0.47	0	0	5971.91	55	-2	4.3848	4	20	34	20	4	33	10	4	6	1.090909091	0	0	0	1	1	1	1	1	1	0	0	16.63	16.63	0
jgi|SerlaS7_3_2|76352|Genemark.8489_g	1.2902205	5.112576	5.506576	.	.	.	reduced_virulence,unaffected_pathogenicity,loss_of_pathogenicity	PHI:125,PHI:7934,PHI:7929,PHI:6809,PHI:73,PHI:6789,PHI:7930,PHI:6790,PHI:17,PHI:68,PHI:7932,PHI:6813,PHI:72,PHI:6786,PHI:6811,PHI:6783,PHI:6788,PHI:6784,PHI:6791,PHI:6792,PHI:6814,PHI:6794,PHI:127,PHI:7933,PHI:7935,PHI:6812,PHI:6785,PHI:6816,PHI:7928,PHI:6807	0	.	0	.	0	.	0	0.101	1	1	0.9	0	0	39994.78	374	-11	4.5194	5	135	233	115	45	211	64	28	36	1.171052632	0	0	0	1	1	1	1	1	1	0	0	13.55	13.67	0
jgi|SerlaS7_3_2|182589|estExt_fgenesh1_kg.C_80113	1.269218	0.2634495	2.7654495	.	.	.	.	.	0	.	0	.	0	.	0.011	0.572	1	1	0.78	1	0	25633.94	236	-1.5	5.5379	3	82	135	67	28	139	22	11	11	1.12962963	0	0	0	1	1	1	1	1	1	1	0	5.98	18.03	0
jgi|SerlaS7_3_2|133938|fgenesh1_kg.5_#_515_#_0_0_FUV197G01EFGFP_CFOT_CFPN	1.2543378	8.631283	5.217283	.	.	.	.	.	0	.	0	.	0	.	0.992	0.577	1	1	0.67	0	0	5568.37	55	-2.5	4.6825	3	25	34	22	5	37	9	4	5	0.333333333	0	0	0	1	1	1	1	0	1	0	0	0.01	0.01	0
jgi|SerlaS7_3_2|96788|estExt_Genewise1.C_150585	1.2512463	11.2285835	5.9405835	.	.	.	.	.	1	VdAve1	1	PF03330	0	.	0.459	0.589	1	1	0.67	0	0	12581.37	116	0	6.4306	4	47	70	34	17	69	21	11	10	1.083333333	0	0	0	1	1	1	1	1	1	0	0	14.9	14.9	0
jgi|SerlaS7_3_2|182923|estExt_fgenesh1_kg.C_80464	1.2503029	3.2808	5.9988	.	.	.	.	.	0	.	0	.	0	.	0.074	0.473	1	1	0.73	0	0	14535.35	135	-5	4.2483	5	54	83	35	18	81	18	7	11	1	0	0	0	1	1	1	1	1	1	0	1	18.98	19	0.85
jgi|SerlaS7_3_2|129868|fgenesh1_kg.2_#_479_#_962_2_CFOT_CFPN	1.2269403	-2.588489	-3.842489	.	.	.	.	.	0	.	0	.	0	.	0.613	0.596	0	1	0.35	0	1	10848.64	99	3	8.4432	2	30	49	33	16	69	12	8	4	1.230769231	0	0	0	1	1	1	1	0	1	1	2	42.79	42.84	0.8
jgi|SerlaS7_3_2|162168|estExt_fgenesh1_pg.C_110253	1.2211297	6.1305	5.9785	.	.	.	effector_(plant_avirulence_determinant),increased_virulence_(hypervirulence),reduced_virulence,unaffected_pathogenicity	PHI:2118,PHI:695,PHI:9428,PHI:3127,PHI:3221,PHI:3167,PHI:3209,PHI:3164,PHI:6417,PHI:5103,PHI:5540	1	MoMSP1	1	PF07249	0	.	0	0.192	1	1	0.82	0	0	15064.75	145	-9	3.4385	4	65	98	42	15	85	13	2	11	0.941176471	0	0	0	1	1	1	1	1	1	0	0	1.84	1.84	0
jgi|SerlaS7_3_2|142740|fgenesh1_kg.12_#_802_#_1141_1_CFOT_CFPN	1.2103732	6.0134535	5.9954535	.	.	.	.	.	0	.	0	.	0	.	0.583	0.42	1	1	0.49	0	0	14414.68	139	-1.5	5.4725	2	48	80	54	9	88	14	7	7	0.846153846	0	0	0	1	1	1	1	1	1	0	0	6.26	6.82	0
jgi|SerlaS7_3_2|101329|estExt_Genewise1Plus.C_20094	1.199062	0.178299	5.998299	.	.	.	.	.	0	.	0	.	0	GH43_2,GH43_19,GH43_34,GH43_23,GH43_5,GH43,GH43_26,GH43_24,GH43_22,GH33,GH43_30,GH43_9,GH43_8,GH43_4,GH43_17,GH43_37,GH43_12,GH43_16,GH43_18,GH43_33,GH43_3,GH43_32,GH43_31,GH117,GH43_28,GH43_29,GH43_6,GH43_11,GH43_10	0	0.03	1	1	0.97	0	0	32252.69	313	-16.5	3.6959	4	134	219	89	29	186	31	8	23	0.608695652	0	0	0	1	1	1	1	1	1	0	0	7.44	7.5	0
jgi|SerlaS7_3_2|146703|fgenesh1_kg.26_#_103_#_0_0_FUV197G02GK5B1_CFOT_CFPN	1.1912513	3.226022	5.998022	.	.	.	.	.	0	.	0	.	0	.	0.007	0.531	1	1	0.48	0	0	8870.15	84	0	5.9873	1	32	51	28	11	56	6	3	3	0.916666667	0	0	0	1	1	1	1	1	1	0	1	21.62	21.76	0.652173913
jgi|SerlaS7_3_2|188078|estExt_fgenesh1_kg.C_150050	1.1880699	6.450297	5.944297	.	.	.	effector_(plant_avirulence_determinant),unaffected_pathogenicity	PHI:1575,PHI:3378,PHI:1581,PHI:3216	1	MoCDIP4	1	PF03443	1	AA9	0.001	0.25	1	1	0.74	0	0	31647.35	300	-2	5.8907	6	119	190	77	31	168	35	18	17	0.848101266	0	1	0	1	1	1	1	1	1	0	1	17.45	17.5	0.777777778
jgi|SerlaS7_3_2|163429|estExt_fgenesh1_pg.C_180087	1.1801171	1.569438	5.997438	.	.	.	.	.	0	.	0	.	0	.	0.097	0.165	1	1	0.74	0	0	26070.89	260	2	6.6674	0	108	177	88	24	145	44	28	16	0.313953488	0	0	0	1	1	1	1	1	1	0	0	2.74	2.75	0
jgi|SerlaS7_3_2|162538|estExt_fgenesh1_pg.C_120301	1.1690392	1.020691	5.982691	.	.	.	.	.	0	.	0	.	0	.	0	0.173	1	1	0.8	0	0	44849.77	414	-7.5	4.8701	2	147	258	109	53	228	68	32	36	1.031914894	0	0	0	1	1	1	1	1	1	0	0	12.94	20.19	0
jgi|SerlaS7_3_2|160150|estExt_fgenesh1_pg.C_60399	1.1659732	1.182568	5.928568	.	.	.	.	.	0	.	0	.	0	.	0.017	0.192	1	1	0.84	0	0	22890.08	224	-15	3.9322	2	95	148	70	21	128	35	11	24	0.775862069	0	0	0	1	1	1	1	1	1	0	0	0.58	0.66	0
jgi|SerlaS7_3_2|153222|fgenesh1_pg.8_#_161	1.1643984	13.9676685	5.3616685	.	.	.	reduced_virulence,unaffected_pathogenicity,loss_of_pathogenicity	PHI:317,PHI:2054,PHI:269,PHI:787,PHI:1119,PHI:3832,PHI:808,PHI:7010,PHI:471,PHI:3833,PHI:7009,PHI:182,PHI:449,PHI:8752,PHI:4736,PHI:3478,PHI:861,PHI:3279,PHI:7011,PHI:780,PHI:3831,PHI:2052	0	.	0	.	0	.	0.972	0.629	1	1	0.42	0	0	19373.22	176	0	6.4595	2	50	98	56	21	100	35	18	17	1.366666667	0	0	0	1	1	1	1	1	1	0	0	1.08	1.08	0
jgi|SerlaS7_3_2|83713|estExt_Genewise1.C_20850	1.1508187	6.1092	5.9992	.	.	.	.	.	1	PgShr9	0	.	0	.	0	0.185	1	1	0.94	0	0	16213.84	160	-6.5	3.9092	8	81	119	43	16	89	13	4	9	0.868421053	0	0	0	1	1	1	1	1	1	0	0	2.8	2.99	0
jgi|SerlaS7_3_2|189038|estExt_fgenesh1_kg.C_170175	1.137161	4.993036	5.921036	.	.	.	reduced_virulence,unaffected_pathogenicity,loss_of_pathogenicity	PHI:126,PHI:7934,PHI:7930,PHI:68,PHI:7932,PHI:7926,PHI:6793,PHI:72,PHI:9402,PHI:6811,PHI:6791,PHI:127,PHI:6808,PHI:7935,PHI:6812,PHI:6816,PHI:6807,PHI:125,PHI:7925,PHI:6787,PHI:6809,PHI:73,PHI:6789,PHI:6790,PHI:17,PHI:7931,PHI:6813,PHI:6786,PHI:697,PHI:6783,PHI:6788,PHI:9400,PHI:6784,PHI:6792,PHI:6814,PHI:6794,PHI:6815,PHI:9401,PHI:6785	0	.	0	.	0	.	0	0.012	1	1	0.91	0	0	39798.19	381	-17	3.9957	4	149	244	113	34	210	50	17	33	0.920454545	1	0	0	1	1	1	1	1	1	0	0	1.01	1.03	0
jgi|SerlaS7_3_2|75893|Genemark.8030_g	1.1340458	3.0545755	5.9165755	.	.	.	.	.	0	.	0	.	0	.	0.061	0.462	1	1	0.15	0	0	27778.41	245	7	9.8204	1	63	110	72	17	123	67	38	29	1.225	0	0	1	1	1	1	1	1	1	0	0	12.58	12.58	0
jgi|SerlaS7_3_2|143934|fgenesh1_kg.15_#_86_#_2650_1_CFOT_CFPN	1.1268374	1.127997	5.999997	.	.	.	.	.	0	.	0	.	0	.	0.005	0.183	1	1	0.27	0	0	10113.22	89	3.5	8.101	1	30	46	25	15	46	24	15	9	0.416666667	0	0	0	1	1	1	1	1	1	0	0	10.17	10.17	0
jgi|SerlaS7_3_2|176800|estExt_fgenesh1_kg.C_40151	1.1184766	5.346447	5.932447	.	.	.	.	.	0	.	1	PF01764	0	.	0	0.069	1	1	0.83	0	0	31363.11	300	-12	4.2891	6	119	196	91	37	177	37	15	22	0.688311688	0	1	0	1	1	1	1	1	1	0	0	9.69	10.36	0
jgi|SerlaS7_3_2|179880|estExt_fgenesh1_kg.C_60338	1.1150556	2.3448085	5.8788085	.	.	.	.	.	0	.	0	.	0	.	0.031	0.38	1	1	0.73	0	0	14676.51	136	-1	4.803	0	49	89	41	17	78	15	7	8	1.064516129	0	0	0	1	1	1	1	1	1	0	1	20.54	20.63	0.739130435
jgi|SerlaS7_3_2|151638|fgenesh1_pg.5_#_365	1.1135452	7.541897	5.975897	.	.	.	.	.	0	.	0	.	0	.	0.698	0.563	1	1	0.42	0	0	13615.59	128	-0.5	6.1989	6	52	74	40	16	80	23	12	11	0.625	0	0	0	1	1	1	1	1	1	0	0	12.77	13.76	0
jgi|SerlaS7_3_2|181510|estExt_fgenesh1_kg.C_70392	1.096858	1.74595	5.99995	.	.	.	.	.	0	.	0	.	0	.	0.014	0.277	1	1	0.91	0	0	12761.95	125	-12	2.828	12	69	90	29	12	70	12	0	12	0.869565217	0	0	0	1	1	1	1	1	1	0	0	4.4	4.41	0
jgi|SerlaS7_3_2|178865|estExt_fgenesh1_kg.C_50558	1.0956892	1.1081605	5.9221605	.	.	.	reduced_virulence,unaffected_pathogenicity	PHI:697,PHI:9400,PHI:7930,PHI:7932,PHI:17,PHI:7928,PHI:7926,PHI:7933,PHI:7935,PHI:9402	0	.	0	.	0	.	0	0.031	1	1	0.85	0	0	41095.37	401	-8.5	4.3474	0	192	275	114	33	206	48	20	28	0.965517241	0	0	0	1	1	1	1	1	1	0	0	8.18	8.2	0
jgi|SerlaS7_3_2|185040|estExt_fgenesh1_kg.C_100525	1.0954821	2.016534	5.972534	.	.	.	reduced_virulence	PHI:6265	0	.	0	.	0	GH16	0	0.174	1	1	0.84	0	0	37123.61	346	-10	4.4224	8	148	223	80	47	185	45	19	26	0.950617284	0	0	0	1	1	1	1	1	1	0	0	2.91	2.99	0
jgi|SerlaS7_3_2|158128|estExt_fgenesh1_pg.C_20219	1.0943809	5.1597365	5.8557365	.	.	.	.	.	0	.	0	.	0	.	0.491	0.393	1	1	0.55	0	0	15875.01	149	-7.5	4.0742	2	50	93	50	18	94	21	7	14	0.906976744	0	0	0	1	1	1	1	1	1	0	0	6.42	6.47	0
jgi|SerlaS7_3_2|62609|e_gw1.15.568.1	1.0935541	5.6689345	4.9049345	.	.	.	.	.	0	.	1	PF03330	0	.	0.037	0.257	1	1	0.91	0	0	11120.49	108	-2.5	4.4391	4	51	74	34	11	64	14	6	8	0.884615385	.	.	.	1	1	1	0	0	1	0	0	0.45	0.45	0
jgi|SerlaS7_3_2|184431|estExt_fgenesh1_kg.C_90825	1.0935061	2.238591	5.904591	.	.	.	.	.	0	.	0	.	0	.	0.044	0.345	1	1	0.64	0	0	16542.63	153	-8	3.9645	2	54	93	51	20	92	19	6	13	1.129032258	0	0	0	1	1	1	1	1	1	0	0	1.66	1.72	0
jgi|SerlaS7_3_2|154224|fgenesh1_pg.10_#_180	1.0888897	-0.227465	5.694535	.	.	.	.	.	0	.	0	.	0	GH18	0	0.013	1	1	0.8	0	0	35584.85	336	-11	4.2415	2	137	217	116	39	199	46	18	28	0.758241758	0	0	0	1	1	1	1	1	1	0	0	3.49	3.55	0
jgi|SerlaS7_3_2|180115|estExt_fgenesh1_kg.C_60581	1.083019	-1.5665505	3.0354495	.	.	.	.	.	0	.	0	.	0	.	0.001	0.232	1	1	0.83	1	0	27081.1	250	-8	4.3236	10	101	164	62	43	147	27	11	16	0.983333333	0	1	0	1	1	1	1	1	1	1	0	0.45	12.2	0
jgi|SerlaS7_3_2|178517|estExt_fgenesh1_kg.C_50188	1.0791306	5.8357175	5.2357175	.	.	.	.	.	0	.	0	.	0	.	0.543	0.557	1	1	0.03	0	0	10493.84	94	-0.5	5.8208	1	28	53	26	10	48	24	12	12	1	0	0	0	1	1	1	1	0	1	0	0	8.33	8.33	0
jgi|SerlaS7_3_2|85185|estExt_Genewise1.C_40160	1.0763712	4.8784865	5.8304865	.	.	.	.	.	0	.	1	PF01764	0	.	0	0.008	1	1	0.82	0	0	31461.8	296	-24.5	3.7976	7	113	191	88	39	174	46	13	33	0.77027027	0	0	0	1	1	1	1	1	1	0	0	2.03	3.37	0
jgi|SerlaS7_3_2|145759|fgenesh1_kg.20_#_93_#_5_3216_CFOT_CFPN	1.0704279	0.14395	5.99995	.	.	.	.	.	0	.	0	.	0	.	0	0.024	1	1	0.86	0	0	15951.59	156	-6.5	4.0902	7	74	118	39	14	88	17	6	11	0.306122449	0	0	0	1	1	1	1	1	1	0	0	1.03	1.03	0
jgi|SerlaS7_3_2|145657|fgenesh1_kg.19_#_158_#_5_506_CFOT_CFPN	1.0679783	0.364337	5.932337	.	.	.	.	.	0	.	0	.	0	CE16	0	0.072	1	1	0.81	0	0	33894.56	314	-15.5	4.2888	4	108	190	90	43	178	54	22	32	0.972972973	0	0	0	1	1	1	1	1	1	0	0	0.08	0.09	0
jgi|SerlaS7_3_2|71180|Genemark.3317_g	1.0620239	7.0065	5.7565	.	.	.	reduced_virulence,effector_(plant_avirulence_determinant),unaffected_pathogenicity	PHI:5498,PHI:7651,PHI:7649,PHI:7144	0	.	1	PF00188	0	.	0.008	0.367	1	1	0.59	0	0	18272.49	167	-6.5	4.0902	4	62	93	49	26	97	17	6	11	1.235294118	0	0	0	1	1	1	1	1	1	0	0	3.28	3.52	0
jgi|SerlaS7_3_2|185287|estExt_fgenesh1_kg.C_100785	1.0546997	5.3897665	5.9697665	.	.	.	.	.	0	.	1	PF01764	0	.	0	0.07	1	1	0.9	0	0	30916.14	296	-20.5	3.8521	7	120	198	87	36	174	40	12	28	0.666666667	0	1	0	1	1	1	1	1	1	0	0	1.46	1.75	0
jgi|SerlaS7_3_2|161031|estExt_fgenesh1_pg.C_80230	1.0546997	5.1345	5.9665	.	.	.	reduced_virulence,unaffected_pathogenicity,loss_of_pathogenicity	PHI:437,PHI:4879,PHI:2817,PHI:9525,PHI:88,PHI:247,PHI:2847,PHI:2818,PHI:3721,PHI:4880,PHI:114,PHI:2343,PHI:4916	0	.	0	.	0	GH28	0	0.028	1	1	0.9	0	0	41724.33	394	-29.5	3.6954	14	154	263	115	39	222	55	14	41	1.156626506	0	0	0	1	1	1	1	1	1	0	0	4.27	4.94	0
jgi|SerlaS7_3_2|113109|estExt_Genewise1Plus.C_120380	1.0546997	5.208612	5.968612	.	.	.	.	.	0	.	1	PF00734	0	CBM1	0	0.04	1	1	0.87	0	0	28868.34	272	-13	3.8657	10	118	177	69	34	161	27	8	19	0.825396825	0	0	0	1	1	1	1	1	1	0	0	1.11	1.44	0
jgi|SerlaS7_3_2|139387|fgenesh1_kg.9_#_253_#_11942_1_CFOT_CFPN	1.0518491	9.186613	5.544613	.	.	.	.	.	0	.	0	.	0	.	0.957	0.65	1	1	0.06	0	0	11198.72	100	0.5	6.7094	2	32	50	29	9	53	28	15	13	0.652173913	0	0	0	1	1	1	1	1	1	0	0	11.85	11.85	0
jgi|SerlaS7_3_2|187021|estExt_fgenesh1_kg.C_120799	1.0383683	1.4841035	5.6661035	.	.	.	.	.	0	.	0	.	0	.	0.004	0.299	1	1	0.61	0	0	14742.08	140	-1	4.5439	2	48	83	51	15	97	7	3	4	0.87804878	0	0	0	1	1	1	1	1	1	0	0	2.23	14.57	0
jgi|SerlaS7_3_2|76313|Genemark.8450_g	1.036684	5.5696985	5.9996985	.	.	.	.	.	0	.	1	PF00314	0	GH152	0	0.095	1	1	0.88	0	0	23223.41	234	-11	3.4736	14	126	185	61	20	140	17	3	14	0.666666667	0	0	0	1	1	1	1	1	1	0	0	0.19	0.25	0
jgi|SerlaS7_3_2|175820|estExt_fgenesh1_kg.C_21313	1.036684	5.8145415	5.9985415	.	.	.	.	.	0	.	1	PF00314	0	GH152	0	0.136	1	1	0.89	0	0	23577.96	235	-10	3.6936	14	122	181	65	21	143	20	5	15	0.694444444	0	0	0	1	1	1	1	1	1	0	0	0.24	0.38	0
jgi|SerlaS7_3_2|134847|fgenesh1_kg.6_#_102_#_0_0_FUV197G02IVND5_CFOT_CFPN	1.0285518	9.249343	5.739343	.	.	.	.	.	0	.	0	.	0	.	0.916	0.669	1	1	0.29	0	0	7570.66	69	-2	4.5667	3	22	36	15	5	41	16	7	9	0.588235294	0	0	0	1	1	1	1	1	0	0	0	0.01	0.01	0
jgi|SerlaS7_3_2|183352|estExt_fgenesh1_kg.C_80923	1.0283694	7.4700935	5.4840935	.	.	.	.	.	0	.	0	.	0	.	0.975	0.356	1	1	0.47	0	0	14131.24	130	-4	4.5336	0	35	75	47	17	82	16	7	9	1.3	0	0	0	1	1	1	1	0	1	0	1	20.72	20.79	0.826086957
jgi|SerlaS7_3_2|175611|estExt_fgenesh1_kg.C_21091	1.0236766	2.5398565	5.9898565	.	.	.	.	.	0	.	0	.	0	AA16	0.031	0.394	1	1	0.72	0	0	20060.37	188	-8	4.0329	7	73	118	61	17	104	21	7	14	0.928571429	0	0	0	1	1	1	1	1	1	0	0	11.49	11.8	0
jgi|SerlaS7_3_2|178714|estExt_fgenesh1_kg.C_50397	1.0194557	4.7074475	5.9974475	.	.	.	.	.	0	.	0	.	0	.	0.452	0.333	1	1	0.67	0	0	21832.59	209	-3	5.168	11	86	141	63	16	121	39	19	20	0.586206897	0	0	0	1	1	1	1	1	1	0	0	0.23	0.24	0
jgi|SerlaS7_3_2|75004|Genemark.7141_g	1.0132557	1.7147955	5.7487955	.	.	.	reduced_virulence	PHI:6265	0	.	0	.	0	GH16	0	0.161	1	1	0.83	0	0	33204.31	320	-13.5	4.0031	8	145	229	87	38	184	36	12	24	0.853932584	0	0	0	1	1	1	1	0	1	0	0	0.56	0.66	0
jgi|SerlaS7_3_2|152904|fgenesh1_pg.7_#_428	1.0100923	1.050638	5.832638	.	.	.	.	.	0	.	0	.	0	.	0	0.203	1	1	0.78	0	0	15986.05	151	-5	4.0463	2	63	97	49	16	90	15	5	10	1.027027027	0	0	0	1	1	1	1	1	1	0	0	6.63	6.79	0
jgi|SerlaS7_3_2|159594|estExt_fgenesh1_pg.C_50323	1.0071883	5.2875995	5.9935995	.	.	.	.	.	0	.	1	PF00734	0	CBM1	0	0.049	1	1	0.86	0	0	25394.99	244	-8	4.1348	6	116	163	67	25	138	25	9	16	0.642857143	0	0	0	1	1	1	1	1	1	0	0	0.43	0.44	0
jgi|SerlaS7_3_2|188300|estExt_fgenesh1_kg.C_150282	1.0015302	5.161815	5.975815	.	.	.	reduced_virulence,effector_(plant_avirulence_determinant),unaffected_pathogenicity	PHI:4980,PHI:2978,PHI:6868,PHI:6869	0	.	0	.	0	GH12	0	0.031	1	1	0.89	0	0	26746.2	255	-18	3.2698	2	118	172	73	25	132	24	3	21	0.897959184	0	0	0	1	1	1	1	1	1	0	0	0.7	0.72	0
jgi|SerlaS7_3_2|167723|estExt_fgenesh1_pm.C_60279	0.98551685	5.5816	5.9696	.	.	.	.	.	0	.	1	PF00734	0	CBM1,GH5_31,GH5_42,GH5_7,GH5_13,GH5_22,GH5_46,GH5_41,GH5,GH5_18,GH158,GH5_19,GH5_10	0	0.102	1	1	0.84	0	0	41856.13	394	-12	4.2191	7	179	254	101	50	215	42	16	26	0.944444444	0	0	0	1	1	1	1	1	1	0	0	0.2	0.93	0
jgi|SerlaS7_3_2|158341|estExt_fgenesh1_pg.C_20462	0.9844436	5.1545985	5.9985985	.	.	.	effector_(plant_avirulence_determinant),unaffected_pathogenicity	PHI:3378,PHI:1575,PHI:1581,PHI:3216	1	MoCDIP4	1	PF03443	1	AA9	0	0.026	1	1	0.8	0	0	28688.01	275	-11.5	4.0784	7	115	190	79	27	163	31	11	20	0.636363636	0	0	0	1	1	1	1	1	1	0	0	2.71	2.71	0
jgi|SerlaS7_3_2|183967|estExt_fgenesh1_kg.C_90312	0.9844436	1.672648	5.748648	.	.	.	reduced_virulence	PHI:6265	0	.	0	.	0	GH16	0	0.154	1	1	0.84	0	0	32922.01	317	-12.5	4.0445	8	145	226	85	37	179	35	12	23	0.904761905	0	0	0	1	1	1	1	0	1	0	0	0.9	0.92	0
jgi|SerlaS7_3_2|188464|estExt_fgenesh1_kg.C_150459	0.98432153	4.9619455	5.9999455	.	.	.	.	.	0	.	0	.	0	.	0.637	0.19	1	1	0.02	0	0	8991.29	80	-1.5	5.1186	0	22	36	27	8	43	25	12	13	1.0625	0	0	0	1	1	1	1	1	1	0	0	0.1	0.1	0
jgi|SerlaS7_3_2|189310|estExt_fgenesh1_kg.C_180104	0.9761	6.999814	5.895814	.	.	.	.	.	0	.	0	.	0	.	0.769	0.415	1	1	0.11	0	0	13635.53	118	-2.5	5.5456	1	28	51	38	12	56	34	17	17	1.294117647	0	0	0	1	1	1	1	1	1	0	0	0.09	0.09	0
jgi|SerlaS7_3_2|38835|gw1.1.2391.1	0.9659408	8.255517	4.703517	.	.	.	.	.	0	.	0	.	0	.	0.957	0.635	1	1	0.69	0	0	8366.67	79	-1.5	5.4018	4	31	46	30	9	49	12	6	6	0.772727273	0	0	0	1	0	0	1	0	0	0	0	0.01	0.01	0
jgi|SerlaS7_3_2|174402|estExt_fgenesh1_kg.C_10916	0.9499758	1.293599	5.879599	.	.	.	reduced_virulence	PHI:811	0	.	0	.	0	.	0	0.069	1	1	0.84	0	0	31991.42	289	-17.5	4.0655	10	108	174	74	47	162	46	16	30	1.068965517	0	0	0	1	1	1	1	1	1	0	0	0	0.07	0
jgi|SerlaS7_3_2|109643|estExt_Genewise1Plus.C_80854	0.9456687	5.285137	5.991137	.	.	.	.	.	0	.	1	PF00734	0	CBM1,GH131	0	0.049	1	1	0.82	0	0	35114.41	325	-14	4.2021	4	142	205	70	49	169	40	15	25	0.828571429	0	0	0	1	1	1	1	1	1	0	0	0.06	0.07	0
jgi|SerlaS7_3_2|177452|estExt_fgenesh1_kg.C_40833	0.9401117	-7.6863625	-3.7983625	.	.	.	.	.	0	.	0	.	0	.	0.011	0.341	0	1	0.1	0	1	35955.77	323	10.5	9.9255	0	105	166	93	35	168	89	51	38	1	1	0	1	1	1	1	1	1	1	0	2	17.65	38.83	0.944444444
jgi|SerlaS7_3_2|102103|estExt_Genewise1Plus.C_21124	0.92885673	-0.122116	5.823884	.	.	.	unaffected_pathogenicity	PHI:2488,PHI:2510	0	.	0	.	0	GH47	0	0.009	1	1	0.83	0	0	57947.27	530	-26	4.1213	3	186	309	154	77	300	84	31	53	1.116666667	0	0	0	1	1	1	1	1	1	0	0	1.28	1.45	0
jgi|SerlaS7_3_2|171373|estExt_fgenesh1_pm.C_150091	0.9071853	1.1599495	5.9859495	.	.	.	reduced_virulence,unaffected_pathogenicity	PHI:9126,PHI:3865,PHI:7705	0	.	0	.	0	AA3_1,AA3_2,AA3_3,AA3,AA8	0	0.029	1	1	0.9	0	0	80942.71	763	-19	4.4349	4	297	499	211	88	424	100	43	57	0.922651934	0	0	0	1	1	1	1	1	1	0	0	1.15	2.12	0
jgi|SerlaS7_3_2|144098|fgenesh1_kg.15_#_250_#_1529_1_CFOT_CFPN	0.9071853	0.955355	5.811355	.	.	.	reduced_virulence	PHI:4197	0	.	0	.	0	.	0	0.024	1	1	0.84	0	0	43658.99	404	-17	4.0076	1	131	251	121	49	238	50	17	33	1.086956522	0	0	0	1	1	1	1	1	1	0	0	4.09	4.11	0
jgi|SerlaS7_3_2|187302|estExt_fgenesh1_kg.C_130119	0.89270306	0.4125445	5.9925445	.	.	.	.	.	0	.	0	.	0	CBM19	0	0.07	1	1	0.8	0	0	34717.86	353	-11	3.9319	13	193	264	97	14	186	31	10	21	0.467889908	0	0	0	1	1	1	1	1	1	0	0	1.08	1.2	0
jgi|SerlaS7_3_2|185694|estExt_fgenesh1_kg.C_110356	0.8842142	-0.2642315	5.6697685	.	.	.	.	.	0	.	0	.	0	.	0	0.011	1	1	0	0	0	57325.44	509	0	6.5084	2	119	248	151	65	276	151	81	70	0.990825688	1	0	0	1	1	1	1	1	1	0	0	0.27	0.29	0
jgi|SerlaS7_3_2|191259|estExt_fgenesh1_kg.C_330073	0.8816524	13.155946	5.725946	.	.	.	.	.	0	.	1	PF02221	0	.	0.945	0.46	1	1	0.63	0	0	18931.67	176	-7.5	4.4142	5	54	104	61	15	105	38	16	22	0.785714286	0	0	0	1	1	1	1	1	1	0	0	2	2	0
jgi|SerlaS7_3_2|190200|estExt_fgenesh1_kg.C_220094	0.8784254	5.283491	5.793491	.	.	.	.	.	0	.	0	.	0	.	0.342	0.573	1	1	0.22	0	0	25120.35	230	-12.5	4.2768	11	77	126	63	19	126	49	19	30	0.913043478	0	0	0	1	1	1	1	1	1	0	0	2.04	2.04	0
jgi|SerlaS7_3_2|107716|estExt_Genewise1Plus.C_70079	0.876136	6.7480965	2.5000965	.	.	.	.	.	0	.	0	.	0	.	0.981	0.727	1	1	0.57	1	0	34313.22	310	5	7.2465	22	106	174	77	37	171	76	43	33	1.163934426	0	0	0	1	1	1	1	1	1	1	1	9.04	31.68	0
jgi|SerlaS7_3_2|162820|estExt_fgenesh1_pg.C_140055	0.87541264	0.2422415	5.9422415	.	.	.	.	.	0	.	0	.	0	.	0	0.05	1	1	0.8	0	0	41306.39	407	-8	4.3167	6	192	285	123	33	215	32	13	19	0.80733945	0	1	1	1	1	1	1	1	1	0	0	0.78	0.79	0
jgi|SerlaS7_3_2|182531|estExt_fgenesh1_kg.C_80051	0.87299526	0.5097925	5.9937925	.	.	.	.	.	0	.	0	.	0	.	0	0.086	1	1	0.91	0	0	52894.29	493	-20.5	4.0684	6	190	307	133	66	282	62	22	40	0.949579832	0	0	0	1	1	1	1	1	1	0	0	4.31	4.35	0
jgi|SerlaS7_3_2|76327|Genemark.8464_g	0.87299526	4.798969	5.720969	.	.	.	reduced_virulence,unaffected_pathogenicity,loss_of_pathogenicity	PHI:126,PHI:125,PHI:6787,PHI:6809,PHI:73,PHI:6789,PHI:68,PHI:6790,PHI:17,PHI:7926,PHI:6793,PHI:3973,PHI:6813,PHI:72,PHI:6786,PHI:9402,PHI:697,PHI:6811,PHI:6783,PHI:9400,PHI:6788,PHI:6784,PHI:6791,PHI:6792,PHI:6814,PHI:6794,PHI:6808,PHI:6815,PHI:127,PHI:9401,PHI:6812,PHI:6785,PHI:6816,PHI:6807	0	.	0	.	0	.	0	0.013	1	1	0.81	0	0	43054.2	413	-13	4.4263	5	170	268	122	51	239	61	26	35	0.93	0	0	0	1	1	1	1	1	1	0	0	3.31	3.65	0
jgi|SerlaS7_3_2|62180|e_gw1.15.569.1	0.8672448	12.805799	5.981799	.	.	.	.	.	0	.	1	PF03330	0	.	0.753	0.551	1	1	0.77	0	0	11486.96	108	-5.5	4.3684	4	45	66	33	13	64	22	9	13	0.769230769	0	0	0	1	1	1	1	1	1	0	0	0.08	0.08	0
jgi|SerlaS7_3_2|178515|estExt_fgenesh1_kg.C_50186	0.8608492	4.6184885	5.9984885	.	.	.	.	.	0	.	0	.	0	.	0.568	0.202	1	1	0.33	0	0	11275.89	102	1.5	8.0149	1	37	58	29	9	56	22	12	10	0.481481481	0	0	0	1	1	1	1	1	1	0	0	13.24	13.24	0
jgi|SerlaS7_3_2|69318|Genemark.1455_g	0.858914	5.254446	5.978446	.	.	.	unaffected_pathogenicity	PHI:547	0	.	1	PF00734	0	CBM1,GH5_37,GH5_39,GH5_2,GH5_4,GH5_40,GH5_46,GH5_5,GH5,GH5_1,GH5_25,GH5_8	0	0.046	1	1	0.95	0	0	43840.34	421	-28	3.7091	14	194	283	130	43	245	52	13	39	0.702702703	0	0	0	1	1	1	1	1	1	0	0	1.83	1.9	0
jgi|SerlaS7_3_2|190611|estExt_fgenesh1_kg.C_260060	0.858914	5.152077	5.810077	.	.	.	reduced_virulence,unaffected_pathogenicity,loss_of_pathogenicity	PHI:437,PHI:2343,PHI:2817,PHI:2818,PHI:3721,PHI:2332,PHI:114,PHI:1027,PHI:3,PHI:4916,PHI:115,PHI:4879,PHI:103,PHI:9525,PHI:88,PHI:247,PHI:7283,PHI:4880,PHI:181,PHI:2333,PHI:2847	0	.	0	.	0	GH28	0	0.057	1	1	0.93	0	0	44503.41	415	-20	4.0155	10	150	260	120	42	230	61	21	40	1.314606742	0	0	0	1	1	1	1	1	1	0	0	2.29	2.32	0
jgi|SerlaS7_3_2|96742|estExt_Genewise1.C_150538	0.8525379	0.391031	5.995031	.	.	.	.	.	0	.	0	.	0	GH74	0	0.066	1	1	0.87	0	0	77512.39	736	-36	3.9728	0	307	491	204	95	431	100	34	66	0.820512821	0	0	0	1	1	1	1	1	1	0	0	2.66	2.74	0
jgi|SerlaS7_3_2|102734|estExt_Genewise1Plus.C_30542	0.83800244	0.0288755	5.8608755	.	.	.	.	.	0	.	0	.	0	GH43_2,GH43_19,GH43_34,GH43_14,GH43_5,GH43,GH43_24,GH43_22,GH43_30,GH43_9,GH43_25,GH43_8,GH43_4,GH43_37,GH43_12,GH43_18,CBM35,GH43_33,GH43_3,GH43_32,GH43_31,GH43_29,GH43_11,GH43_10	0	0.028	1	1	0.83	0	0	48351.31	444	-25.5	3.9727	2	152	274	128	54	245	70	23	47	1.135416667	0	0	0	1	1	1	1	1	1	0	0	0.07	0.07	0
jgi|SerlaS7_3_2|180087|estExt_fgenesh1_kg.C_60552	0.83800244	0.268536	5.830536	.	.	.	.	.	0	.	0	.	0	GH5_28,GH5_42,GH5_7,GH5_31,GH5_13,GH5_22,GH5_36,GH5_46,GH5_41,GH5,GH5_18,GH158,GH5_1,GH5_19,GH5_54,GH5_10	0	0.073	1	1	0.87	0	0	42583.99	385	-18	4.1271	2	136	228	94	58	210	58	21	37	1.3375	0	0	0	1	1	1	1	1	1	0	0	0.04	0.1	0
jgi|SerlaS7_3_2|106604|estExt_Genewise1Plus.C_60600	0.83800244	0.22687	5.72887	.	.	.	.	.	0	.	0	.	0	GH5_31,GH5_42,GH5_7,GH5_13,GH5_22,GH5_46,GH5_41,GH5,GH5_18,GH158,GH5_1,GH5_19,GH5_10	0	0.083	1	1	0.85	0	0	42225.04	384	-32	3.7473	3	143	234	100	58	208	64	17	47	1.207317073	0	0	0	1	1	1	1	1	1	0	0	0.14	0.15	0
jgi|SerlaS7_3_2|26626|gw1.1.1300.1	0.83614886	9.1427235	3.6767235	.	.	.	.	.	0	.	0	.	0	.	0.995	0.916	1	1	0.47	0	0	14136.59	129	8	8.831	7	45	69	42	15	79	24	17	7	1.103448276	.	.	.	1	1	0	0	0	0	0	0	5.73	5.79	0
jgi|SerlaS7_3_2|124200|fgenesh1_pm.9_#_323	0.8329323	3.123629	-0.506371	.	.	.	lethal,increased_virulence_(hypervirulence),reduced_virulence,unaffected_pathogenicity,loss_of_pathogenicity	PHI:3866,PHI:7511,PHI:9460,PHI:8929,PHI:4077,PHI:2247,PHI:2844,PHI:8927,PHI:784,PHI:2269,PHI:2837,PHI:7485,PHI:6956,PHI:2836,PHI:2022,PHI:685,PHI:7696,PHI:6957,PHI:5271,PHI:2802,PHI:5272,PHI:59,PHI:5440,PHI:2312	0	.	0	.	0	.	0.972	0.633	0	0	0.26	0	0	24216.67	229	-3.5	4.9182	2	86	131	88	13	131	53	25	28	0.859649123	.	.	.	0	0	0	0	0	0	0	0	0.08	0.45	0
jgi|SerlaS7_3_2|182165|estExt_fgenesh1_kg.C_71087	0.8239645	1.811248	5.467248	.	.	.	reduced_virulence,unaffected_pathogenicity	PHI:9285,PHI:2644,PHI:3912	0	.	0	.	0	.	0	0.224	1	1	0.08	0	0	40401.84	374	-5.5	5.0895	6	124	205	122	38	209	102	49	53	1.065217391	0	0	0	1	1	1	1	1	1	0	0	1.38	1.38	0
jgi|SerlaS7_3_2|164479|estExt_fgenesh1_pm.C_10006	0.80663025	1.068325	5.864325	.	.	.	reduced_virulence	PHI:5236	0	.	0	.	0	.	0	0.034	1	1	0.03	0	0	59615.21	548	12	8.9839	6	197	286	158	53	282	143	80	63	0.852713178	0	0	0	1	1	1	1	1	1	0	0	0.21	0.23	0
jgi|SerlaS7_3_2|155102|fgenesh1_pg.12_#_311	0.80603606	4.026381	5.970381	.	.	.	.	.	0	.	0	.	0	.	0.237	0.439	1	1	0.78	0	0	17739	159	-1.5	5.9478	3	49	90	46	23	89	25	13	12	1.285714286	0	0	0	1	1	1	1	1	1	0	0	0.03	0.16	0
jgi|SerlaS7_3_2|76353|Genemark.8490_g	0.8038124	4.919669	5.799669	.	.	.	reduced_virulence,unaffected_pathogenicity,loss_of_pathogenicity	PHI:126,PHI:125,PHI:6787,PHI:6809,PHI:73,PHI:6789,PHI:68,PHI:17,PHI:6790,PHI:7931,PHI:6793,PHI:3973,PHI:6813,PHI:6786,PHI:72,PHI:9402,PHI:697,PHI:6783,PHI:6811,PHI:6788,PHI:9400,PHI:6784,PHI:6791,PHI:6792,PHI:6814,PHI:6794,PHI:127,PHI:6808,PHI:6815,PHI:7933,PHI:9401,PHI:6812,PHI:6785,PHI:6816,PHI:6807	0	.	0	.	0	.	0	0.02	1	1	0.8	0	0	42759.73	405	-13.5	4.2163	5	158	256	115	46	236	54	21	33	0.897959184	0	0	0	1	1	1	1	1	1	0	0	0.58	0.67	0
jgi|SerlaS7_3_2|183553|estExt_fgenesh1_kg.C_81134	0.8038124	5.1621285	5.9821285	.	.	.	unaffected_pathogenicity,loss_of_pathogenicity	PHI:2138	0	.	0	.	0	GH15,CBM25,CBM20	0	0.03	1	1	0.9	0	0	60223.24	572	-18	4.1355	5	255	384	176	64	313	67	25	42	0.883211679	0	0	0	1	1	1	1	1	1	0	0	0.36	0.4	0
jgi|SerlaS7_3_2|174944|estExt_fgenesh1_kg.C_20383	0.8038124	1.1594125	5.9794125	.	.	.	reduced_virulence,unaffected_pathogenicity	PHI:144,PHI:7320	0	.	0	.	0	GH18	0	0.03	1	1	0.85	0	0	46661.44	443	-25.5	3.823	6	183	291	133	52	258	58	17	41	0.756097561	0	0	0	1	1	1	1	1	1	0	0	0.12	0.13	0
jgi|SerlaS7_3_2|154347|fgenesh1_pg.10_#_303	0.8022504	-0.286866	5.659134	.	.	.	.	.	0	.	0	.	0	GH5,GH35	0	0.009	1	1	0.87	0	0	118003.23	1080	-19	4.8867	5	367	610	304	138	607	172	81	91	1.141630901	0	0	0	1	0	1	1	1	1	0	0	9.06	10.14	0
jgi|SerlaS7_3_2|100430|estExt_Genewise1Plus.C_10094	0.8022504	0.046693	5.992693	.	.	.	.	.	0	.	0	.	0	GH116,GH78	0	0.009	1	1	0.87	0	0	70956.41	667	-28	4.1729	2	260	424	199	82	381	95	36	59	0.81595092	0	0	0	1	1	1	1	1	1	0	0	9.87	9.91	0
jgi|SerlaS7_3_2|129437|fgenesh1_kg.2_#_48_#_1383_2_CFOT_CFPN	0.8013629	0.208195	5.998195	.	.	.	.	.	0	.	0	.	0	.	0.012	0.023	1	1	0.3	0	0	8072.56	69	11.5	11.9187	0	17	29	22	11	38	19	16	3	1.230769231	0	0	0	1	1	1	1	1	1	0	1	15.91	15.91	0.944444444
jgi|SerlaS7_3_2|94496|estExt_Genewise1.C_110847	0.79933846	0.40079	5.89079	.	.	.	.	.	0	.	0	.	0	GH25	0	0.085	1	1	0.82	0	0	24784.98	232	-16	3.7977	2	100	150	61	35	135	35	10	25	0.731343284	0	0	0	1	1	1	1	1	1	0	0	0.01	0.02	0
jgi|SerlaS7_3_2|179808|estExt_fgenesh1_kg.C_60264	0.7949665	5.7064655	5.9944655	.	.	.	.	.	0	.	0	.	0	.	0.455	0.497	1	1	0.47	0	0	8997.46	86	3.5	8.5156	4	37	51	33	6	54	10	7	3	0.583333333	0	0	0	1	1	1	1	1	1	0	0	2.43	2.44	0
jgi|SerlaS7_3_2|70232|Genemark.2369_g	0.7929513	0.317762	5.909762	.	.	.	.	.	0	.	0	.	0	CBM19	0	0.068	1	1	0.82	0	0	38913.19	384	2	7.1817	8	189	267	109	29	197	36	20	16	0.894736842	0	1	0	1	1	1	1	1	1	0	0	0.68	0.87	0
jgi|SerlaS7_3_2|175688|estExt_fgenesh1_kg.C_21173	0.79158384	1.2595455	5.9695455	.	.	.	.	.	0	.	0	.	0	GH128	0	0.215	1	1	0.76	0	0	28566.65	268	-13	3.8156	6	110	164	79	40	165	28	8	20	0.837837838	0	0	0	1	1	1	1	1	1	0	0	0.25	0.31	0
jgi|SerlaS7_3_2|162442|estExt_fgenesh1_pg.C_120200	0.7905339	5.0106485	5.9506485	.	.	.	.	.	0	.	1	PF00734	0	CBM1,GH6	0	0.01	1	1	0.84	0	0	46864.15	446	-17	4.0414	10	186	284	146	46	264	52	18	34	0.736	0	0	0	1	1	1	1	1	1	0	0	2.83	2.84	0
jgi|SerlaS7_3_2|161429|estExt_fgenesh1_pg.C_90172	0.7905339	0.3934935	5.9974935	.	.	.	.	.	0	.	0	.	0	GH13_1,GH13_32,GH13_13,GH13_28,GH13_20,GH13_7,GH13_24,GH13_14,GH13_15,GH13_27,GH13,GH13_6,GH13_12,GH13_41,GH13_2,CBM20,GH13_36	0	0.066	1	1	0.9	0	0	61906.3	585	-20	4.26	9	250	367	163	69	326	76	30	46	0.882758621	0	0	0	1	1	1	1	1	1	0	0	0.75	0.78	0
jgi|SerlaS7_3_2|175561|estExt_fgenesh1_kg.C_21037	0.7900999	0.906525	5.802525	.	.	.	.	.	0	.	0	.	0	.	0	0.184	1	1	0.76	0	0	25144.35	241	-6	4.2542	4	97	156	75	27	147	21	8	13	0.870967742	0	0	0	1	1	1	1	1	1	0	0	1.7	1.73	0
jgi|SerlaS7_3_2|162035|estExt_fgenesh1_pg.C_110110	0.78958625	-0.0645835	5.8394165	.	.	.	.	.	0	.	0	.	0	GH128,GH5	0	0.016	1	1	0.79	0	0	27588.47	256	-14	3.7565	2	104	159	72	37	144	27	7	20	0.896551724	0	0	0	1	1	1	1	1	1	0	0	0.3	0.68	0
jgi|SerlaS7_3_2|186504|estExt_fgenesh1_kg.C_120254	0.788513	0.1297485	5.9737485	.	.	.	.	.	0	.	0	.	0	.	0	0.026	1	1	0.79	0	0	29900.85	288	-5.5	4.5227	4	133	199	61	33	165	30	13	17	0.43956044	0	0	0	1	1	1	1	1	1	0	0	3.72	3.98	0
jgi|SerlaS7_3_2|75850|Genemark.7987_g	0.7829603	9.498035	5.952035	.	.	.	.	.	0	.	0	.	0	.	0.928	0.663	1	1	0.46	0	0	11803.18	105	9.5	10.0694	2	37	59	25	16	44	31	22	9	1.5	0	0	0	1	1	1	1	1	1	0	1	22.08	22.08	1
jgi|SerlaS7_3_2|78502|Genemark.10639_g	0.77812004	1.0781835	5.6281835	.	.	.	reduced_virulence,unaffected_pathogenicity	PHI:144,PHI:7320,PHI:6538	0	.	0	.	0	GH18,CBM5,CBM12	0	0.075	1	1	0.85	0	0	55427.4	513	0	6.4959	4	200	313	136	70	274	85	45	40	1.122807018	0	0	0	1	1	1	1	0	1	0	0	11.16	11.24	0
jgi|SerlaS7_3_2|58201|e_gw1.10.111.1	0.775849	-3.6721405	-0.5081405	.	.	.	reduced_virulence,unaffected_pathogenicity	PHI:6556	0	.	0	.	0	.	0.002	0.304	0	0	0.14	0	0	40317.35	383	2.5	7.0971	4	135	224	137	23	225	88	47	41	0.732673267	.	.	.	0	0	0	0	0	0	0	0	0	0.38	0
jgi|SerlaS7_3_2|188087|estExt_fgenesh1_kg.C_150060	0.775849	-4.498836	-0.376836	.	.	.	.	.	0	.	0	.	0	.	0.002	0.311	0	0	0.21	0	0	37324.62	345	2	6.9036	4	116	199	110	35	199	74	40	34	0.835294118	.	.	.	0	0	0	0	0	0	0	0	0	0.15	0
jgi|SerlaS7_3_2|191908|estExt_fgenesh1_kg.C_540026	0.77510756	0.738893	5.982893	.	.	.	.	.	0	.	0	.	0	.	0.006	0.12	1	1	0.78	0	0	11892.44	115	-6	3.77	0	49	74	46	8	66	12	3	9	0.965517241	0	0	0	1	1	1	1	1	1	0	0	6.83	6.84	0
jgi|SerlaS7_3_2|116614|estExt_Genewise1Plus.C_230076	0.7710074	0.270587	5.994587	.	.	.	.	.	0	.	0	.	0	GH55	0	0.046	1	1	0.84	0	0	81182.65	776	-21.5	4.2374	9	338	501	216	94	439	76	30	46	0.87628866	0	0	0	1	1	1	1	1	1	0	0	1.36	1.86	0
jgi|SerlaS7_3_2|114809|estExt_Genewise1Plus.C_150494	0.7710074	-0.1184715	5.7075285	.	.	.	.	.	0	.	0	.	0	PL30,PL8_1,PL8,PL8_4,PL8_2,PL8_3	0	0.029	1	1	0.84	0	0	87976.83	812	-12	5.2676	9	298	497	228	105	436	130	64	66	1.103658537	0	1	1	1	0	1	1	1	1	0	0	3.75	3.77	0
jgi|SerlaS7_3_2|171697|estExt_fgenesh1_pm.C_160136	0.7710074	0.166521	5.986521	.	.	.	.	.	0	.	0	.	0	GH55	0	0.03	1	1	0.86	0	0	81127.67	780	-28.5	4.102	9	346	515	221	86	442	90	33	57	0.766169154	0	0	0	1	1	1	1	1	1	0	0	2.13	2.47	0
jgi|SerlaS7_3_2|163804|estExt_fgenesh1_pg.C_230047	0.7710074	0.019494	5.965494	.	.	.	.	.	0	.	0	.	0	GH55	0	0.009	1	1	0.83	0	0	83118.68	773	-25.5	4.446	9	279	463	217	104	450	115	49	66	1.010810811	0	0	0	1	1	1	1	1	1	0	0	4.51	7.11	0
jgi|SerlaS7_3_2|179117|estExt_fgenesh1_kg.C_50835	0.7656943	1.5826715	4.4866715	.	.	.	.	.	0	.	0	.	0	.	0.034	0.482	1	1	0.46	0	0	24540.47	229	-10	4.3453	2	75	134	72	32	144	37	15	22	0.852459016	0	0	0	1	1	0	1	0	1	0	0	6.85	6.89	0
jgi|SerlaS7_3_2|184032|estExt_fgenesh1_kg.C_90388	0.7546362	0.2015495	5.9435495	.	.	.	.	.	0	.	0	.	0	.	0	0.043	1	1	0.78	0	0	37625.7	349	-25	3.6269	14	146	226	89	45	199	44	10	34	0.9625	0	0	0	1	1	1	1	1	1	0	0	1.74	1.8	0
jgi|SerlaS7_3_2|142244|fgenesh1_kg.12_#_306_#_0_0_FUV197G01EBZYZ_CFOT_CFPN	0.74634075	7.812049	5.214049	.	.	.	.	.	0	.	0	.	0	.	1	0.433	1	1	0.64	0	0	6251.39	55	4	8.3186	3	18	30	18	11	40	10	8	2	0.461538462	0	0	0	1	1	1	1	0	0	0	1	21.02	21.02	1
jgi|SerlaS7_3_2|184520|estExt_fgenesh1_kg.C_90915	0.73394424	-0.1288405	5.8171595	.	.	.	.	.	0	.	0	.	0	GH18	0	0.009	1	1	0.74	0	0	35220	327	-27	3.6633	2	126	194	106	43	194	50	12	38	0.76744186	0	0	0	1	1	1	1	1	1	0	0	1.73	1.94	0
jgi|SerlaS7_3_2|165020|estExt_fgenesh1_pm.C_20057	0.7275934	0.6890485	5.9990485	.	.	.	.	.	0	.	0	.	0	.	0	0.115	1	1	0.85	0	0	10557.92	99	-3	3.9868	4	52	66	28	13	57	7	2	5	0.782608696	0	0	0	1	1	1	1	1	1	0	0	17.01	17.24	0
jgi|SerlaS7_3_2|113350|estExt_Genewise1Plus.C_120661	0.71595514	0.703438	5.631438	.	.	.	reduced_virulence,unaffected_pathogenicity	PHI:4010,PHI:7466	0	.	0	.	0	CE16	0	0.012	1	1	0.84	0	0	34445.46	316	-19.5	3.7546	4	113	193	95	46	184	38	10	28	1.092307692	0	0	0	1	1	1	1	1	1	0	1	20.77	21.36	0.739130435
jgi|SerlaS7_3_2|82569|estExt_Genewise1.C_11365	0.71569294	0.949627	5.895627	.	.	.	reduced_virulence,unaffected_pathogenicity	PHI:697,PHI:17,PHI:7932,PHI:7929,PHI:9400,PHI:7933,PHI:7928	0	.	0	.	0	.	0	0.009	1	1	0.88	0	0	43189.49	412	-23.5	3.8724	0	186	270	120	38	216	57	17	40	0.914893617	0	0	1	1	1	1	1	1	1	0	0	1.53	1.61	0
jgi|SerlaS7_3_2|74707|Genemark.6844_g	0.7071507	6.18614	5.86814	.	.	.	.	.	0	.	0	.	0	.	0.832	0.221	1	1	0.21	0	0	16269.05	142	-7.5	4.3968	0	33	83	38	17	72	39	16	23	1.107142857	0	0	0	1	1	1	1	1	1	0	0	1.73	1.73	0
jgi|SerlaS7_3_2|183022|estExt_fgenesh1_kg.C_80571	0.70583117	8.9337785	5.9997785	.	.	.	.	.	0	.	0	.	0	.	0.957	0.532	1	1	0.37	0	0	10100.81	94	4.5	9.4827	3	36	53	35	5	56	17	11	6	0.6	0	0	0	1	1	1	1	1	1	0	1	18.91	19.02	0.777777778
jgi|SerlaS7_3_2|61926|e_gw1.14.411.1	0.70310205	-0.040154	3.985846	.	.	.	.	.	0	.	0	.	0	.	0.006	0.323	1	1	0.33	0	0	33209.33	298	4	6.9348	4	96	166	75	51	162	60	36	24	1.016949153	.	.	.	1	0	1	0	0	0	0	0	0	0.01	0
jgi|SerlaS7_3_2|55459|e_gw1.8.137.1	0.70182455	-0.4324275	5.3035725	.	.	.	.	.	0	.	0	.	0	GH27	0	0.044	1	1	0.8	0	0	43039.3	393	-10.5	4.5388	5	134	228	118	53	228	66	29	37	1.04494382	1	0	0	1	0	1	1	1	0	0	0	0.67	0.69	0
jgi|SerlaS7_3_2|76776|Genemark.8913_g	0.70182455	0.274697	5.998697	.	.	.	.	.	0	.	0	.	0	.	0	0.046	1	1	0.88	0	0	42743.33	411	-10.5	4.5907	5	170	272	119	35	219	72	32	40	0.834951456	0	0	0	1	1	1	1	1	1	0	0	0.46	0.5	0
jgi|SerlaS7_3_2|175015|estExt_fgenesh1_kg.C_20456	0.6947052	6.1073825	5.8173825	.	.	.	reduced_virulence,unaffected_pathogenicity,loss_of_pathogenicity	PHI:126,PHI:7929,PHI:7930,PHI:68,PHI:7932,PHI:7926,PHI:6793,PHI:3973,PHI:72,PHI:9402,PHI:6811,PHI:6791,PHI:127,PHI:6808,PHI:7935,PHI:6812,PHI:6816,PHI:6807,PHI:125,PHI:6787,PHI:6809,PHI:73,PHI:6789,PHI:6790,PHI:17,PHI:7931,PHI:480,PHI:6813,PHI:6786,PHI:697,PHI:6783,PHI:6788,PHI:9400,PHI:6784,PHI:6792,PHI:6814,PHI:6794,PHI:6815,PHI:9401,PHI:6785,PHI:7928	0	.	0	.	0	.	0	0.215	1	1	0.72	0	0	44102.18	415	-0.5	6.3827	4	147	246	130	46	243	69	36	33	0.941176471	0	0	0	1	1	1	1	1	1	0	0	2.4	2.48	0
jgi|SerlaS7_3_2|127889|fgenesh1_pm.52_#_4	0.6894382	4.878396	5.818396	.	.	.	reduced_virulence,unaffected_pathogenicity,increased_virulence_(hypervirulence)	PHI:7911,PHI:569,PHI:2207,PHI:2209,PHI:568,PHI:2204,PHI:4246,PHI:2206,PHI:6978,PHI:2364,PHI:7912,PHI:2208,PHI:2043	1	CfTom1	1	PF00331	1	GH10,GH5	0	0.01	1	1	0.57	0	0	38107.81	352	-24	3.9793	3	122	205	118	39	204	64	21	43	0.975	1	0	0	1	1	1	1	1	1	0	0	0.14	0.15	0
jgi|SerlaS7_3_2|130348|fgenesh1_kg.2_#_959_#_7628_1_CFOT_CFPN	0.67838585	5.861901	0.227901	.	.	.	.	.	0	.	0	.	0	.	1	0.939	0	0	0.77	0	0	7379.38	69	2	7.2393	5	26	38	15	9	40	12	8	4	0.941176471	.	.	.	0	0	0	0	0	0	0	0	0.03	0.03	0
jgi|SerlaS7_3_2|179413|estExt_fgenesh1_kg.C_51155	0.67291874	4.1653495	4.7033495	.	.	.	.	.	0	.	1	PF05730	0	.	0	0.077	1	1	0.83	0	0	13797.26	142	-4.5	3.9127	8	88	108	50	8	79	10	3	7	0.404761905	0	0	0	1	1	1	1	1	1	0	0	1.95	3.82	0
jgi|SerlaS7_3_2|169869|estExt_fgenesh1_pm.C_90359	0.67276645	1.368795	5.972795	.	.	.	reduced_virulence,unaffected_pathogenicity	PHI:115,PHI:88,PHI:7283,PHI:3721,PHI:4880,PHI:181,PHI:3,PHI:2343,PHI:4916	0	.	0	.	0	GH28	0	0.066	1	1	0.86	0	0	44337.47	418	-26	3.7122	10	161	285	119	46	228	50	13	37	1.244186047	0	0	0	1	1	1	1	1	1	0	0	0.02	0.02	0
jgi|SerlaS7_3_2|184033|estExt_fgenesh1_kg.C_90389	0.6668213	5.278597	5.996597	.	.	.	unaffected_pathogenicity	PHI:547	0	.	1	PF00734	0	CBM1,GH5_37,GH5_39,GH5_2,GH5_4,GH5_40,GH5_46,GH5_5,GH5,GH5_1,GH5_52,GH5_25,GH5_8	0	0.047	1	1	0.96	0	0	43844.62	423	-16	4.0015	14	194	284	123	44	251	44	15	29	0.683760684	0	0	0	1	1	1	1	1	1	0	0	4.29	4.64	0
jgi|SerlaS7_3_2|191308|estExt_fgenesh1_kg.C_340040	0.66392696	7.7024035	4.2164035	.	.	.	.	.	0	.	0	.	0	.	0.977	0.604	1	1	0.64	0	0	7935.96	72	3.5	7.892	7	32	43	13	10	37	11	8	3	0.846153846	.	.	.	0	1	0	0	0	0	0	0	0.26	0.26	0
jgi|SerlaS7_3_2|187938|estExt_fgenesh1_kg.C_140315	0.6485268	-7.86325	-4.33525	.	.	.	.	.	0	.	0	.	0	.	0.025	0.387	0	1	0.85	0	1	17103.6	168	-6	3.8897	10	81	116	63	13	106	13	4	9	0.720930233	0	0	0	1	1	1	1	1	1	0	3	18.27	59.08	0.652173913
jgi|SerlaS7_3_2|188028|estExt_fgenesh1_kg.C_140408	0.6451968	-1.39971	-0.43171	.	.	.	reduced_virulence	PHI:6904	0	.	0	.	0	.	0.13	0.542	0	0	0.74	0	0	34447.25	320	0.5	6.6387	4	105	193	105	32	179	73	38	35	1.275362319	.	.	.	0	0	0	0	0	0	0	0	0.02	0.04	0
jgi|SerlaS7_3_2|189201|estExt_fgenesh1_kg.C_170349	0.6451968	-4.6345505	-0.5065505	.	.	.	.	.	0	.	0	.	0	.	0.004	0.308	0	0	0.06	0	0	37805.74	353	-1	6.3419	4	125	204	109	33	196	88	46	42	0.717171717	.	.	.	0	0	0	0	0	0	0	0	0	0.02	0
jgi|SerlaS7_3_2|130207|fgenesh1_kg.2_#_818_#_662_3_CFOT_CFPN	0.64470065	-3.35925	2.58075	.	.	.	.	.	0	.	0	.	0	GH16	0	0.01	1	1	0.94	1	0	39158.53	367	-20.5	3.9329	11	151	235	97	43	208	48	15	33	0.913580247	0	0	0	1	1	1	1	1	1	1	1	0.33	22.16	0
jgi|SerlaS7_3_2|128964|fgenesh1_kg.1_#_701_#_7435_0_FUV197G01C1IFL_CFOT_CFPN	0.63755846	6.3231025	4.8291025	.	.	.	.	.	0	.	0	.	0	.	0.93	0.319	1	1	0.46	0	0	5745.91	54	5.5	10.6427	0	18	29	21	5	36	8	7	1	0.785714286	0	0	0	1	1	0	1	1	1	0	1	20.53	20.53	1
jgi|SerlaS7_3_2|62021|e_gw1.14.126.1	0.6362241	0.6781275	5.8981275	.	.	.	.	.	0	.	0	.	0	.	0	0.13	1	1	0.6	0	0	35989.94	333	-9.5	4.4743	5	115	196	100	36	195	49	21	28	0.933333333	0	0	0	1	1	1	1	1	1	0	0	0.83	0.87	0
jgi|SerlaS7_3_2|181738|estExt_fgenesh1_kg.C_70627	0.6334938	0.107149	5.933149	.	.	.	.	.	0	.	0	.	0	.	0	0.029	1	1	0.83	0	0	37753.86	352	-21	3.7524	14	145	232	95	41	196	42	11	31	1	0	0	0	1	1	1	1	1	1	0	0	15.37	15.38	0
jgi|SerlaS7_3_2|91406|estExt_Genewise1.C_80728	0.6236698	1.579802	5.991802	.	.	.	reduced_virulence	PHI:6265	0	.	0	.	0	GH16	0	0.098	1	1	0.76	0	0	35692.42	337	-16.5	3.879	8	142	220	88	42	193	37	11	26	0.963414634	0	0	0	1	1	1	1	1	1	0	0	1.25	1.35	0
jgi|SerlaS7_3_2|159461|estExt_fgenesh1_pg.C_50171	0.6224163	0.2074295	5.9194295	.	.	.	.	.	0	.	0	.	0	.	0	0.048	1	1	0.78	0	0	53526.5	501	-19	4.1977	7	182	313	137	60	290	73	28	45	1.0234375	0	0	0	1	1	1	1	1	1	0	0	3.4	3.74	0
jgi|SerlaS7_3_2|146123|fgenesh1_kg.22_#_9_#_7705_1_CFOT_CFPN	0.6101488	7.4116985	5.0476985	.	.	.	.	.	0	.	0	.	0	.	0.771	0.623	1	1	0.11	0	0	6041.13	55	4	10.321	1	16	24	18	5	32	13	9	4	0.923076923	.	.	.	1	0	1	0	1	1	0	0	0	0	0
jgi|SerlaS7_3_2|101315|estExt_Genewise1Plus.C_20080	0.6015936	0.9558615	5.9538615	.	.	.	.	.	0	.	0	.	0	.	0	0.167	1	1	0.73	0	0	32496.57	307	-6	4.5471	3	118	193	103	35	176	32	14	18	0.972222222	0	0	0	1	1	1	1	1	1	0	0	0.04	0.21	0
jgi|SerlaS7_3_2|104578|estExt_Genewise1Plus.C_41571	0.6007449	-0.0056305	5.9403695	.	.	.	.	.	0	.	0	.	0	.	0	0.009	1	1	0.79	0	0	75025.29	695	-28.5	4.1298	1	266	426	217	88	381	96	36	60	1	0	0	0	1	1	1	1	1	1	0	0	1.45	1.71	0
jgi|SerlaS7_3_2|45680|e_gw1.2.1501.1	0.60054517	0.614845	5.560845	.	.	.	reduced_virulence	PHI:6227	0	.	0	.	0	GT8,GT24	0	0.009	1	1	0.03	0	0	177082.94	1592	-31.5	5.1513	6	452	824	516	193	902	396	192	204	0.813411079	0	0	0	1	0	1	1	1	1	0	0	0.44	0.56	0
jgi|SerlaS7_3_2|72999|Genemark.5136_g	0.5990415	0.29711	5.87711	.	.	.	.	.	0	.	0	.	0	GH76	0	0.07	1	1	0.85	0	0	42428.35	395	-19	4.0617	6	163	240	119	44	203	59	21	38	1.060240964	0	0	0	1	1	1	1	1	1	0	0	4.21	4.26	0
jgi|SerlaS7_3_2|78523|Genemark.10660_g	0.5978953	5.6178305	5.9958305	.	.	.	.	.	0	.	0	.	0	.	0.664	0.273	1	1	0.61	0	0	15481.22	145	0	6.4783	2	51	95	38	13	73	23	13	10	1	0	0	0	1	1	1	1	1	1	0	0	0.62	0.62	0
jgi|SerlaS7_3_2|105206|estExt_Genewise1Plus.C_50442	0.59782565	5.0137015	5.9597015	.	.	.	reduced_virulence,loss_of_pathogenicity	PHI:1071,PHI:6739,PHI:526	0	.	0	.	0	GH31	0	0.009	1	1	0.09	0	0	108405.27	968	-11	5.8278	4	287	510	272	137	532	257	130	127	0.947619048	1	0	1	1	1	1	1	1	1	0	0	0.19	0.27	0
jgi|SerlaS7_3_2|133121|fgenesh1_kg.4_#_1475_#_6099_1_CFOT_CFPN	0.59248346	9.5746405	3.9526405	.	.	.	.	.	0	.	0	.	0	.	1	0.937	1	1	0.5	0	0	7226.24	65	4.5	8.9101	4	23	36	14	8	38	19	12	7	0.764705882	.	.	.	0	0	0	0	0	0	0	0	1.19	1.19	0
jgi|SerlaS7_3_2|109679|estExt_Genewise1Plus.C_80924	0.5856142	1.5254005	5.2574005	.	.	.	.	.	0	.	0	.	0	.	0.01	0.368	1	1	0.55	0	0	16637.8	157	-6	4.108	1	61	99	52	21	100	17	6	11	0.833333333	0	0	0	1	1	1	1	0	1	0	1	20.04	29.1	0.85
jgi|SerlaS7_3_2|108823|estExt_Genewise1Plus.C_71349	0.5825506	-1.4056065	3.5403935	.	.	.	reduced_virulence,unaffected_pathogenicity	PHI:9144,PHI:6121,PHI:2032,PHI:541	0	.	0	.	0	CE10	0	0.009	1	1	0.76	1	0	61193.88	564	-23.5	4.1807	8	193	327	172	77	343	80	30	50	1.022556391	0	0	0	1	1	1	1	1	1	1	1	13.34	16.94	0.695652174
jgi|SerlaS7_3_2|103364|estExt_Genewise1Plus.C_40209	0.5760492	0.973775	5.769775	.	.	.	reduced_virulence	PHI:7257	0	.	0	.	0	.	0	0.034	1	1	0.28	0	0	57770.15	513	-9	5.2058	13	156	264	129	73	278	117	57	60	1.268041237	0	1	0	1	1	1	1	1	1	0	0	0.12	0.12	0
jgi|SerlaS7_3_2|190953|estExt_fgenesh1_kg.C_290112	0.5750168	-2.174752	2.525248	.	.	.	reduced_virulence	PHI:425	0	.	0	.	0	.	0	0.05	1	1	0.89	1	0	39435.38	380	-13.5	4.0543	2	161	260	119	42	214	39	14	25	0.81372549	0	0	0	1	1	1	1	1	1	1	0	8.01	10.39	0
jgi|SerlaS7_3_2|178346|estExt_fgenesh1_kg.C_50004	0.57139575	3.92715	4.75315	.	.	.	.	.	0	.	1	PF05730	0	.	0	0.029	1	1	0.85	0	0	21941.41	217	1	6.9809	9	115	160	65	15	112	8	5	3	0.893617021	0	1	0	1	1	1	1	1	1	0	0	9.93	14.07	0
jgi|SerlaS7_3_2|181916|estExt_fgenesh1_kg.C_70822	0.56993824	1.896012	2.736012	.	.	.	.	.	0	.	0	.	0	.	0.347	0.513	1	1	0.03	1	0	28180.88	256	3	7.5136	0	82	136	75	27	129	64	35	29	1.204081633	1	0	0	1	1	1	1	1	1	1	1	2.63	24.13	0
jgi|SerlaS7_3_2|72857|Genemark.4994_g	0.56326234	1.9776975	5.9976975	.	.	.	.	.	0	.	0	.	0	.	0.157	0.173	1	1	0.75	0	0	9351.38	89	-5	4.2131	3	38	56	26	8	48	18	7	11	0.761904762	0	0	0	1	1	1	1	1	1	0	0	0.02	0.02	0
jgi|SerlaS7_3_2|71814|Genemark.3951_g	0.5631941	2.2400675	5.6840675	.	.	.	.	.	0	.	0	.	0	.	0.166	0.26	1	1	0.49	0	0	20913.34	200	4.5	10.3301	0	83	131	61	9	95	43	24	19	0.844444444	1	1	1	1	1	1	1	1	1	0	0	13.98	13.98	0
jgi|SerlaS7_3_2|164298|estExt_fgenesh1_pg.C_530001	0.5597543	6.2871485	5.9731485	.	.	.	effector_(plant_avirulence_determinant),increased_virulence_(hypervirulence),reduced_virulence,unaffected_pathogenicity	PHI:2118,PHI:695,PHI:9428,PHI:3127,PHI:5103,PHI:3221,PHI:3167,PHI:5540	0	.	0	.	0	.	0.04	0.179	1	1	0.64	0	0	14203.24	138	-2.5	4.4882	4	56	88	50	12	90	14	6	8	0.5	0	0	0	1	1	1	1	1	1	0	0	0.77	0.78	0
jgi|SerlaS7_3_2|187999|estExt_fgenesh1_kg.C_140379	0.554487	0.1418995	5.9678995	.	.	.	.	.	0	.	0	.	0	.	0	0.029	1	1	0.76	0	0	37953.96	351	-25.5	3.6727	14	137	227	94	51	205	45	11	34	0.963414634	0	0	0	1	1	1	1	1	1	0	0	0.32	0.33	0
jgi|SerlaS7_3_2|183976|estExt_fgenesh1_kg.C_90321	0.55341375	1.7607495	5.9927495	.	.	.	reduced_virulence	PHI:6265	0	.	0	.	0	GH16	0	0.128	1	1	0.76	0	0	33813.69	320	-28	3.6482	8	138	227	81	39	174	50	12	38	0.883116883	0	0	0	1	1	1	1	1	1	0	0	2.12	2.13	0
jgi|SerlaS7_3_2|77046|Genemark.9183_g	0.5530565	-0.645102	5.288898	.	.	.	.	.	0	.	0	.	0	.	0	0.011	1	1	0.08	0	0	58832.34	520	-4	6.2449	2	126	271	151	78	285	133	71	62	1.066037736	0	0	0	1	0	1	1	1	1	0	0	0.12	0.22	0
jgi|SerlaS7_3_2|137023|fgenesh1_kg.7_#_598_#_0_0_FUV197G02F80YR_CFOT_CFPN	0.5526343	6.1068595	0.2688595	.	.	.	.	.	0	.	0	.	0	.	1	0.973	0	0	0.67	0	0	8553.87	78	4	8.1587	7	31	45	17	7	41	15	10	5	1.285714286	.	.	.	0	0	0	0	0	0	0	0	0.02	0.02	0
jgi|SerlaS7_3_2|191225|estExt_fgenesh1_kg.C_330039	0.5524311	-1.346574	3.999426	.	.	.	.	.	0	.	0	.	0	.	0	0.109	1	1	0.48	0	0	45759.41	428	-6	5.8085	0	144	250	131	48	240	96	49	47	0.777777778	.	.	.	1	1	0	0	0	1	0	0	6.01	6.01	0
jgi|SerlaS7_3_2|181308|estExt_fgenesh1_kg.C_70180	0.55208635	0.4359495	5.9259495	.	.	.	.	.	0	.	0	.	0	.	0.001	0.084	1	1	0.67	0	0	21499.68	209	1.5	7.7097	3	87	136	75	17	134	16	9	7	0.461538462	0	0	0	1	1	1	1	1	1	0	0	9.13	9.47	0
jgi|SerlaS7_3_2|122045|fgenesh1_pm.6_#_375	0.54714036	5.4486715	5.9766715	.	.	.	.	.	0	.	0	.	0	.	0.302	0.61	1	1	0.36	0	0	7286.54	66	3	9.2205	2	19	35	19	7	44	15	9	6	0.684210526	0	0	0	1	1	1	1	1	1	0	0	3.57	3.57	0
jgi|SerlaS7_3_2|109516|estExt_Genewise1Plus.C_80688	0.54570407	4.9762505	5.7422505	.	.	.	reduced_virulence,unaffected_pathogenicity,increased_virulence_(hypervirulence)	PHI:9527,PHI:540,PHI:1029,PHI:1028,PHI:278,PHI:9526	0	.	0	.	0	CE8	0	0.039	1	1	0.73	0	0	42010.63	387	-16.5	4.0766	5	144	234	118	54	229	56	20	36	0.989795918	0	0	0	1	1	1	1	1	1	0	0	12.79	13.13	0
jgi|SerlaS7_3_2|78161|Genemark.10298_g	0.54122865	0.661246	5.607246	.	.	.	reduced_virulence,unaffected_pathogenicity	PHI:6121,PHI:2032	0	.	0	.	0	CE10	0	0.009	1	1	0.91	0	0	74271.1	688	-31	4.1307	14	255	422	202	77	383	104	38	66	1.006896552	0	0	0	1	0	1	1	1	1	0	0	1.22	1.34	0
jgi|SerlaS7_3_2|173938|estExt_fgenesh1_kg.C_10412	0.54082674	-2.965347	2.536653	.	.	.	.	.	0	.	0	.	0	.	0	0.083	1	1	0.82	1	0	39366.17	369	-11.5	4.2588	7	135	235	109	41	214	45	18	27	0.952380952	0	0	0	1	1	1	1	1	1	1	1	8.9	26.44	0
jgi|SerlaS7_3_2|179079|estExt_fgenesh1_kg.C_50794	0.535914	-8.4908505	-3.3008505	.	.	.	.	.	0	.	0	.	0	.	0	0.135	0	1	0.81	0	1	12620.51	126	-5	3.532	8	64	90	44	6	76	7	1	6	0.730769231	0	0	0	1	1	1	1	0	1	0	2	22.18	41.43	0.695652174
jgi|SerlaS7_3_2|81779|Genemark.13916_g	0.5356807	8.9115945	3.6675945	.	.	.	.	.	0	.	0	.	0	.	1	0.874	1	1	0.81	0	0	4846.57	49	3	8.2974	3	21	33	12	3	32	8	6	2	0.571428571	.	.	.	0	0	0	0	0	0	0	0	0	0	0
jgi|SerlaS7_3_2|38032|gw1.3.1230.1	0.5282469	9.592007	4.690007	.	.	.	.	.	0	.	0	.	0	.	0.995	0.822	1	1	0.55	0	0	13988.39	129	3.5	7.8314	8	44	71	43	14	83	19	12	7	1	.	.	.	1	1	1	0	0	0	0	0	0.43	0.72	0
jgi|SerlaS7_3_2|180938|estExt_fgenesh1_kg.C_61454	0.52752215	-0.187154	2.524846	.	.	.	.	.	0	.	0	.	0	.	0.108	0.44	1	1	0.05	1	0	31763.07	286	3	6.7863	2	78	145	89	35	153	86	49	37	0.85483871	0	1	0	1	1	1	1	1	1	1	1	0.11	22.46	0
jgi|SerlaS7_3_2|71768|Genemark.3905_g	0.5265644	-0.0555795	5.8904205	.	.	.	.	.	0	.	0	.	0	.	0	0.009	1	1	0.74	0	0	67279	627	-18	4.6179	9	224	381	174	73	349	114	51	63	1.013157895	0	0	0	1	1	1	1	1	1	0	0	3.38	3.63	0
jgi|SerlaS7_3_2|139822|fgenesh1_kg.9_#_688_#_12326_1_CFOT_CFPN	0.52508754	0.093202	5.859202	.	.	.	.	.	0	.	0	.	0	.	0	0.039	1	1	0.75	0	0	33045.02	309	-17	4.1534	6	107	193	92	36	178	53	20	33	0.901408451	0	0	0	1	1	1	1	1	1	0	0	0.04	0.04	0
jgi|SerlaS7_3_2|60889|e_gw1.12.32.1	0.52451193	5.039653	5.985653	.	.	.	loss_of_pathogenicity	PHI:352	0	.	0	.	0	AA5_1,AA5_2,AA5	0	0.009	1	1	0.46	0	0	84508.21	778	15	8.8219	5	245	445	211	83	438	156	90	66	1.005434783	1	0	0	1	1	1	1	1	1	0	0	0.33	0.37	0
jgi|SerlaS7_3_2|95197|estExt_Genewise1.C_120619	0.5121419	-0.002418	5.943582	.	.	.	.	.	0	.	0	.	0	CE10	0	0.009	1	1	0.78	0	0	59216.35	561	-23	3.9521	10	219	369	176	56	331	64	21	43	0.759124088	0	1	0	1	1	1	1	1	1	0	0	2.61	3.18	0
jgi|SerlaS7_3_2|187354|estExt_fgenesh1_kg.C_130176	0.5118839	-0.363624	5.582376	.	.	.	.	.	0	.	0	.	0	.	0	0.009	1	1	0.75	0	0	57433.87	521	-34.5	3.8942	7	171	301	142	72	303	84	26	58	0.943089431	0	0	0	1	1	1	1	1	1	0	0	10.9	11.1	0
jgi|SerlaS7_3_2|111299|estExt_Genewise1Plus.C_100271	0.5116832	-6.4453435	-0.5053435	.	.	.	.	.	0	.	0	.	0	.	0	0.01	0	0	0.31	0	0	61525.78	589	-4	6.0861	7	222	355	208	45	337	126	65	61	0.64	.	.	.	0	0	0	0	0	0	0	0	0	0.06	0
jgi|SerlaS7_3_2|184126|estExt_fgenesh1_kg.C_90488	0.5116832	-6.4226435	-0.4766435	.	.	.	.	.	0	.	0	.	0	CE7,CE10	0	0.009	0	0	0.26	0	0	72902.71	669	-15	5.1121	8	222	385	195	84	373	155	75	80	0.915584416	.	.	.	0	0	0	0	0	0	0	0	0	0.69	0
jgi|SerlaS7_3_2|26615|gw1.6.793.1	0.5088111	8.5670595	2.9450595	.	.	.	.	.	0	.	0	.	0	.	0.997	0.94	1	1	0.41	0	0	14991.6	136	10	9.4809	6	47	69	45	15	83	30	21	9	0.939393939	.	.	.	1	1	1	0	0	0	0	0	0.51	0.52	0
jgi|SerlaS7_3_2|189185|estExt_fgenesh1_kg.C_170333	0.50397146	7.5170055	5.1230055	.	.	.	.	.	0	.	0	.	0	.	0.929	0.47	1	1	0.47	0	0	8378.81	76	3.5	8.5074	2	23	41	30	7	44	13	9	4	1.25	0	0	0	1	1	1	1	1	1	0	0	10.15	10.15	0
jgi|SerlaS7_3_2|189110|estExt_fgenesh1_kg.C_170252	0.50359863	0.1091545	5.8751545	.	.	.	.	.	0	.	0	.	0	GH105	0	0.039	1	1	0.49	0	0	41774.96	389	-10.5	4.4742	2	149	224	129	43	228	65	28	37	0.770833333	0	0	0	1	1	1	1	1	1	0	0	0.08	0.35	0
jgi|SerlaS7_3_2|59260|e_gw1.11.843.1	0.50359863	0.296115	5.798115	.	.	.	.	.	0	.	0	.	0	GH128	0	0.083	1	1	0.7	0	0	26080.26	240	-13	3.9268	2	90	142	72	38	148	32	10	22	0.916666667	0	0	0	1	1	1	1	1	1	0	0	0.02	0.11	0
jgi|SerlaS7_3_2|56248|e_gw1.8.723.1	0.50359863	5.096784	5.784784	.	.	.	reduced_virulence,unaffected_pathogenicity,increased_virulence_(hypervirulence)	PHI:9527,PHI:540,PHI:1029,PHI:1028,PHI:278,PHI:9526	0	.	0	.	0	CE8	0	0.052	1	1	0.68	0	0	40372.75	368	-16	4.075	5	135	221	106	53	212	53	19	34	1.035714286	1	0	0	1	1	1	1	1	1	0	0	0.24	0.62	0
jgi|SerlaS7_3_2|178497|estExt_fgenesh1_kg.C_50168	0.50107443	2.3151945	2.5891945	.	.	.	.	.	0	.	1	PF05730	0	.	0	0.121	1	1	0.83	1	0	14788.99	154	3	8.0161	9	91	112	62	4	92	9	6	3	0.488888889	0	1	0	1	1	1	1	1	1	0	1	0.63	22.13	0
jgi|SerlaS7_3_2|148957|fgenesh1_pg.1_#_178	0.4932855	7.827816	5.487816	.	.	.	.	.	0	.	0	.	0	.	0.592	0.798	1	1	0.2	0	0	17783.68	157	11.5	10.274	1	41	70	49	20	83	39	27	12	1.571428571	0	0	0	1	1	1	1	1	1	0	0	0.02	0.07	0
jgi|SerlaS7_3_2|47931|e_gw1.3.1927.1	0.492006	5.846642	0.278642	.	.	.	.	.	0	.	0	.	0	.	0.999	0.929	0	0	0.76	0	0	12015.12	108	8	8.9942	7	38	58	33	14	64	19	14	5	1.888888889	.	.	.	0	0	0	0	0	0	0	0	0.34	0.76	0
jgi|SerlaS7_3_2|174418|estExt_fgenesh1_kg.C_10932	0.48585722	2.441998	5.999998	.	.	.	.	.	0	.	0	.	0	.	0.095	0.312	1	1	0.5	0	0	7404.58	67	5.5	10.243	2	23	34	20	7	34	11	9	2	1.5	0	0	0	1	1	1	1	1	1	0	0	1.16	1.16	0
jgi|SerlaS7_3_2|105179|estExt_Genewise1Plus.C_50409	0.4801348	-0.1026105	5.8433895	.	.	.	.	.	0	.	0	.	0	.	0	0.009	1	1	0.79	0	0	69969.24	651	-24.5	4.4477	10	233	392	183	80	372	124	53	71	0.943396226	1	0	0	1	1	1	1	1	1	0	0	1.71	1.95	0
jgi|SerlaS7_3_2|174607|estExt_fgenesh1_kg.C_20024	0.47731113	-0.2215115	5.7184885	.	.	.	.	.	0	.	0	.	0	.	0	0.01	1	1	0.25	0	0	66117.41	583	-7.5	5.7085	1	156	294	167	90	332	141	71	70	1.022556391	0	0	0	1	1	1	1	1	1	0	0	0.15	0.43	0
jgi|SerlaS7_3_2|189683|estExt_fgenesh1_kg.C_190161	0.46977848	0.1785635	5.8845635	.	.	.	.	.	0	.	0	.	0	GH5_31,GH5_7,GH5_41,GH5,GH148,GH5_19,GH5_10	0	0.049	1	1	0.75	0	0	51683.11	458	-20	4.3003	5	142	257	106	80	255	82	33	49	1.24	1	0	0	1	1	1	1	1	1	0	0	2.63	2.78	0
jgi|SerlaS7_3_2|161166|estExt_fgenesh1_pg.C_80392	0.46324277	5.1274915	5.6954915	.	.	.	.	.	0	.	1	PF01764	0	.	0	0.072	1	1	0.67	0	0	33109.32	312	-17	4.087	7	113	188	104	35	191	45	16	29	0.8125	0	0	0	1	1	1	1	1	1	0	0	10.5	10.53	0
jgi|SerlaS7_3_2|178703|estExt_fgenesh1_kg.C_50386	0.46257383	-7.767536	-4.107536	.	.	.	.	.	0	.	0	.	0	.	0	0.39	0	1	0.5	0	1	39155.38	351	8	8.9359	4	122	185	89	54	200	73	42	31	1.12	0	0	1	1	1	1	1	0	1	1	2	21.05	46.2	0.956521739
jgi|SerlaS7_3_2|178795|estExt_fgenesh1_kg.C_50482	0.46115357	1.7185085	5.1705085	.	.	.	reduced_virulence	PHI:6265	0	.	0	.	0	GH16	0	0.258	1	1	0.69	0	0	34112.29	318	-13	4.3225	9	127	210	76	40	171	54	22	32	1.01369863	.	.	.	1	1	1	0	0	1	0	0	0.09	0.09	0
jgi|SerlaS7_3_2|182549|estExt_fgenesh1_kg.C_80069	0.4590023	5.173843	5.993843	.	.	.	reduced_virulence,increased_virulence_(hypervirulence)	PHI:2388	0	.	0	.	0	GH18,CBM5,CBM12	0	0.03	1	1	0.81	0	0	49791.44	475	-21.5	3.7531	10	224	326	126	63	273	47	13	34	0.826771654	0	0	0	1	1	1	1	1	1	0	0	0.03	0.15	0
jgi|SerlaS7_3_2|56451|e_gw1.8.1577.1	0.44937325	5.394431	5.758431	.	.	.	.	.	0	.	1	PF01764	0	.	0	0.106	1	1	0.64	0	0	33465.78	316	-15	4.2092	7	112	193	106	33	193	47	18	29	0.738095238	0	0	0	1	1	1	1	1	1	0	0	7.85	8.03	0
jgi|SerlaS7_3_2|78353|Genemark.10490_g	0.44377846	-0.02945	5.55655	.	.	.	.	.	0	.	0	.	0	GH105	0	0.069	1	1	0.5	0	0	41921.13	389	-9	4.5935	3	148	225	127	45	227	65	29	36	0.784946237	0	0	0	1	0	1	1	1	1	0	0	0.02	0.4	0
jgi|SerlaS7_3_2|178725|estExt_fgenesh1_kg.C_50408	0.4436161	1.10478	5.98478	.	.	.	reduced_virulence,unaffected_pathogenicity	PHI:6569,PHI:4615,PHI:2117	0	.	0	.	0	.	0	0.02	1	1	0.74	0	0	52598.95	499	-3.5	6.1874	3	192	304	158	61	284	92	49	43	0.757575758	0	0	0	1	1	1	1	1	1	0	0	0.45	0.49	0
jgi|SerlaS7_3_2|162541|estExt_fgenesh1_pg.C_120305	0.4414665	1.12065	5.98065	.	.	.	.	.	0	.	0	.	0	.	0	0.19	1	1	0.67	0	0	45516.79	414	-4.5	5.3253	4	145	248	108	60	230	67	33	34	1.197674419	0	0	0	1	1	1	1	1	1	0	0	6.23	6.85	0
jgi|SerlaS7_3_2|27878|gw1.6.909.1	0.43898994	7.23138	5.74338	.	.	.	.	.	0	.	0	.	0	.	0.99	0.258	1	1	0.17	0	0	11230.1	98	4.5	8.966	1	22	39	39	12	56	23	15	8	1.0625	0	0	0	1	1	1	1	0	1	0	0	0.18	0.18	0
jgi|SerlaS7_3_2|162539|estExt_fgenesh1_pg.C_120302	0.4389369	0.313348	5.977348	.	.	.	.	.	0	.	0	.	0	.	0	0.056	1	1	0.79	0	0	45126.26	414	-10.5	4.6746	4	146	253	111	53	228	75	34	41	1.033333333	0	0	0	1	1	1	1	1	1	0	0	0.87	0.93	0
jgi|SerlaS7_3_2|57940|e_gw1.10.988.1	0.4376648	0.2286005	5.9046005	.	.	.	.	.	0	.	0	.	0	.	0	0.054	1	1	0.2	0	0	44432.01	398	-9	5.0532	3	123	198	118	50	206	98	47	51	1.253333333	0	0	0	1	1	1	1	1	1	0	0	0.68	0.71	0
jgi|SerlaS7_3_2|148212|fgenesh1_kg.62_#_6_#_15134_1_CFOT_CFPN	0.43192673	9.0246445	4.1286445	.	.	.	.	.	0	.	0	.	0	.	0.987	0.829	1	1	0.57	0	0	8592.96	77	7.5	9.8273	4	29	37	18	11	42	15	12	3	1.4	.	.	.	1	1	0	0	0	1	0	1	13.78	13.78	0.565217391
jgi|SerlaS7_3_2|159156|estExt_fgenesh1_pg.C_40458	0.43005794	-0.0116405	5.9343595	.	.	.	.	.	0	.	0	.	0	.	0	0.009	1	1	0.74	0	0	64918.93	600	-28.5	4.3367	8	214	354	161	81	337	111	45	66	0.890410959	0	0	0	1	1	1	1	1	1	0	0	0.02	0.1	0
jgi|SerlaS7_3_2|184878|estExt_fgenesh1_kg.C_100351	0.42791933	0.022925	5.968925	.	.	.	.	.	0	.	0	.	0	.	0	0.009	1	1	0.75	0	0	70251.93	646	-32.5	4.1911	2	229	374	171	93	369	111	42	69	0.924528302	1	0	0	1	1	1	1	1	1	0	0	0.33	0.59	0
jgi|SerlaS7_3_2|185181|estExt_fgenesh1_kg.C_100671	0.4258132	7.3829445	3.9029445	.	.	.	.	.	0	.	0	.	0	.	0.97	0.61	1	1	0.13	0	0	7469.51	68	3	10.3018	0	23	35	24	8	38	20	12	8	0.666666667	.	.	.	0	1	0	0	0	0	0	0	0	0	0
jgi|SerlaS7_3_2|189916|estExt_fgenesh1_kg.C_210015	0.42577392	0.881172	5.821172	.	.	.	reduced_virulence	PHI:323,PHI:3813,PHI:3859	0	.	0	.	0	GH5_46,GH5_4,GH5_38,GH5_23,GH5_22,GH5_52,GH5_15,GH5_45,GH5_39,GH5_50,GH5_33,GH5_26,GH5_8,GH5_54,GH5_47,GH5_49,GH5_14,GH5_9,GH5,GH5_5,GH5_44,GH5_25	0	0.01	1	1	0.78	0	0	45468.42	411	-17.5	4.2074	4	142	230	109	65	237	60	23	37	0.978723404	0	0	0	1	1	1	1	1	1	0	0	1.61	1.61	0
jgi|SerlaS7_3_2|187335|estExt_fgenesh1_kg.C_130155	0.42404622	2.5889055	5.9129055	.	.	.	.	.	0	.	0	.	0	.	0.19	0.256	1	1	0.04	0	0	8625.07	73	4	9.6897	1	18	27	22	9	40	21	13	8	1	0	0	0	1	1	1	1	1	1	0	0	0.26	0.26	0
jgi|SerlaS7_3_2|77907|Genemark.10044_g	0.4230136	1.694908	5.984908	.	.	.	.	.	0	.	0	.	0	.	0.021	0.264	1	1	0.36	0	0	33052.38	295	-4.5	6.0872	0	73	170	46	42	125	99	52	47	0.916666667	0	0	0	1	1	1	1	1	1	0	0	3.32	3.32	0
jgi|SerlaS7_3_2|69906|Genemark.2043_g	0.42156017	0.723118	5.745118	.	.	.	.	.	0	.	0	.	0	.	0.012	0.151	1	1	0.5	0	0	23644.11	223	-10	4.2414	4	91	136	60	29	124	38	15	23	0.821428571	0	0	0	1	1	1	1	1	1	0	0	8.35	8.53	0
jgi|SerlaS7_3_2|189709|estExt_fgenesh1_kg.C_200026	0.41985852	0.0211995	5.9971995	.	.	.	.	.	0	.	0	.	0	.	0	0.004	1	1	0.71	0	0	9302.4	98	-1	4.3699	0	64	74	28	8	66	5	2	3	0.2	0	0	0	1	1	1	1	1	1	0	0	13.63	13.97	0
jgi|SerlaS7_3_2|96466|estExt_Genewise1.C_150213	0.4167966	0.8864685	5.7004685	.	.	.	reduced_virulence	PHI:144,PHI:6538	0	.	0	.	0	GH18,CBM5,CBM12	0	0.031	1	1	0.85	0	0	57704.58	537	-8.5	4.9249	3	223	335	142	72	284	82	39	43	0.975	0	0	0	1	1	1	1	0	1	0	1	18.95	19.52	0.869565217
jgi|SerlaS7_3_2|116577|estExt_Genewise1Plus.C_230033	0.4073752	5.7597355	5.7937355	.	.	.	effector_(plant_avirulence_determinant)	PHI:7378	0	.	1	PF01476	1	CBM50	0	0.161	1	1	0.93	0	0	17823.21	172	-5	3.6617	8	77	122	61	13	101	9	2	7	1.083333333	0	0	0	1	1	1	1	1	1	0	1	20.42	27.78	0.913043478
jgi|SerlaS7_3_2|118161|estExt_Genewise1Plus.C_580003	0.40603024	1.0413865	5.9153865	.	.	.	reduced_virulence	PHI:6265	0	.	0	.	0	GH16	0	0.021	1	1	0.64	0	0	35858.68	326	-15.5	4.2445	9	120	197	75	49	177	58	23	35	1.149253731	0	0	0	1	1	1	1	1	1	0	0	6.27	6.28	0
jgi|SerlaS7_3_2|145768|fgenesh1_kg.20_#_102_#_0_0_FUV197G02HGSJJ_CFOT_CFPN	0.40582898	7.289903	4.919903	.	.	.	.	.	0	.	0	.	0	.	0.953	0.442	1	1	0.24	0	0	5828.8	52	5	11.3769	1	18	23	17	5	26	14	10	4	1.111111111	.	.	.	1	0	1	0	1	1	0	0	0.08	0.08	0
jgi|SerlaS7_3_2|192163|estExt_fgenesh1_kg.C_750004	0.4055974	-0.2513525	5.7186475	.	.	.	.	.	0	.	0	.	0	.	0	0.005	1	1	0.76	0	0	18578.55	188	2	8.9477	0	80	137	63	6	112	7	5	2	0.730769231	0	1	0	1	1	1	1	1	1	0	1	17.62	17.79	0.52173913
jgi|SerlaS7_3_2|181179|estExt_fgenesh1_kg.C_70046	0.40550143	-2.53165	3.12035	.	.	.	.	.	0	.	0	.	0	.	0	0.058	1	1	0.92	1	0	38603.26	373	-16	3.9816	10	165	260	98	36	211	42	14	28	0.663551402	0	0	0	1	1	1	1	1	1	1	0	0.59	11.22	0
jgi|SerlaS7_3_2|191700|estExt_fgenesh1_kg.C_440041	0.3952394	-0.546647	-0.504647	.	.	.	.	.	0	.	0	.	0	.	0.472	0.521	0	0	0.23	0	0	27457.3	255	-2	5.4188	1	89	138	81	22	142	57	28	29	0.966101695	.	.	.	0	0	0	0	0	0	0	0	0.02	0.18	0
jgi|SerlaS7_3_2|167797|estExt_fgenesh1_pm.C_60354	0.38452178	-0.343515	5.602485	.	.	.	unaffected_pathogenicity	PHI:4076	0	.	0	.	0	GH35	0	0.009	1	1	0.79	0	0	109160.45	997	-43	4.2473	2	356	576	274	146	569	160	62	98	1	0	0	0	1	0	1	1	1	1	0	0	0.02	0.04	0
jgi|SerlaS7_3_2|43856|e_gw1.1.3123.1	0.3819048	1.0900075	5.1160075	.	.	.	.	.	0	.	0	.	0	.	0	0.329	1	1	0.21	0	0	41687.35	371	5	6.9688	13	102	193	110	49	196	96	55	41	1.194029851	0	0	0	1	1	1	1	0	1	0	0	0	0	0
jgi|SerlaS7_3_2|158078|estExt_fgenesh1_pg.C_20167	0.38080114	-0.157529	5.782471	.	.	.	.	.	0	.	0	.	0	.	0	0.01	1	1	0.04	0	0	62972.91	560	-21.5	4.618	5	137	292	157	62	294	148	66	82	1.137254902	0	0	0	1	1	1	1	1	1	0	0	0.01	0.03	0
jgi|SerlaS7_3_2|161516|estExt_fgenesh1_pg.C_90266	0.3682962	1.3472835	5.7412835	.	.	.	reduced_virulence	PHI:5393	0	.	0	.	0	AA5_1,AA5_2,AA5	0	0.101	1	1	0.78	0	0	106423.21	1001	-50.5	3.9789	38	389	631	263	106	614	132	43	89	0.788679245	0	0	0	1	0	1	1	1	1	0	0	12.76	13.1	0
jgi|SerlaS7_3_2|106370|estExt_Genewise1Plus.C_60338	0.36639544	-5.109791	-0.507791	.	.	.	.	.	0	.	0	.	0	.	0	0.233	0	0	0.27	0	0	41203.37	386	-1	6.366	3	130	209	145	31	224	83	44	39	0.822916667	.	.	.	0	0	0	0	0	0	0	0	0.46	0.76	0
jgi|SerlaS7_3_2|52897|e_gw1.6.237.1	0.36639544	-2.686121	-0.508121	.	.	.	lethal,increased_virulence_(hypervirulence),reduced_virulence,unaffected_pathogenicity	PHI:7511,PHI:8929,PHI:4077,PHI:2844,PHI:784,PHI:5271,PHI:2802,PHI:5272,PHI:5440,PHI:2312	0	.	0	.	0	.	0.073	0.564	0	0	0.19	0	0	34433.15	320	0.5	6.6514	2	109	171	105	29	175	75	39	36	1.092105263	.	.	.	0	0	0	0	0	0	0	0	0.04	0.07	0
jgi|SerlaS7_3_2|17526|gw1.9.535.1	0.3641114	3.438628	4.998628	.	.	.	.	.	0	.	0	.	0	.	0.485	0.255	1	1	0.47	0	0	9369.84	87	-2.5	4.5119	1	27	51	32	8	54	14	6	8	0.952380952	0	0	0	1	0	0	1	1	0	0	0	0.08	0.08	0
jgi|SerlaS7_3_2|192224|estExt_fgenesh1_kg.C_1020002	0.36236882	6.1672575	0.4972575	.	.	.	.	.	0	.	0	.	0	.	1	0.945	0	0	0.65	0	0	9595.01	87	4	8.1558	7	30	53	24	8	48	17	11	6	1.117647059	.	.	.	0	0	0	0	0	0	0	0	0	1.03	0
jgi|SerlaS7_3_2|182220|estExt_fgenesh1_kg.C_71143	0.36086956	1.7047815	5.6887815	.	.	.	.	.	0	.	0	.	0	AA11,AA14	0.015	0.321	1	1	0.47	0	0	31969.81	288	-6.5	5.1744	10	89	171	68	49	170	49	24	25	0.849315068	0	0	0	1	1	1	1	0	1	0	1	21.87	21.88	0.782608696
jgi|SerlaS7_3_2|118856|fgenesh1_pm.1_#_424	0.3575262	3.039743	5.991743	.	.	.	.	.	0	.	0	.	0	.	0.127	0.381	1	1	0.64	0	0	9869.17	90	-1	6.0266	3	34	51	25	15	52	11	6	5	1.277777778	0	0	0	1	1	1	1	1	1	0	1	17.5	17.52	0.869565217
jgi|SerlaS7_3_2|187958|estExt_fgenesh1_kg.C_140337	0.3575262	1.673933	5.987933	.	.	.	.	.	0	.	0	.	0	.	0.022	0.259	1	1	0.39	0	0	6367.18	60	-4	4.0339	1	22	36	17	7	36	12	4	8	1.071428571	0	0	0	1	1	1	1	1	1	0	1	18.52	18.52	0.869565217
jgi|SerlaS7_3_2|182223|estExt_fgenesh1_kg.C_71146	0.35513362	1.5649485	5.9629485	.	.	.	.	.	0	.	0	.	0	AA14	0	0.267	1	1	0.48	0	0	42918.74	392	3	6.9708	11	140	246	84	56	209	64	36	28	0.97826087	0	0	0	1	1	1	1	1	1	0	0	13.81	13.82	0
jgi|SerlaS7_3_2|77103|Genemark.9240_g	0.35485202	0.019592	5.971592	.	.	.	.	.	0	.	0	.	0	GH127,GH146	0	0.008	1	1	0.61	0	0	72917.82	660	-23.5	4.2349	6	212	376	185	89	379	88	34	54	1.090909091	0	0	0	1	1	1	1	1	1	0	0	6.38	6.43	0
jgi|SerlaS7_3_2|80810|Genemark.12947_g	0.35188305	9.0142685	4.3882685	.	.	.	.	.	0	.	0	.	0	.	1	0.771	1	1	0.65	0	0	5458.28	53	-1.5	4.6976	5	24	32	20	2	35	9	4	5	0.315789474	.	.	.	0	1	0	0	0	1	0	0	0	0	0
jgi|SerlaS7_3_2|192326|estExt_fgenesh1_kg.C_2750001	0.3452373	6.118182	0.334182	.	.	.	.	.	0	.	0	.	0	.	1	0.964	0	0	0.83	0	0	7712.7	71	0	6.1241	5	25	45	12	5	37	14	7	7	0.944444444	.	.	.	0	0	0	0	0	0	0	0	0	0	0
jgi|SerlaS7_3_2|163217|estExt_fgenesh1_pg.C_160108	0.34391385	-3.9792105	-0.5032105	.	.	.	reduced_virulence	PHI:1047	0	.	0	.	0	.	0.001	0.253	0	0	0.32	0	0	38718.88	353	-1	6.3456	3	114	199	113	38	191	90	47	43	0.888888889	.	.	.	0	0	0	0	0	0	0	0	0.8	0.8	0
jgi|SerlaS7_3_2|115718|estExt_Genewise1Plus.C_180287	0.34077543	5.08329	5.89129	.	.	.	reduced_virulence,unaffected_pathogenicity,loss_of_pathogenicity	PHI:7283,PHI:4880,PHI:88,PHI:247,PHI:3	0	.	0	.	0	GH28	0	0.032	1	1	0.77	0	0	45072.73	409	-10.5	4.7416	6	132	242	114	57	229	65	30	35	1.402597403	0	0	0	1	1	1	1	1	1	0	0	0.03	0.11	0
jgi|SerlaS7_3_2|111733|estExt_Genewise1Plus.C_100779	0.3332079	1.0194485	5.9654485	.	.	.	reduced_virulence,unaffected_pathogenicity	PHI:9075,PHI:552,PHI:2920,PHI:9074,PHI:9058,PHI:2700,PHI:397,PHI:3919,PHI:2921,PHI:1011,PHI:48	0	.	0	.	0	AA1_1,AA1,AA1_3,AA1_2	0	0.009	1	1	0.49	0	0	58568.61	539	-13.5	5.0541	5	167	320	154	74	307	93	45	48	1.048	0	0	0	1	1	1	1	1	1	0	0	2.76	2.8	0
jgi|SerlaS7_3_2|180847|estExt_fgenesh1_kg.C_61356	0.32423338	8.400693	5.790693	.	.	.	.	.	0	.	0	.	0	.	1	0.435	1	1	0.49	0	0	12780.3	111	15.5	11.1981	10	35	56	33	11	65	21	19	2	0.647058824	0	1	0	1	1	1	1	1	1	0	0	6.98	6.99	0
jgi|SerlaS7_3_2|161553|estExt_fgenesh1_pg.C_90310	0.32074344	1.146099	5.960099	.	.	.	reduced_virulence,unaffected_pathogenicity	PHI:115,PHI:1027,PHI:103,PHI:2817,PHI:88,PHI:2818,PHI:3721,PHI:4880,PHI:181,PHI:2332,PHI:3,PHI:4916	0	.	0	.	0	GH28	0	0.031	1	1	0.9	0	0	44173.93	418	-18.5	3.8851	10	161	288	121	45	236	45	14	31	1.183908046	0	0	0	1	1	1	1	1	1	0	1	14.19	14.35	0.695652174
jgi|SerlaS7_3_2|178877|estExt_fgenesh1_kg.C_50570	0.32044354	6.579649	3.015649	.	.	.	.	.	0	.	0	.	0	.	0.987	0.607	1	1	0.37	0	0	25032.74	233	-5	5.2762	5	74	137	79	27	139	55	27	28	0.851851852	.	.	.	1	0	0	0	0	1	0	0	0.06	0.09	0
jgi|SerlaS7_3_2|170763|estExt_fgenesh1_pm.C_110405	0.3186949	0.3327195	5.3187195	.	.	.	.	.	0	.	0	.	0	CE16	0	0.169	1	1	0.57	0	0	35509.01	321	-12.5	4.364	6	102	180	97	41	187	56	23	33	1.054794521	0	0	0	1	1	1	1	1	1	0	0	0.86	1	0
jgi|SerlaS7_3_2|120613|fgenesh1_pm.4_#_523	0.31308734	7.7698905	-0.5121095	.	.	.	loss_of_pathogenicity	PHI:8693	0	.	0	.	0	.	0.901	0.646	0	0	0.5	0	0	23731.1	224	-2.5	5.6112	1	75	130	78	26	138	48	24	24	0.835820896	.	.	.	0	0	0	0	0	0	0	0	0	0.01	0
jgi|SerlaS7_3_2|160630|estExt_fgenesh1_pg.C_70324	0.3101145	5.1824375	5.7384375	.	.	.	reduced_virulence,unaffected_pathogenicity,loss_of_pathogenicity	PHI:125,PHI:6809,PHI:73,PHI:6789,PHI:68,PHI:17,PHI:6790,PHI:7931,PHI:3973,PHI:6786,PHI:6813,PHI:72,PHI:9402,PHI:697,PHI:6811,PHI:6783,PHI:9400,PHI:6788,PHI:6784,PHI:6791,PHI:6792,PHI:6814,PHI:6794,PHI:127,PHI:9401,PHI:6812,PHI:6785,PHI:6816,PHI:6807	0	.	0	.	0	.	0	0.074	1	1	0.81	0	0	67987.8	685	-8	5.0008	7	359	478	174	35	357	92	44	48	0.532663317	0	0	1	1	0	1	1	1	1	0	0	14.14	17.08	0
jgi|SerlaS7_3_2|188601|estExt_fgenesh1_kg.C_150612	0.2990719	5.054167	5.994167	.	.	.	reduced_virulence,increased_virulence_(hypervirulence)	PHI:2388	0	.	0	.	0	GH18,CBM5,CBM12	0	0.01	1	1	0.86	0	0	52196.13	505	-33	3.6364	8	236	353	156	53	292	63	15	48	0.630872483	0	0	0	1	1	1	1	1	1	0	0	16.23	16.24	0
jgi|SerlaS7_3_2|81330|Genemark.13467_g	0.29892915	8.544911	3.720911	.	.	.	.	.	0	.	0	.	0	.	0.998	0.806	1	1	0.7	0	0	12316.19	112	3	7.3266	6	37	63	30	16	63	20	13	7	1.227272727	.	.	.	0	0	0	0	0	0	0	0	0.04	0.04	0
jgi|SerlaS7_3_2|63856|e_gw1.18.191.1	0.29647043	6.258376	0.492376	.	.	.	.	.	0	.	0	.	0	.	1	0.961	0	0	0.75	0	0	5414.03	49	-0.5	6.1756	4	19	30	10	7	25	11	6	5	1.3	.	.	.	0	0	0	0	0	0	0	0	0	0	0
jgi|SerlaS7_3_2|191919|estExt_fgenesh1_kg.C_550011	0.29519486	5.545249	0.187249	.	.	.	.	.	0	.	0	.	0	.	0.999	0.894	0	0	0.6	0	0	6200.89	58	-3	4.5174	4	21	37	10	5	29	16	7	9	0.714285714	.	.	.	0	0	0	0	0	0	0	0	0	0	0
jgi|SerlaS7_3_2|75583|Genemark.7720_g	0.2926542	2.6739355	5.7639355	.	.	.	.	.	0	.	0	.	0	.	0.012	0.473	1	1	0.05	0	0	33706.47	300	12.5	9.6918	6	88	140	84	25	149	73	44	29	1.116666667	0	0	0	1	1	1	1	1	1	0	0	0.01	0.01	0
jgi|SerlaS7_3_2|158400|estExt_fgenesh1_pg.C_20526	0.2895093	0.3147285	5.5107285	.	.	.	.	.	0	.	0	.	0	.	0.014	0.12	1	1	0.43	0	0	15111.12	138	-7	4.061	4	52	74	38	14	74	21	7	14	1.380952381	0	0	0	1	1	1	1	1	1	0	0	0.35	0.39	0
jgi|SerlaS7_3_2|176593|estExt_fgenesh1_kg.C_30725	0.28277588	-0.110443	5.811557	.	.	.	.	.	0	.	0	.	0	AA7	0	0.013	1	1	0.69	0	0	53849.92	498	-13	4.4168	3	171	307	149	65	281	64	27	37	1.097345133	0	0	0	1	1	1	1	1	1	0	0	2.06	2.2	0
jgi|SerlaS7_3_2|116990|estExt_Genewise1Plus.C_270060	0.2815383	0.9851905	5.9311905	.	.	.	reduced_virulence,unaffected_pathogenicity	PHI:9144,PHI:6121,PHI:541	0	.	0	.	0	CE10	0	0.009	1	1	0.65	0	0	59753.47	550	-21.5	4.0871	8	186	324	167	60	329	70	25	45	0.902985075	0	0	0	1	1	1	1	1	1	0	0	12.97	18.06	0
jgi|SerlaS7_3_2|18618|gw1.88.7.1	0.27979892	7.4114595	5.7434595	.	.	.	.	.	0	.	0	.	0	.	0.996	0.282	1	1	0.17	0	0	11049.76	98	2.5	6.9697	2	25	40	40	15	55	21	14	7	1	0	0	0	1	1	1	1	0	1	0	0	0.11	0.11	0
jgi|SerlaS7_3_2|174640|estExt_fgenesh1_kg.C_20058	0.27959847	-0.496647	5.431353	.	.	.	.	.	0	.	0	.	0	.	0	0.012	1	1	0.63	0	0	32560.3	307	-18.5	3.8647	3	118	192	107	34	173	41	12	29	0.901408451	0	0	0	1	1	0	1	1	1	0	0	0.01	0.4	0
jgi|SerlaS7_3_2|186886|estExt_fgenesh1_kg.C_120658	0.27903515	1.0919	5.9999	.	.	.	.	.	0	.	0	.	0	.	0.005	0.177	1	1	0.87	0	0	12365.54	123	-11	2.8261	11	66	94	34	8	68	11	0	11	0.769230769	0	0	0	1	1	1	1	1	1	0	1	19.34	19.34	0.739130435
jgi|SerlaS7_3_2|153123|fgenesh1_pg.8_#_62	0.2779189	1.0654005	5.9194005	.	.	.	.	.	0	.	0	.	0	.	0	0.191	1	1	0.27	0	0	17463.86	153	-36.5	3.6729	1	36	87	22	13	49	69	17	52	1.789473684	0	0	0	1	1	1	1	1	1	0	0	0	0	0
jgi|SerlaS7_3_2|158039|estExt_fgenesh1_pg.C_20121	0.27551317	-2.8394635	3.0705365	.	.	.	.	.	0	.	0	.	0	.	0	0.015	1	1	0.74	1	0	18245.44	177	-3	4.2897	2	87	116	57	17	104	13	5	8	0.58490566	0	0	0	1	1	1	1	1	1	1	1	6.49	24.85	0
jgi|SerlaS7_3_2|138770|fgenesh1_kg.8_#_918_#_0_0_FUV197G02IJPUB_CFOT_CFPN	0.27286905	0.0209985	5.9969985	.	.	.	.	.	0	.	0	.	0	.	0	0.004	1	1	0.61	0	0	7611.75	73	-1	4.4258	0	33	47	28	6	43	5	2	3	0.736842105	0	0	0	1	1	1	1	1	1	0	0	16.03	16.03	0
jgi|SerlaS7_3_2|75568|Genemark.7705_g	0.27138358	8.845037	4.423037	.	.	.	.	.	0	.	0	.	0	.	0.864	0.873	1	1	0.15	0	0	19636.86	177	1.5	6.834	3	56	86	37	24	90	41	23	18	1.025	.	.	.	1	1	0	0	0	1	0	0	0.03	0.03	0
jgi|SerlaS7_3_2|189923|estExt_fgenesh1_kg.C_210023	0.27101475	1.0151495	5.9611495	.	.	.	reduced_virulence	PHI:811	0	.	0	.	0	.	0	0.009	1	1	0.72	0	0	28259.01	263	-24	3.6574	10	112	167	63	29	134	42	10	32	0.918367347	0	0	0	1	1	1	1	1	1	0	0	0.02	0.02	0
jgi|SerlaS7_3_2|74806|Genemark.6943_g	0.27101475	0.033034	5.697034	.	.	.	.	.	0	.	0	.	0	.	0.037	0.019	1	1	0.56	0	0	21083.19	203	-9	4.1203	3	80	122	84	5	107	28	10	18	0.941176471	0	0	0	1	1	1	1	1	1	0	0	0.37	0.42	0
jgi|SerlaS7_3_2|185894|estExt_fgenesh1_kg.C_110568	0.26882154	0.1279595	5.8819595	.	.	.	.	.	0	.	0	.	0	GH88	0	0.041	1	1	0.78	0	0	44317.72	401	-11	4.5939	4	131	230	123	54	229	63	28	35	0.945652174	0	0	0	1	1	1	1	1	1	0	0	14.63	14.67	0
jgi|SerlaS7_3_2|113625|estExt_Genewise1Plus.C_121010	0.26880747	0.169516	5.857516	.	.	.	.	.	0	.	0	.	0	.	0	0.052	1	1	0.42	0	0	40872.82	371	-13.5	4.704	3	114	200	106	54	210	68	31	37	0.80952381	0	0	0	1	1	1	1	1	1	0	0	0.1	0.1	0
jgi|SerlaS7_3_2|128766|fgenesh1_kg.1_#_503_#_0_0_FS3H43Z03GTL5A_CFOT_CFPN	0.2681262	6.243869	0.417869	.	.	.	.	.	0	.	0	.	0	.	1	0.971	0	0	0.78	0	0	7143.12	64	1	6.8217	6	21	37	13	10	37	15	9	6	0.866666667	.	.	.	0	0	0	0	0	0	0	0	0	0	0
jgi|SerlaS7_3_2|161320|estExt_fgenesh1_pg.C_90031	0.2667312	-0.7863005	4.0696995	.	.	.	reduced_virulence	PHI:9126,PHI:199	0	.	0	.	0	AA3_2,AA3_1,AA3,AA3_3	0	0.024	1	1	0.19	0	0	55990.63	505	-2	6.3209	3	153	266	154	62	279	113	60	53	1	.	.	.	1	0	1	0	0	1	0	0	0.1	1.13	0
jgi|SerlaS7_3_2|185324|estExt_fgenesh1_kg.C_100823	0.26444858	1.805997	5.917997	.	.	.	reduced_virulence,unaffected_pathogenicity	PHI:9150	0	.	0	.	0	.	0	0.148	1	1	0.39	0	0	43252.92	398	-6.5	5.5253	2	128	220	124	49	229	92	46	46	0.928571429	0	0	0	1	1	1	1	1	1	0	0	0.21	0.23	0
jgi|SerlaS7_3_2|91119|estExt_Genewise1.C_80362	0.26355484	-8.2923885	-0.5063885	.	.	.	reduced_virulence,lethal,unaffected_pathogenicity	PHI:9056,PHI:2537,PHI:6470,PHI:6674,PHI:2846,PHI:8883,PHI:8723	0	.	0	.	0	.	0.006	0.363	0	0	0.11	0	0	36395.26	338	-6	4.9866	4	117	185	104	29	192	78	37	41	0.862068966	.	.	.	0	0	0	0	0	0	0	0	1.38	1.39	0
jgi|SerlaS7_3_2|185630|estExt_fgenesh1_kg.C_110286	0.2635167	8.315217	3.443217	.	.	.	.	.	0	.	0	.	0	.	1	0.812	1	1	0.25	0	0	11585.12	101	7	8.0566	9	35	47	25	15	50	31	21	10	0.789473684	.	.	.	0	1	0	0	0	0	0	0	5.49	5.49	0
jgi|SerlaS7_3_2|75383|Genemark.7520_g	0.26062903	1.008233	4.902233	.	.	.	.	.	0	.	0	.	0	.	0.045	0.306	1	1	0.48	0	0	5562.56	51	0	5.8431	3	17	30	17	6	34	4	2	2	1.272727273	.	.	.	1	1	1	0	0	1	0	0	0.42	0.42	0
jgi|SerlaS7_3_2|76014|Genemark.8151_g	0.26004285	4.535284	0.011284	.	.	.	.	.	0	.	0	.	0	.	0.909	0.845	0	0	0.28	0	0	8574.77	78	1.5	7.273	1	26	41	27	11	46	17	10	7	0.857142857	.	.	.	0	0	0	0	0	0	0	0	0.84	0.84	0
jgi|SerlaS7_3_2|190141|estExt_fgenesh1_kg.C_220032	0.25968724	0.945503	5.823503	.	.	.	.	.	0	.	0	.	0	.	0	0.187	1	1	0.66	0	0	43406.29	391	-10.5	4.9003	7	125	225	94	62	215	76	36	40	1.247058824	0	0	0	1	1	1	1	1	1	0	0	0.69	0.72	0
jgi|SerlaS7_3_2|66796|e_gw1.57.22.1	0.25872144	-6.453202	-0.507202	.	.	.	.	.	0	.	0	.	0	.	0	0.009	0	0	0.09	0	0	121912.06	1114	27	8.9207	12	367	630	293	103	561	238	140	98	0.893617021	.	.	.	0	0	0	0	0	0	0	0	0	0.04	0
jgi|SerlaS7_3_2|104762|estExt_Genewise1Plus.C_41819	0.25732368	-1.6460715	3.2999285	.	.	.	reduced_virulence,unaffected_pathogenicity	PHI:7231,PHI:7259,PHI:105,PHI:9057,PHI:2843,PHI:3601,PHI:228,PHI:3600,PHI:7565	0	.	0	.	0	.	0	0.009	1	1	0.89	1	0	68030.74	646	-27	4.0677	8	256	417	204	64	366	85	30	55	0.81875	0	1	0	1	1	1	1	1	1	1	0	9.61	14.32	0
jgi|SerlaS7_3_2|114391|estExt_Genewise1Plus.C_140437	0.25666642	0.1703635	5.1163635	.	.	.	reduced_virulence	PHI:2058	0	.	0	.	0	.	0	0.009	1	1	0.07	0	0	93625.22	847	4.5	7.14	4	281	433	253	73	409	237	124	113	1.193548387	1	0	0	1	1	1	1	1	1	0	0	8.64	8.67	0
jgi|SerlaS7_3_2|154759|fgenesh1_pg.11_#_344	0.2529264	5.0049485	5.9509485	.	.	.	reduced_virulence,loss_of_pathogenicity	PHI:6739,PHI:526,PHI:1071	0	.	0	.	0	GH31	0	0.009	1	1	0.65	0	0	99054.01	895	-39.5	4.3418	7	288	522	241	125	506	171	70	101	1.052910053	0	0	0	1	1	1	1	1	1	0	0	0.13	0.19	0
jgi|SerlaS7_3_2|150964|fgenesh1_pg.4_#_336	0.252877	1.057184	5.983184	.	.	.	.	.	0	.	0	.	0	.	0.003	0.176	1	1	0.64	0	0	26220.02	244	-3.5	4.7707	8	101	167	59	21	122	43	20	23	0.830188679	0	0	0	1	1	1	1	1	1	0	0	0.32	0.35	0
jgi|SerlaS7_3_2|116988|estExt_Genewise1Plus.C_270058	0.24940836	-1.1913775	3.5986225	.	.	.	reduced_virulence	PHI:6124,PHI:5750	0	.	0	.	0	.	0	0.035	1	1	0.87	1	0	45397.37	421	-17	4.0863	0	150	269	130	52	235	53	19	34	1.138297872	0	0	0	1	1	1	1	1	1	1	0	2	4.01	0
jgi|SerlaS7_3_2|85086|estExt_Genewise1.C_40056	0.24737462	-0.352804	5.587196	.	.	.	.	.	0	.	0	.	0	.	0	0.01	1	1	0	0	0	50177.92	451	-22.5	4.6564	12	135	223	124	43	220	145	65	80	0.943820225	0	0	0	1	1	1	1	1	1	0	0	0.14	0.14	0
jgi|SerlaS7_3_2|182204|estExt_fgenesh1_kg.C_71127	0.24550655	5.9158985	5.0138985	.	.	.	reduced_virulence,loss_of_pathogenicity	PHI:6746,PHI:6986,PHI:5394	0	.	0	.	0	.	0	0.317	1	1	0.02	0	0	41765.19	372	-2	6.2698	9	108	176	92	49	196	111	58	53	1.106666667	1	0	0	1	1	1	1	1	1	0	1	19.31	19.31	0.869565217
jgi|SerlaS7_3_2|105567|estExt_Genewise1Plus.C_50928	0.24499309	-8.8593515	-3.4653515	.	.	.	.	.	0	.	0	.	0	.	0	0.101	0	1	0.84	0	1	13202.18	132	-4	3.6382	8	69	95	47	7	81	6	1	5	0.64516129	0	0	0	1	1	1	1	0	1	0	2	23.38	41.89	0.695652174
jgi|SerlaS7_3_2|192111|estExt_fgenesh1_kg.C_690003	0.24473955	-5.1024165	-0.4704165	.	.	.	.	.	0	.	0	.	0	.	0.118	0.11	0	0	0.41	0	0	8029.13	74	4	11.3039	1	32	45	16	3	36	16	10	6	0.571428571	.	.	.	0	0	0	0	0	0	0	0	0	0	0
jgi|SerlaS7_3_2|191343|estExt_fgenesh1_kg.C_350027	0.24353524	-0.6440555	5.3019445	.	.	.	.	.	0	.	0	.	0	CE2,CE3	0	0.009	1	1	0.57	0	0	41715.35	373	-25	4.0327	1	114	205	105	62	218	65	22	43	1.047058824	0	0	0	1	1	1	1	1	1	0	0	2.06	2.25	0
jgi|SerlaS7_3_2|172869|estExt_fgenesh1_pm.C_310012	0.2414856	-6.1033545	-0.3913545	.	.	.	.	.	0	.	0	.	0	.	0	0.048	0	0	0.9	0	0	42202.35	392	-24	3.8408	1	143	248	110	49	214	52	15	37	1.056818182	.	.	.	0	0	0	0	0	0	0	0	0	2.53	0
jgi|SerlaS7_3_2|69239|Genemark.1376_g	0.23943286	0.908913	5.854913	.	.	.	reduced_virulence,unaffected_pathogenicity	PHI:6121,PHI:2032,PHI:541	0	.	0	.	0	CE10	0	0.009	1	1	0.55	0	0	61036.71	574	-15.5	4.4949	7	213	356	171	65	344	86	37	49	0.732026144	0	0	0	1	1	1	1	1	1	0	0	1.82	2.12	0
jgi|SerlaS7_3_2|106834|estExt_Genewise1Plus.C_60848	0.23943286	0.1480405	5.9740405	.	.	.	.	.	0	.	0	.	0	GH92	0	0.029	1	1	0.72	0	0	90905.46	828	-32	4.3247	12	287	487	205	113	448	145	59	86	1.150837989	0	0	0	1	1	1	1	1	1	0	0	0.22	0.39	0
jgi|SerlaS7_3_2|110925|estExt_Genewise1Plus.C_90923	0.23943286	-0.2283915	5.7176085	.	.	.	.	.	0	.	0	.	0	GH30_7,GH30_1,GH30_2,GH30,GH59,GH30_9,GH30_8,GH30_3	0	0.009	1	1	0.71	0	0	54084.05	499	-22.5	3.9828	5	188	303	136	65	282	65	22	43	1.027272727	0	0	0	1	1	1	1	0	1	0	0	0.11	1.86	0
jgi|SerlaS7_3_2|159669|estExt_fgenesh1_pg.C_50415	0.23943286	0.9102195	5.8562195	.	.	.	reduced_virulence,unaffected_pathogenicity	PHI:6121,PHI:2032,PHI:541	0	.	0	.	0	CE10	0	0.009	1	1	0.64	0	0	61688.2	570	-18	4.386	4	194	331	169	75	342	93	39	54	0.854166667	0	1	0	1	1	1	1	1	1	0	0	0.75	0.75	0
jgi|SerlaS7_3_2|160777|estExt_fgenesh1_pg.C_70494	0.23943286	0.8946925	5.8406925	.	.	.	reduced_virulence,unaffected_pathogenicity	PHI:6121,PHI:2032,PHI:541	0	.	0	.	0	CE1,CE10	0	0.009	1	1	0.72	0	0	59577.73	550	-20.5	4.3485	5	184	332	158	74	317	83	34	49	1.032786885	0	0	0	1	1	1	1	1	1	0	0	2.9	2.95	0
jgi|SerlaS7_3_2|172752|estExt_fgenesh1_pm.C_280054	0.23943286	0.044498	5.990498	.	.	.	.	.	0	.	0	.	0	GH78	0	0.009	1	1	0.73	0	0	71374.49	664	-21	4.2656	1	253	407	189	81	371	86	34	52	0.947019868	0	0	0	1	1	1	1	1	1	0	0	0.03	0.05	0
jgi|SerlaS7_3_2|115517|estExt_Genewise1Plus.C_170429	0.23943286	-0.1045	5.8415	.	.	.	.	.	0	.	0	.	0	GH71	0	0.009	1	1	0.7	0	0	46807.73	425	-21.5	3.9868	2	151	255	119	67	241	62	21	41	1.225806452	0	0	0	1	1	1	1	1	1	0	0	0.15	0.45	0
jgi|SerlaS7_3_2|78192|Genemark.10329_g	0.23943286	0.9472655	5.8872655	.	.	.	reduced_virulence,unaffected_pathogenicity	PHI:9144,PHI:6121,PHI:2032,PHI:541	0	.	0	.	0	CE10	0	0.01	1	1	0.48	0	0	58908.41	544	-12	4.6148	6	178	319	154	63	319	87	39	48	0.940298507	0	0	0	1	1	1	1	1	1	0	0	2.17	2.57	0
jgi|SerlaS7_3_2|78246|Genemark.10383_g	0.23943286	0.94504	5.88504	.	.	.	reduced_virulence,unaffected_pathogenicity	PHI:9144,PHI:6121,PHI:2032,PHI:541	0	.	0	.	0	CE10	0	0.01	1	1	0.42	0	0	58964.44	543	-14	4.5199	6	177	318	154	63	316	87	38	49	0.969230769	0	0	0	1	1	1	1	1	1	0	0	1.5	2.36	0
jgi|SerlaS7_3_2|159274|estExt_fgenesh1_pg.C_40592	0.23943286	-0.046056	5.899944	.	.	.	unaffected_pathogenicity	PHI:716	0	.	0	.	0	AA7	0	0.009	1	1	0.63	0	0	64746.7	605	-19.5	4.2783	8	225	358	196	69	358	74	29	45	0.918918919	0	0	0	1	1	1	1	1	1	0	0	0.28	5.34	0
jgi|SerlaS7_3_2|109200|estExt_Genewise1Plus.C_80291	0.23943286	0.990553	5.936553	.	.	.	reduced_virulence,unaffected_pathogenicity	PHI:9144,PHI:6121,PHI:2032,PHI:541	0	.	0	.	0	CE10	0	0.009	1	1	0.62	0	0	58950.36	546	-28.5	3.9533	5	182	319	165	61	324	79	26	53	0.884615385	0	1	0	1	1	1	1	1	1	0	0	0.28	0.34	0
jgi|SerlaS7_3_2|153271|fgenesh1_pg.8_#_210	0.23943286	-0.0152135	5.9307865	.	.	.	.	.	0	.	0	.	0	.	0	0.009	1	1	0.55	0	0	68902.51	648	-25.5	4.3416	5	229	402	211	59	366	105	43	62	0.813793103	0	0	0	1	1	1	1	1	1	0	0	2.2	2.66	0
jgi|SerlaS7_3_2|103008|estExt_Genewise1Plus.C_30885	0.23943286	5.039686	5.985686	.	.	.	unaffected_pathogenicity,loss_of_pathogenicity	PHI:24,PHI:191	0	.	0	.	0	GH3	0	0.009	1	1	0.65	0	0	92195.99	859	-40.5	4.1833	5	308	527	247	99	503	140	53	87	0.807174888	0	0	0	1	1	1	1	1	1	0	0	2.44	3.04	0
jgi|SerlaS7_3_2|90445|estExt_Genewise1.C_71059	0.23943286	0.9169685	5.8629685	.	.	.	reduced_virulence,unaffected_pathogenicity	PHI:6121,PHI:2032,PHI:541	0	.	0	.	0	CE1,CE10	0	0.009	1	1	0.65	0	0	58067.98	535	-26	4.0621	7	181	309	156	67	316	78	27	51	0.984375	0	0	0	1	1	1	1	1	1	0	0	0.24	0.9	0
jgi|SerlaS7_3_2|70872|Genemark.3009_g	0.23652393	0.1226265	5.8586265	.	.	.	.	.	0	.	0	.	0	GH92	0	0.044	1	1	0.37	0	0	84435.23	766	-44.5	4.1843	5	255	437	195	105	415	152	57	95	1.066666667	0	0	0	1	1	1	1	1	1	0	0	0	0.08	0
jgi|SerlaS7_3_2|183777|estExt_fgenesh1_kg.C_90104	0.23225586	5.4039145	4.8999145	.	.	.	.	.	0	.	0	.	0	.	0.362	0.722	1	1	0.11	0	0	22600.73	201	2.5	7.8641	2	63	98	56	21	97	44	24	20	1.548387097	0	0	0	1	1	1	1	1	1	0	0	0.05	0.05	0
jgi|SerlaS7_3_2|188091|estExt_fgenesh1_kg.C_150064	0.23217016	0.250637	5.070637	.	.	.	reduced_virulence	PHI:4231	0	.	0	.	0	.	0	0.03	1	1	0.77	0	0	39709.58	389	-5.5	4.4777	0	173	254	137	24	214	26	11	15	0.857142857	0	1	0	1	1	1	1	0	1	0	0	6.8	6.99	0
jgi|SerlaS7_3_2|99462|estExt_Genewise1.C_350015	0.23065428	-3.178823	2.767177	.	.	.	.	.	0	.	0	.	0	GH79	0	0.009	1	1	0.93	1	0	69821.14	662	-13	4.5393	5	252	416	200	74	390	71	31	40	0.820809249	0	0	0	1	1	1	1	1	1	1	1	6.65	31.43	0
jgi|SerlaS7_3_2|189230|estExt_fgenesh1_kg.C_180018	0.22808239	-0.018214	5.951786	.	.	.	.	.	0	.	0	.	0	.	0	0.005	1	1	0.69	0	0	18517.45	188	-4.5	4.152	0	107	138	65	12	97	14	5	9	0.68	0	0	0	1	1	1	1	1	1	0	0	1.35	1.37	0
jgi|SerlaS7_3_2|188173|estExt_fgenesh1_kg.C_150151	0.22512394	-2.7125315	-4.1225315	.	.	.	.	.	0	.	0	.	0	.	1	0.235	0	1	0.37	0	1	25192.02	248	5.5	9.9715	1	94	151	130	11	169	31	19	12	0.579710145	0	0	0	1	1	1	1	1	1	3	4	18.53	83.87	0.652173913
jgi|SerlaS7_3_2|161880|estExt_fgenesh1_pg.C_100274	0.22171813	0.866315	5.806315	.	.	.	reduced_virulence,unaffected_pathogenicity	PHI:9075,PHI:552,PHI:2920,PHI:9058,PHI:9074,PHI:1011,PHI:712,PHI:3991,PHI:397,PHI:3919,PHI:2921	0	.	0	.	0	AA1_1,AA1_3,AA1_2	0	0.01	1	1	0.29	0	0	57748.76	528	-10.5	5.4458	7	163	306	148	67	291	102	51	51	1.026785714	0	0	0	1	1	1	1	1	1	0	0	7.19	7.2	0
jgi|SerlaS7_3_2|162811|estExt_fgenesh1_pg.C_140045	0.2116198	0.219616	5.943616	.	.	.	.	.	0	.	0	.	0	GH30_7,GH30_5,GH30_1,GH30_2,GH30,GH59,GH30_9,GH30_8,GH30_3	0	0.046	1	1	0.67	0	0	52877.5	493	-23.5	3.9835	5	195	307	131	58	267	68	23	45	1.019607843	0	0	0	1	1	1	1	1	1	0	0	0.09	1.14	0
jgi|SerlaS7_3_2|163464|estExt_fgenesh1_pg.C_180134	0.20638648	-3.9632075	-0.5012075	.	.	.	.	.	0	.	0	.	0	.	0.009	0.414	0	0	0.46	0	0	36690.81	346	-3	5.8602	5	117	198	123	34	205	73	37	36	0.869565217	.	.	.	0	0	0	0	0	0	0	0	0	0.05	0
jgi|SerlaS7_3_2|79421|Genemark.11558_g	0.20638648	-4.0450765	-0.3730765	.	.	.	.	.	0	.	0	.	0	.	0.001	0.387	0	0	0.88	0	0	36598.27	336	-4	4.9469	5	112	195	96	35	179	61	29	32	1.55	.	.	.	0	0	0	0	0	0	0	0	0.04	0.33	0
jgi|SerlaS7_3_2|109819|estExt_Genewise1Plus.C_81099	0.2063181	0.014763	5.846763	.	.	.	.	.	0	.	0	.	0	GH5_31,GH5_7,GH5_46,GH5_41,GH5,GH5_1,GH5_8	0	0.028	1	1	0.7	0	0	39675.91	364	-14	4.3701	4	132	202	106	47	193	60	25	35	0.987179487	0	0	0	1	1	1	1	1	1	0	0	1.2	1.2	0
jgi|SerlaS7_3_2|170704|estExt_fgenesh1_pm.C_110343	0.20287463	5.69925	5.97925	.	.	.	effector_(plant_avirulence_determinant),increased_virulence_(hypervirulence),reduced_virulence,unaffected_pathogenicity	PHI:2118,PHI:695,PHI:9428,PHI:3127,PHI:3221,PHI:3167,PHI:3209,PHI:3164,PHI:6417,PHI:5103,PHI:5540	1	MoMSP1	1	PF07249	0	.	0.001	0.119	1	1	0.77	0	0	14581.5	143	-3	4.1408	4	68	97	53	12	89	11	4	7	0.738095238	0	1	0	1	1	1	1	1	1	0	0	17.1	27.05	0
jgi|SerlaS7_3_2|159460|estExt_fgenesh1_pg.C_50170	0.19907697	0.1384495	5.8744495	.	.	.	.	.	0	.	0	.	0	.	0	0.044	1	1	0.63	0	0	69707.3	640	-35.5	4.1376	11	227	378	166	88	365	112	41	71	1	0	0	0	1	1	1	1	1	1	0	0	9.58	9.61	0
jgi|SerlaS7_3_2|71753|Genemark.3890_g	0.19907697	0.218482	5.954482	.	.	.	.	.	0	.	0	.	0	.	0	0.044	1	1	0.61	0	0	69772.37	643	-36.5	4.1154	11	230	384	167	86	368	111	40	71	0.935483871	0	0	0	1	1	1	1	1	1	0	0	12.26	12.3	0
jgi|SerlaS7_3_2|79355|Genemark.11492_g	0.19543234	-8.629352	-3.457352	.	.	.	.	.	0	.	0	.	0	.	0.001	0.137	0	1	0.81	0	1	8140.67	83	0	5.842	6	43	60	37	5	65	4	2	2	0.352941176	0	0	0	1	1	1	1	0	1	0	2	40.06	47.53	0.652173913
jgi|SerlaS7_3_2|79354|Genemark.11491_g	0.19543234	-9.0192005	-3.7812005	.	.	.	.	.	0	.	0	.	0	.	0.001	0.126	0	1	0.81	0	1	8022.54	83	2	7.9241	6	44	63	38	6	67	2	2	0	0.371428571	0	0	0	1	1	1	1	0	1	0	3	40.67	59.49	0.739130435
jgi|SerlaS7_3_2|133897|fgenesh1_kg.5_#_474_#_1195_2_CFOT_CFPN	0.19543234	-9.042351	-3.750351	.	.	.	.	.	0	.	0	.	0	.	0	0.118	0	1	0.8	0	1	7925.46	83	1	7.47	6	46	62	38	5	68	1	1	0	0.324324324	0	0	0	1	1	1	1	0	1	0	2	44.02	59.73	0.652173913
jgi|SerlaS7_3_2|107546|estExt_Genewise1Plus.C_61730	0.19438045	-0.0761825	5.8698175	.	.	.	.	.	0	.	0	.	0	GH2	0	0.009	1	1	0.49	0	0	104116.96	939	-53.5	3.9924	4	298	534	268	130	530	145	48	97	1.092783505	0	0	0	1	1	1	1	1	1	0	0	2.22	2.23	0
jgi|SerlaS7_3_2|77415|Genemark.9552_g	0.19438045	-0.2169045	5.7290955	.	.	.	.	.	0	.	0	.	0	GH115	0	0.009	1	1	0.57	0	0	112446.96	1014	-54	4.1357	5	315	576	280	139	585	175	64	111	1.072072072	0	0	0	1	0	1	1	1	1	0	0	4.09	4.13	0
jgi|SerlaS7_3_2|102799|estExt_Genewise1Plus.C_30637	0.19299455	-0.1253515	5.5266485	.	.	.	.	.	0	.	0	.	0	.	0	0.058	1	1	0.23	0	0	41252.96	369	-7.5	4.9756	4	105	191	107	41	200	86	41	45	1.052631579	0	0	0	1	1	1	1	1	1	0	0	0.6	0.6	0
jgi|SerlaS7_3_2|19444|gw1.1277.1.1	0.1914497	5.1926585	0.3026585	.	.	.	.	.	0	.	0	.	0	.	0.989	0.826	0	0	0.61	0	0	7440.48	69	1.5	7.2417	2	23	38	22	8	39	15	9	6	1.133333333	.	.	.	0	0	0	0	0	0	0	0	0.05	0.05	0
jgi|SerlaS7_3_2|175870|estExt_fgenesh1_kg.C_21368	0.18966985	5.1891045	5.9911045	.	.	.	.	.	0	.	1	PF03330	0	.	0	0.033	1	1	0.69	0	0	29064.22	285	4.5	7.9692	6	138	209	80	22	150	33	20	13	0.535714286	1	1	1	1	1	1	1	1	1	0	0	13.01	13.02	0
jgi|SerlaS7_3_2|177236|estExt_fgenesh1_kg.C_40608	0.18831491	-6.087622	-0.507622	.	.	.	.	.	0	.	0	.	0	.	0	0.07	0	0	0.22	0	0	38022.19	369	2	6.7853	0	143	248	104	18	190	88	48	40	0.346774194	.	.	.	0	0	0	0	0	0	0	0	0	0	0
jgi|SerlaS7_3_2|172618|estExt_fgenesh1_pm.C_260023	0.18773419	8.332503	5.074503	.	.	.	.	.	0	.	0	.	0	.	0.934	0.609	1	1	0.36	0	0	6314.21	58	-3	4.4237	2	17	32	22	4	33	12	5	7	0.615384615	0	0	0	1	1	0	1	0	1	0	0	0.26	0.26	0
jgi|SerlaS7_3_2|183618|estExt_fgenesh1_kg.C_81205	0.18589291	-0.3958345	5.5501655	.	.	.	.	.	0	.	0	.	0	.	0	0.009	1	1	0.35	0	0	62370.98	555	-18.5	4.7791	6	159	291	158	81	309	132	61	71	1.042016807	0	0	0	1	1	1	1	1	1	0	0	9.08	9.18	0
jgi|SerlaS7_3_2|176518|estExt_fgenesh1_kg.C_30643	0.1843933	5.4888935	0.0348935	.	.	.	.	.	0	.	0	.	0	.	1	0.909	0	0	0.41	0	0	10203.5	91	4.5	8.6419	5	35	49	18	9	48	19	12	7	0.95	.	.	.	0	0	0	0	0	0	0	0	0.01	0.01	0
jgi|SerlaS7_3_2|192456|estExt_fgenesh1_kg.C_7310001	0.1843933	5.385818	0.039818	.	.	.	.	.	0	.	0	.	0	.	0.998	0.893	0	0	0.68	0	0	9517.84	87	1	7.5249	5	30	51	15	6	45	19	10	9	0.952380952	.	.	.	0	0	0	0	0	0	0	0	0.01	0.01	0
jgi|SerlaS7_3_2|162482|estExt_fgenesh1_pg.C_120240	0.18218973	-0.441808	5.474192	.	.	.	.	.	0	.	0	.	0	.	0	0.014	1	1	0.22	0	0	48653.31	430	11	7.5323	5	110	223	123	62	222	119	71	48	1.38028169	1	0	0	1	0	1	1	1	1	0	0	9.34	12.13	0
jgi|SerlaS7_3_2|124745|fgenesh1_pm.10_#_383	0.1811186	0.5509	5.4969	.	.	.	reduced_virulence	PHI:323	0	.	0	.	0	GH5_47,GH5_49,GH5_22,GH5_39,GH5_50,GH5_46,GH5_14,GH5,GH5_9,GH5_38,GH5_44,GH5_15,GH5_45,GH5_54	0	0.009	1	1	0.73	0	0	51851.29	467	-24	4.0568	6	153	258	141	69	276	69	24	45	1.029411765	0	0	0	1	1	1	1	0	1	0	0	0.83	0.84	0
jgi|SerlaS7_3_2|111713|estExt_Genewise1Plus.C_100759	0.1796127	0.812152	5.758152	.	.	.	reduced_virulence,unaffected_pathogenicity	PHI:9075,PHI:552,PHI:2920,PHI:9058,PHI:9074,PHI:712,PHI:3991,PHI:2700,PHI:397,PHI:3919,PHI:2921,PHI:1011,PHI:48	0	.	0	.	0	AA1_1,AA1_3,AA1_2	0	0.009	1	1	0.55	0	0	57950.03	523	-16.5	4.9558	7	139	298	152	76	305	111	53	58	0.991735537	0	0	0	1	1	1	1	1	1	0	0	1.44	1.45	0
jgi|SerlaS7_3_2|107923|estExt_Genewise1Plus.C_70318	0.1796127	1.059051	5.933051	.	.	.	reduced_virulence,unaffected_pathogenicity	PHI:9075,PHI:552,PHI:2920,PHI:9058,PHI:9074,PHI:2700,PHI:397,PHI:3919,PHI:2921,PHI:1011,PHI:48	0	.	0	.	0	AA1_1,AA1_3,AA1_2	0	0.021	1	1	0.46	0	0	57341.89	535	-3	6.2455	5	178	319	174	66	313	91	49	42	0.930232558	0	1	0	1	1	1	1	1	1	0	0	0.94	0.95	0
jgi|SerlaS7_3_2|77706|Genemark.9843_g	0.1796127	0.988327	5.934327	.	.	.	reduced_virulence	PHI:6739	0	.	0	.	0	GH31	0	0.009	1	1	0.41	0	0	89166.51	815	-36.5	4.3594	8	278	463	228	113	477	147	60	87	0.848484848	1	0	0	1	1	1	1	1	1	0	0	0.33	0.38	0
jgi|SerlaS7_3_2|176339|estExt_fgenesh1_kg.C_30452	0.1796127	-0.8014185	5.1445815	.	.	.	.	.	0	.	0	.	0	.	0	0.009	1	1	0.73	0	0	57067.75	521	-15.5	4.5544	7	179	297	148	75	302	93	41	52	0.952380952	.	.	.	1	1	1	0	1	1	0	0	0.22	0.24	0
jgi|SerlaS7_3_2|178361|estExt_fgenesh1_kg.C_50020	0.1796127	0.2729725	5.9969725	.	.	.	.	.	0	.	0	.	0	.	0	0.046	1	1	0.72	0	0	77006.82	719	-17	4.7295	7	265	437	202	81	400	124	57	67	0.860465116	0	0	1	1	1	1	1	1	1	0	0	0.55	0.58	0
jgi|SerlaS7_3_2|159455|estExt_fgenesh1_pg.C_50164	0.17723528	0.1675735	5.9875735	.	.	.	.	.	0	.	0	.	0	.	0	0.03	1	1	0.87	0	0	65247.11	625	-20.5	4.4165	10	256	411	182	72	361	90	38	52	0.805882353	0	0	0	1	1	1	1	1	1	0	1	19.29	19.57	0.608695652
jgi|SerlaS7_3_2|145862|fgenesh1_kg.20_#_196_#_0_0_FUV197G01C7PEZ_CFOT_CFPN	0.17640036	5.6211285	-0.2168715	.	.	.	.	.	0	.	0	.	0	.	1	0.973	0	0	0.46	0	0	9322.96	83	5	8.5073	8	28	45	18	8	49	17	11	6	1.166666667	.	.	.	0	0	0	0	0	0	0	0	0	0	0
jgi|SerlaS7_3_2|96288|estExt_Genewise1.C_140435	0.16656156	-2.892758	2.933242	.	.	.	.	.	0	.	0	.	0	.	0	0.029	1	1	0.16	1	0	77846.14	695	5	7.3113	3	235	354	174	87	333	211	111	100	0.986486486	0	0	0	1	1	1	1	1	1	1	0	0.06	7.68	0
jgi|SerlaS7_3_2|18528|gw1.22.90.1	0.16624951	5.975626	5.999626	.	.	.	.	.	0	.	0	.	0	.	0.484	0.512	1	1	0.4	0	0	8313.59	75	2	9.7431	0	21	37	28	7	45	10	6	4	1.125	0	0	0	1	1	1	1	1	1	0	0	1.6	1.61	0
jgi|SerlaS7_3_2|163994|estExt_fgenesh1_pg.C_290019	0.16227414	-3.1437	2.7843	.	.	.	unaffected_pathogenicity	PHI:697	0	.	0	.	0	.	0	0.012	1	1	0.87	1	0	48812.25	466	-5	4.6214	7	186	300	145	46	280	40	18	22	0.89380531	0	0	0	1	1	1	1	1	1	1	0	11.28	36.12	0
jgi|SerlaS7_3_2|187733|estExt_fgenesh1_kg.C_140097	0.15844777	-4.1060955	-0.4940955	.	.	.	.	.	0	.	0	.	0	.	0.089	0.309	0	0	0.27	0	0	29795.77	271	-3.5	6.0227	4	89	150	87	34	153	67	35	32	0.612903226	.	.	.	0	0	0	0	0	0	0	0	0	0	0
jgi|SerlaS7_3_2|74118|Genemark.6255_g	0.15697156	1.2264455	5.9624455	.	.	.	reduced_virulence,unaffected_pathogenicity	PHI:9144,PHI:6121,PHI:2032,PHI:541	0	.	0	.	0	CE10	0	0.044	1	1	0.63	0	0	60664.06	555	-19	4.4062	9	176	318	144	67	316	95	40	55	0.9921875	0	0	0	1	1	1	1	1	1	0	0	4.41	4.41	0
jgi|SerlaS7_3_2|110899|estExt_Genewise1Plus.C_90894	0.15697156	0.3841915	5.9881915	.	.	.	unaffected_pathogenicity	PHI:716	0	.	0	.	0	AA7	0	0.066	1	1	0.62	0	0	61615.35	571	-20.5	4.416	9	216	345	158	81	332	91	38	53	0.811188811	0	0	0	1	1	1	1	1	1	0	0	0.02	0.26	0
jgi|SerlaS7_3_2|181885|estExt_fgenesh1_kg.C_70790	0.15689796	-2.375979	2.532021	.	.	.	.	.	0	.	0	.	0	.	0	0.182	1	1	0.7	1	0	35605.42	327	-7.5	4.9981	3	119	190	91	48	172	52	25	27	1.030769231	0	0	0	1	1	1	1	1	1	1	0	11.96	19.16	0
jgi|SerlaS7_3_2|110351|estExt_Genewise1Plus.C_90207	0.15667026	-0.1398565	5.8061435	.	.	.	unaffected_pathogenicity	PHI:716	0	.	0	.	0	AA7	0	0.009	1	1	0.57	0	0	60718.99	556	-18	4.3789	10	199	329	156	75	317	77	32	45	0.965217391	0	1	0	1	1	1	1	1	1	0	0	0	0.54	0
jgi|SerlaS7_3_2|72149|Genemark.4286_g	0.15354034	0.9467245	5.6827245	.	.	.	reduced_virulence,unaffected_pathogenicity	PHI:115,PHI:4880,PHI:181,PHI:4879,PHI:114,PHI:88,PHI:2343	0	.	0	.	0	GH28	0	0.044	1	1	0.69	0	0	50535.54	461	-13.5	4.5063	11	147	284	124	52	261	85	37	48	1	0	1	1	1	1	1	1	0	1	0	0	12.07	12.08	0
jgi|SerlaS7_3_2|173267|estExt_fgenesh1_pm.C_540005	0.15351215	4.985641	5.999641	.	.	.	.	.	0	.	0	.	0	.	0.586	0.245	1	1	0.11	0	0	10620.99	95	-11.5	3.8919	3	25	49	33	8	52	25	7	18	1.529411765	0	0	0	1	1	1	1	1	1	0	1	22.28	22.28	0.869565217
jgi|SerlaS7_3_2|174702|estExt_fgenesh1_kg.C_20126	0.15106149	0.671323	-0.444677	.	.	.	.	.	0	.	0	.	0	.	0.63	0.556	0	0	0.23	0	0	30522.38	277	-0.5	6.4096	3	86	160	78	36	148	70	37	33	0.965517241	.	.	.	0	0	0	0	0	0	0	0	0.03	0.03	0
jgi|SerlaS7_3_2|93143|estExt_Genewise1.C_100223	0.15106149	-4.309154	-0.499154	.	.	.	.	.	0	.	0	.	0	.	0.028	0.337	0	0	0.26	0	0	32725.07	304	-5	5.6927	4	98	175	97	38	179	67	34	33	0.844155844	.	.	.	0	0	0	0	0	0	0	0	0.02	0.02	0
jgi|SerlaS7_3_2|178372|estExt_fgenesh1_kg.C_50031	0.149704	-3.457493	-0.421493	.	.	.	.	.	0	.	0	.	0	.	0	0.494	0	0	0.75	0	0	40131.72	370	0	6.4992	1	118	211	101	62	219	83	45	38	1.092783505	.	.	.	0	0	0	0	0	0	0	0	0.11	0.16	0
jgi|SerlaS7_3_2|142965|fgenesh1_kg.13_#_39_#_14997_1_CFOT_CFPN	0.14321129	0.2905965	5.9845965	.	.	.	.	.	0	.	0	.	0	.	0.011	0.04	1	1	0.37	0	0	6563.77	60	1	7.1585	1	17	32	27	10	47	4	3	1	0.388888889	0	0	0	1	1	1	1	1	1	0	1	22.44	22.44	0.695652174
jgi|SerlaS7_3_2|118164|estExt_Genewise1Plus.C_580006	0.14186443	0.812548	5.758548	.	.	.	reduced_virulence,unaffected_pathogenicity	PHI:6121,PHI:2032	0	.	0	.	0	CE10	0	0.009	1	1	0.71	0	0	74187.94	682	-42	3.9796	13	233	400	203	93	407	114	38	76	0.969135802	0	0	0	1	1	1	1	1	1	0	0	6.62	6.64	0
jgi|SerlaS7_3_2|120275|fgenesh1_pm.4_#_185	0.13938841	-1.581114	-0.507114	.	.	.	lethal,increased_virulence_(hypervirulence),reduced_virulence,unaffected_pathogenicity,loss_of_pathogenicity	PHI:3866,PHI:7511,PHI:9460,PHI:2312,PHI:8929,PHI:4077,PHI:2247,PHI:2844,PHI:8927,PHI:2269,PHI:784,PHI:2837,PHI:7485,PHI:2835,PHI:6956,PHI:2836,PHI:2022,PHI:685,PHI:7696,PHI:6957,PHI:2802,PHI:5271,PHI:5272,PHI:59,PHI:5440,PHI:3301	0	.	0	.	0	.	0.273	0.548	0	0	0.42	0	0	31072.45	290	-1.5	5.7884	5	102	167	95	24	170	64	32	32	0.830985915	.	.	.	0	0	0	0	0	0	0	0	0	0.32	0
jgi|SerlaS7_3_2|112583|estExt_Genewise1Plus.C_110807	0.13938841	-3.3294645	-0.5014645	.	.	.	reduced_virulence,unaffected_pathogenicity	PHI:728,PHI:730,PHI:726,PHI:724,PHI:9265,PHI:718,PHI:729	0	.	0	.	0	.	0.022	0.34	0	0	0.47	0	0	33074.08	313	-7	4.9145	5	121	188	98	29	173	74	35	39	0.85	.	.	.	0	0	0	0	0	0	0	0	0.11	0.11	0
jgi|SerlaS7_3_2|146633|fgenesh1_kg.26_#_33_#_0_0_FUV197G02IW6H2_CFOT_CFPN	0.1379605	6.063692	0.483692	.	.	.	.	.	0	.	0	.	0	.	1	0.93	0	0	0.84	0	0	6504.37	65	1.5	7.2476	15	38	51	8	1	35	12	7	5	0.75	.	.	.	0	0	0	0	0	0	0	0	0	0	0
jgi|SerlaS7_3_2|149300|fgenesh1_pg.1_#_521	0.13793258	6.8858775	5.8478775	.	.	.	.	.	0	.	0	.	0	.	0.653	0.52	1	1	0.47	0	0	15204.51	135	3	7.348	5	40	64	41	19	72	30	18	12	1.777777778	0	0	0	1	1	1	1	1	1	0	1	21.66	21.67	0.869565217
jgi|SerlaS7_3_2|165554|estExt_fgenesh1_pm.C_20626	0.13238601	5.616356	0.888356	.	.	.	.	.	0	.	0	.	0	.	0.93	0.858	1	1	0.05	1	0	16416.96	149	2.5	7.7031	4	45	80	39	11	80	34	19	15	1.0625	.	.	.	1	1	0	0	0	0	1	0	11.02	11.64	0
jgi|SerlaS7_3_2|176515|estExt_fgenesh1_kg.C_30640	0.13210532	-0.72395	4.97605	.	.	.	.	.	0	.	0	.	0	.	0	0.05	1	1	0.82	0	0	32824.65	322	-4.5	4.388	10	152	224	101	19	172	26	11	15	0.842857143	0	1	0	1	1	1	1	1	1	0	0	0.03	0.22	0
jgi|SerlaS7_3_2|102151|estExt_Genewise1Plus.C_21208	0.12573577	-0.2407185	5.7052815	.	.	.	.	.	0	.	0	.	0	GH53,GH5	0	0.009	1	1	0.72	0	0	38844.6	362	-26.5	3.7982	2	130	211	116	44	221	54	15	39	0.786516854	0	0	0	1	1	1	1	1	1	0	1	17.37	17.43	0.739130435
jgi|SerlaS7_3_2|132306|fgenesh1_kg.4_#_660_#_5_3201_CFOT_CFPN	0.12573577	0.140839	5.912839	.	.	.	.	.	0	.	0	.	0	GH128	0	0.038	1	1	0.6	0	0	36774.14	344	-11.5	4.1698	3	126	214	93	44	208	37	14	23	0.59	0	1	0	1	1	1	1	1	1	0	1	18.47	18.94	1
jgi|SerlaS7_3_2|60728|e_gw1.12.717.1	0.124390796	5.0019655	5.9119655	.	.	.	loss_of_pathogenicity	PHI:2081	0	.	1	PF01764	0	.	0	0.015	1	1	0.08	0	0	49082.19	440	-10.5	5.2542	12	134	243	122	60	238	110	54	56	0.898876404	0	0	0	1	1	1	1	1	1	0	0	0.28	0.54	0
jgi|SerlaS7_3_2|79315|Genemark.11452_g	0.12017442	-3.687745	-0.501745	.	.	.	lethal,increased_virulence_(hypervirulence),reduced_virulence,unaffected_pathogenicity,loss_of_pathogenicity	PHI:7511,PHI:9460,PHI:8929,PHI:4077,PHI:2844,PHI:8927,PHI:2269,PHI:784,PHI:7485,PHI:6956,PHI:2022,PHI:685,PHI:7696,PHI:2802,PHI:5271,PHI:5272,PHI:59,PHI:5440,PHI:2312	0	.	0	.	0	.	0.021	0.448	0	0	0.29	0	0	34811.65	327	-1.5	6.1599	2	115	179	114	31	185	68	35	33	0.987341772	.	.	.	0	0	0	0	0	0	0	0	0.73	0.73	0
jgi|SerlaS7_3_2|164089|estExt_fgenesh1_pg.C_320013	0.11712329	5.120539	5.622539	.	.	.	reduced_virulence,unaffected_pathogenicity,loss_of_pathogenicity	PHI:126,PHI:125,PHI:6787,PHI:6809,PHI:73,PHI:6789,PHI:6790,PHI:68,PHI:6793,PHI:6786,PHI:72,PHI:6813,PHI:6811,PHI:6783,PHI:697,PHI:6788,PHI:9400,PHI:6784,PHI:6791,PHI:6792,PHI:6814,PHI:6794,PHI:127,PHI:6808,PHI:6815,PHI:7935,PHI:9401,PHI:6812,PHI:6785,PHI:6816,PHI:6807	0	.	0	.	0	.	0	0.083	1	1	0.65	0	0	48874.04	454	-21	4.1972	3	161	271	119	49	227	76	29	47	1.419753086	0	0	0	1	0	1	1	1	1	0	0	0.04	0.41	0
jgi|SerlaS7_3_2|127569|fgenesh1_pm.33_#_17	0.11680806	2.41836	5.98236	.	.	.	.	.	0	.	0	.	0	.	0.011	0.395	1	1	0.56	0	0	7511.69	64	0.5	6.8881	4	21	31	13	13	37	7	4	3	3.5	0	0	0	1	1	1	1	1	1	0	0	0.86	0.86	0
jgi|SerlaS7_3_2|162366|estExt_fgenesh1_pg.C_120116	0.11658813	0.2768995	5.4188995	.	.	.	.	.	0	.	0	.	0	.	0	0.143	1	1	0.69	0	0	22485.22	209	-16	3.4884	4	80	126	62	32	132	23	4	19	1.02	0	0	0	1	1	1	1	1	1	0	0	16.19	35.79	0
jgi|SerlaS7_3_2|191910|estExt_fgenesh1_kg.C_550002	0.11386977	4.684141	-0.505859	.	.	.	.	.	0	.	0	.	0	.	0.999	0.866	0	0	0.13	0	0	17366.03	165	5	9.8643	1	54	92	58	5	90	44	25	19	0.866666667	.	.	.	0	0	0	0	0	0	0	0	0.13	0.16	0
jgi|SerlaS7_3_2|117045|estExt_Genewise1Plus.C_280005	0.10254879	4.51516	5.46116	.	.	.	increased_virulence_(hypervirulence),reduced_virulence,unaffected_pathogenicity,loss_of_pathogenicity	PHI:242,PHI:322,PHI:1064,PHI:6973,PHI:4627,PHI:7226,PHI:6972,PHI:2172,PHI:650,PHI:2265,PHI:4144,PHI:7121,PHI:130	0	.	0	.	0	GT20	0	0.009	1	1	0.02	0	0	104725.8	942	15	7.7227	13	284	489	282	111	503	231	130	101	1.005154639	1	1	0	1	0	1	1	1	1	0	0	0.06	0.09	0
jgi|SerlaS7_3_2|162724|estExt_fgenesh1_pg.C_130159	0.09975903	-0.011078	5.934922	.	.	.	.	.	0	.	0	.	0	.	0	0.009	1	1	0.49	0	0	59939.7	549	-31	4.004	11	175	321	162	63	323	86	29	57	1.016129032	0	0	0	1	1	1	1	1	1	0	0	0.04	0.07	0
jgi|SerlaS7_3_2|105810|estExt_Genewise1Plus.C_51219	0.09975903	-0.1468705	5.7991295	.	.	.	.	.	0	.	0	.	0	.	0	0.009	1	1	0.69	0	0	52435.57	476	-22	4.2095	11	159	272	130	70	277	76	29	47	1.121495327	0	0	0	1	1	1	1	1	1	0	0	0.82	0.89	0
jgi|SerlaS7_3_2|158471|estExt_fgenesh1_pg.C_30004	0.09347637	7.6495385	5.5135385	.	.	.	.	.	0	.	0	.	0	.	0.892	0.464	1	1	0.29	0	0	23463.27	208	1	6.6238	6	50	97	68	30	117	45	26	19	1.666666667	0	0	0	1	1	1	1	1	1	0	0	0.07	0.67	0
jgi|SerlaS7_3_2|139008|fgenesh1_kg.8_#_1156_#_0_0_FUV197G02JG2BI_CFOT_CFPN	0.093001276	1.517125	5.933125	.	.	.	.	.	0	.	0	.	0	.	0.04	0.224	1	1	0.49	0	0	7951.02	72	2	9.2318	1	27	40	20	7	34	12	7	5	2	0	0	0	1	1	1	1	1	1	0	0	0.17	0.17	0
jgi|SerlaS7_3_2|143612|fgenesh1_kg.14_#_180_#_0_0_FS3H43Z03GK1WP_CFOT_CFPN	0.0923619	4.2334815	5.7094815	.	.	.	.	.	0	.	0	.	0	.	0.333	0.421	1	1	0.43	0	0	5916.88	52	3	8.5172	2	14	23	15	10	33	8	6	2	1.153846154	0	0	0	1	1	1	1	0	1	0	0	0.29	0.29	0
jgi|SerlaS7_3_2|159213|estExt_fgenesh1_pg.C_40517	0.0915851	4.700423	-0.525577	.	.	.	.	.	0	.	0	.	0	.	0.985	0.886	0	0	0.48	0	0	15533.72	143	4	8.4663	4	48	80	43	13	80	31	18	13	0.885714286	.	.	.	0	0	0	0	0	0	0	0	0.33	0.34	0
jgi|SerlaS7_3_2|159520|estExt_fgenesh1_pg.C_50235	0.087938	-2.2905785	2.6494215	.	.	.	reduced_virulence,unaffected_pathogenicity	PHI:697,PHI:7934,PHI:7929,PHI:7930,PHI:17,PHI:480,PHI:7935,PHI:9402,PHI:7928	0	.	0	.	0	.	0	0.01	1	1	0.86	1	0	43393	426	-11	4.2935	2	210	292	132	37	229	52	21	31	0.786407767	0	0	1	1	1	0	1	0	0	1	0	17.71	27.38	0
jgi|SerlaS7_3_2|178477|estExt_fgenesh1_kg.C_50144	0.08415297	8.3971235	3.5911235	.	.	.	.	.	0	.	0	.	0	.	1	0.801	1	1	0.49	0	0	5699.66	54	0	6.4605	3	22	31	20	4	33	12	7	5	0.307692308	.	.	.	0	1	0	0	0	0	0	0	0.18	0.18	0
jgi|SerlaS7_3_2|72135|Genemark.4272_g	0.08239277	-0.6170475	5.3229525	.	.	.	.	.	0	.	0	.	0	GH5_41,GH5_31,GH5,GH5_7	0	0.01	1	1	0.56	0	0	38716.19	355	-20.5	4.0367	5	133	201	115	46	201	58	20	38	1.053333333	0	0	0	1	1	1	1	0	1	0	0	15.99	16.03	0
jgi|SerlaS7_3_2|125346|fgenesh1_pm.13_#_46	0.08151783	-1.385639	-0.439639	.	.	.	unaffected_pathogenicity,loss_of_pathogenicity	PHI:24,PHI:191	0	.	0	.	0	.	0	0.009	0	0	0.83	0	0	58569.32	549	-27.5	4.1431	4	189	335	169	60	319	89	33	56	0.992307692	.	.	.	0	0	0	0	0	0	0	0	0.13	0.33	0
jgi|SerlaS7_3_2|101752|estExt_Genewise1Plus.C_20676	0.07751542	-1.761203	2.698797	.	.	.	reduced_virulence	PHI:6265	0	.	0	.	0	GH16	0	0.09	1	1	0.88	1	0	40840.23	379	-11.5	4.2121	10	157	241	99	49	212	44	17	27	1.094117647	0	0	0	1	1	1	1	1	1	1	0	14.58	61.35	0
jgi|SerlaS7_3_2|187840|estExt_fgenesh1_kg.C_140213	0.074666634	6.14347	5.89747	.	.	.	.	.	0	.	0	.	0	.	0.847	0.194	1	1	0.13	0	0	11612.6	97	7.5	9.5548	4	24	33	28	14	51	25	17	8	1.909090909	0	0	0	1	1	1	1	1	1	0	0	0.12	0.12	0
jgi|SerlaS7_3_2|180185|estExt_fgenesh1_kg.C_60654	0.07442477	4.307345	4.811345	.	.	.	.	.	0	.	0	.	0	.	0.58	0.336	1	1	0.4	0	0	15012.36	136	1.5	7.2099	3	39	75	49	20	87	15	9	6	1.137931034	0	0	0	1	1	1	1	0	1	0	0	0.07	0.76	0
jgi|SerlaS7_3_2|135809|fgenesh1_kg.6_#_1064_#_0_0_FUV197G01C2M59_CFOT_CFPN	0.07345609	-0.287191	4.248809	.	.	.	.	.	0	.	0	.	0	.	0	0.244	1	1	0.41	0	0	7509.96	70	-30	2.5246	6	19	39	19	0	36	30	0	30	0.333333333	.	.	.	1	1	1	0	0	1	0	0	0	0	0
jgi|SerlaS7_3_2|86389|estExt_Genewise1.C_41562	0.07226865	3.370347	-0.497653	.	.	.	reduced_virulence	PHI:4992,PHI:7867	0	.	0	.	0	.	0.819	0.659	0	0	0.32	0	0	25193.9	236	-5	4.9263	7	81	137	75	15	133	55	26	29	0.927272727	.	.	.	0	0	0	0	0	0	0	0	0.01	0.02	0
jgi|SerlaS7_3_2|191675|estExt_fgenesh1_kg.C_440016	0.07027424	5.6461895	0.0181895	.	.	.	.	.	0	.	0	.	0	.	1	0.938	0	0	0.71	0	0	7255.2	65	9	10.2487	3	25	36	9	7	31	16	13	3	0.9375	.	.	.	0	0	0	0	0	0	0	0	0.01	0.01	0
jgi|SerlaS7_3_2|11327|gw1.4.134.1	0.068999246	-5.562915	0.377085	.	.	.	.	.	0	.	0	.	0	GH79	0	0.01	0	0	0.88	0	0	47136.6	446	-16	4.1673	6	184	276	134	51	262	54	20	34	0.775862069	.	.	.	0	0	0	0	0	0	0	0	0	0.1	0
jgi|SerlaS7_3_2|189200|estExt_fgenesh1_kg.C_170348	0.06765485	-1.9425365	3.0254635	.	.	.	.	.	0	.	0	.	0	.	0	0.172	1	1	0.79	1	0	34426.22	328	-11	4.2835	2	128	207	98	36	196	38	15	23	0.744444444	0	0	0	1	1	1	1	1	1	1	0	2.46	7.62	0
jgi|SerlaS7_3_2|174197|estExt_fgenesh1_kg.C_10705	0.06686668	1.0437325	5.9897325	.	.	.	reduced_virulence,unaffected_pathogenicity	PHI:6125,PHI:6126,PHI:5751,PHI:5715,PHI:5716,PHI:3236,PHI:6123,PHI:7719	0	.	0	.	0	.	0	0.009	1	1	0.7	0	0	60046.16	553	-27.5	4.1686	9	193	324	155	74	325	91	34	57	0.957446809	0	0	0	1	1	1	1	1	1	0	0	1.21	1.26	0
jgi|SerlaS7_3_2|167028|estExt_fgenesh1_pm.C_50205	0.06686668	0.105972	5.841972	.	.	.	.	.	0	.	0	.	0	.	0	0.044	1	1	0.4	0	0	69422.81	637	-37.5	4.1494	11	223	366	164	88	363	120	44	76	0.922077922	1	0	0	1	1	1	1	1	1	0	0	1.03	1.04	0
jgi|SerlaS7_3_2|109097|estExt_Genewise1Plus.C_80183	0.06446187	1.007308	5.941308	.	.	.	reduced_virulence,unaffected_pathogenicity	PHI:9144,PHI:6121,PHI:2032,PHI:541	0	.	0	.	0	CE10	0	0.011	1	1	0.4	0	0	59840.8	548	-8	4.7902	5	174	306	156	64	318	84	39	45	1.024390244	0	0	0	1	1	1	1	1	1	0	0	2.52	2.66	0
jgi|SerlaS7_3_2|70355|Genemark.2492_g	0.06446187	-0.393637	5.552363	.	.	.	.	.	0	.	0	.	0	.	0	0.009	1	1	0.58	0	0	57227.16	514	-22	4.3089	5	164	274	143	77	294	90	36	54	1.157407407	0	0	0	1	0	1	1	1	1	0	0	0.71	0.86	0
jgi|SerlaS7_3_2|186481|estExt_fgenesh1_kg.C_120231	0.06136907	-5.9030015	-0.5030015	.	.	.	.	.	0	.	0	.	0	.	0	0.1	0	0	0.6	0	0	26109.73	255	55	11.7595	1	118	163	84	6	123	74	65	9	0.758241758	.	.	.	0	0	0	0	0	0	0	0	0	0	0
jgi|SerlaS7_3_2|175627|estExt_fgenesh1_kg.C_21107	0.058190074	5.2162005	0.0862005	.	.	.	.	.	0	.	0	.	0	.	1	0.855	0	0	0.61	0	0	11659.44	102	3.5	7.8786	12	42	57	21	15	58	20	12	8	1.285714286	.	.	.	0	0	0	0	0	0	0	0	0.04	0.04	0
jgi|SerlaS7_3_2|179100|estExt_fgenesh1_kg.C_50817	0.057538107	-0.2881005	4.6578995	.	.	.	reduced_virulence,unaffected_pathogenicity	PHI:6121,PHI:2032,PHI:541	0	.	0	.	0	CE1,CE10	0	0.009	1	1	0.43	0	0	60971.88	560	-27	4.2036	7	192	324	154	72	321	93	35	58	0.888059701	0	0	0	1	0	0	1	0	1	0	0	5.97	6	0
jgi|SerlaS7_3_2|178179|estExt_fgenesh1_kg.C_41594	0.053751126	9.270524	4.254524	.	.	.	.	.	0	.	0	.	0	.	1	0.836	1	1	0.48	0	0	7499.01	68	6	9.6127	4	22	34	24	5	45	14	10	4	0.789473684	0	0	0	1	1	0	1	0	0	0	0	1.26	1.27	0
jgi|SerlaS7_3_2|156032|fgenesh1_pg.17_#_70	0.050673008	3.67067	5.02067	.	.	.	.	.	0	.	0	.	0	CE10	0.443	0.332	1	1	0.36	0	0	29914.71	285	-2	5.9381	4	109	157	111	22	173	53	27	26	0.763888889	0	0	0	1	0	1	1	1	1	0	0	0.04	1.13	0
jgi|SerlaS7_3_2|27493|gw1.13.687.1	0.048896447	8.6376975	3.9996975	.	.	.	.	.	0	.	0	.	0	.	0.996	0.777	1	1	0.75	0	0	8589.83	76	2	7.0246	4	18	38	18	15	48	19	12	7	1.333333333	.	.	.	0	0	0	0	0	0	0	0	0.72	0.72	0
jgi|SerlaS7_3_2|176462|estExt_fgenesh1_kg.C_30583	0.04873404	0.665174	4.841174	.	.	.	.	.	0	.	0	.	0	.	0.057	0.247	1	1	0.64	0	0	6882.95	64	1.5	7.2117	3	20	42	17	9	43	7	5	2	0.571428571	0	0	0	0	1	0	1	1	0	0	0	0.15	0.15	0
jgi|SerlaS7_3_2|79468|Genemark.11605_g	0.048572615	-0.0466585	5.8993415	.	.	.	.	.	0	.	0	.	0	GH51	0	0.009	1	1	0.76	0	0	68043.96	628	-21.5	4.1515	3	235	382	186	84	365	76	28	48	0.980263158	0	1	0	1	1	1	1	1	1	0	0	15.2	15.36	0
jgi|SerlaS7_3_2|49361|e_gw1.4.1851.1	0.04719399	0.693038	-0.488962	.	.	.	.	.	0	.	0	.	0	.	0.976	0.221	0	0	0.6	0	0	19257.1	185	15.5	11.6748	2	64	118	48	12	120	37	27	10	0.405405405	.	.	.	0	0	0	0	0	0	0	0	0	0.01	0
jgi|SerlaS7_3_2|161047|estExt_fgenesh1_pg.C_80246	0.039982945	0.2853325	5.9973325	.	.	.	.	.	0	.	0	.	0	.	0	0.048	1	1	0.64	0	0	33455.49	328	-5	4.9593	2	160	244	83	23	162	48	23	25	0.483516484	0	0	0	1	1	1	1	1	1	0	0	0.54	0.54	0
jgi|SerlaS7_3_2|179284|estExt_fgenesh1_kg.C_51013	0.039243206	-1.891042	3.952958	.	.	.	.	.	0	.	0	.	0	.	0	0.026	1	1	0.74	0	0	41489.29	381	-17	4.0023	4	128	224	109	48	212	45	15	30	1.324675325	.	.	.	0	0	0	0	0	1	0	0	0	0.03	0
jgi|SerlaS7_3_2|27470|gw1.3.831.1	0.038030848	9.70846	4.99246	.	.	.	.	.	0	.	0	.	0	.	0.999	0.787	1	1	0.78	0	0	8853.13	79	2.5	7.0898	4	20	42	23	16	48	18	12	6	1.375	0	0	0	1	1	0	1	0	0	0	0	8.32	8.32	0
jgi|SerlaS7_3_2|178498|estExt_fgenesh1_kg.C_50169	0.034610137	3.69935	4.59735	.	.	.	.	.	0	.	1	PF05730	0	.	0	0.017	1	1	0.85	0	0	24131.48	250	-6	3.6684	10	162	206	74	8	118	10	2	8	0.396226415	0	0	0	1	1	1	1	1	1	0	0	0.05	0.83	0
jgi|SerlaS7_3_2|187584|estExt_fgenesh1_kg.C_130433	0.034501757	4.002929	-0.443071	.	.	.	.	.	0	.	0	.	0	.	0.962	0.779	0	0	0.59	0	0	9955.48	91	5.5	9.5872	3	31	53	22	8	51	18	12	6	0.875	.	.	.	0	0	0	0	0	0	0	0	0.05	0.12	0
jgi|SerlaS7_3_2|132132|fgenesh1_kg.4_#_486_#_4382_0_FUV197G01AIHTO_CFOT_CFPN	0.02306427	1.8054955	5.9514955	.	.	.	.	.	0	.	0	.	0	.	0.006	0.303	1	1	0.18	0	0	8134.77	74	4	10.3247	1	23	36	26	8	46	11	8	3	1.066666667	0	0	0	1	1	1	1	1	1	0	1	21.78	21.78	0.826086957
jgi|SerlaS7_3_2|50411|e_gw1.5.1115.1	0.02001702	6.0227985	0.4607985	.	.	.	.	.	0	.	0	.	0	.	1	0.927	0	0	0.65	0	0	5641.3	51	3.5	7.5726	8	22	31	8	7	26	14	10	4	0.384615385	.	.	.	0	0	0	0	0	0	0	0	0	0	0
jgi|SerlaS7_3_2|177903|estExt_fgenesh1_kg.C_41299	0.019366879	-1.084968	2.569032	.	.	.	.	.	0	.	0	.	0	.	0.002	0.389	1	1	0.13	1	0	36881.77	334	-0.5	6.3597	0	102	180	107	37	183	76	39	37	1.040540541	1	0	0	1	1	1	1	1	1	1	1	0.42	22.82	0
jgi|SerlaS7_3_2|26013|gw1.7.1157.1	0.018634796	3.600154	0.492154	.	.	.	.	.	0	.	0	.	0	.	0.73	0.788	0	0	0.46	0	0	10259.62	90	3.5	9.6415	0	30	48	22	15	45	24	14	10	1.722222222	.	.	.	0	0	0	0	0	0	0	0	0.02	0.03	0
jgi|SerlaS7_3_2|120152|fgenesh1_pm.4_#_62	0.016038451	-2.4865665	2.5474335	.	.	.	.	.	0	.	0	.	0	.	0.01	0.151	1	1	0.14	1	0	30595.14	287	3	7.1482	4	102	158	99	25	163	57	32	25	0.757575758	0	0	0	1	1	1	1	1	1	1	1	9.24	32.13	0
jgi|SerlaS7_3_2|72465|Genemark.4602_g	0.015966326	0.2566945	5.9986945	.	.	.	.	.	0	.	0	.	0	.	0.009	0.034	1	1	0.46	0	0	10705.19	117	-4	4.2422	0	57	93	47	3	88	11	4	7	0.081967213	0	0	0	1	1	1	1	1	1	0	0	0.08	0.08	0
jgi|SerlaS7_3_2|176106|estExt_fgenesh1_kg.C_30197	0.015056115	2.141371	-0.466629	.	.	.	reduced_virulence	PHI:4992,PHI:7867	0	.	0	.	0	.	0.774	0.494	0	0	0.25	0	0	25089.46	230	-5.5	5.1062	5	75	132	79	22	130	62	30	32	0.740740741	.	.	.	0	0	0	0	0	0	0	0	0.03	0.08	0
jgi|SerlaS7_3_2|183351|estExt_fgenesh1_kg.C_80922	0.014721368	5.0337725	-0.2102275	.	.	.	.	.	0	.	0	.	0	.	0.989	0.885	0	0	0.61	0	0	5995.69	55	1	7.1026	3	24	32	15	7	29	12	7	5	0.916666667	.	.	.	0	0	0	0	0	0	0	0	0.02	0.02	0
jgi|SerlaS7_3_2|47478|e_gw1.3.1177.1	0.013721336	5.15868	5.35068	.	.	.	.	.	0	.	0	.	0	.	0.59	0.378	1	1	0.37	0	0	13674.96	116	9	9.4018	4	25	47	33	20	61	30	21	9	2.428571429	0	0	0	1	1	1	1	1	1	0	0	0.01	2.46	0
jgi|SerlaS7_3_2|177556|estExt_fgenesh1_kg.C_40939	0.004641712	4.850725	5.610725	.	.	.	reduced_virulence,unaffected_pathogenicity,loss_of_pathogenicity	PHI:126,PHI:7934,PHI:7929,PHI:7930,PHI:68,PHI:7932,PHI:7926,PHI:6793,PHI:72,PHI:9402,PHI:6811,PHI:6791,PHI:127,PHI:6808,PHI:7935,PHI:6812,PHI:6816,PHI:6807,PHI:125,PHI:6787,PHI:6809,PHI:6789,PHI:73,PHI:6790,PHI:17,PHI:480,PHI:6786,PHI:6813,PHI:697,PHI:6783,PHI:6788,PHI:9400,PHI:6784,PHI:6792,PHI:6814,PHI:6794,PHI:6815,PHI:7933,PHI:9401,PHI:6785,PHI:7928	0	.	0	.	0	.	0	0.04	1	1	0.45	0	0	44610.24	413	-14	4.5588	4	146	223	118	55	243	82	36	46	0.921568627	0	0	0	1	1	1	1	1	1	0	0	1.72	2.15	0
jgi|SerlaS7_3_2|162948|estExt_fgenesh1_pg.C_150025	0.004641712	0.8828765	5.8288765	.	.	.	reduced_virulence	PHI:6739	0	.	0	.	0	GH31	0	0.009	1	1	0.41	0	0	88989.48	808	-33.5	4.4164	6	267	453	228	117	470	144	60	84	0.924731183	1	0	0	1	1	1	1	1	1	0	0	0.88	0.94	0
jgi|SerlaS7_3_2|181617|estExt_fgenesh1_kg.C_70502	0.000679344	-1.28595	4.67205	.	.	.	.	.	0	.	0	.	0	.	0	0.007	1	1	0.78	0	0	19051.06	192	-12.5	3.131	3	98	138	69	15	114	14	1	13	0.542372881	0	0	0	1	1	1	1	1	1	0	0	14.22	27.65	0
jgi|SerlaS7_3_2|92037|estExt_Genewise1.C_81519	-0.000610951	-1.0824325	-0.5084325	.	.	.	reduced_virulence,unaffected_pathogenicity,loss_of_pathogenicity	PHI:9180,PHI:7520,PHI:2145,PHI:7788,PHI:7787,PHI:3914	0	.	0	.	0	.	0	0.071	0	0	0.42	0	0	54209.91	500	2	6.771	6	167	268	159	57	290	106	57	49	1.032786885	.	.	.	0	0	0	0	0	0	0	0	0	0.46	0
jgi|SerlaS7_3_2|68148|Genemark.285_g	-0.005993098	7.620792	5.556792	.	.	.	.	.	0	.	0	.	0	.	0.895	0.449	1	1	0.35	0	0	9219.65	84	-3.5	4.5979	3	25	43	33	6	49	16	7	9	0.888888889	0	0	0	1	1	1	1	0	1	0	0	0.21	0.21	0
jgi|SerlaS7_3_2|74422|Genemark.6559_g	-0.006161396	-3.0484825	-0.4664825	.	.	.	reduced_virulence,unaffected_pathogenicity	PHI:3386,PHI:2839	0	.	0	.	0	.	0	0.403	0	0	0.42	0	0	41224.34	380	-1.5	6.0621	2	114	206	124	41	226	85	43	42	1.136363636	.	.	.	0	0	0	0	0	0	0	0	0.02	0.05	0
jgi|SerlaS7_3_2|176884|estExt_fgenesh1_kg.C_40238	-0.007770538	0.587642	5.633642	.	.	.	.	.	0	.	0	.	0	.	0	0.159	1	1	0.26	0	0	42763.6	390	-6	5.3299	6	122	214	119	52	232	71	35	36	0.895348837	0	0	0	1	1	1	1	1	1	0	0	0.1	0.13	0
jgi|SerlaS7_3_2|173970|estExt_fgenesh1_kg.C_10450	-0.008596409	8.9214755	3.5634755	.	.	.	.	.	0	.	0	.	0	.	0.985	0.908	1	1	0.37	0	0	7655.66	69	-0.5	6.1941	3	20	37	23	9	39	17	9	8	1.133333333	.	.	.	0	0	0	0	0	0	0	0	0	0	0
jgi|SerlaS7_3_2|173358|estExt_fgenesh1_pm.C_640001	-0.014827251	5.3819905	5.9439905	.	.	.	reduced_virulence,unaffected_pathogenicity,increased_virulence_(hypervirulence)	PHI:7253,PHI:542,PHI:1034,PHI:7209,PHI:106,PHI:6090	0	.	0	.	0	.	0	0.073	1	1	0.62	0	0	59042.93	530	-8	5.1644	3	154	291	139	70	281	107	52	55	1.219298246	0	0	0	1	1	1	1	1	1	0	0	0.02	0.02	0
jgi|SerlaS7_3_2|161314|estExt_fgenesh1_pg.C_90024	-0.014827251	5.4187855	5.9867855	.	.	.	reduced_virulence,unaffected_pathogenicity,increased_virulence_(hypervirulence)	PHI:7253,PHI:542,PHI:1034,PHI:7209,PHI:106,PHI:6090	0	.	0	.	0	.	0	0.072	1	1	0.6	0	0	59094.92	530	-8	5.1737	3	156	290	139	70	280	109	53	56	1.194690265	0	0	0	1	1	1	1	1	1	0	0	0.04	0.04	0
jgi|SerlaS7_3_2|189139|estExt_fgenesh1_kg.C_170282	-0.01628913	6.1625525	3.9245525	.	.	.	.	.	0	.	0	.	0	.	0.727	0.646	1	1	0.62	0	0	9826.19	86	4	8.463	6	33	48	20	15	50	8	6	2	1.769230769	.	.	.	0	0	0	0	0	0	0	0	2.09	2.09	0
jgi|SerlaS7_3_2|175623|estExt_fgenesh1_kg.C_21103	-0.01800483	0.503928	-0.504072	.	.	.	.	.	0	.	0	.	0	.	0.933	0.235	0	0	0.48	0	0	23397.34	223	18	11.3062	0	85	140	70	10	117	58	39	19	0.527027027	.	.	.	0	0	0	0	0	0	0	0	0	0	0
jgi|SerlaS7_3_2|132967|fgenesh1_kg.4_#_1321_#_0_0_FUV197G01EJGST_CFOT_CFPN	-0.019630283	4.879051	-0.544949	.	.	.	.	.	0	.	0	.	0	.	0.999	0.905	0	0	0.22	0	0	11374.05	106	0	6.4734	2	39	59	36	14	64	26	14	12	0.785714286	.	.	.	0	0	0	0	0	0	0	0	3.06	3.06	0
jgi|SerlaS7_3_2|186431|estExt_fgenesh1_kg.C_120178	-0.020079892	-6.109237	-0.505237	.	.	.	.	.	0	.	0	.	0	.	0	0.066	0	0	0.11	0	0	70757.22	653	-15.5	4.8278	4	212	360	187	50	329	181	84	97	1.131034483	.	.	.	0	0	0	0	0	0	0	0	0	0.01	0
jgi|SerlaS7_3_2|160724|estExt_fgenesh1_pg.C_70432	-0.020576954	-4.756055	-0.502055	.	.	.	.	.	0	.	0	.	0	.	0.003	0.288	0	0	0.56	0	0	33808.35	313	-1	5.8839	4	111	185	88	29	173	62	31	31	0.861111111	.	.	.	0	0	0	0	0	0	0	0	0	0.02	0
jgi|SerlaS7_3_2|184586|estExt_fgenesh1_kg.C_100024	-0.020576954	-1.275858	-0.195858	.	.	.	.	.	0	.	0	.	0	.	0.289	0.531	0	0	0.15	0	0	24951.22	230	-5	4.7437	2	76	132	68	22	130	46	21	25	0.842105263	.	.	.	0	0	0	0	0	0	0	0	0.08	0.12	0
jgi|SerlaS7_3_2|181523|estExt_fgenesh1_kg.C_70405	-0.020576954	-3.9498335	-0.4998335	.	.	.	.	.	0	.	0	.	0	.	0.136	0.289	0	0	0.49	0	0	26353.66	245	-13.5	4.2751	3	82	138	89	18	132	51	20	31	1.020833333	.	.	.	0	0	0	0	0	0	0	0	0.36	0.37	0
jgi|SerlaS7_3_2|184031|estExt_fgenesh1_kg.C_90385	-0.020576954	-0.1426975	-0.5086975	.	.	.	lethal,increased_virulence_(hypervirulence),reduced_virulence,unaffected_pathogenicity,loss_of_pathogenicity	PHI:7511,PHI:9460,PHI:2312,PHI:8929,PHI:4077,PHI:2247,PHI:2844,PHI:784,PHI:2269,PHI:2837,PHI:7485,PHI:2835,PHI:6956,PHI:2836,PHI:2022,PHI:685,PHI:7696,PHI:6957,PHI:5271,PHI:2802,PHI:5272,PHI:59,PHI:5440,PHI:3301	0	.	0	.	0	.	0.689	0.372	0	0	0.5	0	0	27705.65	265	-2	5.3329	3	102	157	100	15	152	53	26	27	0.772727273	.	.	.	0	0	0	0	0	0	0	0	0.04	0.63	0
jgi|SerlaS7_3_2|89213|estExt_Genewise1.C_61506	-0.02193442	-3.154181	-0.506181	.	.	.	reduced_virulence,unaffected_pathogenicity	PHI:9524,PHI:2255,PHI:5034	0	.	0	.	0	.	0.008	0.384	0	0	0.59	0	0	36277.34	344	-0.5	6.4082	1	118	199	123	33	206	60	32	28	0.826086957	.	.	.	0	0	0	0	0	0	0	0	0	0.09	0
jgi|SerlaS7_3_2|73689|Genemark.5826_g	-0.0248794	-0.5386495	4.4013505	.	.	.	reduced_virulence,unaffected_pathogenicity	PHI:2909,PHI:2191,PHI:438	0	.	0	.	0	.	0	0.01	1	1	0	0	0	61119.02	538	4.5	7.1522	2	141	248	167	65	286	143	77	66	1.244680851	1	0	0	1	1	1	1	0	1	0	0	14.39	17.07	0
jgi|SerlaS7_3_2|155405|fgenesh1_pg.13_#_244	-0.026375297	4.6101575	-0.5498425	.	.	.	.	.	0	.	0	.	0	.	1	0.86	0	0	0.45	0	0	14335.3	133	-1.5	6.2002	9	52	71	41	17	77	29	16	13	0.675675676	.	.	.	0	0	0	0	0	0	0	0	0.01	0.42	0
jgi|SerlaS7_3_2|131229|fgenesh1_kg.3_#_402_#_725_1_CFOT_CFPN	-0.028102487	4.621777	0.007777	.	.	.	.	.	0	.	0	.	0	.	0.998	0.771	0	0	0.93	0	0	8918.96	87	-2.5	4.3526	6	40	60	24	6	49	10	4	6	1.043478261	.	.	.	0	0	0	0	0	0	0	0	0	0	0
jgi|SerlaS7_3_2|114339|estExt_Genewise1Plus.C_140377	-0.03471607	5.303162	4.445162	.	.	.	.	.	0	.	0	.	0	.	0.673	0.47	1	1	0.14	0	0	20446.87	185	-1	5.7393	7	54	96	63	20	117	32	16	16	1.222222222	.	.	.	1	1	1	0	0	0	0	0	6.58	7.47	0
jgi|SerlaS7_3_2|86416|estExt_Genewise1.C_41589	-0.039075926	-3.503356	-0.501356	.	.	.	reduced_virulence,unaffected_pathogenicity	PHI:9519,PHI:6517,PHI:9524,PHI:2255,PHI:4616,PHI:3277,PHI:4903,PHI:587,PHI:668,PHI:881,PHI:2256,PHI:5034	0	.	0	.	0	.	0.012	0.321	0	0	0.5	0	0	39644.85	375	2	7.0045	7	126	216	133	30	233	87	46	41	0.742857143	.	.	.	0	0	0	0	0	0	0	0	0	0.8	0
jgi|SerlaS7_3_2|76576|Genemark.8713_g	-0.040066637	-8.8021495	-3.7321495	.	.	.	.	.	0	.	0	.	0	.	0.03	0.125	0	1	0.36	0	1	29438.74	274	15	10.5245	4	95	157	85	31	169	46	32	14	0.558139535	1	0	1	1	1	1	1	1	1	2	0	3.68	27.57	0
jgi|SerlaS7_3_2|180317|estExt_fgenesh1_kg.C_60792	-0.04094526	1.97072	5.69272	.	.	.	reduced_virulence	PHI:4988,PHI:4989	0	.	0	.	0	.	0	0.213	1	1	0.21	0	0	37473.43	337	-8.5	4.9944	5	97	169	99	46	194	69	33	36	0.932432432	0	0	0	1	1	1	1	1	1	0	0	1.94	1.94	0
jgi|SerlaS7_3_2|38931|gw1.4.1897.1	-0.042075276	-10.1122145	-4.2502145	.	.	.	.	.	0	.	0	.	0	.	0	0.023	0	1	0.62	0	1	6522.55	72	0	5.5284	1	42	57	36	4	58	0	0	0	0.257142857	0	0	0	1	1	1	1	0	0	0	2	36.63	38.62	0.956521739
jgi|SerlaS7_3_2|152283|fgenesh1_pg.6_#_443	-0.047959585	1.1083125	-0.3016875	.	.	.	.	.	0	.	0	.	0	.	0.545	0.69	0	0	0.42	0	0	23960.15	220	5	8.0911	8	79	125	52	21	123	47	27	20	0.754716981	.	.	.	0	0	0	0	0	0	0	0	0.02	0.02	0
jgi|SerlaS7_3_2|42604|gw1.5.2065.1	-0.048148934	6.16882	0.49882	.	.	.	.	.	0	.	0	.	0	.	1	0.945	0	0	0.85	0	0	7049.24	61	5	8.3874	7	16	32	12	10	36	12	9	3	2.333333333	.	.	.	0	0	0	0	0	0	0	0	0.71	0.71	0
jgi|SerlaS7_3_2|188420|estExt_fgenesh1_kg.C_150414	-0.048416767	5.306216	0.308216	.	.	.	.	.	0	.	0	.	0	.	0.981	0.852	0	0	0.39	0	0	8958.17	80	0.5	6.6816	5	28	44	18	10	43	16	9	7	1.066666667	.	.	.	0	0	0	0	0	0	0	0	0.04	0.04	0
jgi|SerlaS7_3_2|149937|fgenesh1_pg.2_#_375	-0.051805906	1.031095	5.977095	.	.	.	reduced_virulence,unaffected_pathogenicity	PHI:4509,PHI:4508	0	.	0	.	0	.	0	0.009	1	1	0.6	0	0	45578.06	418	-19.5	4.3586	2	142	241	125	48	230	81	33	48	0.815533981	0	0	0	1	1	1	1	1	1	0	0	15.09	15.09	0
jgi|SerlaS7_3_2|69793|Genemark.1930_g	-0.054053005	-5.9715515	-0.5055515	.	.	.	.	.	0	.	0	.	0	.	0.001	0.088	0	0	0.49	0	0	32402.07	295	4.5	7.8265	3	98	190	43	33	135	56	32	24	0.636363636	.	.	.	0	0	0	0	0	0	0	0	0	0	0
jgi|SerlaS7_3_2|77045|Genemark.9182_g	-0.05569953	-0.832446	5.107554	.	.	.	.	.	0	.	0	.	0	.	0	0.01	1	1	0.07	0	0	59391.33	523	6	6.9551	2	128	256	152	78	286	132	75	57	1.085714286	1	0	0	1	0	1	1	1	1	0	0	1.05	1.09	0
jgi|SerlaS7_3_2|190531|estExt_fgenesh1_kg.C_240155	-0.06345351	-9.2184065	-4.4064065	.	.	.	.	.	0	.	0	.	0	.	0.021	0.177	0	1	0.22	0	1	30293.1	274	2.5	7.1299	1	83	139	85	38	163	48	27	21	0.822580645	0	0	0	1	1	1	1	1	1	3	3	0.18	61.5	0
jgi|SerlaS7_3_2|191374|estExt_fgenesh1_kg.C_360019	-0.06545719	3.49398	4.96998	.	.	.	.	.	0	.	0	.	0	.	0.438	0.316	1	1	0.49	0	0	7505.74	72	-2.5	4.2271	2	26	43	27	6	48	8	3	5	0.65	0	0	0	1	1	0	1	0	0	0	0	5.32	5.32	0
jgi|SerlaS7_3_2|104821|estExt_Genewise1Plus.C_41900	-0.06568299	-0.000867	5.945133	.	.	.	.	.	0	.	0	.	0	GH89	0	0.009	1	1	0.73	0	0	84329.42	761	-24	4.4167	3	259	423	234	106	427	119	50	69	1.019736842	0	0	0	1	1	1	1	1	1	0	0	0.15	0.15	0
jgi|SerlaS7_3_2|155017|fgenesh1_pg.12_#_226	-0.071553424	-1.20415	4.70585	.	.	.	.	.	0	.	0	.	0	.	0	0.015	1	1	0.69	0	0	22850.95	225	-10	3.5715	3	105	152	66	18	138	16	3	13	0.704918033	0	0	0	1	1	1	1	1	1	0	0	7.12	22	0
jgi|SerlaS7_3_2|139840|fgenesh1_kg.9_#_706_#_745_1_CFOT_CFPN	-0.0776144	10.1393865	-0.5006135	.	.	.	reduced_virulence,unaffected_pathogenicity	PHI:7181,PHI:6206,PHI:7735,PHI:213,PHI:7143,PHI:7633,PHI:249,PHI:6199,PHI:277,PHI:7734,PHI:2477	0	.	1	PF00160	0	.	0.998	0.942	0	0	0.58	0	0	19106.86	173	3.5	7.9556	6	51	96	35	18	93	41	23	18	1.361111111	.	.	.	0	0	0	0	0	0	0	0	0	0	0
jgi|SerlaS7_3_2|160828|estExt_fgenesh1_pg.C_70558	-0.08045071	0.9477415	5.8757415	.	.	.	reduced_virulence,unaffected_pathogenicity	PHI:4509,PHI:4508	0	.	0	.	0	.	0	0.012	1	1	0.35	0	0	48308.14	444	-14.5	4.6901	0	149	248	128	54	245	88	40	48	0.814814815	0	0	0	1	1	1	1	1	1	0	0	0.22	0.22	0
jgi|SerlaS7_3_2|143426|fgenesh1_kg.13_#_500_#_9298_1_CFOT_CFPN	-0.081932485	7.9822825	5.0962825	.	.	.	.	.	0	.	0	.	0	.	0.987	0.494	1	1	0.64	0	0	10232.8	91	-3.5	4.3997	4	25	51	29	8	52	17	7	10	1.692307692	.	.	.	1	1	1	0	1	1	0	0	3.49	5.63	0
jgi|SerlaS7_3_2|104948|estExt_Genewise1Plus.C_50150	-0.08378886	-2.7338505	-0.5078505	.	.	.	.	.	0	.	0	.	0	.	0.498	0.131	0	0	0.45	0	0	23438.31	221	-10	4.8659	1	70	128	76	24	131	55	26	29	0.514285714	.	.	.	0	0	0	0	0	0	0	0	0.04	0.07	0
jgi|SerlaS7_3_2|169048|estExt_fgenesh1_pm.C_80143	-0.084964916	-2.707801	3.202199	.	.	.	.	.	0	.	0	.	0	.	0	0.015	1	1	0.02	1	0	100578.85	923	19.5	7.4933	7	312	514	246	94	460	260	151	109	0.601851852	1	0	0	1	1	1	1	1	1	1	0	6.28	7.13	0
jgi|SerlaS7_3_2|174329|estExt_fgenesh1_kg.C_10841	-0.085365295	2.4923895	-0.5076105	.	.	.	.	.	0	.	0	.	0	.	0.81	0.69	0	0	0.59	0	0	27209.48	258	10	10.3255	0	95	157	69	22	138	55	35	20	0.653333333	.	.	.	0	0	0	0	0	0	0	0	0.02	0.06	0
jgi|SerlaS7_3_2|69850|Genemark.1987_g	-0.085512996	8.567745	3.755745	.	.	.	.	.	0	.	0	.	0	.	0.995	0.807	1	1	0.79	0	0	11547.23	107	3	9.4621	0	33	62	32	10	60	14	9	5	1.434782609	.	.	.	0	1	0	0	0	1	0	0	7.59	7.59	0
jgi|SerlaS7_3_2|176679|estExt_fgenesh1_kg.C_40016	-0.08577713	-1.1604335	4.3355665	.	.	.	.	.	0	.	0	.	0	.	0	0.084	1	1	0.76	0	0	14822.66	145	-5	4.0889	0	66	102	50	16	89	14	5	9	0.577777778	0	0	0	1	1	1	1	0	1	0	1	21.91	29.29	1
jgi|SerlaS7_3_2|137511|fgenesh1_kg.7_#_1086_#_0_0_FS3H43Z03GG5C1_CFOT_CFPN	-0.08653717	5.414344	0.218344	.	.	.	.	.	0	.	0	.	0	.	1	0.866	0	0	0.4	0	0	6517.4	59	-0.5	5.6908	4	23	33	15	7	31	14	7	7	1	.	.	.	0	0	0	0	0	0	0	0	0	0	0
jgi|SerlaS7_3_2|76485|Genemark.8622_g	-0.08748262	-5.9218025	-0.5098025	.	.	.	.	.	0	.	0	.	0	.	0.01	0.088	0	0	0.14	0	0	20368.5	192	-15	4.3157	2	61	112	60	10	97	62	25	37	0.64	.	.	.	0	0	0	0	0	0	0	0	0.01	0.01	0
jgi|SerlaS7_3_2|62273|e_gw1.15.551.1	-0.0876967	3.8258465	-0.5041535	.	.	.	reduced_virulence	PHI:3243	0	.	0	.	0	.	0.961	0.594	0	0	0.59	0	0	17981.63	170	-2	5.1855	2	61	107	61	17	104	35	17	18	0.795454545	.	.	.	0	0	0	0	0	0	0	0	0.07	0.3	0
jgi|SerlaS7_3_2|157931|estExt_fgenesh1_pg.C_10740	-0.087859854	0.6905495	-0.5034505	.	.	.	.	.	0	.	0	.	0	.	0.998	0.201	0	0	0.32	0	0	28550.67	260	10	9.8205	0	91	154	34	27	124	93	53	40	0.55	.	.	.	0	0	0	0	0	0	0	0	0	0	0
jgi|SerlaS7_3_2|174542|estExt_fgenesh1_kg.C_11066	-0.09055645	-6.7908025	-6.2208025	.	.	.	.	.	0	.	0	.	0	.	0.176	0.729	0	1	0.66	0	1	19849.86	178	-2	5.8887	6	59	91	49	20	95	35	18	17	1.666666667	.	.	.	1	1	0	0	0	0	3	3	35.84	62.83	0.608695652
jgi|SerlaS7_3_2|44734|e_gw1.1.903.1	-0.09201649	5.2795085	5.8315085	.	.	.	.	.	0	.	0	.	0	.	0.665	0.243	1	1	0.41	0	0	20587.91	179	12.5	9.1629	6	53	82	53	36	105	34	26	8	1.575757576	0	0	0	1	1	1	1	1	1	0	0	0.56	0.63	0
jgi|SerlaS7_3_2|139784|fgenesh1_kg.9_#_650_#_1441_1_CFOT_CFPN	-0.09507257	4.7692475	-0.5027525	.	.	.	reduced_virulence	PHI:7754,PHI:7753	0	.	0	.	0	.	0.989	0.723	0	0	0.55	0	0	16988.19	162	-2.5	5.56	0	57	95	54	11	89	38	19	19	0.695652174	.	.	.	0	0	0	0	0	0	0	0	0	0.01	0
jgi|SerlaS7_3_2|87877|estExt_Genewise1.C_51496	-0.09887715	-0.757451	4.828549	.	.	.	.	.	0	.	0	.	0	.	0.001	0.068	1	1	0.71	0	0	22059.88	215	-4.5	4.4217	1	97	136	70	20	125	24	10	14	0.746031746	0	0	0	1	1	1	1	1	1	0	0	6.92	12.86	0
jgi|SerlaS7_3_2|179958|estExt_fgenesh1_kg.C_60421	-0.09887715	-2.42215	2.92385	.	.	.	.	.	0	.	0	.	0	PL14_3,PL14,PL14_4,PL36_2,PL14_2,PL14_1,PL14_5,PL36	0	0.109	1	1	0.67	1	0	37304.52	349	-7.5	4.3521	5	139	218	83	46	197	36	15	21	0.974358974	0	1	0	1	1	1	1	1	1	1	0	9.08	21.92	0
jgi|SerlaS7_3_2|26652|gw1.1.1303.1	-0.101571664	4.863174	0.021174	.	.	.	.	.	0	.	0	.	0	.	0.94	0.867	0	0	0.34	0	0	16222.81	147	5	8.7156	3	47	81	47	16	84	29	18	11	1.0625	.	.	.	0	0	0	0	0	0	0	0	0.03	0.08	0
jgi|SerlaS7_3_2|178985|estExt_fgenesh1_kg.C_50696	-0.104026675	-0.2536065	4.6863935	.	.	.	reduced_virulence	PHI:9266	0	.	0	.	0	.	0	0.01	1	1	0.02	0	0	61722.39	545	12.5	9.4924	3	137	247	172	56	294	141	79	62	1.323232323	1	0	0	1	1	1	1	1	1	0	0	3.92	4.03	0
jgi|SerlaS7_3_2|63646|e_gw1.18.81.1	-0.1051721	-1.621568	-0.467568	.	.	.	reduced_virulence,unaffected_pathogenicity	PHI:728,PHI:730,PHI:726,PHI:724,PHI:9265,PHI:718,PHI:729	0	.	0	.	0	.	0.169	0.472	0	0	0.48	0	0	32380.54	302	-2	6.0801	7	105	176	100	30	174	70	36	34	0.772151899	.	.	.	0	0	0	0	0	0	0	0	0	0.02	0
jgi|SerlaS7_3_2|177619|estExt_fgenesh1_kg.C_41004	-0.10725343	0.842724	-0.507276	.	.	.	lethal,increased_virulence_(hypervirulence),reduced_virulence,unaffected_pathogenicity,loss_of_pathogenicity	PHI:3866,PHI:7511,PHI:9460,PHI:8929,PHI:4077,PHI:2247,PHI:2844,PHI:2269,PHI:784,PHI:2837,PHI:7485,PHI:2835,PHI:6956,PHI:2836,PHI:2022,PHI:685,PHI:7696,PHI:6957,PHI:3301,PHI:5271,PHI:2802,PHI:59,PHI:5440,PHI:2312	0	.	0	.	0	.	0.702	0.523	0	0	0.26	0	0	27712.48	258	3.5	7.3891	5	94	150	87	21	137	61	34	27	0.803571429	.	.	.	0	0	0	0	0	0	0	0	0.1	0.17	0
jgi|SerlaS7_3_2|176866|estExt_fgenesh1_kg.C_40219	-0.10753785	-0.10556	5.82844	.	.	.	.	.	0	.	0	.	0	.	0	0.011	1	1	0.72	0	0	48527.33	479	-1.5	6.0054	4	240	322	163	24	240	51	26	25	0.654545455	1	0	0	1	1	1	1	1	1	0	0	0.08	0.24	0
jgi|SerlaS7_3_2|61542|e_gw1.13.547.1	-0.11065218	-0.1909335	5.7550665	.	.	.	.	.	0	.	0	.	0	.	0	0.009	1	1	0.22	0	0	61266.45	560	-24.5	4.5394	4	187	294	170	68	312	129	56	73	0.821705426	0	0	0	1	1	1	1	1	1	0	0	2.82	2.82	0
jgi|SerlaS7_3_2|47299|e_gw1.3.854.1	-0.11558461	7.5186365	5.8266365	.	.	.	.	.	0	.	0	.	0	.	0.989	0.293	1	1	0.13	0	0	12504.49	111	2.5	7.1148	2	29	46	46	14	62	22	14	8	1.058823529	0	0	0	1	1	1	1	1	1	0	0	0.04	0.73	0
jgi|SerlaS7_3_2|185570|estExt_fgenesh1_kg.C_110222	-0.11843398	2.8816735	2.4196735	.	.	.	.	.	0	.	0	.	0	.	0.492	0.585	1	1	0.43	0	0	29713.44	276	-0.5	6.4063	4	97	163	79	32	149	68	36	32	0.953125	.	.	.	1	0	0	0	0	0	0	0	0	0	0
jgi|SerlaS7_3_2|60504|e_gw1.12.1227.1	-0.12181088	9.6732015	-0.5647985	.	.	.	reduced_virulence,unaffected_pathogenicity	PHI:6206,PHI:7181,PHI:7735,PHI:213,PHI:7143,PHI:7633,PHI:249,PHI:6199,PHI:277,PHI:7734,PHI:2477	0	.	1	PF00160	0	.	0.98	0.893	0	0	0.56	0	0	17009.26	155	2.5	8.0396	1	51	83	40	18	87	34	19	15	0.973684211	.	.	.	0	0	0	0	0	0	0	0	0	0.01	0
jgi|SerlaS7_3_2|116780|estExt_Genewise1Plus.C_240137	-0.12328881	-5.4520055	-0.5060055	.	.	.	reduced_virulence	PHI:1078	0	.	0	.	0	.	0	0.009	0	0	0.12	0	0	89636.28	819	7	6.9855	8	276	437	235	93	435	188	104	84	0.927777778	.	.	.	0	0	0	0	0	0	0	0	0	2.15	0
jgi|SerlaS7_3_2|166873|estExt_fgenesh1_pm.C_50038	-0.12550315	-0.2642505	5.6817495	.	.	.	.	.	0	.	0	.	0	.	0	0.009	1	1	0.42	0	0	64591.17	580	-29.5	4.352	2	166	316	161	80	320	126	52	74	1.188034188	1	0	0	1	1	1	1	1	1	0	0	0.44	0.52	0
jgi|SerlaS7_3_2|188549|estExt_fgenesh1_kg.C_150557	-0.12550315	-0.402155	5.543845	.	.	.	.	.	0	.	0	.	0	.	0	0.009	1	1	0.45	0	0	80090.95	712	-25	4.5313	1	210	380	189	111	404	135	59	76	1.053333333	0	0	0	1	0	1	1	1	1	0	0	1.52	2.43	0
jgi|SerlaS7_3_2|79708|Genemark.11845_g	-0.12722485	-2.512351	3.433649	.	.	.	.	.	0	.	0	.	0	GH79	0	0.009	1	1	0.76	1	0	69667.01	654	-15	4.4822	5	239	397	186	74	380	79	34	45	0.894409938	0	1	0	1	1	1	1	1	1	1	0	1.44	17.92	0
jgi|SerlaS7_3_2|83910|estExt_Genewise1.C_21107	-0.13043797	1.7118915	5.6298915	.	.	.	.	.	0	.	0	.	0	.	0.071	0.276	1	1	0.14	0	0	35584.23	316	6.5	7.9202	12	94	159	105	26	168	70	40	30	0.934782609	0	0	1	1	1	1	1	1	1	0	0	0.01	0.01	0
jgi|SerlaS7_3_2|175099|estExt_fgenesh1_kg.C_20545	-0.13503218	0.8787995	5.8247995	.	.	.	reduced_virulence	PHI:7257	0	.	0	.	0	.	0	0.009	1	1	0.25	0	0	60330.28	546	-19.5	4.5698	14	164	300	150	72	317	109	48	61	1.05	0	0	0	1	1	1	1	1	1	0	0	0.36	0.4	0
jgi|SerlaS7_3_2|171708|estExt_fgenesh1_pm.C_170006	-0.13503218	0.8976735	5.7236735	.	.	.	reduced_virulence	PHI:7257	0	.	0	.	0	.	0	0.029	1	1	0.36	0	0	56335.04	505	-21	4.4964	13	162	277	126	78	279	111	48	63	1.14	0	0	0	1	1	1	1	1	1	0	0	0.11	0.11	0
jgi|SerlaS7_3_2|169849|estExt_fgenesh1_pm.C_90338	-0.13681653	-3.8742185	-0.6222185	.	.	.	.	.	0	.	0	.	0	.	0.021	0.437	0	0	0.46	0	0	35920	339	2	7.293	3	118	201	122	25	195	74	39	35	0.845238095	.	.	.	0	0	0	0	0	0	0	0	0	0.11	0
jgi|SerlaS7_3_2|98102|estExt_Genewise1.C_210011	-0.13969752	1.2853875	5.8113875	.	.	.	reduced_virulence	PHI:323,PHI:3813,PHI:3859	0	.	0	.	0	GH5_37,GH5_46,GH5_4,GH5_27,GH5_23,GH5_22,GH5_52,GH5_15,GH5_45,GH5_39,GH5_50,GH5_33,GH5_26,GH5_8,GH5_54,GH5_47,GH5_49,GH5_14,GH5_9,GH5,GH5_5,GH5_44,GH5_25	0	0.079	1	1	0.71	0	0	46352.69	421	-4.5	5.7282	4	145	234	110	66	240	67	34	33	0.970588235	0	0	0	1	1	1	1	1	1	0	0	10.96	10.97	0
jgi|SerlaS7_3_2|187569|estExt_fgenesh1_kg.C_130406	-0.15139769	0.648583	5.582583	.	.	.	reduced_virulence,unaffected_pathogenicity	PHI:697,PHI:3973,PHI:9400,PHI:9402	0	.	0	.	0	.	0	0.011	1	1	0.81	0	0	48740.56	471	-5	4.6097	4	208	310	143	46	274	38	17	21	0.722222222	0	1	0	1	1	1	1	1	1	0	0	0.25	3.19	0
jgi|SerlaS7_3_2|103760|estExt_Genewise1Plus.C_40685	-0.15367264	1.1057355	5.9377355	.	.	.	reduced_virulence	PHI:785,PHI:7968	0	.	0	.	0	GH125	0	0.028	1	1	0.61	0	0	55823.21	503	-18.5	4.3826	5	158	282	144	66	277	87	36	51	1.145454545	0	0	0	1	1	1	1	1	1	0	0	0.04	0.07	0
jgi|SerlaS7_3_2|70617|Genemark.2754_g	-0.15367264	-0.189734	5.756266	.	.	.	.	.	0	.	0	.	0	.	0	0.009	1	1	0.45	0	0	56034.23	504	-22	4.2332	4	143	268	143	72	299	81	31	50	1.098214286	0	0	0	1	1	1	1	1	1	0	0	0.18	0.68	0
jgi|SerlaS7_3_2|191894|estExt_fgenesh1_kg.C_540012	-0.15385233	3.182716	5.882716	.	.	.	.	.	0	.	0	.	0	.	0.31	0.24	1	1	0.12	0	0	12072.71	105	-6.5	4.3535	2	25	47	31	14	59	30	12	18	1.4	0	0	0	1	1	1	1	1	1	0	1	21.75	21.75	0.782608696
jgi|SerlaS7_3_2|91651|estExt_Genewise1.C_81075	-0.15542218	-0.530127	5.205873	.	.	.	.	.	0	.	0	.	0	CE1,CE10	0	0.044	1	1	0.59	0	0	84273.1	757	-15.5	5.0431	2	225	418	199	109	401	179	86	93	1.139240506	0	0	0	1	0	0	1	1	1	0	0	0	0	0
jgi|SerlaS7_3_2|175559|estExt_fgenesh1_kg.C_21035	-0.16011032	5.078495	5.022495	.	.	.	loss_of_pathogenicity	PHI:6825	0	.	0	.	0	CE14	0.002	0.174	1	1	0.12	0	0	34209.5	306	-3.5	5.5701	2	88	155	102	37	176	56	28	28	1.109090909	0	0	0	1	1	1	1	1	1	0	0	15.5	22.3	0
jgi|SerlaS7_3_2|165377|estExt_fgenesh1_pm.C_20438	-0.16612785	-0.0914525	5.7285475	.	.	.	.	.	0	.	0	.	0	.	0	0.03	1	1	0.15	0	0	80456.74	735	3.5	6.7419	5	223	390	177	96	420	166	91	75	0.791878173	1	0	0	1	1	1	1	0	1	0	1	22.9	22.99	0.869565217
jgi|SerlaS7_3_2|168593|estExt_fgenesh1_pm.C_70375	-0.16795808	-3.155901	2.652099	.	.	.	.	.	0	.	0	.	0	.	0	0.032	1	1	0.79	1	0	19787.43	193	-5	3.9512	0	92	132	63	13	114	13	4	9	0.333333333	0	0	0	1	1	1	1	1	1	1	1	0.66	20.47	0
jgi|SerlaS7_3_2|124874|fgenesh1_pm.11_#_87	-0.16977483	-0.2919165	5.5340835	.	.	.	.	.	0	.	0	.	0	GH37,GH63,GH142	0	0.029	1	1	0.14	0	0	89316.81	788	-29.5	4.6389	4	228	387	196	117	417	198	89	109	1.166666667	1	0	0	1	1	1	1	1	1	0	0	0.04	0.05	0
jgi|SerlaS7_3_2|175794|estExt_fgenesh1_kg.C_21287	-0.17711444	5.190369	0.168369	.	.	.	.	.	0	.	0	.	0	.	0.991	0.846	0	0	0.32	0	0	10907.26	97	-2.5	5.0594	7	35	58	22	10	49	27	13	14	0.764705882	.	.	.	0	0	0	0	0	0	0	0	0.05	0.05	0
jgi|SerlaS7_3_2|58649|e_gw1.10.652.1	-0.17726444	-2.110249	2.835751	.	.	.	reduced_virulence	PHI:6265	0	.	0	.	0	GH16	0	0.009	1	1	0.85	1	0	42924	392	-20	4.0822	8	134	234	108	56	230	59	21	38	1.114942529	0	0	0	1	1	1	1	1	1	1	1	3.78	23.55	0
jgi|SerlaS7_3_2|139533|fgenesh1_kg.9_#_399_#_1681_1_CFOT_CFPN	-0.17726444	-2.7339845	2.7620155	.	.	.	unaffected_pathogenicity	PHI:8599	0	.	0	.	0	CE4	0	0.084	1	1	0.82	1	0	46426.56	432	-9	4.6402	6	169	265	106	52	233	62	28	34	0.98	0	0	0	1	1	1	1	1	1	1	0	2.75	18.55	0
jgi|SerlaS7_3_2|113780|estExt_Genewise1Plus.C_130189	-0.17726444	0.110095	5.050095	.	.	.	reduced_virulence,unaffected_pathogenicity	PHI:697,PHI:125,PHI:6788,PHI:9400,PHI:6809,PHI:6792,PHI:6814,PHI:6794,PHI:127,PHI:6816,PHI:7935,PHI:9401,PHI:6786,PHI:6807	0	.	0	.	0	.	0	0.01	1	1	0.82	0	0	49671.85	471	-9.5	4.3162	5	188	304	142	50	279	49	20	29	0.791304348	0	0	0	1	1	1	1	1	1	0	0	5.36	6.87	0
jgi|SerlaS7_3_2|102817|estExt_Genewise1Plus.C_30656	-0.17726444	2.173406	2.873406	.	.	.	reduced_virulence,unaffected_pathogenicity,loss_of_pathogenicity	PHI:6530,PHI:33,PHI:2808,PHI:6715,PHI:6712,PHI:6713,PHI:434,PHI:6714,PHI:522,PHI:6711	0	.	0	.	0	CBM43,GH72,GH158,GH5	0	0.05	1	1	0.86	1	0	57008.1	549	-10	4.4215	14	238	369	158	59	321	54	23	31	0.794520548	0	0	0	1	1	1	1	1	1	1	0	0.89	9.67	0
jgi|SerlaS7_3_2|75444|Genemark.7581_g	-0.18144925	9.200754	4.166754	.	.	.	.	.	0	.	0	.	0	.	0.982	0.857	1	1	0.01	0	0	19176.4	172	3.5	8.0768	1	54	83	41	21	87	46	26	20	0.930232558	.	.	.	1	1	0	0	0	1	0	0	0.19	0.19	0
jgi|SerlaS7_3_2|152978|fgenesh1_pg.7_#_502	-0.18177302	-0.5027365	5.4432635	.	.	.	unaffected_pathogenicity	PHI:2032,PHI:541	0	.	0	.	0	CE10	0	0.009	1	1	0.66	0	0	57674.68	534	-20.5	4.1291	5	186	313	161	75	328	64	23	41	1.007462687	0	0	0	1	1	1	1	1	1	0	1	17.87	18.46	0.608695652
jgi|SerlaS7_3_2|186579|estExt_fgenesh1_kg.C_120334	-0.18212739	4.110568	0.702568	.	.	.	.	.	0	.	0	.	0	.	0.973	0.595	1	1	0.31	1	0	6407.64	60	2	8.0507	1	20	33	24	5	41	11	7	4	0.352941176	.	.	.	1	0	0	0	0	0	1	1	23.41	23.41	0.565217391
jgi|SerlaS7_3_2|170869|estExt_fgenesh1_pm.C_130021	-0.1821479	0.498063	5.234063	.	.	.	reduced_virulence,unaffected_pathogenicity	PHI:6126,PHI:5751,PHI:5715,PHI:3236,PHI:6123,PHI:7719	0	.	0	.	0	.	0	0.044	1	1	0.58	0	0	47726.65	439	-29.5	3.8856	8	156	262	115	53	239	72	22	50	1.010416667	0	0	0	1	0	0	1	1	1	0	0	9.31	9.31	0
jgi|SerlaS7_3_2|178977|estExt_fgenesh1_kg.C_50688	-0.18278778	10.61391	5.22591	.	.	.	.	.	0	.	0	.	0	.	0.998	0.9	1	1	0.48	0	0	16758.17	144	10.5	8.7266	9	47	68	27	28	76	26	20	6	1.909090909	0	1	0	1	1	1	1	0	0	0	0	0.01	0.02	0
jgi|SerlaS7_3_2|189175|estExt_fgenesh1_kg.C_170322	-0.18872549	1.4448995	-0.5051005	.	.	.	.	.	0	.	0	.	0	.	0.999	0.326	0	0	0.15	0	0	16371.34	158	5	10.3916	0	58	103	30	4	83	41	23	18	0.359375	.	.	.	0	0	0	0	0	0	0	0	0	0	0
jgi|SerlaS7_3_2|131418|fgenesh1_kg.3_#_591_#_0_0_FS3H43Z03GZWEI_CFOT_CFPN	-0.19100608	5.776632	0.316632	.	.	.	.	.	0	.	0	.	0	.	1	0.91	0	0	0.34	0	0	7006.87	63	0	6.4286	4	21	34	12	7	32	17	9	8	1.166666667	.	.	.	0	0	0	0	0	0	0	0	0	0	0
jgi|SerlaS7_3_2|143055|fgenesh1_kg.13_#_129_#_0_0_FS3H43Z03FT6VN_CFOT_CFPN	-0.19639637	7.721898	5.927898	.	.	.	.	.	0	.	0	.	0	.	0.904	0.395	1	1	0.65	0	0	6193.23	55	3	8.5374	2	16	30	18	7	33	10	7	3	1.3	0	0	0	1	1	1	1	1	1	0	0	8.52	8.52	0
jgi|SerlaS7_3_2|70645|Genemark.2782_g	-0.19646457	-1.371301	4.538699	.	.	.	.	.	0	.	0	.	0	.	0	0.015	1	1	0.72	0	0	21511.31	205	-2	4.632	6	93	132	64	15	113	18	8	10	0.760869565	0	0	0	1	1	1	1	1	1	0	0	15.08	30.25	0
jgi|SerlaS7_3_2|187791|estExt_fgenesh1_kg.C_140161	-0.19659698	1.906797	-0.661203	.	.	.	.	.	0	.	0	.	0	.	0.854	0.574	0	0	0.12	0	0	26440.97	244	-1.5	6.039	0	80	130	81	19	130	69	35	34	0.946428571	.	.	.	0	0	0	0	0	0	0	0	0.01	0.01	0
jgi|SerlaS7_3_2|186387|estExt_fgenesh1_kg.C_120131	-0.19811885	-0.5431015	5.3968985	.	.	.	.	.	0	.	0	.	0	.	0	0.01	1	1	0	0	0	56601.11	509	-20.5	4.7462	9	148	259	126	50	254	149	68	81	0.695652174	0	0	0	1	1	1	1	1	1	0	0	1.11	1.11	0
jgi|SerlaS7_3_2|184199|estExt_fgenesh1_kg.C_90570	-0.19860762	0.5654365	5.2694365	.	.	.	.	.	0	.	0	.	0	.	0.006	0.21	1	1	0.72	0	0	24998.46	237	-10	4.1183	10	98	144	75	20	142	31	11	20	0.75	0	0	0	1	1	1	1	1	1	0	0	1.75	1.79	0
jgi|SerlaS7_3_2|137520|fgenesh1_kg.7_#_1095_#_5_3557_CFOT_CFPN	-0.20133469	-1.0288	4.9472	.	.	.	.	.	0	.	0	.	0	.	0	0.004	1	1	0.73	0	0	17911.78	189	-1	4.5439	3	116	147	66	8	109	7	3	4	0.323076923	0	1	0	1	1	1	1	1	1	0	0	15.68	18.7	0
jgi|SerlaS7_3_2|172906|estExt_fgenesh1_pm.C_310051	-0.20489198	-6.327658	-0.501658	.	.	.	.	.	0	.	0	.	0	.	0	0.029	0	0	0.02	0	0	230857.45	2150	35.5	8.6941	23	708	1216	729	136	1167	542	298	244	0.731046931	.	.	.	0	0	0	0	0	0	0	0	0	0.01	0
jgi|SerlaS7_3_2|44555|e_gw1.1.1463.1	-0.20585184	5.912344	0.128344	.	.	.	.	.	0	.	0	.	0	.	1	0.964	0	0	0.29	0	0	6797.88	59	1.5	7.1066	8	23	27	10	9	31	13	8	5	1.571428571	.	.	.	0	0	0	0	0	0	0	0	0	0	0
jgi|SerlaS7_3_2|94255|estExt_Genewise1.C_110584	-0.20807016	-2.860902	2.911098	.	.	.	.	.	0	.	0	.	0	.	0	0.038	1	1	0.76	1	0	36456.77	359	6	8.2434	6	172	256	102	37	206	27	18	9	0.663461538	0	0	0	1	1	1	1	1	1	1	0	2.95	6.64	0
jgi|SerlaS7_3_2|81749|Genemark.13886_g	-0.20956391	4.907308	3.167308	.	.	.	.	.	0	.	0	.	0	.	1	0.29	1	1	0.44	1	0	8372.96	72	6.5	8.1893	4	18	28	27	17	47	15	13	2	0.923076923	0	0	0	1	1	1	1	1	0	1	0	13.76	13.77	0
jgi|SerlaS7_3_2|137679|fgenesh1_kg.7_#_1254_#_0_0_FUV197G01ANIV1_CFOT_CFPN	-0.21214929	5.420885	0.062885	.	.	.	.	.	0	.	0	.	0	.	1	0.893	0	0	0.7	0	0	5853.74	56	3.5	8.5336	4	22	37	14	3	32	12	8	4	0.928571429	.	.	.	0	0	0	0	0	0	0	0	0	0	0
jgi|SerlaS7_3_2|156136|fgenesh1_pg.18_#_4	-0.21514648	0.56874	1.08474	.	.	.	.	.	0	.	0	.	0	.	0.203	0.711	1	1	0.23	1	0	25273.17	223	2.5	7.3459	3	64	108	60	28	121	57	31	26	1.486486486	.	.	.	0	0	1	0	0	0	1	0	1.41	15.12	0
jgi|SerlaS7_3_2|51811|e_gw1.6.847.1	-0.22756478	2.9232645	4.9932645	.	.	.	.	.	0	.	0	.	0	.	0.119	0.536	1	1	0.36	0	0	17578.59	157	6	9.4452	3	51	74	45	19	87	29	18	11	1.615384615	.	.	.	1	0	1	0	1	1	0	0	0.02	0.04	0
jgi|SerlaS7_3_2|131703|fgenesh1_kg.4_#_57_#_5_2867_CFOT_CFPN	-0.23325005	-5.3964505	-0.6024505	.	.	.	unaffected_pathogenicity	PHI:1584	0	.	0	.	0	.	0	0.201	0	0	0.36	0	0	27514.83	254	36.5	11.3794	3	86	137	79	25	142	74	58	16	0.819444444	.	.	.	0	0	0	0	0	0	0	0	0	0.04	0
jgi|SerlaS7_3_2|178457|estExt_fgenesh1_kg.C_50123	-0.23403448	3.476011	-0.459989	.	.	.	.	.	0	.	0	.	0	.	0.906	0.75	0	0	0.7	0	0	15575.64	142	-1	5.119	2	47	80	44	14	76	29	14	15	1.5	.	.	.	0	0	0	0	0	0	0	0	0	0.43	0
jgi|SerlaS7_3_2|177773|estExt_fgenesh1_kg.C_41164	-0.23656824	-2.723691	-4.499691	.	.	.	.	.	0	.	0	.	0	.	0.841	0.455	0	1	0.6	0	1	21170.4	191	10	8.4981	10	69	111	47	28	114	34	24	10	0.645833333	0	1	0	1	1	1	1	1	1	1	2	15.91	38.76	0.695652174
jgi|SerlaS7_3_2|148416|fgenesh1_kg.108_#_1_#_0_0_FS3H43Z03G2EFW_CFOT_CFPN	-0.23678198	3.262572	-0.259428	.	.	.	.	.	0	.	0	.	0	.	1	0.587	0	0	0.58	0	0	5742.79	52	1	7.6822	3	17	30	21	3	31	11	6	5	1.111111111	.	.	.	0	0	0	0	0	0	0	0	1.38	1.38	0
jgi|SerlaS7_3_2|147484|fgenesh1_kg.36_#_31_#_10166_1_CFOT_CFPN	-0.23875257	5.3480055	-0.0099945	.	.	.	.	.	0	.	0	.	0	.	1	0.893	0	0	0.3	0	0	11299.09	101	5	8.2124	12	36	54	21	8	59	31	18	13	1.090909091	.	.	.	0	0	0	0	0	0	0	0	0	0	0
jgi|SerlaS7_3_2|185406|estExt_fgenesh1_kg.C_110049	-0.23875257	6.067005	0.493005	.	.	.	.	.	0	.	0	.	0	.	1	0.929	0	0	0.69	0	0	6393.44	57	5.5	8.9931	5	20	32	12	7	36	12	9	3	0.875	.	.	.	0	0	0	0	0	0	0	0	0	0	0
jgi|SerlaS7_3_2|157584|fgenesh1_pg.588_#_1	-0.24143067	7.2869975	0.1989975	.	.	.	.	.	0	.	1	PF00314	0	GH152	0.823	0.525	0	0	0.87	0	0	13265.43	130	-11	3.5711	9	59	99	33	9	76	19	4	15	0.56097561	.	.	.	0	0	0	0	0	0	0	0	0.02	0.02	0
jgi|SerlaS7_3_2|113358|estExt_Genewise1Plus.C_120669	-0.2420528	4.104345	-0.839655	.	.	.	unaffected_pathogenicity	PHI:9188	0	.	0	.	0	.	0.941	0.883	0	0	0.26	0	0	24763.05	231	0.5	6.6083	1	79	124	68	23	125	52	28	24	1.052631579	.	.	.	0	0	0	0	0	0	0	0	0	0	0
jgi|SerlaS7_3_2|156377|fgenesh1_pg.19_#_73	-0.24263707	-2.0101425	-0.5041425	.	.	.	.	.	0	.	0	.	0	.	0.127	0.622	0	0	0.69	0	0	30508.71	277	3.5	7.3418	7	92	159	74	33	149	59	33	26	1.206896552	.	.	.	0	0	0	0	0	0	0	0	0	0.09	0
jgi|SerlaS7_3_2|186716|estExt_fgenesh1_kg.C_120480	-0.2437261	4.1741555	0.2741555	.	.	.	.	.	0	.	0	.	0	.	0.987	0.663	0	0	0.64	0	0	7818.8	72	-0.5	5.748	4	24	46	14	4	36	16	8	8	0.888888889	.	.	.	0	0	0	0	0	0	0	0	0	0	0
jgi|SerlaS7_3_2|175036|estExt_fgenesh1_kg.C_20479	-0.2437261	4.1741555	0.2741555	.	.	.	.	.	0	.	0	.	0	.	0.987	0.663	0	0	0.64	0	0	7818.8	72	-0.5	5.748	4	24	46	14	4	36	16	8	8	0.888888889	.	.	.	0	0	0	0	0	0	0	0	0	0	0
jgi|SerlaS7_3_2|122690|fgenesh1_pm.7_#_189	-0.24910969	-10.4555575	-0.5095575	.	.	.	reduced_virulence,lethal	PHI:4555,PHI:1829,PHI:7264,PHI:194,PHI:3145	0	.	0	.	0	.	0	0.009	0	0	0.3	0	0	92618.31	862	-10	5.8698	21	291	486	269	81	491	210	107	103	0.903846154	.	.	.	0	0	0	0	0	0	0	0	0	2.43	0
jgi|SerlaS7_3_2|180411|estExt_fgenesh1_kg.C_60892	-0.24992923	-3.436121	2.527879	.	.	.	.	.	0	.	0	.	0	.	0	0.006	1	1	0.76	1	0	26359.44	263	-4	4.0339	10	146	182	87	11	134	12	4	8	0.785714286	0	1	0	1	1	1	1	1	1	1	1	0.42	17.82	0
jgi|SerlaS7_3_2|172493|estExt_fgenesh1_pm.C_230057	-0.24995297	-4.955803	-0.515803	.	.	.	.	.	0	.	0	.	0	.	0.001	0.259	0	0	0.18	0	0	37975.01	348	-4	5.4713	3	116	197	117	34	191	89	44	45	0.950617284	.	.	.	0	0	0	0	0	0	0	0	3.74	3.74	0
jgi|SerlaS7_3_2|158743|estExt_fgenesh1_pg.C_40008	-0.2539411	-6.44982	-0.50982	.	.	.	.	.	0	.	0	.	0	.	0	0.01	0	0	0.06	0	0	110718.76	1023	-8	5.8454	11	351	559	329	85	528	232	117	115	0.931372549	.	.	.	0	0	0	0	0	0	0	0	0	0.06	0
jgi|SerlaS7_3_2|82588|estExt_Genewise1.C_11415	-0.25678796	-0.01605	5.92995	.	.	.	.	.	0	.	0	.	0	.	0	0.009	1	1	0.68	0	0	50295.8	464	-18.5	4.1572	6	241	311	93	54	194	63	23	40	1.1	0	1	0	1	1	1	1	1	1	0	0	0.06	0.06	0
jgi|SerlaS7_3_2|158662|estExt_fgenesh1_pg.C_30351	-0.25839213	5.8959075	-0.5140925	.	.	.	unaffected_pathogenicity,increased_virulence_(hypervirulence)	PHI:673,PHI:674	0	.	0	.	0	.	0.647	0.588	0	0	0.05	0	0	25476.83	233	-3.5	5.925	2	73	127	80	29	135	56	29	27	0.683333333	.	.	.	0	0	0	0	0	0	0	0	0	0	0
jgi|SerlaS7_3_2|174491|estExt_fgenesh1_kg.C_11010	-0.25839213	0.57981	-0.50819	.	.	.	increased_virulence_(hypervirulence),reduced_virulence,unaffected_pathogenicity	PHI:7708,PHI:9524,PHI:5034,PHI:6517	0	.	0	.	0	.	0.006	0.342	0	0	0.47	0	0	38969.77	363	-1.5	6.2334	2	113	200	136	32	213	81	42	39	0.920454545	.	.	.	0	0	0	0	0	0	0	0	0.16	0.25	0
jgi|SerlaS7_3_2|67371|e_gw1.219.5.1	-0.25924343	-0.151226	4.780774	.	.	.	.	.	0	.	0	.	0	.	0.111	0.067	1	1	0.11	0	0	10899.48	94	-6	4.4936	1	19	39	29	19	55	28	12	16	1.923076923	.	.	.	1	1	1	0	1	0	0	0	0.11	0.11	0
jgi|SerlaS7_3_2|38785|gw1.1.2385.1	-0.26105672	7.958175	3.698175	.	.	.	.	.	0	.	0	.	0	.	1	0.71	1	1	0.82	0	0	8650.93	76	5	8.4958	4	22	43	22	12	39	13	10	3	2.555555556	.	.	.	0	0	0	0	0	0	0	0	0.01	0.02	0
jgi|SerlaS7_3_2|130013|fgenesh1_kg.2_#_624_#_654_8_CFOT_CFPN	-0.2655019	-0.3415175	5.6044825	.	.	.	.	.	0	.	0	.	0	GH27	0	0.009	1	1	0.57	0	0	49214.25	439	-16	4.4991	7	139	239	121	58	239	92	40	52	1.149425287	0	0	0	1	1	1	1	1	1	0	0	8.67	8.68	0
jgi|SerlaS7_3_2|191456|estExt_fgenesh1_kg.C_380044	-0.26743713	-0.1087165	5.3212835	.	.	.	.	.	0	.	0	.	0	.	0.005	0.09	1	1	0.61	0	0	8005.19	76	6	9.2618	3	37	43	20	12	45	12	10	2	0.833333333	0	0	0	1	1	1	1	0	1	0	1	18.27	20.27	0.95
jgi|SerlaS7_3_2|187763|estExt_fgenesh1_kg.C_140131	-0.26960835	5.868991	0.276991	.	.	.	.	.	0	.	0	.	0	.	1	0.932	0	0	0.65	0	0	8613.71	75	6.5	8.1789	7	25	41	10	13	36	24	17	7	1.076923077	.	.	.	0	0	0	0	0	0	0	0	0	0	0
jgi|SerlaS7_3_2|103194|estExt_Genewise1Plus.C_40011	-0.27135605	-0.0490565	5.3209435	.	.	.	.	.	0	.	0	.	0	.	0	0.105	1	1	0.28	0	0	41886.35	374	-7.5	5.0572	5	113	195	108	50	203	79	38	41	1.157894737	0	0	0	1	1	1	1	1	1	0	0	0.25	0.29	0
jgi|SerlaS7_3_2|123569|fgenesh1_pm.8_#_352	-0.27205855	8.139682	3.027682	.	.	.	.	.	0	.	0	.	0	.	0.99	0.862	1	1	0.44	0	0	15948.58	144	8	8.9538	6	47	75	43	18	88	32	21	11	0.916666667	.	.	.	1	0	1	0	0	0	0	0	0.31	0.31	0
jgi|SerlaS7_3_2|187414|estExt_fgenesh1_kg.C_130242	-0.27459466	-0.62645	-0.50245	.	.	.	reduced_virulence,loss_of_pathogenicity	PHI:316,PHI:2310,PHI:4677,PHI:6111,PHI:4475,PHI:4606,PHI:3514,PHI:1015,PHI:300,PHI:6806,PHI:334,PHI:311,PHI:65,PHI:2826,PHI:211,PHI:4182	0	.	0	.	0	.	0	0.146	0	0	0.34	0	0	39734.48	365	-2.5	6.2483	10	131	216	106	42	187	86	46	40	0.878378378	.	.	.	0	0	0	0	0	0	0	0	0	0	0
jgi|SerlaS7_3_2|180420|estExt_fgenesh1_kg.C_60901	-0.2748601	-0.200263	5.529737	.	.	.	.	.	0	.	0	.	0	.	0	0.045	1	1	0.46	0	0	39105.94	347	-14.5	4.5003	6	96	182	104	60	205	69	30	39	1.166666667	0	0	0	1	1	1	1	1	1	0	0	15.46	16.35	0
jgi|SerlaS7_3_2|130663|fgenesh1_kg.2_#_1274_#_6919_1_CFOT_CFPN	-0.2754593	7.216815	3.994815	.	.	.	.	.	0	.	0	.	0	.	0.985	0.552	1	1	0.48	0	0	6836.01	66	5.5	10.7289	3	26	40	23	4	45	12	9	3	0.428571429	.	.	.	0	1	0	0	0	0	0	0	0.89	0.89	0
jgi|SerlaS7_3_2|189457|estExt_fgenesh1_kg.C_180264	-0.27587527	3.6454495	5.6194495	.	.	.	.	.	0	.	0	.	0	.	0.467	0.204	1	1	0.38	0	0	9363.21	83	-3	4.3494	4	20	42	28	10	63	15	6	9	0.823529412	0	0	0	1	1	1	1	1	0	0	0	15.48	15.48	0
jgi|SerlaS7_3_2|26622|gw1.1.1297.1	-0.28116602	4.925254	-0.264746	.	.	.	.	.	0	.	0	.	0	.	1	0.865	0	0	0.64	0	0	12063.2	112	6.5	8.9721	6	39	63	38	8	68	23	15	8	1.08	.	.	.	0	0	0	0	0	0	0	0	0.42	0.56	0
jgi|SerlaS7_3_2|177128|estExt_fgenesh1_kg.C_40493	-0.28217062	-6.207853	-0.507853	.	.	.	.	.	0	.	0	.	0	.	0	0.05	0	0	0.32	0	0	107101.06	1008	52	10.762	3	384	645	236	61	463	231	148	83	0.578544061	.	.	.	0	0	0	0	0	0	0	0	0	0	0
jgi|SerlaS7_3_2|129623|fgenesh1_kg.2_#_234_#_5_2739_CFOT_CFPN	-0.29082808	10.203221	-0.502779	.	.	.	reduced_virulence,unaffected_pathogenicity	PHI:6206,PHI:213,PHI:7735,PHI:7143,PHI:7633,PHI:249,PHI:6199,PHI:7734,PHI:277,PHI:7181,PHI:2477	0	.	1	PF00160	0	.	0.998	0.953	0	0	0.67	0	0	17493.74	162	4	9.5168	0	56	91	40	23	87	36	21	15	1.388888889	.	.	.	0	0	0	0	0	0	0	0	0	0.09	0
jgi|SerlaS7_3_2|44150|e_gw1.1.3420.1	-0.29163897	9.80059	0.15659	.	.	.	.	.	1	PsShr2	0	.	0	.	0.997	0.777	0	0	0.76	0	0	18326	174	-9	4.1959	10	68	119	34	17	97	31	12	19	0.75	.	.	.	0	0	0	0	0	0	0	0	0	0	0
jgi|SerlaS7_3_2|175566|estExt_fgenesh1_kg.C_21042	-0.29296374	-0.130817	2.239183	.	.	.	.	.	0	.	0	.	0	.	0.003	0.602	1	1	0.71	1	0	8459.86	77	-5	3.6855	5	28	41	21	8	50	9	2	7	1.076923077	.	.	.	1	0	0	0	0	0	1	1	18.13	18.14	0.52173913
jgi|SerlaS7_3_2|175629|estExt_fgenesh1_kg.C_21109	-0.29444718	4.9723195	-0.5636805	.	.	.	reduced_virulence	PHI:6187	0	.	0	.	0	.	0.959	0.797	0	0	0.47	0	0	24439.87	230	2	6.8332	1	75	127	79	23	135	53	30	23	0.71875	.	.	.	0	0	0	0	0	0	0	0	0	0.01	0
jgi|SerlaS7_3_2|109160|estExt_Genewise1Plus.C_80249	-0.29615974	0.3731205	5.3191205	.	.	.	reduced_virulence	PHI:4987	0	.	0	.	0	GH20	0	0.009	1	1	0.32	0	0	61742.14	563	-32	4.1068	7	192	322	178	70	323	100	36	64	0.830645161	0	0	0	1	1	1	1	0	1	0	1	22.58	22.59	0.826086957
jgi|SerlaS7_3_2|168393|estExt_fgenesh1_pm.C_70165	-0.29853094	-1.082358	4.821642	.	.	.	.	.	0	.	0	.	0	.	0	0.016	1	1	0.41	0	0	39282.55	377	24.5	10.8595	1	138	226	90	16	203	79	53	26	0.433070866	1	0	0	1	1	1	1	1	1	0	0	0	0.01	0
jgi|SerlaS7_3_2|123494|fgenesh1_pm.8_#_277	-0.29865628	1.495729	5.947729	.	.	.	.	.	0	.	0	.	0	.	0.16	0.098	1	1	0.4	0	0	9358.91	80	4.5	8.7472	3	23	35	23	13	43	16	11	5	1.777777778	0	0	0	1	1	1	1	1	1	0	0	3.94	3.94	0
jgi|SerlaS7_3_2|184466|estExt_fgenesh1_kg.C_90860	-0.2993805	-0.283801	-0.439801	.	.	.	.	.	0	.	0	.	0	.	0.937	0.089	0	0	0.82	0	0	5675.59	59	11	11.7343	0	29	44	15	0	33	13	12	1	0.433333333	.	.	.	0	0	0	0	0	0	0	0	0	0	0
jgi|SerlaS7_3_2|182414|estExt_fgenesh1_kg.C_71342	-0.30093864	2.568098	0.468098	.	.	.	.	.	0	.	0	.	0	.	0.922	0.428	0	0	0.69	0	0	6021.74	55	3	9.4297	2	21	36	12	4	28	11	7	4	0.384615385	.	.	.	0	0	0	0	0	0	0	0	0	0	0
jgi|SerlaS7_3_2|80594|Genemark.12731_g	-0.30215767	-0.7993875	0.1846125	.	.	.	.	.	0	.	0	.	0	.	0.376	0.46	0	0	0.48	0	0	6485.46	60	3.5	9.2632	2	22	36	17	6	34	10	7	3	1.071428571	.	.	.	0	0	0	0	0	0	0	0	4.52	4.52	0
jgi|SerlaS7_3_2|68501|Genemark.638_g	-0.30551463	1.8712145	4.3972145	.	.	.	.	.	0	.	0	.	0	.	0.02	0.559	1	1	0.2	0	0	33833.1	299	7.5	8.17	7	85	145	78	37	154	78	45	33	1.047619048	.	.	.	1	0	1	0	0	1	0	0	0	0	0
jgi|SerlaS7_3_2|68144|Genemark.281_g	-0.306805	6.5979815	3.8019815	.	.	.	.	.	0	.	0	.	0	.	0.784	0.682	1	1	0.34	0	0	13051.68	120	3	7.8948	2	37	67	31	15	63	31	18	13	1.166666667	.	.	.	0	1	0	0	0	1	0	0	0	0	0
jgi|SerlaS7_3_2|175181|estExt_fgenesh1_kg.C_20631	-0.30812237	5.23906	4.64906	.	.	.	loss_of_pathogenicity	PHI:6827	0	.	0	.	0	.	0	0.265	1	1	0.38	0	0	44066.61	390	-5.5	5.3866	4	119	205	94	56	204	85	42	43	1.538461538	0	0	0	1	1	1	1	1	1	0	0	1.27	1.86	0
jgi|SerlaS7_3_2|181927|estExt_fgenesh1_kg.C_70837	-0.30840662	-1.434546	4.505454	.	.	.	lethal,reduced_virulence,unaffected_pathogenicity,loss_of_pathogenicity	PHI:8030,PHI:438,PHI:8187,PHI:9266,PHI:2908,PHI:2534,PHI:2190	0	.	0	.	0	.	0	0.01	1	1	0	0	0	61015.88	540	0.5	6.5843	3	145	253	166	58	290	142	74	68	1.081632653	0	0	0	1	1	1	1	0	1	0	0	16.17	17.18	0
jgi|SerlaS7_3_2|142314|fgenesh1_kg.12_#_376_#_0_0_FUV197G02HM3EA_CFOT_CFPN	-0.3093153	7.753906	2.749906	.	.	.	.	.	0	.	0	.	0	.	0.969	0.865	1	1	0.57	0	0	5750.59	50	2	9.4538	0	18	23	15	9	29	10	6	4	1.454545455	.	.	.	0	0	0	0	0	0	0	0	3.01	3.01	0
jgi|SerlaS7_3_2|191847|estExt_fgenesh1_kg.C_520035	-0.31084192	-5.010491	-0.510491	.	.	.	.	.	0	.	0	.	0	.	0.003	0.247	0	0	0.21	0	0	32391.52	295	-6.5	4.7663	2	100	161	87	33	158	63	29	34	1.1	.	.	.	0	0	0	0	0	0	0	0	0	0.01	0
jgi|SerlaS7_3_2|100663|estExt_Genewise1Plus.C_10965	-0.31108594	5.503549	0.175549	.	.	.	.	.	0	.	0	.	0	.	1	0.888	0	0	0.68	0	0	9237.97	85	10.5	9.5259	7	31	47	21	12	51	17	15	2	1.222222222	.	.	.	0	0	0	0	0	0	0	0	0.1	0.16	0
jgi|SerlaS7_3_2|169293|estExt_fgenesh1_pm.C_80407	-0.31183922	1.297359	3.769359	.	.	.	.	.	0	.	0	.	0	.	0.087	0.501	1	1	0.27	0	0	27435.86	252	-2.5	5.8568	2	86	144	66	29	136	49	25	24	0.779661017	.	.	.	1	0	0	0	0	0	0	0	0.18	0.19	0
jgi|SerlaS7_3_2|78261|Genemark.10398_g	-0.31554112	1.9617135	-0.4082865	.	.	.	.	.	0	.	0	.	0	.	0.749	0.646	0	0	0.58	0	0	20549.71	189	1	6.7515	2	61	107	61	16	101	42	23	19	0.976744186	.	.	.	0	0	0	0	0	0	0	0	0.11	0.11	0
jgi|SerlaS7_3_2|48715|e_gw1.4.2270.1	-0.3187362	2.417202	-0.564798	.	.	.	.	.	0	.	0	.	0	.	0.678	0.819	0	0	0.29	0	0	23690.92	220	4.5	7.4531	5	79	124	60	26	126	51	30	21	0.867924528	.	.	.	0	0	0	0	0	0	0	0	0	0.02	0
jgi|SerlaS7_3_2|149422|fgenesh1_pg.1_#_643	-0.32169473	-2.7021095	3.2678905	.	.	.	.	.	0	.	0	.	0	.	0	0.005	1	1	0.65	1	0	18252.39	184	-4.5	4.2668	1	98	130	70	15	111	18	7	11	0.509433962	0	0	0	1	1	1	1	1	1	0	1	2.91	27.5	0
jgi|SerlaS7_3_2|12877|gw1.8.195.1	-0.3231102	-6.0118215	-0.5038215	.	.	.	.	.	0	.	0	.	0	.	0.001	0.081	0	0	0.38	0	0	36032.69	337	-13.5	4.5964	4	117	184	117	24	177	81	36	45	0.918918919	.	.	.	0	0	0	0	0	0	0	0	0	0	0
jgi|SerlaS7_3_2|175392|estExt_fgenesh1_kg.C_20858	-0.32496715	-2.9132405	-0.5072405	.	.	.	lethal,increased_virulence_(hypervirulence),reduced_virulence,unaffected_pathogenicity,loss_of_pathogenicity	PHI:3866,PHI:7511,PHI:9460,PHI:2312,PHI:8929,PHI:4077,PHI:2247,PHI:2844,PHI:2269,PHI:784,PHI:2837,PHI:7485,PHI:2835,PHI:2836,PHI:2022,PHI:685,PHI:7696,PHI:5271,PHI:2802,PHI:5272,PHI:59,PHI:5440,PHI:3301	0	.	0	.	0	.	0.134	0.465	0	0	0.1	0	0	32006.37	301	-3	5.4031	5	103	175	106	20	176	65	32	33	0.65	.	.	.	0	0	0	0	0	0	0	0	0.13	0.29	0
jgi|SerlaS7_3_2|103528|estExt_Genewise1Plus.C_40375	-0.3253529	-4.9785235	-0.5085235	.	.	.	.	.	0	.	0	.	0	.	0.001	0.254	0	0	0.11	0	0	39951.88	364	-1	6.3037	5	111	193	121	40	219	85	44	41	0.698924731	.	.	.	0	0	0	0	0	0	0	0	0	0.84	0
jgi|SerlaS7_3_2|103282|estExt_Genewise1Plus.C_40114	-0.32720155	-6.1980095	-0.5100095	.	.	.	.	.	0	.	0	.	0	.	0	0.052	0	0	0.2	0	0	78481.29	730	21	9.7457	5	257	420	202	53	369	194	111	83	0.676767677	.	.	.	0	0	0	0	0	0	0	0	0	0	0
jgi|SerlaS7_3_2|131104|fgenesh1_kg.3_#_277_#_9028_1_CFOT_CFPN	-0.32789117	7.3803645	2.8983645	.	.	.	.	.	0	.	0	.	0	.	0.941	0.806	1	1	0.85	0	0	14318.13	134	6.5	9.2698	2	49	80	38	15	71	22	16	6	0.878787879	.	.	.	0	1	0	0	0	1	0	0	0	0.01	0
jgi|SerlaS7_3_2|157348|fgenesh1_pg.55_#_6	-0.32855898	-6.437707	-0.509707	.	.	.	.	.	0	.	0	.	0	.	0	0.012	0	0	0.4	0	0	58113.37	546	30	10.6663	0	193	332	120	48	257	123	85	38	0.281437126	.	.	.	0	0	0	0	0	0	0	0	0	0.01	0
jgi|SerlaS7_3_2|58057|e_gw1.10.19.1	-0.33461633	0.6553375	5.6013375	.	.	.	reduced_virulence	PHI:4103	0	.	0	.	0	CE1,CE10	0	0.009	1	1	0.47	0	0	88959.36	797	-17.5	4.9392	1	241	439	220	116	439	173	82	91	1.187134503	0	0	0	1	0	1	1	1	1	0	0	7.66	7.8	0
jgi|SerlaS7_3_2|118930|fgenesh1_pm.1_#_498	-0.33580357	7.449444	4.185444	.	.	.	.	.	0	.	0	.	0	.	0.933	0.611	1	1	0.37	0	0	16120.03	148	-4.5	4.7221	4	54	83	44	15	81	35	16	19	0.742857143	.	.	.	1	1	0	0	1	1	0	0	0.01	0.01	0
jgi|SerlaS7_3_2|105003|estExt_Genewise1Plus.C_50213	-0.33623943	11.872884	3.518884	.	.	.	.	.	0	.	1	PF11807	0	.	0.879	0.68	1	1	0.2	0	0	22988.09	200	4	7.4469	4	52	95	57	27	105	50	29	21	1.085714286	.	.	.	1	1	0	0	0	1	0	1	22.51	22.51	0.869565217
jgi|SerlaS7_3_2|131375|fgenesh1_kg.3_#_548_#_6713_1_CFOT_CFPN	-0.33654642	0.0199995	5.9959995	.	.	.	.	.	0	.	0	.	0	.	0	0.004	1	1	0.73	0	0	6829.33	73	0	5.8608	0	54	59	25	1	29	2	1	1	0.133333333	0	0	0	1	1	1	1	1	1	0	0	0.44	0.44	0
jgi|SerlaS7_3_2|26667|gw1.14.454.1	-0.33824936	4.9749055	-0.3230945	.	.	.	.	.	0	.	0	.	0	.	1	0.883	0	0	0.49	0	0	12133.27	113	5	8.4814	6	40	61	40	9	70	22	14	8	1.038461538	.	.	.	0	0	0	0	0	0	0	0	0.1	0.13	0
jgi|SerlaS7_3_2|38069|gw1.3.1235.1	-0.33824936	4.942022	-0.277978	.	.	.	.	.	0	.	0	.	0	.	1	0.87	0	0	0.58	0	0	13438.75	123	3.5	7.8828	7	41	65	39	12	75	25	15	10	1.111111111	.	.	.	0	0	0	0	0	0	0	0	0.02	0.03	0
jgi|SerlaS7_3_2|77689|Genemark.9826_g	-0.34016162	3.7356915	-0.5063085	.	.	.	.	.	0	.	0	.	0	.	0.989	0.718	0	0	0.13	0	0	16890.32	157	-3.5	4.9792	5	51	85	50	10	89	40	19	21	1	.	.	.	0	0	0	0	0	0	0	0	0.02	0.23	0
jgi|SerlaS7_3_2|182588|estExt_fgenesh1_kg.C_80112	-0.34211734	7.2983975	2.8943975	.	.	.	.	.	0	.	0	.	0	.	0.999	0.735	1	1	0.42	1	0	5653.61	51	2.5	8.1354	4	19	26	14	6	29	9	6	3	1.571428571	0	0	0	1	1	0	1	0	0	1	1	17.68	17.68	1
jgi|SerlaS7_3_2|111010|estExt_Genewise1Plus.C_91037	-0.342136	-0.641404	4.298596	.	.	.	reduced_virulence	PHI:9266,PHI:4609	0	.	0	.	0	.	0	0.01	1	1	0	0	0	59240.41	521	7.5	7.7738	6	138	243	162	63	280	128	71	57	1.481481481	0	1	0	1	1	1	1	0	1	0	0	10.76	12	0
jgi|SerlaS7_3_2|154423|fgenesh1_pg.11_#_8	-0.3423259	5.3244075	-0.0815925	.	.	.	.	.	0	.	0	.	0	.	0.998	0.903	0	0	0.5	0	0	14632.22	140	-2.5	4.8224	7	60	87	31	9	78	26	12	14	0.525	.	.	.	0	0	0	0	0	0	0	0	0	0.94	0
jgi|SerlaS7_3_2|78816|Genemark.10953_g	-0.3428118	5.480191	0.440191	.	.	.	.	.	0	.	0	.	0	.	0.999	0.841	0	0	0.32	0	0	10029.46	91	-1.5	5.0766	5	29	51	26	5	48	25	12	13	1.055555556	.	.	.	0	0	0	0	0	0	0	0	0	0	0
jgi|SerlaS7_3_2|139612|fgenesh1_kg.9_#_478_#_6991_1_CFOT_CFPN	-0.3441683	-0.242655	-0.494655	.	.	.	.	.	0	.	0	.	0	.	0.962	0.08	0	0	0.5	0	0	7590.87	66	8.5	11.5173	0	13	36	16	6	36	17	13	4	0.789473684	.	.	.	0	0	0	0	0	0	0	0	0	0	0
jgi|SerlaS7_3_2|90851|estExt_Genewise1.C_80008	-0.34898224	5.6038825	0.1378825	.	.	.	.	.	0	.	0	.	0	.	1	0.911	0	0	0.27	0	0	9192.57	80	6.5	8.5122	8	27	43	17	9	42	22	15	7	1	.	.	.	0	0	0	0	0	0	0	0	0	0	0
jgi|SerlaS7_3_2|144746|fgenesh1_kg.16_#_280_#_0_0_FS3H43Z03GAZD2_CFOT_CFPN	-0.35228574	4.6112705	-0.4167295	.	.	.	.	.	0	.	0	.	0	.	0.998	0.84	0	0	0.12	0	0	13363.17	122	-1	5.1942	5	42	71	37	11	67	31	15	16	1.038461538	.	.	.	0	0	0	0	0	0	0	0	0	0.01	0
jgi|SerlaS7_3_2|66808|e_gw1.58.23.1	-0.35228574	4.0275175	-0.7484825	.	.	.	.	.	0	.	0	.	0	.	0.964	0.832	0	0	0.49	0	0	21178.07	200	4.5	9.8638	0	78	113	59	14	108	46	26	20	0.833333333	.	.	.	0	0	0	0	0	0	0	0	0	0.01	0
jgi|SerlaS7_3_2|81022|Genemark.13159_g	-0.35401928	-2.670601	2.813399	.	.	.	.	.	0	.	0	.	0	.	0	0.086	1	1	0.56	0	0	5731.18	54	1	7.1994	0	23	35	7	5	23	12	7	5	0.466666667	.	.	.	0	1	0	0	0	0	0	0	0	0	0
jgi|SerlaS7_3_2|75968|Genemark.8105_g	-0.35870728	0.293566	-0.504434	.	.	.	.	.	0	.	0	.	0	.	0.761	0.372	0	0	0.25	0	0	14846.22	138	18	10.91	0	52	73	42	9	65	41	30	11	1.2	.	.	.	0	0	0	0	0	0	0	0	0	0	0
jgi|SerlaS7_3_2|181391|estExt_fgenesh1_kg.C_70268	-0.36020014	5.610275	4.542275	.	.	.	.	.	0	.	0	.	0	.	0.746	0.432	1	1	0.42	0	0	14222.43	131	9	9.4601	5	51	70	37	15	74	22	17	5	0.741935484	.	.	.	1	1	0	0	1	1	0	1	18.71	18.83	0.739130435
jgi|SerlaS7_3_2|175858|estExt_fgenesh1_kg.C_21354	-0.36123267	-2.690527	-0.506527	.	.	.	unaffected_pathogenicity	PHI:9444	0	.	0	.	0	.	0.148	0.488	0	0	0.18	0	0	33584.46	305	1	6.7494	4	84	163	100	29	173	74	39	35	1.029850746	.	.	.	0	0	0	0	0	0	0	0	0	0	0
jgi|SerlaS7_3_2|191058|estExt_fgenesh1_kg.C_310020	-0.36123267	-3.8203705	-0.5083705	.	.	.	.	.	0	.	0	.	0	.	0.006	0.442	0	0	0.32	0	0	37243.64	342	-2	5.7764	3	108	184	108	32	195	78	39	39	1.162162162	.	.	.	0	0	0	0	0	0	0	0	0.37	0.46	0
jgi|SerlaS7_3_2|190196|estExt_fgenesh1_kg.C_220090	-0.36270773	-2.9064015	2.8175985	.	.	.	.	.	0	.	0	.	0	.	0	0.046	1	1	0.24	1	0	54102.56	487	8	7.356	0	146	254	154	67	262	108	63	45	1.189473684	0	0	0	1	1	1	1	1	1	1	1	1.23	18.82	0
jgi|SerlaS7_3_2|81627|Genemark.13764_g	-0.36282098	4.8806845	0.1466845	.	.	.	.	.	0	.	0	.	0	.	1	0.789	0	0	0.56	0	0	7678.62	70	10.5	10.6768	4	25	37	6	10	36	19	16	3	0.681818182	.	.	.	0	0	0	0	0	0	0	0	0	0	0
jgi|SerlaS7_3_2|51799|e_gw1.6.1456.1	-0.36317995	-1.1323395	4.5916605	.	.	.	.	.	0	.	0	.	0	.	0	0.046	1	1	0.05	0	0	61541.59	536	-9.5	5.5828	18	142	256	137	68	268	152	76	76	1.375	1	0	0	1	0	1	1	0	1	0	0	1.69	1.73	0
jgi|SerlaS7_3_2|174812|estExt_fgenesh1_kg.C_20245	-0.36628398	-3.5082065	-0.5062065	.	.	.	reduced_virulence	PHI:8000	0	.	0	.	0	.	0	0.333	0	0	0.2	0	0	40291.64	363	0	6.5028	2	103	191	106	38	183	86	45	41	1.46875	.	.	.	0	0	0	0	0	0	0	0	0.01	0.02	0
jgi|SerlaS7_3_2|184636|estExt_fgenesh1_kg.C_100077	-0.36713842	3.2698325	-0.5041675	.	.	.	.	.	0	.	0	.	0	.	0.954	0.675	0	0	0.44	0	0	12136.14	115	11	10.5877	1	46	64	39	9	64	26	19	7	0.9	.	.	.	0	0	0	0	0	0	0	0	0.23	2.52	0
jgi|SerlaS7_3_2|190981|estExt_fgenesh1_kg.C_300030	-0.36798438	-0.4090595	5.2729405	.	.	.	.	.	0	.	0	.	0	.	0	0.053	1	1	0.16	0	0	43836.92	390	-4.5	5.8869	6	107	196	126	50	223	92	47	45	0.9875	0	0	0	1	1	1	1	1	1	0	0	7.38	7.53	0
jgi|SerlaS7_3_2|76040|Genemark.8177_g	-0.37009552	6.600358	3.372358	.	.	.	.	.	0	.	0	.	0	.	0.882	0.656	1	1	0.16	0	0	23663.98	209	0.5	6.5749	7	64	100	60	23	101	61	33	28	1.272727273	.	.	.	1	0	1	0	0	0	0	0	0	0	0
jgi|SerlaS7_3_2|162892|estExt_fgenesh1_pg.C_140145	-0.37141925	-6.4542045	-0.5082045	.	.	.	.	.	0	.	0	.	0	.	0	0.009	0	0	0.11	0	0	59176.42	544	10	7.9492	12	188	318	128	50	285	107	62	45	0.637681159	.	.	.	0	0	0	0	0	0	0	0	0.01	0.01	0
jgi|SerlaS7_3_2|140747|fgenesh1_kg.10_#_641_#_1134_5_CFOT_CFPN	-0.3721537	-9.2200845	-3.2860845	.	.	.	.	.	0	.	0	.	0	.	0	0.011	0	1	0.64	0	1	13294.2	126	-3.5	3.7371	2	50	78	45	12	73	5	1	4	1.217391304	0	0	0	1	1	1	1	1	1	0	2	20.95	40.36	1
jgi|SerlaS7_3_2|174318|estExt_fgenesh1_kg.C_10829	-0.37428534	1.075638	-0.462362	.	.	.	reduced_virulence,loss_of_pathogenicity	PHI:316,PHI:2310,PHI:4677,PHI:6111,PHI:4606,PHI:1015,PHI:300,PHI:311,PHI:334,PHI:2826,PHI:65,PHI:4182	0	.	0	.	0	.	0.003	0.42	0	0	0.24	0	0	38158.02	349	0.5	6.5692	12	129	202	105	36	189	85	45	40	0.849315068	.	.	.	0	0	0	0	0	0	0	0	0	0.16	0
jgi|SerlaS7_3_2|80640|Genemark.12777_g	-0.3744613	4.2829855	-0.0070145	.	.	.	.	.	0	.	0	.	0	.	0.909	0.806	0	0	0.46	0	0	8758.26	81	8.5	10.0512	4	30	45	22	8	49	17	13	4	0.857142857	.	.	.	0	0	0	0	0	0	0	0	0	0	0
jgi|SerlaS7_3_2|28488|gw1.7.1334.1	-0.37840635	3.653572	0.455572	.	.	.	.	.	0	.	0	.	0	.	0.999	0.534	0	0	0.89	0	0	7223.12	62	1	6.8458	3	16	36	15	12	32	13	8	5	2.571428571	.	.	.	0	0	0	0	0	0	0	0	1.51	1.51	0
jgi|SerlaS7_3_2|175771|estExt_fgenesh1_kg.C_21263	-0.37976187	-6.30555	-0.48555	.	.	.	.	.	0	.	0	.	0	.	0	0.03	0	0	0.45	0	0	47922.23	435	17	8.5447	13	141	261	101	57	252	82	54	28	0.570247934	.	.	.	0	0	0	0	0	0	0	0	0	0.01	0
jgi|SerlaS7_3_2|142465|fgenesh1_kg.12_#_527_#_5_2971_CFOT_CFPN	-0.38029206	-3.9752855	-0.5012855	.	.	.	.	.	0	.	0	.	0	.	0.098	0.323	0	0	0.19	0	0	33420.21	313	-6	5.6738	5	96	176	105	30	183	81	41	40	0.792207792	.	.	.	0	0	0	0	0	0	0	0	0	0	0
jgi|SerlaS7_3_2|155103|fgenesh1_pg.12_#_312	-0.3808482	0.34301	5.11901	.	.	.	.	.	0	.	0	.	0	.	0	0.204	1	1	0.02	0	0	40035.67	353	16.5	8.814	8	104	170	93	49	167	102	64	38	1.603773585	0	0	1	1	1	1	1	1	1	0	1	21.94	21.94	0.956521739
jgi|SerlaS7_3_2|53343|e_gw1.6.552.1	-0.38231093	-3.9517	0.0263	.	.	.	.	.	0	.	0	.	0	GH23	0.005	0.332	0	0	0.88	0	0	26563.96	258	-14	3.5271	9	112	175	63	27	152	21	4	17	0.818181818	.	.	.	0	0	0	0	0	0	0	0	0.32	0.36	0
jgi|SerlaS7_3_2|166432|estExt_fgenesh1_pm.C_40473	-0.38271523	-6.3134015	-0.5054015	.	.	.	.	.	0	.	0	.	0	.	0	0.032	0	0	0.67	0	0	37953.47	384	32	12.6184	0	149	287	96	9	257	57	45	12	0.149758454	.	.	.	0	0	0	0	0	0	0	0	0	0	0
jgi|SerlaS7_3_2|190772|estExt_fgenesh1_kg.C_280022	-0.3831352	-0.252942	5.693058	.	.	.	.	.	0	.	0	.	0	.	0	0.009	1	1	0.5	0	0	7095.3	64	0	6.4303	2	23	33	21	8	38	7	4	3	1.666666667	0	0	0	1	1	1	1	1	0	0	0	4.03	4.03	0
jgi|SerlaS7_3_2|180515|estExt_fgenesh1_kg.C_61002	-0.38568747	8.9040695	3.8760695	.	.	.	.	.	0	.	0	.	0	.	0.964	0.874	1	1	0.26	0	0	12806.63	115	9	10.5548	3	38	58	35	10	55	29	20	9	1.041666667	.	.	.	0	1	0	0	0	0	0	0	0.35	0.35	0
jgi|SerlaS7_3_2|69956|Genemark.2093_g	-0.38904437	-5.759551	-0.509551	.	.	.	.	.	0	.	0	.	0	.	0.005	0.12	0	0	0.36	0	0	35211.84	320	-4	5.8959	2	96	178	90	34	179	68	35	33	0.541176471	.	.	.	0	0	0	0	0	0	0	0	0	0.29	0
jgi|SerlaS7_3_2|94574|estExt_Genewise1.C_110928	-0.38948897	5.128965	-0.337035	.	.	.	.	.	0	.	0	.	0	.	1	0.911	0	0	0.22	0	0	9456.7	87	0.5	6.8581	6	35	51	16	7	45	21	11	10	0.727272727	.	.	.	0	0	0	0	0	0	0	0	0	0	0
jgi|SerlaS7_3_2|62996|e_gw1.16.127.1	-0.38971138	4.92187	0.23587	.	.	.	.	.	0	.	0	.	0	.	0.965	0.816	0	0	0.58	0	0	11287.03	101	7	8.7504	6	34	54	28	13	56	23	16	7	1.411764706	.	.	.	0	0	0	0	0	0	0	0	0.01	0.01	0
jgi|SerlaS7_3_2|182218|estExt_fgenesh1_kg.C_71141	-0.39177912	6.331096	4.051096	.	.	.	.	.	0	.	0	.	0	.	0.59	0.79	1	1	0.46	0	0	8630.18	77	5.5	10.6069	2	26	37	22	9	43	16	11	5	1.428571429	.	.	.	1	1	0	0	1	0	0	0	1.68	1.68	0
jgi|SerlaS7_3_2|177828|estExt_fgenesh1_kg.C_41223	-0.39180118	1.101196	-0.508804	.	.	.	reduced_virulence,loss_of_pathogenicity	PHI:316,PHI:2310,PHI:4606,PHI:1015,PHI:300,PHI:311,PHI:334,PHI:2826,PHI:65	0	.	0	.	0	.	0.001	0.434	0	0	0.22	0	0	38729.72	355	4.5	7.0237	7	124	200	97	46	199	80	46	34	0.744680851	.	.	.	0	0	0	0	0	0	0	0	0	0	0
jgi|SerlaS7_3_2|183200|estExt_fgenesh1_kg.C_80763	-0.39233333	-3.026728	-0.380728	.	.	.	.	.	0	.	0	.	0	.	0.021	0.538	0	0	0.6	0	0	34472.21	319	-5.5	5.3308	6	122	185	80	47	181	71	35	36	0.8875	.	.	.	0	0	0	0	0	0	0	0	0.01	0.05	0
jgi|SerlaS7_3_2|186558|estExt_fgenesh1_kg.C_120312	-0.39233333	-3.0806155	-0.3626155	.	.	.	.	.	0	.	0	.	0	.	0.021	0.526	0	0	0.43	0	0	34105.86	317	-5.5	5.339	6	121	187	85	44	183	71	35	36	0.78313253	.	.	.	0	0	0	0	0	0	0	0	0	0.16	0
jgi|SerlaS7_3_2|80103|Genemark.12240_g	-0.39570296	-6.1804	-0.5044	.	.	.	.	.	0	.	0	.	0	.	0.036	0.018	0	0	0.66	0	0	17541.59	170	10.5	10.7757	2	67	122	42	13	96	26	20	6	0.188405797	.	.	.	0	0	0	0	0	0	0	0	0	0	0
jgi|SerlaS7_3_2|148148|fgenesh1_kg.59_#_4_#_4028_0_FUV197G02FXUIS_CFOT_CFPN	-0.3987829	7.1057215	1.2977215	.	.	.	.	.	0	.	0	.	0	.	1	0.968	1	1	0.49	1	0	7464.66	66	8	9.3008	5	25	35	17	10	36	18	14	4	1.083333333	.	.	.	0	0	0	0	0	0	1	0	1.51	1.91	0
jgi|SerlaS7_3_2|74200|Genemark.6337_g	-0.39921853	2.790486	3.732486	.	.	.	.	.	0	.	0	.	0	.	0.679	0.164	1	1	0.32	0	0	14145.1	133	-1	5.6779	2	47	80	37	8	75	24	12	12	0.459459459	.	.	.	0	1	0	0	0	1	0	0	0.01	0.01	0
jgi|SerlaS7_3_2|78678|Genemark.10815_g	-0.40131608	3.81927	3.04127	.	.	.	reduced_virulence,unaffected_pathogenicity	PHI:728,PHI:9265,PHI:726	0	.	0	.	0	.	0.611	0.352	1	1	0.61	0	0	23080.1	220	-9	4.4201	6	83	131	77	20	135	47	20	27	0.677419355	.	.	.	1	0	0	0	0	0	0	0	0	3.23	0
jgi|SerlaS7_3_2|173888|estExt_fgenesh1_kg.C_10356	-0.40277588	0.5311495	-0.4288505	.	.	.	.	.	0	.	0	.	0	.	0.998	0.162	0	0	0.71	0	0	6589.41	64	6.5	9.884	3	29	44	15	5	36	17	13	4	0.148148148	.	.	.	0	0	0	0	0	0	0	0	0.02	0.02	0
jgi|SerlaS7_3_2|175816|estExt_fgenesh1_kg.C_21309	-0.40398246	3.666085	3.838085	.	.	.	.	.	0	.	1	PF00314	0	GH152	0.002	0.136	1	1	0.9	0	0	26465.26	260	-5.5	4.2524	14	128	193	69	23	150	25	10	15	0.85915493	.	.	.	0	1	0	0	0	1	0	0	2.34	5.11	0
jgi|SerlaS7_3_2|174914|estExt_fgenesh1_kg.C_20353	-0.40452266	5.101731	4.573731	.	.	.	.	.	0	.	0	.	0	.	0.632	0.456	1	1	0.05	0	0	24841.15	222	-10	4.5535	10	64	112	68	23	123	55	24	31	1.135135135	.	.	.	1	1	1	0	0	1	0	0	0.01	0.06	0
jgi|SerlaS7_3_2|76138|Genemark.8275_g	-0.40840977	-6.443528	-0.509528	.	.	.	.	.	0	.	0	.	0	.	0	0.011	0	0	0.23	0	0	141483.63	1337	-46	4.5472	0	475	832	354	92	663	294	129	165	0.638176638	.	.	.	0	0	0	0	0	0	0	0	0	0	0
jgi|SerlaS7_3_2|191838|estExt_fgenesh1_kg.C_520026	-0.41310304	-0.5491745	5.2888255	.	.	.	.	.	0	.	0	.	0	.	0	0.027	1	1	0.06	0	0	47497.57	435	-9.5	5.245	2	133	236	136	53	249	98	48	50	0.768518519	0	0	0	1	1	1	1	0	1	0	1	21.88	22.2	0.739130435
jgi|SerlaS7_3_2|166267|estExt_fgenesh1_pm.C_40303	-0.4144282	-6.4513005	-0.5053005	.	.	.	.	.	0	.	0	.	0	.	0	0.009	0	0	0.08	0	0	143213.44	1321	30.5	9.3937	12	449	742	416	90	679	314	179	135	0.767676768	.	.	.	0	0	0	0	0	0	0	0	0	0.04	0
jgi|SerlaS7_3_2|85640|estExt_Genewise1.C_40720	-0.41645086	-6.4384045	-0.5044045	.	.	.	reduced_virulence,lethal,loss_of_pathogenicity	PHI:9357,PHI:8734,PHI:9355,PHI:9329,PHI:362,PHI:8964,PHI:8965,PHI:6480,PHI:2520	0	.	0	.	0	.	0	0.011	0	0	0.04	0	0	82204.56	759	-2	6.3148	14	250	426	229	67	422	196	101	95	0.8	.	.	.	0	0	0	0	0	0	0	0	0	0.03	0
jgi|SerlaS7_3_2|158418|estExt_fgenesh1_pg.C_20547	-0.41645086	-6.1566005	-0.4986005	.	.	.	.	.	0	.	0	.	0	.	0	0.057	0	0	0.44	0	0	47848.12	449	-4	5.8088	13	157	271	147	41	259	103	52	51	0.743589744	.	.	.	0	0	0	0	0	0	0	0	0	0	0
jgi|SerlaS7_3_2|135600|fgenesh1_kg.6_#_855_#_1580_2_CFOT_CFPN	-0.41969186	-10.0438205	-4.7338205	.	.	.	.	.	0	.	0	.	0	.	0.005	0.11	0	1	0.47	0	1	20733.82	200	4	9.5784	2	88	130	69	14	118	22	13	9	0.576923077	0	0	0	1	1	1	1	0	1	1	2	22.4	45.2	0.739130435
jgi|SerlaS7_3_2|57466|e_gw1.9.375.1	-0.42118582	-3.3331055	-0.2551055	.	.	.	.	.	0	.	0	.	0	.	0.109	0.378	0	0	0.72	0	0	25372.18	229	-9.5	4.6522	2	67	131	59	33	120	53	24	29	1.166666667	.	.	.	0	0	0	0	0	0	0	0	0	0	0
jgi|SerlaS7_3_2|85940|estExt_Genewise1.C_41040	-0.42354447	0.3894545	5.3354545	.	.	.	reduced_virulence	PHI:9285,PHI:7258,PHI:2644	0	.	0	.	0	.	0	0.009	1	1	0.17	0	0	55020.99	498	-29	4.3753	6	139	270	159	60	273	134	55	79	1.075471698	1	0	0	1	1	1	1	1	1	0	0	0.07	0.08	0
jgi|SerlaS7_3_2|57768|e_gw1.9.312.1	-0.42543566	-2.914744	-0.046744	.	.	.	.	.	0	.	0	.	0	.	0.008	0.514	0	0	0.83	0	0	40092.63	370	11.5	8.5748	10	119	209	109	41	208	76	46	30	1.493150685	.	.	.	0	0	0	0	0	0	0	0	0	0.09	0
jgi|SerlaS7_3_2|184573|estExt_fgenesh1_kg.C_100011	-0.4337706	2.963808	-0.636192	.	.	.	.	.	0	.	0	.	0	.	0.999	0.601	0	0	0.47	0	0	10295.07	97	1	7.1656	1	33	52	39	5	56	22	12	10	0.857142857	.	.	.	0	0	0	0	0	0	0	0	0.01	0.01	0
jgi|SerlaS7_3_2|183959|estExt_fgenesh1_kg.C_90301	-0.434239	10.045896	-0.546104	.	.	.	reduced_virulence,unaffected_pathogenicity	PHI:6206,PHI:213,PHI:7735,PHI:7143,PHI:7633,PHI:249,PHI:6199,PHI:7734,PHI:277,PHI:7181,PHI:2477	0	.	1	PF00160	0	.	0.996	0.936	0	0	0.67	0	0	17523.79	162	6	10.1302	0	55	93	38	21	86	36	22	14	1.243243243	.	.	.	0	0	0	0	0	0	0	0	0	0.01	0
jgi|SerlaS7_3_2|26115|gw1.5.773.1	-0.4354113	4.257401	-0.566599	.	.	.	.	.	0	.	0	.	0	.	0.958	0.846	0	0	0.17	0	0	20302.52	185	9.5	10.5737	2	57	98	63	15	102	37	24	13	1.138888889	.	.	.	0	0	0	0	0	0	0	0	0.02	0.09	0
jgi|SerlaS7_3_2|83484|estExt_Genewise1.C_20566	-0.43612313	-2.3921025	2.5538975	.	.	.	reduced_virulence,unaffected_pathogenicity	PHI:9075,PHI:552,PHI:2920,PHI:9058,PHI:9074,PHI:712,PHI:3991,PHI:397,PHI:3919,PHI:2921,PHI:1011,PHI:48	0	.	0	.	0	AA1_1,AA1_3,AA1_2	0	0.009	1	1	0.63	1	0	69642.42	633	-15.5	4.9632	5	198	362	183	87	365	111	53	58	0.937931034	1	0	0	1	1	1	1	1	1	1	1	7.8	29.87	0
jgi|SerlaS7_3_2|155664|fgenesh1_pg.15_#_57	-0.4384157	-9.5928575	-4.0008575	.	.	.	.	.	0	.	0	.	0	.	0.001	0.067	0	1	0.69	0	1	39129.55	385	-7.5	4.4139	4	151	249	182	14	240	43	18	25	0.677419355	1	0	0	1	1	1	1	1	1	3	0	1.01	40.1	0
jgi|SerlaS7_3_2|192000|estExt_fgenesh1_kg.C_590001	-0.4394649	0.8761995	-0.3898005	.	.	.	.	.	0	.	0	.	0	.	0.994	0.217	0	0	0.74	0	0	6540.27	64	6	8.84	3	30	45	15	6	35	17	13	4	0.148148148	.	.	.	0	0	0	0	0	0	0	0	0	0	0
jgi|SerlaS7_3_2|179673|estExt_fgenesh1_kg.C_60128	-0.44183642	-0.138374	5.807626	.	.	.	.	.	0	.	0	.	0	GH89	0	0.009	1	1	0.7	0	0	84655.92	761	-34.5	4.1613	3	252	418	229	113	439	116	43	73	1.08974359	0	0	0	1	1	1	1	1	1	0	0	14.79	14.83	0
jgi|SerlaS7_3_2|176127|estExt_fgenesh1_kg.C_30221	-0.4424657	1.312078	5.478078	.	.	.	reduced_virulence	PHI:3965,PHI:6506	0	.	0	.	0	.	0	0.139	1	1	0.49	0	0	46127.04	415	-3.5	5.9579	0	130	216	113	57	225	88	45	43	1.183908046	0	0	0	1	1	1	1	1	1	0	0	2.2	2.26	0
jgi|SerlaS7_3_2|128727|fgenesh1_kg.1_#_464_#_4623_1_CFOT_CFPN	-0.44258562	-0.919101	-0.673101	.	.	.	.	.	0	.	0	.	0	.	0.04	0.919	0	0	0.17	0	0	14746.82	136	1.5	7.2766	1	48	77	37	9	71	31	17	14	0.696969697	.	.	.	0	0	0	0	0	0	0	0	0.26	0.26	0
jgi|SerlaS7_3_2|38049|gw1.1.2297.1	-0.44319382	5.3055085	0.4935085	.	.	.	.	.	0	.	0	.	0	.	0.997	0.805	0	0	0.63	0	0	12198.39	112	3.5	8.2205	6	39	61	37	11	71	20	12	8	1.115384615	.	.	.	0	0	0	0	0	0	0	0	0	1.48	0
jgi|SerlaS7_3_2|188484|estExt_fgenesh1_kg.C_150480	-0.4492994	-4.159081	-0.505081	.	.	.	.	.	0	.	0	.	0	.	0.06	0.331	0	0	0.05	0	0	31228.58	291	-4	5.3616	6	107	164	102	24	165	63	31	32	0.739130435	.	.	.	0	0	0	0	0	0	0	0	0	3.21	0
jgi|SerlaS7_3_2|138725|fgenesh1_kg.8_#_873_#_0_0_FUV197G02HP2Q4_CFOT_CFPN	-0.4541306	2.755492	-0.538508	.	.	.	.	.	0	.	0	.	0	.	0.906	0.643	0	0	0.34	0	0	6537.58	61	1.5	8.8608	0	21	32	20	5	35	14	8	6	0.714285714	.	.	.	0	0	0	0	0	0	0	0	0.23	0.23	0
jgi|SerlaS7_3_2|81383|Genemark.13520_g	-0.4556263	4.319451	-0.468549	.	.	.	.	.	0	.	0	.	0	.	0.999	0.799	0	0	0.28	0	0	5825.75	54	0.5	6.9178	3	18	29	15	2	31	13	7	6	0.357142857	.	.	.	0	0	0	0	0	0	0	0	0	0	0
jgi|SerlaS7_3_2|183230|estExt_fgenesh1_kg.C_80793	-0.45763597	5.88524	4.76324	.	.	.	.	.	0	.	0	.	0	.	0.887	0.3	1	1	0.45	0	0	11274.23	98	5.5	8.4863	6	30	46	32	19	61	11	9	2	2	0	0	0	1	1	1	1	0	1	0	0	0.47	0.63	0
jgi|SerlaS7_3_2|58016|e_gw1.10.540.1	-0.45941028	4.5602515	-0.2337485	.	.	.	.	.	0	.	0	.	0	.	0.936	0.863	0	0	0.37	0	0	9417.61	85	0.5	6.7125	1	28	45	27	10	44	18	10	8	1	.	.	.	0	0	0	0	0	0	0	0	0.01	0.01	0
jgi|SerlaS7_3_2|189692|estExt_fgenesh1_kg.C_200005	-0.46154785	0.073646	-0.502354	.	.	.	.	.	0	.	0	.	0	.	0.729	0.367	0	0	0.31	0	0	15084.38	141	18	10.91	0	57	76	42	9	64	41	30	11	1.2	.	.	.	0	0	0	0	0	0	0	0	0	0	0
jgi|SerlaS7_3_2|43798|e_gw1.1.2422.1	-0.46246988	5.758484	0.364484	.	.	.	.	.	0	.	0	.	0	.	0.987	0.912	0	0	0.63	0	0	16430.83	149	7.5	8.6172	5	51	80	42	22	82	31	21	10	1.419354839	.	.	.	0	0	0	0	0	0	0	0	0.35	0.99	0
jgi|SerlaS7_3_2|162380|estExt_fgenesh1_pg.C_120130	-0.46348736	4.008577	3.342577	.	.	.	.	.	0	.	0	.	0	.	0.481	0.63	1	1	0.16	0	0	21212.35	187	0.5	6.5946	5	54	85	53	21	96	42	23	19	1.266666667	.	.	.	1	1	1	0	0	0	0	0	0.58	0.58	0
jgi|SerlaS7_3_2|137496|fgenesh1_kg.7_#_1071_#_5_1666_CFOT_CFPN	-0.46372682	-2.5050445	-0.5050445	.	.	.	reduced_virulence,unaffected_pathogenicity	PHI:3386,PHI:2839,PHI:6517	0	.	0	.	0	.	0.014	0.486	0	0	0.25	0	0	37082.87	346	3.5	8.2094	3	115	185	115	31	209	77	41	36	0.888888889	.	.	.	0	0	0	0	0	0	0	0	0	0.05	0
jgi|SerlaS7_3_2|180322|estExt_fgenesh1_kg.C_60797	-0.46397838	-5.3009075	-4.5269075	.	.	.	.	.	0	.	0	.	0	.	0.514	0.357	0	1	0.48	0	1	20051.06	188	1	6.7229	8	79	110	65	19	109	34	19	15	0.794871795	0	1	1	1	1	1	1	0	1	3	4	38.35	78.37	0.888888889
jgi|SerlaS7_3_2|184041|estExt_fgenesh1_kg.C_90397	-0.46496645	-1.151118	-0.475118	.	.	.	reduced_virulence,unaffected_pathogenicity,loss_of_pathogenicity	PHI:9180,PHI:7520,PHI:2145,PHI:7788,PHI:7787,PHI:3914	0	.	0	.	0	.	0	0.054	0	0	0.22	0	0	54374.06	504	-2	6.0125	7	167	278	163	45	287	107	54	53	1.016949153	.	.	.	0	0	0	0	0	0	0	0	0	0.03	0
jgi|SerlaS7_3_2|174152|estExt_fgenesh1_kg.C_10659	-0.4650941	9.7201135	3.5421135	.	.	.	reduced_virulence,unaffected_pathogenicity	PHI:7799,PHI:5025,PHI:5296,PHI:6709,PHI:5297	0	.	0	.	0	.	0.986	0.877	1	1	0.4	0	0	16588.82	151	-0.5	6.2237	5	47	86	48	15	82	41	21	20	1.290322581	.	.	.	0	0	0	0	0	1	0	0	0.02	0.02	0
jgi|SerlaS7_3_2|70338|Genemark.2475_g	-0.46517202	4.707228	-0.464772	.	.	.	.	.	0	.	0	.	0	.	0.998	0.864	0	0	0.4	0	0	18375.09	169	2.5	7.5932	6	51	100	50	12	92	38	21	17	1.108108108	.	.	.	0	0	0	0	0	0	0	0	0	0	0
jgi|SerlaS7_3_2|48989|e_gw1.4.1010.1	-0.46875823	3.9349415	-0.5050585	.	.	.	.	.	0	.	0	.	0	.	0.948	0.792	0	0	0.24	0	0	16497.94	150	13.5	10.6279	2	52	80	37	16	83	38	26	12	0.880952381	.	.	.	0	0	0	0	0	0	0	0	0.01	0.01	0
jgi|SerlaS7_3_2|72719|Genemark.4856_g	-0.47126397	8.050839	3.496839	.	.	.	.	.	0	.	0	.	0	.	0.901	0.858	1	1	0.22	0	0	20104.68	179	4	8.3391	5	59	96	49	20	88	41	23	18	1.344827586	.	.	.	1	0	1	0	0	1	0	0	0.1	0.27	0
jgi|SerlaS7_3_2|128749|fgenesh1_kg.1_#_486_#_0_0_FUV197G02FG001_CFOT_CFPN	-0.47201505	2.3355525	0.1335525	.	.	.	.	.	0	.	0	.	0	.	0.544	0.823	0	0	0.64	0	0	5953.94	54	4.5	9.5872	3	22	29	14	3	27	13	9	4	1	.	.	.	0	0	0	0	0	0	0	0	0	0	0
jgi|SerlaS7_3_2|175718|estExt_fgenesh1_kg.C_21206	-0.47645494	7.475438	3.563438	.	.	.	.	.	0	.	0	.	0	.	0.94	0.712	1	1	0.12	0	0	17449.94	159	-1.5	5.6643	2	53	84	51	17	89	36	18	18	0.837837838	.	.	.	1	1	0	0	0	1	0	0	0.16	0.16	0
jgi|SerlaS7_3_2|100280|estExt_Genewise1.C_910005	-0.47671458	2.64153	-0.50847	.	.	.	.	.	0	.	0	.	0	.	0.906	0.619	0	0	0.21	0	0	26593.75	246	-0.5	6.3319	6	81	129	84	19	141	54	28	26	1.076923077	.	.	.	0	0	0	0	0	0	0	0	0	1.3	0
jgi|SerlaS7_3_2|179855|estExt_fgenesh1_kg.C_60313	-0.47671458	3.732626	-0.401374	.	.	.	.	.	0	.	0	.	0	.	0.997	0.692	0	0	0.56	0	0	11029.75	99	4	8.6458	5	33	55	24	5	53	18	11	7	0.739130435	.	.	.	0	0	0	0	0	0	0	0	0.01	0.01	0
jgi|SerlaS7_3_2|26649|gw1.13.677.1	-0.47779247	3.577104	-0.178896	.	.	.	.	.	0	.	0	.	0	.	0.869	0.757	0	0	0.5	0	0	15258.59	139	2.5	7.0816	5	49	75	42	17	79	28	17	11	0.84375	.	.	.	0	0	0	0	0	0	0	0	0.05	0.06	0
jgi|SerlaS7_3_2|190405|estExt_fgenesh1_kg.C_240023	-0.4779232	1.6942875	-0.5037125	.	.	.	increased_virulence_(hypervirulence),reduced_virulence,unaffected_pathogenicity	PHI:9519,PHI:6517,PHI:9524,PHI:2255,PHI:4616,PHI:7708,PHI:881,PHI:668,PHI:587,PHI:2256,PHI:5034	0	.	0	.	0	.	0.036	0.497	0	0	0.49	0	0	37507.01	356	5	7.2252	11	129	210	124	33	215	81	46	35	0.755319149	.	.	.	0	0	0	0	0	0	0	0	0	8.95	0
jgi|SerlaS7_3_2|53521|e_gw1.6.1832.1	-0.48632306	-3.255743	2.522257	.	.	.	.	.	0	.	0	.	0	GH128	0	0.037	1	1	0.46	1	0	34454.76	312	-11.5	4.2195	5	108	171	95	41	179	42	16	26	1.075757576	0	1	0	1	1	1	1	1	1	1	0	0.01	15.07	0
jgi|SerlaS7_3_2|57607|e_gw1.9.438.1	-0.48667744	3.684105	4.410105	.	.	.	.	.	0	.	0	.	0	.	0.448	0.431	1	1	0.45	0	0	19004.67	172	5.5	9.002	2	62	94	50	26	99	32	20	12	0.76744186	.	.	.	1	1	1	0	0	1	0	0	0.52	0.52	0
jgi|SerlaS7_3_2|48403|e_gw1.4.1156.1	-0.48860496	-0.2022925	5.4677075	.	.	.	.	.	0	.	0	.	0	.	0.015	0.04	1	1	0.36	0	0	6660.89	56	-0.5	6.1847	2	9	24	20	10	35	11	6	5	2.8	0	0	0	1	0	1	1	1	0	0	0	2.53	2.53	0
jgi|SerlaS7_3_2|188133|estExt_fgenesh1_kg.C_150111	-0.4924946	4.842635	-0.545365	.	.	.	unaffected_pathogenicity	PHI:3670	0	.	0	.	0	.	0.958	0.94	0	0	0.55	0	0	14368.31	130	2.5	9.3261	0	40	71	38	16	73	27	15	12	1.090909091	.	.	.	0	0	0	0	0	0	0	0	0	0.01	0
jgi|SerlaS7_3_2|121449|fgenesh1_pm.5_#_452	-0.4924946	5.2995995	-0.5024005	.	.	.	.	.	0	.	0	.	0	.	0.996	0.971	0	0	0.49	0	0	20546.65	188	6	8.7674	4	60	101	55	19	110	40	24	16	1.155555556	.	.	.	0	0	0	0	0	0	0	0	0.29	0.76	0
jgi|SerlaS7_3_2|25728|gw1.4.821.1	-0.49297214	5.393614	-0.108386	.	.	.	.	.	0	.	0	.	0	.	0.97	0.947	0	0	0.46	0	0	17347.64	156	5.5	8.2927	3	49	87	48	23	84	35	22	13	1.15625	.	.	.	0	0	0	0	0	0	0	0	0.15	0.41	0
jgi|SerlaS7_3_2|141470|fgenesh1_kg.11_#_494_#_6826_0_FS3H43Z03HL7J0_CFOT_CFPN	-0.49446014	1.3768935	4.9588935	.	.	.	.	.	0	.	0	.	0	.	0.272	0.131	1	1	0.13	0	0	6216.25	57	-2.5	4.5118	2	17	30	19	4	34	14	6	8	0.818181818	.	.	.	1	1	1	0	0	0	0	0	0.15	0.15	0
jgi|SerlaS7_3_2|149360|fgenesh1_pg.1_#_581	-0.49496618	1.4506745	4.5406745	.	.	.	.	.	0	.	0	.	0	.	0.008	0.477	1	1	0.01	0	0	26094.63	223	-0.5	6.3485	2	45	90	59	28	108	66	34	32	2.0625	.	.	.	1	1	1	0	0	1	0	0	0	0	0
jgi|SerlaS7_3_2|186161|estExt_fgenesh1_kg.C_110846	-0.49864468	1.5475585	5.3635585	.	.	.	.	.	0	.	0	.	0	.	0.008	0.356	1	1	0.34	0	0	5463.48	50	-0.5	5.5922	1	18	24	20	5	31	8	4	4	1.090909091	.	.	.	1	1	1	0	1	1	0	0	1.25	1.25	0
jgi|SerlaS7_3_2|97620|estExt_Genewise1.C_180288	-0.5014834	3.66959	4.61559	.	.	.	increased_virulence_(hypervirulence)	PHI:2393	0	.	0	.	0	.	0	0.009	1	1	0.04	0	0	60657.99	538	23	9.4815	10	161	269	162	75	310	125	78	47	0.914529915	0	0	0	1	1	1	1	0	1	0	1	20.84	33.09	0.65
jgi|SerlaS7_3_2|190122|estExt_fgenesh1_kg.C_220011	-0.50211054	-1.0493575	3.3906425	.	.	.	.	.	0	.	0	.	0	.	0.11	0.15	1	1	0.14	1	0	26334.01	244	-8	4.6608	2	73	139	75	22	140	49	22	27	0.677419355	0	1	0	1	1	1	1	1	1	1	0	0.22	1.71	0
jgi|SerlaS7_3_2|192352|estExt_fgenesh1_kg.C_3500001	-0.50239486	6.4542325	4.7442325	.	.	.	.	.	0	.	0	.	0	.	0.987	0.298	1	1	0.56	0	0	6161.1	53	3.5	7.7555	4	18	23	13	12	26	10	8	2	4.333333333	.	.	.	1	1	0	0	1	0	0	0	0.33	0.33	0
jgi|SerlaS7_3_2|184918|estExt_fgenesh1_kg.C_100395	-0.5040271	-6.372522	-0.504522	.	.	.	.	.	0	.	0	.	0	.	0	0.022	0	0	0.08	0	0	32894.92	310	-23.5	4.1456	1	112	168	126	21	176	78	28	50	0.597560976	.	.	.	0	0	0	0	0	0	0	0	0.02	0.03	0
jgi|SerlaS7_3_2|55532|e_gw1.8.755.1	-0.5040995	4.3464635	0.3744635	.	.	.	.	.	0	.	0	.	0	.	0.901	0.761	0	0	0.75	0	0	21241.13	192	1	6.7322	6	60	107	54	25	108	40	22	18	1.095238095	.	.	.	0	0	0	0	0	0	0	0	0.02	0.02	0
jgi|SerlaS7_3_2|70629|Genemark.2766_g	-0.5097649	-4.9779505	-0.5079505	.	.	.	.	.	0	.	0	.	0	.	0.036	0.219	0	0	0.17	0	0	30095.89	269	3	7.0115	4	87	148	69	31	137	54	31	23	0.7	.	.	.	0	0	0	0	0	0	0	0	0	0.07	0
jgi|SerlaS7_3_2|24124|gw1.1.905.1	-0.50994253	3.7964575	-0.0795425	.	.	.	.	.	0	.	0	.	0	.	0.99	0.656	0	0	0.65	0	0	13830.16	124	6.5	8.7175	8	40	71	37	12	70	19	13	6	1.285714286	.	.	.	0	0	0	0	0	0	0	0	0.15	0.67	0
jgi|SerlaS7_3_2|181784|estExt_fgenesh1_kg.C_70677	-0.50997126	-1.109645	4.836355	.	.	.	.	.	0	.	0	.	0	GH79	0	0.009	1	1	0.61	0	0	56741.71	528	-22	4.3051	2	189	298	173	71	319	78	31	47	0.984962406	0	0	0	1	1	0	1	1	1	0	1	18.26	18.31	0.565217391
jgi|SerlaS7_3_2|129539|fgenesh1_kg.2_#_150_#_0_0_FUV197G01E1PX1_CFOT_CFPN	-0.51037323	1.805868	0.455868	.	.	.	.	.	0	.	0	.	0	.	0.832	0.393	0	0	0.49	0	0	6678.42	62	0.5	6.9176	3	29	34	10	6	26	15	8	7	1.5	.	.	.	0	0	0	0	0	0	0	0	0	0	0
jgi|SerlaS7_3_2|98604|estExt_Genewise1.C_240029	-0.5114484	-1.125338	3.814662	.	.	.	reduced_virulence	PHI:9266,PHI:4138	0	.	0	.	0	.	0	0.01	1	1	0.07	0	0	59954.01	529	6	7.1338	3	141	253	169	75	297	139	77	62	1.21	.	.	.	1	1	1	0	0	1	0	1	22.6	23.52	0.847826087
jgi|SerlaS7_3_2|44473|e_gw1.1.3661.1	-0.5156587	5.700231	0.360231	.	.	.	.	.	0	.	0	.	0	.	0.998	0.892	0	0	0.62	0	0	16680.19	149	10	8.3249	8	43	79	38	29	90	32	24	8	1.057142857	.	.	.	0	0	0	0	0	0	0	0	0.1	0.1	0
jgi|SerlaS7_3_2|186192|estExt_fgenesh1_kg.C_110880	-0.51725084	5.7098325	0.3278325	.	.	.	.	.	0	.	0	.	0	.	0.991	0.906	0	0	0.69	0	0	7130.16	64	3	7.8023	3	22	36	18	10	37	15	10	5	0.933333333	.	.	.	0	0	0	0	0	0	0	0	0.45	0.46	0
jgi|SerlaS7_3_2|39509|gw1.1104.3.1	-0.5178189	5.16373	0.19573	.	.	.	.	.	0	.	0	.	0	.	0.999	0.829	0	0	0.38	0	0	8256.46	74	0	6.4434	2	18	39	23	7	40	19	10	9	1.846153846	.	.	.	0	0	0	0	0	0	0	0	0	0	0
jgi|SerlaS7_3_2|86729|estExt_Genewise1.C_50027	-0.522558	-4.228613	-0.500613	.	.	.	reduced_virulence	PHI:9038	0	.	0	.	0	.	0	0.212	0	0	0.05	0	0	46246.72	424	-0.5	6.4318	3	126	229	152	46	241	99	52	47	1.043956044	.	.	.	0	0	0	0	0	0	0	0	0	0.03	0
jgi|SerlaS7_3_2|136402|fgenesh1_kg.6_#_1657_#_991_1_CFOT_CFPN	-0.5250333	5.834142	0.488142	.	.	.	.	.	0	.	0	.	0	.	0.996	0.895	0	0	0.37	0	0	5743.53	52	-3	4.2897	3	16	29	12	2	28	13	5	8	1	.	.	.	0	0	0	0	0	0	0	0	0	0	0
jgi|SerlaS7_3_2|53026|e_gw1.6.1998.1	-0.52559537	4.8893985	4.9973985	.	.	.	.	.	0	.	0	.	0	.	0.487	0.495	1	1	0.56	0	0	6237.15	54	3.5	8.2642	3	19	27	15	13	32	7	6	1	1.666666667	0	0	0	1	1	0	1	0	0	0	0	0.07	0.07	0
jgi|SerlaS7_3_2|189297|estExt_fgenesh1_kg.C_180090	-0.52679443	5.8146285	0.1386285	.	.	.	.	.	0	.	0	.	0	.	0.999	0.947	0	0	0.69	0	0	7196.22	62	4	8.8455	4	21	34	13	8	35	14	9	5	1	.	.	.	0	0	0	0	0	0	0	0	0.01	0.01	0
jgi|SerlaS7_3_2|180122|estExt_fgenesh1_kg.C_60588	-0.52722806	-3.2156495	-0.4976495	.	.	.	.	.	0	.	0	.	0	.	0.011	0.536	0	0	0.11	0	0	39067.54	358	4	7.2222	5	105	194	120	36	202	93	51	42	0.987654321	.	.	.	0	0	0	0	0	0	0	0	0	0.01	0
jgi|SerlaS7_3_2|185030|estExt_fgenesh1_kg.C_100514	-0.5316197	5.211395	-0.164605	.	.	.	.	.	0	.	0	.	0	.	1	0.896	0	0	0.46	0	0	10843.6	99	14.5	10.1869	8	38	55	18	7	47	27	21	6	1.473684211	.	.	.	0	0	0	0	0	0	0	0	0	0.01	0
jgi|SerlaS7_3_2|144271|fgenesh1_kg.15_#_423_#_2113_1_CFOT_CFPN	-0.5317666	3.1505485	-0.5034515	.	.	.	.	.	0	.	0	.	0	.	0.997	0.612	0	0	0.41	0	0	16051.41	151	11.5	10.9479	1	57	87	45	8	81	43	28	15	0.568181818	.	.	.	0	0	0	0	0	0	0	0	0.05	0.05	0
jgi|SerlaS7_3_2|186621|estExt_fgenesh1_kg.C_120380	-0.5319043	-1.3890705	-0.4610705	.	.	.	reduced_virulence,loss_of_pathogenicity	PHI:772,PHI:797,PHI:334,PHI:2155	0	.	0	.	0	.	0	0.012	0	0	0.13	0	0	39434.15	360	-12	4.8332	6	123	200	101	36	185	94	44	50	0.861111111	.	.	.	0	0	0	0	0	0	0	0	0	0	0
jgi|SerlaS7_3_2|183058|estExt_fgenesh1_kg.C_80609	-0.53194374	1.250432	-0.509568	.	.	.	increased_virulence_(hypervirulence),reduced_virulence,unaffected_pathogenicity	PHI:7708,PHI:4903,PHI:6517,PHI:9524,PHI:2256,PHI:5034	0	.	0	.	0	.	0.008	0.452	0	0	0.14	0	0	36947.13	345	0.5	6.6156	1	113	190	111	30	197	78	41	37	0.865853659	.	.	.	0	0	0	0	0	0	0	0	0	0.41	0
jgi|SerlaS7_3_2|183982|estExt_fgenesh1_kg.C_90328	-0.533927	0.536021	-0.501979	.	.	.	.	.	0	.	0	.	0	.	0.621	0.552	0	0	0.12	0	0	28363.35	263	-3	5.9706	7	88	140	84	27	149	60	31	29	0.95	.	.	.	0	0	0	0	0	0	0	0	0.03	0.05	0
jgi|SerlaS7_3_2|186596|estExt_fgenesh1_kg.C_120353	-0.5348647	-9.9978545	-4.0818545	.	.	.	.	.	0	.	0	.	0	.	0	0.014	0	1	0.69	0	1	20017.73	199	1	7.1004	3	103	144	66	18	122	10	6	4	0.580645161	0	0	0	1	1	1	1	1	1	1	2	23.92	55.48	0.608695652
jgi|SerlaS7_3_2|177404|estExt_fgenesh1_kg.C_40782	-0.540247	-3.887501	-0.503501	.	.	.	.	.	0	.	0	.	0	.	0.034	0.402	0	0	0.21	0	0	32988.76	304	-4.5	5.0492	5	100	163	95	30	173	73	35	38	1.230769231	.	.	.	0	0	0	0	0	0	0	0	0	5.32	0
jgi|SerlaS7_3_2|131801|fgenesh1_kg.4_#_155_#_907_3_CFOT_CFPN	-0.540247	-1.6433065	-0.5033065	.	.	.	lethal,increased_virulence_(hypervirulence),reduced_virulence,unaffected_pathogenicity,loss_of_pathogenicity	PHI:3866,PHI:7511,PHI:9460,PHI:2312,PHI:2247,PHI:4077,PHI:2844,PHI:8927,PHI:784,PHI:2269,PHI:7485,PHI:2835,PHI:6956,PHI:2022,PHI:685,PHI:7696,PHI:6957,PHI:5271,PHI:2802,PHI:5272,PHI:59,PHI:5440,PHI:3301	0	.	0	.	0	.	0.202	0.608	0	0	0.23	0	0	33113.84	310	2	6.8284	3	101	173	100	28	177	71	39	32	0.9125	.	.	.	0	0	0	0	0	0	0	0	0	0.15	0
jgi|SerlaS7_3_2|174339|estExt_fgenesh1_kg.C_10851	-0.5408737	-1.4855895	3.7944105	.	.	.	.	.	0	.	0	.	0	.	0.001	0.119	1	1	0.5	0	0	5856.64	53	-1	4.5973	2	19	31	13	6	29	9	4	5	1.5	.	.	.	0	0	0	0	0	0	0	0	0.01	0.01	0
jgi|SerlaS7_3_2|15035|gw1.15.199.1	-0.5427125	7.0727475	3.4367475	.	.	.	.	.	0	.	0	.	0	.	0.998	0.608	1	1	0.35	0	0	16426.96	152	-3	5.474	5	49	82	65	16	94	32	16	16	0.916666667	.	.	.	0	1	0	0	0	0	0	0	2.71	2.91	0
jgi|SerlaS7_3_2|66372|e_gw1.43.17.1	-0.54568976	5.658698	0.498698	.	.	.	.	.	0	.	0	.	0	.	1	0.86	0	0	0.64	0	0	8639.65	81	-6	4.0705	6	32	49	18	10	52	18	6	12	0.818181818	.	.	.	0	0	0	0	0	0	0	0	0	0	0
jgi|SerlaS7_3_2|154935|fgenesh1_pg.12_#_144	-0.54834086	3.718178	4.426178	.	.	.	.	.	0	.	0	.	0	.	0.459	0.423	1	1	0.01	0	0	24281.97	218	-3	5.9655	4	63	104	71	25	122	52	27	25	0.95	.	.	.	1	0	1	0	1	1	0	0	3.18	3.24	0
jgi|SerlaS7_3_2|139085|fgenesh1_kg.8_#_1233_#_0_0_FUV197G02FWOMG_CFOT_CFPN	-0.5512518	-1.037841	-0.407841	.	.	.	.	.	0	.	0	.	0	.	0	0.895	0	0	0.46	0	0	6026.72	55	0	6.4477	0	19	30	12	6	29	13	7	6	0.6875	.	.	.	0	0	0	0	0	0	0	0	0.04	0.04	0
jgi|SerlaS7_3_2|184315|estExt_fgenesh1_kg.C_90695	-0.5515286	-3.8747645	2.1012355	.	.	.	.	.	0	.	0	.	0	.	0	0.004	1	1	0.81	1	0	18785.07	195	-4.5	4.0332	8	111	151	64	6	113	12	4	8	0.327868852	0	0	0	1	1	0	1	1	1	1	1	0.31	17.2	0
jgi|SerlaS7_3_2|162720|estExt_fgenesh1_pg.C_130155	-0.55229014	2.790397	-0.497603	.	.	.	.	.	0	.	0	.	0	.	0.993	0.555	0	0	0.77	0	0	26002.5	251	19	9.5098	15	108	169	57	17	137	61	41	20	0.670588235	.	.	.	0	0	0	0	0	0	0	0	0	0	0
jgi|SerlaS7_3_2|191864|estExt_fgenesh1_kg.C_530012	-0.55229014	-3.643253	-0.475253	.	.	.	.	.	0	.	0	.	0	.	0.01	0.462	0	0	0.62	0	0	34736.6	321	25.5	9.3626	18	124	185	76	36	172	79	55	24	0.949367089	.	.	.	0	0	0	0	0	0	0	0	0	0	0
jgi|SerlaS7_3_2|179038|estExt_fgenesh1_kg.C_50752	-0.5546301	-4.3768075	-0.4468075	.	.	.	.	.	0	.	0	.	0	.	0.003	0.342	0	0	0.39	0	0	36046.72	335	0.5	6.5564	5	115	193	99	39	192	67	37	30	0.793103448	.	.	.	0	0	0	0	0	0	0	0	0.01	0.02	0
jgi|SerlaS7_3_2|38052|gw1.6.2138.1	-0.5546983	4.4704485	-0.0235515	.	.	.	.	.	0	.	0	.	0	.	0.982	0.767	0	0	0.84	0	0	9923.43	90	1.5	7.2121	3	28	48	25	11	52	19	11	8	1.473684211	.	.	.	0	0	0	0	0	0	0	0	0.01	0.21	0
jgi|SerlaS7_3_2|131450|fgenesh1_kg.3_#_623_#_0_0_FUV197G02I0CDT_CFOT_CFPN	-0.55871445	6.019315	0.391315	.	.	.	.	.	0	.	0	.	0	.	1	0.938	0	0	0.62	0	0	8447.71	75	6	8.5183	6	24	42	21	9	41	18	13	5	1.214285714	.	.	.	0	0	0	0	0	0	0	0	0.04	0.08	0
jgi|SerlaS7_3_2|58184|e_gw1.10.392.1	-0.5595355	5.552282	0.404282	.	.	.	.	.	0	.	0	.	0	.	1	0.858	0	0	0.77	0	0	13911.44	127	6	9.0979	4	43	78	22	17	62	29	18	11	1.535714286	.	.	.	0	0	0	0	0	0	0	0	0	1.97	0
jgi|SerlaS7_3_2|159561|estExt_fgenesh1_pg.C_50289	-0.56177294	-0.6181395	5.3278605	.	.	.	unaffected_pathogenicity	PHI:8803,PHI:413	0	.	0	.	0	.	0	0.009	1	1	0.12	0	0	110489.65	1023	-19.5	5.0199	14	345	563	345	105	595	205	98	107	0.877118644	0	0	0	1	0	1	1	1	1	0	0	8.72	9.19	0
jgi|SerlaS7_3_2|187871|estExt_fgenesh1_kg.C_140244	-0.56218845	-0.6308215	4.5231785	.	.	.	.	.	0	.	0	.	0	.	0.001	0.14	1	1	0.56	0	0	20946.96	200	0.5	6.9415	2	80	127	69	19	125	19	10	9	0.735849057	0	0	0	1	1	1	1	1	1	0	1	18.6	35.36	0.782608696
jgi|SerlaS7_3_2|48218|e_gw1.3.1117.1	-0.5636134	-0.4274395	4.9305605	.	.	.	.	.	0	.	0	.	0	.	0	0.107	1	1	0.23	0	0	47953.34	421	1	6.5953	10	106	207	115	59	228	101	55	46	1.173333333	0	0	0	1	0	1	1	1	0	0	0	0	0.05	0
jgi|SerlaS7_3_2|192417|estExt_fgenesh1_kg.C_6060001	-0.56498116	3.2832215	0.0072215	.	.	.	.	.	0	.	0	.	0	.	0.894	0.652	0	0	0.6	0	0	9344.65	85	2.5	8.2605	3	28	49	15	8	44	17	10	7	1.05	.	.	.	0	0	0	0	0	0	0	0	0.09	0.09	0
jgi|SerlaS7_3_2|61014|e_gw1.13.973.1	-0.56536806	8.642413	5.180413	.	.	.	.	.	0	.	0	.	0	.	0.997	0.58	1	1	0.4	0	0	8447.1	79	2.5	9.0798	1	21	40	32	4	49	15	9	6	1.222222222	0	0	0	1	1	0	1	1	0	0	0	0.95	0.95	0
jgi|SerlaS7_3_2|103944|estExt_Genewise1Plus.C_40878	-0.565928	-3.025132	2.698868	.	.	.	.	.	0	.	0	.	0	GH9	0	0.046	1	1	0.73	1	0	62010.75	579	-20.5	4.1809	5	213	351	157	75	342	78	30	48	0.84516129	0	1	0	1	1	1	1	1	1	1	1	0.39	23.33	0
jgi|SerlaS7_3_2|182180|estExt_fgenesh1_kg.C_71102	-0.57020724	-3.099033	-0.483033	.	.	.	.	.	0	.	0	.	0	.	0.177	0.387	0	0	0.17	0	0	29820.59	270	-2	6.2216	4	90	146	81	39	154	72	38	34	0.647058824	.	.	.	0	0	0	0	0	0	0	0	0	0	0
jgi|SerlaS7_3_2|190798|estExt_fgenesh1_kg.C_280050	-0.5716391	-0.8938925	2.5501075	.	.	.	.	.	0	.	0	.	0	.	0.217	0.209	1	1	0.09	1	0	27101.85	241	12.5	9.4228	7	74	113	82	31	150	50	33	17	0.888888889	0	0	0	1	1	1	1	0	1	1	0	0.65	5.95	0
jgi|SerlaS7_3_2|115128|estExt_Genewise1Plus.C_160234	-0.5732875	-1.3160705	4.6299295	.	.	.	.	.	0	.	0	.	0	GH13_13,GH13_31,GH13_27,GH13_39,GH13_21,GH13_41,GH13_1,GH13_37,GH13_20,GH13_10,GH13_14,GH13,GH13_12,GH13_23,GH13_28,GH13_5,GH13_7,GH13_9,GH13_11,GH13_6,GH13_2,GH13_3,GH13_32,GH13_15,GH13_38,GH13_36	0	0.009	1	1	0.78	0	0	58247.38	532	-18	4.4303	6	181	314	157	67	292	82	35	47	1.106796117	1	0	0	1	1	1	1	0	1	0	1	18.21	18.75	0.869565217
jgi|SerlaS7_3_2|78810|Genemark.10947_g	-0.574956	3.360351	-0.473649	.	.	.	.	.	0	.	0	.	0	.	0.996	0.643	0	0	0.61	0	0	14264.44	131	5	8.2514	6	38	78	34	10	74	25	16	9	0.647058824	.	.	.	0	0	0	0	0	0	0	0	0	0.01	0
jgi|SerlaS7_3_2|73609|Genemark.5746_g	-0.574956	-0.964909	-0.502909	.	.	.	.	.	0	.	0	.	0	CBM32	0.596	0.327	0	0	0.21	0	0	23185	210	-4.5	5.4755	1	61	119	50	29	115	52	26	26	0.773584906	.	.	.	0	0	0	0	0	0	0	0	0	0.01	0
jgi|SerlaS7_3_2|106914|estExt_Genewise1Plus.C_60949	-0.5750077	0.404098	5.062098	.	.	.	reduced_virulence,unaffected_pathogenicity	PHI:9150	0	.	0	.	0	.	0	0.057	1	1	0.18	0	0	42814.25	396	-12	4.8128	3	134	218	120	46	231	88	41	47	0.776699029	0	1	0	1	0	0	1	1	1	0	0	0.26	0.26	0
jgi|SerlaS7_3_2|134815|fgenesh1_kg.6_#_70_#_832_2_CFOT_CFPN	-0.5770845	4.280094	-0.525906	.	.	.	.	.	0	.	0	.	0	.	0.945	0.856	0	0	0.18	0	0	23348.23	215	3	7.3264	6	79	122	51	21	112	52	29	23	0.765957447	.	.	.	0	0	0	0	0	0	0	0	0.13	0.14	0
jgi|SerlaS7_3_2|148943|fgenesh1_pg.1_#_164	-0.5770845	4.5145655	-0.5554345	.	.	.	.	.	0	.	0	.	0	.	0.997	0.848	0	0	0.63	0	0	25029.46	229	4	7.3137	11	83	131	67	19	115	50	29	21	1.186046512	.	.	.	0	0	0	0	0	0	0	0	0	3.46	0
jgi|SerlaS7_3_2|84363|estExt_Genewise1.C_30020	-0.5792707	-5.4620235	-0.5160235	.	.	.	reduced_virulence	PHI:3942,PHI:7446,PHI:744	0	.	0	.	0	.	0	0.009	0	0	0.11	0	0	83541.78	787	-12.5	5.226	7	265	440	273	74	481	162	79	83	0.76142132	.	.	.	0	0	0	0	0	0	0	0	0	0.01	0
jgi|SerlaS7_3_2|43546|e_gw1.1.1296.1	-0.57964164	6.6941645	3.1421645	.	.	.	.	.	0	.	0	.	0	.	0.945	0.647	1	1	0.38	0	0	18714.88	168	17	10.1638	7	55	83	50	20	96	39	30	9	0.948717949	.	.	.	1	1	1	0	0	0	0	0	0.23	0.24	0
jgi|SerlaS7_3_2|148973|fgenesh1_pg.1_#_194	-0.5796417	4.949247	2.027247	.	.	.	.	.	0	.	0	.	0	.	0.79	0.697	1	1	0.11	1	0	25712.01	224	12	8.6514	10	52	97	69	23	116	67	42	25	1.666666667	1	0	1	1	1	1	1	0	0	1	0	0.06	19.98	0
jgi|SerlaS7_3_2|75354|Genemark.7491_g	-0.58144677	0.0334825	4.7874825	.	.	.	reduced_virulence	PHI:9266	0	.	0	.	0	.	0	0.041	1	1	0.11	0	0	54287.66	485	5	7.4539	6	136	242	152	57	276	114	62	52	1.347368421	0	0	0	1	0	1	1	1	1	0	0	2.57	3.89	0
jgi|SerlaS7_3_2|181074|estExt_fgenesh1_kg.C_61597	-0.5816633	3.6642355	3.0042355	.	.	.	.	.	0	.	0	.	0	.	0.817	0.293	1	1	0.23	1	0	15204.73	132	1.5	7.2149	3	29	60	38	18	77	29	16	13	1.333333333	0	1	1	1	1	1	1	0	1	1	0	0.32	0.33	0
jgi|SerlaS7_3_2|183894|estExt_fgenesh1_kg.C_90232	-0.5824275	-0.597709	5.210291	.	.	.	unaffected_pathogenicity	PHI:8599	0	.	0	.	0	CE4	0	0.032	1	1	0.76	0	0	46299.21	429	-12.5	4.4173	6	172	269	108	53	226	64	27	37	1.010638298	0	0	0	1	1	1	1	1	1	0	0	0.34	2.46	0
jgi|SerlaS7_3_2|68539|Genemark.676_g	-0.5833937	1.6461495	-0.5078505	.	.	.	.	.	0	.	0	.	0	.	0.943	0.416	0	0	0.24	0	0	18403.9	170	8.5	10.1011	2	49	96	44	10	89	40	26	14	0.346938776	.	.	.	0	0	0	0	0	0	0	0	0	0	0
jgi|SerlaS7_3_2|41847|gw1.3.1730.1	-0.58427405	3.824836	-0.345164	.	.	.	.	.	0	.	0	.	0	.	0.924	0.771	0	0	0.58	0	0	18968.6	175	2.5	7.35	3	56	100	57	19	97	33	19	14	1.105263158	.	.	.	0	0	0	0	0	0	0	0	0	0	0
jgi|SerlaS7_3_2|184347|estExt_fgenesh1_kg.C_90729	-0.58475125	-3.8608625	-0.4888625	.	.	.	.	.	0	.	0	.	0	.	0.006	0.432	0	0	0.05	0	0	36742.27	332	1	6.6076	0	99	174	95	42	167	91	50	41	1.045454545	.	.	.	0	0	0	0	0	0	0	0	0	0	0
jgi|SerlaS7_3_2|64224|e_gw1.20.122.1	-0.58745486	2.6105505	-0.4794495	.	.	.	.	.	0	.	0	.	0	.	0.848	0.667	0	0	0.27	0	0	12817.4	117	-2.5	5.5236	3	43	64	31	18	66	30	15	15	0.777777778	.	.	.	0	0	0	0	0	0	0	0	0.04	0.13	0
jgi|SerlaS7_3_2|142996|fgenesh1_kg.13_#_70_#_544_6_CFOT_CFPN	-0.5880482	4.5170175	-0.4809825	.	.	.	.	.	0	.	0	.	0	.	0.97	0.863	0	0	0.81	0	0	16087.96	147	3	7.0368	0	47	84	41	24	78	30	19	11	1	.	.	.	0	0	0	0	0	0	0	0	0.11	0.24	0
jgi|SerlaS7_3_2|155536|fgenesh1_pg.14_#_123	-0.59086835	4.1677345	4.5217345	.	.	.	.	.	0	.	0	.	0	.	0.694	0.247	1	1	0.16	0	0	20227.46	184	-7.5	4.4794	6	50	95	59	18	116	40	17	23	0.794871795	.	.	.	1	1	1	0	0	1	0	0	0.11	0.11	0
jgi|SerlaS7_3_2|181651|estExt_fgenesh1_kg.C_70537	-0.59390646	5.528166	-0.613834	.	.	.	reduced_virulence	PHI:804,PHI:1606	0	.	0	.	0	.	0.998	0.859	0	0	0.48	0	0	19980.03	190	8	10.1048	3	68	113	62	8	109	41	25	16	0.66	.	.	.	0	0	0	0	0	0	0	0	0.27	0.61	0
jgi|SerlaS7_3_2|187055|estExt_fgenesh1_kg.C_120834	-0.59390646	4.281414	-0.542586	.	.	.	.	.	0	.	0	.	0	.	0.977	0.827	0	0	0.1	0	0	22344.61	213	2	7.0517	2	77	123	74	17	124	47	26	21	0.696428571	.	.	.	0	0	0	0	0	0	0	0	0	0.12	0
jgi|SerlaS7_3_2|184063|estExt_fgenesh1_kg.C_90421	-0.596717	-5.928601	-0.516601	.	.	.	.	.	0	.	0	.	0	.	0	0.098	0	0	0.39	0	0	36507.79	341	-2.5	6.1118	7	135	207	98	39	187	73	38	35	0.611111111	.	.	.	0	0	0	0	0	0	0	0	0	0.01	0
jgi|SerlaS7_3_2|90999|estExt_Genewise1.C_80214	-0.6003865	4.5813325	-0.4046675	.	.	.	.	.	0	.	0	.	0	.	0.932	0.899	0	0	0.59	0	0	24337.21	217	10.5	8.9881	5	66	122	53	34	111	35	25	10	1.833333333	.	.	.	0	0	0	0	0	0	0	0	0	0.01	0
jgi|SerlaS7_3_2|16857|gw1.12.407.1	-0.6003865	5.091729	-0.518271	.	.	.	.	.	0	.	0	.	0	.	0.979	0.956	0	0	0.12	0	0	14173.08	127	0	6.4529	3	38	69	32	15	66	31	16	15	1.416666667	.	.	.	0	0	0	0	0	0	0	0	0.03	0.03	0
jgi|SerlaS7_3_2|174983|estExt_fgenesh1_kg.C_20422	-0.60405827	2.8033695	-0.5006305	.	.	.	reduced_virulence	PHI:9250	0	.	0	.	0	.	0.979	0.405	0	0	0.44	0	0	14179.53	128	23.5	11.3708	5	42	72	41	10	68	43	34	9	1	.	.	.	0	0	0	0	0	0	0	0	0	0.4	0
jgi|SerlaS7_3_2|46285|e_gw1.2.563.1	-0.6041587	-3.2033065	-0.5013065	.	.	.	reduced_virulence,unaffected_pathogenicity	PHI:728,PHI:730,PHI:724,PHI:4196,PHI:729,PHI:726,PHI:9265,PHI:725,PHI:718	0	.	0	.	0	.	0	0.383	0	0	0.18	0	0	43282.98	402	1.5	6.7176	6	141	223	122	43	218	105	56	49	1.074468085	.	.	.	0	0	0	0	0	0	0	0	0	0.01	0
jgi|SerlaS7_3_2|189652|estExt_fgenesh1_kg.C_190126	-0.606058	4.5920925	0.0740925	.	.	.	.	.	0	.	0	.	0	.	0.996	0.757	0	0	0.43	0	0	5717.56	51	6	9.8072	3	18	27	12	5	23	17	12	5	1.714285714	.	.	.	0	0	0	0	0	0	0	0	0	0	0
jgi|SerlaS7_3_2|133985|fgenesh1_kg.5_#_562_#_5932_2_CFOT_CFPN	-0.60982895	5.894716	0.182716	.	.	.	.	.	0	.	0	.	0	.	1	0.952	0	0	0.3	0	0	6091.97	54	0	6.4528	6	18	28	14	5	24	16	9	7	1.6	.	.	.	0	0	0	0	0	0	0	0	0	0	0
jgi|SerlaS7_3_2|189276|estExt_fgenesh1_kg.C_180068	-0.6174663	0.5793305	-0.5126695	.	.	.	.	.	0	.	0	.	0	.	0.611	0.571	0	0	0.13	0	0	28007.73	257	-2	5.9474	6	94	142	80	37	150	61	31	30	0.909090909	.	.	.	0	0	0	0	0	0	0	0	0.02	1.41	0
jgi|SerlaS7_3_2|92444|estExt_Genewise1.C_90500	-0.6177594	-5.375882	-4.667882	.	.	.	.	.	0	.	0	.	0	.	0.744	0.138	0	1	0.28	0	1	7903.63	71	4	9.3813	3	21	34	31	8	51	8	6	2	1.142857143	0	0	0	1	1	1	1	0	1	1	2	30.23	39.32	0.739130435
jgi|SerlaS7_3_2|186708|estExt_fgenesh1_kg.C_120471	-0.6182564	-0.736503	4.165497	.	.	.	.	.	0	.	0	.	0	.	0.017	0.166	1	1	0.64	0	0	6190.96	56	3	7.9071	2	22	32	12	10	32	9	7	2	0.571428571	.	.	.	1	1	0	0	0	0	0	1	16.97	16.97	0.956521739
jgi|SerlaS7_3_2|139712|fgenesh1_kg.9_#_578_#_0_0_FUV197G02G74ES_CFOT_CFPN	-0.61885947	5.508961	0.324961	.	.	.	.	.	0	.	0	.	0	.	1	0.864	0	0	0.46	0	0	6503.02	59	-0.5	6.1851	4	23	39	9	7	27	15	8	7	0.846153846	.	.	.	0	0	0	0	0	0	0	0	0	0	0
jgi|SerlaS7_3_2|60147|e_gw1.12.1049.1	-0.62011373	3.091619	4.771619	.	.	.	.	.	0	.	0	.	0	.	0.635	0.085	1	1	0.23	0	0	10841.5	94	-6	4.451	2	18	41	31	19	58	26	11	15	1.769230769	.	.	.	1	1	1	0	1	0	0	0	0.4	0.42	0
jgi|SerlaS7_3_2|62481|e_gw1.15.450.1	-0.62095547	-0.549927	5.234073	.	.	.	.	.	0	.	0	.	0	.	0	0.036	1	1	0.3	0	0	55219.14	484	-2.5	6.3015	9	142	248	122	89	259	114	61	53	1.43373494	1	0	0	1	1	1	1	1	1	0	1	16.14	16.17	0.833333333
jgi|SerlaS7_3_2|60687|e_gw1.12.1116.1	-0.62113595	1.9740685	-0.4339315	.	.	.	reduced_virulence,loss_of_pathogenicity	PHI:316,PHI:2310,PHI:4677,PHI:6111,PHI:4606,PHI:3514,PHI:334,PHI:311,PHI:4182	0	.	0	.	0	.	0.061	0.507	0	0	0.45	0	0	31362.44	284	-0.5	6.399	8	95	161	81	33	149	66	35	31	1.18	.	.	.	0	0	0	0	0	0	0	0	0	0.09	0
jgi|SerlaS7_3_2|180911|estExt_fgenesh1_kg.C_61425	-0.6216363	4.7875935	3.5755935	.	.	.	.	.	0	.	0	.	0	.	0.978	0.224	1	1	0.76	0	0	6935.13	69	5	9.8025	4	32	50	26	2	44	11	8	3	0.3	.	.	.	0	1	0	0	0	0	0	0	0.93	0.93	0
jgi|SerlaS7_3_2|169494|estExt_fgenesh1_pm.C_80614	-0.62485087	-6.008738	-0.482738	.	.	.	.	.	0	.	0	.	0	.	0	0.079	0	0	0.14	0	0	52513.4	483	-3.5	6.218	13	162	265	147	60	271	111	59	52	0.933962264	.	.	.	0	0	0	0	0	0	0	0	0.02	0.28	0
jgi|SerlaS7_3_2|46457|e_gw1.2.1664.1	-0.6253985	-6.4426665	-0.5026665	.	.	.	.	.	0	.	0	.	0	.	0	0.01	0	0	0.07	0	0	63267.23	574	-6	5.8572	8	170	302	172	62	328	140	71	69	0.857142857	.	.	.	0	0	0	0	0	0	0	0	0	0.01	0
jgi|SerlaS7_3_2|101162|estExt_Genewise1Plus.C_11858	-0.6253985	-5.447943	-0.507943	.	.	.	reduced_virulence	PHI:8542	0	.	0	.	0	.	0	0.01	0	0	0.04	0	0	79604.23	738	-10.5	5.5144	6	237	411	232	66	402	173	86	87	0.792899408	.	.	.	0	0	0	0	0	0	0	0	0	0	0
jgi|SerlaS7_3_2|191527|estExt_fgenesh1_kg.C_390046	-0.6253985	-6.4231285	-0.5011285	.	.	.	.	.	0	.	0	.	0	.	0	0.013	0	0	0.03	0	0	52261.75	480	-11	4.9858	3	143	256	146	47	273	126	60	66	0.972222222	.	.	.	0	0	0	0	0	0	0	0	0	0.07	0
jgi|SerlaS7_3_2|92863|estExt_Genewise1.C_91049	-0.62576675	-6.449505	-0.503505	.	.	.	reduced_virulence,lethal,unaffected_pathogenicity,loss_of_pathogenicity	PHI:384,PHI:2519,PHI:9153,PHI:2239	0	.	0	.	0	.	0	0.009	0	0	0.12	0	0	82337.23	754	-10.5	5.4372	11	236	398	249	79	430	178	88	90	0.969512195	.	.	.	0	0	0	0	0	0	0	0	0	0.09	0
jgi|SerlaS7_3_2|180734|estExt_fgenesh1_kg.C_61236	-0.62582195	-6.3295205	-0.5035205	.	.	.	.	.	0	.	0	.	0	.	0	0.029	0	0	0.57	0	0	55815.13	531	-3.5	6.0512	7	184	302	201	36	308	109	56	53	0.910569106	.	.	.	0	0	0	0	0	0	0	0	0	0.57	0
jgi|SerlaS7_3_2|185407|estExt_fgenesh1_kg.C_110050	-0.62738013	0.3901245	4.9401245	.	.	.	reduced_virulence,unaffected_pathogenicity	PHI:104,PHI:3096,PHI:392,PHI:3095,PHI:3097,PHI:3453	0	.	0	.	0	GT15	0	0.075	1	1	0.19	0	0	45076.76	382	-9	4.9639	7	85	181	75	74	207	103	49	54	1.80952381	0	0	0	1	1	1	1	0	1	0	1	19.68	19.69	0.944444444
jgi|SerlaS7_3_2|188688|estExt_fgenesh1_kg.C_160089	-0.6285056	-4.479314	-0.535314	.	.	.	reduced_virulence	PHI:7654	0	.	0	.	0	.	0	0.176	0	0	0.18	0	0	43882.8	409	2	6.8248	5	140	232	120	32	224	101	54	47	0.716981132	.	.	.	0	0	0	0	0	0	0	0	0.01	0.14	0
jgi|SerlaS7_3_2|43512|e_gw1.1.3698.1	-0.6287013	4.913445	0.065445	.	.	.	.	.	0	.	0	.	0	.	0.909	0.899	0	0	0.41	0	0	12203.85	107	3.5	8.4538	2	32	53	27	18	57	23	14	9	1.823529412	.	.	.	0	0	0	0	0	0	0	0	0.01	0.02	0
jgi|SerlaS7_3_2|138948|fgenesh1_kg.8_#_1096_#_9280_1_CFOT_CFPN	-0.6307347	4.85815	-0.22985	.	.	.	.	.	0	.	0	.	0	.	0.947	0.901	0	0	0.55	0	0	6949.65	62	2	8.0255	1	21	36	12	7	28	13	8	5	1	.	.	.	0	0	0	0	0	0	0	0	0	0	0
jgi|SerlaS7_3_2|172179|estExt_fgenesh1_pm.C_200056	-0.63081807	-6.452331	-0.506331	.	.	.	.	.	0	.	0	.	0	.	0	0.009	0	0	0.02	0	0	212919.62	1953	-34.5	5.3031	14	618	1083	588	173	1007	456	224	232	0.896907216	.	.	.	0	0	0	0	0	0	0	0	0.02	0.04	0
jgi|SerlaS7_3_2|149075|fgenesh1_pg.1_#_296	-0.63172317	5.5071265	5.0091265	.	.	.	.	.	0	.	0	.	0	.	0.9	0.183	1	1	0.18	0	0	13941.59	125	6.5	9.5501	3	35	52	47	16	79	20	14	6	1.619047619	0	0	0	1	1	1	1	1	1	0	1	22.61	23.91	0.869565217
jgi|SerlaS7_3_2|142427|fgenesh1_kg.12_#_489_#_266_1_CFOT_CFPN	-0.6325436	5.3459745	0.1439745	.	.	.	.	.	0	.	0	.	0	.	0.994	0.873	0	0	0.36	0	0	6964.01	63	6.5	9.8083	3	22	37	13	8	33	16	12	4	1	.	.	.	0	0	0	0	0	0	0	0	0	0	0
jgi|SerlaS7_3_2|121599|fgenesh1_pm.5_#_602	-0.63446414	-0.2587275	4.5772725	.	.	.	.	.	0	.	0	.	0	.	0	0.194	1	1	0.2	0	0	6241.31	52	1	7.7967	2	12	23	15	8	33	13	7	6	0.888888889	.	.	.	1	1	1	0	0	0	0	0	0.02	0.02	0
jgi|SerlaS7_3_2|189202|estExt_fgenesh1_kg.C_170350	-0.6356825	4.752374	-0.473626	.	.	.	.	.	0	.	0	.	0	.	1	0.871	0	0	0.58	0	0	13065.26	119	5	8.3028	8	43	66	43	11	72	26	16	10	0.807692308	.	.	.	0	0	0	0	0	0	0	0	0.02	3	0
jgi|SerlaS7_3_2|66690|e_gw1.53.18.1	-0.6356825	2.6973365	-2.7986635	.	.	.	.	.	0	.	0	.	0	.	1	0.916	0	0	0.37	1	0	15509.24	140	8.5	8.5758	11	49	74	41	17	85	24	17	7	1.44	.	.	.	0	0	0	0	0	0	1	1	0.13	19.21	0
jgi|SerlaS7_3_2|164227|estExt_fgenesh1_pg.C_420012	-0.6370716	-6.4502685	-0.5102685	.	.	.	.	.	0	.	0	.	0	.	0	0.01	0	0	0.1	0	0	64279.41	598	2	6.7045	9	203	321	209	58	347	146	78	68	0.798701299	.	.	.	0	0	0	0	0	0	0	0	0.01	0.04	0
jgi|SerlaS7_3_2|189940|estExt_fgenesh1_kg.C_210040	-0.6379782	-0.2888325	-0.5048325	.	.	.	.	.	0	.	0	.	0	.	0.655	0.381	0	0	0.11	0	0	28495.72	269	-3.5	5.145	4	98	148	90	17	158	58	28	30	0.625	.	.	.	0	0	0	0	0	0	0	0	0.19	0.22	0
jgi|SerlaS7_3_2|81339|Genemark.13476_g	-0.63832885	5.106879	-0.191121	.	.	.	.	.	0	.	0	.	0	.	1	0.883	0	0	0.63	0	0	12815.11	115	10.5	8.9231	8	46	64	20	13	44	28	21	7	1.157894737	.	.	.	0	0	0	0	0	0	0	0	0	0	0
jgi|SerlaS7_3_2|191861|estExt_fgenesh1_kg.C_530009	-0.6383591	1.6680415	-0.4319585	.	.	.	.	.	0	.	0	.	0	.	0.713	0.637	0	0	0.76	0	0	32552.55	291	7	7.91	12	96	165	71	41	155	59	35	24	1.37037037	.	.	.	0	0	0	0	0	0	0	0	0	0.01	0
jgi|SerlaS7_3_2|104107|estExt_Genewise1Plus.C_41051	-0.63948786	4.24825	-0.52775	.	.	.	.	.	0	.	0	.	0	.	0.957	0.839	0	0	0.25	0	0	15749.71	143	0	6.4742	3	49	80	40	14	75	34	18	16	0.75862069	.	.	.	0	0	0	0	0	0	0	0	0.01	0.01	0
jgi|SerlaS7_3_2|68642|Genemark.779_g	-0.6427127	3.9376195	-0.4903805	.	.	.	.	.	0	.	0	.	0	.	0.853	0.885	0	0	0.21	0	0	25055.13	228	3	7.16	3	71	117	60	26	121	51	29	22	0.894736842	.	.	.	0	0	0	0	0	0	0	0	0.02	0.03	0
jgi|SerlaS7_3_2|182933|estExt_fgenesh1_kg.C_80475	-0.6442627	-1.35915	4.52085	.	.	.	.	.	0	.	0	.	0	.	0	0.02	1	1	0.77	0	0	26342.12	259	-0.5	5.7174	1	127	194	70	16	128	18	9	9	0.698412698	0	0	0	1	1	1	1	1	1	0	0	17.39	26.33	0
jgi|SerlaS7_3_2|161718|estExt_fgenesh1_pg.C_100078	-0.6448024	-6.23225	-0.50825	.	.	.	.	.	0	.	0	.	0	.	0	0.046	0	0	0.27	0	0	86116.87	810	4	7.02	2	295	523	189	53	389	171	91	80	0.532110092	.	.	.	0	0	0	0	0	0	0	0	0	0	0
jgi|SerlaS7_3_2|168981|estExt_fgenesh1_pm.C_80073	-0.6448024	-6.3159005	-0.5079005	.	.	.	.	.	0	.	0	.	0	.	0	0.032	0	0	0.57	0	0	56577.68	545	32.5	11.5863	0	232	356	156	27	284	110	73	37	0.450867052	.	.	.	0	0	0	0	0	0	0	0	0	0	0
jgi|SerlaS7_3_2|173630|estExt_fgenesh1_kg.C_10072	-0.6450867	-2.33971	2.60029	.	.	.	reduced_virulence	PHI:9285,PHI:2644	0	.	0	.	0	.	0	0.01	1	1	0.27	1	0	64552.34	582	-1	6.4213	8	179	307	165	74	315	133	71	62	1.05	1	0	0	1	1	1	1	1	1	1	1	0.57	18.59	0
jgi|SerlaS7_3_2|185790|estExt_fgenesh1_kg.C_110455	-0.6457255	5.827627	1.483627	.	.	.	.	.	0	.	0	.	0	.	0.915	0.809	1	1	0.09	1	0	13170.67	115	2.5	7.3861	2	33	58	24	16	53	29	17	12	1	.	.	.	1	1	0	0	1	0	1	0	10.9	10.9	0
jgi|SerlaS7_3_2|180614|estExt_fgenesh1_kg.C_61112	-0.6462559	1.2267065	-0.5012935	.	.	.	.	.	0	.	0	.	0	.	0.745	0.543	0	0	0.16	0	0	28268.07	261	-2	5.7231	2	89	134	82	25	144	62	31	31	1	.	.	.	0	0	0	0	0	0	0	0	0.24	0.49	0
jgi|SerlaS7_3_2|184772|estExt_fgenesh1_kg.C_100220	-0.64725316	-0.802465	-0.502465	.	.	.	.	.	0	.	0	.	0	.	0.329	0.621	0	0	0.68	0	0	27344.08	250	3	8.5916	1	84	134	69	31	145	52	28	24	1.14516129	.	.	.	0	0	0	0	0	0	0	0	0	0.11	0
jgi|SerlaS7_3_2|121840|fgenesh1_pm.6_#_170	-0.6474384	4.4272025	0.3712025	.	.	.	.	.	0	.	0	.	0	.	0.999	0.677	0	0	0.75	0	0	6476.35	59	-1.5	4.58	6	26	36	14	9	37	7	3	4	0.857142857	.	.	.	0	0	0	0	0	0	0	0	0.96	0.96	0
jgi|SerlaS7_3_2|188221|estExt_fgenesh1_kg.C_150202	-0.65379596	-1.851937	-0.333937	.	.	.	.	.	0	.	0	.	0	.	0.559	0.188	0	0	0.43	0	0	11722.14	105	-1	6.0451	1	27	61	21	15	61	17	9	8	0.64516129	.	.	.	0	0	0	0	0	0	0	0	0	0	0
jgi|SerlaS7_3_2|180710|estExt_fgenesh1_kg.C_61209	-0.65452826	-2.922649	2.579351	.	.	.	.	.	0	.	0	.	0	.	0	0.083	1	1	0.24	1	0	38748.8	366	-7.5	4.8915	10	141	213	114	36	209	64	30	34	0.73255814	0	0	0	1	1	1	1	1	1	1	1	0.11	22.74	0
jgi|SerlaS7_3_2|116725|estExt_Genewise1Plus.C_240081	-0.6555252	-1.2976005	-0.5056005	.	.	.	.	.	0	.	0	.	0	.	0.471	0.397	0	0	0.15	0	0	22732.4	209	-7.5	4.6019	0	63	119	67	18	111	56	25	31	1.021276596	.	.	.	0	0	0	0	0	0	0	0	0.01	0.03	0
jgi|SerlaS7_3_2|120042|fgenesh1_pm.3_#_343	-0.6564971	-3.892859	-0.520859	.	.	.	lethal,increased_virulence_(hypervirulence),reduced_virulence,unaffected_pathogenicity,loss_of_pathogenicity	PHI:3866,PHI:7511,PHI:9460,PHI:8929,PHI:2247,PHI:4077,PHI:2844,PHI:8927,PHI:2269,PHI:2837,PHI:7485,PHI:6956,PHI:2022,PHI:685,PHI:7696,PHI:3301,PHI:5271,PHI:2802,PHI:5272,PHI:59,PHI:5440,PHI:2312	0	.	0	.	0	.	0.106	0.332	0	0	0.09	0	0	32895.5	303	-4	5.2489	3	95	170	102	25	170	82	40	42	0.984375	.	.	.	0	0	0	0	0	0	0	0	0	0.02	0
jgi|SerlaS7_3_2|76209|Genemark.8346_g	-0.65732414	0.3216485	-0.4943515	.	.	.	.	.	0	.	0	.	0	.	0.966	0.17	0	0	0.62	0	0	6726.61	64	-0.5	6.1918	0	13	42	13	3	40	13	7	6	0.2	.	.	.	0	0	0	0	0	0	0	0	0	0	0
jgi|SerlaS7_3_2|135562|fgenesh1_kg.6_#_817_#_4882_0_FUV197G01AXEDV_CFOT_CFPN	-0.66008407	-0.0413635	5.3826365	.	.	.	.	.	0	.	0	.	0	.	0.003	0.093	1	1	0.4	0	0	5658.56	52	2	9.6272	0	21	26	18	7	29	6	4	2	2	.	.	.	1	1	1	0	1	1	0	0	1.18	1.18	0
jgi|SerlaS7_3_2|184766|estExt_fgenesh1_kg.C_100214	-0.66417205	1.8732915	-0.5807085	.	.	.	.	.	0	.	0	.	0	.	0.694	0.715	0	0	0.44	0	0	13490.19	124	3	8.8378	1	46	65	32	16	68	28	16	12	1.068965517	.	.	.	0	0	0	0	0	0	0	0	0	0.25	0
jgi|SerlaS7_3_2|189313|estExt_fgenesh1_kg.C_180107	-0.66545725	-5.03142	-0.51342	.	.	.	.	.	0	.	0	.	0	.	0	0.247	0	0	0.2	0	0	47376.96	444	-2.5	5.965	2	148	241	150	37	247	111	56	55	1.072727273	.	.	.	0	0	0	0	0	0	0	0	0	0.12	0
jgi|SerlaS7_3_2|141681|fgenesh1_kg.11_#_705_#_10544_1_CFOT_CFPN	-0.6693679	2.635522	0.493522	.	.	.	.	.	0	.	0	.	0	.	0.997	0.36	0	0	0.31	0	0	5831.65	50	-2.5	4.4882	3	13	27	17	5	26	14	6	8	2.4	.	.	.	0	0	0	0	0	0	0	0	0	0	0
jgi|SerlaS7_3_2|170768|estExt_fgenesh1_pm.C_110411	-0.6720092	-2.965127	-0.523127	.	.	.	.	.	0	.	0	.	0	.	0.114	0.479	0	0	0.12	0	0	31066.97	290	3.5	7.2352	1	100	168	87	31	162	66	37	29	0.64556962	.	.	.	0	0	0	0	0	0	0	0	0.23	0.26	0
jgi|SerlaS7_3_2|181408|estExt_fgenesh1_kg.C_70285	-0.67244846	-10.4504675	-6.2384675	.	.	.	.	.	0	.	0	.	0	.	0.04	0.258	0	1	0.34	0	1	25449.02	235	13.5	10.3353	4	86	125	85	26	151	42	29	13	0.709677419	.	.	.	1	1	0	0	0	1	3	3	10.29	76.35	0
jgi|SerlaS7_3_2|123790|fgenesh1_pm.8_#_573	-0.6725675	0.529551	4.777551	.	.	.	.	.	0	.	0	.	0	.	0.052	0.24	1	1	0.01	0	0	30837.73	270	0.5	6.601	5	63	120	92	31	152	68	36	32	1.340425532	0	0	0	1	1	1	1	1	1	0	0	15.32	15.58	0
jgi|SerlaS7_3_2|157814|estExt_fgenesh1_pg.C_10619	-0.67376053	-5.4357155	-0.5017155	.	.	.	reduced_virulence,unaffected_pathogenicity	PHI:7689,PHI:3146	0	.	0	.	0	.	0	0.011	0	0	0.13	0	0	62671.93	580	-6	5.7598	7	192	311	168	59	326	133	67	66	0.861111111	.	.	.	0	0	0	0	0	0	0	0	0	0.02	0
jgi|SerlaS7_3_2|184491|estExt_fgenesh1_kg.C_90886	-0.6743417	3.0163925	-0.8116075	.	.	.	.	.	0	.	0	.	0	.	0.991	0.647	0	0	0.42	0	0	12931.91	119	2	7.4049	0	39	65	47	14	70	26	15	11	0.933333333	.	.	.	0	0	0	0	0	0	0	0	5.16	5.32	0
jgi|SerlaS7_3_2|138605|fgenesh1_kg.8_#_753_#_0_0_FUV197G01ECAX4_CFOT_CFPN	-0.6748067	0.2056845	0.3496845	.	.	.	.	.	0	.	0	.	0	.	0.345	0.631	0	0	0.67	0	0	6341.27	60	2	8.1263	4	29	39	15	4	35	10	6	4	0.4375	.	.	.	0	0	0	0	0	0	0	0	0.35	0.35	0
jgi|SerlaS7_3_2|133740|fgenesh1_kg.5_#_317_#_6418_0_FUV197G02IRN16_CFOT_CFPN	-0.675741	0.4505415	3.8105415	.	.	.	.	.	0	.	0	.	0	.	0.157	0.283	1	1	0.25	0	0	7567.6	70	-6	3.77	2	23	40	21	5	41	12	3	9	0.5	.	.	.	0	1	0	0	0	0	0	0	0	0	0
jgi|SerlaS7_3_2|88954|estExt_Genewise1.C_61155	-0.6760487	-4.4199575	-0.4959575	.	.	.	.	.	0	.	0	.	0	.	0.171	0.175	0	0	0.41	0	0	14181.25	131	7	10.2976	2	39	76	34	6	69	25	16	9	0.628571429	.	.	.	0	0	0	0	0	0	0	0	0	0	0
jgi|SerlaS7_3_2|181563|estExt_fgenesh1_kg.C_70446	-0.679925	-9.463562	-4.411562	.	.	.	.	.	0	.	0	.	0	.	0	0.158	0	1	0.1	0	1	44613.95	418	-4	6.1139	5	152	230	144	55	251	79	42	37	0.798076923	0	0	0	1	1	1	1	1	1	6	7	19.22	142.91	0.913043478
jgi|SerlaS7_3_2|179517|estExt_fgenesh1_kg.C_51263	-0.6800917	2.9069895	-0.9270105	.	.	.	.	.	0	.	0	.	0	.	0.95	0.689	0	0	0.4	0	0	10213.52	94	0	6.4755	0	31	51	33	11	51	20	11	9	0.85	.	.	.	0	0	0	0	0	0	0	0	0.7	0.7	0
jgi|SerlaS7_3_2|77433|Genemark.9570_g	-0.68047136	3.088092	5.464092	.	.	.	.	.	0	.	0	.	0	.	0.096	0.508	1	1	0.57	0	0	8685.26	81	0	6.435	2	28	44	28	7	50	13	7	6	1.176470588	0	0	0	1	1	0	1	1	1	0	1	21.35	21.35	0.826086957
jgi|SerlaS7_3_2|157603|estExt_fgenesh1_pg.C_10015	-0.68056476	3.931338	4.877338	.	.	.	unaffected_pathogenicity,loss_of_pathogenicity	PHI:24,PHI:191	0	.	0	.	0	GH3	0	0.009	1	1	0.47	0	0	76591.51	702	-22	4.5519	6	234	384	219	82	407	128	56	72	0.93081761	0	0	0	1	1	0	1	1	1	0	1	20.73	20.84	0.695652174
jgi|SerlaS7_3_2|86680|estExt_Genewise1.C_41953	-0.6806604	1.1892315	-0.6567685	.	.	.	reduced_virulence	PHI:3963	0	.	0	.	0	CE1	0.552	0.589	0	0	0.24	0	0	26662.61	247	1.5	6.8474	1	85	130	74	31	151	55	30	25	0.656716418	.	.	.	0	0	0	0	0	0	0	0	0	0.02	0
jgi|SerlaS7_3_2|172053|estExt_fgenesh1_pm.C_180189	-0.68223214	-8.9422505	-4.4902505	.	.	.	.	.	0	.	0	.	0	.	0.012	0.246	0	1	0.1	0	1	29636.63	266	-5.5	4.9029	3	81	141	85	31	148	49	23	26	0.942307692	0	0	0	1	1	1	1	1	1	1	2	17.95	41.05	1
jgi|SerlaS7_3_2|61693|e_gw1.14.181.1	-0.6835374	5.4396105	-0.1163895	.	.	.	.	.	0	.	0	.	0	.	0.986	0.94	0	0	0.49	0	0	14887.99	132	1.5	7.1636	5	40	69	40	20	76	29	16	13	1.52	.	.	.	0	0	0	0	0	0	0	0	0	0	0
jgi|SerlaS7_3_2|134277|fgenesh1_kg.5_#_854_#_0_0_FUV197G01CIGYW_CFOT_CFPN	-0.68361133	0.7454225	0.2714225	.	.	.	.	.	0	.	0	.	0	.	0.632	0.447	0	0	0.43	0	0	5853.64	52	-2	4.856	3	16	28	14	5	29	13	6	7	0.6	.	.	.	0	0	0	0	0	0	0	0	0	0	0
jgi|SerlaS7_3_2|66568|e_gw1.49.7.1	-0.68664664	3.351361	-0.008639	.	.	.	.	.	0	.	0	.	0	.	0.826	0.734	0	0	0.76	0	0	12350.1	115	-1	6.0626	2	41	64	36	12	62	25	13	12	1.25	.	.	.	0	0	0	0	0	0	0	0	0.22	0.98	0
jgi|SerlaS7_3_2|148513|fgenesh1_kg.226_#_2_#_2910_1_CFOT_CFPN	-0.6874684	2.540049	0.332049	.	.	.	.	.	0	.	0	.	0	.	0.667	0.701	0	0	0.66	0	0	22275.66	205	-5	5.3956	6	70	120	51	36	121	38	19	19	1.04	.	.	.	0	0	0	0	0	0	0	0	0.03	0.04	0
jgi|SerlaS7_3_2|126478|fgenesh1_pm.18_#_56	-0.6874684	-1.3303635	0.4996365	.	.	.	.	.	0	.	0	.	0	.	0.002	0.693	0	0	0.72	0	0	9049.29	80	-3.5	4.5835	4	26	45	17	13	48	18	8	10	0.888888889	.	.	.	0	0	0	0	0	0	0	0	0	0	0
jgi|SerlaS7_3_2|59005|e_gw1.11.1118.1	-0.68754095	-9.136509	-4.448509	.	.	.	reduced_virulence	PHI:8754,PHI:4248	0	.	0	.	0	.	0	0.052	0	1	0.14	0	1	39250.62	340	13.5	8.8125	9	100	158	112	68	213	59	39	20	1.253968254	0	0	0	1	1	1	1	1	1	6	5	5.71	121.6	0
jgi|SerlaS7_3_2|169541|estExt_fgenesh1_pm.C_90011	-0.6900894	-4.363641	-0.439641	.	.	.	.	.	0	.	0	.	0	GH109	0	0.346	0	0	0.42	0	0	46250.13	419	3.5	6.8958	6	141	228	110	58	222	105	58	47	1.157303371	.	.	.	0	0	0	0	0	0	0	0	0.03	0.09	0
jgi|SerlaS7_3_2|182506|estExt_fgenesh1_kg.C_80025	-0.6908403	7.8803415	3.5183415	.	.	.	.	.	0	.	0	.	0	.	0.997	0.73	1	1	0.59	0	0	6696.81	63	4	9.2998	2	24	36	22	4	35	17	11	6	0.733333333	.	.	.	0	0	0	0	0	0	0	0	0.04	0.04	0
jgi|SerlaS7_3_2|134927|fgenesh1_kg.6_#_182_#_3937_0_FUV197G02JEWAI_CFOT_CFPN	-0.69253373	3.4440645	-0.5459355	.	.	.	.	.	0	.	0	.	0	.	0.983	0.682	0	0	0.39	0	0	10754.94	102	-1.5	5.595	1	39	62	31	8	55	26	13	13	0.612903226	.	.	.	0	0	0	0	0	0	0	0	0	0	0
jgi|SerlaS7_3_2|148149|fgenesh1_kg.59_#_5_#_0_0_FS3H43Z03F7OW3_CFOT_CFPN	-0.6941461	4.9675745	0.3535745	.	.	.	.	.	0	.	0	.	0	.	0.999	0.77	0	0	0.37	0	0	6174.14	57	2.5	7.8899	2	19	32	20	5	34	14	9	5	0.866666667	.	.	.	0	0	0	0	0	0	0	0	3.38	3.38	0
jgi|SerlaS7_3_2|50667|e_gw1.5.1968.1	-0.69443685	8.0092835	3.3832835	.	.	.	.	.	0	.	0	.	0	.	0.96	0.811	1	1	0.42	0	0	14679.15	134	12.5	10.1871	5	49	68	44	14	80	26	20	6	1.029411765	.	.	.	1	1	0	0	1	1	0	0	3.17	3.25	0
jgi|SerlaS7_3_2|188736|estExt_fgenesh1_kg.C_160140	-0.69711345	5.6450405	0.1970405	.	.	.	.	.	0	.	0	.	0	.	1	0.908	0	0	0.31	0	0	12872.6	114	0.5	6.6078	9	36	67	23	13	59	33	18	15	0.869565217	.	.	.	0	0	0	0	0	0	0	0	0	0.01	0
jgi|SerlaS7_3_2|81529|Genemark.13666_g	-0.69796926	0.528281	-0.395719	.	.	.	.	.	0	.	0	.	0	.	0.552	0.602	0	0	0.46	0	0	5972.86	55	2.5	8.782	0	18	30	17	7	31	10	7	3	1	.	.	.	0	0	0	0	0	0	0	0	0.46	0.46	0
jgi|SerlaS7_3_2|81667|Genemark.13804_g	-0.6980663	2.5894095	-0.1765905	.	.	.	.	.	0	.	0	.	0	.	0.931	0.53	0	0	0.61	0	0	8648.85	81	9	11.0223	3	33	51	21	3	38	22	16	6	0.636363636	.	.	.	0	0	0	0	0	0	0	0	0.05	0.05	0
jgi|SerlaS7_3_2|183610|estExt_fgenesh1_kg.C_81196	-0.69855976	2.615041	4.175041	.	.	.	.	.	0	.	0	.	0	.	0.34	0.4	1	1	0.35	0	0	32368.18	299	-1	6.1279	1	89	169	110	28	181	65	33	32	0.847222222	0	0	0	1	1	0	1	0	1	0	0	0.34	0.37	0
jgi|SerlaS7_3_2|44724|e_gw1.1.2539.1	-0.7005011	-8.516397	-3.570397	.	.	.	reduced_virulence,unaffected_pathogenicity	PHI:4672,PHI:9082	0	.	0	.	0	.	0	0.009	0	1	0.22	0	1	125140.23	1153	-11	5.6457	4	364	631	371	113	659	238	119	119	0.84496124	1	0	0	1	0	1	1	1	1	1	4	0.34	82.79	0
jgi|SerlaS7_3_2|181928|estExt_fgenesh1_kg.C_70838	-0.7021466	-0.200745	4.733255	.	.	.	reduced_virulence,unaffected_pathogenicity	PHI:438,PHI:2908,PHI:9266,PHI:2191,PHI:2190	0	.	0	.	0	.	0	0.011	1	1	0	0	0	60995.03	539	1.5	6.7778	3	142	250	167	58	293	136	71	65	1.168316832	0	0	1	1	1	1	1	1	1	0	0	11.47	13.02	0
jgi|SerlaS7_3_2|170917|estExt_fgenesh1_pm.C_130071	-0.7033586	-6.24222	-0.50622	.	.	.	unaffected_pathogenicity	PHI:4495	0	.	0	.	0	.	0	0.044	0	0	0.01	0	0	108436.42	982	6	7.2491	2	297	519	256	57	441	280	147	133	0.972222222	.	.	.	0	0	0	0	0	0	0	0	0.04	0.04	0
jgi|SerlaS7_3_2|147262|fgenesh1_kg.32_#_24_#_0_0_FUV197G02GAOK3_CFOT_CFPN	-0.70394284	-0.4782865	4.7417135	.	.	.	.	.	0	.	0	.	0	.	0.009	0.121	1	1	0.34	0	0	7638.98	70	3.5	10.4212	1	24	38	23	5	41	10	7	3	0.866666667	0	0	0	1	1	1	1	0	1	0	0	25.49	25.5	0
jgi|SerlaS7_3_2|56367|e_gw1.8.1863.1	-0.708203	2.857011	-0.268989	.	.	.	.	.	0	.	0	.	0	.	0.911	0.61	0	0	0.82	0	0	11982.35	116	-2.5	4.9757	0	47	75	34	11	65	23	11	12	0.774193548	.	.	.	0	0	0	0	0	0	0	0	1.92	1.96	0
jgi|SerlaS7_3_2|187996|estExt_fgenesh1_kg.C_140376	-0.7084841	2.433065	-0.540935	.	.	.	reduced_virulence	PHI:2959	0	.	0	.	0	.	0.867	0.462	0	0	0.46	0	0	33303.71	325	3	8.3848	0	111	199	134	18	204	67	36	31	0.815217391	.	.	.	0	0	0	0	0	0	0	0	0.04	0.07	0
jgi|SerlaS7_3_2|185044|estExt_fgenesh1_kg.C_100529	-0.7100886	4.433368	-0.450632	.	.	.	.	.	0	.	0	.	0	.	0.947	0.867	0	0	0.57	0	0	15928.89	144	2	8.4398	2	48	81	37	16	70	34	18	16	1.954545455	.	.	.	0	0	0	0	0	0	0	0	0	0.39	0
jgi|SerlaS7_3_2|151289|fgenesh1_pg.5_#_16	-0.7100886	4.438594	-0.589406	.	.	.	.	.	0	.	0	.	0	.	0.966	0.872	0	0	0.46	0	0	14567.33	135	2	9.4855	0	49	78	33	7	64	32	17	15	1.068965517	.	.	.	0	0	0	0	0	0	0	0	0	0	0
jgi|SerlaS7_3_2|99778|estExt_Genewise1.C_430020	-0.71114075	6.2265385	-0.5014615	.	.	.	reduced_virulence,unaffected_pathogenicity,increased_virulence_(hypervirulence)	PHI:2802,PHI:5272,PHI:9460,PHI:5440,PHI:2312,PHI:2844	0	.	0	.	0	.	0.747	0.541	0	0	0.19	0	0	28443.74	264	0.5	6.6382	4	82	145	85	24	155	65	34	31	0.923076923	.	.	.	0	0	0	0	0	0	0	0	0	0.09	0
jgi|SerlaS7_3_2|176797|estExt_fgenesh1_kg.C_40148	-0.7113292	1.7854995	-0.5065005	.	.	.	.	.	0	.	0	.	0	.	0.884	0.498	0	0	0.15	0	0	19496.75	180	-4.5	4.9989	0	57	99	53	10	85	44	21	23	0.775	.	.	.	0	0	0	0	0	0	0	0	0.02	0.02	0
jgi|SerlaS7_3_2|192409|estExt_fgenesh1_kg.C_5840002	-0.7116069	4.9737765	-0.1502235	.	.	.	.	.	0	.	0	.	0	.	0.998	0.856	0	0	0.35	0	0	10257.53	92	-0.5	5.819	5	29	53	15	7	43	24	12	12	1.105263158	.	.	.	0	0	0	0	0	0	0	0	0	0	0
jgi|SerlaS7_3_2|78724|Genemark.10861_g	-0.7119011	8.703206	4.035206	.	.	.	.	.	0	.	0	.	0	.	0.989	0.789	1	1	0.07	0	0	20922.78	190	2	8.3415	0	57	101	56	15	92	57	30	27	1.527777778	0	0	0	0	1	0	1	1	1	0	0	0.18	0.51	0
jgi|SerlaS7_3_2|79152|Genemark.11289_g	-0.7122501	2.2849245	-0.4870755	.	.	.	.	.	0	.	0	.	0	.	0.703	0.759	0	0	0.5	0	0	10288.77	92	4.5	10.0938	0	28	50	27	8	48	17	11	6	1.277777778	.	.	.	0	0	0	0	0	0	0	0	0	0.03	0
jgi|SerlaS7_3_2|180992|estExt_fgenesh1_kg.C_61510	-0.712268	-2.318322	2.501678	.	.	.	reduced_virulence,unaffected_pathogenicity	PHI:697,PHI:9400,PHI:7928	0	.	0	.	0	.	0	0.03	1	1	0.86	1	0	49001.69	474	-13	4.2227	4	200	312	141	41	267	54	21	33	0.778761062	1	0	0	1	1	1	1	1	1	1	1	1.17	18.12	0
jgi|SerlaS7_3_2|136685|fgenesh1_kg.7_#_260_#_2466_2_CFOT_CFPN	-0.7131247	6.345576	3.039576	.	.	.	unaffected_pathogenicity	PHI:7699	0	.	0	.	0	.	0.825	0.726	1	1	0.09	0	0	24060.47	213	-2	5.9414	1	53	103	71	26	117	57	29	28	1.414634146	.	.	.	1	0	0	0	1	0	0	0	0	0	0
jgi|SerlaS7_3_2|170141|estExt_fgenesh1_pm.C_100175	-0.7134652	-6.432025	-0.486025	.	.	.	.	.	0	.	0	.	0	.	0	0.009	0	0	0.07	0	0	59164	551	-12.5	4.9823	10	194	312	175	52	321	124	59	65	0.623287671	.	.	.	0	0	0	0	0	0	0	0	0	0.01	0
jgi|SerlaS7_3_2|181829|estExt_fgenesh1_kg.C_70730	-0.71370965	0.338054	-0.519946	.	.	.	.	.	0	.	0	.	0	.	0.977	0.166	0	0	0.34	0	0	10483.16	99	4.5	11.1107	0	29	58	29	2	58	21	13	8	0.333333333	.	.	.	0	0	0	0	0	0	0	0	0	0	0
jgi|SerlaS7_3_2|190120|estExt_fgenesh1_kg.C_220009	-0.7148618	5.0285335	0.2225335	.	.	.	.	.	0	.	0	.	0	.	0.992	0.809	0	0	0.4	0	0	12179.75	108	3	8.0252	5	34	61	27	11	56	28	16	12	1	.	.	.	0	0	0	0	0	0	0	0	0	0.01	0
jgi|SerlaS7_3_2|70176|Genemark.2313_g	-0.71631074	4.362898	-0.413102	.	.	.	.	.	0	.	0	.	0	.	0.987	0.809	0	0	0.35	0	0	13963.75	131	-2.5	4.8482	5	46	82	38	8	71	30	14	16	0.903225806	.	.	.	0	0	0	0	0	0	0	0	0	0	0
jgi|SerlaS7_3_2|48294|e_gw1.4.738.1	-0.717015	4.102157	-0.469843	.	.	.	.	.	0	.	0	.	0	.	0.949	0.813	0	0	0.43	0	0	25060.37	232	-1	6.0981	5	80	135	70	25	137	49	25	24	0.789473684	.	.	.	0	0	0	0	0	0	0	0	0.01	0.02	0
jgi|SerlaS7_3_2|123963|fgenesh1_pm.9_#_86	-0.71874934	2.1957785	-0.7262215	.	.	.	lethal,increased_virulence_(hypervirulence),reduced_virulence,unaffected_pathogenicity,loss_of_pathogenicity	PHI:269,PHI:2054,PHI:317,PHI:3280,PHI:7134,PHI:1119,PHI:787,PHI:3832,PHI:8035,PHI:808,PHI:6950,PHI:471,PHI:8036,PHI:3623,PHI:182,PHI:449,PHI:8752,PHI:4736,PHI:3478,PHI:7011,PHI:780,PHI:1036,PHI:339,PHI:3831,PHI:2052	0	.	0	.	0	.	0.68	0.807	0	0	0.57	0	0	15533.57	140	1.5	7.8173	2	48	77	38	16	72	30	16	14	1.185185185	.	.	.	0	0	0	0	0	0	0	0	0.02	0.02	0
jgi|SerlaS7_3_2|140469|fgenesh1_kg.10_#_363_#_5_2672_CFOT_CFPN	-0.72028506	-6.2708805	-0.5108805	.	.	.	.	.	0	.	0	.	0	.	0	0.04	0	0	0.38	0	0	48696.43	460	-1	6.366	5	170	268	173	33	251	95	50	45	0.87	.	.	.	0	0	0	0	0	0	0	0	0	0.08	0
jgi|SerlaS7_3_2|138920|fgenesh1_kg.8_#_1068_#_0_0_FUV197G01BX92J_CFOT_CFPN	-0.721134	3.36959	-0.63241	.	.	.	.	.	0	.	0	.	0	.	0.99	0.677	0	0	0.39	0	0	9770.24	90	-1.5	5.9345	4	31	50	30	9	52	21	11	10	0.842105263	.	.	.	0	0	0	0	0	0	0	0	0.91	0.93	0
jgi|SerlaS7_3_2|187577|estExt_fgenesh1_kg.C_130425	-0.72394794	-3.186715	-0.528715	.	.	.	.	.	0	.	0	.	0	.	0.048	0.509	0	0	0.45	0	0	15953.47	147	8.5	10.5408	2	45	84	34	13	85	22	16	6	0.825	.	.	.	0	0	0	0	0	0	0	0	0	0.01	0
jgi|SerlaS7_3_2|182624|estExt_fgenesh1_kg.C_80150	-0.72441936	4.0281535	4.2901535	.	.	.	.	.	0	.	1	PF01764	0	.	0	0.123	1	1	0.12	0	0	45805.77	416	-7	5.3861	12	141	232	114	56	234	91	45	46	1.056818182	.	.	.	1	0	0	0	1	0	0	0	0.03	1.65	0
jgi|SerlaS7_3_2|183452|estExt_fgenesh1_kg.C_81029	-0.72592646	5.172898	0.318898	.	.	.	.	.	0	.	0	.	0	.	1	0.809	0	0	0.48	0	0	6854.96	63	4.5	8.5325	4	25	34	17	5	35	16	11	5	0.352941176	.	.	.	0	0	0	0	0	0	0	0	0	0	0
jgi|SerlaS7_3_2|77930|Genemark.10067_g	-0.7261413	-0.326165	-0.530165	.	.	.	lethal,increased_virulence_(hypervirulence),reduced_virulence,unaffected_pathogenicity,loss_of_pathogenicity	PHI:3866,PHI:7511,PHI:9460,PHI:8929,PHI:4077,PHI:2247,PHI:2844,PHI:8927,PHI:784,PHI:2269,PHI:2837,PHI:7485,PHI:2835,PHI:6956,PHI:2836,PHI:2022,PHI:685,PHI:7696,PHI:6957,PHI:3301,PHI:5271,PHI:2802,PHI:5272,PHI:59,PHI:5440,PHI:2312	0	.	0	.	0	.	0.488	0.546	0	0	0.39	0	0	29872.41	278	5	8.8932	2	94	156	96	25	168	59	33	26	0.802816901	.	.	.	0	0	0	0	0	0	0	0	0.26	0.42	0
jgi|SerlaS7_3_2|152956|fgenesh1_pg.7_#_480	-0.72615325	5.4204035	0.1284035	.	.	.	.	.	0	.	0	.	0	.	0.983	0.899	0	0	0.17	0	0	16433.72	145	6	9.6918	2	44	79	33	16	77	36	21	15	1.033333333	.	.	.	0	0	0	0	0	0	0	0	0.91	1.2	0
jgi|SerlaS7_3_2|26797|gw1.42.29.1	-0.72723395	4.313321	0.119321	.	.	.	.	.	0	.	0	.	0	.	0.992	0.707	0	0	0.28	0	0	15065.53	140	5	8.5222	4	45	82	47	12	86	29	18	11	0.705882353	.	.	.	0	0	0	0	0	0	0	0	0.05	0.05	0
jgi|SerlaS7_3_2|149012|fgenesh1_pg.1_#_233	-0.72846776	1.586311	3.530311	.	.	.	.	.	0	.	0	.	0	.	0.21	0.466	1	1	0.17	0	0	26764.35	230	7	8.8285	2	57	98	59	33	108	63	37	26	1.909090909	.	.	.	1	0	1	0	1	0	0	0	0	0.01	0
jgi|SerlaS7_3_2|44118|e_gw1.1.3699.1	-0.7292069	5.4067205	0.1627205	.	.	.	.	.	0	.	0	.	0	.	0.968	0.906	0	0	0.69	0	0	7092.05	63	3.5	8.8427	1	20	34	17	11	33	15	10	5	2.1	.	.	.	0	0	0	0	0	0	0	0	0.1	0.1	0
jgi|SerlaS7_3_2|157994|estExt_fgenesh1_pg.C_20050	-0.7300804	-0.822966	4.637034	.	.	.	.	.	0	.	0	.	0	.	0	0.09	1	1	0.02	0	0	47845.61	417	6	7.036	9	99	190	117	51	199	140	78	62	1.616666667	1	0	1	1	1	1	1	0	1	0	0	3.98	3.99	0
jgi|SerlaS7_3_2|69560|Genemark.1697_g	-0.7313728	-1.211245	-0.509245	.	.	.	.	.	0	.	0	.	0	.	0.588	0.295	0	0	0.09	0	0	28673.77	264	8.5	9.4669	1	78	148	73	23	141	67	40	27	0.714285714	.	.	.	0	0	0	0	0	0	0	0	0	0	0
jgi|SerlaS7_3_2|166222|estExt_fgenesh1_pm.C_40255	-0.7316643	-4.2765585	-0.5065585	.	.	.	reduced_virulence	PHI:9307,PHI:3098	0	.	0	.	0	.	0.003	0.202	0	0	0.14	0	0	38143.82	346	-3.5	5.9546	7	101	189	112	41	202	86	44	42	0.827160494	.	.	.	0	0	0	0	0	0	0	0	0.01	0.02	0
jgi|SerlaS7_3_2|164203|estExt_fgenesh1_pg.C_400007	-0.73329026	-6.4531735	-0.5071735	.	.	.	.	.	0	.	0	.	0	.	0	0.009	0	0	0.03	0	0	75997.08	690	7	7.2407	8	222	364	212	74	367	172	94	78	0.906666667	.	.	.	0	0	0	0	0	0	0	0	0.01	0.02	0
jgi|SerlaS7_3_2|113706|estExt_Genewise1Plus.C_130108	-0.7336586	-5.4502815	-0.5102815	.	.	.	reduced_virulence	PHI:9143	0	.	0	.	0	.	0	0.01	0	0	0.03	0	0	92552.78	847	-0.5	6.4538	9	258	449	286	58	449	184	95	89	1.005882353	.	.	.	0	0	0	0	0	0	0	0	0.02	0.17	0
jgi|SerlaS7_3_2|143850|fgenesh1_kg.15_#_2_#_5468_2_CFOT_CFPN	-0.7342401	5.1681795	0.3441795	.	.	.	.	.	0	.	0	.	0	.	0.998	0.806	0	0	0.42	0	0	7142.78	65	-5	4.2126	4	24	40	19	5	30	16	6	10	0.923076923	.	.	.	0	0	0	0	0	0	0	0	0	0	0
jgi|SerlaS7_3_2|128685|fgenesh1_kg.1_#_422_#_5468_2_CFOT_CFPN	-0.7342401	5.30013	0.30213	.	.	.	.	.	0	.	0	.	0	.	0.997	0.836	0	0	0.38	0	0	7302.03	66	-5	4.2126	4	23	40	19	5	31	16	6	10	1	.	.	.	0	0	0	0	0	0	0	0	0	0	0
jgi|SerlaS7_3_2|117573|estExt_Genewise1Plus.C_360019	-0.73475534	-3.280323	-0.502323	.	.	.	.	.	0	.	0	.	0	.	0.259	0.278	0	0	0.62	0	0	10144.86	92	16.5	11.2989	4	41	52	25	7	45	25	21	4	1	.	.	.	0	0	0	0	0	0	0	0	0.1	0.52	0
jgi|SerlaS7_3_2|90909|estExt_Genewise1.C_80083	-0.7354045	-3.099052	2.732948	.	.	.	.	.	0	.	0	.	0	.	0	0.028	1	1	0.85	1	0	56500.79	527	-20	4.1414	7	199	322	154	67	303	68	25	43	1.115702479	0	0	0	1	1	1	1	1	1	1	0	1.38	15.51	0
jgi|SerlaS7_3_2|191521|estExt_fgenesh1_kg.C_390040	-0.7357481	-5.3936475	-0.5336475	.	.	.	.	.	0	.	0	.	0	CE1,CE10	0.003	0.187	0	0	0.29	0	0	37179.5	338	-0.5	6.4272	3	102	190	110	37	190	87	46	41	0.875	.	.	.	0	0	0	0	0	0	0	0	0	1.38	0
jgi|SerlaS7_3_2|183333|estExt_fgenesh1_kg.C_80902	-0.73860765	2.120182	-0.567818	.	.	.	.	.	0	.	0	.	0	.	0.831	0.617	0	0	0.25	0	0	22201.22	203	-2	6.0646	3	66	107	63	24	110	48	25	23	0.926829268	.	.	.	0	0	0	0	0	0	0	0	0	0	0
jgi|SerlaS7_3_2|174532|estExt_fgenesh1_kg.C_11053	-0.7401732	-6.072652	-0.504652	.	.	.	.	.	0	.	0	.	0	.	0	0.072	0	0	0.19	0	0	18426.4	169	-18.5	4.1001	1	45	92	55	10	82	58	21	37	0.914285714	.	.	.	0	0	0	0	0	0	0	0	0	0	0
jgi|SerlaS7_3_2|153260|fgenesh1_pg.8_#_199	-0.7417937	4.465348	3.823348	.	.	.	.	.	0	.	0	.	0	.	0.583	0.524	1	1	0.11	0	0	15603.72	135	-3	5.4967	2	34	60	42	23	74	36	18	18	1.95	.	.	.	1	0	1	0	0	0	0	0	0	0.05	0
jgi|SerlaS7_3_2|173617|estExt_fgenesh1_kg.C_10059	-0.74272966	2.697571	-1.664429	.	.	.	.	.	0	.	0	.	0	.	0.999	0.728	0	0	0.41	1	0	11540.1	104	-3.5	5.0455	8	36	55	28	14	63	29	14	15	0.571428571	.	.	.	0	0	0	0	0	0	1	1	22.34	22.35	0
jgi|SerlaS7_3_2|143370|fgenesh1_kg.13_#_444_#_0_0_FUV197G01B5YWD_CFOT_CFPN	-0.74335444	-4.8561935	0.0098065	.	.	.	.	.	0	.	0	.	0	.	0	0.189	0	0	0.46	0	0	6711.6	59	2.5	8.0878	1	17	34	15	11	35	10	7	3	0.6875	.	.	.	0	0	0	0	0	0	0	0	0	0	0
jgi|SerlaS7_3_2|192381|estExt_fgenesh1_kg.C_5010001	-0.7434745	6.017373	4.493373	.	.	.	.	.	0	.	0	.	0	.	0.871	0.383	1	1	0.66	0	0	5773.73	51	2.5	7.7836	3	15	25	13	10	28	8	6	2	3	.	.	.	0	1	0	0	1	0	0	0	0.05	0.05	0
jgi|SerlaS7_3_2|36633|gw1.10.1140.1	-0.7446809	1.197527	0.015527	.	.	.	.	.	0	.	0	.	0	.	0.732	0.465	0	0	0.36	0	0	17680.01	160	-6.5	4.4378	6	57	91	48	20	94	33	14	19	0.9375	.	.	.	0	0	0	0	0	0	0	0	0.01	0.02	0
jgi|SerlaS7_3_2|59220|e_gw1.11.245.1	-0.7446809	1.6957765	3.8737765	.	.	.	.	.	0	.	0	.	0	.	0.128	0.509	1	1	0.62	0	0	28457.43	263	-9.5	4.5044	9	94	165	59	37	152	48	21	27	0.788732394	.	.	.	0	0	0	0	0	0	0	0	0	0	0
jgi|SerlaS7_3_2|183951|estExt_fgenesh1_kg.C_90293	-0.74471897	-6.340004	-0.508004	.	.	.	.	.	0	.	0	.	0	.	0	0.028	0	0	0.05	0	0	43371.25	399	18.5	10.4296	3	125	227	114	22	198	120	72	48	0.588235294	.	.	.	0	0	0	0	0	0	0	0	0	0	0
jgi|SerlaS7_3_2|128280|fgenesh1_kg.1_#_17_#_5_728_CFOT_CFPN	-0.74536264	-0.379001	2.674999	.	.	.	.	.	0	.	0	.	0	.	0.009	0.482	1	1	0.32	0	0	39064.63	358	6.5	7.8367	4	103	196	122	36	202	90	51	39	0.9625	.	.	.	0	0	0	0	0	1	0	0	0	0.02	0
jgi|SerlaS7_3_2|162419|estExt_fgenesh1_pg.C_120176	-0.7460011	3.707741	-0.438259	.	.	.	.	.	0	.	0	.	0	.	0.907	0.784	0	0	0.69	0	0	16666.37	155	-0.5	6.3275	0	56	96	37	20	81	36	19	17	0.738095238	.	.	.	0	0	0	0	0	0	0	0	0	0	0
jgi|SerlaS7_3_2|149355|fgenesh1_pg.1_#_576	-0.7465867	1.39917	4.33917	.	.	.	.	.	0	.	0	.	0	.	0.023	0.487	1	1	0.18	0	0	34870.22	312	2.5	6.9232	11	94	154	96	34	166	61	34	27	1.625	.	.	.	1	1	1	0	0	0	0	0	1.85	1.9	0
jgi|SerlaS7_3_2|39252|gw1.363.3.1	-0.74700797	4.403817	-0.432183	.	.	.	.	.	0	.	0	.	0	.	0.945	0.861	0	0	0.47	0	0	19838.78	183	8	9.9915	0	58	99	60	21	107	34	22	12	0.956521739	.	.	.	0	0	0	0	0	0	0	0	0.02	0.09	0
jgi|SerlaS7_3_2|183300|estExt_fgenesh1_kg.C_80868	-0.74700797	9.460203	-0.603797	.	.	.	reduced_virulence,unaffected_pathogenicity,increased_virulence_(hypervirulence)	PHI:2305,PHI:548	0	.	0	.	0	.	0.993	0.851	0	0	0.12	0	0	11679.31	108	-0.5	5.8578	0	33	59	29	10	61	28	14	14	1	.	.	.	0	0	0	0	0	0	0	0	0	0	0
jgi|SerlaS7_3_2|184970|estExt_fgenesh1_kg.C_100452	-0.74700797	4.4812105	-0.5587895	.	.	.	unaffected_pathogenicity	PHI:1634	0	.	0	.	0	.	0.981	0.859	0	0	0.19	0	0	14340.51	129	5.5	9.7132	2	35	70	38	11	69	27	17	10	1.083333333	.	.	.	0	0	0	0	0	0	0	0	0.01	0.01	0
jgi|SerlaS7_3_2|38046|gw1.13.1057.1	-0.7491976	5.528599	-0.153401	.	.	.	.	.	0	.	0	.	0	.	1	0.947	0	0	0.42	0	0	11365.11	101	7	8.7087	8	38	54	22	11	50	22	15	7	2	.	.	.	0	0	0	0	0	0	0	0	0	0.01	0
jgi|SerlaS7_3_2|186018|estExt_fgenesh1_kg.C_110695	-0.7508799	6.393413	2.871413	.	.	.	.	.	0	.	0	.	0	.	0.874	0.713	1	1	0.35	0	0	14041.05	130	4.5	8.5187	4	47	72	39	14	76	28	17	11	0.875	.	.	.	1	0	0	0	0	0	0	1	17.85	17.85	0.695652174
jgi|SerlaS7_3_2|69538|Genemark.1675_g	-0.7528379	-6.3192135	-0.4992135	.	.	.	.	.	0	.	0	.	0	.	0	0.03	0	0	0.06	0	0	56745.12	531	0	6.4997	10	185	305	138	40	292	123	65	58	0.611111111	.	.	.	0	0	0	0	0	0	0	0	0.01	0.02	0
jgi|SerlaS7_3_2|185948|estExt_fgenesh1_kg.C_110623	-0.75532544	-2.975846	2.664154	.	.	.	.	.	0	.	0	.	0	.	0	0.06	1	1	0.2	1	0	48804.41	446	0	6.5061	0	139	251	136	57	255	90	48	42	0.770642202	1	0	0	1	1	1	1	1	1	1	1	0.05	22.55	0
jgi|SerlaS7_3_2|94899|estExt_Genewise1.C_120256	-0.7560507	-1.422096	-0.506096	.	.	.	reduced_virulence,unaffected_pathogenicity,loss_of_pathogenicity	PHI:9064,PHI:210,PHI:324,PHI:7111	0	.	0	.	0	.	0	0.014	0	0	0.07	0	0	55123.25	512	0.5	6.6154	6	158	286	156	36	287	122	63	59	0.813432836	.	.	.	0	0	0	0	0	0	0	0	0	0.01	0
jgi|SerlaS7_3_2|155112|fgenesh1_pg.12_#_321	-0.75652176	5.579501	4.049501	.	.	.	.	.	0	.	0	.	0	.	0.569	0.686	1	1	0.16	0	0	20148.15	176	6.5	9.6866	2	44	83	56	22	96	46	27	19	1.194444444	.	.	.	1	1	0	0	0	1	0	0	0	0.01	0
jgi|SerlaS7_3_2|179286|estExt_fgenesh1_kg.C_51017	-0.75969833	-2.1105095	3.8234905	.	.	.	.	.	0	.	0	.	0	.	0	0.011	1	1	0.66	0	0	43735.97	397	-18	4.1712	5	123	225	113	49	216	62	23	39	1.444444444	.	.	.	0	0	0	0	0	0	0	0	0.1	0.11	0
jgi|SerlaS7_3_2|138368|fgenesh1_kg.8_#_516_#_0_0_FUV197G01BR3VD_CFOT_CFPN	-0.7599356	3.9009	-0.6771	.	.	.	.	.	0	.	0	.	0	.	0.957	0.806	0	0	0.39	0	0	9372.56	86	0	6.2558	2	35	48	21	7	45	22	11	11	0.80952381	.	.	.	0	0	0	0	0	0	0	0	0.01	0.01	0
jgi|SerlaS7_3_2|184416|estExt_fgenesh1_kg.C_90806	-0.7605264	1.358999	-0.507001	.	.	.	.	.	0	.	0	.	0	.	0.976	0.335	0	0	0.35	0	0	19434.68	178	8	10.4408	2	62	108	33	6	77	39	24	15	0.636363636	.	.	.	0	0	0	0	0	0	0	0	0	0	0
jgi|SerlaS7_3_2|48135|e_gw1.3.1733.1	-0.76282084	-3.072857	-0.468857	.	.	.	.	.	0	.	0	.	0	.	0.082	0.484	0	0	0.36	0	0	32309.6	293	-5	5.6805	11	87	171	78	38	160	67	34	33	1.192982456	.	.	.	0	0	0	0	0	0	0	0	0.09	0.13	0
jgi|SerlaS7_3_2|144703|fgenesh1_kg.16_#_237_#_4992_2_CFOT_CFPN	-0.76458204	2.1131185	-0.5148815	.	.	.	.	.	0	.	0	.	0	.	0.725	0.713	0	0	0.81	0	0	14484.07	135	-1	5.0941	0	51	81	37	12	73	25	12	13	0.911764706	.	.	.	0	0	0	0	0	0	0	0	0	0.01	0
jgi|SerlaS7_3_2|158096|estExt_fgenesh1_pg.C_20186	-0.7702986	-6.3049395	-0.4849395	.	.	.	.	.	0	.	0	.	0	.	0	0.03	0	0	0.17	0	0	40336.69	363	-17.5	4.6628	10	130	205	92	48	182	102	46	56	0.855072464	.	.	.	0	0	0	0	0	0	0	0	0	0	0
jgi|SerlaS7_3_2|69507|Genemark.1644_g	-0.7702986	0.9062505	-0.5157495	.	.	.	.	.	0	.	0	.	0	.	0.798	0.439	0	0	0.16	0	0	17116.18	159	-3	5.5249	7	58	96	40	12	80	40	20	20	0.685714286	.	.	.	0	0	0	0	0	0	0	0	0	0.09	0
jgi|SerlaS7_3_2|52082|e_gw1.6.1582.1	-0.7718979	-5.7042515	-0.4422515	.	.	.	.	.	0	.	0	.	0	.	0	0.123	0	0	0.89	0	0	30440.28	279	-16.5	3.866	0	100	175	69	43	150	36	11	25	1.228070175	.	.	.	0	0	0	0	0	0	0	0	1.45	1.73	0
jgi|SerlaS7_3_2|185301|estExt_fgenesh1_kg.C_100799	-0.77545774	3.4070155	-0.8289845	.	.	.	.	.	0	.	0	.	0	.	0.908	0.798	0	0	0.23	0	0	26143.79	246	6.5	9.8805	0	86	134	83	19	137	54	31	23	0.873015873	.	.	.	0	0	0	0	0	0	0	0	0.07	0.09	0
jgi|SerlaS7_3_2|133450|fgenesh1_kg.5_#_27_#_4217_0_FUV197G02HSUDW_CFOT_CFPN	-0.77551013	4.8608385	-0.6411615	.	.	.	.	.	0	.	0	.	0	.	0.996	0.921	0	0	0.5	0	0	14458.42	129	3.5	8.4613	4	39	69	37	14	66	30	17	13	1.681818182	.	.	.	0	0	0	0	0	0	0	0	0	0.01	0
jgi|SerlaS7_3_2|51202|e_gw1.5.1976.1	-0.77551013	4.625053	-0.582947	.	.	.	.	.	0	.	0	.	0	.	0.975	0.893	0	0	0.46	0	0	16418.58	149	3	7.3721	4	48	85	45	18	77	34	20	14	1.24137931	.	.	.	0	0	0	0	0	0	0	0	0	0.12	0
jgi|SerlaS7_3_2|38037|gw1.3.1231.1	-0.77608764	4.08251	-0.09949	.	.	.	.	.	0	.	0	.	0	.	0.986	0.711	0	0	0.68	0	0	12391.53	115	5	8.7932	4	38	63	36	11	72	20	13	7	1	.	.	.	0	0	0	0	0	0	0	0	0.66	1.31	0
jgi|SerlaS7_3_2|174847|estExt_fgenesh1_kg.C_20285	-0.77813226	-0.3884565	0.0315435	.	.	.	.	.	0	.	0	.	0	.	0.368	0.562	0	0	0.7	0	0	9988.43	92	5	9.0606	5	36	58	19	5	49	17	11	6	0.944444444	.	.	.	0	0	0	0	0	0	0	0	0.01	0.05	0
jgi|SerlaS7_3_2|72290|Genemark.4427_g	-0.7795909	1.353798	-0.512202	.	.	.	lethal,increased_virulence_(hypervirulence),reduced_virulence,unaffected_pathogenicity,loss_of_pathogenicity	PHI:3866,PHI:7511,PHI:9460,PHI:2312,PHI:8929,PHI:4077,PHI:2247,PHI:2844,PHI:8927,PHI:2269,PHI:784,PHI:2837,PHI:7485,PHI:2835,PHI:6956,PHI:2836,PHI:2022,PHI:685,PHI:6957,PHI:7696,PHI:5271,PHI:2802,PHI:5272,PHI:7915,PHI:59,PHI:5440,PHI:3301	0	.	0	.	0	.	0.652	0.659	0	0	0.49	0	0	28389.19	263	3.5	7.9034	2	89	146	85	28	145	54	30	24	1.15	.	.	.	0	0	0	0	0	0	0	0	0.02	0.02	0
jgi|SerlaS7_3_2|176280|estExt_fgenesh1_kg.C_30385	-0.7805126	-1.3042205	4.6357795	.	.	.	.	.	0	.	0	.	0	.	0	0.01	1	1	0.04	0	0	73471.67	672	-23	4.6841	4	203	358	199	51	336	197	89	108	1.149253731	1	0	0	1	1	1	1	0	1	0	1	20.81	20.81	1
jgi|SerlaS7_3_2|184283|estExt_fgenesh1_kg.C_90660	-0.7813699	-5.388681	-0.498681	.	.	.	.	.	0	.	0	.	0	.	0.001	0.184	0	0	0.56	0	0	33668.14	312	-10.5	4.6314	6	108	186	89	32	179	69	31	38	0.851351351	.	.	.	0	0	0	0	0	0	0	0	0	0.01	0
jgi|SerlaS7_3_2|185994|estExt_fgenesh1_kg.C_110671	-0.7815536	0.203082	4.307082	.	.	.	.	.	0	.	0	.	0	.	0.192	0.124	1	1	0.44	0	0	8815.22	78	5.5	8.774	3	27	42	21	13	40	16	12	4	1.888888889	0	0	0	1	1	0	1	0	0	0	0	0.3	0.56	0
jgi|SerlaS7_3_2|177456|estExt_fgenesh1_kg.C_40837	-0.78174144	-3.5027365	-0.4907365	.	.	.	.	.	0	.	0	.	0	.	0.002	0.496	0	0	0.2	0	0	39297	354	-1	6.3667	4	107	190	91	48	197	93	49	44	0.909090909	.	.	.	0	0	0	0	0	0	0	0	0	0	0
jgi|SerlaS7_3_2|38870|gw1.1.2392.1	-0.78431726	7.133993	3.467993	.	.	.	.	.	0	.	0	.	0	.	0.993	0.618	1	1	0.66	0	0	8717.1	81	1	6.8562	2	23	47	29	9	50	17	10	7	1.222222222	.	.	.	0	0	0	0	0	0	0	0	0.02	0.03	0
jgi|SerlaS7_3_2|182692|estExt_fgenesh1_kg.C_80221	-0.78915524	1.885068	2.717068	.	.	.	unaffected_pathogenicity,increased_virulence_(hypervirulence)	PHI:4575,PHI:7228,PHI:6630	0	.	0	.	0	GH37	0	0.028	1	1	0.69	1	0	81219.93	750	-20.5	4.4467	7	265	439	228	96	436	97	41	56	0.87431694	0	1	0	1	1	1	1	1	1	1	0	0.72	12.01	0
jgi|SerlaS7_3_2|177226|estExt_fgenesh1_kg.C_40596	-0.78915524	-2.2719115	2.5780885	.	.	.	reduced_virulence	PHI:6265	0	.	0	.	0	GH16	0	0.025	1	1	0.73	1	0	43394.61	399	-14.5	4.3094	8	141	243	112	52	235	64	26	38	0.945652174	0	0	0	1	1	1	1	1	1	1	0	0.02	16.09	0
jgi|SerlaS7_3_2|173824|estExt_fgenesh1_kg.C_10283	-0.7899278	4.321991	-0.778009	.	.	.	lethal,increased_virulence_(hypervirulence),reduced_virulence,unaffected_pathogenicity,loss_of_pathogenicity	PHI:269,PHI:2054,PHI:317,PHI:787,PHI:1119,PHI:3280,PHI:7134,PHI:3832,PHI:808,PHI:62,PHI:8035,PHI:3835,PHI:6950,PHI:270,PHI:3834,PHI:471,PHI:8036,PHI:3833,PHI:3623,PHI:449,PHI:8752,PHI:4736,PHI:3478,PHI:1061,PHI:7133,PHI:780,PHI:1036,PHI:339,PHI:6703,PHI:3831,PHI:2052	0	.	0	.	0	.	0.971	0.879	0	0	0.31	0	0	21428.72	194	3	8.0058	5	58	106	58	18	110	46	25	21	1.073170732	.	.	.	0	0	0	0	0	0	0	0	0.49	0.5	0
jgi|SerlaS7_3_2|149019|fgenesh1_pg.1_#_240	-0.7906314	1.977011	-0.554989	.	.	.	.	.	0	.	0	.	0	.	0.708	0.714	0	0	0.46	0	0	22464.54	200	8.5	9.1303	2	61	107	55	34	114	35	24	11	1.351351351	.	.	.	0	0	0	0	0	0	0	0	5.62	19.72	0
jgi|SerlaS7_3_2|27709|gw1.4.1020.1	-0.79305416	2.5449815	0.4929815	.	.	.	.	.	0	.	0	.	0	.	0.953	0.389	0	0	0.9	0	0	8747.96	89	-3	3.4246	8	43	71	29	2	55	3	0	3	0.739130435	.	.	.	0	0	0	0	0	0	0	0	10.32	10.32	0
jgi|SerlaS7_3_2|145836|fgenesh1_kg.20_#_170_#_0_0_FS3H43Z03GYIDN_CFOT_CFPN	-0.79592246	4.3459075	-0.1240925	.	.	.	.	.	0	.	0	.	0	.	0.995	0.75	0	0	0.81	0	0	5980.69	52	2.5	8.9675	1	15	31	14	8	28	11	7	4	1.333333333	.	.	.	0	0	0	0	0	0	0	0	0.04	0.04	0
jgi|SerlaS7_3_2|103541|estExt_Genewise1Plus.C_40388	-0.79634154	1.461299	-0.514701	.	.	.	increased_virulence_(hypervirulence),reduced_virulence,unaffected_pathogenicity	PHI:9519,PHI:9524,PHI:5034,PHI:4616,PHI:2255,PHI:7708,PHI:4903,PHI:3277,PHI:668,PHI:881,PHI:587,PHI:2256,PHI:6517	0	.	0	.	0	.	0.011	0.485	0	0	0.46	0	0	40222.93	379	3	6.8365	14	142	221	112	37	218	92	51	41	0.787234043	.	.	.	0	0	0	0	0	0	0	0	0	18.07	0
jgi|SerlaS7_3_2|175211|estExt_fgenesh1_kg.C_20661	-0.79634154	-2.5298525	-0.5198525	.	.	.	lethal,increased_virulence_(hypervirulence),reduced_virulence,unaffected_pathogenicity,loss_of_pathogenicity	PHI:3866,PHI:7511,PHI:9460,PHI:2312,PHI:8929,PHI:4077,PHI:2247,PHI:2844,PHI:8927,PHI:2269,PHI:784,PHI:2837,PHI:7485,PHI:2835,PHI:6956,PHI:2022,PHI:685,PHI:7696,PHI:5271,PHI:2802,PHI:5272,PHI:59,PHI:5440,PHI:3301	0	.	0	.	0	.	0.159	0.506	0	0	0.25	0	0	32494.18	302	0	6.4849	7	103	173	102	26	178	67	35	32	0.779220779	.	.	.	0	0	0	0	0	0	0	0	0.06	1.43	0
jgi|SerlaS7_3_2|44780|e_gw1.1.1436.1	-0.79769415	5.982428	0.498428	.	.	.	.	.	0	.	0	.	0	.	1	0.914	0	0	0.45	0	0	6414.26	55	0.5	6.6874	4	16	25	11	11	30	14	8	6	1.7	.	.	.	0	0	0	0	0	0	0	0	0	0	0
jgi|SerlaS7_3_2|135382|fgenesh1_kg.6_#_637_#_5_2299_CFOT_CFPN	-0.7991396	1.356615	2.394615	.	.	.	.	.	0	.	0	.	0	.	0.209	0.618	1	1	0.57	0	0	12880.95	113	0.5	7.0025	0	25	60	31	17	72	25	13	12	1.172413793	.	.	.	1	0	0	0	0	0	0	0	0.04	0.05	0
jgi|SerlaS7_3_2|128359|fgenesh1_kg.1_#_96_#_9539_0_FS3H43Z04JKIOA_CFOT_CFPN	-0.8006442	-3.660087	-0.354087	.	.	.	.	.	0	.	0	.	0	.	0.004	0.445	0	0	0.48	0	0	10118.84	90	7	10.3693	4	33	49	19	8	52	17	12	5	0.636363636	.	.	.	0	0	0	0	0	0	0	0	0.12	0.12	0
jgi|SerlaS7_3_2|120231|fgenesh1_pm.4_#_141	-0.8025304	-5.9931045	-0.4911045	.	.	.	.	.	0	.	0	.	0	.	0	0.083	0	0	0.29	0	0	48588.38	450	4	7.3792	7	155	262	138	46	260	92	50	42	0.777777778	.	.	.	0	0	0	0	0	0	0	0	0	0.01	0
jgi|SerlaS7_3_2|183708|estExt_fgenesh1_kg.C_90029	-0.8026614	0.422441	-0.519559	.	.	.	lethal,increased_virulence_(hypervirulence),reduced_virulence,unaffected_pathogenicity,loss_of_pathogenicity	PHI:3866,PHI:7511,PHI:9460,PHI:8929,PHI:4077,PHI:2247,PHI:2844,PHI:8927,PHI:2269,PHI:784,PHI:2837,PHI:7485,PHI:2835,PHI:6956,PHI:2022,PHI:685,PHI:6957,PHI:7696,PHI:3301,PHI:5271,PHI:2802,PHI:5272,PHI:59,PHI:5440,PHI:2312	0	.	0	.	0	.	0.52	0.637	0	0	0.41	0	0	31490.13	294	7.5	8.785	4	100	166	91	25	165	69	40	29	0.902777778	.	.	.	0	0	0	0	0	0	0	0	0	0.4	0
jgi|SerlaS7_3_2|172594|estExt_fgenesh1_pm.C_250012	-0.80299014	1.533815	-0.542185	.	.	.	.	.	0	.	0	.	0	.	0.872	0.474	0	0	0.19	0	0	29737.7	279	-2	6.1692	2	94	160	93	25	166	69	36	33	0.493670886	.	.	.	0	0	0	0	0	0	0	0	0	0.04	0
jgi|SerlaS7_3_2|45365|e_gw1.1.1329.1	-0.80433017	4.2731725	-0.4668275	.	.	.	.	.	0	.	0	.	0	.	0.921	0.869	0	0	0.62	0	0	15378.45	136	10	9.8487	2	44	69	38	18	61	33	23	10	1.9	.	.	.	0	0	0	0	0	0	0	0	0.34	0.34	0
jgi|SerlaS7_3_2|172870|estExt_fgenesh1_pm.C_310013	-0.8047811	-6.42746	-0.50546	.	.	.	.	.	0	.	0	.	0	.	0	0.013	0	0	0.1	0	0	101315.32	946	6	7.0395	9	307	523	320	71	539	236	126	110	0.822033898	.	.	.	0	0	0	0	0	0	0	0	0	0.06	0
jgi|SerlaS7_3_2|187830|estExt_fgenesh1_kg.C_140203	-0.8047811	-6.3604245	-0.5044245	.	.	.	reduced_virulence,lethal,loss_of_pathogenicity	PHI:9329,PHI:362,PHI:8964,PHI:6480,PHI:2520	0	.	0	.	0	.	0	0.024	0	0	0.12	0	0	82273.24	762	-4	6.1483	12	251	415	230	73	426	183	94	89	0.948186528	.	.	.	0	0	0	0	0	0	0	0	0	0.06	0
jgi|SerlaS7_3_2|176720|estExt_fgenesh1_kg.C_40062	-0.806088	-5.9998035	-0.5158035	.	.	.	.	.	0	.	0	.	0	.	0.017	0.069	0	0	0.18	0	0	29246.15	281	-3	5.4013	0	115	178	80	24	154	61	30	31	0.46875	.	.	.	0	0	0	0	0	0	0	0	0	0	0
jgi|SerlaS7_3_2|184078|estExt_fgenesh1_kg.C_90438	-0.806088	-5.0455005	-0.3815005	.	.	.	reduced_virulence	PHI:6228	0	.	0	.	0	GH16	0	0.056	0	0	0.82	0	0	40004.08	358	-17	4.1061	3	118	215	80	56	198	58	21	37	1.16	.	.	.	0	0	0	0	0	0	0	0	0.09	0.18	0
jgi|SerlaS7_3_2|171938|estExt_fgenesh1_pm.C_180067	-0.80679226	1.55362	-0.50038	.	.	.	increased_virulence_(hypervirulence),reduced_virulence,unaffected_pathogenicity	PHI:7708,PHI:4903,PHI:9519,PHI:2256,PHI:6517,PHI:9524,PHI:881,PHI:5034	0	.	0	.	0	.	0.024	0.485	0	0	0.74	0	0	36867.25	346	1.5	6.8277	5	113	204	113	32	203	69	37	32	0.94047619	.	.	.	0	0	0	0	0	0	0	0	0	0.06	0
jgi|SerlaS7_3_2|90104|estExt_Genewise1.C_70646	-0.80704415	-2.545958	3.394042	.	.	.	.	.	0	.	0	.	0	.	0	0.01	1	1	0.02	0	0	86376.17	756	-15.5	5.3242	4	201	350	200	92	366	228	112	116	1.088	.	.	.	1	0	1	0	0	1	0	0	0.02	0.02	0
jgi|SerlaS7_3_2|27172|gw1.2.1004.1	-0.8083996	-2.698339	0.427661	.	.	.	.	.	0	.	0	.	0	.	0.02	0.459	0	0	0.73	0	0	6622.56	60	1.5	8.0251	1	22	33	17	8	32	12	7	5	1.142857143	.	.	.	0	0	0	0	0	0	0	0	0.01	0.01	0
jgi|SerlaS7_3_2|71870|Genemark.4007_g	-0.80889267	-0.216938	0.251062	.	.	.	.	.	0	.	0	.	0	.	0.362	0.56	1	1	0.36	1	0	27818.4	253	6.5	8.1562	4	84	141	76	32	137	49	30	19	0.963636364	.	.	.	1	0	0	0	0	0	1	1	9.1	20.54	0
jgi|SerlaS7_3_2|55382|e_gw1.8.281.1	-0.8098111	1.204668	-0.565332	.	.	.	lethal,increased_virulence_(hypervirulence),reduced_virulence,unaffected_pathogenicity,loss_of_pathogenicity	PHI:3866,PHI:7511,PHI:9460,PHI:8929,PHI:2247,PHI:4077,PHI:2844,PHI:2269,PHI:2837,PHI:7485,PHI:2835,PHI:6956,PHI:2022,PHI:685,PHI:7696,PHI:6957,PHI:3301,PHI:2802,PHI:5271,PHI:59,PHI:2312	0	.	0	.	0	.	0.661	0.634	0	0	0.47	0	0	26385.14	250	4	7.7776	4	96	150	86	19	140	49	28	21	0.766666667	.	.	.	0	0	0	0	0	0	0	0	0.09	0.29	0
jgi|SerlaS7_3_2|185794|estExt_fgenesh1_kg.C_110461	-0.8113073	-3.803097	0.342903	.	.	.	.	.	0	.	0	.	0	.	0.084	0.225	0	0	0.34	0	0	6182.03	55	-0.5	5.6666	2	18	31	15	5	29	14	7	7	0.8	.	.	.	0	0	0	0	0	0	0	0	0	0	0
jgi|SerlaS7_3_2|181265|estExt_fgenesh1_kg.C_70136	-0.8116137	5.892867	3.408867	.	.	.	.	.	0	.	0	.	0	.	0.96	0.454	1	1	0.06	0	0	9540.11	82	5	10.2794	1	21	36	27	10	45	23	14	9	1.692307692	.	.	.	1	0	1	0	1	0	0	0	0.42	0.42	0
jgi|SerlaS7_3_2|71085|Genemark.3222_g	-0.81179917	-6.150868	-0.504868	.	.	.	.	.	0	.	0	.	0	.	0	0.059	0	0	0.2	0	0	171116.95	1531	18.5	7.2118	5	433	859	391	206	824	345	195	150	0.857549858	.	.	.	0	0	0	0	0	0	0	0	0	0.01	0
jgi|SerlaS7_3_2|181861|estExt_fgenesh1_kg.C_70765	-0.8138584	1.0566585	2.7546585	.	.	.	.	.	0	.	0	.	0	.	0.383	0.334	1	1	0.15	0	0	24785.04	217	12	10.2471	1	48	99	70	29	127	55	35	20	1.425	.	.	.	1	0	1	0	0	0	0	0	0.05	0.08	0
jgi|SerlaS7_3_2|52008|e_gw1.6.137.1	-0.81553584	-0.583509	-0.507509	.	.	.	reduced_virulence,unaffected_pathogenicity,loss_of_pathogenicity	PHI:9305,PHI:8863,PHI:3126,PHI:5028,PHI:5059,PHI:3950	0	.	0	.	0	.	0	0.154	0	0	0.15	0	0	48036.25	447	2	6.813	8	149	241	146	44	267	91	49	42	0.834862385	.	.	.	0	0	0	0	0	0	0	0	0	0.06	0
jgi|SerlaS7_3_2|181313|estExt_fgenesh1_kg.C_70185	-0.8162254	-0.0428645	5.8551355	.	.	.	.	.	0	.	0	.	0	.	0	0.017	1	1	0.23	0	0	47041.07	429	-11.5	5.0637	5	145	239	122	62	245	83	40	43	0.896907216	0	0	0	1	1	1	1	1	1	0	0	0.82	0.87	0
jgi|SerlaS7_3_2|187322|estExt_fgenesh1_kg.C_130141	-0.8169683	3.9576085	4.7716085	.	.	.	reduced_virulence,unaffected_pathogenicity,loss_of_pathogenicity	PHI:125,PHI:6809,PHI:73,PHI:6790,PHI:17,PHI:6786,PHI:72,PHI:6813,PHI:697,PHI:9400,PHI:6788,PHI:6784,PHI:6791,PHI:6792,PHI:6814,PHI:6794,PHI:127,PHI:6812,PHI:6785,PHI:6816,PHI:6807	0	.	0	.	0	.	0	0.031	1	1	0.73	0	0	49605.27	472	-8	4.4865	4	204	300	144	50	263	51	22	29	0.875	0	1	1	1	1	1	1	1	1	0	0	0.32	0.97	0
jgi|SerlaS7_3_2|74855|Genemark.6992_g	-0.8177319	0.529248	3.385248	.	.	.	.	.	0	.	0	.	0	.	0.074	0.45	1	1	0.36	0	0	26243.1	234	2.5	7.2979	5	76	121	70	28	123	47	26	21	1.485714286	.	.	.	1	1	1	0	1	0	0	0	0.07	0.09	0
jgi|SerlaS7_3_2|176138|estExt_fgenesh1_kg.C_30233	-0.8189285	-0.7295915	3.2904085	.	.	.	.	.	0	.	0	.	0	.	0.012	0.318	1	1	0.33	0	0	31595.65	293	12	9.9223	5	108	164	93	27	175	54	34	20	0.768115942	.	.	.	0	1	0	0	1	1	0	0	5.77	16.22	0
jgi|SerlaS7_3_2|185283|estExt_fgenesh1_kg.C_100781	-0.81903255	-3.3416135	-0.4976135	.	.	.	.	.	0	.	0	.	0	.	0.272	0.254	0	0	0.07	0	0	26274.36	235	-11	4.5183	4	59	130	63	23	118	67	29	38	1.170731707	.	.	.	0	0	0	0	0	0	0	0	0	0.02	0
jgi|SerlaS7_3_2|80215|Genemark.12352_g	-0.8195185	-6.415802	-0.475802	.	.	.	.	.	0	.	0	.	0	CE7,CE10	0	0.01	0	0	0.31	0	0	74336.87	678	-28	4.4802	7	210	395	197	80	370	158	68	90	1.108843537	.	.	.	0	0	0	0	0	0	0	0	0	0.01	0
jgi|SerlaS7_3_2|192304|estExt_fgenesh1_kg.C_2090001	-0.8199734	6.0189755	4.2309755	.	.	.	.	.	0	.	0	.	0	.	0.923	0.375	1	1	0.67	0	0	5670.43	49	3	7.8074	3	17	24	9	12	23	9	7	2	3.75	.	.	.	0	0	0	0	1	0	0	0	0.5	0.5	0
jgi|SerlaS7_3_2|192333|estExt_fgenesh1_kg.C_2950001	-0.822483	4.684852	-0.211148	.	.	.	.	.	0	.	0	.	0	.	0.994	0.822	0	0	0.47	0	0	9597.91	87	2	8.1106	4	28	50	15	6	44	20	11	9	1	.	.	.	0	0	0	0	0	0	0	0	0.03	0.03	0
jgi|SerlaS7_3_2|185386|estExt_fgenesh1_kg.C_110029	-0.8246551	-4.2275025	-0.5075025	.	.	.	.	.	0	.	0	.	0	.	0.164	0.216	0	0	0.1	0	0	16398	153	-12.5	4.0844	0	49	88	42	11	81	40	14	26	0.659090909	.	.	.	0	0	0	0	0	0	0	0	0	0	0
jgi|SerlaS7_3_2|126369|fgenesh1_pm.17_#_143	-0.82482666	5.3837965	0.0017965	.	.	.	.	.	0	.	0	.	0	.	1	0.897	0	0	0.62	0	0	7205.26	68	1	7.0178	7	29	41	17	5	40	12	7	5	0.571428571	.	.	.	0	0	0	0	0	0	0	0	0.01	0.01	0
jgi|SerlaS7_3_2|183120|estExt_fgenesh1_kg.C_80675	-0.8250492	-3.2289695	-0.5109695	.	.	.	.	.	0	.	0	.	0	.	0.043	0.504	0	0	0.41	0	0	34341.48	321	-1	6.2414	2	107	191	109	25	190	68	35	33	0.703703704	.	.	.	0	0	0	0	0	0	0	0	0	4.79	0
jgi|SerlaS7_3_2|147942|fgenesh1_kg.50_#_9_#_0_0_FS3H43Z04JC831_CFOT_CFPN	-0.82543224	1.915794	-0.352206	.	.	.	.	.	0	.	0	.	0	.	0.993	0.385	0	0	0.49	0	0	7260.41	67	0.5	6.6242	3	22	38	25	8	38	13	8	5	1	.	.	.	0	0	0	0	0	0	0	0	0.08	0.08	0
jgi|SerlaS7_3_2|165743|estExt_fgenesh1_pm.C_30129	-0.82582533	-0.782887	5.163113	.	.	.	.	.	0	.	0	.	0	.	0	0.009	1	1	0.28	0	0	60305.68	546	-17	4.7844	4	180	288	155	75	299	135	62	73	1	0	0	0	1	1	1	1	1	1	0	0	14.92	15.32	0
jgi|SerlaS7_3_2|187664|estExt_fgenesh1_kg.C_140020	-0.8266307	-5.6136195	-0.5076195	.	.	.	.	.	0	.	0	.	0	.	0.027	0.122	0	0	0.29	0	0	23186.51	209	21	11.3272	2	67	119	39	17	101	51	37	14	0.85106383	.	.	.	0	0	0	0	0	0	0	0	0.02	0.02	0
jgi|SerlaS7_3_2|97983|estExt_Genewise1.C_200141	-0.82798594	-3.839331	-0.539331	.	.	.	.	.	0	.	0	.	0	.	0.011	0.439	0	0	0.41	0	0	36200.28	345	4.5	7.2995	2	125	194	124	32	204	74	42	32	0.755102041	.	.	.	0	0	0	0	0	0	0	0	0.06	0.69	0
jgi|SerlaS7_3_2|189645|estExt_fgenesh1_kg.C_190119	-0.82798594	-4.8571765	-0.5551765	.	.	.	.	.	0	.	0	.	0	GH109	0.001	0.282	0	0	0.17	0	0	40202.81	380	0.5	6.6211	0	132	216	139	31	217	90	47	43	0.808080808	.	.	.	0	0	0	0	0	0	0	0	0.04	0.06	0
jgi|SerlaS7_3_2|132316|fgenesh1_kg.4_#_670_#_227_2_CFOT_CFPN	-0.82798594	-8.7381585	-0.5501585	.	.	.	reduced_virulence,lethal,unaffected_pathogenicity	PHI:3688,PHI:5082,PHI:5083,PHI:3689,PHI:598,PHI:2529	0	.	0	.	0	.	0.001	0.301	0	0	0.18	0	0	40712.51	389	1.5	6.9657	3	139	229	141	27	227	86	45	41	0.867924528	.	.	.	0	0	0	0	0	0	0	0	0.01	0.58	0
jgi|SerlaS7_3_2|175548|estExt_fgenesh1_kg.C_21024	-0.8290202	1.5606845	-0.5153155	.	.	.	.	.	0	.	0	.	0	.	0.775	0.571	0	0	0.31	0	0	25465.98	236	-5	5.3222	3	78	127	72	21	125	63	31	32	0.957446809	.	.	.	0	0	0	0	0	0	0	0	0	0.01	0
jgi|SerlaS7_3_2|174768|estExt_fgenesh1_kg.C_20195	-0.8294693	1.7613815	-0.5306185	.	.	.	.	.	0	.	0	.	0	.	0.661	0.721	0	0	0.33	0	0	15844.22	141	2	7.4012	0	40	74	42	14	78	32	18	14	0.888888889	.	.	.	0	0	0	0	0	0	0	0	0	0.01	0
jgi|SerlaS7_3_2|178370|estExt_fgenesh1_kg.C_50029	-0.82966125	5.242979	0.046979	.	.	.	.	.	0	.	0	.	0	.	0.996	0.87	0	0	0.38	0	0	10834.62	95	13	10.2326	6	32	48	19	14	49	30	23	7	1.166666667	.	.	.	0	0	0	0	0	0	0	0	0	0	0
jgi|SerlaS7_3_2|184802|estExt_fgenesh1_kg.C_100251	-0.83019346	-6.219903	-0.501903	.	.	.	.	.	0	.	0	.	0	.	0.001	0.046	0	0	0.56	0	0	21319.03	197	18	11.2154	1	74	122	48	20	95	43	33	10	0.489795918	.	.	.	0	0	0	0	0	0	0	0	0	0.01	0
jgi|SerlaS7_3_2|160461|estExt_fgenesh1_pg.C_70138	-0.83019346	-4.9523505	-0.5063505	.	.	.	.	.	0	.	0	.	0	.	0.113	0.146	0	0	0.47	0	0	23486.18	222	14.5	11.7333	0	90	140	44	17	108	45	31	14	0.52238806	.	.	.	0	0	0	0	0	0	0	0	0	0	0
jgi|SerlaS7_3_2|45017|e_gw1.1.197.1	-0.8306101	-3.9609275	-0.3789275	.	.	.	unaffected_pathogenicity	PHI:143	0	.	0	.	0	.	0.026	0.377	0	0	0.1	0	0	33700.42	306	-7.5	4.9216	8	92	166	93	33	178	74	35	39	1	.	.	.	0	0	0	0	0	0	0	0	0.03	0.08	0
jgi|SerlaS7_3_2|177766|estExt_fgenesh1_kg.C_41157	-0.8317643	-0.97901	-0.50101	.	.	.	reduced_virulence,unaffected_pathogenicity,loss_of_pathogenicity	PHI:9354,PHI:504,PHI:415,PHI:9353,PHI:9319,PHI:8963,PHI:8862	0	.	0	.	0	.	0	0.087	0	0	0.19	0	0	40289.52	381	-8	4.8168	2	119	212	145	23	236	84	39	45	0.711538462	.	.	.	0	0	0	0	0	0	0	0	0	0.03	0
jgi|SerlaS7_3_2|117398|estExt_Genewise1Plus.C_320015	-0.8319226	4.4536815	4.6256815	.	.	.	reduced_virulence,increased_virulence_(hypervirulence)	PHI:2393,PHI:4609,PHI:4607,PHI:4608	0	.	0	.	0	.	0	0.138	1	1	0.01	0	0	42733.13	375	2	6.835	2	100	173	119	45	205	91	49	42	1.161764706	0	0	1	1	1	1	1	1	1	0	0	6.61	11.58	0
jgi|SerlaS7_3_2|108166|estExt_Genewise1Plus.C_70572	-0.83273685	-0.924622	2.885378	.	.	.	.	.	0	.	0	.	0	.	0.006	0.359	1	1	0.12	0	0	37040.35	339	1	6.6569	4	107	184	115	30	181	76	41	35	0.96969697	.	.	.	1	0	0	0	0	0	0	0	0.05	0.11	0
jgi|SerlaS7_3_2|188544|estExt_fgenesh1_kg.C_150552	-0.83273685	2.2296445	2.6196445	.	.	.	lethal,increased_virulence_(hypervirulence),reduced_virulence,unaffected_pathogenicity,loss_of_pathogenicity	PHI:3866,PHI:7511,PHI:9460,PHI:8929,PHI:4077,PHI:2247,PHI:2844,PHI:8927,PHI:2269,PHI:6956,PHI:2022,PHI:685,PHI:6957,PHI:7696,PHI:3301,PHI:5271,PHI:2802,PHI:5272,PHI:59,PHI:5440,PHI:2312	0	.	0	.	0	.	0.44	0.495	1	1	0.04	0	0	30868.2	284	-0.5	6.3507	3	87	157	92	24	162	74	38	36	0.823529412	.	.	.	0	0	0	0	0	1	0	0	0	0.24	0
jgi|SerlaS7_3_2|75586|Genemark.7723_g	-0.83273685	2.4993135	-0.5486865	.	.	.	.	.	0	.	0	.	0	.	0.906	0.602	0	0	0.27	0	0	8932.1	81	-2.5	4.9431	1	22	44	27	6	44	21	10	11	0.772727273	.	.	.	0	0	0	0	0	0	0	0	0	0	0
jgi|SerlaS7_3_2|159481|estExt_fgenesh1_pg.C_50192	-0.8342606	5.363701	-0.114299	.	.	.	.	.	0	.	0	.	0	.	0.993	0.92	0	0	0.2	0	0	12425.14	113	3.5	8.2708	3	39	59	27	11	60	31	18	13	1	.	.	.	0	0	0	0	0	0	0	0	0	0	0
jgi|SerlaS7_3_2|125456|fgenesh1_pm.13_#_156	-0.8359581	5.6565715	0.3885715	.	.	.	.	.	0	.	0	.	0	.	1	0.878	0	0	0.18	0	0	6277.17	54	2	7.6753	4	15	26	9	7	26	15	9	6	2.142857143	.	.	.	0	0	0	0	0	0	0	0	0	0	0
jgi|SerlaS7_3_2|144413|fgenesh1_kg.15_#_565_#_412_1_CFOT_CFPN	-0.8392646	6.6873	-0.5027	.	.	.	reduced_virulence,loss_of_pathogenicity	PHI:3243,PHI:386,PHI:5190,PHI:3523	0	.	0	.	0	.	0.609	0.756	0	0	0.15	0	0	24805.15	222	-2	5.945	1	58	120	67	26	117	63	32	31	1.288888889	.	.	.	0	0	0	0	0	0	0	0	0	0	0
jgi|SerlaS7_3_2|105580|estExt_Genewise1Plus.C_50957	-0.839864	-6.449808	-0.503808	.	.	.	lethal,reduced_virulence,unaffected_pathogenicity,loss_of_pathogenicity	PHI:161,PHI:5427,PHI:1265,PHI:342,PHI:1230,PHI:2272,PHI:7279,PHI:2268,PHI:7280,PHI:153,PHI:6084,PHI:3286,PHI:142,PHI:5536,PHI:2398,PHI:1083,PHI:8735,PHI:230,PHI:6317,PHI:2327,PHI:1222,PHI:448,PHI:736,PHI:1183,PHI:545,PHI:1239,PHI:2366,PHI:1005,PHI:8001	0	.	0	.	0	.	0	0.009	0	0	0.11	0	0	175648.82	1590	46.5	9.0355	22	526	852	487	157	814	387	229	158	0.970198675	.	.	.	0	0	0	0	0	0	0	0	0.02	0.14	0
jgi|SerlaS7_3_2|81547|Genemark.13684_g	-0.84006923	4.1547505	-0.1772495	.	.	.	.	.	0	.	0	.	0	.	0.996	0.726	0	0	0.42	0	0	7244.28	65	4	9.1946	2	23	37	19	9	39	17	11	6	0.722222222	.	.	.	0	0	0	0	0	0	0	0	0.25	0.25	0
jgi|SerlaS7_3_2|185551|estExt_fgenesh1_kg.C_110202	-0.84107834	4.334121	3.890121	.	.	.	.	.	0	.	0	.	0	.	0.294	0.78	1	1	0.34	0	0	7038.9	63	2	7.3587	1	22	35	16	9	31	16	10	6	0.916666667	.	.	.	1	1	0	0	0	0	0	0	0.02	0.02	0
jgi|SerlaS7_3_2|77155|Genemark.9292_g	-0.8429023	4.845886	-0.368114	.	.	.	.	.	0	.	0	.	0	.	0.994	0.875	0	0	0.22	0	0	13452.2	123	-1.5	5.9624	4	38	67	34	12	62	29	15	14	1.434782609	.	.	.	0	0	0	0	0	0	0	0	0	0	0
jgi|SerlaS7_3_2|70823|Genemark.2960_g	-0.84301376	-5.6796	-0.5076	.	.	.	.	.	0	.	0	.	0	.	0.004	0.134	0	0	0.16	0	0	34956.2	311	7	7.9366	3	96	170	73	32	147	71	42	29	0.712121212	.	.	.	0	0	0	0	0	0	0	0	0.01	0.04	0
jgi|SerlaS7_3_2|184699|estExt_fgenesh1_kg.C_100142	-0.8448074	-0.5534725	4.3725275	.	.	.	.	.	0	.	0	.	0	.	0.032	0.147	1	1	0.29	0	0	10215.91	93	1.5	7.7208	3	35	50	36	11	60	16	9	7	0.8	.	.	.	1	1	1	0	0	0	0	0	4.78	6.11	0
jgi|SerlaS7_3_2|190654|estExt_fgenesh1_kg.C_260105	-0.8461929	1.765169	4.231169	.	.	.	.	.	0	.	0	.	0	.	0.406	0.183	1	1	0.65	0	0	5829.73	51	1.5	7.2415	2	14	25	13	10	26	9	6	3	3.4	.	.	.	0	0	0	0	1	0	0	0	0.31	0.31	0
jgi|SerlaS7_3_2|192434|estExt_fgenesh1_kg.C_6520001	-0.8461929	1.765169	4.231169	.	.	.	.	.	0	.	0	.	0	.	0.406	0.183	1	1	0.65	0	0	5829.73	51	1.5	7.2415	2	14	25	13	10	26	9	6	3	3.4	.	.	.	0	0	0	0	1	0	0	0	0.31	0.31	0
jgi|SerlaS7_3_2|192393|estExt_fgenesh1_kg.C_5400001	-0.8461929	1.765169	4.231169	.	.	.	.	.	0	.	0	.	0	.	0.406	0.183	1	1	0.65	0	0	5829.73	51	1.5	7.2415	2	14	25	13	10	26	9	6	3	3.4	.	.	.	0	0	0	0	1	0	0	0	0.31	0.31	0
jgi|SerlaS7_3_2|182055|estExt_fgenesh1_kg.C_70970	-0.8487281	-1.2550585	2.8249415	.	.	.	.	.	0	.	0	.	0	.	0.002	0.318	1	1	0.26	0	0	37742.86	352	9	9.2383	4	126	192	98	31	198	72	42	30	0.6875	.	.	.	0	1	0	0	0	0	0	0	0.01	0.04	0
jgi|SerlaS7_3_2|173256|estExt_fgenesh1_pm.C_530011	-0.8488464	1.9051425	-0.4828575	.	.	.	.	.	0	.	0	.	0	.	0.729	0.669	0	0	0.41	0	0	29121.06	263	8	8.4684	10	86	149	63	29	141	58	34	24	1.094339623	.	.	.	0	0	0	0	0	0	0	0	0	0	0
jgi|SerlaS7_3_2|183196|estExt_fgenesh1_kg.C_80756	-0.85399014	3.733563	-0.106437	.	.	.	.	.	0	.	0	.	0	.	0.983	0.657	0	0	0.5	0	0	9717.45	87	-3	4.6504	2	29	55	12	9	38	22	10	12	1	.	.	.	0	0	0	0	0	0	0	0	0	0	0
jgi|SerlaS7_3_2|183276|estExt_fgenesh1_kg.C_80843	-0.8540266	-5.301115	-0.523115	.	.	.	reduced_virulence,unaffected_pathogenicity	PHI:6259	0	.	0	.	0	.	0	0.037	0	0	0.14	0	0	36136.88	334	-13	4.6407	3	110	179	113	27	179	83	37	46	0.8	.	.	.	0	0	0	0	0	0	0	0	0	0.03	0
jgi|SerlaS7_3_2|183764|estExt_fgenesh1_kg.C_90090	-0.85571474	3.822909	4.750909	.	.	.	increased_virulence_(hypervirulence)	PHI:2393	0	.	0	.	0	.	0	0.012	1	1	0.08	0	0	57352.92	513	3	6.9282	4	138	261	166	63	306	125	67	58	0.9296875	0	0	0	1	1	1	1	1	1	0	0	1.94	2.26	0
jgi|SerlaS7_3_2|28562|gw1.9.962.1	-0.8570708	5.045173	-0.294827	.	.	.	.	.	0	.	0	.	0	.	0.994	0.896	0	0	0.5	0	0	8374.69	78	2	8.037	1	23	41	30	7	47	15	9	6	1.166666667	.	.	.	0	0	0	0	0	0	0	0	0.02	0.02	0
jgi|SerlaS7_3_2|71910|Genemark.4047_g	-0.8607908	3.2245495	-0.5134505	.	.	.	.	.	0	.	0	.	0	.	0.921	0.702	0	0	0.5	0	0	23293.3	214	-2	6.0577	7	70	123	68	15	108	46	24	22	0.842105263	.	.	.	0	0	0	0	0	0	0	0	0	0	0
jgi|SerlaS7_3_2|62260|e_gw1.15.706.1	-0.8622794	-1.73951	3.31249	.	.	.	.	.	0	.	0	.	0	.	0.001	0.157	1	1	0.93	0	0	30887.58	304	-3	4.7493	8	124	218	95	15	175	26	12	14	0.673684211	.	.	.	1	0	0	0	0	0	0	0	0.03	0.03	0
jgi|SerlaS7_3_2|71419|Genemark.3556_g	-0.86278456	-3.964211	-0.334211	.	.	.	.	.	0	.	0	.	0	.	0.021	0.374	0	0	0.34	0	0	38078.54	341	4	7.0419	13	114	189	71	34	165	82	46	36	0.833333333	.	.	.	0	0	0	0	0	0	0	0	0	0	0
jgi|SerlaS7_3_2|131737|fgenesh1_kg.4_#_91_#_914_0_FUV197G01AWGOD_CFOT_CFPN	-0.8634215	-1.0589555	4.7970445	.	.	.	.	.	0	.	0	.	0	.	0	0.024	1	1	0.68	0	0	9185.05	90	-6.5	3.8107	3	46	62	25	12	49	14	4	10	0.894736842	.	.	.	1	1	1	0	0	1	0	1	21.23	22.45	1
jgi|SerlaS7_3_2|73948|Genemark.6085_g	-0.86395335	-8.116659	-2.590659	.	.	.	.	.	0	.	0	.	0	.	0.021	0.058	0	0	0.48	1	0	18097.71	166	16	11.8713	1	54	99	34	17	89	26	22	4	0.765957447	.	.	.	0	0	0	0	0	0	1	0	9.46	9.48	0
jgi|SerlaS7_3_2|92018|estExt_Genewise1.C_81500	-0.8643108	-6.4489515	-0.5089515	.	.	.	.	.	0	.	0	.	0	.	0	0.01	0	0	0.02	0	0	89442.19	814	-27.5	4.7169	5	260	450	228	78	403	206	94	112	0.948387097	.	.	.	0	0	0	0	0	0	0	0	0	0	0
jgi|SerlaS7_3_2|18882|gw1.127.3.1	-0.86497885	4.0154955	0.1934955	.	.	.	.	.	0	.	0	.	0	.	0.937	0.7	0	0	0.75	0	0	5460.26	52	-2.5	4.1911	2	18	30	20	5	34	8	3	5	1.071428571	.	.	.	0	0	0	0	0	0	0	0	0.03	0.03	0
jgi|SerlaS7_3_2|114111|estExt_Genewise1Plus.C_140062	-0.86640036	0.488491	-0.519509	.	.	.	.	.	0	.	0	.	0	.	0.871	0.297	0	0	0.2	0	0	17970.39	162	0	6.4853	1	33	95	35	15	96	42	22	20	0.446428571	.	.	.	0	0	0	0	0	0	0	0	0	0	0
jgi|SerlaS7_3_2|175866|estExt_fgenesh1_kg.C_21363	-0.8668944	0.624178	-0.611822	.	.	.	lethal,increased_virulence_(hypervirulence),reduced_virulence,unaffected_pathogenicity	PHI:7511,PHI:6957,PHI:7696,PHI:784,PHI:2269,PHI:5271,PHI:5272,PHI:59,PHI:5440	0	.	0	.	0	.	0.511	0.695	0	0	0.72	0	0	25280.01	239	4.5	8.269	3	91	138	74	23	138	47	27	20	0.901639344	.	.	.	0	0	0	0	0	0	0	0	0.01	0.01	0
jgi|SerlaS7_3_2|74243|Genemark.6380_g	-0.86736786	-3.4599065	2.4140935	.	.	.	.	.	0	.	0	.	0	.	0	0.021	1	1	0.12	1	0	50223.04	449	11	9.0934	5	132	224	146	51	258	95	55	40	1.191011236	0	0	0	1	1	1	1	0	1	1	0	10.33	33.11	0
jgi|SerlaS7_3_2|187396|estExt_fgenesh1_kg.C_130224	-0.8682359	3.9025225	-0.5494775	.	.	.	.	.	0	.	0	.	0	.	0.962	0.78	0	0	0.5	0	0	22468.89	202	9	8.2825	11	65	110	55	25	120	37	25	12	0.784313725	.	.	.	0	0	0	0	0	0	0	0	0	0.13	0
jgi|SerlaS7_3_2|143249|fgenesh1_kg.13_#_323_#_0_0_FUV197G01COBVA_CFOT_CFPN	-0.8691788	5.2938625	-0.3581375	.	.	.	.	.	0	.	0	.	0	.	0.995	0.947	0	0	0.32	0	0	11377.89	103	1.5	6.9559	3	32	54	27	15	55	24	14	10	1.347826087	.	.	.	0	0	0	0	0	0	0	0	0.01	0.05	0
jgi|SerlaS7_3_2|29066|gw1.7.1374.1	-0.87062395	6.4498875	0.0738875	.	.	.	reduced_virulence	PHI:8717,PHI:3867	0	.	0	.	0	.	1	0.896	0	0	0.28	0	0	8912.09	77	10	9.185	7	26	38	7	14	36	25	19	6	1.0625	.	.	.	0	0	0	0	0	0	0	0	0	0	0
jgi|SerlaS7_3_2|179966|estExt_fgenesh1_kg.C_60429	-0.87062395	5.79098	0.28898	.	.	.	.	.	0	.	0	.	0	.	1	0.917	0	0	0.47	0	0	9526.89	82	7	8.4048	9	30	41	9	14	40	25	17	8	1.615384615	.	.	.	0	0	0	0	0	0	0	0	0	0	0
jgi|SerlaS7_3_2|66208|e_gw1.39.37.1	-0.87062395	5.9890805	0.4870805	.	.	.	.	.	0	.	0	.	0	.	1	0.917	0	0	0.48	0	0	8797.3	78	10	9.1925	8	27	38	16	6	34	28	20	8	1.583333333	.	.	.	0	0	0	0	0	0	0	0	0	0	0
jgi|SerlaS7_3_2|187207|estExt_fgenesh1_kg.C_130020	-0.87634045	-1.3431525	-0.4271525	.	.	.	reduced_virulence,loss_of_pathogenicity	PHI:316,PHI:300,PHI:2310,PHI:2826,PHI:4606,PHI:1015	0	.	0	.	0	.	0	0.014	0	0	0.45	0	0	34206.98	323	-1	6.3592	5	139	200	92	34	168	75	40	35	0.532467532	.	.	.	0	0	0	0	0	0	0	0	0	0	0
jgi|SerlaS7_3_2|177150|estExt_fgenesh1_kg.C_40516	-0.87888	7.2604865	3.8704865	.	.	.	.	.	0	.	0	.	0	.	0.999	0.566	1	1	0.5	0	0	6739.98	61	3.5	8.5543	2	21	30	22	6	36	13	9	4	1.071428571	.	.	.	1	0	0	0	0	0	0	0	9.61	9.61	0
jgi|SerlaS7_3_2|175792|estExt_fgenesh1_kg.C_21285	-0.8792537	-3.033356	-0.279356	.	.	.	.	.	0	.	0	.	0	.	0.226	0.315	0	0	0.46	0	0	14566.73	134	7	8.9129	4	52	81	36	20	76	24	17	7	0.827586207	.	.	.	0	0	0	0	0	0	0	0	0.01	0.1	0
jgi|SerlaS7_3_2|44073|e_gw1.1.2386.1	-0.8800349	7.682991	3.482991	.	.	.	.	.	0	.	0	.	0	.	1	0.7	1	1	0.8	0	0	9708.16	84	4	8.0391	5	20	47	24	12	41	16	11	5	4.333333333	.	.	.	0	0	0	0	0	0	0	0	0.04	0.05	0
jgi|SerlaS7_3_2|145081|fgenesh1_kg.17_#_311_#_0_0_FUV197G01DWW52_CFOT_CFPN	-0.88114774	3.7501945	3.5221945	.	.	.	.	.	0	.	0	.	0	.	0.802	0.236	1	1	0.64	0	0	6501.42	60	6	10.2508	3	24	36	14	4	29	11	9	2	0.625	.	.	.	0	1	0	0	0	0	0	0	0	0	0
jgi|SerlaS7_3_2|121803|fgenesh1_pm.6_#_133	-0.88114774	3.592342	0.460342	.	.	.	.	.	0	.	0	.	0	.	1	0.522	0	0	0.24	0	0	6521.16	59	0	6.2124	4	25	34	8	4	27	22	11	11	0.571428571	.	.	.	0	0	0	0	0	0	0	0	0	0	0
jgi|SerlaS7_3_2|136533|fgenesh1_kg.7_#_108_#_0_0_FUV197G01DQ34U_CFOT_CFPN	-0.8817072	4.7045805	-0.5874195	.	.	.	.	.	0	.	0	.	0	.	0.996	0.886	0	0	0.22	0	0	11045.62	100	1.5	7.7121	3	28	54	34	9	56	20	11	9	1.4	.	.	.	0	0	0	0	0	0	0	0	3.4	3.41	0
jgi|SerlaS7_3_2|183686|estExt_fgenesh1_kg.C_90006	-0.88319093	6.1204255	4.6144255	.	.	.	.	.	0	.	0	.	0	.	0.956	0.295	1	1	0.32	0	0	14271.53	129	-3.5	4.9378	4	38	69	48	16	78	23	11	12	1.038461538	.	.	.	1	1	0	0	0	1	0	1	23.62	27.84	0.9
jgi|SerlaS7_3_2|74128|Genemark.6265_g	-0.8834902	-6.4605615	-0.5205615	.	.	.	.	.	0	.	0	.	0	.	0	0.01	0	0	0.37	0	0	55079.85	495	16.5	8.693	12	168	280	142	63	265	100	62	38	1.081395349	.	.	.	0	0	0	0	0	0	0	0	0.18	0.65	0
jgi|SerlaS7_3_2|166166|estExt_fgenesh1_pm.C_40195	-0.8838892	3.3825015	4.2985015	.	.	.	increased_virulence_(hypervirulence)	PHI:2393	0	.	0	.	0	.	0	0.014	1	1	0.1	0	0	55378.83	500	1	6.6393	4	138	265	166	57	295	123	65	58	0.836206897	.	.	.	1	0	1	0	1	1	0	0	6.46	8.16	0
jgi|SerlaS7_3_2|168168|estExt_fgenesh1_pm.C_60752	-0.88398427	-3.1857	-0.5097	.	.	.	.	.	0	.	0	.	0	.	0.342	0.212	0	0	0.44	0	0	18827.59	172	26	11.4112	7	63	100	35	14	84	50	40	10	0.469387755	.	.	.	0	0	0	0	0	0	0	0	0	0	0
jgi|SerlaS7_3_2|180482|estExt_fgenesh1_kg.C_60967	-0.8858995	-4.8861	-0.5061	.	.	.	.	.	0	.	0	.	0	.	0.169	0.101	0	0	0.48	0	0	19514.05	182	10	10.6192	1	57	119	35	10	91	34	23	11	0.471698113	.	.	.	0	0	0	0	0	0	0	0	0	0	0
jgi|SerlaS7_3_2|168276|estExt_fgenesh1_pm.C_70043	-0.8862864	-6.4298665	-0.5018665	.	.	.	.	.	0	.	0	.	0	.	0	0.012	0	0	0.07	0	0	61355.99	567	-3	6.2048	4	192	313	171	63	313	145	75	70	0.814285714	.	.	.	0	0	0	0	0	0	0	0	0	0.01	0
jgi|SerlaS7_3_2|189706|estExt_fgenesh1_kg.C_200023	-0.88651943	-2.3964135	3.5735865	.	.	.	.	.	0	.	0	.	0	.	0.001	0.004	1	1	0.44	0	0	5768.8	52	3	9.6635	1	18	28	19	5	26	8	6	2	1.8	.	.	.	0	1	0	0	0	0	0	0	1.05	1.05	0
jgi|SerlaS7_3_2|108119|estExt_Genewise1Plus.C_70525	-0.8883333	-6.278701	-0.476701	.	.	.	.	.	0	.	0	.	0	GH79	0	0.033	0	0	0.81	0	0	41035.77	374	-15.5	4.2589	5	123	215	116	45	209	59	23	36	1.037037037	.	.	.	0	0	0	0	0	0	0	0	0	0.04	0
jgi|SerlaS7_3_2|187702|estExt_fgenesh1_kg.C_140062	-0.8883333	-4.923057	-0.303057	.	.	.	.	.	0	.	0	.	0	.	0.012	0.218	0	0	0.81	0	0	26847.99	251	-10.5	4.1369	4	92	160	70	28	145	36	13	23	0.945454545	.	.	.	0	0	0	0	0	0	0	0	0	0.11	0
jgi|SerlaS7_3_2|149085|fgenesh1_pg.1_#_306	-0.89088035	4.675997	-0.538003	.	.	.	.	.	0	.	0	.	0	.	0.99	0.879	0	0	0.46	0	0	13437.35	123	0	6.4411	4	41	67	40	12	67	27	14	13	1.384615385	.	.	.	0	0	0	0	0	0	0	0	0.04	3.84	0
jgi|SerlaS7_3_2|161412|estExt_fgenesh1_pg.C_90146	-0.8913396	2.108835	-2.781165	.	.	.	.	.	0	.	0	.	0	.	0.982	0.833	0	0	0.5	1	0	18575.11	174	2	6.9056	3	63	98	56	19	102	38	22	16	0.760869565	.	.	.	0	0	0	0	0	0	0	1	1.78	24.39	0
jgi|SerlaS7_3_2|185448|estExt_fgenesh1_kg.C_110093	-0.8925029	2.096137	3.692137	.	.	.	.	.	0	.	0	.	0	.	0.381	0.353	1	1	0.23	0	0	6375.13	57	-6	3.9594	3	15	33	15	3	27	16	5	11	1.857142857	.	.	.	0	0	0	0	0	0	0	0	0	0	0
jgi|SerlaS7_3_2|80765|Genemark.12902_g	-0.8925831	3.5240975	-0.2619025	.	.	.	.	.	0	.	0	.	0	.	0.868	0.763	0	0	0.28	0	0	8940.37	82	5.5	9.5677	3	29	44	23	8	49	18	12	6	0.80952381	.	.	.	0	0	0	0	0	0	0	0	0	0	0
jgi|SerlaS7_3_2|47917|e_gw1.3.880.1	-0.89349973	4.051266	0.097266	.	.	.	.	.	0	.	0	.	0	.	0.95	0.709	0	0	0.55	0	0	10568.15	97	1	6.8574	2	29	52	35	12	58	19	11	8	1.181818182	.	.	.	0	0	0	0	0	0	0	0	0.01	0.01	0
jgi|SerlaS7_3_2|143253|fgenesh1_kg.13_#_327_#_11075_0_FUV197G01B94GY_CFOT_CFPN	-0.8946607	5.339379	-0.120621	.	.	.	.	.	0	.	0	.	0	.	1	0.91	0	0	0.38	0	0	9391.68	84	5	8.6696	5	29	46	18	8	44	22	14	8	0.842105263	.	.	.	0	0	0	0	0	0	0	0	0.03	0.51	0
jgi|SerlaS7_3_2|127404|fgenesh1_pm.29_#_36	-0.8946607	5.226615	-0.167385	.	.	.	.	.	0	.	0	.	0	.	1	0.899	0	0	0.37	0	0	7245.31	65	2.5	8.1239	4	22	36	17	5	33	17	10	7	1.25	.	.	.	0	0	0	0	0	0	0	0	0.18	0.19	0
jgi|SerlaS7_3_2|126297|fgenesh1_pm.17_#_71	-0.89749485	2.2754605	3.3134605	.	.	.	.	.	0	.	0	.	0	.	0.257	0.57	1	1	0.4	0	0	10576.09	97	1	7.1287	2	37	52	28	11	56	16	9	7	1.047619048	.	.	.	1	0	0	0	0	0	0	0	2.54	2.54	0
jgi|SerlaS7_3_2|188362|estExt_fgenesh1_kg.C_150348	-0.89766145	-1.0116435	4.9343565	.	.	.	.	.	0	.	0	.	0	.	0	0.009	1	1	0.6	0	0	62538.15	593	-18	4.4004	3	220	366	180	54	334	88	37	51	0.814814815	0	0	0	1	0	1	1	1	1	0	0	3.56	5	0
jgi|SerlaS7_3_2|70032|Genemark.2169_g	-0.8984038	4.5630275	-0.4049725	.	.	.	.	.	0	.	0	.	0	.	1	0.828	0	0	0.73	0	0	8818.94	81	0	6.4705	1	23	46	29	8	39	18	10	8	1.833333333	.	.	.	0	0	0	0	0	0	0	0	0.01	0.01	0
jgi|SerlaS7_3_2|120183|fgenesh1_pm.4_#_93	-0.9016964	0.0159835	-0.5000165	.	.	.	.	.	0	.	0	.	0	.	0.961	0.125	0	0	0.15	0	0	24451.56	210	12.5	10.6158	1	58	114	26	22	86	82	48	34	0.704545455	.	.	.	0	0	0	0	0	0	0	0	0	0	0
jgi|SerlaS7_3_2|44154|e_gw1.1.2407.1	-0.9018386	5.995114	0.469114	.	.	.	.	.	0	.	0	.	0	.	1	0.921	0	0	0.6	0	0	10381.59	91	3	7.124	6	27	47	23	12	38	21	14	7	2.8	.	.	.	0	0	0	0	0	0	0	0	0	0	0
jgi|SerlaS7_3_2|183921|estExt_fgenesh1_kg.C_90261	-0.90225226	2.90309	-0.42691	.	.	.	.	.	0	.	0	.	0	.	0.847	0.708	0	0	0.42	0	0	9523.94	87	-1	5.6094	3	29	48	27	7	49	20	10	10	0.833333333	.	.	.	0	0	0	0	0	0	0	0	0.02	0.02	0
jgi|SerlaS7_3_2|74276|Genemark.6413_g	-0.90235317	3.5595225	-0.5984775	.	.	.	.	.	0	.	0	.	0	.	0.906	0.787	0	0	0.4	0	0	19545.53	179	8	8.9819	6	58	105	52	20	107	32	21	11	0.854166667	.	.	.	0	0	0	0	0	0	0	0	6.45	6.45	0
jgi|SerlaS7_3_2|133922|fgenesh1_kg.5_#_499_#_3279_1_CFOT_CFPN	-0.9086202	3.3148165	0.2908165	.	.	.	.	.	0	.	0	.	0	.	0.82	0.684	1	1	0.41	1	0	19367.08	180	9	10.4315	0	66	97	60	22	107	35	23	12	0.791666667	.	.	.	0	1	0	0	0	0	1	1	20.12	25.26	0.565217391
jgi|SerlaS7_3_2|105051|estExt_Genewise1Plus.C_50261	-0.90917385	-3.408901	2.255099	.	.	.	.	.	0	.	0	.	0	.	0	0.056	1	1	0.17	1	0	108285.13	986	-26	4.9338	4	332	524	280	128	542	243	115	128	0.696498054	1	0	0	1	1	1	1	0	1	1	1	10.07	28.58	0
jgi|SerlaS7_3_2|132049|fgenesh1_kg.4_#_403_#_0_0_FUV197G02FF6V9_CFOT_CFPN	-0.90959954	2.447569	-0.270431	.	.	.	.	.	0	.	0	.	0	.	0.999	0.454	0	0	0.33	0	0	6820.46	65	-5	4.2702	3	26	37	11	6	38	21	8	13	0.714285714	.	.	.	0	0	0	0	0	0	0	0	0	0	0
jgi|SerlaS7_3_2|155153|fgenesh1_pg.12_#_362	-0.9136747	0.6184695	-0.5395305	.	.	.	.	.	0	.	0	.	0	.	1	0.193	0	0	0.49	0	0	19147.07	198	2	7.8657	2	98	139	59	10	135	43	23	20	0.153846154	.	.	.	0	0	0	0	0	0	0	0	0.43	2.17	0
jgi|SerlaS7_3_2|184932|estExt_fgenesh1_kg.C_100410	-0.913919	-3.42017	-0.50817	.	.	.	reduced_virulence,unaffected_pathogenicity	PHI:9519,PHI:9524,PHI:2255,PHI:4616,PHI:5034,PHI:4903,PHI:881,PHI:587,PHI:3277,PHI:2256,PHI:6517	0	.	0	.	0	.	0.001	0.347	0	0	0.14	0	0	41030.01	383	2.5	6.7684	9	122	212	129	42	232	92	51	41	0.757281553	.	.	.	0	0	0	0	0	0	0	0	0	0.1	0
jgi|SerlaS7_3_2|189214|estExt_fgenesh1_kg.C_170363	-0.91674817	3.281141	-0.504859	.	.	.	.	.	0	.	0	.	0	.	0.866	0.765	0	0	0.5	0	0	12157.75	112	-1	6.0639	2	41	63	30	12	59	27	14	13	0.913043478	.	.	.	0	0	0	0	0	0	0	0	0	0	0
jgi|SerlaS7_3_2|188803|estExt_fgenesh1_kg.C_160214	-0.91760755	2.5866625	-0.3173375	.	.	.	.	.	0	.	0	.	0	.	1	0.484	0	0	0.57	0	0	18463.54	187	-4	4.7073	11	91	135	47	3	112	44	20	24	0.323076923	.	.	.	0	0	0	0	0	0	0	0	0	0	0
jgi|SerlaS7_3_2|43855|e_gw1.1.380.1	-0.9182242	2.084091	-0.873909	.	.	.	.	.	0	.	0	.	0	.	0.999	0.494	0	0	0.62	0	0	8107.74	77	8.5	11.0441	4	31	45	33	5	50	11	10	1	0.941176471	.	.	.	0	0	0	0	0	0	0	0	6.31	6.75	0
jgi|SerlaS7_3_2|18608|gw1.14.304.1	-0.9196519	4.0961325	3.9341325	.	.	.	.	.	0	.	0	.	0	.	0.644	0.383	1	1	0.27	0	0	5343.03	50	0.5	6.9704	1	21	28	17	5	29	9	5	4	0.5	.	.	.	0	0	0	0	0	0	0	0	0.29	0.29	0
jgi|SerlaS7_3_2|145464|fgenesh1_kg.18_#_327_#_4310_3_CFOT_CFPN	-0.92041063	5.4765305	2.3925305	.	.	.	.	.	0	.	0	.	0	.	0.889	0.625	1	1	0.39	1	0	9173.8	84	3	8.5269	2	23	43	31	6	49	14	9	5	1.714285714	.	.	.	1	0	0	0	1	0	1	1	16.73	16.73	0.6
jgi|SerlaS7_3_2|23488|gw1.13.610.1	-0.9205801	9.251698	-0.752302	.	.	.	reduced_virulence,unaffected_pathogenicity,loss_of_pathogenicity	PHI:2835,PHI:5440,PHI:8929,PHI:2022,PHI:4077,PHI:685,PHI:7696	0	.	0	.	0	.	0.932	0.902	0	0	0.48	0	0	25232.94	233	6.5	9.6127	0	73	124	80	23	129	49	29	20	1.173076923	.	.	.	0	0	0	0	0	0	0	0	0.03	0.05	0
jgi|SerlaS7_3_2|163065|estExt_fgenesh1_pg.C_150156	-0.92094773	-1.6996995	4.1323005	.	.	.	.	.	0	.	0	.	0	.	0	0.028	1	1	0.04	0	0	53672.81	459	6	7.2157	5	106	200	130	67	229	130	72	58	1.757575758	.	.	.	1	0	1	0	1	1	0	0	1.93	1.94	0
jgi|SerlaS7_3_2|187762|estExt_fgenesh1_kg.C_140130	-0.92305404	-1.6656055	-0.4956055	.	.	.	.	.	0	.	0	.	0	.	0.376	0.429	0	0	0.45	0	0	5748.5	51	2	10.8836	0	19	27	13	8	29	10	6	4	0.909090909	.	.	.	0	0	0	0	0	0	0	0	0	0	0
jgi|SerlaS7_3_2|174646|estExt_fgenesh1_kg.C_20064	-0.92410684	-1.521188	-0.789188	.	.	.	.	.	0	.	0	.	0	.	0.316	0.562	0	0	0.46	0	0	29018.97	275	1.5	6.7612	4	103	156	88	28	162	54	30	24	0.721518987	.	.	.	0	0	0	0	0	0	0	0	0.05	0.05	0
jgi|SerlaS7_3_2|143721|fgenesh1_kg.14_#_289_#_0_0_FS3H43Z03GFC4Y_CFOT_CFPN	-0.9272947	5.067015	3.387015	.	.	.	.	.	0	.	0	.	0	.	0.944	0.336	1	1	0.43	0	0	8630.87	82	4.5	10.6642	0	27	51	21	4	43	17	11	6	0.692307692	.	.	.	0	1	0	0	0	0	0	0	0.01	0.01	0
jgi|SerlaS7_3_2|79378|Genemark.11515_g	-0.927973	-6.455051	-0.509051	.	.	.	.	.	0	.	0	.	0	.	0	0.009	0	0	0.04	0	0	112767.67	1036	14	7.7254	6	358	591	262	80	472	262	145	117	0.838709677	.	.	.	0	0	0	0	0	0	0	0	0	0.02	0
jgi|SerlaS7_3_2|78076|Genemark.10213_g	-0.92853045	-1.534608	-0.478608	.	.	.	.	.	0	.	0	.	0	.	0.229	0.595	0	0	0.16	0	0	27889.85	248	0	6.488	1	70	128	66	34	142	62	31	31	1.321428571	.	.	.	0	0	0	0	0	0	0	0	0.01	0.3	0
jgi|SerlaS7_3_2|180465|estExt_fgenesh1_kg.C_60950	-0.9292752	-4.349297	-0.503297	.	.	.	.	.	0	.	0	.	0	.	0.161	0.198	0	0	0.25	0	0	22959.11	207	-9	4.7653	3	47	113	64	27	121	56	26	30	1.046511628	.	.	.	0	0	0	0	0	0	0	0	0	0	0
jgi|SerlaS7_3_2|175311|estExt_fgenesh1_kg.C_20767	-0.9292752	-5.0289645	-0.5029645	.	.	.	reduced_virulence	PHI:5406	0	.	0	.	0	.	0	0.079	0	0	0.07	0	0	36512.36	330	-11.5	4.6958	3	88	178	96	36	182	88	40	48	1.098591549	.	.	.	0	0	0	0	0	0	0	0	0	0.02	0
jgi|SerlaS7_3_2|185405|estExt_fgenesh1_kg.C_110048	-0.9295097	-9.7772115	-4.4912115	.	.	.	.	.	0	.	0	.	0	.	0	0.119	0	1	0.22	0	1	35068.98	313	11.5	9.7925	3	90	160	105	45	200	52	33	19	1	0	0	0	1	1	1	1	1	1	4	4	0.06	84.16	0
jgi|SerlaS7_3_2|130899|fgenesh1_kg.3_#_72_#_12518_0_FUV197G02I97Q9_CFOT_CFPN	-0.9295712	4.0221305	-0.2438695	.	.	.	.	.	0	.	0	.	0	.	1	0.711	0	0	0.4	0	0	6002.9	54	10	11.1291	3	20	29	8	1	23	20	15	5	1.230769231	.	.	.	0	0	0	0	0	0	0	0	0	0	0
jgi|SerlaS7_3_2|122721|fgenesh1_pm.7_#_220	-0.93042016	-3.234282	-0.196282	.	.	.	reduced_virulence	PHI:61	0	.	0	.	0	GH17	0.001	0.326	0	0	0.89	0	0	37608.52	346	-14	4.1597	7	119	213	89	39	189	51	19	32	1.12195122	.	.	.	0	0	0	0	0	0	0	0	0	0.16	0
jgi|SerlaS7_3_2|179982|estExt_fgenesh1_kg.C_60445	-0.9311216	-3.2455385	1.2724615	.	.	.	.	.	0	.	0	.	0	.	0	0.247	1	1	0.49	1	0	42280.17	393	1.5	6.7105	7	134	228	133	40	224	81	44	37	0.925	.	.	.	1	1	0	0	0	0	1	1	20.76	20.77	0.825
jgi|SerlaS7_3_2|43610|e_gw1.1.1554.1	-0.93163365	5.048551	5.852551	.	.	.	.	.	0	.	0	.	0	.	0.673	0.193	1	1	0.28	0	0	7798.89	68	-3.5	4.8286	2	14	27	22	11	39	15	7	8	1.25	0	0	0	1	1	1	1	1	1	0	0	0.21	0.21	0
jgi|SerlaS7_3_2|26002|gw1.15.544.1	-0.93235385	2.132999	0.494999	.	.	.	.	.	0	.	0	.	0	.	0.494	0.779	0	0	0.59	0	0	10345.77	90	5.5	10.0229	0	29	48	20	14	42	24	15	9	2.133333333	.	.	.	0	0	0	0	0	0	0	0	0	0.02	0
jgi|SerlaS7_3_2|47639|e_gw1.3.699.1	-0.9325331	5.3215425	0.1675425	.	.	.	.	.	0	.	0	.	0	.	0.976	0.883	0	0	0.48	0	0	7262.31	64	-1.5	4.8888	4	22	31	18	8	33	15	7	8	1.545454545	.	.	.	0	0	0	0	0	0	0	0	0	0	0
jgi|SerlaS7_3_2|160444|estExt_fgenesh1_pg.C_70118	-0.9330813	-8.4573495	-5.7033495	.	.	.	.	.	0	.	0	.	0	.	0.081	0.46	0	1	0.26	0	1	25600.97	237	11.5	10.0538	5	87	131	82	26	150	44	29	15	0.646153846	.	.	.	1	1	1	0	0	1	3	4	20.76	84.73	0
jgi|SerlaS7_3_2|186901|estExt_fgenesh1_kg.C_120673	-0.93453175	-1.7606035	3.3333965	.	.	.	.	.	0	.	0	.	0	.	0.001	0.15	1	1	0.23	0	0	35974.92	321	-1	6.3759	7	89	169	92	41	176	70	38	32	1.214285714	.	.	.	0	0	0	0	0	1	0	0	3.36	3.37	0
jgi|SerlaS7_3_2|70333|Genemark.2470_g	-0.9346817	4.282346	-0.403654	.	.	.	.	.	0	.	0	.	0	.	0.981	0.8	0	0	0.33	0	0	17137.48	157	-1	6.0745	6	50	92	42	13	79	35	18	17	1.285714286	.	.	.	0	0	0	0	0	0	0	0	0	0.01	0
jgi|SerlaS7_3_2|55034|e_gw1.7.1242.1	-0.93532175	4.3180315	-0.3979685	.	.	.	.	.	0	.	0	.	0	.	0.988	0.798	0	0	0.49	0	0	16190.78	145	21.5	10.8258	7	46	78	32	16	79	37	30	7	1.228571429	.	.	.	0	0	0	0	0	0	0	0	0	0.03	0
jgi|SerlaS7_3_2|185528|estExt_fgenesh1_kg.C_110179	-0.93566024	-4.815728	-0.501728	.	.	.	.	.	0	.	0	.	0	.	0	0.281	0	0	0.1	0	0	44657.37	416	-1	6.2697	2	131	223	139	33	235	106	54	52	1.020618557	.	.	.	0	0	0	0	0	0	0	0	0.03	0.04	0
jgi|SerlaS7_3_2|176565|estExt_fgenesh1_kg.C_30693	-0.9362487	7.7395375	3.9955375	.	.	.	.	.	0	.	0	.	0	.	1	0.624	1	1	0.66	0	0	6738.34	63	-3	4.1954	6	30	46	9	5	31	13	5	8	0.692307692	.	.	.	0	0	0	0	0	0	0	0	0	0	0
jgi|SerlaS7_3_2|181015|estExt_fgenesh1_kg.C_61535	-0.9362719	-4.8586555	-0.5086555	.	.	.	.	.	0	.	0	.	0	.	0.019	0.256	0	0	0.26	0	0	32119.4	295	-5.5	5.025	4	97	165	102	27	172	69	33	36	0.695121951	.	.	.	0	0	0	0	0	0	0	0	0	0	0
jgi|SerlaS7_3_2|176464|estExt_fgenesh1_kg.C_30585	-0.9374194	4.3376585	-0.9363415	.	.	.	lethal,increased_virulence_(hypervirulence),reduced_virulence,unaffected_pathogenicity,loss_of_pathogenicity	PHI:269,PHI:2054,PHI:317,PHI:787,PHI:1119,PHI:7134,PHI:3280,PHI:3832,PHI:808,PHI:62,PHI:8035,PHI:3835,PHI:6950,PHI:3834,PHI:270,PHI:471,PHI:8036,PHI:3833,PHI:3623,PHI:182,PHI:449,PHI:8752,PHI:4736,PHI:3478,PHI:1061,PHI:861,PHI:3279,PHI:780,PHI:1036,PHI:339,PHI:6703,PHI:3831,PHI:2052	0	.	0	.	0	.	0.983	0.896	0	0	0.08	0	0	23596	216	2.5	7.5122	8	71	116	67	16	120	54	29	25	0.9	.	.	.	0	0	0	0	0	0	0	0	0.15	0.15	0
jgi|SerlaS7_3_2|185439|estExt_fgenesh1_kg.C_110084	-0.938485	-5.707013	-0.505013	.	.	.	unaffected_pathogenicity	PHI:1652	0	.	0	.	0	.	0	0.133	0	0	0.48	0	0	25149.16	240	46.5	11.8439	1	107	147	68	13	107	70	60	10	0.954545455	.	.	.	0	0	0	0	0	0	0	0	0	0	0
jgi|SerlaS7_3_2|129560|fgenesh1_kg.2_#_171_#_1101_2_CFOT_CFPN	-0.93902004	-1.058223	-2.882223	.	.	.	.	.	0	.	0	.	0	.	0.704	0.6	0	0	0.27	1	0	9843.72	92	3	8.5337	2	31	51	36	7	64	18	11	7	0.4	.	.	.	0	0	0	0	0	0	1	1	1.85	22.73	0
jgi|SerlaS7_3_2|98611|estExt_Genewise1.C_240036	-0.93911964	-3.0619525	2.5000475	.	.	.	.	.	0	.	0	.	0	.	0	0.073	1	1	0.7	1	0	46329.78	451	-12	4.3664	4	193	306	115	35	246	63	26	37	0.641221374	0	0	0	1	1	1	1	1	1	1	1	8.71	31.91	0
jgi|SerlaS7_3_2|186328|estExt_fgenesh1_kg.C_120069	-0.93956393	3.1063175	-0.6676825	.	.	.	.	.	0	.	0	.	0	.	0.941	0.688	0	0	0.18	0	0	13541.51	124	-3.5	4.7369	6	44	65	36	7	69	33	15	18	0.8	.	.	.	0	0	0	0	0	0	0	0	0	0.01	0
jgi|SerlaS7_3_2|43712|e_gw1.1.1423.1	-0.94043076	5.6632815	0.0592815	.	.	.	.	.	0	.	0	.	0	.	0.999	0.935	0	0	0.29	0	0	8935.43	78	7	9.6562	4	23	34	13	12	42	22	15	7	1.764705882	.	.	.	0	0	0	0	0	0	0	0	0.19	0.19	0
jgi|SerlaS7_3_2|177475|estExt_fgenesh1_kg.C_40856	-0.940741	-0.2158805	4.5621195	.	.	.	reduced_virulence,unaffected_pathogenicity	PHI:8589,PHI:8600	0	.	0	.	0	CE4	0	0.037	1	1	0.69	0	0	45033.75	421	-9.5	4.8321	4	165	264	111	51	226	64	30	34	0.846153846	0	0	0	1	1	1	1	1	1	0	1	19.4	19.65	0.695652174
jgi|SerlaS7_3_2|174911|estExt_fgenesh1_kg.C_20350	-0.9407428	-4.264201	0.151799	.	.	.	.	.	0	.	0	.	0	.	0.029	0.235	0	0	0.25	0	0	7687.53	69	-4	4.2517	0	23	36	16	5	32	16	6	10	0.933333333	.	.	.	0	0	0	0	0	0	0	0	0.1	0.1	0
jgi|SerlaS7_3_2|145169|fgenesh1_kg.18_#_32_#_8752_1_CFOT_CFPN	-0.94264925	-4.531451	-0.055451	.	.	.	.	.	0	.	0	.	0	.	0.018	0.236	0	0	0.74	0	0	5462.85	53	1	6.8375	4	29	41	6	7	24	9	6	3	0.333333333	.	.	.	0	0	0	0	0	0	0	0	0	0	0
jgi|SerlaS7_3_2|80146|Genemark.12283_g	-0.94474316	3.7769455	-0.5370545	.	.	.	.	.	0	.	0	.	0	.	0.963	0.756	0	0	0.14	0	0	18532.07	170	-3	5.2045	4	55	97	59	17	94	39	19	20	1.088235294	.	.	.	0	0	0	0	0	0	0	0	0	0	0
jgi|SerlaS7_3_2|173907|estExt_fgenesh1_kg.C_10377	-0.94478816	-10.551652	-4.749652	.	.	.	.	.	0	.	0	.	0	.	0	0.033	0	1	0.65	0	1	39036.69	383	6	7.6716	1	190	270	93	36	191	58	35	23	0.509090909	1	0	1	1	1	1	1	0	1	1	2	17.27	38.23	1
jgi|SerlaS7_3_2|182386|estExt_fgenesh1_kg.C_71313	-0.9466188	1.735612	-2.596388	.	.	.	.	.	0	.	0	.	0	CE1	0.937	0.785	0	0	0.48	1	0	15861.18	143	5.5	8.1626	7	55	82	40	23	86	28	18	10	0.852941176	.	.	.	0	0	0	0	0	0	1	1	0.2	20.86	0
jgi|SerlaS7_3_2|163809|estExt_fgenesh1_pg.C_240004	-0.9466941	-1.398795	3.547205	.	.	.	reduced_virulence	PHI:9266,PHI:4138	0	.	0	.	0	.	0	0.009	1	1	0.03	0	0	128365.49	1131	12.5	7.664	7	297	544	349	144	620	295	160	135	1.373134328	.	.	.	1	0	1	0	0	1	0	0	14.07	15.68	0
jgi|SerlaS7_3_2|127054|fgenesh1_pm.23_#_22	-0.9478843	5.4986905	-0.0693095	.	.	.	.	.	0	.	0	.	0	.	0.996	0.932	0	0	0.65	0	0	14297.61	127	7	8.2972	8	44	65	34	23	76	24	17	7	1.608695652	.	.	.	0	0	0	0	0	0	0	0	4.18	4.33	0
jgi|SerlaS7_3_2|182926|estExt_fgenesh1_kg.C_80467	-0.94838184	5.9112835	4.4952835	.	.	.	.	.	0	.	0	.	0	.	0.709	0.527	1	1	0.03	0	0	29934.3	273	2.5	8.0168	1	84	137	99	22	146	68	36	32	1.107142857	0	0	0	1	1	1	1	1	1	0	0	2.79	2.79	0
jgi|SerlaS7_3_2|174558|estExt_fgenesh1_kg.C_11085	-0.9486554	-2.9284005	2.5015995	.	.	.	.	.	0	.	0	.	0	.	0	0.095	1	1	0.13	1	0	35782.09	322	-14.5	4.6079	8	100	171	80	44	175	81	36	45	1.046875	0	0	0	1	1	1	1	1	1	1	1	2.65	25.69	0
jgi|SerlaS7_3_2|182583|estExt_fgenesh1_kg.C_80107	-0.94979876	-0.3395295	-0.4995295	.	.	.	reduced_virulence	PHI:5109	0	.	0	.	0	.	0.515	0.345	0	0	0.13	0	0	32530.56	302	-5.5	5.0547	6	90	163	116	19	177	71	34	37	0.985074627	.	.	.	0	0	0	0	0	0	0	0	0.13	0.17	0
jgi|SerlaS7_3_2|178741|estExt_fgenesh1_kg.C_50426	-0.94979876	-3.141192	-0.501192	.	.	.	.	.	0	.	0	.	0	.	0.287	0.273	0	0	0.09	0	0	30149.61	276	-5	5.8312	6	79	152	93	27	157	70	36	34	0.851851852	.	.	.	0	0	0	0	0	0	0	0	0.12	0.12	0
jgi|SerlaS7_3_2|164111|estExt_fgenesh1_pg.C_330022	-0.9501827	-1.7901405	3.3998595	.	.	.	.	.	0	.	0	.	0	.	0	0.135	1	1	0.75	0	0	44385.08	428	37	10.0549	20	196	277	112	38	240	85	63	22	0.71969697	.	.	.	0	0	0	0	0	0	0	0	0.02	0.04	0
jgi|SerlaS7_3_2|185784|estExt_fgenesh1_kg.C_110449	-0.9504286	-4.1685615	-0.4845615	.	.	.	.	.	0	.	0	.	0	.	0.036	0.35	0	0	0.25	0	0	27658.54	247	-5.5	4.7519	0	74	127	66	34	144	61	28	33	1.084745763	.	.	.	0	0	0	0	0	0	0	0	0.02	0.46	0
jgi|SerlaS7_3_2|179776|estExt_fgenesh1_kg.C_60231	-0.95069724	-4.0124265	-0.5244265	.	.	.	reduced_virulence,unaffected_pathogenicity	PHI:9444,PHI:419	0	.	0	.	0	.	0	0.252	0	0	0.18	0	0	40732.28	364	-3.5	5.8456	6	104	191	108	43	198	93	47	46	1.202702703	.	.	.	0	0	0	0	0	0	0	0	0.87	1.01	0
jgi|SerlaS7_3_2|134523|fgenesh1_kg.5_#_1100_#_5_3866_CFOT_CFPN	-0.95069724	-2.5477375	-0.3337375	.	.	.	.	.	0	.	0	.	0	.	0.093	0.538	0	0	0.25	0	0	33344.88	303	0.5	6.5574	5	91	168	82	42	172	73	40	33	0.957746479	.	.	.	0	0	0	0	0	0	0	0	0.01	0.03	0
jgi|SerlaS7_3_2|68631|Genemark.768_g	-0.951602	2.0102825	-0.7737175	.	.	.	.	.	0	.	0	.	0	.	0.806	0.658	0	0	0.46	0	0	13829.81	126	5	8.5432	2	41	71	32	17	70	22	15	7	0.84375	.	.	.	0	0	0	0	0	0	0	0	0.05	0.43	0
jgi|SerlaS7_3_2|174096|estExt_fgenesh1_kg.C_10597	-0.9522936	2.5644375	-0.5615625	.	.	.	.	.	0	.	0	.	0	.	0.764	0.757	0	0	0.42	0	0	17242.53	157	3	8.0612	1	50	92	37	19	85	31	18	13	0.947368421	.	.	.	0	0	0	0	0	0	0	0	0	0	0
jgi|SerlaS7_3_2|186146|estExt_fgenesh1_kg.C_110831	-0.95396	-2.447493	3.054507	.	.	.	.	.	0	.	0	.	0	.	0.037	0.046	1	1	0.13	0	0	21048.84	184	15	10.7952	0	62	96	26	23	70	59	39	20	0.783783784	.	.	.	0	0	1	0	0	1	0	0	0.02	0.02	0
jgi|SerlaS7_3_2|177778|estExt_fgenesh1_kg.C_41170	-0.9542081	6.427931	-0.522069	.	.	.	.	.	0	.	1	PF00293	0	.	0.955	0.37	0	0	0.07	0	0	19319.93	174	-8	4.6291	0	45	92	55	21	96	45	20	25	1	.	.	.	0	0	0	0	0	0	0	0	0.49	0.5	0
jgi|SerlaS7_3_2|179195|estExt_fgenesh1_kg.C_50923	-0.9575941	-0.6488945	5.2971055	.	.	.	.	.	0	.	0	.	0	.	0	0.009	1	1	0.5	0	0	52285.49	473	-20	4.3769	9	151	263	133	72	275	83	34	49	1.166666667	0	0	0	1	0	1	1	1	0	0	0	0.56	0.58	0
jgi|SerlaS7_3_2|101565|estExt_Genewise1Plus.C_20462	-0.95765805	4.236383	-0.551617	.	.	.	.	.	0	.	0	.	0	.	0.991	0.807	0	0	0.17	0	0	16011.21	143	4	8.2863	3	48	77	45	19	78	32	19	13	1.034482759	.	.	.	0	0	0	0	0	0	0	0	0.05	0.07	0
jgi|SerlaS7_3_2|105737|estExt_Genewise1Plus.C_51145	-0.9578925	-6.4478	-0.5078	.	.	.	.	.	0	.	0	.	0	.	0	0.01	0	0	0.25	0	0	56663.36	537	-13	4.792	4	185	307	195	45	319	106	49	57	0.794520548	.	.	.	0	0	0	0	0	0	0	0	0	5.15	0
jgi|SerlaS7_3_2|183556|estExt_fgenesh1_kg.C_81137	-0.95824957	-3.695361	2.250639	.	.	.	.	.	0	.	0	.	0	.	0	0.009	1	1	0.07	1	0	48480.88	434	-15.5	4.7513	11	130	235	122	51	235	107	49	58	0.885057471	0	0	0	1	1	1	1	0	1	1	1	12.23	35.06	0
jgi|SerlaS7_3_2|75496|Genemark.7633_g	-0.9586382	-4.676953	-0.524953	.	.	.	.	.	0	.	0	.	0	.	0.031	0.277	0	0	0.22	0	0	31719.9	296	-5	5.6949	3	100	169	93	36	171	67	34	33	0.756756757	.	.	.	0	0	0	0	0	0	0	0	0.14	0.15	0
jgi|SerlaS7_3_2|181774|estExt_fgenesh1_kg.C_70667	-0.95990473	5.7661305	0.1561305	.	.	.	.	.	0	.	0	.	0	.	0.998	0.937	0	0	0.22	0	0	10636.9	92	0.5	6.8978	4	29	43	18	15	44	23	12	11	1.8125	.	.	.	0	0	0	0	0	0	0	0	0	0.01	0
jgi|SerlaS7_3_2|161596|estExt_fgenesh1_pg.C_90362	-0.9609496	-5.8467575	-4.9007575	.	.	.	reduced_virulence,increased_virulence_(hypervirulence)	PHI:9192	0	.	0	.	0	.	0	0.009	0	1	0.17	0	1	68791.31	630	9	8.9609	6	233	334	220	80	396	101	56	45	0.78	1	1	0	1	0	1	1	0	1	11	10	12.22	245.09	0
jgi|SerlaS7_3_2|67888|Genemark.25_g	-0.962008	-0.9245755	3.8394245	.	.	.	.	.	0	.	0	.	0	.	0.004	0.202	1	1	0.04	0	0	38309.43	348	-3	6.0007	1	94	174	131	38	207	84	43	41	1.068493151	.	.	.	1	0	1	0	1	1	0	0	0.05	13.22	0
jgi|SerlaS7_3_2|153873|fgenesh1_pg.9_#_272	-0.9640539	2.605683	-0.814317	.	.	.	.	.	0	.	0	.	0	.	0.843	0.727	0	0	0.5	0	0	14624.65	132	3	10.1425	0	39	76	41	15	74	29	16	13	0.96875	.	.	.	0	0	0	0	0	0	0	0	0.63	0.63	0
jgi|SerlaS7_3_2|191121|estExt_fgenesh1_kg.C_310085	-0.9648063	-5.1488505	-0.5048505	.	.	.	.	.	0	.	0	.	0	.	0.002	0.224	0	0	0.09	0	0	36825.99	340	-5.5	5.0256	2	109	187	116	31	190	67	32	35	1.014084507	.	.	.	0	0	0	0	0	0	0	0	0	0.06	0
jgi|SerlaS7_3_2|178132|estExt_fgenesh1_kg.C_41546	-0.9651237	5.6822	1.3742	.	.	.	.	.	0	.	0	.	0	.	0.997	0.721	1	1	0.42	1	0	14877.42	131	11	9.4946	8	45	65	39	21	79	25	19	6	1.2	.	.	.	1	0	0	0	0	1	1	0	14.53	14.53	0
jgi|SerlaS7_3_2|48146|e_gw1.3.582.1	-0.96676344	4.6241935	-0.4578065	.	.	.	.	.	0	.	0	.	0	.	0.999	0.848	0	0	0.59	0	0	25223.02	228	1.5	6.696	12	67	120	70	23	120	51	29	22	1.794117647	.	.	.	0	0	0	0	0	0	0	0	0	0.04	0
jgi|SerlaS7_3_2|68196|Genemark.333_g	-0.96676344	-0.9844565	-0.5104565	.	.	.	.	.	0	.	0	.	0	.	0.113	0.808	0	0	0.46	0	0	18520.12	166	-2	5.2477	1	52	87	35	22	86	41	20	21	1.666666667	.	.	.	0	0	0	0	0	0	0	0	0	0.02	0
jgi|SerlaS7_3_2|42890|gw1.93.3.1	-0.96704125	5.482987	-0.061013	.	.	.	.	.	0	.	0	.	0	.	0.999	0.925	0	0	0.38	0	0	11613.31	103	8	9.536	5	30	48	23	12	53	29	19	10	1.347826087	.	.	.	0	0	0	0	0	0	0	0	0	0	0
jgi|SerlaS7_3_2|191351|estExt_fgenesh1_kg.C_350035	-0.9680615	-1.239944	-0.519944	.	.	.	lethal,increased_virulence_(hypervirulence),reduced_virulence,unaffected_pathogenicity,loss_of_pathogenicity	PHI:7511,PHI:9460,PHI:2312,PHI:8929,PHI:4077,PHI:2247,PHI:2844,PHI:8927,PHI:2269,PHI:7485,PHI:2835,PHI:2836,PHI:6957,PHI:7696,PHI:2802,PHI:5271,PHI:5272,PHI:59,PHI:5440,PHI:3301	0	.	0	.	0	.	0.335	0.545	0	0	0.38	0	0	30872.39	285	-1	6.2968	2	87	150	98	32	168	63	33	30	1.106060606	.	.	.	0	0	0	0	0	0	0	0	0.01	3.2	0
jgi|SerlaS7_3_2|177985|estExt_fgenesh1_kg.C_41388	-0.9715283	4.7569355	-0.2710645	.	.	.	.	.	0	.	0	.	0	.	0.986	0.852	0	0	0.66	0	0	11283.01	103	0	6.4263	5	36	54	27	12	61	21	11	10	1.380952381	.	.	.	0	0	0	0	0	0	0	0	0.01	0.01	0
jgi|SerlaS7_3_2|152753|fgenesh1_pg.7_#_277	-0.97227013	6.5631905	4.0131905	.	.	.	.	.	0	.	0	.	0	.	0.896	0.529	1	1	0.28	0	0	23119.5	208	-3	5.9528	4	53	103	75	29	123	44	23	21	1.341463415	.	.	.	1	1	1	0	0	1	0	0	2.02	14.23	0
jgi|SerlaS7_3_2|26591|gw1.11.874.1	-0.97316307	5.185662	-0.280338	.	.	.	.	.	0	.	0	.	0	.	1	0.911	0	0	0.5	0	0	16117.8	147	6	8.2256	9	47	78	43	13	85	34	21	13	1.09375	.	.	.	0	0	0	0	0	0	0	0	0.01	0.01	0
jgi|SerlaS7_3_2|192200|estExt_fgenesh1_kg.C_910001	-0.97316307	4.739555	-0.498445	.	.	.	.	.	0	.	0	.	0	.	0.953	0.92	0	0	0.05	0	0	25225.69	231	3	7.1475	4	74	124	70	26	130	63	35	28	0.929824561	.	.	.	0	0	0	0	0	0	0	0	0.03	1.92	0
jgi|SerlaS7_3_2|185910|estExt_fgenesh1_kg.C_110584	-0.9732543	0.706102	-0.469898	.	.	.	.	.	0	.	0	.	0	.	0.546	0.65	0	0	0.68	0	0	13853.83	125	-2	4.7718	1	41	69	37	17	71	24	11	13	1.407407407	.	.	.	0	0	0	0	0	0	0	0	9.4	13.87	0
jgi|SerlaS7_3_2|173692|estExt_fgenesh1_kg.C_10137	-0.9737286	0.1313495	-0.0606505	.	.	.	.	.	0	.	0	.	0	.	0.777	0.255	0	0	0.57	0	0	6992.04	65	3.5	8.5543	2	18	41	18	5	38	11	8	3	0.476190476	.	.	.	0	0	0	0	0	0	0	0	0.02	0.02	0
jgi|SerlaS7_3_2|45314|e_gw1.1.1097.1	-0.97392285	6.308318	4.892318	.	.	.	.	.	0	.	0	.	0	.	0.795	0.441	1	1	0.6	0	0	13455.68	118	5	8.3537	5	32	57	36	16	67	23	15	8	2.0625	.	.	.	1	1	1	0	0	1	0	0	0.29	0.3	0
jgi|SerlaS7_3_2|75108|Genemark.7245_g	-0.9753065	-6.436916	-0.496916	.	.	.	.	.	0	.	0	.	0	CE1,CE7,CE10	0	0.01	0	0	0.29	0	0	73725.9	673	-5.5	6.015	4	211	373	198	90	378	152	78	74	1.099378882	.	.	.	0	0	0	0	0	0	0	0	0	0.21	0
jgi|SerlaS7_3_2|173713|estExt_fgenesh1_kg.C_10160	-0.9758978	-2.866417	-0.538417	.	.	.	.	.	0	.	0	.	0	CE1	0.066	0.546	0	0	0.47	0	0	33744.17	308	6	7.5833	3	105	162	82	45	170	70	41	29	1.041666667	.	.	.	0	0	0	0	0	0	0	0	0.02	0.21	0
jgi|SerlaS7_3_2|163798|estExt_fgenesh1_pg.C_230041	-0.9770279	-3.642493	-0.580493	.	.	.	reduced_virulence	PHI:1047	0	.	0	.	0	.	0.002	0.321	0	0	0.27	0	0	38288.24	353	-3	5.9966	3	115	208	116	36	196	86	44	42	0.802325581	.	.	.	0	0	0	0	0	0	0	0	1.04	1.04	0
jgi|SerlaS7_3_2|174346|estExt_fgenesh1_kg.C_10858	-0.97836566	4.0487765	-0.5712235	.	.	.	lethal,increased_virulence_(hypervirulence),reduced_virulence,unaffected_pathogenicity,loss_of_pathogenicity	PHI:269,PHI:317,PHI:2054,PHI:1119,PHI:7134,PHI:787,PHI:3280,PHI:62,PHI:8035,PHI:3832,PHI:808,PHI:3835,PHI:7012,PHI:6950,PHI:270,PHI:3834,PHI:471,PHI:8036,PHI:3833,PHI:3623,PHI:182,PHI:449,PHI:8752,PHI:4736,PHI:3478,PHI:1061,PHI:861,PHI:7133,PHI:3279,PHI:780,PHI:1036,PHI:339,PHI:6703,PHI:507,PHI:3831,PHI:2052	0	.	0	.	0	.	0.93	0.84	0	0	0.07	0	0	22933.75	211	1.5	7.626	4	77	114	61	17	110	52	27	25	0.788461538	.	.	.	0	0	0	0	0	0	0	0	0.03	0.03	0
jgi|SerlaS7_3_2|45337|e_gw1.1.1413.1	-0.978927	5.906629	0.104629	.	.	.	.	.	0	.	0	.	0	.	1	0.967	0	0	0.56	0	0	10387.98	92	10	10.2317	5	28	46	16	11	47	22	16	6	1.75	.	.	.	0	0	0	0	0	0	0	0	0.01	0.01	0
jgi|SerlaS7_3_2|186351|estExt_fgenesh1_kg.C_120093	-0.9792726	-4.3816755	-0.5036755	.	.	.	reduced_virulence	PHI:6261	0	.	0	.	0	.	0	0.187	0	0	0.22	0	0	45325.48	410	-3	6.0867	3	120	214	128	52	233	97	50	47	1.031578947	.	.	.	0	0	0	0	0	0	0	0	0	0.01	0
jgi|SerlaS7_3_2|58807|e_gw1.11.705.1	-0.9792726	-6.435276	-0.501276	.	.	.	.	.	0	.	0	.	0	.	0	0.011	0	0	0.09	0	0	47933.97	430	-14.5	4.6673	3	115	223	134	46	247	102	46	56	0.923076923	.	.	.	0	0	0	0	0	0	0	0	0.01	0.16	0
jgi|SerlaS7_3_2|186005|estExt_fgenesh1_kg.C_110682	-0.9792726	-2.5048985	-0.5008985	.	.	.	.	.	0	.	0	.	0	.	0.158	0.508	0	0	0.25	0	0	27709.64	247	-4	4.9789	2	71	127	67	33	143	59	28	31	1.267857143	.	.	.	0	0	0	0	0	0	0	0	0.02	2.43	0
jgi|SerlaS7_3_2|174588|estExt_fgenesh1_kg.C_20005	-0.9794224	-6.211251	-0.509251	.	.	.	lethal	PHI:2545	0	.	0	.	0	.	0.535	0.348	0	0	0.17	0	0	31384.96	291	3.5	8.2377	3	99	168	71	19	142	91	48	43	0.773333333	.	.	.	0	0	0	0	0	0	0	0	0	0	0
jgi|SerlaS7_3_2|177580|estExt_fgenesh1_kg.C_40965	-0.9794224	-5.86085	-0.50885	.	.	.	.	.	0	.	0	.	0	.	0.005	0.103	0	0	0.35	0	0	37019.46	333	9	7.2757	1	112	193	59	52	153	81	51	30	0.590361446	.	.	.	0	0	0	0	0	0	0	0	0	0	0
jgi|SerlaS7_3_2|187397|estExt_fgenesh1_kg.C_130225	-0.9794224	0.652799	-0.505201	.	.	.	.	.	0	.	0	.	0	.	0.919	0.274	0	0	0.02	0	0	18799.6	171	-5	4.9761	1	57	96	43	14	81	59	28	31	0.634146341	.	.	.	0	0	0	0	0	0	0	0	0	0	0
jgi|SerlaS7_3_2|168429|estExt_fgenesh1_pm.C_70202	-0.97964084	-1.44595	-0.50595	.	.	.	reduced_virulence,unaffected_pathogenicity,loss_of_pathogenicity	PHI:96,PHI:728,PHI:726,PHI:729,PHI:4602,PHI:97,PHI:718,PHI:8801	0	.	1	PF16073	0	.	0	0.01	0	0	0.04	0	0	430246.62	3909	-40.5	5.5861	28	1202	2043	1215	411	2148	961	478	483	1.008343266	.	.	.	0	0	0	0	0	0	0	0	0	0.11	0
jgi|SerlaS7_3_2|175450|estExt_fgenesh1_kg.C_20918	-0.98098266	-6.270389	-0.468389	.	.	.	.	.	0	.	0	.	0	.	0	0.033	0	0	0.22	0	0	35080.97	329	-10.5	4.7727	3	123	198	91	26	158	78	36	42	0.720588235	.	.	.	0	0	0	0	0	0	0	0	0.04	0.04	0
jgi|SerlaS7_3_2|179405|estExt_fgenesh1_kg.C_51147	-0.98102593	-4.164757	-0.504757	.	.	.	.	.	0	.	0	.	0	.	0.036	0.354	0	0	0.36	0	0	32410.04	300	-4.5	4.9959	5	99	170	92	27	170	69	33	36	1.125	.	.	.	0	0	0	0	0	0	0	0	0	0.99	0
jgi|SerlaS7_3_2|186050|estExt_fgenesh1_kg.C_110731	-0.9812293	-1.178142	4.767858	.	.	.	.	.	0	.	0	.	0	.	0	0.009	1	1	0.18	0	0	62608.95	555	12.5	8.0927	12	153	286	160	75	316	133	77	56	1.160377358	0	0	0	1	1	1	1	0	1	0	0	17.71	22.86	0
jgi|SerlaS7_3_2|188728|estExt_fgenesh1_kg.C_160132	-0.9812332	-3.3740105	2.4999895	.	.	.	.	.	0	.	0	.	0	.	0	0.021	1	1	0.74	1	0	34458.61	326	-2.5	5.8341	8	139	216	88	33	177	41	21	20	0.814285714	0	0	0	1	1	1	1	1	1	1	1	16.84	42.82	0
jgi|SerlaS7_3_2|181050|estExt_fgenesh1_kg.C_61573	-0.98458076	2.878643	-0.139357	.	.	.	.	.	0	.	0	.	0	.	0.986	0.517	0	0	0.42	0	0	9710.37	87	-3.5	4.6829	2	29	55	11	10	38	24	11	13	0.857142857	.	.	.	0	0	0	0	0	0	0	0	0	0	0
jgi|SerlaS7_3_2|49783|e_gw1.4.2100.1	-0.9857906	5.569234	0.391234	.	.	.	.	.	0	.	0	.	0	.	1	0.863	0	0	0.39	0	0	8186.46	73	-1	4.9001	6	22	40	19	10	44	15	7	8	2	.	.	.	0	0	0	0	0	0	0	0	0.05	0.05	0
jgi|SerlaS7_3_2|183481|estExt_fgenesh1_kg.C_81062	-0.9885705	5.720651	0.278651	.	.	.	.	.	0	.	0	.	0	.	1	0.907	0	0	0.59	0	0	7710.9	67	7.5	8.7521	6	23	35	17	13	39	18	14	4	0.785714286	.	.	.	0	0	0	0	0	0	0	0	0.02	0.02	0
jgi|SerlaS7_3_2|175600|estExt_fgenesh1_kg.C_21080	-0.98926866	-3.0494525	-0.5054525	.	.	.	.	.	0	.	0	.	0	.	0.274	0.302	0	0	0.41	0	0	15806.14	150	19	10.9404	0	67	84	44	9	68	42	31	11	1.102564103	.	.	.	0	0	0	0	0	0	0	0	0	0	0
jgi|SerlaS7_3_2|123102|fgenesh1_pm.7_#_601	-0.9908013	-6.384559	-0.480559	.	.	.	unaffected_pathogenicity	PHI:1456	0	.	0	.	0	.	0	0.016	0	0	0.05	0	0	48570.91	430	-6.5	5.7216	2	107	225	120	58	234	121	61	60	0.914893617	.	.	.	0	0	0	0	0	0	0	0	0	0	0
jgi|SerlaS7_3_2|128189|fgenesh1_pm.389_#_1	-0.9919401	4.248458	-0.509542	.	.	.	.	.	0	.	0	.	0	.	0.969	0.824	0	0	0.28	0	0	12996.59	117	-0.5	6.2076	2	32	67	26	15	64	25	13	12	1.071428571	.	.	.	0	0	0	0	0	0	0	0	0.01	0.01	0
jgi|SerlaS7_3_2|180599|estExt_fgenesh1_kg.C_61097	-0.9922909	4.2586795	-0.5053205	.	.	.	.	.	0	.	0	.	0	.	0.999	0.795	0	0	0.25	0	0	20452.92	180	11.5	8.7887	10	56	102	28	21	83	55	35	20	1.083333333	.	.	.	0	0	0	0	0	0	0	0	0	0	0
jgi|SerlaS7_3_2|117519|estExt_Genewise1Plus.C_340032	-0.9923899	-6.436486	-0.604486	.	.	.	.	.	0	.	0	.	0	.	0	0.028	0	0	0.36	0	0	40648	382	13.5	10.3674	0	142	221	111	35	211	80	50	30	0.490384615	.	.	.	0	0	0	0	0	0	0	0	0	0.05	0
jgi|SerlaS7_3_2|61826|e_gw1.14.210.1	-0.9928473	1.0162765	-0.4957235	.	.	.	.	.	0	.	0	.	0	.	0.606	0.646	0	0	0.22	0	0	19379.78	173	-4	4.8855	1	52	94	39	22	90	51	24	27	1.142857143	.	.	.	0	0	0	0	0	0	0	0	0.01	0.01	0
jgi|SerlaS7_3_2|169774|estExt_fgenesh1_pm.C_90258	-0.99310505	-3.1997705	2.5002295	.	.	.	.	.	0	.	0	.	0	.	0	0.05	1	1	0.65	1	0	33477.46	316	-3	4.8994	8	128	211	87	31	181	34	16	18	0.7625	0	0	0	1	1	1	1	1	1	1	1	6.77	46.02	0
jgi|SerlaS7_3_2|68099|Genemark.236_g	-0.99548674	1.2105245	2.9565245	.	.	.	.	.	0	.	0	.	0	.	0.5	0.209	1	1	0.6	0	0	10418.11	99	9	11.7042	1	35	59	36	2	53	13	11	2	0.923076923	.	.	.	1	1	0	0	0	1	0	0	4.12	4.12	0
jgi|SerlaS7_3_2|184256|estExt_fgenesh1_kg.C_90631	-0.9955476	0.0913965	3.2773965	.	.	.	.	.	0	.	0	.	0	PL14_3,PL14,PL14_4,PL36_2,PL14_1,PL14_5,PL36	0.003	0.466	1	1	0.46	0	0	34680.73	319	8	8.0159	6	104	176	90	44	192	58	36	22	0.962025316	.	.	.	0	0	0	0	0	0	0	0	1.48	1.58	0
jgi|SerlaS7_3_2|119583|fgenesh1_pm.2_#_602	-0.99583006	-5.4429765	-0.5029765	.	.	.	reduced_virulence	PHI:8570,PHI:9314,PHI:443	0	.	0	.	0	.	0	0.01	0	0	0.04	0	0	72600.38	660	-2	6.2814	15	208	367	199	73	366	161	83	78	0.903448276	.	.	.	0	0	0	0	0	0	0	0	0	0.01	0
jgi|SerlaS7_3_2|127161|fgenesh1_pm.24_#_58	-0.9966366	5.668113	2.764113	.	.	.	.	.	0	.	0	.	0	.	0.866	0.618	1	1	0.41	0	0	7414.5	67	2	7.3213	2	19	37	20	9	38	14	9	5	0.928571429	.	.	.	0	1	0	0	0	0	0	0	0	0	0
jgi|SerlaS7_3_2|192157|estExt_fgenesh1_kg.C_730010	-0.9980104	3.3407985	-0.6312015	.	.	.	lethal,increased_virulence_(hypervirulence),reduced_virulence,unaffected_pathogenicity,loss_of_pathogenicity	PHI:3866,PHI:7511,PHI:2836,PHI:2022,PHI:4077,PHI:685,PHI:7696,PHI:2844,PHI:2269,PHI:6957,PHI:8927,PHI:5271,PHI:2802,PHI:3301,PHI:5272,PHI:59,PHI:5440,PHI:2312	0	.	0	.	0	.	0.82	0.842	0	0	0.62	0	0	25330.17	239	6.5	9.031	3	88	135	80	23	141	49	29	20	0.935483871	.	.	.	0	0	0	0	0	0	0	0	0.02	0.07	0
jgi|SerlaS7_3_2|68028|Genemark.165_g	-0.99834204	-4.0212405	-0.1332405	.	.	.	.	.	0	.	0	.	0	.	0.004	0.348	0	0	0.81	0	0	6032.82	60	-1.5	4.664	3	29	44	17	2	32	9	4	5	0.647058824	.	.	.	0	0	0	0	0	0	0	0	0	0	0
jgi|SerlaS7_3_2|185300|estExt_fgenesh1_kg.C_100798	-0.99849105	3.9667935	-0.7312065	.	.	.	.	.	0	.	0	.	0	.	0.95	0.833	0	0	0.3	0	0	25801.37	244	5.5	9.37	1	91	138	82	20	135	56	32	24	0.762711864	.	.	.	0	0	0	0	0	0	0	0	0	0.65	0
jgi|SerlaS7_3_2|191614|estExt_fgenesh1_kg.C_420016	-1.0001881	1.818405	-0.533595	.	.	.	.	.	0	.	0	.	0	.	0.82	0.572	0	0	0.48	0	0	27145.7	248	-2	5.9395	6	74	140	65	38	144	61	31	30	1.206896552	.	.	.	0	0	0	0	0	0	0	0	0.29	0.36	0
jgi|SerlaS7_3_2|60223|e_gw1.12.967.1	-1.0003511	-5.450251	-0.504251	.	.	.	reduced_virulence	PHI:6780	0	.	0	.	0	.	0	0.009	0	0	0.17	0	0	66469.94	605	18.5	8.6967	9	208	346	165	71	302	142	86	56	0.983050847	.	.	.	0	0	0	0	0	0	0	0	0	0	0
jgi|SerlaS7_3_2|142520|fgenesh1_kg.12_#_582_#_0_0_FUV197G02F6CU2_CFOT_CFPN	-1.0006727	0.489806	-0.476194	.	.	.	.	.	0	.	0	.	0	.	0.98	0.181	0	0	0.6	0	0	8451.5	80	4	11.3761	0	30	54	25	4	42	15	10	5	0.428571429	.	.	.	0	0	0	0	0	0	0	0	0	0	0
jgi|SerlaS7_3_2|119400|fgenesh1_pm.2_#_419	-1.0016383	-6.3173375	-5.3953375	.	.	.	increased_virulence_(hypervirulence)	PHI:2393	0	.	0	.	0	.	0	0.013	0	1	0.13	0	1	55124.63	490	11	8.6758	4	126	242	158	64	286	116	67	49	1.123809524	.	.	.	1	0	1	0	1	0	2	0	6.1	31.38	0
jgi|SerlaS7_3_2|174026|estExt_fgenesh1_kg.C_10515	-1.002083	1.0310325	4.0790325	.	.	.	.	.	0	.	0	.	0	.	0.088	0.404	1	1	0.2	0	0	27896.09	251	-7.5	4.811	3	74	134	64	22	119	58	27	31	0.959183673	.	.	.	1	0	1	0	1	1	0	0	0	0	0
jgi|SerlaS7_3_2|183988|estExt_fgenesh1_kg.C_90335	-1.0023154	-0.4911535	-0.5151535	.	.	.	.	.	0	.	0	.	0	.	0.526	0.478	0	0	0.37	0	0	15212.04	145	-8	4.1826	1	53	85	48	12	85	25	9	16	0.75	.	.	.	0	0	0	0	0	0	0	0	0.01	0.45	0
jgi|SerlaS7_3_2|79959|Genemark.12096_g	-1.0035677	6.096224	3.804224	.	.	.	.	.	0	.	0	.	0	.	0.536	0.846	1	1	0.23	0	0	20417.99	179	4	7.8368	3	48	81	44	24	93	43	25	18	1.078947368	.	.	.	0	0	0	0	0	1	0	0	0.19	0.19	0
jgi|SerlaS7_3_2|157262|fgenesh1_pg.46_#_5	-1.0047889	3.8605905	-0.4894095	.	.	.	.	.	0	.	0	.	0	.	0.932	0.793	0	0	0.46	0	0	11633.18	105	5	9.3614	1	30	56	23	15	59	21	14	7	0.892857143	.	.	.	0	0	0	0	0	0	0	0	0	0	0
jgi|SerlaS7_3_2|130414|fgenesh1_kg.2_#_1025_#_5_1976_CFOT_CFPN	-1.0047889	4.2998895	-0.5341105	.	.	.	reduced_virulence	PHI:6927,PHI:8743,PHI:8048,PHI:8041	0	.	0	.	0	.	0.868	0.771	0	0	0.36	0	0	16443.8	147	1	7.1034	3	44	81	36	17	82	32	17	15	1.088235294	.	.	.	0	0	0	0	0	0	0	0	0.3	0.32	0
jgi|SerlaS7_3_2|186574|estExt_fgenesh1_kg.C_120328	-1.0047889	3.972183	-0.533817	.	.	.	unaffected_pathogenicity	PHI:1634	0	.	0	.	0	.	0.966	0.785	0	0	0.47	0	0	13940	127	5	9.7709	1	40	70	39	12	69	28	17	11	1.038461538	.	.	.	0	0	0	0	0	0	0	0	0.04	0.05	0
jgi|SerlaS7_3_2|45829|e_gw1.2.1113.1	-1.0053341	4.491821	-0.464179	.	.	.	.	.	0	.	0	.	0	.	0.999	0.827	0	0	0.38	0	0	10824.11	97	0	6.4777	2	29	54	28	15	50	21	12	9	1.19047619	.	.	.	0	0	0	0	0	0	0	0	0	0	0
jgi|SerlaS7_3_2|188392|estExt_fgenesh1_kg.C_150384	-1.0073438	0.664644	-0.505356	.	.	.	lethal,increased_virulence_(hypervirulence),reduced_virulence,unaffected_pathogenicity,loss_of_pathogenicity	PHI:3866,PHI:7511,PHI:9460,PHI:8929,PHI:4077,PHI:2844,PHI:784,PHI:2269,PHI:2837,PHI:7485,PHI:2835,PHI:6956,PHI:2022,PHI:685,PHI:7696,PHI:3301,PHI:5271,PHI:2802,PHI:5272,PHI:59,PHI:5440,PHI:2312	0	.	0	.	0	.	0.562	0.633	0	0	0.47	0	0	28398.24	268	-2.5	5.3362	4	101	155	91	22	160	55	27	28	0.823529412	.	.	.	0	0	0	0	0	0	0	0	0.07	0.1	0
jgi|SerlaS7_3_2|28662|gw1.47.47.1	-1.0074644	7.332104	2.310104	.	.	.	.	.	0	.	0	.	0	.	1	0.837	1	1	0.61	1	0	8824.07	77	6.5	9.4173	2	21	36	20	14	41	19	14	5	1.6	0	0	0	1	1	0	1	0	0	1	0	10.72	10.72	0
jgi|SerlaS7_3_2|77524|Genemark.9661_g	-1.0079098	1.441558	-0.454442	.	.	.	.	.	0	.	0	.	0	.	0.813	0.503	0	0	0.42	0	0	9018.55	81	5	10.1669	2	21	45	19	6	46	15	10	5	1.055555556	.	.	.	0	0	0	0	0	0	0	0	0	0	0
jgi|SerlaS7_3_2|155533|fgenesh1_pg.14_#_120	-1.0083694	-0.7179145	3.3680855	.	.	.	.	.	0	.	0	.	0	.	0	0.319	1	1	0.19	0	0	13222.57	117	-17	4.1434	6	32	50	26	13	54	46	16	30	0.8	.	.	.	0	1	1	0	0	1	0	0	0	0	0
jgi|SerlaS7_3_2|103748|estExt_Genewise1Plus.C_40673	-1.0132915	-7.1631115	-6.2531115	.	.	.	increased_virulence_(hypervirulence)	PHI:2393	0	.	0	.	0	.	0	0.015	0	1	0.1	0	1	56193.86	502	7.5	7.584	5	138	248	163	66	288	123	69	54	1.211538462	.	.	.	1	0	1	0	0	0	2	0	9.99	44.13	0
jgi|SerlaS7_3_2|128132|fgenesh1_pm.112_#_1	-1.0135356	-3.1040315	-0.4400315	.	.	.	.	.	0	.	0	.	0	.	0.127	0.429	0	0	0.63	0	0	11617.05	106	1	7.1617	1	40	62	27	12	51	24	13	11	1.25	.	.	.	0	0	0	0	0	0	0	0	0	0	0
jgi|SerlaS7_3_2|142602|fgenesh1_kg.12_#_664_#_0_0_FUV197G01AGTLI_CFOT_CFPN	-1.0135356	-2.3525115	-0.4025115	.	.	.	.	.	0	.	0	.	0	.	0.275	0.4	0	0	0.31	0	0	12346.64	112	-4	4.6165	0	40	63	30	13	52	29	13	16	1.5	.	.	.	0	0	0	0	0	0	0	0	0.02	0.02	0
jgi|SerlaS7_3_2|191415|estExt_fgenesh1_kg.C_370010	-1.01382	3.9439645	-0.2200355	.	.	.	.	.	0	.	0	.	0	.	0.975	0.719	0	0	0.56	0	0	9447.68	86	0	6.2228	4	30	49	15	6	43	20	10	10	0.9	.	.	.	0	0	0	0	0	0	0	0	0.02	0.02	0
jgi|SerlaS7_3_2|24460|gw1.7.1044.1	-1.01382	3.277767	-0.520233	.	.	.	.	.	0	.	0	.	0	.	0.986	0.647	0	0	0.24	0	0	14488.21	133	2	8.4079	2	53	75	43	13	67	34	18	16	1.028571429	.	.	.	0	0	0	0	0	0	0	0	0.01	0.01	0
jgi|SerlaS7_3_2|187781|estExt_fgenesh1_kg.C_140150	-1.0148137	0.7363465	-0.5776535	.	.	.	.	.	0	.	0	.	0	.	0.662	0.557	0	0	0.35	0	0	9939.25	91	-1	6.0558	0	33	50	26	10	49	21	11	10	0.434782609	.	.	.	0	0	0	0	0	0	0	0	0	0	0
jgi|SerlaS7_3_2|150216|fgenesh1_pg.3_#_41	-1.0171226	-2.9678065	-0.5018065	.	.	.	.	.	0	.	0	.	0	.	0.48	0.109	0	0	0.31	0	0	21256.13	193	28.5	12.1032	3	70	102	37	14	94	63	47	16	0.62	.	.	.	0	0	0	0	0	0	0	0	0	0	0
jgi|SerlaS7_3_2|157585|fgenesh1_pg.603_#_1	-1.0197666	1.128687	-0.077313	.	.	.	unaffected_pathogenicity	PHI:725	0	.	0	.	0	.	0.664	0.537	0	0	0.33	0	0	15637.45	141	-8	4.4177	2	46	72	39	23	78	36	15	21	1.344827586	.	.	.	0	0	0	0	0	0	0	0	0.17	0.19	0
jgi|SerlaS7_3_2|187627|estExt_fgenesh1_kg.C_130481	-1.0218923	3.838279	-0.793721	.	.	.	.	.	0	.	0	.	0	.	0.987	0.785	0	0	0.15	0	0	7272.17	68	0	6.4672	2	24	39	21	7	37	16	9	7	0.588235294	.	.	.	0	0	0	0	0	0	0	0	0.98	0.98	0
jgi|SerlaS7_3_2|190543|estExt_fgenesh1_kg.C_250015	-1.0243709	4.0137655	-0.6782345	.	.	.	.	.	0	.	0	.	0	.	0.992	0.79	0	0	0.74	0	0	9647.03	89	2	7.2629	4	32	48	25	10	48	16	10	6	1.6	.	.	.	0	0	0	0	0	0	0	0	0.68	6.52	0
jgi|SerlaS7_3_2|175361|estExt_fgenesh1_kg.C_20824	-1.0245188	-5.412584	-0.508584	.	.	.	reduced_virulence	PHI:316,PHI:4606	0	.	0	.	0	.	0	0.016	0	0	0.62	0	0	64207.05	604	7	7.3778	6	241	367	182	61	319	143	79	64	0.866197183	.	.	.	0	0	0	0	0	0	0	0	0	0.01	0
jgi|SerlaS7_3_2|18171|gw1.2.318.1	-1.0255686	5.498558	0.242558	.	.	.	.	.	0	.	0	.	0	.	1	0.876	0	0	0.58	0	0	7548.86	66	7	9.6008	4	17	33	17	8	36	21	15	6	1	.	.	.	0	0	0	0	0	0	0	0	0	0	0
jgi|SerlaS7_3_2|169632|estExt_fgenesh1_pm.C_90106	-1.0276634	-6.4595425	-0.5195425	.	.	.	.	.	0	.	0	.	0	.	0	0.01	0	0	0.08	0	0	77900.75	718	2	6.6144	7	237	385	248	76	398	157	87	70	0.867924528	.	.	.	0	0	0	0	0	0	0	0	0	0.02	0
jgi|SerlaS7_3_2|176613|estExt_fgenesh1_kg.C_30748	-1.0281675	-5.0982815	-0.5202815	.	.	.	.	.	0	.	0	.	0	.	0.053	0.184	0	0	0.49	0	0	7174.22	66	4	8.5492	2	25	35	19	9	36	10	8	2	1.071428571	.	.	.	0	0	0	0	0	0	0	0	0.42	0.42	0
jgi|SerlaS7_3_2|73260|Genemark.5397_g	-1.0298216	3.343644	-0.394356	.	.	.	.	.	0	.	0	.	0	.	0.984	0.639	0	0	0.78	0	0	5912.85	53	2.5	9.6269	0	11	28	17	6	31	9	6	3	1.538461538	.	.	.	0	0	0	0	0	0	0	0	0.04	0.04	0
jgi|SerlaS7_3_2|181808|estExt_fgenesh1_kg.C_70708	-1.0325191	-4.492065	-0.502065	.	.	.	.	.	0	.	0	.	0	.	0	0.335	0	0	0.06	0	0	43574.85	400	-1	6.2452	12	124	212	130	32	228	94	48	46	1.058139535	.	.	.	0	0	0	0	0	0	0	0	2.18	2.31	0
jgi|SerlaS7_3_2|183234|estExt_fgenesh1_kg.C_80797	-1.0331028	-2.830709	3.055291	.	.	.	.	.	0	.	0	.	0	.	0	0.019	1	1	0.26	0	0	34294.88	319	-5	5.5248	4	127	190	90	31	152	66	33	33	0.640625	.	.	.	1	0	0	0	0	0	0	0	0	0	0
jgi|SerlaS7_3_2|177243|estExt_fgenesh1_kg.C_40616	-1.0338553	1.3669915	-2.8990085	.	.	.	.	.	0	.	0	.	0	.	0.949	0.762	0	0	0.33	1	0	22385.31	210	5	9.3823	1	78	118	69	23	126	48	27	21	0.646153846	.	.	.	0	0	0	0	0	0	0	1	0	22.06	0
jgi|SerlaS7_3_2|59025|e_gw1.11.1145.1	-1.0339599	-3.4891355	-0.2671355	.	.	.	.	.	0	.	0	.	0	PL36_1,PL14_3,PL14,PL14_4,PL36_2,PL14_2,PL14_1,PL14_5,PL36	0.021	0.442	0	0	0.7	0	0	30132.59	282	-9.5	4.3576	4	104	168	74	33	166	49	20	29	0.831168831	.	.	.	0	0	0	0	0	0	0	0	0	0.01	0
jgi|SerlaS7_3_2|188982|estExt_fgenesh1_kg.C_170110	-1.0339599	-4.6489535	-0.2569535	.	.	.	.	.	0	.	0	.	0	.	0.002	0.266	0	0	0.76	0	0	30831.41	285	-7	4.6438	2	107	177	83	46	164	42	19	23	1.047619048	.	.	.	0	0	0	0	0	0	0	0	0	4.45	0
jgi|SerlaS7_3_2|179867|estExt_fgenesh1_kg.C_60325	-1.0339656	-10.0259505	-4.4999505	.	.	.	.	.	0	.	0	.	0	.	0	0.079	0	1	0.15	0	1	59466.91	540	-18	4.7175	11	187	303	141	59	276	125	57	68	0.913793103	1	0	0	1	1	1	1	1	1	1	2	16.79	39.95	0.739130435
jgi|SerlaS7_3_2|191356|estExt_fgenesh1_kg.C_350040	-1.0342491	-5.6631525	-0.7971525	.	.	.	.	.	0	.	0	.	0	.	0.004	0.185	0	0	0.49	0	0	9414.89	85	6.5	11.4051	1	31	47	23	12	51	14	11	3	0.48	.	.	.	0	0	0	0	0	0	0	0	0.1	0.18	0
jgi|SerlaS7_3_2|42377|gw1.2.2062.1	-1.0367177	4.546791	-0.181209	.	.	.	.	.	0	.	0	.	0	.	0.981	0.807	0	0	0.55	0	0	8738.04	81	0	6.4394	2	26	43	30	8	49	15	8	7	1.157894737	.	.	.	0	0	0	0	0	0	0	0	0.02	0.02	0
jgi|SerlaS7_3_2|183503|estExt_fgenesh1_kg.C_81084	-1.0372949	3.4788735	-0.3311265	.	.	.	.	.	0	.	0	.	0	.	0.997	0.638	0	0	0.48	0	0	7347.46	69	0.5	6.6881	4	24	42	19	3	37	14	8	6	0.588235294	.	.	.	0	0	0	0	0	0	0	0	0	0	0
jgi|SerlaS7_3_2|190764|estExt_fgenesh1_kg.C_280014	-1.037886	-1.2098685	0.1641315	.	.	.	.	.	0	.	0	.	0	.	0.263	0.508	0	0	0.59	0	0	7042.97	64	1.5	7.2417	2	26	35	18	9	33	13	8	5	1.166666667	.	.	.	0	0	0	0	0	0	0	0	0.03	0.03	0
jgi|SerlaS7_3_2|38065|gw1.6.2140.1	-1.0417662	6.582952	3.660952	.	.	.	.	.	0	.	0	.	0	.	0.847	0.64	1	1	0.65	0	0	13356.51	124	4.5	8.7821	3	43	71	41	13	75	20	13	7	0.967741935	.	.	.	0	0	0	0	0	0	0	0	0.19	0.2	0
jgi|SerlaS7_3_2|141589|fgenesh1_kg.11_#_613_#_5_128_CFOT_CFPN	-1.0444411	4.0353665	-0.8666335	.	.	.	lethal,increased_virulence_(hypervirulence),reduced_virulence,unaffected_pathogenicity,loss_of_pathogenicity	PHI:269,PHI:2054,PHI:317,PHI:1119,PHI:787,PHI:3280,PHI:7134,PHI:3832,PHI:808,PHI:62,PHI:8035,PHI:3835,PHI:6950,PHI:270,PHI:3834,PHI:471,PHI:8036,PHI:3833,PHI:3623,PHI:449,PHI:8752,PHI:4736,PHI:3478,PHI:1061,PHI:861,PHI:7133,PHI:3279,PHI:780,PHI:1036,PHI:339,PHI:6703,PHI:3831,PHI:2052	0	.	0	.	0	.	0.998	0.819	0	0	0.05	0	0	21185.37	191	-1.5	5.7304	7	52	104	59	19	108	48	24	24	1.135135135	.	.	.	0	0	0	0	0	0	0	0	0.13	0.14	0
jgi|SerlaS7_3_2|146126|fgenesh1_kg.22_#_12_#_7032_1_CFOT_CFPN	-1.0444411	4.1640975	-0.6719025	.	.	.	.	.	0	.	0	.	0	.	0.994	0.812	0	0	0.47	0	0	13312.93	119	-2	6.0418	4	33	66	31	19	68	26	14	12	0.866666667	.	.	.	0	0	0	0	0	0	0	0	0	0	0
jgi|SerlaS7_3_2|183406|estExt_fgenesh1_kg.C_80979	-1.0444411	3.8798025	-0.6021975	.	.	.	.	.	0	.	0	.	0	.	0.918	0.829	0	0	0.27	0	0	12806.51	117	1	6.7435	3	37	64	31	13	65	26	15	11	0.666666667	.	.	.	0	0	0	0	0	0	0	0	0	0	0
jgi|SerlaS7_3_2|186726|estExt_fgenesh1_kg.C_120491	-1.0455358	-6.351255	-0.501255	.	.	.	.	.	0	.	0	.	0	.	0	0.025	0	0	0.25	0	0	43220.34	409	-14	4.5993	8	152	244	143	28	237	88	39	49	0.755102041	.	.	.	0	0	0	0	0	0	0	0	0	0.08	0
jgi|SerlaS7_3_2|80301|Genemark.12438_g	-1.0463283	-3.187854	2.686146	.	.	.	.	.	0	.	0	.	0	.	0	0.021	1	1	0.67	0	0	17399.83	167	14	9.5309	6	69	113	35	22	92	23	22	1	0.288461538	.	.	.	0	1	0	0	0	0	0	0	0.05	0.05	0
jgi|SerlaS7_3_2|174773|estExt_fgenesh1_kg.C_20202	-1.046542	3.470517	-0.507483	.	.	.	.	.	0	.	0	.	0	.	0.99	0.673	0	0	0.49	0	0	12001.44	109	5.5	9.1552	4	39	65	23	7	50	24	15	9	1.086956522	.	.	.	0	0	0	0	0	0	0	0	0	0	0
jgi|SerlaS7_3_2|178459|estExt_fgenesh1_kg.C_50125	-1.0481474	-0.9160875	-0.3100875	.	.	.	.	.	0	.	0	.	0	.	0.157	0.742	0	0	0.24	0	0	11845.52	108	-2	5.0751	6	40	60	26	6	55	25	12	13	0.823529412	.	.	.	0	0	0	0	0	0	0	0	5.68	5.68	0
jgi|SerlaS7_3_2|35380|gw1.11.1159.1	-1.0490856	3.8213935	-0.1986065	.	.	.	.	.	0	.	0	.	0	PL14_3,PL14,PL14_4,PL36_2,PL14_2,PL14_1,PL14_5,PL36	0.867	0.803	0	0	0.57	0	0	22157.71	203	-1.5	5.6644	5	75	118	49	32	119	40	20	20	0.905660377	.	.	.	0	0	0	0	0	0	0	0	0.01	0.16	0
jgi|SerlaS7_3_2|156752|fgenesh1_pg.25_#_6	-1.0505613	-3.1034765	2.1285235	.	.	.	.	.	0	.	0	.	0	.	0	0.128	1	1	0	1	0	49048.98	439	15	8.6445	8	127	215	124	44	218	124	74	50	1.117647059	.	.	.	1	0	1	0	1	0	1	0	14.47	14.55	0
jgi|SerlaS7_3_2|181107|estExt_fgenesh1_kg.C_61634	-1.0506958	4.0232765	-0.5367235	.	.	.	.	.	0	.	0	.	0	.	0.959	0.801	0	0	0.44	0	0	12036.33	112	1.5	7.3176	0	39	71	25	8	52	25	14	11	0.846153846	.	.	.	0	0	0	0	0	0	0	0	0	0	0
jgi|SerlaS7_3_2|183632|estExt_fgenesh1_kg.C_81221	-1.0513705	0.114494	-0.551506	.	.	.	.	.	0	.	0	.	0	.	0.492	0.619	0	0	0.17	0	0	26077.02	241	1.5	7.1887	4	72	129	74	22	144	53	28	25	0.852459016	.	.	.	0	0	0	0	0	0	0	0	0.02	0.03	0
jgi|SerlaS7_3_2|49488|e_gw1.4.1910.1	-1.0515069	7.2971015	4.2971015	.	.	.	.	.	0	.	0	.	0	.	0.999	0.501	1	1	0.43	0	0	9880.26	91	8.5	11.9503	1	34	52	29	8	51	26	18	8	0.37037037	1	0	0	1	1	0	1	0	1	0	1	20.85	20.85	0.826086957
jgi|SerlaS7_3_2|191001|estExt_fgenesh1_kg.C_300050	-1.0521754	2.660242	-0.513758	.	.	.	.	.	0	.	0	.	0	.	0.963	0.566	0	0	0.16	0	0	21148.27	200	-1.5	5.7096	3	71	118	65	16	120	44	22	22	0.678571429	.	.	.	0	0	0	0	0	0	0	0	0	0.03	0
jgi|SerlaS7_3_2|70553|Genemark.2690_g	-1.0527263	0.741572	-0.542428	.	.	.	.	.	0	.	0	.	0	.	0.645	0.569	0	0	0.15	0	0	18959.34	169	-3	5.2204	0	45	93	48	22	93	41	20	21	0.897435897	.	.	.	0	0	0	0	0	0	0	0	0	0.07	0
jgi|SerlaS7_3_2|179205|estExt_fgenesh1_kg.C_50933	-1.0527263	-3.3495265	-0.5895265	.	.	.	.	.	0	.	0	.	0	.	0.041	0.499	0	0	0.28	0	0	33804.73	313	7.5	9.7114	0	96	170	96	33	178	74	42	32	1.040540541	.	.	.	0	0	0	0	0	0	0	0	0.01	0.04	0
jgi|SerlaS7_3_2|143102|fgenesh1_kg.13_#_176_#_2618_1_CFOT_CFPN	-1.0540062	4.9074385	-0.5645615	.	.	.	.	.	0	.	0	.	0	.	0.997	0.915	0	0	0.45	0	0	14127.61	131	8.5	9.896	4	44	70	47	12	81	27	18	9	1.2	.	.	.	0	0	0	0	0	0	0	0	0.03	0.05	0
jgi|SerlaS7_3_2|47612|e_gw1.3.1239.1	-1.0540062	5.3229095	-0.2030905	.	.	.	.	.	0	.	0	.	0	.	0.997	0.924	0	0	0.7	0	0	16492.13	148	9.5	8.8597	8	49	80	43	23	88	30	21	9	1.35483871	.	.	.	0	0	0	0	0	0	0	0	0.01	8.1	0
jgi|SerlaS7_3_2|155939|fgenesh1_pg.16_#_104	-1.0550035	-0.666276	4.547724	.	.	.	.	.	0	.	0	.	0	.	0.009	0.122	1	1	0.11	0	0	31749.14	276	-5.5	5.3591	4	72	129	83	42	154	71	35	36	1.4	.	.	.	1	1	1	0	1	1	0	0	0	0.01	0
jgi|SerlaS7_3_2|173381|estExt_fgenesh1_pm.C_680002	-1.0560207	5.259838	-0.152162	.	.	.	.	.	0	.	0	.	0	.	1	0.902	0	0	0.49	0	0	8760.97	80	9	10.5656	4	28	48	20	7	38	20	15	5	1.785714286	.	.	.	0	0	0	0	0	0	0	0	0.06	0.06	0
jgi|SerlaS7_3_2|175087|estExt_fgenesh1_kg.C_20533	-1.0575058	6.1242075	2.9622075	.	.	.	.	.	0	.	0	.	0	.	0.899	0.628	1	1	0.08	0	0	17717.08	160	-3.5	4.7591	0	47	86	54	16	88	37	17	20	0.971428571	.	.	.	0	1	0	0	0	1	0	0	0.07	0.07	0
jgi|SerlaS7_3_2|174841|estExt_fgenesh1_kg.C_20278	-1.0595616	-3.827115	-6.725115	.	.	.	.	.	0	.	0	.	0	.	1	0.483	0	1	0.56	0	1	7754.31	75	5.5	10.8355	3	32	41	29	4	53	12	9	3	0.85	.	.	.	1	0	0	0	0	0	2	1	32.52	32.52	0.782608696
jgi|SerlaS7_3_2|152583|fgenesh1_pg.7_#_107	-1.0598409	2.331613	-0.554387	.	.	.	.	.	0	.	0	.	0	.	0.799	0.682	0	0	0.22	0	0	23395.72	211	-0.5	6.2411	2	61	113	68	27	122	47	24	23	1.130434783	.	.	.	0	0	0	0	0	0	0	0	0	0.11	0
jgi|SerlaS7_3_2|80393|Genemark.12530_g	-1.0598431	4.378664	3.586664	.	.	.	.	.	0	.	0	.	0	.	0.821	0.311	1	1	0.45	0	0	6517.34	61	-8	3.5268	3	22	35	20	2	33	12	2	10	0.769230769	.	.	.	0	0	0	0	0	0	0	0	0	0	0
jgi|SerlaS7_3_2|91470|estExt_Genewise1.C_80819	-1.0599275	-2.055963	-0.505963	.	.	.	reduced_virulence,unaffected_pathogenicity	PHI:3386,PHI:2839	0	.	0	.	0	.	0.028	0.547	0	0	0.25	0	0	37964.34	348	-0.5	6.363	2	103	190	108	36	196	86	44	42	1.197368421	.	.	.	0	0	0	0	0	0	0	0	0.03	0.05	0
jgi|SerlaS7_3_2|188556|estExt_fgenesh1_kg.C_150564	-1.0599275	2.8178175	-0.5061825	.	.	.	.	.	0	.	0	.	0	.	0.953	0.601	0	0	0.16	0	0	26981.88	251	-1.5	5.78	3	79	135	94	18	142	56	28	28	1	.	.	.	0	0	0	0	0	0	0	0	0	0.01	0
jgi|SerlaS7_3_2|82854|estExt_Genewise1.C_11797	-1.0599275	-6.2441565	-0.5021565	.	.	.	.	.	0	.	0	.	0	.	0	0.043	0	0	0.08	0	0	36053.93	323	-11.5	4.7254	5	88	170	91	42	188	83	38	45	0.849315068	.	.	.	0	0	0	0	0	0	0	0	0	0	0
jgi|SerlaS7_3_2|75029|Genemark.7166_g	-1.060282	-3.661523	2.182477	.	.	.	.	.	0	.	0	.	0	.	0.005	0.021	1	1	0.62	1	0	19187.5	183	20.5	12.219	2	81	108	42	22	90	40	34	6	0.433962264	.	.	.	1	1	1	0	1	0	1	0	0.14	0.14	0
jgi|SerlaS7_3_2|69972|Genemark.2109_g	-1.0640681	-5.994672	-0.510672	.	.	.	.	.	0	.	0	.	0	.	0.015	0.071	0	0	0.1	0	0	32502.45	293	22	10.4109	8	83	165	64	25	157	77	52	25	0.620689655	.	.	.	0	0	0	0	0	0	0	0	0	0	0
jgi|SerlaS7_3_2|186433|estExt_fgenesh1_kg.C_120180	-1.0650934	-3.1349065	-0.3989065	.	.	.	.	.	0	.	0	.	0	.	0.274	0.27	0	0	0.46	0	0	6845.58	64	7.5	10.7852	1	28	36	12	7	25	18	14	4	0.933333333	.	.	.	0	0	0	0	0	0	0	0	0	0	0
jgi|SerlaS7_3_2|192143|estExt_fgenesh1_kg.C_720002	-1.0659077	5.47507	0.09307	.	.	.	.	.	0	.	0	.	0	.	1	0.897	0	0	0.48	0	0	12961.55	120	-2	4.853	9	47	72	20	7	59	26	12	14	0.888888889	.	.	.	0	0	0	0	0	0	0	0	0.02	0.02	0
jgi|SerlaS7_3_2|190646|estExt_fgenesh1_kg.C_260095	-1.0663126	-6.185591	-0.503591	.	.	.	.	.	0	.	0	.	0	.	0	0.053	0	0	0.02	0	0	59864.81	558	-3	6.0527	2	176	294	204	36	312	142	72	70	0.8671875	.	.	.	0	0	0	0	0	0	0	0	0	0.01	0
jgi|SerlaS7_3_2|175801|estExt_fgenesh1_kg.C_21294	-1.0676469	-3.4652065	-0.4992065	.	.	.	reduced_virulence,unaffected_pathogenicity	PHI:9444,PHI:3947	0	.	0	.	0	.	0.017	0.322	0	0	0.28	0	0	33445.3	307	-5	5.0303	3	86	166	99	29	175	67	32	35	1.169230769	.	.	.	0	0	0	0	0	0	0	0	0	0.02	0
jgi|SerlaS7_3_2|142632|fgenesh1_kg.12_#_694_#_0_0_FUV197G01AQ6KY_CFOT_CFPN	-1.0677633	3.9482755	3.7742755	.	.	.	.	.	0	.	0	.	0	.	0.651	0.378	1	1	0.46	0	0	7560.58	70	6.5	10.6096	2	27	40	17	9	38	16	12	4	0.722222222	.	.	.	1	1	0	0	0	0	0	0	0.12	0.12	0
jgi|SerlaS7_3_2|132746|fgenesh1_kg.4_#_1100_#_164_10_CFOT_CFPN	-1.0679144	3.859174	-0.502826	.	.	.	.	.	0	.	0	.	0	.	0.992	0.735	0	0	0.23	0	0	13043.69	122	0.5	7.0147	0	42	68	29	10	61	31	16	15	1.038461538	.	.	.	0	0	0	0	0	0	0	0	0	0	0
jgi|SerlaS7_3_2|176596|estExt_fgenesh1_kg.C_30728	-1.0693477	-3.091505	-0.523505	.	.	.	.	.	0	.	0	.	0	.	0.048	0.524	0	0	0.57	0	0	33813.61	316	9.5	9.2562	3	104	180	98	31	181	76	45	31	0.791208791	.	.	.	0	0	0	0	0	0	0	0	0.18	0.19	0
jgi|SerlaS7_3_2|81772|Genemark.13909_g	-1.0709194	4.854068	-0.017932	.	.	.	.	.	0	.	0	.	0	.	0.995	0.817	0	0	0.55	0	0	5999.73	54	2.5	8.2774	3	22	31	11	5	27	13	8	5	0.846153846	.	.	.	0	0	0	0	0	0	0	0	0	0	0
jgi|SerlaS7_3_2|113744|estExt_Genewise1Plus.C_130146	-1.0712352	-3.6959725	2.2500275	.	.	.	.	.	0	.	0	.	0	.	0	0.009	1	1	0.18	1	0	101488.53	935	10	7.515	4	317	531	263	98	485	203	112	91	1.010152284	1	0	0	1	0	1	1	1	1	1	1	10.75	34.38	0
jgi|SerlaS7_3_2|190617|estExt_fgenesh1_kg.C_260066	-1.0717745	-3.142505	-0.538505	.	.	.	.	.	0	.	0	.	0	.	0.006	0.56	0	0	0.31	0	0	36918.5	339	6	8.6806	1	111	194	96	39	184	82	46	36	0.914634146	.	.	.	0	0	0	0	0	0	0	0	0.01	0.03	0
jgi|SerlaS7_3_2|179800|estExt_fgenesh1_kg.C_60256	-1.0721033	-5.4710895	-0.5510895	.	.	.	.	.	0	.	0	.	0	.	0.001	0.179	0	0	0.05	0	0	38688.55	365	-4	5.815	6	140	208	116	28	199	93	47	46	0.635416667	.	.	.	0	0	0	0	0	0	0	0	0.01	0.01	0
jgi|SerlaS7_3_2|26007|gw1.19.265.1	-1.0731429	3.2913925	0.4953925	.	.	.	.	.	0	.	0	.	0	.	0.738	0.728	0	0	0.46	0	0	8396.4	71	0.5	7.0049	0	19	35	13	12	31	21	11	10	2.7	.	.	.	0	0	0	0	0	0	0	0	0.03	0.03	0
jgi|SerlaS7_3_2|94359|estExt_Genewise1.C_110705	-1.0763048	-2.687358	3.258642	.	.	.	.	.	0	.	0	.	0	.	0	0.009	1	1	0.11	0	0	136927.37	1241	-18	5.6301	8	384	661	378	158	685	305	153	152	1.042307692	.	.	.	1	0	0	0	1	1	0	0	0.32	0.33	0
jgi|SerlaS7_3_2|171437|estExt_fgenesh1_pm.C_150157	-1.0773351	-1.096534	-0.112534	.	.	.	.	.	0	.	0	.	0	.	0.429	0.407	0	0	0.14	0	0	6527.26	58	-3	4.8155	0	14	32	17	8	31	15	7	8	0.846153846	.	.	.	0	0	0	0	0	0	0	0	0	0	0
jgi|SerlaS7_3_2|66986|e_gw1.70.14.1	-1.0777158	1.499175	-0.504825	.	.	.	.	.	0	.	0	.	0	.	0.982	0.352	0	0	0.33	0	0	13536.76	125	-7	4.4368	1	31	65	51	6	73	33	14	19	0.84	.	.	.	0	0	0	0	0	0	0	0	0.31	0.31	0
jgi|SerlaS7_3_2|168432|estExt_fgenesh1_pm.C_70205	-1.0787393	-10.344659	-4.416659	.	.	.	.	.	0	.	0	.	0	.	0	0.012	0	1	0.69	0	1	40503.26	395	0.5	6.6072	1	188	283	83	34	202	58	31	27	0.47107438	0	0	0	1	1	1	1	1	1	1	2	20.49	43.15	0.739130435
jgi|SerlaS7_3_2|15844|gw1.96.3.1	-1.0804125	1.4139525	-0.1220475	.	.	.	.	.	0	.	0	.	0	.	0.868	0.388	0	0	0.3	0	0	16422.27	149	-7.5	4.5759	1	38	84	50	12	74	45	20	25	1.037037037	.	.	.	0	0	0	0	0	0	0	0	0	0.05	0
jgi|SerlaS7_3_2|157336|fgenesh1_pg.54_#_4	-1.080451	-5.6122505	-0.4942505	.	.	.	.	.	0	.	0	.	0	.	0	0.147	0	0	0.21	0	0	40627.25	366	-5	6.0033	7	114	194	114	51	203	88	46	42	0.972222222	.	.	.	0	0	0	0	0	0	0	0	0.01	0.07	0
jgi|SerlaS7_3_2|190547|estExt_fgenesh1_kg.C_250021	-1.0812603	-3.5721115	-0.5061115	.	.	.	.	.	0	.	0	.	0	CE10	0.042	0.447	0	0	0.21	0	0	33255.23	304	2	7.22	6	92	164	102	34	189	66	35	31	0.884615385	.	.	.	0	0	0	0	0	0	0	0	0.01	0.02	0
jgi|SerlaS7_3_2|168650|estExt_fgenesh1_pm.C_70437	-1.0821079	-1.1069225	-0.5189225	.	.	.	lethal,increased_virulence_(hypervirulence),reduced_virulence,unaffected_pathogenicity,loss_of_pathogenicity	PHI:3866,PHI:7511,PHI:9460,PHI:4077,PHI:2247,PHI:2844,PHI:8927,PHI:784,PHI:2837,PHI:7485,PHI:2835,PHI:2022,PHI:685,PHI:7696,PHI:5271,PHI:2802,PHI:59,PHI:5440,PHI:2312	0	.	0	.	0	.	0.502	0.4	0	0	0.14	0	0	29134.1	271	-4.5	5.1754	1	89	152	96	27	162	64	31	33	0.736111111	.	.	.	0	0	0	0	0	0	0	0	0.02	0.22	0
jgi|SerlaS7_3_2|186489|estExt_fgenesh1_kg.C_120239	-1.0821131	-6.3167	-0.5087	.	.	.	.	.	0	.	0	.	0	.	0	0.032	0	0	0.05	0	0	59796.9	554	-0.5	6.4137	6	172	289	211	27	305	147	75	72	0.975206612	.	.	.	0	0	0	0	0	0	0	0	0	0.01	0
jgi|SerlaS7_3_2|179399|estExt_fgenesh1_kg.C_51141	-1.0832158	1.7241775	3.0741775	.	.	.	.	.	0	.	0	.	0	.	0.327	0.448	1	1	0.39	0	0	5931.03	55	4	9.9527	1	17	29	20	5	33	9	7	2	1.071428571	.	.	.	0	0	0	0	0	1	0	0	0.38	0.38	0
jgi|SerlaS7_3_2|138257|fgenesh1_kg.8_#_405_#_0_0_FUV197G02IEWAA_CFOT_CFPN	-1.0839336	-10.795148	-6.283148	.	.	.	.	.	0	.	0	.	0	.	0	0.248	0	1	0.36	0	1	13394.98	129	3.5	8.7152	3	53	68	47	11	88	10	7	3	0.96875	.	.	.	1	1	0	0	0	0	4	4	40.59	83.74	0.916666667
jgi|SerlaS7_3_2|38082|gw1.5.1974.1	-1.084914	-3.956682	0.153318	.	.	.	.	.	0	.	0	.	0	.	0.025	0.29	0	0	0.62	0	0	12320.2	115	-3.5	4.5146	3	43	68	38	11	70	16	7	9	0.678571429	.	.	.	0	0	0	0	0	0	0	0	0.01	0.02	0
jgi|SerlaS7_3_2|180088|estExt_fgenesh1_kg.C_60553	-1.0857668	-3.5765455	-0.5345455	.	.	.	lethal,increased_virulence_(hypervirulence),reduced_virulence,unaffected_pathogenicity,loss_of_pathogenicity	PHI:2835,PHI:9460,PHI:2022,PHI:4077,PHI:6957,PHI:2844,PHI:7696,PHI:685,PHI:2269,PHI:5271,PHI:2802,PHI:2837,PHI:59,PHI:7485,PHI:5440,PHI:2312	0	.	0	.	0	.	0.1	0.393	0	0	0.05	0	0	31740.16	289	0	6.4975	3	95	159	92	31	165	72	37	35	0.788732394	.	.	.	0	0	0	0	0	0	0	0	0.03	0.05	0
jgi|SerlaS7_3_2|74673|Genemark.6810_g	-1.0863844	-1.9510825	-0.5350825	.	.	.	.	.	0	.	0	.	0	.	0.11	0.654	0	0	0.71	0	0	31719.78	294	8.5	9.6034	0	108	165	90	34	156	63	37	26	1.073529412	.	.	.	0	0	0	0	0	0	0	0	0	0	0
jgi|SerlaS7_3_2|72355|Genemark.4492_g	-1.0867982	4.9306905	-0.3613095	.	.	.	.	.	0	.	0	.	0	.	0.992	0.89	0	0	0.6	0	0	11435.99	104	4	7.8381	3	38	54	28	17	61	23	15	8	0.862068966	.	.	.	0	0	0	0	0	0	0	0	11.07	11.07	0
jgi|SerlaS7_3_2|116365|estExt_Genewise1Plus.C_220013	-1.0872502	-0.5376885	-0.5076885	.	.	.	.	.	0	.	0	.	0	.	0.519	0.476	0	0	0.11	0	0	24210.36	220	-5.5	5.2539	2	70	119	70	28	129	53	26	27	0.637931034	.	.	.	0	0	0	0	0	0	0	0	0.64	0.7	0
jgi|SerlaS7_3_2|48080|e_gw1.3.439.1	-1.0872502	-5.183069	-0.449069	.	.	.	.	.	0	.	0	.	0	.	0	0.211	0	0	0.07	0	0	41055.5	374	-4.5	5.9737	5	116	201	109	44	204	95	49	46	0.975	.	.	.	0	0	0	0	0	0	0	0	0.33	0.34	0
jgi|SerlaS7_3_2|99070|estExt_Genewise1.C_290029	-1.0872502	4.3810485	-0.5189515	.	.	.	reduced_virulence	PHI:6093	0	.	0	.	0	.	0.952	0.698	0	0	0.14	0	0	23491.73	213	-3.5	5.7642	3	61	116	66	24	117	51	26	25	0.880952381	.	.	.	0	0	0	0	0	0	0	0	0	0.02	0
jgi|SerlaS7_3_2|184963|estExt_fgenesh1_kg.C_100443	-1.0872502	2.6043225	-0.5276775	.	.	.	.	.	0	.	0	.	0	.	0.776	0.746	0	0	0.39	0	0	18658.3	168	-1.5	6.1308	1	47	89	47	23	94	38	20	18	1	.	.	.	0	0	0	0	0	0	0	0	0.02	0.02	0
jgi|SerlaS7_3_2|47865|e_gw1.3.676.1	-1.0872502	3.530032	-0.531968	.	.	.	.	.	0	.	0	.	0	.	0.984	0.693	0	0	0.3	0	0	11967.63	105	1	7.591	4	33	57	30	10	56	27	14	13	0.916666667	.	.	.	0	0	0	0	0	0	0	0	0	0	0
jgi|SerlaS7_3_2|93871|estExt_Genewise1.C_110143	-1.0879943	-6.3472655	-0.5092655	.	.	.	.	.	0	.	0	.	0	.	0	0.027	0	0	0.04	0	0	126774.73	1164	17.5	7.5214	26	422	673	299	102	559	299	167	132	0.803418803	.	.	.	0	0	0	0	0	0	0	0	0	0.02	0
jgi|SerlaS7_3_2|160204|estExt_fgenesh1_pg.C_60464	-1.0885985	-9.529706	-5.497706	.	.	.	.	.	0	.	0	.	0	.	0.052	0.276	0	1	0.48	0	1	19912.33	186	8	9.5011	5	71	106	72	27	131	15	12	3	0.956521739	1	0	0	1	1	1	1	0	0	4	4	28.09	96.8	0.913043478
jgi|SerlaS7_3_2|179873|estExt_fgenesh1_kg.C_60331	-1.0892535	-9.7853295	-4.7333295	.	.	.	.	.	0	.	0	.	0	.	0.003	0.155	0	1	0.22	0	1	33029.21	302	-8	4.773	7	100	172	81	34	161	67	31	36	0.966666667	1	0	0	1	1	1	1	0	1	1	2	20.69	43.02	1
jgi|SerlaS7_3_2|179337|estExt_fgenesh1_kg.C_51076	-1.0902846	0.049865	-0.316135	.	.	.	.	.	0	.	0	.	0	.	0.536	0.525	0	0	0.55	0	0	7826.86	70	4	8.3019	3	24	37	20	10	38	12	9	3	1.071428571	.	.	.	0	0	0	0	0	0	0	0	0.1	0.1	0
jgi|SerlaS7_3_2|175364|estExt_fgenesh1_kg.C_20827	-1.0903556	-4.7673365	-1.1493365	.	.	.	.	.	0	.	0	.	0	.	0.179	0.218	0	0	0.47	0	0	9182.63	85	5.5	9.3595	3	31	49	28	9	48	15	11	4	1.25	.	.	.	0	0	0	0	0	0	0	0	0.2	1.34	0
jgi|SerlaS7_3_2|52113|e_gw1.6.928.1	-1.0913587	-1.0763245	3.8856755	.	.	.	.	.	0	.	0	.	0	.	0.124	0.049	1	1	0.5	0	0	8451.56	79	-9	3.5645	1	23	52	30	6	47	15	3	12	0.888888889	.	.	.	1	0	0	0	0	0	0	0	0.01	0.01	0
jgi|SerlaS7_3_2|133886|fgenesh1_kg.5_#_463_#_0_0_FUV197G02IK7W3_CFOT_CFPN	-1.0914528	5.023858	0.067858	.	.	.	.	.	0	.	0	.	0	.	0.999	0.827	0	0	0.61	0	0	6150.23	58	-0.5	5.6357	3	19	31	19	5	38	12	6	6	0.933333333	.	.	.	0	0	0	0	0	0	0	0	1.38	1.38	0
jgi|SerlaS7_3_2|73681|Genemark.5818_g	-1.0924522	-1.559714	-0.521714	.	.	.	.	.	0	.	0	.	0	.	0.733	0.094	0	0	0.55	0	0	10513.84	98	3.5	8.1501	4	37	60	25	5	49	17	11	6	0.206896552	.	.	.	0	0	0	0	0	0	0	0	0	0	0
jgi|SerlaS7_3_2|173986|estExt_fgenesh1_kg.C_10470	-1.0936201	2.0114145	-0.5085855	.	.	.	.	.	0	.	0	.	0	.	0.82	0.6	0	0	0.22	0	0	22779.13	208	-4.5	4.8964	2	65	109	68	21	120	49	23	26	1.11627907	.	.	.	0	0	0	0	0	0	0	0	0.04	0.06	0
jgi|SerlaS7_3_2|175491|estExt_fgenesh1_kg.C_20965	-1.0956879	-2.456603	-0.498603	.	.	.	reduced_virulence,unaffected_pathogenicity	PHI:9444,PHI:7768,PHI:419	0	.	0	.	0	.	0.043	0.464	0	0	0.23	0	0	32687.09	294	1	6.6321	4	84	157	85	33	151	77	42	35	1.152542373	.	.	.	0	0	0	0	0	0	0	0	0	0	0
jgi|SerlaS7_3_2|136595|fgenesh1_kg.7_#_170_#_5_0_FUV197G01CPD21_CFOT_CFPN	-1.0958657	0.5012225	-0.1047775	.	.	.	.	.	0	.	0	.	0	.	0.879	0.222	0	0	0.7	0	0	6413.51	58	-0.5	6.1813	2	16	33	19	6	33	11	6	5	1.625	.	.	.	0	0	0	0	0	0	0	0	0.01	0.01	0
jgi|SerlaS7_3_2|71532|Genemark.3669_g	-1.0966862	-1.995725	3.716275	.	.	.	.	.	0	.	0	.	0	.	0	0.048	1	1	0.03	0	0	48633.17	420	-1.5	6.3229	4	97	191	126	54	213	115	60	55	1.555555556	.	.	.	1	0	1	0	1	1	0	0	2.69	2.7	0
jgi|SerlaS7_3_2|109431|estExt_Genewise1Plus.C_80602	-1.0980538	-8.4536075	-2.5076075	.	.	.	.	.	0	.	0	.	0	.	0	0.009	0	0	0.02	1	0	215413.81	1949	15.5	7.0491	16	597	1014	610	174	975	484	263	221	1.131578947	.	.	.	0	0	0	0	0	0	1	0	0.01	1.42	0
jgi|SerlaS7_3_2|148394|fgenesh1_kg.99_#_2_#_991_1_CFOT_CFPN	-1.0996544	4.5125055	0.1565055	.	.	.	.	.	0	.	0	.	0	.	0.898	0.828	0	0	0.05	0	0	7177.27	62	-1	4.9824	3	15	29	14	4	33	17	8	9	1.363636364	.	.	.	0	0	0	0	0	0	0	0	0	0	0
jgi|SerlaS7_3_2|117401|estExt_Genewise1Plus.C_320018	-1.1013565	4.1829735	4.3429735	.	.	.	reduced_virulence,increased_virulence_(hypervirulence)	PHI:2393,PHI:4609,PHI:4607,PHI:4608	0	.	0	.	0	.	0	0.14	1	1	0.01	0	0	42623.01	375	2.5	6.97	3	102	179	116	45	205	89	48	41	1.194029851	0	0	1	1	1	1	1	0	1	0	0	9.1	14.83	0
jgi|SerlaS7_3_2|186384|estExt_fgenesh1_kg.C_120128	-1.1017824	0.6382	-0.5078	.	.	.	.	.	0	.	0	.	0	.	0.998	0.193	0	0	0.11	0	0	12473.55	118	4	10.2642	0	47	71	20	2	48	46	25	21	0.45	.	.	.	0	0	0	0	0	0	0	0	0	0	0
jgi|SerlaS7_3_2|175597|estExt_fgenesh1_kg.C_21077	-1.1017824	-4.0329535	-0.5049535	.	.	.	.	.	0	.	0	.	0	.	0.148	0.264	0	0	0.45	0	0	15935.26	151	19	10.9404	0	67	86	44	9	67	42	31	11	1.131578947	.	.	.	0	0	0	0	0	0	0	0	0	0	0
jgi|SerlaS7_3_2|19330|gw1.1272.1.1	-1.1018195	0.3995915	3.5915915	.	.	.	.	.	0	.	0	.	0	.	0.191	0.277	1	1	0.09	0	0	12289.16	107	2	8.0265	1	27	45	32	13	57	35	19	16	1.272727273	.	.	.	1	0	1	0	0	0	0	0	0	0	0
jgi|SerlaS7_3_2|170602|estExt_fgenesh1_pm.C_110238	-1.1020571	-4.96002	-0.50802	.	.	.	.	.	0	.	0	.	0	.	0.008	0.25	0	0	0.01	0	0	33669.01	301	-7.5	4.9722	1	85	151	96	25	150	80	38	42	0.915254237	.	.	.	0	0	0	0	0	0	0	0	0.01	0.05	0
jgi|SerlaS7_3_2|121070|fgenesh1_pm.5_#_73	-1.1020571	-2.3984675	-0.5084675	.	.	.	unaffected_pathogenicity	PHI:9444	0	.	0	.	0	.	0.134	0.551	0	0	0.16	0	0	31635.09	288	2	6.921	1	81	146	88	27	152	68	37	31	1.083333333	.	.	.	0	0	0	0	0	0	0	0	0.01	0.01	0
jgi|SerlaS7_3_2|129358|fgenesh1_kg.1_#_1095_#_5_2301_CFOT_CFPN	-1.1020571	-2.852414	-0.506414	.	.	.	.	.	0	.	0	.	0	.	0.268	0.341	0	0	0.01	0	0	19039.56	170	-6	4.6584	0	48	85	45	14	81	47	21	26	1.3	.	.	.	0	0	0	0	0	0	0	0	0.02	0.02	0
jgi|SerlaS7_3_2|149125|fgenesh1_pg.1_#_346	-1.1021445	4.216661	-0.301339	.	.	.	.	.	0	.	0	.	0	.	0.977	0.776	0	0	0.57	0	0	21976.12	201	0	6.4921	1	67	99	43	31	120	44	24	20	1.229166667	.	.	.	0	0	0	0	0	0	0	0	0.33	0.47	0
jgi|SerlaS7_3_2|166510|estExt_fgenesh1_pm.C_40552	-1.1024255	-6.43992	-0.50592	.	.	.	.	.	0	.	0	.	0	.	0	0.011	0	0	0.01	0	0	195007.84	1768	-9	6.0632	9	513	905	515	128	896	468	237	231	0.839142091	.	.	.	0	0	0	0	0	0	0	0	0	0.01	0
jgi|SerlaS7_3_2|142922|fgenesh1_kg.12_#_984_#_0_0_FUV197G01CBPVS_CFOT_CFPN	-1.1032109	-0.9239555	-0.4979555	.	.	.	.	.	0	.	0	.	0	.	0.457	0.472	0	0	0.48	0	0	5647.43	51	1	7.1624	1	15	29	13	8	30	10	6	4	1.181818182	.	.	.	0	0	0	0	0	0	0	0	0.08	0.08	0
jgi|SerlaS7_3_2|170049|estExt_fgenesh1_pm.C_100076	-1.1037986	-6.4414885	-0.5074885	.	.	.	unaffected_pathogenicity	PHI:3064,PHI:1645	0	.	0	.	0	.	0	0.011	0	0	0	0	0	122002.96	1108	3	6.8919	1	321	591	319	77	562	306	158	148	0.722846442	.	.	.	0	0	0	0	0	0	0	0	0	0	0
jgi|SerlaS7_3_2|75524|Genemark.7661_g	-1.1040449	4.3015765	4.0615765	.	.	.	.	.	0	.	0	.	0	.	0.669	0.371	1	1	0.29	0	0	12598.61	108	4.5	9.4962	2	26	50	32	17	63	21	13	8	1.777777778	.	.	.	1	1	0	0	0	1	0	0	12.98	13.02	0
jgi|SerlaS7_3_2|57979|e_gw1.10.1212.1	-1.1056516	2.881815	0.085815	.	.	.	.	.	0	.	0	.	0	.	0.83	0.636	0	0	0.63	0	0	11039.71	100	3	7.6716	5	32	54	29	13	57	17	11	6	1.411764706	.	.	.	0	0	0	0	0	0	0	0	0.23	0.32	0
jgi|SerlaS7_3_2|148520|fgenesh1_kg.247_#_1_#_12267_1_CFOT_CFPN	-1.1058576	5.6687855	0.0527855	.	.	.	.	.	0	.	0	.	0	.	1	0.936	0	0	0.46	0	0	6668.47	61	-2	4.5602	4	23	37	11	4	29	14	6	8	1.5	.	.	.	0	0	0	0	0	0	0	0	0.03	0.03	0
jgi|SerlaS7_3_2|65811|e_gw1.31.10.1	-1.1059538	-6.36154	-0.50554	.	.	.	.	.	0	.	0	.	0	.	0	0.024	0	0	0.13	0	0	76532.63	693	-15	4.927	2	202	348	223	74	374	174	82	92	1.236111111	.	.	.	0	0	0	0	0	0	0	0	0	0.03	0
jgi|SerlaS7_3_2|189438|estExt_fgenesh1_kg.C_180243	-1.1059538	-3.7350935	-0.5050935	.	.	.	reduced_virulence	PHI:206,PHI:221	0	.	0	.	0	.	0.082	0.213	0	0	0.02	0	0	28699.71	257	-5	5.358	1	62	129	79	33	144	71	35	36	1.050847458	.	.	.	0	0	0	0	0	0	0	0	0	0.01	0
jgi|SerlaS7_3_2|191370|estExt_fgenesh1_kg.C_360015	-1.1067767	-4.81463	-0.50663	.	.	.	.	.	0	.	0	.	0	.	0.016	0.266	0	0	0.55	0	0	6465.27	58	3	9.0083	1	20	33	9	10	32	10	7	3	0.733333333	.	.	.	0	0	0	0	0	0	0	0	0	0	0
jgi|SerlaS7_3_2|63177|e_gw1.17.159.1	-1.1068151	2.018214	-0.327786	.	.	.	.	.	0	.	0	.	0	.	0.957	0.434	0	0	0.65	0	0	14456.67	129	3	7.4016	3	35	69	42	21	75	24	15	9	1.541666667	.	.	.	0	0	0	0	0	0	0	0	3.42	5.41	0
jgi|SerlaS7_3_2|164472|estExt_fgenesh1_pg.C_6920001	-1.1068151	-0.041606	-0.371606	.	.	.	.	.	0	.	0	.	0	.	0.61	0.445	0	0	0.3	0	0	11506.16	104	-1.5	5.0914	1	31	55	38	11	61	25	12	13	0.785714286	.	.	.	0	0	0	0	0	0	0	0	0	0	0
jgi|SerlaS7_3_2|75345|Genemark.7482_g	-1.1093836	0.809734	2.741734	.	.	.	.	.	0	.	0	.	0	.	0.131	0.547	1	1	0.12	0	0	21592.63	187	1	6.8741	1	44	81	58	25	101	47	25	22	1.263157895	.	.	.	0	0	0	0	0	1	0	0	0	0.01	0
jgi|SerlaS7_3_2|75427|Genemark.7564_g	-1.1094334	-2.5796485	3.3663515	.	.	.	.	.	0	.	0	.	0	.	0	0.009	1	1	0.16	0	0	87113.11	780	26.5	8.4166	11	224	406	264	113	456	165	106	59	0.759036145	.	.	.	1	1	0	0	0	1	0	1	20.88	21.06	0.956521739
jgi|SerlaS7_3_2|182141|estExt_fgenesh1_kg.C_71061	-1.1102275	-0.9681145	3.7418855	.	.	.	.	.	0	.	0	.	0	.	0.073	0.142	1	1	0.26	0	0	9596.85	87	-4.5	4.3254	2	30	49	28	5	42	22	9	13	1.25	.	.	.	0	0	0	0	0	0	0	0	0.02	0.02	0
jgi|SerlaS7_3_2|81645|Genemark.13782_g	-1.1108484	7.269945	3.585945	.	.	.	.	.	0	.	0	.	0	.	0.991	0.623	1	1	0.25	0	0	6795.77	61	2	10.3956	0	19	29	19	6	34	14	8	6	0.769230769	.	.	.	1	1	0	0	1	0	0	0	7.65	7.65	0
jgi|SerlaS7_3_2|55252|e_gw1.8.1824.1	-1.1108582	5.3826795	0.0246795	.	.	.	.	.	0	.	0	.	0	.	1	0.893	0	0	0.48	0	0	15262.78	136	6.5	8.3856	9	45	69	37	17	80	30	19	11	1.384615385	.	.	.	0	0	0	0	0	0	0	0	0.02	0.11	0
jgi|SerlaS7_3_2|181578|estExt_fgenesh1_kg.C_70462	-1.1108582	5.3374235	-0.2125765	.	.	.	.	.	0	.	0	.	0	.	1	0.925	0	0	0.21	0	0	6325.22	57	-0.5	5.7256	4	21	29	12	7	33	16	8	8	0.923076923	.	.	.	0	0	0	0	0	0	0	0	0.01	0.01	0
jgi|SerlaS7_3_2|128655|fgenesh1_kg.1_#_392_#_2019_1_CFOT_CFPN	-1.1108713	5.446367	4.606367	.	.	.	.	.	0	.	0	.	0	.	0.887	0.253	1	1	0.27	0	0	7973.5	69	5	9.3695	3	20	28	23	12	42	14	10	4	1.416666667	.	.	.	1	1	1	0	0	1	0	0	0.18	0.18	0
jgi|SerlaS7_3_2|180294|estExt_fgenesh1_kg.C_60767	-1.1122088	-4.9657	-0.5017	.	.	.	.	.	0	.	0	.	0	.	0.082	0.174	0	0	0.28	0	0	21824.92	196	23.5	12.0371	0	60	106	41	16	92	53	40	13	0.787234043	.	.	.	0	0	0	0	0	0	0	0	0	0	0
jgi|SerlaS7_3_2|184715|estExt_fgenesh1_kg.C_100158	-1.1134903	-1.225998	2.446002	.	.	.	.	.	0	.	0	.	0	GH109	0	0.388	1	1	0.09	0	0	41167.98	377	4.5	7.269	4	120	204	122	46	216	92	51	41	1	.	.	.	1	0	0	0	0	0	0	0	8.16	8.36	0
jgi|SerlaS7_3_2|47125|e_gw1.3.1257.1	-1.1135736	5.2270915	-0.1429085	.	.	.	.	.	0	.	0	.	0	.	1	0.895	0	0	0.25	0	0	12955.98	112	-0.5	6.3054	9	31	51	30	19	66	26	14	12	1.25	.	.	.	0	0	0	0	0	0	0	0	0	0.04	0
jgi|SerlaS7_3_2|81640|Genemark.13777_g	-1.1143926	1.3326145	-0.6293855	.	.	.	.	.	0	.	0	.	0	.	0.997	0.33	0	0	0.46	0	0	5422.14	55	3	11.02	0	25	36	11	2	35	11	7	4	0.375	.	.	.	0	0	0	0	0	0	0	0	0	0	0
jgi|SerlaS7_3_2|17697|gw1.17.230.1	-1.1154723	3.7675705	0.3055705	.	.	.	.	.	0	.	0	.	0	.	0.975	0.602	0	0	0.61	0	0	6192.05	60	-1	5.4606	1	22	37	22	5	36	10	5	5	0.933333333	.	.	.	0	0	0	0	0	0	0	0	0.01	0.01	0
jgi|SerlaS7_3_2|51048|e_gw1.5.653.1	-1.115773	-6.306229	-2.592229	.	.	.	.	.	0	.	0	.	0	.	0.185	0.196	0	0	0.05	1	0	29191.31	270	-9.5	4.7145	0	86	144	89	26	158	68	31	37	0.623188406	.	.	.	0	0	0	0	0	0	1	0	8.37	8.37	0
jgi|SerlaS7_3_2|55742|e_gw1.8.1377.1	-1.1173332	-1.855973	3.274027	.	.	.	.	.	0	.	0	.	0	.	0	0.145	1	1	0.17	0	0	42924.33	389	-1	6.3943	6	113	209	136	45	225	85	46	39	0.627906977	.	.	.	1	0	1	0	0	0	0	0	0.02	0.03	0
jgi|SerlaS7_3_2|177824|estExt_fgenesh1_kg.C_41219	-1.117497	-2.1420535	-6.8580535	.	.	.	.	.	0	.	0	.	0	.	0.975	0.811	0	0	0.44	0	1	22295.8	208	4.5	7.6903	6	76	111	63	20	119	44	26	18	0.977272727	.	.	.	0	0	0	0	0	0	2	1	0.02	36.45	0
jgi|SerlaS7_3_2|153551|fgenesh1_pg.8_#_490	-1.118158	-5.186361	-0.536361	.	.	.	.	.	0	.	0	.	0	.	0	0.225	0	0	0.25	0	0	41137.74	380	5	7.3352	2	124	203	117	33	199	87	49	38	0.875	.	.	.	0	0	0	0	0	0	0	0	0.12	0.16	0
jgi|SerlaS7_3_2|102154|estExt_Genewise1Plus.C_21211	-1.1184783	-5.859902	-0.507902	.	.	.	.	.	0	.	0	.	0	CE10	0.001	0.107	0	0	0.76	0	0	26142.39	243	-13.5	3.9086	4	87	151	77	28	141	35	11	24	1.229166667	.	.	.	0	0	0	0	0	0	0	0	7.13	7.17	0
jgi|SerlaS7_3_2|175713|estExt_fgenesh1_kg.C_21201	-1.1201084	-0.0053785	2.6046215	.	.	.	.	.	0	.	0	.	0	.	0.008	0.557	1	1	0.18	0	0	35758.28	323	6.5	9.2696	1	97	173	96	26	153	69	39	30	1.275862069	.	.	.	1	0	0	0	0	0	0	0	0.07	0.07	0
jgi|SerlaS7_3_2|177792|estExt_fgenesh1_kg.C_41186	-1.1204785	-2.524643	3.319357	.	.	.	.	.	0	.	0	.	0	.	0	0.026	1	1	0.09	0	0	40372.81	350	-6.5	5.25	4	87	167	93	49	191	86	42	44	1.015151515	.	.	.	1	0	1	0	0	0	0	0	0.01	0.07	0
jgi|SerlaS7_3_2|143085|fgenesh1_kg.13_#_159_#_5468_2_CFOT_CFPN	-1.120556	5.0129375	0.3629375	.	.	.	.	.	0	.	0	.	0	.	0.997	0.778	0	0	0.4	0	0	7304	66	-5	4.2126	4	23	41	18	5	30	16	6	10	1	.	.	.	0	0	0	0	0	0	0	0	0	0	0
jgi|SerlaS7_3_2|130296|fgenesh1_kg.2_#_907_#_327_0_FS3H43Z03FTN2O_CFOT_CFPN	-1.1211097	8.4006745	2.8866745	.	.	.	.	.	0	.	0	.	0	.	0.997	0.922	1	1	0.81	0	0	8975.34	83	6	9.8072	3	29	44	22	9	47	17	12	5	1.333333333	.	.	.	0	1	0	0	0	1	0	0	0.11	0.17	0
jgi|SerlaS7_3_2|45288|e_gw1.1.2396.1	-1.1216121	1.5211315	-0.1288685	.	.	.	.	.	0	.	0	.	0	.	0.883	0.392	0	0	0.61	0	0	6014.73	54	-2	5.3051	0	13	31	19	8	29	12	6	6	1.181818182	.	.	.	0	0	0	0	0	0	0	0	4.25	4.25	0
jgi|SerlaS7_3_2|136742|fgenesh1_kg.7_#_317_#_13305_1_CFOT_CFPN	-1.1220466	5.0555245	0.1115245	.	.	.	.	.	0	.	0	.	0	.	0.999	0.825	0	0	0.5	0	0	7086.94	66	4.5	8.8945	4	28	44	13	6	32	17	11	6	1.133333333	.	.	.	0	0	0	0	0	0	0	0	0	0	0
jgi|SerlaS7_3_2|176062|estExt_fgenesh1_kg.C_30150	-1.1238027	-10.229077	-5.411077	.	.	.	.	.	0	.	0	.	0	.	0.002	0.195	0	1	0.43	0	1	26937.16	253	3	7.6077	6	106	144	91	37	164	25	15	10	1.122807018	0	0	0	1	1	1	1	0	0	5	4	22.77	92.4	1
jgi|SerlaS7_3_2|63047|e_gw1.16.287.1	-1.1244102	5.5427465	0.2087465	.	.	.	.	.	0	.	0	.	0	.	1	0.889	0	0	0.48	0	0	6394.32	58	-3.5	4.1661	4	19	29	17	6	34	11	4	7	1.076923077	.	.	.	0	0	0	0	0	0	0	0	0	0	0
jgi|SerlaS7_3_2|66897|e_gw1.63.18.1	-1.125241	8.838165	4.662165	.	.	.	.	.	0	.	0	.	0	.	0.992	0.704	1	1	0.67	0	0	19353.39	169	9.5	8.5862	5	43	74	45	34	100	35	25	10	2	0	0	0	1	0	0	1	0	0	0	0	16.19	23.74	0
jgi|SerlaS7_3_2|191165|estExt_fgenesh1_kg.C_320013	-1.1270523	-1.178757	-0.344757	.	.	.	.	.	0	.	0	.	0	.	0.652	0.209	0	0	0.58	0	0	8348.58	76	3.5	9.1143	2	26	45	18	7	43	12	8	4	0.681818182	.	.	.	0	0	0	0	0	0	0	0	0	0.01	0
jgi|SerlaS7_3_2|175818|estExt_fgenesh1_kg.C_21311	-1.1270523	-1.3773105	-0.3513105	.	.	.	.	.	0	.	0	.	0	.	0.663	0.166	0	0	0.57	0	0	8362.6	76	3.5	9.1143	2	26	44	18	7	43	12	8	4	0.636363636	.	.	.	0	0	0	0	0	0	0	0	0	0	0
jgi|SerlaS7_3_2|178270|estExt_fgenesh1_kg.C_41689	-1.1270523	-1.178757	-0.344757	.	.	.	.	.	0	.	0	.	0	.	0.652	0.209	0	0	0.58	0	0	8348.58	76	3.5	9.1143	2	26	45	18	7	43	12	8	4	0.681818182	.	.	.	0	0	0	0	0	0	0	0	0	0.01	0
jgi|SerlaS7_3_2|188881|estExt_fgenesh1_kg.C_170002	-1.1270523	-0.8859205	-0.3339205	.	.	.	.	.	0	.	0	.	0	.	0.707	0.201	0	0	0.56	0	0	8367.62	76	4	9.6292	2	26	45	18	6	43	12	8	4	0.681818182	.	.	.	0	0	0	0	0	0	0	0	0	0.01	0
jgi|SerlaS7_3_2|77091|Genemark.9228_g	-1.1270604	1.2828435	4.2368435	.	.	.	reduced_virulence	PHI:419,PHI:7768,PHI:3947	0	.	0	.	0	.	0.003	0.338	1	1	0.04	0	0	36246.96	326	-2	6.2646	2	99	158	103	51	185	77	41	36	0.96	0	0	0	1	1	0	1	0	1	0	0	0.32	0.33	0
jgi|SerlaS7_3_2|167610|estExt_fgenesh1_pm.C_60158	-1.1285791	-5.312106	-0.528106	.	.	.	reduced_virulence	PHI:3098	0	.	0	.	0	.	0	0.036	0	0	0.2	0	0	50692.75	464	-5	5.883	11	151	248	139	45	251	116	59	57	0.978723404	.	.	.	0	0	0	0	0	0	0	0	0	2.73	0
jgi|SerlaS7_3_2|150213|fgenesh1_pg.3_#_38	-1.1293142	3.49386	-0.47214	.	.	.	.	.	0	.	0	.	0	.	0.985	0.676	0	0	0.6	0	0	17290.43	161	1.5	6.947	4	56	102	47	12	79	32	18	14	1	.	.	.	0	0	0	0	0	0	0	0	0	0	0
jgi|SerlaS7_3_2|29367|gw1.20.233.1	-1.1304712	-1.9723685	0.4936315	.	.	.	.	.	0	.	0	.	0	.	0	0.589	0	0	0.48	0	0	6001.9	54	-1	5.3724	1	18	28	16	9	35	8	4	4	1.166666667	.	.	.	0	0	0	0	0	0	0	0	5.28	5.28	0
jgi|SerlaS7_3_2|60179|e_gw1.12.75.1	-1.1304876	-2.006068	2.801932	.	.	.	reduced_virulence	PHI:9317,PHI:502,PHI:8573	0	.	0	.	0	.	0	0.032	1	1	0.13	0	0	58614.76	542	2	6.7627	10	171	299	175	50	310	128	68	60	1.024	.	.	.	0	0	0	0	0	1	0	0	0	0.16	0
jgi|SerlaS7_3_2|135229|fgenesh1_kg.6_#_484_#_0_0_FUV197G02JWWWS_CFOT_CFPN	-1.1307708	4.7704795	0.4984795	.	.	.	.	.	0	.	0	.	0	.	1	0.712	0	0	0.49	0	0	5969.66	51	3	7.732	4	18	27	9	11	25	13	9	4	0.75	.	.	.	0	0	0	0	0	0	0	0	0	0	0
jgi|SerlaS7_3_2|53481|e_gw1.6.694.1	-1.131547	2.3497545	-0.5242455	.	.	.	.	.	0	.	0	.	0	.	0.82	0.659	0	0	0.43	0	0	25133.52	234	-3.5	5.5268	11	88	135	73	26	135	48	24	24	0.796296296	.	.	.	0	0	0	0	0	0	0	0	0.23	0.28	0
jgi|SerlaS7_3_2|175048|estExt_fgenesh1_kg.C_20492	-1.1318605	3.6299225	-0.7260775	.	.	.	.	.	0	.	0	.	0	.	0.986	0.74	0	0	0.14	0	0	19086.53	173	-3	5.0419	7	62	99	45	14	91	46	22	24	0.675675676	.	.	.	0	0	0	0	0	0	0	0	0	0.05	0
jgi|SerlaS7_3_2|38456|gw1.6.2177.1	-1.1324061	1.7119025	4.6519025	.	.	.	.	.	0	.	0	.	0	.	0.252	0.258	1	1	0.56	0	0	11666.81	103	10	10.5411	2	27	50	31	14	58	24	18	6	1.526315789	0	0	0	1	1	1	1	0	0	0	0	0.01	0.01	0
jgi|SerlaS7_3_2|178698|estExt_fgenesh1_kg.C_50381	-1.1342673	-2.4868455	-2.5948455	.	.	.	.	.	0	.	0	.	0	.	0.593	0.425	0	0	0.13	1	0	27358.2	251	3.5	7.2358	1	80	136	76	33	145	58	33	25	0.725806452	.	.	.	0	0	0	0	0	0	1	0	0	2.25	0
jgi|SerlaS7_3_2|69162|Genemark.1299_g	-1.1344361	3.714347	-0.413653	.	.	.	.	.	0	.	0	.	0	.	0.997	0.691	0	0	0.22	0	0	16342.54	143	-9.5	4.3657	6	43	84	18	20	66	41	17	24	1	.	.	.	0	0	0	0	0	0	0	0	0	0	0
jgi|SerlaS7_3_2|57773|e_gw1.9.890.1	-1.134756	6.2016565	2.2716565	.	.	.	.	.	0	.	0	.	0	.	0.83	0.825	1	1	0.25	0	0	25306.03	223	9	8.5441	9	73	109	58	32	121	52	32	20	1.261904762	.	.	.	1	0	0	0	0	0	0	0	0.01	0.05	0
jgi|SerlaS7_3_2|68528|Genemark.665_g	-1.1354275	3.1344345	-0.4535655	.	.	.	.	.	0	.	0	.	0	.	0.861	0.737	0	0	0.21	0	0	19213.5	171	6.5	9.3944	1	46	78	44	17	79	44	27	17	1.121212121	.	.	.	0	0	0	0	0	0	0	0	0.02	0.02	0
jgi|SerlaS7_3_2|176580|estExt_fgenesh1_kg.C_30709	-1.1357561	2.8090405	0.0370405	.	.	.	.	.	0	.	0	.	0	.	0.917	0.545	0	0	0.62	0	0	7861.82	72	0.5	6.9209	3	24	45	14	4	34	17	9	8	0.941176471	.	.	.	0	0	0	0	0	0	0	0	0	0	0
jgi|SerlaS7_3_2|191363|estExt_fgenesh1_kg.C_360006	-1.1364675	2.5458025	-0.4841975	.	.	.	.	.	0	.	0	.	0	.	0.916	0.589	0	0	0.22	0	0	21504.73	197	-5.5	5.0782	4	66	114	53	26	111	58	28	30	0.64	.	.	.	0	0	0	0	0	0	0	0	0	0	0
jgi|SerlaS7_3_2|73345|Genemark.5482_g	-1.1372461	0.010123	-0.523877	.	.	.	.	.	0	.	0	.	0	.	0.974	0.115	0	0	0.07	0	0	11194.79	106	-9.5	4.0584	0	34	58	37	7	65	27	9	18	0.576923077	.	.	.	0	0	0	0	0	0	0	0	0.02	0.02	0
jgi|SerlaS7_3_2|178023|estExt_fgenesh1_kg.C_41427	-1.1379426	-5.7174515	-0.4794515	.	.	.	unaffected_pathogenicity	PHI:7320	0	.	0	.	0	GH18	0	0.127	0	0	0.46	0	0	38894.5	362	-6	4.8251	2	128	220	114	38	204	64	30	34	0.744680851	.	.	.	0	0	0	0	0	0	0	0	0.01	0.05	0
jgi|SerlaS7_3_2|155305|fgenesh1_pg.13_#_144	-1.1397191	1.809109	-0.518891	.	.	.	.	.	0	.	0	.	0	.	0.701	0.687	0	0	0.01	0	0	20647.4	181	0.5	6.7257	1	45	86	55	18	90	46	24	22	1.176470588	.	.	.	0	0	0	0	0	0	0	0	0	0.01	0
jgi|SerlaS7_3_2|111764|estExt_Genewise1Plus.C_100810	-1.1407998	-5.3844465	-0.3864465	.	.	.	.	.	0	.	0	.	0	.	0	0.167	0	0	0.33	0	0	45476.69	416	7.5	8.0117	6	138	233	128	43	223	89	51	38	0.887640449	.	.	.	0	0	0	0	0	0	0	0	0.07	0.07	0
jgi|SerlaS7_3_2|182943|estExt_fgenesh1_kg.C_80487	-1.141382	0.009976	-0.506024	.	.	.	.	.	0	.	0	.	0	.	0.628	0.458	0	0	0.4	0	0	22920.3	208	0	6.4911	2	65	114	69	29	119	41	23	18	1	.	.	.	0	0	0	0	0	0	0	0	0.38	0.46	0
jgi|SerlaS7_3_2|69174|Genemark.1311_g	-1.1418871	3.816245	-0.647755	.	.	.	.	.	0	.	0	.	0	.	0.895	0.849	0	0	0.46	0	0	14979.01	133	3.5	7.7542	4	40	72	29	20	70	28	17	11	1.5	.	.	.	0	0	0	0	0	0	0	0	0	0.06	0
jgi|SerlaS7_3_2|133637|fgenesh1_kg.5_#_214_#_8881_1_CFOT_CFPN	-1.1431497	-2.1967555	-0.5467555	.	.	.	.	.	0	.	0	.	0	.	0.026	0.699	0	0	0.47	0	0	15774.85	144	1.5	6.9555	3	41	78	25	16	87	28	16	12	0.489361702	.	.	.	0	0	0	0	0	0	0	0	0	2.51	0
jgi|SerlaS7_3_2|68342|Genemark.479_g	-1.1435136	4.11611	-0.49789	.	.	.	.	.	0	.	0	.	0	.	0.955	0.814	0	0	0.44	0	0	17526.87	162	1.5	6.7647	2	55	84	56	20	90	34	20	14	0.894736842	.	.	.	0	0	0	0	0	0	0	0	0.02	0.02	0
jgi|SerlaS7_3_2|189927|estExt_fgenesh1_kg.C_210027	-1.1439188	-0.3297665	-0.4917665	.	.	.	.	.	0	.	0	.	0	.	0.612	0.415	0	0	0.36	0	0	15364.52	142	-8.5	4.228	3	43	81	47	15	86	29	11	18	0.805555556	.	.	.	0	0	0	0	0	0	0	0	0	0.01	0
jgi|SerlaS7_3_2|187382|estExt_fgenesh1_kg.C_130210	-1.1442426	-0.9763165	-0.4983165	.	.	.	reduced_virulence,loss_of_pathogenicity	PHI:5232,PHI:9316	0	.	0	.	0	.	0	0.087	0	0	0.07	0	0	47365.89	425	-6	5.2073	5	122	212	134	48	240	105	51	54	1.086956522	.	.	.	0	0	0	0	0	0	0	0	1.87	1.89	0
jgi|SerlaS7_3_2|77321|Genemark.9458_g	-1.1442841	-2.4654745	0.1565255	.	.	.	.	.	0	.	0	.	0	.	0.098	0.465	0	0	0.2	0	0	31259.91	284	12	9.1342	5	87	135	86	26	135	82	50	32	1.461538462	.	.	.	0	0	0	0	0	0	0	0	0	0.25	0
jgi|SerlaS7_3_2|112704|estExt_Genewise1Plus.C_110931	-1.1444626	-5.6815155	-2.5015155	.	.	.	.	.	0	.	0	.	0	.	0.002	0.468	0	0	0.41	1	0	38495.72	349	4.5	7.4101	7	110	189	106	36	187	81	45	36	1.084507042	.	.	.	0	0	0	0	0	0	1	0	0.03	1.98	0
jgi|SerlaS7_3_2|77355|Genemark.9492_g	-1.1457125	2.452931	2.674931	.	.	.	.	.	0	.	0	.	0	.	0.375	0.588	1	1	0.34	0	0	30243.98	268	2.5	7.4144	1	79	144	61	34	136	61	33	28	1.046153846	.	.	.	0	0	0	0	0	1	0	0	0.51	0.53	0
jgi|SerlaS7_3_2|192436|estExt_fgenesh1_kg.C_6540001	-1.1465154	5.5903405	-0.1156595	.	.	.	.	.	0	.	0	.	0	.	1	0.951	0	0	0.43	0	0	9295.59	84	4.5	8.6697	5	27	50	15	5	41	21	13	8	1	.	.	.	0	0	0	0	0	0	0	0	0	0	0
jgi|SerlaS7_3_2|178852|estExt_fgenesh1_kg.C_50543	-1.1479067	-0.38021	3.16579	.	.	.	.	.	0	.	0	.	0	.	0.083	0.326	1	1	0.55	0	0	31686.84	297	-4	5.2546	10	107	167	112	30	188	49	24	25	0.927536232	.	.	.	1	0	1	0	0	0	0	0	15.26	60.78	0
jgi|SerlaS7_3_2|81051|Genemark.13188_g	-1.1490102	-2.1828725	-0.3828725	.	.	.	.	.	0	.	0	.	0	.	0.007	0.693	0	0	0.31	0	0	7770.83	70	-2.5	4.6095	0	20	39	21	5	38	18	8	10	0.882352941	.	.	.	0	0	0	0	0	0	0	0	0	0	0
jgi|SerlaS7_3_2|155786|fgenesh1_pg.15_#_179	-1.1514362	-3.0400005	-0.5080005	.	.	.	.	.	0	.	0	.	0	.	0.252	0.326	0	0	0.59	0	0	25055.17	233	22	10.5576	4	70	147	58	11	118	54	39	15	0.984375	.	.	.	0	0	0	0	0	0	0	0	0	0.02	0
jgi|SerlaS7_3_2|74975|Genemark.7112_g	-1.1514362	1.3289	-0.5071	.	.	.	.	.	0	.	0	.	0	.	0.963	0.343	0	0	0.16	0	0	16888.97	155	6	10.3369	0	43	89	38	9	77	39	24	15	0.311111111	.	.	.	0	0	0	0	0	0	0	0	0	0	0
jgi|SerlaS7_3_2|158148|estExt_fgenesh1_pg.C_20243	-1.1519957	-5.601433	-0.519433	.	.	.	.	.	0	.	0	.	0	.	0	0.153	0	0	0.13	0	0	47692.58	437	-2.5	6.1842	8	142	233	150	48	252	98	51	47	1	.	.	.	0	0	0	0	0	0	0	0	0.09	0.1	0
jgi|SerlaS7_3_2|63421|e_gw1.17.389.1	-1.1528021	4.073475	-0.252525	.	.	.	.	.	0	.	0	.	0	.	0.929	0.792	0	0	0.43	0	0	10880.14	100	-1.5	5.5474	3	36	56	27	11	53	22	11	11	0.954545455	.	.	.	0	0	0	0	0	0	0	0	0.03	0.06	0
jgi|SerlaS7_3_2|77604|Genemark.9741_g	-1.1533843	1.476541	-0.419459	.	.	.	.	.	0	.	0	.	0	.	0.94	0.376	0	0	0.19	0	0	16471.72	143	-10	4.4069	6	42	83	16	21	65	45	19	26	1	.	.	.	0	0	0	0	0	0	0	0	0	0	0
jgi|SerlaS7_3_2|173993|estExt_fgenesh1_kg.C_10477	-1.1538011	3.1720495	-0.5119505	.	.	.	.	.	0	.	0	.	0	.	0.938	0.676	0	0	0.6	0	0	22363.68	210	4.5	7.4321	6	84	129	54	21	107	45	27	18	0.516129032	.	.	.	0	0	0	0	0	0	0	0	0	0.02	0
jgi|SerlaS7_3_2|21981|gw1.3.384.1	-1.1543254	-3.8637005	0.0862995	.	.	.	reduced_virulence	PHI:6265	0	.	0	.	0	GH16	0	0.175	0	0	0.69	0	0	34104.06	314	-11.5	4.2291	6	117	191	68	46	185	39	15	24	0.848101266	.	.	.	0	0	0	0	0	0	0	0	0.01	4.25	0
jgi|SerlaS7_3_2|130029|fgenesh1_kg.2_#_640_#_1564_2_CFOT_CFPN	-1.1551712	-1.4061505	-0.5081505	.	.	.	reduced_virulence,loss_of_pathogenicity	PHI:316,PHI:4606,PHI:334,PHI:6806,PHI:4475,PHI:65,PHI:211	0	.	0	.	0	.	0	0.017	0	0	0.34	0	0	42432.49	394	-6	5.5537	5	142	238	120	40	201	96	48	48	0.957746479	.	.	.	0	0	0	0	0	0	0	0	0	0.29	0
jgi|SerlaS7_3_2|129494|fgenesh1_kg.2_#_105_#_1150_1_CFOT_CFPN	-1.1551712	-5.8345505	-0.5185505	.	.	.	unaffected_pathogenicity	PHI:8990	0	.	0	.	0	.	0	0.114	0	0	0.34	0	0	42329.73	394	0.5	6.5659	7	142	232	108	29	192	86	46	40	0.951219512	.	.	.	0	0	0	0	0	0	0	0	0	0.01	0
jgi|SerlaS7_3_2|62286|e_gw1.15.84.1	-1.1563008	3.845996	4.701996	.	.	.	reduced_virulence,increased_virulence_(hypervirulence)	PHI:2393,PHI:4607	0	.	0	.	0	.	0	0.024	1	1	0.03	0	0	55140.24	491	6.5	7.3835	4	139	241	149	63	281	116	65	51	0.972477064	0	0	0	1	1	1	1	1	1	0	0	3.08	3.22	0
jgi|SerlaS7_3_2|178145|estExt_fgenesh1_kg.C_41559	-1.1575613	-1.357218	-0.507218	.	.	.	reduced_virulence,unaffected_pathogenicity,loss_of_pathogenicity	PHI:9180,PHI:2145,PHI:7788,PHI:7787,PHI:3914	0	.	0	.	0	.	0	0.025	0	0	0.39	0	0	59326.7	547	4.5	7.7514	4	173	300	177	67	331	116	62	54	0.98630137	.	.	.	0	0	0	0	0	0	0	0	0	0.07	0
jgi|SerlaS7_3_2|161679|estExt_fgenesh1_pg.C_100030	-1.1580948	3.7960955	-0.2719045	.	.	.	.	.	0	.	0	.	0	.	0.946	0.732	0	0	0.26	0	0	21800.86	199	4	7.328	10	77	105	53	21	104	44	26	18	0.8	.	.	.	0	0	0	0	0	0	0	0	0	0	0
jgi|SerlaS7_3_2|145581|fgenesh1_kg.19_#_82_#_0_0_FUV197G01CRIE1_CFOT_CFPN	-1.1580968	4.88129	-0.27871	.	.	.	.	.	0	.	0	.	0	.	0.966	0.894	0	0	0.72	0	0	6749.73	58	5.5	10.1454	1	16	27	11	11	31	12	9	3	2.090909091	.	.	.	0	0	0	0	0	0	0	0	0.08	0.08	0
jgi|SerlaS7_3_2|67027|e_gw1.75.13.1	-1.158292	-4.1747175	-0.4667175	.	.	.	.	.	0	.	0	.	0	.	0.056	0.326	0	0	0.62	0	0	22057.96	208	-2.5	4.8359	5	80	134	58	18	118	30	14	16	0.875	.	.	.	0	0	0	0	0	0	0	0	0.12	1.66	0
jgi|SerlaS7_3_2|66490|e_gw1.46.38.1	-1.1586258	4.600834	0.076834	.	.	.	.	.	0	.	0	.	0	.	0.994	0.76	0	0	0.76	0	0	5894.65	55	0.5	6.6324	1	20	31	15	9	29	13	8	5	1.230769231	.	.	.	0	0	0	0	0	0	0	0	0.07	0.07	0
jgi|SerlaS7_3_2|19394|gw1.1297.1.1	-1.1586258	4.417104	0.355104	.	.	.	.	.	0	.	0	.	0	.	0.892	0.785	0	0	0.58	0	0	9102.38	83	5.5	10.0984	0	28	45	22	12	44	17	12	5	1	.	.	.	0	0	0	0	0	0	0	0	0.48	0.49	0
jgi|SerlaS7_3_2|138546|fgenesh1_kg.8_#_694_#_0_0_FUV197G01CR3OT_CFOT_CFPN	-1.1598965	4.3204965	-0.1735035	.	.	.	.	.	0	.	0	.	0	.	1	0.749	0	0	0.14	0	0	9488.82	85	9	9.9214	6	28	47	16	3	37	33	21	12	0.95	.	.	.	0	0	0	0	0	0	0	0	0	0	0
jgi|SerlaS7_3_2|29518|gw1.568.2.1	-1.1602848	5.3298635	0.2058635	.	.	.	.	.	0	.	0	.	0	.	0.983	0.871	0	0	0.76	0	0	10566.26	94	6	8.8366	4	24	45	24	15	59	20	14	6	1.428571429	.	.	.	0	0	0	0	0	0	0	0	6.06	12.28	0
jgi|SerlaS7_3_2|148607|fgenesh1_kg.498_#_1_#_0_0_FUV197G02H86AY_CFOT_CFPN	-1.1617912	1.7685895	0.2085895	.	.	.	.	.	0	.	0	.	0	.	0.975	0.285	0	0	0.46	0	0	7111.14	64	8.5	11.5778	1	20	38	13	4	31	17	13	4	0.588235294	.	.	.	0	0	0	0	0	0	0	0	0	0	0
jgi|SerlaS7_3_2|187061|estExt_fgenesh1_kg.C_120840	-1.1638827	-1.9075085	2.8264915	.	.	.	.	.	0	.	0	.	0	.	0	0.211	1	1	0.34	0	0	40177.12	369	-5	5.5727	5	120	216	103	38	204	82	41	41	0.761363636	.	.	.	0	0	0	0	0	1	0	0	0.01	0.03	0
jgi|SerlaS7_3_2|182190|estExt_fgenesh1_kg.C_71113	-1.165079	-2.9023285	2.9956715	.	.	.	.	.	0	.	0	.	0	.	0	0.017	1	1	0.23	0	0	54815.09	489	0	6.4941	11	133	258	155	55	276	109	58	51	1.02247191	.	.	.	1	0	0	0	0	0	0	0	0.04	0.72	0
jgi|SerlaS7_3_2|69417|Genemark.1554_g	-1.1662323	1.800885	-0.395115	.	.	.	.	.	0	.	0	.	0	.	0.831	0.535	0	0	0.03	0	0	17166.57	154	-1.5	5.6763	4	41	88	44	15	86	40	20	20	0.794117647	.	.	.	0	0	0	0	0	0	0	0	0	0	0
jgi|SerlaS7_3_2|54759|e_gw1.7.1683.1	-1.1664147	0.1677085	-0.4222915	.	.	.	loss_of_pathogenicity	PHI:2081	0	.	1	PF01764	0	.	0	0.265	0	0	0.42	0	0	38208.15	346	-4.5	5.8688	12	120	196	93	49	194	76	39	37	1.027777778	.	.	.	0	0	0	0	0	0	0	0	0	19.95	0
jgi|SerlaS7_3_2|81227|Genemark.13364_g	-1.1665154	0.861093	-0.482907	.	.	.	.	.	0	.	0	.	0	.	0.971	0.253	0	0	0.35	0	0	13411.12	123	-2.5	5.0965	1	28	75	22	12	73	29	14	15	0.522727273	.	.	.	0	0	0	0	0	0	0	0	0	0	0
jgi|SerlaS7_3_2|149135|fgenesh1_pg.1_#_356	-1.167351	3.294194	4.530194	.	.	.	.	.	0	.	0	.	0	.	0.534	0.26	1	1	0.49	0	0	14922.53	129	5.5	8.1654	7	34	60	35	22	76	26	17	9	2.4	.	.	.	1	0	1	0	0	0	0	0	0.04	0.07	0
jgi|SerlaS7_3_2|186278|estExt_fgenesh1_kg.C_120018	-1.1678194	-5.71135	-0.50935	.	.	.	.	.	0	.	0	.	0	.	0.005	0.128	0	0	0.11	0	0	34415.57	311	-9	4.8512	2	86	173	77	29	156	77	36	41	0.927536232	.	.	.	0	0	0	0	0	0	0	0	0	0	0
jgi|SerlaS7_3_2|186503|estExt_fgenesh1_kg.C_120253	-1.1680603	0.960715	-0.799285	.	.	.	reduced_virulence,unaffected_pathogenicity,increased_virulence_(hypervirulence)	PHI:7708,PHI:2256,PHI:9519,PHI:6517	0	.	0	.	0	.	0.008	0.452	0	0	0.49	0	0	37902.66	352	7.5	9.3818	2	108	198	120	30	202	80	45	35	0.976190476	.	.	.	0	0	0	0	0	0	0	0	0	0.03	0
jgi|SerlaS7_3_2|13283|gw1.4.240.1	-1.1687913	-4.011712	-0.447712	.	.	.	.	.	0	.	0	.	0	.	0.205	0.201	0	0	0.06	0	0	30832.25	285	0	6.4983	2	90	154	97	27	166	67	36	31	0.513513514	.	.	.	0	0	0	0	0	0	0	0	0	1.31	0
jgi|SerlaS7_3_2|139966|fgenesh1_kg.9_#_832_#_2822_2_CFOT_CFPN	-1.1687913	3.9702215	-0.5257785	.	.	.	reduced_virulence,increased_virulence_(hypervirulence)	PHI:2393,PHI:9266	0	.	0	.	0	.	0.49	0.426	0	0	0.17	0	0	30001.41	270	-3.5	5.3927	4	74	144	96	30	158	65	32	33	1.066666667	.	.	.	0	0	0	0	0	0	0	0	0.45	15.64	0
jgi|SerlaS7_3_2|44664|e_gw1.1.895.1	-1.168833	2.948271	0.272271	.	.	.	.	.	0	.	0	.	0	.	0.673	0.773	0	0	0.46	0	0	9223.48	85	0	6.4426	2	29	47	25	6	46	17	9	8	0.888888889	.	.	.	0	0	0	0	0	0	0	0	0	0	0
jgi|SerlaS7_3_2|141188|fgenesh1_kg.11_#_212_#_1350_5_CFOT_CFPN	-1.1717322	4.823096	-0.270904	.	.	.	.	.	0	.	0	.	0	.	0.997	0.852	0	0	0.75	0	0	6317.16	59	1	8.7195	0	19	38	17	5	33	9	5	4	1.25	.	.	.	0	0	0	0	0	0	0	0	0.04	0.04	0
jgi|SerlaS7_3_2|125604|fgenesh1_pm.14_#_45	-1.1718364	-5.829266	-0.093266	.	.	.	.	.	0	.	0	.	0	GH71	0	0.044	0	0	0.83	0	0	44079.66	405	-22	3.8874	5	156	253	104	65	231	54	17	37	1.032967033	.	.	.	0	0	0	0	0	0	0	0	0.01	0.02	0
jgi|SerlaS7_3_2|132081|fgenesh1_kg.4_#_435_#_0_0_FS3H43Z03HHGGH_CFOT_CFPN	-1.1725316	-4.685156	-0.617156	.	.	.	.	.	0	.	0	.	0	.	0.002	0.32	0	0	0.47	0	0	6496.33	58	3	9.534	0	19	32	9	11	34	10	7	3	0.705882353	.	.	.	0	0	0	0	0	0	0	0	0	0	0
jgi|SerlaS7_3_2|192108|estExt_fgenesh1_kg.C_680006	-1.1725316	-4.3255055	-0.6175055	.	.	.	.	.	0	.	0	.	0	.	0.054	0.328	0	0	0.56	0	0	6458.18	58	1	6.8741	0	19	32	10	13	33	11	7	4	0.75	.	.	.	0	0	0	0	0	0	0	0	0	0	0
jgi|SerlaS7_3_2|95927|estExt_Genewise1.C_130596	-1.1750934	4.0828835	-0.7471165	.	.	.	.	.	0	.	0	.	0	.	0.976	0.829	0	0	0.57	0	0	19134.08	177	5	9.6925	0	57	94	56	17	96	41	24	17	1.102564103	.	.	.	0	0	0	0	0	0	0	0	0	0.05	0
jgi|SerlaS7_3_2|174844|estExt_fgenesh1_kg.C_20281	-1.1755784	-0.227055	-0.193055	.	.	.	reduced_virulence,unaffected_pathogenicity,loss_of_pathogenicity	PHI:125,PHI:7929,PHI:6809,PHI:7930,PHI:6790,PHI:17,PHI:6786,PHI:72,PHI:9400,PHI:6788,PHI:6784,PHI:6792,PHI:6814,PHI:6794,PHI:127,PHI:7933,PHI:7935,PHI:9401,PHI:6812,PHI:6816,PHI:7928,PHI:6807	0	.	0	.	0	.	0.001	0.16	0	0	0.85	0	0	28182.96	266	-12.5	4.0275	1	100	168	76	26	135	35	12	23	1.392156863	.	.	.	0	0	0	0	0	0	0	0	0.52	3.97	0
jgi|SerlaS7_3_2|44390|e_gw1.1.2219.1	-1.1764162	2.0171095	-0.0828905	.	.	.	.	.	0	.	0	.	0	.	0.797	0.553	0	0	0.49	0	0	13663.46	123	-4.5	5.0585	5	41	66	35	20	69	27	13	14	1.238095238	.	.	.	0	0	0	0	0	0	0	0	0.04	0.06	0
jgi|SerlaS7_3_2|75293|Genemark.7430_g	-1.1766666	4.5882205	-0.3617795	.	.	.	.	.	0	.	0	.	0	.	0.977	0.848	0	0	0.12	0	0	16318.74	147	1	6.8447	4	41	79	44	12	75	37	20	17	1.666666667	.	.	.	0	0	0	0	0	0	0	0	0	0.02	0
jgi|SerlaS7_3_2|75495|Genemark.7632_g	-1.1767522	-5.0133075	-0.4893075	.	.	.	.	.	0	.	0	.	0	.	0.009	0.237	0	0	0.33	0	0	32726.13	304	-9	4.9598	5	98	171	97	39	186	67	32	35	0.78313253	.	.	.	0	0	0	0	0	0	0	0	0.37	0.37	0
jgi|SerlaS7_3_2|29365|gw1.11.910.1	-1.1775279	-2.0616295	0.4943705	.	.	.	.	.	0	.	0	.	0	.	0.001	0.573	0	0	0.59	0	0	5971.81	54	-1	5.3724	1	19	29	16	9	34	8	4	4	1.166666667	.	.	.	0	0	0	0	0	0	0	0	5.76	5.76	0
jgi|SerlaS7_3_2|157287|fgenesh1_pg.49_#_8	-1.1779188	4.110349	-0.521651	.	.	.	.	.	0	.	0	.	0	.	0.971	0.801	0	0	0.41	0	0	16379.43	149	4.5	8.1567	4	48	88	35	13	71	27	17	10	1.096774194	.	.	.	0	0	0	0	0	0	0	0	0	0.1	0
jgi|SerlaS7_3_2|189376|estExt_fgenesh1_kg.C_180176	-1.1790295	-0.0623805	-0.5823805	.	.	.	reduced_virulence	PHI:9285,PHI:2644	0	.	0	.	0	.	0.264	0.656	0	0	0.49	0	0	11912.63	107	-3.5	4.7454	1	30	59	30	14	59	26	12	14	1.588235294	.	.	.	0	0	0	0	0	0	0	0	0.39	0.39	0
jgi|SerlaS7_3_2|182745|estExt_fgenesh1_kg.C_80277	-1.1790295	2.780822	-0.567178	.	.	.	.	.	0	.	0	.	0	.	0.973	0.585	0	0	0.38	0	0	11109.83	99	1	7.1303	2	27	52	33	12	55	20	11	9	1.705882353	.	.	.	0	0	0	0	0	0	0	0	0.11	0.12	0
jgi|SerlaS7_3_2|192006|estExt_fgenesh1_kg.C_590008	-1.1790295	3.585951	-0.524049	.	.	.	.	.	0	.	0	.	0	.	0.988	0.697	0	0	0.3	0	0	19062.61	174	-4	4.9553	4	52	96	61	18	99	40	19	21	1	.	.	.	0	0	0	0	0	0	0	0	0	0.03	0
jgi|SerlaS7_3_2|24060|gw1.4.681.1	-1.1790295	2.1856345	-0.5383655	.	.	.	.	.	0	.	0	.	0	.	0.781	0.673	0	0	0.44	0	0	25540.25	229	1.5	7.1664	5	65	121	80	22	127	47	25	22	1.238095238	.	.	.	0	0	0	0	0	0	0	0	0	0.41	0
jgi|SerlaS7_3_2|93462|estExt_Genewise1.C_100633	-1.1791357	0.5168275	4.1048275	.	.	.	.	.	0	.	0	.	0	.	0.103	0.299	1	1	0	0	0	9631.9	81	2.5	9.014	1	20	32	18	8	32	31	17	14	2.111111111	.	.	.	1	1	1	0	0	1	0	1	17.19	17.19	0.921052632
jgi|SerlaS7_3_2|26003|gw1.12.807.1	-1.1799566	4.5603825	0.4743825	.	.	.	.	.	0	.	0	.	0	.	0.929	0.752	0	0	0.56	0	0	10092.23	88	2.5	9.2975	0	30	48	18	14	38	25	14	11	2.133333333	.	.	.	0	0	0	0	0	0	0	0	0	0	0
jgi|SerlaS7_3_2|149650|fgenesh1_pg.2_#_88	-1.1800591	-4.3794395	1.3865605	.	.	.	.	.	0	.	0	.	0	.	0	0.039	1	1	0.08	1	0	66974.76	600	16	8.1322	15	181	302	182	64	303	153	90	63	1.236363636	.	.	.	1	0	1	0	1	0	1	0	4.93	5.26	0
jgi|SerlaS7_3_2|29366|gw1.11.911.1	-1.1813016	-3.4630055	-1.5130055	.	.	.	.	.	0	.	0	.	0	.	0.066	0.609	0	0	0.47	1	0	6018	54	0	6.4323	1	18	27	16	9	36	7	4	3	1.166666667	.	.	.	0	0	0	0	0	0	0	1	20.44	20.44	0
jgi|SerlaS7_3_2|179580|estExt_fgenesh1_kg.C_60029	-1.1851377	-6.3924935	-0.4644935	.	.	.	.	.	0	.	0	.	0	.	0	0.012	0	0	0.15	0	0	57380.07	521	-4.5	5.9982	0	151	277	165	59	293	131	67	64	0.915254237	.	.	.	0	0	0	0	0	0	0	0	0	0	0
jgi|SerlaS7_3_2|68644|Genemark.781_g	-1.1883429	-6.192051	-0.510051	.	.	.	.	.	0	.	0	.	0	.	0.001	0.052	0	0	0.28	0	0	38036.06	345	5	7.1443	7	100	191	86	30	174	76	44	32	0.607594937	.	.	.	0	0	0	0	0	0	0	0	0.03	0.1	0
jgi|SerlaS7_3_2|186176|estExt_fgenesh1_kg.C_110862	-1.1891127	-5.8887815	-0.0147815	.	.	.	.	.	0	.	0	.	0	.	0.001	0.02	0	0	0.49	0	0	8693.68	84	-1	4.9005	3	41	55	17	5	45	15	7	8	0.409090909	.	.	.	0	0	0	0	0	0	0	0	0	0	0
jgi|SerlaS7_3_2|192350|estExt_fgenesh1_kg.C_3430001	-1.1901947	-0.679803	0.070197	.	.	.	.	.	0	.	0	.	0	.	0	0.875	0	0	0.19	0	0	5933.85	52	-1	4.828	3	14	26	11	2	27	13	6	7	1.222222222	.	.	.	0	0	0	0	0	0	0	0	0	0	0
jgi|SerlaS7_3_2|55573|e_gw1.8.406.1	-1.1915853	8.575193	-0.372807	.	.	.	reduced_virulence,unaffected_pathogenicity,loss_of_pathogenicity	PHI:2314,PHI:330,PHI:271,PHI:318,PHI:2813,PHI:769,PHI:422,PHI:7230,PHI:5588,PHI:2806,PHI:6198	0	.	0	.	0	.	0.949	0.709	0	0	0.47	0	0	17745.61	172	-3.5	5.4674	3	70	109	47	17	93	36	18	18	0.795454545	.	.	.	0	0	0	0	0	0	0	0	0	0.12	0
jgi|SerlaS7_3_2|181294|estExt_fgenesh1_kg.C_70166	-1.1917467	-1.6866595	-2.5986595	.	.	.	.	.	0	.	0	.	0	.	0.618	0.534	0	0	0.55	1	0	29223.45	270	-2	5.941	1	77	148	89	27	159	59	30	29	1.171875	.	.	.	0	0	0	0	0	0	1	1	10.89	21.86	0
jgi|SerlaS7_3_2|182405|estExt_fgenesh1_kg.C_71333	-1.193441	-5.5803015	-0.5043015	.	.	.	.	.	0	.	0	.	0	.	0	0.154	0	0	0.27	0	0	51393.75	476	1	6.6359	5	148	255	151	38	258	107	57	50	1.057142857	.	.	.	0	0	0	0	0	0	0	0	0	0	0
jgi|SerlaS7_3_2|169777|estExt_fgenesh1_pm.C_90261	-1.1938094	-4.990604	-0.512604	.	.	.	reduced_virulence,unaffected_pathogenicity	PHI:8577,PHI:9328,PHI:2970,PHI:3941,PHI:6594,PHI:3474	0	.	0	.	0	.	0	0.087	0	0	0.06	0	0	247813.23	2258	-6	6.334	31	691	1216	711	227	1223	531	276	255	1.126385809	.	.	.	0	0	0	0	0	0	0	0	0	0.08	0
jgi|SerlaS7_3_2|139447|fgenesh1_kg.9_#_313_#_0_0_FUV197G01C69GW_CFOT_CFPN	-1.1947242	7.7795635	3.5615635	.	.	.	.	.	0	.	0	.	0	.	0.972	0.731	1	1	0.59	0	0	8864.15	81	8.5	10.0784	5	34	47	20	7	43	17	13	4	0.842105263	.	.	.	0	0	0	0	0	0	0	0	0.01	0.01	0
jgi|SerlaS7_3_2|156901|fgenesh1_pg.28_#_34	-1.1962243	-9.9063175	-4.5003175	.	.	.	.	.	0	.	0	.	0	.	0	0.099	0	1	0.16	0	1	44865.74	402	14.5	9.4108	3	121	222	105	55	220	88	55	33	0.842696629	1	0	0	1	1	1	1	1	1	1	2	16.26	39.42	0.739130435
jgi|SerlaS7_3_2|18838|gw1.80.13.1	-1.196824	4.7750115	-0.1629885	.	.	.	.	.	0	.	0	.	0	.	0.991	0.832	0	0	0.42	0	0	8366.64	78	0	6.4394	2	25	41	29	7	47	15	8	7	1.111111111	.	.	.	0	0	0	0	0	0	0	0	0.01	0.01	0
jgi|SerlaS7_3_2|180879|estExt_fgenesh1_kg.C_61391	-1.1972204	-5.9637	-0.5097	.	.	.	.	.	0	.	0	.	0	.	0.015	0.076	0	0	0.56	0	0	31046.54	284	19	9.0858	5	113	165	42	46	122	62	47	15	0.493670886	.	.	.	0	0	0	0	0	0	0	0	0	0	0
jgi|SerlaS7_3_2|75461|Genemark.7598_g	-1.198017	4.09855	3.25255	.	.	.	.	.	0	.	0	.	0	.	0.731	0.41	1	1	0.05	0	0	15069.17	133	-4.5	4.9409	4	33	65	39	15	70	38	18	20	1.4	.	.	.	0	0	0	0	0	0	0	0	0.01	0.01	0
jgi|SerlaS7_3_2|25831|gw1.6.731.1	-1.1981162	0.969218	3.447218	.	.	.	.	.	0	.	0	.	0	.	0.173	0.414	1	1	0.6	0	0	12675.73	117	0.5	6.6182	5	40	62	41	12	66	21	12	9	1.4	.	.	.	0	0	0	0	0	0	0	0	0.25	0.31	0
jgi|SerlaS7_3_2|149599|fgenesh1_pg.2_#_37	-1.1981369	-2.4677495	1.2282505	.	.	.	.	.	0	.	0	.	0	.	0.002	0.382	1	1	0.04	1	0	37764.36	332	2.5	6.738	9	92	149	99	48	177	89	50	39	1.288135593	.	.	.	1	0	1	0	1	0	1	0	9.35	10.69	0
jgi|SerlaS7_3_2|128771|fgenesh1_kg.1_#_508_#_0_0_FUV197G02IYG66_CFOT_CFPN	-1.1983099	3.5528025	-0.5211975	.	.	.	.	.	0	.	0	.	0	.	0.901	0.778	0	0	0.34	0	0	8921.13	80	1	7.1044	3	25	45	20	7	40	18	10	8	0.928571429	.	.	.	0	0	0	0	0	0	0	0	0	0	0
jgi|SerlaS7_3_2|164460|estExt_fgenesh1_pg.C_3460001	-1.1985946	-0.288152	-0.510152	.	.	.	.	.	0	.	0	.	0	.	0.613	0.424	0	0	0.27	0	0	11759.46	106	-1.5	5.0914	1	30	56	38	11	62	25	12	13	0.785714286	.	.	.	0	0	0	0	0	0	0	0	0	0	0
jgi|SerlaS7_3_2|190344|estExt_fgenesh1_kg.C_230083	-1.1989031	-1.869899	-0.535899	.	.	.	reduced_virulence	PHI:2174	0	.	0	.	0	.	0.109	0.502	0	0	0.15	0	0	32998.52	303	-2.5	5.7105	4	99	162	92	32	167	72	36	36	1.014925373	.	.	.	0	0	0	0	0	0	0	0	0.34	0.34	0
jgi|SerlaS7_3_2|187962|estExt_fgenesh1_kg.C_140342	-1.2002231	3.4862045	2.7782045	.	.	.	.	.	0	.	0	.	0	.	0.545	0.573	1	1	0.2	0	0	19068.55	174	6.5	10.3366	0	50	88	65	17	109	36	22	14	0.755555556	.	.	.	1	1	0	0	0	1	0	0	0.17	0.18	0
jgi|SerlaS7_3_2|191230|estExt_fgenesh1_kg.C_330044	-1.2012964	0.5780655	-0.5099345	.	.	.	increased_virulence_(hypervirulence),reduced_virulence,unaffected_pathogenicity	PHI:7708,PHI:9524,PHI:5034	0	.	0	.	0	.	0.008	0.34	0	0	0.24	0	0	37790.35	354	-4	5.4303	1	115	190	122	34	216	79	39	40	0.795698925	.	.	.	0	0	0	0	0	0	0	0	0.01	1.77	0
jgi|SerlaS7_3_2|60918|e_gw1.13.427.1	-1.2019583	8.822431	3.278431	.	.	.	.	.	0	.	0	.	0	.	0.996	0.928	1	1	0.14	0	0	9717.22	88	1.5	7.9953	1	27	41	29	10	51	22	12	10	1.363636364	.	.	.	0	1	0	0	0	1	0	0	0.04	0.04	0
jgi|SerlaS7_3_2|100109|estExt_Genewise1.C_580019	-1.2021011	-5.384451	-0.524451	.	.	.	.	.	0	.	0	.	0	.	0.004	0.186	0	0	0.3	0	0	30921.72	279	-0.5	6.3354	4	97	162	63	30	142	58	30	28	0.842105263	.	.	.	0	0	0	0	0	0	0	0	0	0	0
jgi|SerlaS7_3_2|182542|estExt_fgenesh1_kg.C_80062	-1.202496	-1.0844785	-0.6164785	.	.	.	.	.	0	.	0	.	0	.	0.314	0.608	0	0	0.41	0	0	25393.86	236	9.5	8.6599	5	85	133	67	25	130	47	31	16	0.620689655	.	.	.	0	0	0	0	0	0	0	0	0	0.01	0
jgi|SerlaS7_3_2|115875|estExt_Genewise1Plus.C_190129	-1.2029114	5.4171165	3.5751165	.	.	.	.	.	0	.	0	.	0	.	0.902	0.405	1	1	0.15	0	0	13964.16	126	0	6.4825	1	35	63	39	19	77	25	14	11	0.896551724	.	.	.	1	0	0	0	1	0	0	0	0	0.01	0
jgi|SerlaS7_3_2|95816|estExt_Genewise1.C_130356	-1.2032363	-5.8370415	-0.7850415	.	.	.	.	.	0	.	0	.	0	.	0	0.158	0	0	0.29	0	0	47212.95	438	4.5	7.286	3	145	239	152	40	251	96	53	43	0.881188119	.	.	.	0	0	0	0	0	0	0	0	7.14	7.58	0
jgi|SerlaS7_3_2|159873|estExt_fgenesh1_pg.C_60093	-1.2032363	-2.2771865	2.6628135	.	.	.	reduced_virulence	PHI:4840	0	.	0	.	0	.	0	0.01	1	1	0.18	0	0	102059.9	950	-5.5	6.2453	7	317	531	337	95	541	222	117	105	0.704347826	.	.	.	0	0	0	0	0	1	0	0	6.59	6.69	0
jgi|SerlaS7_3_2|125935|fgenesh1_pm.15_#_153	-1.2032363	-3.3800055	2.5419945	.	.	.	.	.	0	.	0	.	0	.	0	0.013	1	1	0.16	0	0	54796.62	503	8.5	7.2251	6	175	276	165	59	288	104	62	42	0.60483871	.	.	.	0	0	0	0	0	1	0	0	5.9	6.5	0
jgi|SerlaS7_3_2|191328|estExt_fgenesh1_kg.C_350012	-1.20712	5.2196425	-0.5043575	.	.	.	.	.	0	.	0	.	0	.	1	0.954	0	0	0.39	0	0	15795.18	140	7.5	8.244	9	42	72	30	16	70	33	22	11	1.583333333	.	.	.	0	0	0	0	0	0	0	0	0	0.04	0
jgi|SerlaS7_3_2|155975|fgenesh1_pg.17_#_13	-1.2080833	6.4614575	3.1674575	.	.	.	.	.	0	.	0	.	0	.	0.966	0.583	1	1	0.26	0	0	11281.3	103	4	9.2993	2	31	52	37	10	63	19	12	7	1.047619048	.	.	.	1	1	0	0	0	0	0	0	13.44	14.38	0
jgi|SerlaS7_3_2|124984|fgenesh1_pm.11_#_197	-1.2083902	-6.44515	-0.50515	.	.	.	.	.	0	.	0	.	0	CE1	0	0.01	0	0	0.21	0	0	100263.39	907	1.5	6.5744	3	281	491	276	117	489	196	108	88	1.005434783	.	.	.	0	0	0	0	0	0	0	0	0	0.02	0
jgi|SerlaS7_3_2|34772|gw1.7.1737.1	-1.2093661	5.1924945	0.4344945	.	.	.	.	.	0	.	0	.	0	.	0.987	0.806	0	0	0.61	0	0	9500.67	84	-3	4.6435	4	27	44	21	14	45	18	8	10	1.571428571	.	.	.	0	0	0	0	0	0	0	0	0	0.92	0
jgi|SerlaS7_3_2|173880|estExt_fgenesh1_kg.C_10348	-1.2093794	1.2114165	-0.5525835	.	.	.	.	.	0	.	0	.	0	.	0.782	0.512	0	0	0.31	0	0	21800.17	198	5.5	8.06	5	61	111	63	22	117	37	23	14	0.790697674	.	.	.	0	0	0	0	0	0	0	0	3.71	3.73	0
jgi|SerlaS7_3_2|191157|estExt_fgenesh1_kg.C_320004	-1.2095325	-1.971649	-0.447649	.	.	.	.	.	0	.	0	.	0	.	0.228	0.518	0	0	0.48	0	0	6831.72	61	3.5	8.9499	1	20	35	12	12	35	11	8	3	1	.	.	.	0	0	0	0	0	0	0	0	0	0	0
jgi|SerlaS7_3_2|179255|estExt_fgenesh1_kg.C_50983	-1.2095433	-4.547327	0.780673	.	.	.	.	.	0	.	0	.	0	.	0.005	0.107	1	1	0.28	1	0	19702.01	178	16.5	11.8819	1	59	96	56	24	106	29	24	5	0.782608696	.	.	.	1	1	0	0	0	0	1	1	23.17	24.45	1
jgi|SerlaS7_3_2|175097|estExt_fgenesh1_kg.C_20543	-1.2100005	3.9173675	-0.5346325	.	.	.	.	.	0	.	0	.	0	.	0.878	0.864	0	0	0.61	0	0	20615.97	184	2	7.3176	2	57	100	45	21	86	42	23	19	1.46875	.	.	.	0	0	0	0	0	0	0	0	0	0.08	0
jgi|SerlaS7_3_2|179831|estExt_fgenesh1_kg.C_60287	-1.2103605	1.6233715	-0.2666285	.	.	.	.	.	0	.	0	.	0	.	1	0.315	0	0	0.39	0	0	7100.11	65	10	12.2225	1	25	35	13	1	31	22	16	6	0.555555556	.	.	.	0	0	0	0	0	0	0	0	0	0	0
jgi|SerlaS7_3_2|73633|Genemark.5770_g	-1.2105259	1.0437815	1.9357815	.	.	.	reduced_virulence,increased_virulence_(hypervirulence)	PHI:2393,PHI:4609	0	.	0	.	0	.	0	0.018	1	1	0.27	1	0	55032.46	494	3	6.7835	4	140	243	171	71	299	116	64	52	1.035087719	.	.	.	1	1	1	0	0	1	1	0	8.37	38.08	0
jgi|SerlaS7_3_2|37997|gw1.4.1820.1	-1.210652	1.9016495	-0.5043505	.	.	.	.	.	0	.	0	.	0	.	0.996	0.405	0	0	0.13	0	0	13901.75	126	9.5	10.8916	0	36	68	32	5	58	42	26	16	0.810810811	.	.	.	0	0	0	0	0	0	0	0	0	0	0
jgi|SerlaS7_3_2|74341|Genemark.6478_g	-1.2109104	1.7766965	3.1866965	.	.	.	.	.	0	.	0	.	0	.	0.229	0.536	1	1	0.29	0	0	23586.03	211	4	7.4496	4	70	110	57	33	118	44	26	18	1.022727273	.	.	.	0	1	0	0	0	0	0	0	11.98	12.46	0
jgi|SerlaS7_3_2|78314|Genemark.10451_g	-1.2109219	4.1577495	-0.5762505	.	.	.	.	.	0	.	0	.	0	.	0.991	0.798	0	0	0.19	0	0	17754.36	163	1	6.8454	4	48	92	51	9	82	39	21	18	1.321428571	.	.	.	0	0	0	0	0	0	0	0	0	0.95	0
jgi|SerlaS7_3_2|68464|Genemark.601_g	-1.2138132	2.7158495	-0.4581505	.	.	.	.	.	0	.	0	.	0	.	0.969	0.56	0	0	0.36	0	0	15581.67	141	-0.5	6.4107	5	46	79	41	22	76	35	20	15	0.892857143	.	.	.	0	0	0	0	0	0	0	0	0.21	0.21	0
jgi|SerlaS7_3_2|192377|estExt_fgenesh1_kg.C_4930001	-1.2140892	5.6869615	-0.0130385	.	.	.	.	.	0	.	0	.	0	.	0.999	0.951	0	0	0.38	0	0	7833.93	69	5.5	9.3196	4	21	35	10	7	32	18	12	6	1.666666667	.	.	.	0	0	0	0	0	0	0	0	0.02	0.02	0
jgi|SerlaS7_3_2|111301|estExt_Genewise1Plus.C_100273	-1.214219	-6.4427565	-0.5027565	.	.	.	.	.	0	.	0	.	0	.	0	0.01	0	0	0.09	0	0	141915.82	1271	-67.5	4.4312	13	354	672	320	144	635	338	143	195	1.056	.	.	.	0	0	0	0	0	0	0	0	0	0	0
jgi|SerlaS7_3_2|47130|e_gw1.3.1750.1	-1.2143338	5.4957815	0.4257815	.	.	.	.	.	0	.	0	.	0	.	1	0.845	0	0	0.56	0	0	6726.67	60	4.5	8.5345	2	19	30	13	12	32	17	12	5	1.642857143	.	.	.	0	0	0	0	0	0	0	0	0	0	0
jgi|SerlaS7_3_2|61064|e_gw1.13.175.1	-1.2147094	2.8626835	-0.5933165	.	.	.	.	.	0	.	0	.	0	.	0.784	0.792	0	0	0.78	0	0	12060.98	110	4	8.7606	3	36	58	33	8	57	25	15	10	1.428571429	.	.	.	0	0	0	0	0	0	0	0	0	0	0
jgi|SerlaS7_3_2|89122|estExt_Genewise1.C_61389	-1.2148894	-5.8251665	-0.8791665	.	.	.	reduced_virulence	PHI:6886,PHI:6885,PHI:6887,PHI:6888	0	.	0	.	0	.	0	0.009	0	0	0.25	0	0	60260.55	556	19.5	9.5341	6	187	301	183	58	330	122	74	48	0.871428571	.	.	.	0	0	0	0	0	0	0	0	8.64	8.71	0
jgi|SerlaS7_3_2|191597|estExt_fgenesh1_kg.C_410005	-1.2154665	0.595299	-0.244701	.	.	.	.	.	0	.	0	.	0	.	0.746	0.394	0	0	0.75	0	0	8262.42	76	-1.5	4.6283	4	28	45	18	7	43	9	4	5	0.8	.	.	.	0	0	0	0	0	0	0	0	0.02	0.05	0
jgi|SerlaS7_3_2|161345|estExt_fgenesh1_pg.C_90058	-1.216378	-5.0760875	-0.5820875	.	.	.	.	.	0	.	0	.	0	.	0	0.251	0	0	0.29	0	0	39626.92	355	6.5	7.6733	8	122	196	105	52	190	80	46	34	1.158730159	.	.	.	0	0	0	0	0	0	0	0	0	0.01	0
jgi|SerlaS7_3_2|175168|estExt_fgenesh1_kg.C_20618	-1.2177998	-2.086143	3.859857	.	.	.	.	.	0	.	0	.	0	GH27	0	0.009	1	1	0.69	0	0	49523.22	446	-24.5	4.1155	7	151	249	119	61	244	77	28	49	1.125	.	.	.	0	0	0	0	0	1	0	0	0.54	0.55	0
jgi|SerlaS7_3_2|189266|estExt_fgenesh1_kg.C_180057	-1.2179024	-3.9897005	-0.5337005	.	.	.	.	.	0	.	0	.	0	.	0.002	0.422	0	0	0.05	0	0	38910.97	354	0	6.5022	3	108	192	102	39	192	91	48	43	0.813953488	.	.	.	0	0	0	0	0	0	0	0	0	0	0
jgi|SerlaS7_3_2|94716|estExt_Genewise1.C_120066	-1.2179024	-3.962657	-0.524657	.	.	.	.	.	0	.	0	.	0	.	0.026	0.401	0	0	0.07	0	0	32999.22	296	-1	6.3382	3	88	157	86	36	161	74	39	35	0.90625	.	.	.	0	0	0	0	0	0	0	0	0.19	0.21	0
jgi|SerlaS7_3_2|106124|estExt_Genewise1Plus.C_60042	-1.2179024	2.532703	-0.545297	.	.	.	.	.	0	.	0	.	0	.	0.865	0.648	0	0	0.3	0	0	22551	206	0.5	6.6361	3	64	110	71	18	115	45	24	21	0.952380952	.	.	.	0	0	0	0	0	0	0	0	0	0.04	0
jgi|SerlaS7_3_2|189262|estExt_fgenesh1_kg.C_180053	-1.2179024	-3.3735505	-0.5235505	.	.	.	.	.	0	.	0	.	0	.	0.002	0.523	0	0	0.08	0	0	38892.08	354	2.5	6.8875	2	107	189	101	41	196	88	48	40	0.877777778	.	.	.	0	0	0	0	0	0	0	0	0	0	0
jgi|SerlaS7_3_2|182178|estExt_fgenesh1_kg.C_71100	-1.2179024	-1.718009	-0.506009	.	.	.	.	.	0	.	0	.	0	.	0.266	0.532	0	0	0.33	0	0	28705.73	257	0	6.4964	2	73	135	69	36	149	62	33	29	0.96875	.	.	.	0	0	0	0	0	0	0	0	0	0.04	0
jgi|SerlaS7_3_2|177850|estExt_fgenesh1_kg.C_41246	-1.2179024	-0.9957735	-0.5217735	.	.	.	.	.	0	.	0	.	0	.	0.282	0.639	0	0	0.42	0	0	11424.38	103	3	8.0865	1	25	55	31	7	57	21	13	8	1	.	.	.	0	0	0	0	0	0	0	0	0.02	0.02	0
jgi|SerlaS7_3_2|47519|e_gw1.3.711.1	-1.2181233	1.5282755	0.2622755	.	.	.	.	.	0	.	0	.	0	.	0.929	0.282	0	0	0.45	0	0	12315.32	106	1.5	7.3181	0	19	45	35	15	57	23	13	10	2.533333333	.	.	.	0	0	0	0	0	0	0	0	0.03	0.03	0
jgi|SerlaS7_3_2|72058|Genemark.4195_g	-1.2182198	7.5575555	4.2875555	.	.	.	.	.	0	.	0	.	0	.	0.908	0.637	1	1	0.36	0	0	12044.75	106	3	7.4709	1	32	48	35	21	64	22	14	8	1.148148148	0	0	0	0	1	0	1	0	1	0	0	0.34	0.35	0
jgi|SerlaS7_3_2|180699|estExt_fgenesh1_kg.C_61198	-1.2182662	-2.3928325	3.3071675	.	.	.	.	.	0	.	0	.	0	.	0.015	0.035	1	1	0.25	0	0	6371.43	57	3	9.2169	0	16	27	20	9	32	9	7	2	1.2	.	.	.	0	1	0	0	0	0	0	0	0.05	0.05	0
jgi|SerlaS7_3_2|159149|estExt_fgenesh1_pg.C_40451	-1.219487	-2.328851	3.371149	.	.	.	.	.	0	.	0	.	0	.	0	0.05	1	1	0.38	0	0	34255.9	323	8.5	9.1945	6	138	195	99	28	176	58	34	24	0.6375	.	.	.	1	1	0	0	0	1	0	0	2	2.1	0
jgi|SerlaS7_3_2|177928|estExt_fgenesh1_kg.C_41326	-1.2196444	4.405593	-0.538407	.	.	.	.	.	0	.	0	.	0	.	0.979	0.845	0	0	0.55	0	0	20261.38	190	7.5	9.4446	3	65	108	58	15	107	44	27	17	1	.	.	.	0	0	0	0	0	0	0	0	0.08	3.1	0
jgi|SerlaS7_3_2|53850|e_gw1.7.1095.1	-1.2198293	4.302159	-0.539841	.	.	.	.	.	0	.	0	.	0	.	0.974	0.833	0	0	0.28	0	0	20081.95	185	-1.5	6.1327	4	61	103	57	19	100	46	24	22	1.055555556	.	.	.	0	0	0	0	0	0	0	0	0	0.04	0
jgi|SerlaS7_3_2|77372|Genemark.9509_g	-1.2204039	-0.2794505	3.2245495	.	.	.	lethal,increased_virulence_(hypervirulence),reduced_virulence,unaffected_pathogenicity,loss_of_pathogenicity	PHI:9460,PHI:4077,PHI:2247,PHI:2844,PHI:2269,PHI:784,PHI:2837,PHI:7485,PHI:2836,PHI:2022,PHI:685,PHI:7696,PHI:6957,PHI:5271,PHI:2802,PHI:5272,PHI:59,PHI:5440,PHI:2312	0	.	0	.	0	.	0.043	0.373	1	1	0.26	0	0	32059.71	303	-3	5.603	5	107	178	109	24	186	58	29	29	0.626506024	.	.	.	1	1	0	0	0	1	0	0	0.17	1.66	0
jgi|SerlaS7_3_2|92423|estExt_Genewise1.C_90478	-1.2204039	-2.7211625	-0.5491625	.	.	.	lethal,increased_virulence_(hypervirulence),reduced_virulence,unaffected_pathogenicity,loss_of_pathogenicity	PHI:3866,PHI:9460,PHI:2312,PHI:8929,PHI:4077,PHI:2247,PHI:2844,PHI:8927,PHI:784,PHI:2269,PHI:2837,PHI:7485,PHI:2835,PHI:6956,PHI:2836,PHI:2022,PHI:685,PHI:7696,PHI:6957,PHI:5271,PHI:2802,PHI:5272,PHI:59,PHI:5440,PHI:3301	0	.	0	.	0	.	0.237	0.401	0	0	0.66	0	0	27611.59	264	-3	5.0484	3	104	163	91	15	151	50	24	26	0.714285714	.	.	.	0	0	0	0	0	0	0	0	0.14	0.38	0
jgi|SerlaS7_3_2|178364|estExt_fgenesh1_kg.C_50023	-1.2204039	-5.329049	-0.475049	.	.	.	.	.	0	.	0	.	0	.	0.001	0.19	0	0	0.2	0	0	38051.18	356	-5	5.4053	2	120	202	108	36	213	75	37	38	0.666666667	.	.	.	0	0	0	0	0	0	0	0	0	0.03	0
jgi|SerlaS7_3_2|184473|estExt_fgenesh1_kg.C_90867	-1.2204393	0.496439	-0.517561	.	.	.	.	.	0	.	0	.	0	.	0.751	0.418	0	0	0.16	0	0	20759.36	186	-4	5.5158	1	60	98	55	26	98	50	25	25	0.794871795	.	.	.	0	0	0	0	0	0	0	0	0	0	0
jgi|SerlaS7_3_2|56098|e_gw1.8.717.1	-1.2205468	-4.899565	-0.537565	.	.	.	.	.	0	.	0	.	0	.	0.003	0.27	0	0	0.4	0	0	37725.2	359	-1	6.364	3	132	210	129	34	216	77	41	36	0.54368932	.	.	.	0	0	0	0	0	0	0	0	0.01	0.56	0
jgi|SerlaS7_3_2|186680|estExt_fgenesh1_kg.C_120443	-1.2218269	3.2541755	-0.5078245	.	.	.	.	.	0	.	0	.	0	.	0.982	0.645	0	0	0.22	0	0	12310.9	114	-1	6.084	3	41	62	34	9	59	37	19	18	0.821428571	.	.	.	0	0	0	0	0	0	0	0	0.03	0.03	0
jgi|SerlaS7_3_2|115714|estExt_Genewise1Plus.C_180283	-1.222804	-6.2454615	-0.5214615	.	.	.	.	.	0	.	0	.	0	.	0	0.046	0	0	0.22	0	0	51915.24	486	0	6.5154	2	167	279	158	42	281	111	57	54	0.795454545	.	.	.	0	0	0	0	0	0	0	0	0	0.4	0
jgi|SerlaS7_3_2|180554|estExt_fgenesh1_kg.C_61042	-1.222804	-5.444215	-0.510215	.	.	.	reduced_virulence,unaffected_pathogenicity	PHI:2639,PHI:2638,PHI:6698	0	.	0	.	0	.	0	0.011	0	0	0.33	0	0	63169.23	591	-3	6.0313	9	200	333	182	48	344	134	68	66	0.894039735	.	.	.	0	0	0	0	0	0	0	0	0	0.67	0
jgi|SerlaS7_3_2|47334|e_gw1.3.1276.1	-1.2233949	3.2836515	0.0976515	.	.	.	.	.	0	.	0	.	0	.	0.787	0.744	0	0	0.74	0	0	8501.4	75	0.5	6.6349	0	20	41	19	14	40	11	7	4	1.428571429	.	.	.	0	0	0	0	0	0	0	0	0.56	0.95	0
jgi|SerlaS7_3_2|184164|estExt_fgenesh1_kg.C_90533	-1.2243102	-0.020739	-0.632739	.	.	.	.	.	0	.	0	.	0	.	0.491	0.611	0	0	0.61	0	0	19941.83	179	-1	5.7542	1	51	97	45	21	98	38	19	19	1.411764706	.	.	.	0	0	0	0	0	0	0	0	13.09	13.5	0
jgi|SerlaS7_3_2|184098|estExt_fgenesh1_kg.C_90460	-1.2245444	4.0963975	-0.5476025	.	.	.	.	.	0	.	0	.	0	.	0.999	0.775	0	0	0.35	0	0	13258.1	118	-0.5	6.2011	7	38	65	40	11	62	29	15	14	1	.	.	.	0	0	0	0	0	0	0	0	0.28	0.34	0
jgi|SerlaS7_3_2|177602|estExt_fgenesh1_kg.C_40987	-1.2246547	-9.7335695	-4.7295695	.	.	.	.	.	0	.	0	.	0	.	0.001	0.165	0	1	0.2	0	1	36580.76	328	8	8.4429	6	104	162	118	53	212	54	33	21	1.128571429	0	0	0	1	1	1	1	0	1	7	8	29.74	171.31	0.85
jgi|SerlaS7_3_2|160203|estExt_fgenesh1_pg.C_60463	-1.2246908	-3.1061015	-0.5301015	.	.	.	reduced_virulence,unaffected_pathogenicity	PHI:3386,PHI:2839	0	.	0	.	0	.	0.002	0.402	0	0	0.26	0	0	39575.69	362	-1.5	6.1646	2	100	193	117	38	217	78	40	38	1.025974026	.	.	.	0	0	0	0	0	0	0	0	0.02	0.39	0
jgi|SerlaS7_3_2|134424|fgenesh1_kg.5_#_1001_#_8749_1_CFOT_CFPN	-1.2251534	6.15091	2.97091	.	.	.	.	.	0	.	0	.	0	.	0.855	0.675	1	1	0.28	0	0	12169.58	109	2.5	8.6098	0	38	59	28	13	55	24	14	10	0.869565217	.	.	.	0	1	0	0	0	1	0	1	19.19	19.19	0.673913043
jgi|SerlaS7_3_2|176244|estExt_fgenesh1_kg.C_30346	-1.2268821	-5.5597355	-0.2557355	.	.	.	.	.	0	.	0	.	0	.	0.009	0.107	0	0	0.26	0	0	10847.84	101	8.5	10.77	2	36	58	35	9	63	12	11	1	0.615384615	.	.	.	0	0	0	0	0	0	0	0	0.01	0.02	0
jgi|SerlaS7_3_2|138864|fgenesh1_kg.8_#_1012_#_0_0_FUV197G01AVY0L_CFOT_CFPN	-1.2269485	1.0047135	0.4827135	.	.	.	.	.	0	.	0	.	0	.	0.541	0.546	0	0	0.49	0	0	6517.31	57	4	8.7896	3	20	30	11	5	20	15	10	5	2.6	.	.	.	0	0	0	0	0	0	0	0	0	0	0
jgi|SerlaS7_3_2|129682|fgenesh1_kg.2_#_293_#_13944_1_CFOT_CFPN	-1.2270486	1.866802	-0.293198	.	.	.	.	.	0	.	0	.	0	.	0.931	0.429	0	0	0.43	0	0	6820.94	65	4.5	9.5363	3	28	38	18	3	35	15	10	5	0.705882353	.	.	.	0	0	0	0	0	0	0	0	0.01	0.01	0
jgi|SerlaS7_3_2|120777|fgenesh1_pm.4_#_687	-1.2272708	3.4500985	-0.5939015	.	.	.	.	.	0	.	0	.	0	.	0.865	0.809	0	0	0.44	0	0	20509.46	193	2	7.0301	4	77	107	61	14	106	43	24	19	0.6875	.	.	.	0	0	0	0	0	0	0	0	0	1.89	0
jgi|SerlaS7_3_2|184781|estExt_fgenesh1_kg.C_100229	-1.2319648	3.035838	-0.168162	.	.	.	.	.	0	.	0	.	0	.	1	0.534	0	0	0.5	0	0	11358.23	99	0.5	6.603	9	31	52	34	14	59	21	12	9	1	.	.	.	0	0	0	0	0	0	0	0	3.16	3.19	0
jgi|SerlaS7_3_2|103134|estExt_Genewise1Plus.C_31051	-1.2323045	-3.678087	2.261913	.	.	.	.	.	0	.	0	.	0	.	0	0.01	1	1	0.21	1	0	110668.38	1009	-9	5.9521	3	331	544	317	116	538	219	112	107	1.121052632	1	0	0	1	0	1	1	1	1	1	1	0.02	18.72	0
jgi|SerlaS7_3_2|77778|Genemark.9915_g	-1.2326958	-5.1673235	-0.2213235	.	.	.	reduced_virulence	PHI:9126	0	.	0	.	0	AA3_1,AA3_2,AA3_3,AA3,AA8	0	0.009	0	0	0.86	0	0	80497.65	751	-13.5	4.7234	3	280	476	214	94	428	104	48	56	0.94972067	.	.	.	0	0	0	0	0	0	0	0	0.49	1.96	0
jgi|SerlaS7_3_2|107917|estExt_Genewise1Plus.C_70310	-1.2334366	3.684109	-0.533891	.	.	.	.	.	0	.	0	.	0	.	0.986	0.717	0	0	0.27	0	0	14401.71	131	3.5	8.0318	5	41	71	38	15	79	27	16	11	0.709677419	.	.	.	0	0	0	0	0	0	0	0	0	0.13	0
jgi|SerlaS7_3_2|181664|estExt_fgenesh1_kg.C_70550	-1.235547	-6.3404675	-0.5204675	.	.	.	.	.	0	.	0	.	0	.	0	0.03	0	0	0.03	0	0	39130.41	360	11	9.531	5	120	204	97	22	183	81	48	33	0.517647059	.	.	.	0	0	0	0	0	0	0	0	0	0	0
jgi|SerlaS7_3_2|187229|estExt_fgenesh1_kg.C_130043	-1.236242	-1.6246555	-0.4606555	.	.	.	.	.	0	.	0	.	0	.	0.553	0.253	0	0	0.55	0	0	20089.58	176	-3	6.0401	4	49	96	46	34	96	37	20	17	1	.	.	.	0	0	0	0	0	0	0	0	0	0	0
jgi|SerlaS7_3_2|147743|fgenesh1_kg.42_#_17_#_355_3_CFOT_CFPN	-1.236242	0.414168	-0.497832	.	.	.	.	.	0	.	0	.	0	.	0.645	0.507	0	0	0.43	0	0	27227.78	249	-6	4.9496	6	80	138	66	36	144	59	28	31	1.087719298	.	.	.	0	0	0	0	0	0	0	0	0.47	0.54	0
jgi|SerlaS7_3_2|186466|estExt_fgenesh1_kg.C_120215	-1.236242	0.3772995	-0.4867005	.	.	.	.	.	0	.	0	.	0	.	0.642	0.502	0	0	0.42	0	0	22487.64	197	-2.5	5.5749	4	54	106	58	32	117	44	22	22	1.024390244	.	.	.	0	0	0	0	0	0	0	0	0.35	0.37	0
jgi|SerlaS7_3_2|188329|estExt_fgenesh1_kg.C_150313	-1.237955	-7.625441	-2.975441	.	.	.	.	.	0	.	0	.	0	.	0.051	0.174	0	0	0.49	1	0	8037.31	74	5.5	11.8015	2	28	45	19	12	47	11	9	2	0.45	.	.	.	0	0	0	0	0	0	1	0	5.64	5.64	0
jgi|SerlaS7_3_2|178914|estExt_fgenesh1_kg.C_50607	-1.2383105	4.892006	-0.441994	.	.	.	.	.	0	.	0	.	0	.	0.999	0.89	0	0	0.3	0	0	25959.62	228	7	7.7023	14	72	118	52	35	124	62	37	25	1.069767442	.	.	.	0	0	0	0	0	0	0	0	0	0.2	0
jgi|SerlaS7_3_2|171272|estExt_fgenesh1_pm.C_140203	-1.2392066	-5.7343455	0.2116545	.	.	.	.	.	0	.	0	.	0	.	0	0.009	0	0	0.48	0	0	77874.43	703	-23	4.5756	16	226	396	191	99	394	120	53	67	1.080536913	.	.	.	0	0	0	0	0	0	0	0	0	0.04	0
jgi|SerlaS7_3_2|182013|estExt_fgenesh1_kg.C_70928	-1.2392408	-3.40701	-0.51501	.	.	.	.	.	0	.	0	.	0	.	0.001	0.517	0	0	0.48	0	0	38947.7	353	7	7.9409	7	120	204	84	44	179	78	45	33	1.108108108	.	.	.	0	0	0	0	0	0	0	0	0	0.01	0
jgi|SerlaS7_3_2|191947|estExt_fgenesh1_kg.C_560012	-1.2392408	1.692435	-0.587565	.	.	.	.	.	0	.	0	.	0	.	0.848	0.532	0	0	0.42	0	0	15681.71	147	-2.5	5.5455	1	50	84	40	12	77	34	17	17	0.783783784	.	.	.	0	0	0	0	0	0	0	0	0.01	0.01	0
jgi|SerlaS7_3_2|57732|e_gw1.9.871.1	-1.240702	1.817004	0.365004	.	.	.	.	.	0	.	0	.	0	.	0.908	0.334	0	0	0.81	0	0	5959.84	52	4.5	9.8618	1	14	28	14	8	25	10	8	2	2.666666667	.	.	.	0	0	0	0	0	0	0	0	0.06	0.06	0
jgi|SerlaS7_3_2|78282|Genemark.10419_g	-1.24461	7.853239	3.749239	.	.	.	.	.	0	.	0	.	0	.	0.963	0.721	1	1	0.25	0	0	17987.99	163	5	8.1572	4	50	77	56	20	100	32	20	12	1.026315789	0	0	0	1	0	0	1	0	0	0	0	2.14	10.73	0
jgi|SerlaS7_3_2|177124|estExt_fgenesh1_kg.C_40489	-1.2446978	-0.2258665	-0.6638665	.	.	.	.	.	0	.	0	.	0	.	0.522	0.551	0	0	0.23	0	0	29424.88	268	4	7.1792	9	90	141	85	33	155	57	33	24	1.055555556	.	.	.	0	0	0	0	0	0	0	0	0	0.99	0
jgi|SerlaS7_3_2|68663|Genemark.800_g	-1.2459611	3.378879	0.144879	.	.	.	.	.	0	.	0	.	0	.	0.962	0.577	0	0	0.78	0	0	14400.39	131	2.5	7.1023	3	36	76	34	16	72	30	18	12	0.828571429	.	.	.	0	0	0	0	0	0	0	0	0	0.02	0
jgi|SerlaS7_3_2|119979|fgenesh1_pm.3_#_280	-1.2461281	-2.5103615	-0.5123615	.	.	.	.	.	0	.	0	.	0	.	0.265	0.402	0	0	0.09	0	0	28742.72	268	-3	5.6213	2	92	154	94	25	152	60	30	30	0.805970149	.	.	.	0	0	0	0	0	0	0	0	0.01	0.25	0
jgi|SerlaS7_3_2|153792|fgenesh1_pg.9_#_191	-1.2461281	-5.0109505	-0.5829505	.	.	.	.	.	0	.	0	.	0	.	0.002	0.26	0	0	0.17	0	0	37726.8	357	-6.5	5.0042	6	129	207	117	22	205	82	39	43	0.604166667	.	.	.	0	0	0	0	0	0	0	0	0	0.01	0
jgi|SerlaS7_3_2|168607|estExt_fgenesh1_pm.C_70391	-1.2464056	3.6888675	4.5928675	.	.	.	reduced_virulence,increased_virulence_(hypervirulence)	PHI:2393,PHI:4609,PHI:4607	0	.	0	.	0	.	0	0.016	1	1	0.21	0	0	56049.65	503	6	7.1256	4	141	246	169	71	299	119	67	52	1.070175439	0	0	1	1	0	1	1	1	1	0	0	1.4	3.04	0
jgi|SerlaS7_3_2|81462|Genemark.13599_g	-1.2477736	-3.220972	-0.544972	.	.	.	.	.	0	.	0	.	0	.	0.404	0.15	0	0	0.31	0	0	11432.82	105	-5	4.612	0	21	63	27	6	61	29	13	16	0.205128205	.	.	.	0	0	0	0	0	0	0	0	0	0	0
jgi|SerlaS7_3_2|76038|Genemark.8175_g	-1.2477736	-5.3658235	-0.5358235	.	.	.	.	.	0	.	0	.	0	.	0.124	0.071	0	0	0.13	0	0	18017.26	165	-7.5	4.6094	1	40	94	42	12	96	47	21	26	0.280701754	.	.	.	0	0	0	0	0	0	0	0	0	0	0
jgi|SerlaS7_3_2|135517|fgenesh1_kg.6_#_772_#_0_0_FUV197G01DJ1Z8_CFOT_CFPN	-1.2486838	4.788229	-0.521771	.	.	.	.	.	0	.	0	.	0	.	0.998	0.887	0	0	0.49	0	0	6433.41	60	3.5	9.7627	1	22	35	20	4	33	16	10	6	0.928571429	.	.	.	0	0	0	0	0	0	0	0	0	0	0
jgi|SerlaS7_3_2|188722|estExt_fgenesh1_kg.C_160126	-1.2492148	5.221532	-0.268468	.	.	.	.	.	0	.	0	.	0	.	1	0.915	0	0	0.74	0	0	12815.76	113	13	9.8413	9	41	62	24	15	62	26	20	6	1.391304348	.	.	.	0	0	0	0	0	0	0	0	0.01	1.87	0
jgi|SerlaS7_3_2|133642|fgenesh1_kg.5_#_219_#_2814_2_CFOT_CFPN	-1.249874	3.5207845	-0.5772155	.	.	.	.	.	0	.	0	.	0	.	0.969	0.714	0	0	0.25	0	0	13629.13	122	-8	4.3233	6	41	66	26	13	62	35	14	21	0.814814815	.	.	.	0	0	0	0	0	0	0	0	0	0	0
jgi|SerlaS7_3_2|190871|estExt_fgenesh1_kg.C_290024	-1.2502953	3.40468	-0.50732	.	.	.	.	.	0	.	0	.	0	.	0.895	0.757	0	0	0.8	0	0	17791.68	164	-7.5	4.0936	1	55	103	52	19	97	23	8	15	0.975609756	.	.	.	0	0	0	0	0	0	0	0	0	0.16	0
jgi|SerlaS7_3_2|189869|estExt_fgenesh1_kg.C_200192	-1.2506536	-6.3716825	-0.5036825	.	.	.	.	.	0	.	0	.	0	.	0	0.022	0	0	0.2	0	0	47996.83	433	-11	4.8517	11	124	232	140	43	241	107	50	57	1.252873563	.	.	.	0	0	0	0	0	0	0	0	1.23	4.22	0
jgi|SerlaS7_3_2|181183|estExt_fgenesh1_kg.C_70050	-1.2510114	1.9943915	-0.5076085	.	.	.	.	.	0	.	0	.	0	.	0.983	0.434	0	0	0.11	0	0	13837.62	126	11	10.5172	0	41	71	26	6	49	50	31	19	0.942857143	.	.	.	0	0	0	0	0	0	0	0	0	0	0
jgi|SerlaS7_3_2|174845|estExt_fgenesh1_kg.C_20283	-1.2510114	-1.070828	-0.506828	.	.	.	.	.	0	.	0	.	0	.	0.632	0.274	0	0	0.32	0	0	16982.87	151	9	9.5139	3	51	85	28	16	59	51	32	19	0.961538462	.	.	.	0	0	0	0	0	0	0	0	0	0	0
jgi|SerlaS7_3_2|161924|estExt_fgenesh1_pg.C_100327	-1.2519454	-5.984607	-0.524607	.	.	.	.	.	0	.	0	.	0	.	0.001	0.089	0	0	0.16	0	0	37285.38	349	19	10.5906	1	123	211	101	26	189	92	57	35	0.566037736	.	.	.	0	0	0	0	0	0	0	0	0.01	0.02	0
jgi|SerlaS7_3_2|175951|estExt_fgenesh1_kg.C_30022	-1.251962	-0.5072585	-0.5032585	.	.	.	increased_virulence_(hypervirulence)	PHI:1139	0	.	0	.	0	.	0	0.166	0	0	0.13	0	0	50095.84	460	17.5	9.6488	6	138	247	139	41	249	133	78	55	1.215686275	.	.	.	0	0	0	0	0	0	0	0	0.03	0.06	0
jgi|SerlaS7_3_2|183298|estExt_fgenesh1_kg.C_80865	-1.2528492	3.338516	0.260516	.	.	.	.	.	0	.	0	.	0	.	0.714	0.799	0	0	0.56	0	0	6270.06	53	4	8.7487	3	19	28	10	9	24	13	9	4	1.5	.	.	.	0	0	0	0	0	0	0	0	0.01	0.01	0
jgi|SerlaS7_3_2|148693|fgenesh1_kg.717_#_1_#_0_0_FUV197G02HBBI2_CFOT_CFPN	-1.25425	3.577192	3.823192	.	.	.	.	.	0	.	0	.	0	.	0.779	0.18	1	1	0.18	0	0	8005.44	69	4.5	10.0316	2	21	28	23	11	41	15	10	5	1.153846154	.	.	.	1	1	1	0	1	1	0	0	0.01	0.01	0
jgi|SerlaS7_3_2|130236|fgenesh1_kg.2_#_847_#_2019_1_CFOT_CFPN	-1.25425	3.577192	3.823192	.	.	.	.	.	0	.	0	.	0	.	0.779	0.18	1	1	0.18	0	0	8005.44	69	4.5	10.0316	2	21	28	23	11	41	15	10	5	1.153846154	.	.	.	1	1	1	0	1	1	0	0	0.01	0.01	0
jgi|SerlaS7_3_2|138616|fgenesh1_kg.8_#_764_#_12267_1_CFOT_CFPN	-1.2555234	5.16111	-0.04089	.	.	.	.	.	0	.	0	.	0	.	1	0.867	0	0	0.48	0	0	6612.3	61	-2	4.5602	4	25	39	10	4	27	14	6	8	1.5	.	.	.	0	0	0	0	0	0	0	0	0.02	0.02	0
jgi|SerlaS7_3_2|68744|Genemark.881_g	-1.255634	0.4822895	4.1242895	.	.	.	.	.	0	.	0	.	0	.	0.003	0.39	1	1	0.06	0	0	37041.41	327	2	6.7005	8	77	155	93	43	175	84	47	37	1.234375	.	.	.	1	0	1	0	0	1	0	0	0.05	0.05	0
jgi|SerlaS7_3_2|28797|gw1.24.131.1	-1.2558783	5.9745965	0.4965965	.	.	.	.	.	0	.	0	.	0	.	1	0.913	0	0	0.48	0	0	6899.98	59	5.5	8.1753	7	19	29	10	12	35	16	12	4	0.692307692	.	.	.	0	0	0	0	0	0	0	0	0.06	0.06	0
jgi|SerlaS7_3_2|129973|fgenesh1_kg.2_#_584_#_0_0_FS3H43Z03GDYPR_CFOT_CFPN	-1.256294	4.733977	3.599977	.	.	.	.	.	0	.	0	.	0	.	0.517	0.672	1	1	0.61	0	0	8408.73	79	1.5	7.1874	4	31	48	27	10	51	11	7	4	0.714285714	.	.	.	0	1	0	0	0	1	0	0	1.8	1.94	0
jgi|SerlaS7_3_2|174044|estExt_fgenesh1_kg.C_10537	-1.2570571	3.036946	-0.551054	.	.	.	.	.	0	.	0	.	0	.	0.975	0.623	0	0	0.48	0	0	13702.36	127	-3.5	4.7369	4	47	74	37	6	60	33	15	18	1	.	.	.	0	0	0	0	0	0	0	0	0	0.01	0
jgi|SerlaS7_3_2|167866|estExt_fgenesh1_pm.C_60429	-1.2573814	-6.444462	-0.510462	.	.	.	unaffected_pathogenicity	PHI:1530	0	.	0	.	0	.	0	0.011	0	0	0.02	0	0	99536.94	905	2.5	6.6957	5	279	476	273	85	465	274	144	130	0.780373832	.	.	.	0	0	0	0	0	0	0	0	0	0	0
jgi|SerlaS7_3_2|138517|fgenesh1_kg.8_#_665_#_5_580_CFOT_CFPN	-1.2576544	-4.157584	-0.533584	.	.	.	lethal,increased_virulence_(hypervirulence),reduced_virulence,unaffected_pathogenicity,loss_of_pathogenicity	PHI:7511,PHI:9460,PHI:8929,PHI:4077,PHI:2247,PHI:2844,PHI:8927,PHI:784,PHI:2269,PHI:2837,PHI:7485,PHI:2835,PHI:2836,PHI:2022,PHI:685,PHI:7696,PHI:6957,PHI:3301,PHI:5271,PHI:2802,PHI:59,PHI:5440,PHI:2312	0	.	0	.	0	.	0.026	0.37	0	0	0.16	0	0	34141.86	316	-1	6.247	1	102	180	107	28	182	74	38	36	0.728395062	.	.	.	0	0	0	0	0	0	0	0	0.05	0.05	0
jgi|SerlaS7_3_2|191833|estExt_fgenesh1_kg.C_520021	-1.2587583	8.9581875	-0.4998125	.	.	.	reduced_virulence,effector_(plant_avirulence_determinant),unaffected_pathogenicity	PHI:4936,PHI:2905,PHI:2356,PHI:4937,PHI:2153,PHI:3807,PHI:5303	0	.	0	.	0	.	0.926	0.817	0	0	0.69	0	0	18013.4	163	-0.5	5.8653	3	49	88	43	20	88	34	17	17	1.411764706	.	.	.	0	0	0	0	0	0	0	0	0	0	0
jgi|SerlaS7_3_2|128939|fgenesh1_kg.1_#_676_#_5_2176_CFOT_CFPN	-1.2595366	-6.385616	-0.505616	.	.	.	.	.	0	.	0	.	0	.	0	0.02	0	0	0.05	0	0	50322.08	450	-10.5	4.9306	3	122	226	130	49	240	129	61	68	1.34939759	.	.	.	0	0	0	0	0	0	0	0	3.58	3.59	0
jgi|SerlaS7_3_2|184742|estExt_fgenesh1_kg.C_100186	-1.260425	2.7440115	-0.8199885	.	.	.	.	.	0	.	0	.	0	.	0.923	0.671	0	0	0.56	0	0	7419.04	69	1.5	6.9861	0	29	38	14	11	34	14	9	5	0.578947368	.	.	.	0	0	0	0	0	0	0	0	0.02	0.02	0
jgi|SerlaS7_3_2|189656|estExt_fgenesh1_kg.C_190130	-1.2605705	-3.4822535	-0.5182535	.	.	.	.	.	0	.	0	.	0	.	0.054	0.452	0	0	0.22	0	0	31966.78	294	-3	5.8387	4	91	155	94	34	174	63	32	31	1.046153846	.	.	.	0	0	0	0	0	0	0	0	0.34	0.97	0
jgi|SerlaS7_3_2|73646|Genemark.5783_g	-1.2605705	-4.236141	-0.480141	.	.	.	.	.	0	.	0	.	0	.	0.065	0.309	0	0	0.25	0	0	27295.37	248	-10	4.7247	4	79	135	74	38	139	61	28	33	0.965517241	.	.	.	0	0	0	0	0	0	0	0	0	0.02	0
jgi|SerlaS7_3_2|81430|Genemark.13567_g	-1.2612627	-2.0529595	3.4130405	.	.	.	.	.	0	.	0	.	0	.	0.02	0.069	1	1	0.13	0	0	7980.34	70	-0.5	5.8061	1	18	28	26	7	42	22	11	11	1	.	.	.	1	0	1	0	0	0	0	0	0	0	0
jgi|SerlaS7_3_2|98231|estExt_Genewise1.C_210146	-1.2625605	-3.110089	2.733911	.	.	.	.	.	0	.	0	.	0	GT8	0	0.026	1	1	0.16	0	0	99307.24	915	3	6.8339	1	304	559	233	80	483	209	110	99	0.542168675	.	.	.	0	0	0	0	0	1	0	0	0.59	0.59	0
jgi|SerlaS7_3_2|73355|Genemark.5492_g	-1.2626166	-3.5079625	2.3180375	.	.	.	.	.	0	.	0	.	0	.	0	0.029	1	1	0.49	1	0	118963.75	1123	-3.5	6.3135	0	460	712	250	111	570	221	116	105	0.528428094	0	1	0	1	0	1	1	1	1	1	0	0.03	30.81	0
jgi|SerlaS7_3_2|48586|e_gw1.4.1971.1	-1.2631652	-6.452303	-0.506303	.	.	.	.	.	0	.	0	.	0	.	0	0.009	0	0	0.01	0	0	99860.82	895	22	8.9325	7	254	464	209	83	437	222	129	93	0.789473684	.	.	.	0	0	0	0	0	0	0	0	0	0.01	0
jgi|SerlaS7_3_2|183701|estExt_fgenesh1_kg.C_90022	-1.2635003	1.056136	2.034136	.	.	.	.	.	0	.	0	.	0	.	0.667	0.17	1	1	0.29	1	0	8159.88	73	7	10.7804	2	21	31	30	6	42	13	11	2	1	.	.	.	1	1	1	0	0	1	1	0	7.02	7.02	0
jgi|SerlaS7_3_2|179707|estExt_fgenesh1_kg.C_60162	-1.2635186	6.928879	2.716879	.	.	.	.	.	0	.	0	.	0	.	0.915	0.787	1	1	0.3	0	0	25556.45	239	5	8.7919	4	89	132	80	18	140	56	31	25	0.825396825	.	.	.	1	1	0	0	0	1	0	0	4.03	15.38	0
jgi|SerlaS7_3_2|178181|estExt_fgenesh1_kg.C_41596	-1.2651832	4.472867	-0.555133	.	.	.	.	.	0	.	0	.	0	.	0.994	0.844	0	0	0.47	0	0	20358.59	190	3	7.8013	3	60	105	69	14	112	43	24	19	0.955555556	.	.	.	0	0	0	0	0	0	0	0	0	2.63	0
jgi|SerlaS7_3_2|184050|estExt_fgenesh1_kg.C_90407	-1.2651832	4.401217	-0.536783	.	.	.	.	.	0	.	0	.	0	.	0.987	0.836	0	0	0.38	0	0	18444.99	166	-3	5.228	2	40	89	49	17	89	41	20	21	1.387096774	.	.	.	0	0	0	0	0	0	0	0	0.02	0.39	0
jgi|SerlaS7_3_2|99752|estExt_Genewise1.C_420024	-1.2654313	-2.5002	2.7378	.	.	.	.	.	0	.	0	.	0	.	0	0.127	1	1	0.47	0	0	46543.94	426	72	11.0046	21	155	240	117	41	246	108	92	16	0.931623932	.	.	.	0	0	0	0	0	1	0	0	7.02	7.02	0
jgi|SerlaS7_3_2|80615|Genemark.12752_g	-1.2661108	3.370044	-0.547956	.	.	.	.	.	0	.	0	.	0	.	0.856	0.797	0	0	0.05	0	0	23611.47	216	2.5	7.6412	5	71	119	50	16	108	48	26	22	0.875	.	.	.	0	0	0	0	0	0	0	0	0	0	0
jgi|SerlaS7_3_2|150539|fgenesh1_pg.3_#_364	-1.2661252	7.4124715	-0.5095285	.	.	.	unaffected_pathogenicity,increased_virulence_(hypervirulence)	PHI:673,PHI:674	0	.	0	.	0	.	0.847	0.64	0	0	0.03	0	0	24393.79	225	-1.5	6.2158	5	71	130	77	22	129	51	27	24	0.678571429	.	.	.	0	0	0	0	0	0	0	0	0	0.02	0
jgi|SerlaS7_3_2|107568|estExt_Genewise1Plus.C_61769	-1.2668859	-5.456987	-0.510987	.	.	.	reduced_virulence	PHI:8580,PHI:9320	0	.	0	.	0	.	0	0.009	0	0	0.04	0	0	146192.62	1355	-21.5	5.1698	18	461	762	413	126	760	299	145	154	0.785488959	.	.	.	0	0	0	0	0	0	0	0	0	0.17	0
jgi|SerlaS7_3_2|103033|estExt_Genewise1Plus.C_30917	-1.2668859	-1.095679	-0.269679	.	.	.	reduced_virulence,unaffected_pathogenicity,loss_of_pathogenicity	PHI:8716,PHI:8715	0	.	0	.	0	GH16	0	0.029	0	0	0.83	0	0	50911.4	466	-19.5	4.3019	8	158	274	111	69	272	77	31	46	0.933884298	.	.	.	0	0	0	0	0	0	0	0	0.01	3.29	0
jgi|SerlaS7_3_2|172091|estExt_fgenesh1_pm.C_190042	-1.2668859	-1.286355	-0.340355	.	.	.	unaffected_pathogenicity,loss_of_pathogenicity	PHI:24,PHI:191	0	.	0	.	0	GH3	0	0.009	0	0	0.83	0	0	79514.37	732	-33	4.1231	8	255	440	210	99	435	116	43	73	0.945945946	.	.	.	0	0	0	0	0	0	0	0	0	0.85	0
jgi|SerlaS7_3_2|130166|fgenesh1_kg.2_#_777_#_0_0_FS3H43Z03HI06J_CFOT_CFPN	-1.2669306	4.2682225	-0.3997775	.	.	.	.	.	0	.	0	.	0	.	0.999	0.779	0	0	0.25	0	0	7470.47	67	1.5	7.827	2	22	38	22	5	31	16	9	7	1.363636364	.	.	.	0	0	0	0	0	0	0	0	0	0	0
jgi|SerlaS7_3_2|183881|estExt_fgenesh1_kg.C_90213	-1.2678947	-1.8567295	2.6372705	.	.	.	.	.	0	.	0	.	0	.	0	0.251	1	1	0.49	0	0	9567.4	89	6	10.4273	3	37	50	33	6	55	13	10	3	0.636363636	.	.	.	0	1	0	0	0	1	0	0	0.27	4.88	0
jgi|SerlaS7_3_2|184746|estExt_fgenesh1_kg.C_100190	-1.268049	-1.8628025	-0.5008025	.	.	.	.	.	0	.	0	.	0	.	0.328	0.445	0	0	0.38	0	0	8876.98	82	-2	5.4855	0	29	43	26	6	40	22	11	11	0.476190476	.	.	.	0	0	0	0	0	0	0	0	0.02	0.02	0
jgi|SerlaS7_3_2|119731|fgenesh1_pm.3_#_32	-1.2683569	3.963148	-0.506852	.	.	.	.	.	0	.	0	.	0	.	0.952	0.793	0	0	0.64	0	0	23519.15	218	2.5	7.0534	8	73	118	72	24	132	42	24	18	0.875	.	.	.	0	0	0	0	0	0	0	0	0.09	1.27	0
jgi|SerlaS7_3_2|80623|Genemark.12760_g	-1.2687029	3.13382	-0.35218	.	.	.	.	.	0	.	0	.	0	.	0.873	0.708	0	0	0.34	0	0	5676.56	52	-0.5	5.6751	0	13	28	19	2	27	12	6	6	0.916666667	.	.	.	0	0	0	0	0	0	0	0	0	0	0
jgi|SerlaS7_3_2|106457|estExt_Genewise1Plus.C_60442	-1.2690728	-10.3076655	-4.3676655	.	.	.	.	.	0	.	0	.	0	.	0	0.01	0	1	0.18	0	1	70992.99	634	-3	6.0101	8	189	326	210	99	405	108	55	53	1.1328125	0	0	0	1	1	1	1	1	1	9	10	18.62	223.77	0.695652174
jgi|SerlaS7_3_2|165702|estExt_fgenesh1_pm.C_30082	-1.2700437	-6.24205	-0.50605	.	.	.	.	.	0	.	0	.	0	.	0	0.044	0	0	0.07	0	0	83418.79	748	16.5	9.0872	3	231	400	188	68	336	207	117	90	1.103703704	.	.	.	0	0	0	0	0	0	0	0	0	0	0
jgi|SerlaS7_3_2|183239|estExt_fgenesh1_kg.C_80803	-1.2704461	-7.2343405	-0.6423405	.	.	.	lethal,reduced_virulence,unaffected_pathogenicity	PHI:3866,PHI:8929,PHI:4077,PHI:7696,PHI:5271,PHI:2837,PHI:7915,PHI:59,PHI:5440	0	.	0	.	0	.	0.053	0.515	0	0	0.43	0	0	33668.31	311	2	7.0758	0	100	166	98	32	170	69	37	32	1.027777778	.	.	.	0	0	0	0	0	0	0	0	0	0.04	0
jgi|SerlaS7_3_2|96145|estExt_Genewise1.C_140241	-1.2704461	-3.003938	-0.615938	.	.	.	lethal,increased_virulence_(hypervirulence),reduced_virulence,unaffected_pathogenicity,loss_of_pathogenicity	PHI:3866,PHI:2835,PHI:7511,PHI:2022,PHI:4077,PHI:685,PHI:2844,PHI:7696,PHI:784,PHI:3301,PHI:2802,PHI:5271,PHI:7485,PHI:5440,PHI:2312	0	.	0	.	0	.	0.071	0.531	0	0	0.36	0	0	34167.93	311	7	9.0714	1	98	164	97	36	169	69	40	29	1.096774194	.	.	.	0	0	0	0	0	0	0	0	0.01	0.11	0
jgi|SerlaS7_3_2|139681|fgenesh1_kg.9_#_547_#_890_2_CFOT_CFPN	-1.2704744	6.20195	4.82195	.	.	.	.	.	0	.	0	.	0	.	0.955	0.275	1	1	0.14	0	0	13124.32	113	1	7.1629	1	26	45	39	18	68	30	16	14	1.5	.	.	.	1	1	0	0	1	1	0	1	20.85	20.85	0.956521739
jgi|SerlaS7_3_2|185967|estExt_fgenesh1_kg.C_110643	-1.2708206	1.7197195	-0.7642805	.	.	.	lethal,increased_virulence_(hypervirulence),reduced_virulence,unaffected_pathogenicity,loss_of_pathogenicity	PHI:269,PHI:317,PHI:2054,PHI:3280,PHI:7134,PHI:787,PHI:1119,PHI:62,PHI:8035,PHI:808,PHI:3832,PHI:3835,PHI:6950,PHI:270,PHI:6703,PHI:3834,PHI:471,PHI:8036,PHI:3833,PHI:3623,PHI:7009,PHI:182,PHI:449,PHI:4736,PHI:8752,PHI:3478,PHI:861,PHI:1061,PHI:7133,PHI:3279,PHI:7011,PHI:780,PHI:507,PHI:339,PHI:1036,PHI:3831,PHI:2052	0	.	0	.	0	.	0.695	0.719	0	0	0.12	0	0	22963.79	210	-1	6.1081	2	74	118	67	21	104	53	27	26	1.342105263	.	.	.	0	0	0	0	0	0	0	0	0.01	0.06	0
jgi|SerlaS7_3_2|184212|estExt_fgenesh1_kg.C_90584	-1.2709026	-2.106855	-0.546855	.	.	.	.	.	0	.	0	.	0	.	0.121	0.619	0	0	0.46	0	0	29405.71	274	3	7.3487	5	102	156	79	24	152	64	35	29	0.90625	.	.	.	0	0	0	0	0	0	0	0	0.01	1.29	0
jgi|SerlaS7_3_2|46818|e_gw1.2.17.1	-1.2710816	-5.86566	-0.50766	.	.	.	unaffected_pathogenicity	PHI:1682	0	.	0	.	0	.	0	0.107	0	0	0.47	0	0	83582.93	778	39.5	8.0388	86	312	486	162	63	421	197	127	70	0.594594595	.	.	.	0	0	0	0	0	0	0	0	0	0	0
jgi|SerlaS7_3_2|95850|estExt_Genewise1.C_130413	-1.2718204	-1.4389565	-0.4989565	.	.	.	reduced_virulence,loss_of_pathogenicity	PHI:2310,PHI:4677,PHI:6111,PHI:3514,PHI:1015,PHI:300,PHI:6806,PHI:334,PHI:311,PHI:65,PHI:2826,PHI:211,PHI:4182	0	.	0	.	0	.	0	0.01	0	0	0.31	0	0	147093.97	1349	-5.5	6.3106	18	453	731	415	158	735	292	155	137	0.988679245	.	.	.	0	0	0	0	0	0	0	0	0.01	0.01	0
jgi|SerlaS7_3_2|112768|estExt_Genewise1Plus.C_111058	-1.2719245	-3.1382085	-0.4962085	.	.	.	reduced_virulence,unaffected_pathogenicity	PHI:728,PHI:730,PHI:724,PHI:4196,PHI:729,PHI:726,PHI:9265,PHI:725,PHI:718	0	.	0	.	0	.	0	0.393	0	0	0.25	0	0	43510.26	405	0.5	6.5576	9	145	227	124	45	224	105	56	49	1.010416667	.	.	.	0	0	0	0	0	0	0	0	0	0.01	0
jgi|SerlaS7_3_2|124221|fgenesh1_pm.9_#_344	-1.2723573	-0.538751	-0.438751	.	.	.	reduced_virulence,unaffected_pathogenicity,loss_of_pathogenicity	PHI:437,PHI:492,PHI:1027,PHI:4879,PHI:103,PHI:2343,PHI:2817,PHI:9525,PHI:88,PHI:247,PHI:2847,PHI:2818,PHI:3721,PHI:7283,PHI:114,PHI:3,PHI:4916,PHI:2848	0	.	0	.	0	GH28	0.001	0.149	0	0	0.88	0	0	25152.44	246	-13	3.9505	4	107	176	61	22	131	33	11	22	0.93220339	.	.	.	0	0	0	0	0	0	0	0	0	0.1	0
jgi|SerlaS7_3_2|114364|estExt_Genewise1Plus.C_140409	-1.2735562	3.8455905	2.9455905	.	.	.	.	.	0	.	0	.	0	.	0.72	0.43	1	1	0.15	0	0	26773.83	246	4	7.2348	4	79	130	90	29	144	53	31	22	1	.	.	.	0	1	0	0	0	1	0	0	0.11	0.57	0
jgi|SerlaS7_3_2|49734|e_gw1.4.1152.1	-1.273659	1.3709105	-3.0510895	.	.	.	.	.	0	.	0	.	0	.	0.991	0.746	0	0	0.57	1	0	7004.88	61	2	9.5929	0	18	34	17	13	35	14	8	6	1.833333333	.	.	.	0	0	0	0	0	0	1	1	22.62	22.62	0
jgi|SerlaS7_3_2|188531|estExt_fgenesh1_kg.C_150538	-1.2741666	2.3897995	-0.5262005	.	.	.	lethal,increased_virulence_(hypervirulence),reduced_virulence,unaffected_pathogenicity,loss_of_pathogenicity	PHI:3866,PHI:7511,PHI:9460,PHI:2312,PHI:8929,PHI:4077,PHI:2247,PHI:2844,PHI:8927,PHI:784,PHI:2269,PHI:2837,PHI:7485,PHI:2835,PHI:6956,PHI:2836,PHI:2022,PHI:685,PHI:7696,PHI:6957,PHI:5271,PHI:2802,PHI:5272,PHI:59,PHI:5440,PHI:3301	0	.	0	.	0	.	0.877	0.609	0	0	0.37	0	0	27821.46	263	-2.5	5.6467	2	97	152	92	25	155	56	28	28	0.805970149	.	.	.	0	0	0	0	0	0	0	0	0.33	0.57	0
jgi|SerlaS7_3_2|50792|e_gw1.5.545.1	-1.274461	-1.5271495	2.4808505	.	.	.	.	.	0	.	0	.	0	.	0.006	0.326	1	1	0.21	0	0	37425.5	346	-1	6.3386	5	121	201	114	36	199	84	44	40	0.654761905	.	.	.	0	0	0	0	0	1	0	0	5.34	5.65	0
jgi|SerlaS7_3_2|50574|e_gw1.5.114.1	-1.2757939	3.2591715	4.1931715	.	.	.	reduced_virulence,loss_of_pathogenicity	PHI:455	0	.	0	.	0	GT69	0	0.011	1	1	0.07	0	0	56823.53	496	-3.5	6.1172	8	125	244	142	70	276	126	65	61	1.170212766	0	1	1	1	1	0	1	0	1	0	0	10.41	10.6	0
jgi|SerlaS7_3_2|118795|fgenesh1_pm.1_#_363	-1.2763754	2.947572	-2.602428	.	.	.	.	.	0	.	0	.	0	.	1	0.925	0	0	0.58	1	0	9139.66	83	7.5	9.1169	6	30	46	24	8	45	19	14	5	0.882352941	.	.	.	0	0	0	0	0	0	0	1	12.5	14.6	0
jgi|SerlaS7_3_2|150329|fgenesh1_pg.3_#_154	-1.2765815	2.050811	-2.209189	.	.	.	.	.	0	.	0	.	0	.	0.988	0.722	0	0	0.66	1	0	18738.94	167	-4	4.7961	1	48	89	43	29	91	28	13	15	1.766666667	.	.	.	0	0	0	0	0	0	1	0	11.77	16.94	0
jgi|SerlaS7_3_2|119947|fgenesh1_pm.3_#_248	-1.2770703	0.6173345	4.8053345	.	.	.	.	.	0	.	0	.	0	.	0.232	0.07	1	1	0.28	0	0	8134.53	70	0.5	6.7107	1	18	32	27	11	41	16	9	7	1.6	0	0	0	1	1	0	1	1	1	0	0	11.63	11.63	0
jgi|SerlaS7_3_2|162987|estExt_fgenesh1_pg.C_150068	-1.2777898	1.8937545	2.8397545	.	.	.	reduced_virulence,loss_of_pathogenicity	PHI:316,PHI:2310,PHI:4677,PHI:6111,PHI:4606,PHI:3514,PHI:1015,PHI:300,PHI:6806,PHI:334,PHI:311,PHI:65,PHI:2826,PHI:211,PHI:4182	0	.	0	.	0	.	0	0.009	1	1	0.05	1	0	136857.53	1237	-22	5.4068	20	419	663	365	143	642	313	155	158	1.049773756	0	0	0	1	0	1	1	0	1	1	0	0.04	0.29	0
jgi|SerlaS7_3_2|191921|estExt_fgenesh1_kg.C_550013	-1.279435	4.251534	0.225534	.	.	.	.	.	0	.	0	.	0	.	0.996	0.675	0	0	0.32	0	0	8390.43	74	-2.5	5.7853	4	24	37	18	14	38	19	10	9	1.090909091	.	.	.	0	0	0	0	0	0	0	0	0.04	0.04	0
jgi|SerlaS7_3_2|191198|estExt_fgenesh1_kg.C_330010	-1.2796414	-4.5409545	-0.6889545	.	.	.	.	.	0	.	0	.	0	.	0.006	0.352	0	0	0.21	0	0	33323.58	304	-3	5.8476	1	99	165	88	31	165	69	35	34	0.705882353	.	.	.	0	0	0	0	0	0	0	0	0.41	0.48	0
jgi|SerlaS7_3_2|184782|estExt_fgenesh1_kg.C_100231	-1.2797157	7.7795795	3.2315795	.	.	.	.	.	0	.	0	.	0	.	0.966	0.792	1	1	0.46	0	0	16893.43	144	3.5	7.5394	9	38	74	30	21	77	44	25	19	1.291666667	.	.	.	0	0	0	0	0	0	0	0	0.35	0.35	0
jgi|SerlaS7_3_2|49584|e_gw1.4.678.1	-1.2806095	-5.376001	-0.510001	.	.	.	.	.	0	.	0	.	0	.	0	0.189	0	0	0.16	0	0	36518.9	334	-6	5.2173	1	112	177	91	36	176	82	40	42	0.847222222	.	.	.	0	0	0	0	0	0	0	0	0	0	0
jgi|SerlaS7_3_2|184047|estExt_fgenesh1_kg.C_90403	-1.2809764	-3.423942	2.504058	.	.	.	.	.	0	.	0	.	0	GH105	0	0.012	1	1	0.59	1	0	49206.68	457	-9.5	4.7846	2	171	277	137	55	250	71	33	38	0.778846154	0	1	0	1	1	1	1	1	1	1	0	2.42	17.82	0
jgi|SerlaS7_3_2|133164|fgenesh1_kg.4_#_1518_#_236_3_CFOT_CFPN	-1.2810872	-4.380423	-2.622423	.	.	.	lethal,increased_virulence_(hypervirulence),reduced_virulence,unaffected_pathogenicity,loss_of_pathogenicity	PHI:3866,PHI:7511,PHI:9460,PHI:2247,PHI:4077,PHI:2844,PHI:8927,PHI:2269,PHI:784,PHI:7485,PHI:2835,PHI:6956,PHI:2022,PHI:685,PHI:7696,PHI:6957,PHI:3301,PHI:5271,PHI:2802,PHI:5272,PHI:7915,PHI:59,PHI:5440,PHI:2312	0	.	0	.	0	.	0.122	0.585	0	0	0.34	1	0	32328.22	299	1	6.6552	4	106	159	91	31	152	64	35	29	1.19047619	.	.	.	0	0	0	0	0	0	0	1	19.6	28.39	0
jgi|SerlaS7_3_2|141468|fgenesh1_kg.11_#_492_#_0_0_FS3H43Z04J1IC6_CFOT_CFPN	-1.2818828	2.5965665	-0.4754335	.	.	.	.	.	0	.	0	.	0	.	0.934	0.578	0	0	0.8	0	0	6993.01	66	0.5	6.6918	3	25	43	24	8	41	10	6	4	1	.	.	.	0	0	0	0	0	0	0	0	0.3	0.3	0
jgi|SerlaS7_3_2|174676|estExt_fgenesh1_kg.C_20098	-1.2824192	5.6385305	-0.2354695	.	.	.	.	.	0	.	0	.	0	.	1	0.979	0	0	0.59	0	0	10423.95	95	8	9.4013	6	32	58	21	9	48	25	17	8	1.210526316	.	.	.	0	0	0	0	0	0	0	0	0	0	0
jgi|SerlaS7_3_2|178489|estExt_fgenesh1_kg.C_50158	-1.2825929	-2.971788	-0.523788	.	.	.	.	.	0	.	0	.	0	.	0.404	0.188	0	0	0.01	0	0	17963.03	165	-7	4.626	3	58	88	51	15	83	47	21	26	0.771428571	.	.	.	0	0	0	0	0	0	0	0	0	0.02	0
jgi|SerlaS7_3_2|176814|estExt_fgenesh1_kg.C_40166	-1.2835053	-2.1400325	3.6919675	.	.	.	.	.	0	.	0	.	0	.	0.001	0.027	1	1	0.31	0	0	8342.98	70	4.5	8.3034	3	15	24	21	15	44	15	11	4	1.545454545	.	.	.	1	0	1	0	0	0	0	0	0.05	0.05	0
jgi|SerlaS7_3_2|181655|estExt_fgenesh1_kg.C_70541	-1.2844363	-3.932747	-0.524747	.	.	.	.	.	0	.	0	.	0	.	0.016	0.416	0	0	0.16	0	0	36333.15	337	-2.5	6.126	3	116	177	116	34	185	85	44	41	0.9375	.	.	.	0	0	0	0	0	0	0	0	5.8	5.81	0
jgi|SerlaS7_3_2|176026|estExt_fgenesh1_kg.C_30111	-1.2857293	-2.3590175	3.6109825	.	.	.	.	.	0	.	0	.	0	.	0.001	0.004	1	1	0.38	0	0	5837.86	52	3	9.6635	1	17	28	18	6	27	8	6	2	1.666666667	.	.	.	0	1	0	0	0	0	0	0	0.96	0.96	0
jgi|SerlaS7_3_2|192454|estExt_fgenesh1_kg.C_7200001	-1.2866666	5.1347345	0.0287345	.	.	.	.	.	0	.	0	.	0	.	0.999	0.852	0	0	0.4	0	0	8575.95	76	10	10.5955	3	21	43	17	6	36	19	15	4	1.6	.	.	.	0	0	0	0	0	0	0	0	0.01	0.01	0
jgi|SerlaS7_3_2|182264|estExt_fgenesh1_kg.C_71188	-1.2870163	4.6164625	-0.6155375	.	.	.	.	.	0	.	0	.	0	.	1	0.872	0	0	0.25	0	0	6527.22	59	0.5	7.0073	0	17	35	16	3	24	15	8	7	1.727272727	.	.	.	0	0	0	0	0	0	0	0	0	0	0
jgi|SerlaS7_3_2|175193|estExt_fgenesh1_kg.C_20643	-1.2874043	-6.105919	-0.495919	.	.	.	.	.	0	.	0	.	0	.	0	0.065	0	0	0.05	0	0	51020.1	466	-2.5	6.2619	7	150	245	149	55	267	118	62	56	0.918181818	.	.	.	0	0	0	0	0	0	0	0	0.55	0.65	0
jgi|SerlaS7_3_2|80353|Genemark.12490_g	-1.2881516	4.295593	-0.582407	.	.	.	.	.	0	.	0	.	0	.	0.978	0.835	0	0	0.33	0	0	15307.93	141	-3	5.7628	4	43	82	38	15	69	31	16	15	1.032258065	.	.	.	0	0	0	0	0	0	0	0	0.01	0.01	0
[truncated: 12,857 more rows]
[truncated: 18 more columns]
