# Supplementary material for: An automated and combinative method for the predictive ranking of candidate effector proteins of fungal plant pathogens
Source: Sci Rep. 2021 Oct 5;11:19731. doi: 10.1038/s41598-021-99363-0 (PMC8492765; doi:10.1038/s41598-021-99363-0)
Supplement: Supplementary file 2 — Supplementary Information 2. [file 41598_2021_99363_MOESM2_ESM.zip › Supp Data S2 - Raw Predector results tables for all the whole proteomes used for evaluation (listed in Supplementary Table S2)/tri_ree_QM6a.tsv]

name	effector_score	manual_effector_score	manual_secretion_score	phibase_effector	phibase_virulence	phibase_lethal	phibase_phenotypes	phibase_matches	effector_match	effector_matches	pfam_match	pfam_matches	dbcan_match	dbcan_matches	effectorp1	effectorp2	is_secreted	any_signal_peptide	apoplastp	single_transmembrane	multiple_transmembrane	molecular_weight	residue_number	charge	isoelectric_point	aa_c_number	aa_tiny_number	aa_small_number	aa_aliphatic_number	aa_aromatic_number	aa_nonpolar_number	aa_charged_number	aa_basic_number	aa_acidic_number	fykin_gap	localizer_nuclear	localizer_chloro	localizer_mito	signalp3_nn	signalp3_hmm	signalp4	signalp5	deepsig	phobius_sp	phobius_tmcount	tmhmm_tmcount	tmhmm_first_60	tmhmm_exp_aa	tmhmm_first_tm_sp_coverage
EGR47477.1	3.3539174	11.8739485	5.9999485	.	.	.	.	.	0	.	0	.	0	.	1	0.979	1	1	0.67	0	0	13611.43	125	3	7.8729	7	43	71	35	10	68	28	16	12	1.185185185	1	0	0	1	1	1	1	1	1	0	0	0.53	0.53	0
EGR44713.1	3.2573757	11.814	6	.	.	.	.	.	0	.	0	.	0	.	1	0.969	1	1	0.68	0	0	15332.78	143	-0.5	6.1708	18	52	89	29	14	97	29	15	14	0.6	0	0	0	1	1	1	1	1	1	0	0	0.06	0.06	0
EGR46306.1	3.134823	11.802	6	.	.	.	.	.	0	.	0	.	0	.	1	0.967	1	1	0.76	0	0	8447.83	78	2	7.7012	10	34	49	23	7	49	16	9	7	0.761904762	0	0	0	1	1	1	1	1	1	0	0	0.08	0.08	0
EGR52416.1	2.983638	11.1476	5.9996	.	.	.	.	.	0	.	0	.	0	.	1	0.858	1	1	0.39	0	0	9073.08	82	1	8.1609	0	27	43	15	17	55	21	11	10	0.870967742	0	0	0	1	1	1	1	1	1	0	0	0.3	0.3	0
EGR47008.1	2.9229195	5.8429	5.9989	.	.	.	.	.	0	.	0	.	0	.	0.188	0.786	1	1	0.69	0	0	14990.49	140	-1.5	5.4552	4	58	87	41	21	80	16	8	8	0.864864865	0	0	0	1	1	1	1	1	1	0	0	8.28	8.34	0
EGR45030.1	2.8567998	12.4864735	5.9984735	.	.	.	unaffected_pathogenicity,reduced_virulence	PHI:2211,PHI:570,PHI:546,PHI:2210,PHI:573,PHI:571,PHI:572,PHI:567,PHI:2213,PHI:2214	1	FgXYLA	1	PF00457	1	CBM60,GH11	0.443	0.805	1	1	0.8	0	0	24069.38	223	2.5	8.2016	0	87	139	53	35	124	26	15	11	1.169811321	1	0	0	1	1	1	1	1	1	0	0	1.84	1.85	0
EGR51031.1	2.7995667	11.1644335	5.9984335	.	.	.	.	.	0	.	0	.	0	.	0.985	0.876	1	1	0.84	0	0	15985.98	151	-1	6.0622	6	59	94	40	17	89	29	15	14	0.727272727	0	0	0	1	1	1	1	1	1	0	0	1.08	1.08	0
EGR51361.1	2.722498	10.9791825	5.7471825	.	.	.	.	.	0	.	0	.	0	.	0.995	0.877	1	1	0.62	0	0	14623.66	133	5	8.3356	5	44	74	37	19	79	33	20	13	0.918918919	0	0	0	1	1	1	1	0	1	0	0	0.03	0.05	0
EGR44936.1	2.7076495	14.646463	4.696463	.	.	.	unaffected_pathogenicity,reduced_virulence	PHI:7181,PHI:2477,PHI:7143,PHI:7734,PHI:7735,PHI:7633,PHI:213,PHI:249,PHI:6206,PHI:6199,PHI:277	0	.	1	PF00160	0	.	0.978	0.847	1	1	0.37	0	0	22705.13	207	5	9.2416	0	60	102	57	27	116	58	33	25	1.282608696	0	0	0	1	1	1	1	0	1	0	0	16.49	16.5	0
EGR52483.1	2.6618106	11.77025	5.99825	.	.	.	.	.	0	.	0	.	0	.	1	0.962	1	1	0.58	0	0	11930.6	114	0	6.4053	10	49	73	39	8	70	23	12	11	0.633333333	0	0	0	1	1	1	1	1	1	0	0	1.54	1.54	0
EGR45433.1	2.6277857	4.0081325	5.8681325	.	.	.	.	.	0	.	0	.	0	.	0.088	0.602	1	1	0.7	0	0	15626.59	148	-5.5	4.0987	2	56	94	48	14	88	19	7	12	0.743589744	0	0	0	1	1	1	1	1	1	0	0	0.62	0.68	0
EGR49453.1	2.6238422	10.985892	5.999892	.	.	.	.	.	0	.	0	.	0	.	0.998	0.833	1	1	0.88	0	0	11973.49	111	-3	4.9146	6	38	70	35	13	68	21	10	11	0.793103448	0	0	0	1	1	1	1	1	1	0	0	1.46	1.46	0
EGR44326.1	2.6232316	9.591922	5.985922	.	.	.	.	.	0	.	0	.	0	.	0.789	0.812	1	1	0.75	0	0	13963.65	127	2	7.8632	2	44	76	35	15	63	25	14	11	1.2	0	0	0	1	1	1	1	1	1	0	0	0.17	0.2	0
EGR51299.1	2.610823	10.916136	5.966136	.	.	.	.	.	0	.	0	.	0	.	0.993	0.832	1	1	0.6	0	0	12063.44	111	-4.5	4.2839	5	40	68	30	15	64	18	7	11	1.08	0	0	0	1	1	1	1	1	1	0	0	3.48	3.48	0
EGR51777.1	2.5925415	11.1356405	5.9996405	.	.	.	.	.	0	.	0	.	0	.	0.99	0.866	1	1	0.69	0	0	23543.78	221	3.5	7.5696	8	71	145	59	16	123	46	26	20	0.879310345	0	0	0	1	1	1	1	1	1	0	0	0.8	0.8	0
EGR46769.1	2.5827231	15.2261485	5.9961485	.	.	.	unaffected_pathogenicity,reduced_virulence,loss_of_pathogenicity	PHI:330,PHI:271,PHI:383,PHI:2813,PHI:422,PHI:6198,PHI:5588,PHI:769,PHI:2314,PHI:8749,PHI:7230,PHI:6412,PHI:2806	0	.	0	.	0	.	0.934	0.771	1	1	0.7	0	0	20043.81	190	6.5	8.7887	4	70	117	58	24	117	35	22	13	0.75	0	0	0	1	1	1	1	1	1	0	0	0.5	0.53	0
EGR53042.1	2.5780516	6.5925495	5.8425495	.	.	.	.	.	0	.	0	.	0	.	0.521	0.604	1	1	0.81	0	0	18680.77	177	-7	4.2329	9	78	116	47	15	95	26	10	16	0.853658537	0	1	0	1	1	1	1	1	1	0	0	0.91	0.92	0
EGR45114.1	2.5537715	11.014	5.998	.	.	.	.	.	0	.	0	.	0	.	0.975	0.861	1	1	0.82	0	0	15815.78	150	-8	4.0057	10	62	94	38	19	96	21	7	14	0.948717949	0	0	0	1	1	1	1	1	1	0	0	8.26	8.31	0
EGR46494.1	2.4885194	14.9313525	5.9893525	.	.	.	increased_virulence_(hypervirulence)	PHI:3167	0	.	0	.	0	.	0.889	0.768	1	1	0.82	0	0	23701.91	222	4	7.5876	8	80	136	66	24	130	35	21	14	0.944444444	0	0	0	1	1	1	1	1	1	0	0	5.15	5.16	0
EGR49769.1	2.4837146	8.69965	5.91565	.	.	.	.	.	0	.	0	.	0	.	0.801	0.663	1	1	0.88	0	0	15671.77	150	-4.5	4.4501	8	61	97	49	12	89	21	9	12	0.692307692	0	0	0	1	1	1	1	1	1	0	0	0.2	0.2	0
EGR48693.1	2.4837146	10.1808	5.9988	.	.	.	.	.	0	.	0	.	0	.	0.97	0.727	1	1	0.88	0	0	12377.77	116	-7	4.1122	6	49	73	34	13	65	22	8	14	0.892857143	0	0	0	1	1	1	1	1	1	0	0	5.25	5.25	0
EGR50073.1	2.455564	10.3966	5.9986	.	.	.	.	.	0	.	0	.	0	.	0.985	0.748	1	1	0.9	0	0	18316.36	173	-2	5.4712	8	68	117	43	20	103	22	11	11	0.903846154	0	0	0	1	1	1	1	1	1	0	0	5.86	5.91	0
EGR45711.1	2.4403715	10.5638455	5.6838455	.	.	.	increased_virulence_(hypervirulence),reduced_virulence	PHI:2403	0	.	0	.	0	GH75	0.368	0.612	1	1	0.87	0	0	24234.92	229	-11	4.2212	6	83	144	64	26	131	41	16	25	1.051724138	0	0	0	1	1	1	1	1	1	0	0	5.29	5.31	0
EGR50067.1	2.419665	14.9247145	5.6887145	.	.	.	increased_virulence_(hypervirulence),reduced_virulence	PHI:8667,PHI:8669,PHI:8668,PHI:8666	0	.	0	.	0	.	0.979	0.727	1	1	0.91	0	0	27713.2	264	-1	6.0768	12	102	169	78	21	150	47	24	23	0.868852459	1	0	0	1	1	1	1	1	1	0	0	0.58	0.58	0
EGR44418.1	2.4178317	15.755942	5.979942	.	.	.	increased_virulence_(hypervirulence),reduced_virulence	PHI:2403	0	.	0	.	0	GH75	0.981	0.815	1	1	0.89	0	0	24071.68	235	-1.5	5.6245	6	98	161	67	23	138	36	18	18	0.845070423	0	0	0	1	1	1	1	1	1	0	0	17.52	17.7	0
EGR47378.1	2.4019675	16.1484325	5.7424325	.	.	.	increased_virulence_(hypervirulence),reduced_virulence	PHI:8668,PHI:8667,PHI:8666	0	.	0	.	0	.	0.997	0.904	1	1	0.71	0	0	15736.89	150	-5.5	4.5859	8	56	90	53	12	91	36	16	20	0.923076923	0	0	0	1	1	1	1	1	1	0	0	3.52	3.53	0
EGR47700.1	2.376322	7.3911495	5.9991495	.	.	.	.	.	0	.	0	.	0	.	0.534	0.698	1	1	0.89	0	0	26900.31	249	14.5	9.6166	8	96	159	59	30	134	48	32	16	1.220338983	0	0	0	1	1	1	1	1	1	0	0	0.95	0.96	0
EGR45095.1	2.376322	6.7355005	5.9675005	.	.	.	.	.	0	.	0	.	0	.	0.46	0.668	1	1	0.85	0	0	23435.12	222	-7	4.6329	8	89	140	63	23	125	40	18	22	0.87037037	0	0	0	1	1	1	1	1	1	0	0	1.76	1.77	0
EGR47056.1	2.3466074	10.158	6	.	.	.	.	.	0	.	0	.	0	.	0.998	0.695	1	1	0.89	0	0	12100.17	112	-4.5	3.8144	8	52	73	27	19	64	8	2	6	1.375	0	0	0	1	1	1	1	1	1	0	0	0.24	0.24	0
EGR52820.1	2.339984	4.827096	5.457096	.	.	.	.	.	0	.	0	.	0	PL14,PL20	0.286	0.609	1	1	0.63	0	0	29186.21	258	-2	6.0702	2	80	142	64	45	139	54	28	26	1.072727273	0	0	0	1	1	1	1	1	1	0	0	0.99	0.99	0
EGR47608.1	2.3376422	10.115795	5.999795	.	.	.	.	.	0	.	0	.	0	.	0.995	0.691	1	1	0.49	0	0	13206.4	120	4.5	8.6397	5	38	73	41	10	70	23	14	9	1.043478261	1	0	0	1	1	1	1	1	1	0	0	0.44	0.48	0
EGR44649.1	2.3342311	7.331258	5.723258	.	.	.	.	.	0	.	0	.	0	.	0.506	0.762	1	1	0.77	0	0	25375.73	227	-1	5.7912	2	68	130	61	34	128	44	22	22	1.375	0	0	0	1	1	1	1	1	1	0	0	2.31	2.34	0
EGR46961.1	2.2992535	5.0735	5.9975	.	.	.	.	.	0	.	0	.	0	GH24	0.233	0.613	1	1	0.92	0	0	28535.67	268	16	9.6369	10	107	164	73	24	146	55	36	19	1.109375	0	0	0	1	1	1	1	1	1	0	0	5.18	5.18	0
EGR51309.1	2.2980158	8.405788	5.801788	.	.	.	.	.	0	.	0	.	0	.	0.728	0.706	1	1	0.74	0	0	28887.24	269	-1	6.2847	7	102	162	74	28	143	55	29	26	1.06779661	0	0	0	1	1	1	1	1	1	0	0	10.57	10.57	0
EGR44193.1	2.2929442	9.6466495	5.9146495	.	.	.	.	.	0	.	0	.	0	.	0.904	0.718	1	1	0.68	0	0	30849.4	281	10.5	7.9637	16	94	154	78	35	161	63	40	23	0.897058824	0	0	0	1	1	1	1	1	1	0	0	7.32	7.34	0
EGR52694.1	2.272338	8.3697945	5.9997945	.	.	.	.	.	0	.	0	.	0	.	0.729	0.666	1	1	0.64	0	0	15608.54	142	-1.5	5.0016	4	48	83	38	18	84	21	10	11	1	0	0	0	1	1	1	1	1	1	0	0	0.07	0.07	0
EGR48478.1	2.2436273	9.7721905	5.9141905	.	.	.	.	.	0	.	0	.	0	.	0.888	0.755	1	1	0.44	0	0	20000.02	186	5	8.6208	5	67	103	57	19	111	34	20	14	0.791666667	0	1	0	1	1	1	1	1	1	0	0	0.72	0.72	0
EGR51513.1	2.23002	6.0702595	2.5542595	.	.	.	.	.	0	.	0	.	0	.	0.923	0.663	1	1	0.3	1	0	23420.43	204	-1	6.2934	2	52	101	63	32	107	53	28	25	1.548387097	0	0	0	1	1	1	1	1	1	1	1	12.63	33.28	0
EGR46244.1	2.2147028	10.8059995	5.9999995	.	.	.	.	.	0	.	0	.	0	.	0.988	0.813	1	1	0.65	0	0	11904.49	111	-4	4.6949	6	43	66	35	12	68	24	11	13	0.566666667	0	0	0	1	1	1	1	1	1	0	0	0.04	0.06	0
EGR47057.1	2.2082617	11.112	6	.	.	.	.	.	0	.	0	.	0	.	1	0.852	1	1	0.83	0	0	11989.13	110	-2	4.6213	8	45	68	25	20	65	9	4	5	1.384615385	0	0	0	1	1	1	1	1	1	0	0	0.23	0.23	0
EGR49363.1	2.2067287	10.9127	5.9987	.	.	.	.	.	0	.	0	.	0	.	1	0.819	1	1	0.49	0	0	13661.31	125	6	7.7415	6	47	63	28	24	72	33	22	11	0.594594595	0	0	0	1	1	1	1	1	1	0	0	8.11	8.11	0
EGR46935.1	2.2037802	6.6222445	5.9982445	.	.	.	.	.	0	.	0	.	0	.	0.481	0.623	1	1	0.74	0	0	16116.88	153	-3	4.7479	9	73	96	37	19	88	24	11	13	0.789473684	0	0	0	1	1	1	1	1	1	0	0	0.2	0.28	0
EGR52985.1	2.1883147	8.73499	5.99699	.	.	.	unaffected_pathogenicity,reduced_virulence	PHI:570,PHI:2211,PHI:546,PHI:2210,PHI:573,PHI:572,PHI:571,PHI:567,PHI:2213,PHI:2214	1	FgXYLA	1	PF00457	1	GH11	0.031	0.592	1	1	0.8	0	0	24582.86	229	-4.5	4.8162	1	91	148	55	30	119	28	13	15	1.020833333	0	0	0	1	1	1	1	1	1	0	0	1.36	1.57	0
EGR48745.1	2.1699634	16.6039	5.9999	.	.	.	.	.	0	.	1	PF05730	0	.	1	0.934	1	1	0.34	0	0	14769.28	128	0	6.4167	10	41	56	37	21	78	31	16	15	1.636363636	0	0	0	1	1	1	1	1	1	0	0	10.93	11.05	0
EGR44212.1	2.1543117	16.352	6	.	.	.	.	.	0	.	1	PF05730	0	.	1	0.892	1	1	0.76	0	0	9907.45	95	0.5	6.8025	9	41	65	32	5	58	19	10	9	0.607142857	0	0	0	1	1	1	1	1	1	0	0	0	0.01	0
EGR47856.1	2.138511	8.2788305	5.6568305	.	.	.	.	.	0	.	0	.	0	.	0.683	0.754	1	1	0.73	0	0	17937.93	167	-7	4.279	3	62	104	43	20	91	28	11	17	1.102564103	0	0	0	1	1	1	1	1	1	0	1	18.45	18.49	0.652173913
EGR48481.1	2.1045046	9.653798	5.999798	.	.	.	.	.	0	.	0	.	0	.	0.984	0.625	1	1	0.47	0	0	33529.64	322	-1	6.3664	23	133	211	81	30	180	82	44	38	0.572815534	1	0	0	1	1	1	1	1	1	0	0	0.04	0.04	0
EGR46171.1	2.1013231	3.30218	5.71018	.	.	.	reduced_virulence	PHI:2896,PHI:61	0	.	0	.	0	GH17	0.001	0.431	1	1	0.84	0	0	35594.7	330	-5.5	4.7822	2	120	200	93	37	177	67	31	36	1.12345679	0	0	0	1	1	1	1	0	1	0	0	0.3	0.32	0
EGR46174.1	2.0647426	2.86975	5.95375	.	.	.	.	.	0	.	0	.	0	PL7_4,PL7,PL7_5,PL7_1,PL18,PL7_3	0.033	0.453	1	1	0.96	0	0	26449.69	252	-5	4.7795	5	102	156	69	22	138	41	19	22	0.936507937	0	0	0	1	1	1	1	1	1	0	0	1.13	1.15	0
EGR49258.1	2.0551884	-0.5968045	-4.4668045	.	.	.	.	.	0	.	0	.	0	.	0.764	0.881	0	1	0.16	0	1	23560.87	211	1	7.6588	3	67	103	61	26	115	43	22	21	1.525	0	0	0	1	1	1	1	1	1	1	2	18.5	41.03	0.695652174
EGR45799.1	2.0215237	10.1169785	5.7489785	.	.	.	.	.	0	.	0	.	0	.	0.978	0.75	1	1	0.92	0	0	24314.56	235	-8.5	4.3055	11	100	161	50	25	132	32	13	19	0.841269841	0	1	0	1	1	1	1	0	1	0	0	0.23	0.24	0
EGR47838.1	2.018034	5.96265	5.95065	.	.	.	.	.	0	.	0	.	0	.	0.446	0.556	1	1	0.8	0	0	17804.85	165	-5	4.4006	8	65	102	39	19	90	26	11	15	0.972222222	0	0	0	1	1	1	1	1	1	0	0	0.1	0.1	0
EGR50711.1	2.010526	5.6468	5.7788	.	.	.	.	.	0	.	0	.	0	.	0.36	0.618	1	1	0.25	0	0	30688.63	282	2.5	7.1801	12	104	164	70	27	152	53	29	24	0.784615385	0	1	0	1	1	1	1	1	1	0	0	3.28	3.29	0
EGR45305.1	2.006398	3.410044	5.996044	.	.	.	.	.	0	.	0	.	0	GH16	0.065	0.504	1	1	0.83	0	0	30943.19	287	-3.5	5.1823	3	105	178	68	38	162	37	18	19	0.98630137	0	0	0	1	1	1	1	1	1	0	0	5.52	7.55	0
EGR49576.1	1.9973633	10.908	6	.	.	.	.	.	0	.	0	.	0	.	1	0.818	1	1	0.91	0	0	6773.55	65	-5.5	3.7904	8	27	51	16	5	39	11	3	8	0.705882353	0	0	0	1	1	1	1	1	1	0	0	0.21	0.21	0
EGR49827.1	1.9872699	15.302	6	.	.	.	unaffected_pathogenicity,reduced_virulence	PHI:9245,PHI:458	0	.	1	PF06766	0	.	0.999	0.718	1	1	0.84	0	0	9874.43	97	0	5.9657	8	40	66	36	6	67	10	5	5	0.545454545	0	0	0	1	1	1	1	1	1	0	0	0.03	0.06	0
EGR45038.1	1.983844	6.93585	5.99985	.	.	.	.	.	0	.	0	.	0	.	0.609	0.547	1	1	0.86	0	0	11867.33	114	-6.5	3.9419	6	47	77	36	10	71	16	5	11	0.5	0	0	0	1	1	1	1	1	1	0	0	6.71	6.71	0
EGR49710.1	1.9698454	9.99	6	.	.	.	.	.	0	.	0	.	0	.	0.996	0.669	1	1	0.66	0	0	11497.45	105	3	8.2269	6	31	63	32	9	65	19	11	8	0.962962963	0	0	0	1	1	1	1	1	1	0	0	0.69	0.69	0
EGR46242.1	1.9642925	8.088232	5.746232	.	.	.	unaffected_pathogenicity,reduced_virulence,effector_(plant_avirulence_determinant)	PHI:4980,PHI:6868,PHI:2978,PHI:6869	0	.	0	.	0	GH12	0.003	0.554	1	1	0.83	0	0	25158.69	234	1	7.1207	2	97	147	59	36	133	20	11	9	1.087719298	0	1	0	1	1	1	1	0	1	0	0	0.19	0.23	0
EGR46602.1	1.9417386	4.4285995	5.9945995	.	.	.	.	.	0	.	0	.	0	.	0.263	0.476	1	1	0.83	0	0	10526	101	-7	3.5348	6	44	65	38	8	67	11	2	9	0.714285714	0	0	0	1	1	1	1	1	1	0	0	1.72	1.98	0
EGR51587.1	1.9411676	14.894	6	.	.	.	unaffected_pathogenicity,reduced_virulence	PHI:9245,PHI:458	0	.	1	PF06766	0	.	1	0.649	1	1	0.79	0	0	8766.37	86	0.5	6.8135	8	39	57	35	7	60	9	5	4	0.653846154	0	0	0	1	1	1	1	1	1	0	0	8.77	8.77	0
EGR52905.1	1.9251742	7.4609	5.8929	.	.	.	.	.	0	.	1	PF16541	0	.	0.012	0.416	1	1	0.89	0	0	20934.38	193	-2	4.9538	7	76	128	48	25	106	21	10	11	1	0	0	0	1	1	1	1	1	1	0	0	2.89	2.93	0
EGR51140.1	1.9112673	14.5819	5.9999	.	.	.	unaffected_pathogenicity,reduced_virulence	PHI:9245,PHI:458	0	.	1	PF06766	0	.	0.999	0.598	1	1	0.8	0	0	9706.29	96	-1	4.6769	8	43	66	34	3	64	11	5	6	0.333333333	0	0	0	1	1	1	1	1	1	0	0	0.4	0.4	0
EGR46139.1	1.8971837	9.1277395	4.5377395	.	.	.	.	.	0	.	0	.	0	.	0.984	0.781	1	1	0.03	0	0	20416.37	182	4	7.9592	6	56	92	49	23	100	50	28	22	1.075	.	.	.	1	1	1	0	0	1	0	1	20.86	20.87	1
EGR45704.1	1.8849888	6.2568365	5.6808365	.	.	.	.	.	0	.	0	.	0	.	0.48	0.616	1	1	0.44	0	0	20548.93	184	-8	4.4174	4	51	98	51	23	98	45	19	26	1.342105263	0	0	0	1	1	1	1	1	1	0	0	0.69	0.69	0
EGR50294.1	1.8667243	4.320094	5.988094	.	.	.	.	.	0	.	0	.	0	.	0.193	0.529	1	1	0.88	0	0	28397.36	270	2.5	6.8114	6	117	171	72	34	145	51	30	21	0.716216216	0	0	0	1	1	1	1	1	1	0	0	12.38	12.38	0
EGR48111.1	1.85186	4.9624535	2.9824535	.	.	.	.	.	0	.	0	.	0	.	0.586	0.744	1	1	0.28	1	0	24078.85	221	2.5	7.4207	1	67	115	69	22	130	47	26	21	0.854545455	0	1	0	1	1	1	1	1	1	1	1	2.99	23.74	0
EGR46175.1	1.8462901	8.1227665	5.8347665	.	.	.	increased_virulence_(hypervirulence),reduced_virulence	PHI:2403	0	.	0	.	0	GH75	0.075	0.473	1	1	0.84	0	0	26636.39	254	-10.5	4.2597	6	96	162	74	27	146	45	18	27	0.923076923	0	0	0	1	1	1	1	1	1	0	0	0.07	0.08	0
EGR46274.1	1.8246188	8.285046	5.985046	.	.	.	increased_virulence_(hypervirulence)	PHI:3128	0	.	0	.	0	.	0.045	0.505	1	1	0.8	0	0	29305.07	267	-8.5	4.6103	6	96	165	58	45	147	51	23	28	1.014705882	0	0	0	1	1	1	1	1	1	0	0	0.08	0.08	0
EGR46191.1	1.8246188	2.9620485	5.9980485	.	.	.	unaffected_pathogenicity	PHI:2452	0	.	0	.	0	CE1	0.024	0.47	1	1	0.86	0	0	32403.03	306	5.5	7.4829	6	121	197	76	38	172	55	33	22	0.719101124	0	1	0	1	1	1	1	1	1	0	0	1.29	1.29	0
EGR45334.1	1.808554	15.0458975	5.9838975	.	.	.	.	.	0	.	1	PF05730	0	.	0.997	0.68	1	1	0.6	0	0	15803.05	151	-8.5	4.1769	9	53	101	51	6	87	32	12	20	0.842105263	0	0	0	1	1	1	1	1	1	0	0	14.69	14.7	0
EGR50392.1	1.7908928	8.418991	5.998991	.	.	.	unaffected_pathogenicity,effector_(plant_avirulence_determinant)	PHI:1581,PHI:1575,PHI:3378,PHI:3216	1	MoCDIP4	1	PF03443	1	AA9	0.065	0.505	1	1	0.8	0	0	26800.2	249	4	7.6549	6	89	148	72	34	152	29	18	11	0.942857143	0	0	0	1	1	1	1	1	1	0	0	1.85	1.96	0
EGR44784.1	1.7908928	10.389148	5.773148	.	.	.	unaffected_pathogenicity,increased_virulence_(hypervirulence),effector_(plant_avirulence_determinant),reduced_virulence	PHI:5103,PHI:3164,PHI:695,PHI:3167,PHI:3127,PHI:3221,PHI:2118,PHI:3209,PHI:5540,PHI:9428,PHI:6417	1	MoMSP1	1	PF07249	0	.	0.364	0.572	1	1	0.86	0	0	15046.63	142	-6.5	4.3893	4	59	87	46	16	81	24	10	14	0.638888889	0	0	0	1	1	1	1	1	1	0	0	0.28	0.28	0
EGR50068.1	1.7829986	7.169468	5.909468	.	.	.	.	.	0	.	0	.	0	.	0.557	0.653	1	1	0.47	0	0	19966.42	182	-4.5	4.873	4	65	100	56	26	106	34	16	18	0.953488372	0	0	0	1	1	1	1	1	1	0	0	10.78	10.82	0
EGR47094.1	1.7712386	10.25355	5.99955	.	.	.	.	.	0	.	0	.	0	.	1	0.709	1	1	0.87	0	0	23892.47	234	-1	5.099	25	109	162	71	11	149	31	15	16	0.686567164	0	0	0	1	1	1	1	1	1	0	0	0.82	0.87	0
EGR46490.1	1.7590606	9.0956	5.9996	.	.	.	.	.	0	.	0	.	0	.	0.944	0.572	1	1	0.74	0	0	11188	104	-2	4.1926	7	38	64	36	12	72	8	3	5	1.08	0	0	0	1	1	1	1	1	1	0	0	12.67	18.41	0
EGR49265.1	1.7328308	2.540626	5.918626	.	.	.	.	.	0	.	0	.	0	.	0.057	0.38	1	1	0.92	0	0	24741.79	235	-6	4.5917	4	92	147	76	24	140	34	15	19	0.71875	0	0	0	1	1	1	1	1	1	0	0	10.81	10.85	0
EGR44794.1	1.7259653	14.99	6	.	.	.	unaffected_pathogenicity,reduced_virulence	PHI:9245,PHI:458	0	.	1	PF06766	0	.	1	0.665	1	1	0.83	0	0	10423.34	102	0	6.0161	9	41	71	42	5	73	14	7	7	0.53125	0	0	0	1	1	1	1	1	1	0	0	2.73	2.75	0
EGR48672.1	1.7205461	0.063174	-4.184826	.	.	.	.	.	0	.	0	.	0	.	0.976	0.732	0	1	0.16	0	1	14493.68	134	2	7.048	2	47	68	51	17	82	27	16	11	0.777777778	0	0	0	1	1	1	1	0	1	0	2	31.75	39.49	0.695652174
EGR51868.1	1.7185874	2.5490965	5.9870965	.	.	.	.	.	0	.	0	.	0	GH25	0.014	0.413	1	1	0.76	0	0	24264.96	228	-0.5	6.3176	2	98	140	66	36	136	30	16	14	0.830769231	0	0	0	1	1	1	1	1	1	0	0	0.66	0.72	0
EGR52953.1	1.6992242	11.3068785	5.9828785	.	.	.	.	.	0	.	1	PF03330	0	.	0.496	0.558	1	1	0.84	0	0	13296.88	126	-2.5	4.7203	4	55	82	41	9	71	22	10	12	0.636363636	0	0	0	1	1	1	1	1	1	0	0	1.24	1.24	0
EGR48235.1	1.6838689	14.883947	5.563947	.	.	.	unaffected_pathogenicity,increased_virulence_(hypervirulence),reduced_virulence	PHI:2305,PHI:548	0	.	0	.	0	.	0.994	0.726	1	1	0.09	0	0	14280.44	132	-1	5.743	3	43	66	41	11	77	34	17	17	0.857142857	0	0	0	1	1	1	1	1	1	0	0	0.05	0.05	0
EGR46845.1	1.6823323	1.7699335	5.9519335	.	.	.	.	.	0	.	0	.	0	GH16	0.005	0.298	1	1	0.84	0	0	29142.21	275	-6.5	4.6451	4	114	175	76	33	151	51	23	28	0.875	0	0	0	1	1	1	1	1	1	0	0	0.09	0.54	0
EGR48515.1	1.679918	8.4572385	5.2292385	.	.	.	.	.	0	.	0	.	0	.	0.903	0.635	1	1	0.21	0	0	17279.86	157	7	9.1268	3	49	85	50	17	90	38	24	14	0.794871795	0	1	0	1	1	1	1	1	1	0	0	2.99	3.16	0
EGR45476.1	1.660661	1.2986955	5.9006955	.	.	.	.	.	0	.	0	.	0	.	0	0.233	1	1	0.83	0	0	37204.82	353	-8.5	4.8001	4	127	224	110	39	207	58	27	31	0.842696629	0	0	0	1	1	1	1	1	1	0	0	0.5	0.55	0
EGR52615.1	1.6532042	5.7958405	5.9998405	.	.	.	.	.	0	.	0	.	0	.	0.437	0.529	1	1	0.93	0	0	14860.4	144	-4.5	4.0686	10	73	103	36	17	86	14	5	9	0.794871795	0	0	0	1	1	1	1	1	1	0	0	14.71	14.77	0
EGR49226.1	1.6465763	0.7586885	-4.0593115	.	.	.	.	.	0	.	0	.	0	.	0.999	0.804	0	1	0.41	0	1	16633.04	151	5	7.8735	8	56	81	48	19	84	38	23	15	0.875	0	0	0	1	1	1	1	1	1	1	2	20.36	39.83	0.739130435
EGR50932.1	1.623058	3.234069	5.988069	.	.	.	.	.	0	.	0	.	0	.	0	0.541	1	1	0.78	0	0	44576.77	406	3.5	7.0499	5	135	231	98	56	220	91	50	41	1.071428571	0	0	0	1	1	1	1	1	1	0	0	3.04	3.04	0
EGR51115.1	1.6215425	2.9201	5.9141	.	.	.	.	.	0	.	0	.	0	.	0.116	0.385	1	1	0.85	0	0	14756.5	148	-7	3.9585	6	68	100	49	9	89	16	5	11	0.577777778	0	0	0	1	1	1	1	1	1	0	0	0.23	0.26	0
EGR49681.1	1.6193113	6.3826295	5.9906295	.	.	.	increased_virulence_(hypervirulence),reduced_virulence	PHI:6537,PHI:409	0	.	0	.	0	GH18	0	0.232	1	1	0.75	0	0	36181.99	343	-5.5	4.6311	4	135	205	106	38	216	42	19	23	0.828282828	0	0	0	1	1	1	1	1	1	0	0	7.19	9.3	0
EGR50201.1	1.6072965	8.7	6	.	.	.	.	.	0	.	0	.	0	.	0.993	0.457	1	1	0.81	0	0	8838.2	84	3.5	7.9579	6	33	58	19	12	57	11	8	3	0.545454545	0	0	0	1	1	1	1	1	1	0	0	0.07	0.07	0
EGR49430.1	1.5912974	10.83455	5.99855	.	.	.	.	.	0	.	0	.	0	.	1	0.806	1	1	0.76	0	0	18166.71	170	-3	4.8428	13	63	113	38	9	96	32	15	17	0.586956522	0	0	0	1	1	1	1	1	1	0	0	0.02	0.02	0
EGR47788.1	1.5901699	4.029146	5.997146	.	.	.	.	.	0	.	0	.	0	.	0.283	0.389	1	1	0.83	0	0	19255.65	183	1	7.4657	6	77	123	53	15	102	31	16	15	0.734693878	0	0	0	1	1	1	1	1	1	0	0	0.87	0.87	0
EGR52687.1	1.5763235	7.1571	5.9971	.	.	.	unaffected_pathogenicity,effector_(plant_avirulence_determinant)	PHI:8935,PHI:6831,PHI:7665,PHI:8934,PHI:7378,PHI:7381,PHI:7376,PHI:7380	0	.	1	PF01476	1	CBM50	0.001	0.359	1	1	0.93	0	0	29294.74	276	-7.5	4.2288	13	119	187	69	34	160	31	12	19	1.158730159	0	0	0	1	1	1	1	1	1	0	0	0.08	0.11	0
EGR47677.1	1.5630925	2.5646375	5.9986375	.	.	.	reduced_virulence	PHI:6265	0	.	0	.	0	GH16	0	0.261	1	1	0.8	0	0	36123.45	335	-12	4.3462	9	133	213	80	47	176	51	21	30	1.0125	0	0	0	1	1	1	1	1	1	0	0	7.2	7.2	0
EGR47058.1	1.5421335	6.7061	5.9961	.	.	.	.	.	0	.	1	PF00734,PF03330	0	GH45,CBM1	0.011	0.274	1	1	0.94	0	0	24411.01	242	-6.5	4.007	16	122	171	55	22	152	18	6	12	0.456790123	0	0	0	1	1	1	1	1	1	0	0	0.37	0.37	0
EGR49614.1	1.5333114	13.84925	5.99925	.	.	.	unaffected_pathogenicity,reduced_virulence	PHI:9245,PHI:458	0	.	1	PF06766	0	.	0.999	0.476	1	1	0.83	0	0	10184.86	101	-7	3.5534	8	44	66	44	3	71	11	2	9	0.4375	0	0	0	1	1	1	1	1	1	0	0	1.6	1.61	0
EGR44659.1	1.5333114	4.284	6	.	.	.	.	.	0	.	0	.	0	.	0.274	0.44	1	1	0.78	0	0	8077.16	80	-2	4.0201	7	41	51	23	8	52	6	2	4	0.739130435	0	0	0	1	1	1	1	1	1	0	0	0.38	0.39	0
EGR46365.1	1.520987	1.9845435	5.7465435	.	.	.	.	.	0	.	0	.	0	.	0.088	0.285	1	1	0.82	0	0	27189.91	262	2.5	7.6354	5	103	174	88	24	159	38	21	17	0.691358025	0	0	0	1	1	1	1	0	1	0	0	0.04	0.05	0
EGR49753.1	1.5199139	3.024496	5.994496	.	.	.	.	.	0	.	0	.	0	.	0.114	0.391	1	1	0.91	0	0	15902.01	154	1.5	7.6337	4	67	107	51	13	90	20	11	9	0.804878049	0	1	0	1	1	1	1	1	1	0	0	0.98	0.98	0
EGR52804.1	1.5199139	7.5241185	5.9921185	.	.	.	effector_(plant_avirulence_determinant)	PHI:652,PHI:653	0	.	0	.	0	.	0.034	0.388	1	1	0.84	0	0	26436.62	259	-0.5	6.1993	6	111	180	85	20	157	27	14	13	0.621621622	0	0	0	1	1	1	1	1	1	0	0	4.79	5.71	0
EGR47849.1	1.5198686	4.4201785	2.5121785	.	.	.	.	.	0	.	0	.	0	.	0.607	0.711	1	1	0.05	1	0	25039.04	219	0	6.4925	3	64	107	60	28	105	61	32	29	1.411764706	0	0	0	1	1	1	1	1	1	1	0	8.37	25.17	0
EGR48922.1	1.5138165	2.4751375	5.8831375	.	.	.	.	.	0	.	0	.	0	.	0.026	0.406	1	1	0.77	0	0	23151.12	220	-1.5	5.5406	0	83	126	85	13	115	22	11	11	1.063829787	0	0	0	1	1	1	1	1	1	0	0	0.21	0.39	0
EGR47953.1	1.483007	9.808389	4.468389	.	.	.	.	.	0	.	0	.	0	.	0.999	0.891	1	1	0.63	0	0	11708.35	105	0.5	6.834	7	41	61	23	16	68	19	10	9	0.612903226	.	.	.	0	1	0	0	0	1	0	0	0.01	0.08	0
EGR46270.1	1.4769685	8.787144	5.991144	.	.	.	.	.	0	.	0	.	0	.	0.988	0.478	1	1	0.46	0	0	8510.82	80	5.5	10.2157	0	28	46	32	7	45	21	14	7	0.8	0	0	0	1	1	1	1	1	1	0	0	9.4	9.4	0
EGR50513.1	1.4644022	3.2001485	5.9201485	.	.	.	unaffected_pathogenicity,reduced_virulence	PHI:6569,PHI:2117,PHI:4615	0	.	0	.	0	.	0	0.38	1	1	0.57	0	0	41962.84	388	3	7.1998	0	128	215	124	37	215	87	47	40	1.022222222	0	0	0	1	1	1	1	1	1	0	1	12.44	12.6	0.777777778
EGR52695.1	1.450731	6.5179435	5.9999435	.	.	.	.	.	0	.	1	PF00734,PF01083	0	CE5,CBM1	0.002	0.251	1	1	0.9	0	0	30754.04	302	-2	5.8779	14	142	207	77	27	176	33	17	16	0.537634409	0	0	0	1	1	1	1	1	1	0	0	0.01	0.03	0
EGR50104.1	1.4413483	8.628	6	.	.	.	.	.	0	.	0	.	0	.	0.972	0.466	1	1	0.81	0	0	6558.79	67	1	7.5957	4	31	43	29	3	50	7	4	3	0.481481481	0	0	0	1	1	1	1	1	1	0	0	12.49	12.49	0
EGR49389.1	1.432448	9.1311965	5.9991965	.	.	.	.	.	0	.	0	.	0	.	0.934	0.588	1	1	0.05	0	0	15868.13	141	7	8.8094	3	36	68	41	16	74	43	27	16	0.6	0	1	0	1	1	1	1	1	1	0	0	4.55	4.55	0
EGR45717.1	1.4306852	2.8382895	5.9302895	.	.	.	unaffected_pathogenicity,reduced_virulence	PHI:3973,PHI:7934,PHI:127,PHI:480,PHI:6792,PHI:6815,PHI:6794,PHI:6788,PHI:6809,PHI:68,PHI:6814,PHI:6808,PHI:6816,PHI:697,PHI:7933,PHI:7929,PHI:126,PHI:17,PHI:9400,PHI:7932,PHI:7935,PHI:6811,PHI:9401,PHI:6793,PHI:6783,PHI:7928,PHI:125,PHI:6807,PHI:7930,PHI:6786,PHI:6787,PHI:6789	0	.	0	.	0	.	0	0.318	1	1	0.81	0	0	45624.34	426	1.5	7.2055	3	148	257	131	44	244	71	37	34	1.055045872	0	0	0	1	1	1	1	1	1	0	0	0.04	0.34	0
EGR46467.1	1.4244049	7.281041	5.865041	.	.	.	.	.	0	.	0	.	0	.	0.658	0.578	1	1	0.66	0	0	18066.19	171	-5.5	4.6097	6	66	105	51	17	90	29	13	16	1.081081081	0	0	0	1	1	1	1	1	1	0	0	3.96	3.98	0
EGR51276.1	1.4129258	2.8343435	5.5643435	.	.	.	.	.	0	.	0	.	0	.	0.134	0.411	1	1	0.76	0	0	22417.71	211	-4	4.7698	5	72	128	63	24	137	28	13	15	0.85	0	0	0	1	1	1	1	1	1	0	1	21.84	21.98	0.739130435
EGR51241.1	1.3919251	6.00455	2.50055	.	.	.	.	.	0	.	0	.	0	.	0.901	0.683	1	1	0.47	1	0	17063.49	158	-7	4.1848	9	65	90	48	17	99	27	10	17	0.75	0	0	0	1	1	1	1	1	1	1	0	7.05	22.28	0
EGR49403.1	1.3636743	9.66039	5.68239	.	.	.	.	.	0	.	0	.	0	.	0.902	0.761	1	1	0.3	0	0	23539.4	211	1	6.808	9	51	107	65	21	128	45	24	21	1.041666667	0	0	0	1	1	1	1	1	1	0	0	8.29	8.29	0
EGR49866.1	1.3533969	2.184056	5.748056	.	.	.	.	.	0	.	0	.	0	GH30,GH128	0.004	0.402	1	1	0.6	0	0	31803.81	292	-5	4.752	3	97	169	86	43	180	41	19	22	0.933333333	0	0	0	1	1	1	1	1	1	0	0	1.23	1.34	0
EGR44546.1	1.349118	1.530948	5.994948	.	.	.	.	.	0	.	0	.	0	.	0.002	0.254	1	1	0.74	0	0	29153.02	281	-11.5	3.9593	9	122	185	75	24	158	31	10	21	0.826666667	0	1	0	1	1	1	1	1	1	0	0	2	2	0
EGR50863.1	1.3430798	9.2879	5.9999	.	.	.	.	.	0	.	0	.	0	.	1	0.548	1	1	0.84	0	0	17226.37	168	7	8.181	16	68	116	43	6	110	24	16	8	0.403225806	1	0	0	1	1	1	1	1	1	0	0	1.02	1.09	0
EGR46391.1	1.3285904	2.491516	5.971516	.	.	.	.	.	0	.	0	.	0	.	0.048	0.372	1	1	0.79	0	0	21493.69	206	2	7.3172	2	94	137	53	26	114	28	16	12	0.836363636	0	1	0	1	1	1	1	1	1	0	0	0.14	0.2	0
EGR47374.1	1.3283151	8.722331	5.944331	.	.	.	.	.	0	.	0	.	0	.	0.876	0.587	1	1	0.72	0	0	19938.55	190	1.5	6.956	3	68	122	62	22	117	26	15	11	0.701754386	0	0	0	1	1	1	1	1	1	0	1	21.23	21.24	0.652173913
EGR47943.1	1.2996702	6.486814	3.420814	.	.	.	.	.	0	.	0	.	0	.	0.919	0.592	1	1	0.14	1	0	20217.18	189	-3.5	4.8243	1	62	102	70	15	113	39	18	21	0.795918367	0	0	0	1	1	1	1	1	1	1	0	0.89	8.11	0
EGR50291.1	1.2919054	2.369783	5.999783	.	.	.	.	.	0	.	0	.	0	AA11,AA14	0.018	0.377	1	1	0.75	0	0	30724.28	286	-6	4.7646	10	103	187	68	35	172	41	19	22	0.662921348	0	0	0	1	1	1	1	1	1	0	0	1.01	1.01	0
EGR51591.1	1.2830746	7.18735	5.99935	.	.	.	.	.	0	.	0	.	0	.	0.873	0.325	1	1	0.76	0	0	10720.15	104	-4	4.2172	4	44	74	41	12	69	13	5	8	0.6875	0	0	0	1	1	1	1	1	1	0	0	1.25	1.48	0
EGR47609.1	1.2719831	7.799284	5.999284	.	.	.	.	.	0	.	0	.	0	.	0.774	0.526	1	1	0.62	0	0	13332.22	121	-1.5	5.4291	5	36	69	41	17	75	14	7	7	1.269230769	0	0	0	1	1	1	1	1	1	0	0	10.18	10.23	0
EGR52436.1	1.2709355	2.538238	5.916238	.	.	.	.	.	0	.	0	.	0	.	0.022	0.415	1	1	0.49	0	0	21516.1	201	-10.5	4.0334	6	75	120	55	22	124	30	10	20	0.672727273	1	0	0	1	1	1	1	1	1	0	0	1.2	1.22	0
EGR51083.1	1.2686675	4.494	6	.	.	.	.	.	0	.	0	.	0	.	0.173	0.576	1	1	0.63	0	0	7816.85	73	1	7.1015	3	27	41	27	8	46	10	6	4	0.636363636	0	0	0	1	1	1	1	1	1	0	0	0.49	0.49	0
EGR51218.1	1.2558284	8.1410575	5.9750575	.	.	.	.	.	0	.	0	.	0	.	0.791	0.57	1	1	0.46	0	0	28088.73	263	4.5	7.1034	8	93	157	78	33	153	55	33	22	0.815384615	0	0	0	1	1	1	1	1	1	0	0	13.44	13.77	0
EGR46672.1	1.2412063	5.819612	2.645612	.	.	.	.	.	0	.	0	.	0	.	0.768	0.761	1	1	0.48	1	0	20730.65	188	7	8.8583	4	60	105	58	14	91	34	22	12	1.25	0	0	0	1	1	1	1	1	1	1	1	0.11	17.35	0
EGR44058.1	1.2227225	7.3454425	5.9154425	.	.	.	unaffected_pathogenicity,increased_virulence_(hypervirulence),effector_(plant_avirulence_determinant),reduced_virulence	PHI:5103,PHI:3164,PHI:695,PHI:3167,PHI:3127,PHI:3221,PHI:2118,PHI:3209,PHI:5540,PHI:9428,PHI:6417	1	MoMSP1	1	PF07249	0	.	0.149	0.256	1	1	0.75	0	0	14271.99	138	-0.5	6.1843	4	64	89	48	17	87	17	9	8	0.627906977	0	0	0	1	1	1	1	1	1	0	0	0.07	0.5	0
EGR51806.1	1.2123071	11.2261735	5.6861735	.	.	.	.	.	1	ZtNIP2	1	PF02221	0	.	0.693	0.397	1	1	0.8	0	0	19097.88	181	-8	4.2164	6	64	111	64	10	108	34	13	21	0.795918367	0	0	0	1	1	1	1	1	1	0	0	15.29	15.3	0
EGR44521.1	1.2094605	1.6791525	5.9951525	.	.	.	unaffected_pathogenicity,reduced_virulence	PHI:181,PHI:114,PHI:2818,PHI:2343,PHI:115,PHI:4880,PHI:4879,PHI:88,PHI:4916,PHI:2817,PHI:2847	0	.	0	.	0	GH28	0	0.114	1	1	0.93	0	0	41718.56	405	3.5	7.2356	14	182	285	121	38	224	47	27	20	1.010416667	0	1	0	1	1	1	1	1	1	0	0	8.75	8.88	0
EGR51966.1	1.199647	1.2284735	5.7644735	.	.	.	.	.	0	.	0	.	0	GH76	0	0.244	1	1	0.8	0	0	44199.39	409	-3	5.6152	6	153	242	137	49	230	62	31	31	1.072916667	0	0	0	1	1	1	1	1	1	0	0	0.37	0.39	0
EGR44173.1	1.1827886	10.4606995	5.9646995	.	.	.	.	.	1	Mycgr3G38105	1	PF00545	0	.	0.536	0.38	1	1	0.69	0	0	13961.43	133	-10	4.058	4	57	82	40	18	82	27	9	18	0.7	0	0	0	1	1	1	1	1	1	0	0	0.19	0.19	0
EGR52056.1	1.1816375	7.9063375	5.9783375	.	.	.	unaffected_pathogenicity,increased_virulence_(hypervirulence),reduced_virulence	PHI:2204,PHI:2364,PHI:4246,PHI:568,PHI:7911,PHI:2209,PHI:2207,PHI:2206,PHI:7912,PHI:2208,PHI:2043,PHI:569,PHI:6978	1	CfTom1	1	PF00331	1	GH10	0.002	0.486	1	1	0.64	0	0	38076.06	347	2.5	7.3495	3	108	188	116	31	186	71	38	33	1.097222222	0	0	0	1	1	1	1	1	1	0	0	1.74	1.76	0
EGR45998.1	1.1691425	3.349938	5.845938	.	.	.	.	.	0	.	0	.	0	.	0.177	0.407	1	1	0.6	0	0	21889.35	203	-1.5	6.1243	8	85	124	46	27	103	42	22	20	0.975609756	0	1	0	1	1	1	1	1	1	0	0	11.6	11.6	0
EGR48796.1	1.1670882	2.8846435	5.7466435	.	.	.	.	.	0	.	0	.	0	.	0.128	0.395	1	1	0.93	0	0	20242.92	197	-1	5.611	8	88	136	63	18	119	22	11	11	0.857142857	0	0	0	1	1	1	1	0	1	0	1	22.8	28.64	0.869565217
EGR46284.1	1.1529067	-0.6253885	2.8726115	.	.	.	.	.	0	.	0	.	0	GH16	0	0.417	1	1	0.85	1	0	36244.26	332	-5	4.9812	4	128	195	87	46	187	63	30	33	0.892857143	0	0	0	1	1	1	1	1	1	1	1	0.1	22.85	0
EGR51463.1	1.1480527	0.967781	5.851781	.	.	.	.	.	0	.	0	.	0	GH5_41,GH5_9,GH5_47,GH5_10,GH5_19,GH5_46,GH5_31,GH5,GH5_22,GH5_14,GH5_7,GH5_54,GH5_42,GH5_1,GH158	0	0.186	1	1	0.89	0	0	40174.36	369	-5.5	5.0071	8	144	228	97	56	203	50	24	26	1.06097561	0	0	0	1	1	1	1	1	1	0	0	0.36	0.38	0
EGR51779.1	1.1299073	5.5232955	5.9432955	.	.	.	.	.	0	.	0	.	0	.	0.745	0.185	1	1	0.88	0	0	27278.24	277	0.5	6.7333	0	128	196	95	7	150	48	25	23	0.597938144	1	0	0	1	1	1	1	1	1	0	0	0.09	0.1	0
EGR47610.1	1.127037	8.961482	5.997482	.	.	.	.	.	0	.	0	.	0	.	0.952	0.542	1	1	0.35	0	0	19922.55	184	3.5	7.5728	8	74	106	48	18	101	38	22	16	0.346153846	0	0	0	1	1	1	1	1	1	0	0	3.47	3.47	0
EGR44773.1	1.1145496	2.8200745	5.9040745	.	.	.	.	.	0	.	0	.	0	.	0.033	0.453	1	1	0.73	0	0	35133.94	331	2.5	7.1401	0	113	207	112	40	201	58	32	26	1.011627907	0	0	0	1	1	1	1	1	1	0	0	1.19	1.46	0
EGR45594.1	1.0928392	7.7807935	5.9987935	.	.	.	.	.	0	.	0	.	0	.	0.919	0.378	1	1	0.76	0	0	12498.26	118	5.5	9.4813	2	44	79	38	14	71	17	12	5	0.685714286	0	0	0	1	1	1	1	1	1	0	0	6.2	6.22	0
EGR45483.1	1.0927438	1.012517	5.890517	.	.	.	.	.	0	.	0	.	0	GH64	0	0.187	1	1	0.79	0	0	47931.14	449	7.5	8.2076	6	157	275	130	49	255	90	51	39	1.017699115	0	1	0	1	1	1	1	1	1	0	0	1.17	1.29	0
EGR52465.1	1.0875387	5.4614385	5.9934385	.	.	.	increased_virulence_(hypervirulence),reduced_virulence	PHI:2388	0	.	0	.	0	GH18	0	0.078	1	1	0.94	0	0	41038.79	401	-9	4.3986	17	181	271	121	36	244	52	22	30	0.653225806	0	0	0	1	1	1	1	1	1	0	0	0.87	0.89	0
EGR52866.1	1.0870047	0.1784495	5.9924495	.	.	.	.	.	0	.	0	.	0	.	0	0.031	1	1	0.91	0	0	40923.49	406	0	6.4625	5	174	277	140	21	240	55	28	27	0.639344262	0	0	0	1	1	1	1	1	1	0	0	0.01	0.17	0
EGR44609.1	1.076668	2.181845	5.847845	.	.	.	.	.	0	.	0	.	0	.	0.06	0.329	1	1	0.49	0	0	29425.36	272	-2.5	6.1042	3	97	153	86	37	156	51	27	24	0.818181818	0	0	0	1	1	1	1	1	1	0	0	1.05	1.24	0
EGR46318.1	1.0703655	3.7941705	5.8341705	.	.	.	.	.	0	.	0	.	0	.	0.112	0.548	1	1	0.58	0	0	15341.3	138	-4	4.6741	1	51	74	38	27	82	20	9	11	1.03125	0	0	0	1	1	1	1	1	1	0	0	0.24	2.68	0
EGR47064.1	1.0640326	1.847301	5.927301	.	.	.	.	.	0	.	0	.	0	.	0	0.32	1	1	0.69	0	0	38287.43	356	-1.5	5.7128	3	120	209	124	36	207	46	23	23	1.012345679	0	0	0	1	1	1	1	1	1	0	0	2.16	2.2	0
EGR51501.1	1.0505408	1.4444865	5.6504865	.	.	.	.	.	0	.	0	.	0	CE1	0.001	0.298	1	1	0.46	0	0	37100.21	343	-4.5	5.2452	5	109	198	113	45	212	53	26	27	0.825581395	0	0	0	1	1	1	1	1	1	0	0	13.21	26.71	0
EGR48984.1	1.0361692	9.3178615	5.9998615	.	.	.	.	.	0	.	0	.	0	.	0.992	0.561	1	1	0.62	0	0	7108.37	68	4	10.3661	0	23	44	29	6	44	11	8	3	0.863636364	0	0	0	1	1	1	1	1	1	0	0	9.92	9.92	0
EGR44312.1	1.01879	4.277829	5.849829	.	.	.	.	.	0	.	0	.	0	.	0.534	0.204	1	1	0.22	0	0	25913.08	247	18	10.4462	0	98	138	84	22	125	87	56	31	0.550561798	1	0	0	1	1	1	1	1	1	0	0	11.69	11.69	0
EGR52429.1	1.0117092	3.150434	5.670434	.	.	.	.	.	0	.	0	.	0	.	0.139	0.441	1	1	0.65	0	0	30572.15	286	-8	4.6658	0	93	169	98	30	164	57	26	31	0.971014493	0	0	0	1	1	1	1	1	1	0	0	0.03	0.03	0
EGR44642.1	1.0110446	7.3504985	5.8424985	.	.	.	.	.	0	.	1	PF14856	0	.	0.047	0.371	1	1	0.66	0	0	16692.58	158	-7	4.1735	4	63	99	50	13	89	27	10	17	0.707317073	0	0	0	1	1	1	1	1	1	0	0	0.15	0.15	0
EGR53024.1	0.9906926	2.895159	5.741159	.	.	.	unaffected_pathogenicity,reduced_virulence	PHI:8645,PHI:2570,PHI:8646,PHI:3383	0	.	0	.	0	.	0	0.359	1	1	0.34	0	0	42142.22	383	3.5	7.2308	1	114	199	133	46	228	92	50	42	1.053763441	0	0	0	1	1	1	1	1	1	0	0	0	0.08	0
EGR45486.1	0.98551685	5.895505	5.995505	.	.	.	increased_virulence_(hypervirulence),reduced_virulence	PHI:2388	0	.	1	PF00734	0	GH18,CBM1	0	0.15	1	1	0.84	0	0	41889.39	401	-9	4.1522	12	170	267	105	43	236	35	13	22	0.883928571	0	0	0	1	1	1	1	1	1	0	0	0.25	0.32	0
EGR44871.1	0.98551685	5.0612385	5.9472385	.	.	.	unaffected_pathogenicity,loss_of_pathogenicity,reduced_virulence	PHI:7934,PHI:480,PHI:6792,PHI:6794,PHI:6788,PHI:6812,PHI:72,PHI:6815,PHI:6809,PHI:6791,PHI:7933,PHI:126,PHI:17,PHI:7935,PHI:73,PHI:9401,PHI:6811,PHI:6793,PHI:6783,PHI:125,PHI:6785,PHI:9402,PHI:7930,PHI:127,PHI:6784,PHI:6790,PHI:68,PHI:6814,PHI:6816,PHI:6808,PHI:7929,PHI:7931,PHI:9400,PHI:7932,PHI:6813,PHI:7928,PHI:6807,PHI:6786,PHI:6787,PHI:6789	0	.	0	.	0	.	0	0.019	1	1	0.82	0	0	40355.15	372	-17	4.1601	6	128	225	107	43	209	61	23	38	1.049382716	0	0	0	1	1	1	1	1	1	0	0	0.64	0.65	0
EGR46829.1	0.9589795	0.1295325	5.9555325	.	.	.	.	.	0	.	0	.	0	AA12	0	0.029	1	1	0.86	0	0	45403.97	430	-25	4.0332	7	168	286	127	42	233	71	25	46	0.782178218	0	0	0	1	1	1	1	1	1	0	0	2.24	2.36	0
EGR44610.1	0.95604324	1.1610475	5.9970475	.	.	.	.	.	0	.	0	.	0	.	0.005	0.189	1	1	0.85	0	0	14869.89	143	0	6.4179	7	68	101	48	8	78	21	11	10	0.648648649	0	0	0	1	1	1	1	1	1	0	0	0.4	0.4	0
EGR44949.1	0.93957883	2.8914845	5.5494845	.	.	.	.	.	0	.	0	.	0	PL20	0.031	0.526	1	1	0.62	0	0	29095.17	258	-7	4.7375	2	83	137	61	45	139	52	24	28	1.326530612	0	0	0	1	1	1	1	1	1	0	0	0.46	0.47	0
EGR51758.1	0.93464047	2.186759	5.666759	.	.	.	.	.	0	.	0	.	0	CE16	0.001	0.419	1	1	0.55	0	0	37759.4	342	-3	5.6367	5	113	196	97	46	199	68	34	34	0.851851852	0	0	0	1	1	1	1	1	1	0	0	0.67	0.69	0
EGR47152.1	0.9345957	-5.5424915	-4.2944915	.	.	.	.	.	0	.	0	.	0	.	0.338	0.454	0	1	0.31	0	1	30078.87	282	11	10.293	0	97	155	102	31	169	54	34	20	0.833333333	1	0	0	1	1	1	1	1	1	3	2	5.97	67.94	0
EGR44057.1	0.9304841	5.2961	4.8141	.	.	.	.	.	0	.	1	PF05730	0	.	0.045	0.202	1	1	0.89	0	0	14748.02	148	-5	4.1092	8	75	101	58	4	90	17	6	11	0.512195122	0	0	0	1	1	1	1	1	1	0	0	12.5	13.14	0
EGR52696.1	0.9283043	5.3168795	5.9868795	.	.	.	.	.	0	.	1	PF00734	0	CBM1	0	0.055	1	1	0.86	0	0	32932.41	316	-6	4.7743	8	142	213	71	31	175	43	20	23	0.588235294	0	0	0	1	1	1	1	1	1	0	0	0.09	0.12	0
EGR52697.1	0.9272311	5.6407925	5.9987925	.	.	.	unaffected_pathogenicity,effector_(plant_avirulence_determinant)	PHI:1581,PHI:1575,PHI:3378,PHI:3216	1	MoCDIP4	1	PF00734,PF03443	1	AA9,CBM1	0	0.107	1	1	0.92	0	0	35510.61	344	-4	5.4331	8	142	238	102	34	206	40	20	20	0.663461538	0	0	0	1	1	1	1	1	1	0	0	4.7	4.71	0
EGR44354.1	0.92435867	3.4052965	5.9012965	.	.	.	.	.	0	.	0	.	0	.	0.221	0.363	1	1	0.66	0	0	16372.47	157	-5	4.3927	4	70	95	49	16	91	24	10	14	0.857142857	0	0	0	1	1	1	1	1	1	0	0	0.4	0.47	0
EGR52426.1	0.92435867	1.828716	5.998716	.	.	.	.	.	0	.	0	.	0	PL7_4,PL7_2,PL7,PL7_5,PL7_1,PL18,PL7_3	0.014	0.291	1	1	0.69	0	0	25836.56	248	-3.5	5.4455	5	98	164	62	25	135	32	16	16	0.841269841	0	0	0	1	1	1	1	1	1	0	0	0.34	0.35	0
EGR49714.1	0.9117866	1.8254865	5.9354865	.	.	.	.	.	0	.	0	.	0	GH99	0	0.315	1	1	0.76	0	0	44366.61	413	0	6.4966	3	150	247	123	64	245	69	38	31	0.860869565	0	0	0	1	1	1	1	1	1	0	0	0.02	0.04	0
EGR50094.1	0.9117866	1.932528	5.988528	.	.	.	.	.	0	.	0	.	0	GH99	0	0.324	1	1	0.74	0	0	43915.08	408	-1	6.3319	2	142	237	116	63	242	64	34	30	0.946902655	0	0	0	1	1	1	1	1	1	0	0	0.07	0.1	0
EGR47995.1	0.91156256	3.0729915	5.3469915	.	.	.	.	.	0	.	0	.	0	.	0.116	0.505	1	1	0.14	0	0	32633.79	290	7.5	9.2775	4	77	131	85	31	155	83	46	37	1.448275862	0	0	0	1	1	1	1	1	1	0	0	6.39	6.39	0
EGR48596.1	0.89270306	0.0359875	5.9699875	.	.	.	.	.	0	.	0	.	0	.	0	0.011	1	1	0.85	0	0	36211.66	377	-5	4.7973	6	215	308	112	11	195	41	19	22	0.342105263	0	1	0	1	1	1	1	1	1	0	0	0.94	0.96	0
EGR44673.1	0.8894616	1.50094	5.91294	.	.	.	unaffected_pathogenicity,reduced_virulence	PHI:392,PHI:3095,PHI:3453,PHI:104,PHI:3096,PHI:3097	0	.	0	.	0	GT15	0	0.098	1	1	0.08	0	0	47145.85	415	2.5	6.7515	2	112	209	108	60	211	111	61	50	0.976744186	0	0	0	1	1	1	1	1	1	0	0	0.61	0.62	0
EGR44170.1	0.8816524	8.25394	5.87194	.	.	.	.	.	0	.	0	.	0	.	0.846	0.551	1	1	0.48	0	0	12431.05	118	-3.5	4.6609	2	42	71	42	11	69	20	9	11	0.857142857	0	0	0	1	1	1	1	1	1	0	0	2.76	2.76	0
EGR52435.1	0.87971973	5.5394975	5.9994975	.	.	.	unaffected_pathogenicity,loss_of_pathogenicity,reduced_virulence	PHI:2818,PHI:437,PHI:247,PHI:9525,PHI:88,PHI:1027,PHI:2332,PHI:7283,PHI:2847,PHI:2848,PHI:114,PHI:103,PHI:2343,PHI:4879,PHI:3,PHI:492,PHI:4916,PHI:2817,PHI:3721	0	.	0	.	0	GH28	0	0.09	1	1	0.89	0	0	38342.58	379	-0.5	6.3163	9	174	265	105	26	205	48	25	23	0.904255319	0	0	0	1	1	1	1	1	1	0	0	0.09	0.28	0
EGR52314.1	0.8786896	-1.737436	-0.505436	.	.	.	reduced_virulence	PHI:6904	0	.	0	.	0	.	0.049	0.579	0	0	0.48	0	0	36269.23	339	2	7.052	2	116	203	112	31	189	81	43	38	1.139240506	.	.	.	0	0	0	0	0	0	0	0	0	0	0
EGR50511.1	0.8763777	0.9139015	5.8819015	.	.	.	.	.	0	.	0	.	0	.	0	0.172	1	1	0.59	0	0	46278.24	422	6.5	8.2442	3	137	237	130	52	242	89	50	39	0.783783784	0	0	0	1	1	1	1	1	1	0	0	7.14	7.21	0
EGR44199.1	0.87299526	0.1841005	5.9981005	.	.	.	.	.	0	.	0	.	0	GH55	0	0.031	1	1	0.88	0	0	79376.32	763	-1.5	6.3117	7	313	502	226	81	442	105	55	50	0.739130435	0	0	0	1	1	1	1	1	1	0	0	2.73	3.02	0
EGR49923.1	0.8726612	1.2582995	5.2782995	.	.	.	.	.	0	.	0	.	0	.	0.002	0.328	1	1	0.58	0	0	24978.53	231	-1.5	5.5705	4	81	136	65	28	149	24	12	12	0.681818182	0	0	0	1	1	1	1	1	1	0	0	6.12	8.52	0
EGR52974.1	0.8721925	0.624296	5.988296	.	.	.	.	.	0	.	0	.	0	GH55	0	0.106	1	1	0.94	0	0	79799.53	764	-8	5.3456	10	311	495	207	88	439	93	46	47	0.94	0	0	0	1	1	1	1	1	1	0	0	0.17	0.21	0
EGR47504.1	0.8708394	9.1540045	5.9860045	.	.	.	.	.	0	.	0	.	0	.	0.997	0.531	1	1	0.81	0	0	41610.7	408	-5.5	4.7517	9	160	292	97	19	204	54	25	29	0.905982906	1	0	0	1	1	1	1	1	1	0	0	1.59	1.6	0
EGR52344.1	0.85804826	0.373875	5.989875	.	.	.	.	.	0	.	0	.	0	.	0.007	0.057	1	1	0.88	0	0	28081.23	283	-5	4.7884	8	142	200	88	24	175	41	19	22	0.539215686	0	1	0	1	1	1	1	1	1	0	0	0.04	0.09	0
EGR49877.1	0.85804826	0.2929995	5.9989995	.	.	.	.	.	0	.	0	.	0	.	0	0.049	1	1	0.86	0	0	36294.5	366	-9	4.3977	8	169	253	133	18	219	48	20	28	0.547619048	0	0	0	1	1	1	1	1	1	0	0	0.01	0.01	0
EGR46732.1	0.8535707	-3.26405	2.68195	.	.	.	.	.	0	.	0	.	0	.	0	0.009	1	1	0.81	1	0	21281.49	218	-2.5	4.7359	4	128	165	70	14	125	22	10	12	0.27027027	0	0	0	1	1	1	1	1	1	0	1	0.1	19.21	0
EGR52055.1	0.8515371	2.036222	5.884222	.	.	.	unaffected_pathogenicity,reduced_virulence	PHI:9150	0	.	0	.	0	.	0	0.192	1	1	0.15	0	0	42407.63	390	-6	5.4292	3	132	210	118	43	218	95	47	48	0.797979798	0	0	0	1	1	1	1	1	1	0	0	0	0	0
EGR51088.1	0.84090453	3.903112	-0.506888	.	.	.	unaffected_pathogenicity,lethal,increased_virulence_(hypervirulence),loss_of_pathogenicity,reduced_virulence	PHI:59,PHI:7696,PHI:8929,PHI:4077,PHI:7485,PHI:3866,PHI:5271,PHI:2837,PHI:7915,PHI:2844,PHI:6956,PHI:5272,PHI:3301,PHI:6957,PHI:9460,PHI:2312,PHI:2802,PHI:685,PHI:5440,PHI:2022,PHI:2247,PHI:784,PHI:2269,PHI:8927	0	.	0	.	0	.	0.951	0.784	0	0	0.44	0	0	26320.29	246	1.5	7.276	1	80	142	88	21	147	53	28	25	0.951612903	.	.	.	0	0	0	0	0	0	0	0	0.03	0.61	0
EGR44698.1	0.83904326	-2.673639	-0.501639	.	.	.	.	.	0	.	0	.	0	.	0.307	0.331	0	0	0.22	0	0	28095.02	257	-5	5.025	2	84	138	75	26	143	67	32	35	0.806451613	.	.	.	0	0	0	0	0	0	0	0	0	0.32	0
EGR47471.1	0.83707196	3.4247445	5.9987445	.	.	.	.	.	0	.	0	.	0	.	0.014	0.557	1	1	0.64	0	0	35763.92	332	0.5	6.5555	10	116	203	89	43	188	60	33	27	0.822222222	0	0	0	1	1	1	1	1	1	0	0	6.34	6.34	0
EGR49147.1	0.83707196	5.182437	5.800437	.	.	.	.	.	0	.	0	.	0	.	0.391	0.506	1	1	0.55	0	0	21662.62	201	-3	4.8996	4	78	116	70	25	121	34	16	18	0.833333333	0	0	0	1	1	1	1	1	1	0	0	8.63	9.57	0
EGR46931.1	0.83512527	1.081877	5.965877	.	.	.	.	.	0	.	0	.	0	.	0	0.186	1	1	0.72	0	0	39529.78	375	-9	4.5297	3	134	226	132	40	229	60	26	34	0.888888889	0	0	0	1	1	1	1	1	1	0	0	0.16	0.21	0
EGR51177.1	0.832933	1.1448995	5.6928995	.	.	.	.	.	0	.	0	.	0	.	0.031	0.211	1	1	0.78	0	0	14396	136	-13	3.6055	4	51	86	46	11	76	23	5	18	0.941176471	0	0	0	1	1	1	1	1	1	0	0	0.02	0.02	0
EGR44385.1	0.81864804	1.9248265	5.9988265	.	.	.	.	.	0	.	0	.	0	.	0.069	0.252	1	1	0.62	0	0	26062.44	254	1.5	6.9569	3	105	165	87	27	163	38	21	17	0.477777778	0	0	0	1	1	1	1	1	1	0	0	0.12	0.14	0
EGR48178.1	0.81385773	0.867328	5.567328	.	.	.	unaffected_pathogenicity,reduced_virulence	PHI:4509,PHI:4508	0	.	0	.	0	.	0	0.05	1	1	0.06	0	0	50282.45	447	-10.5	5.3343	0	117	223	116	61	236	136	67	69	0.98	0	0	0	1	1	1	1	1	1	0	0	0.09	0.1	0
EGR46968.1	0.81385773	-5.100612	5.335388	.	.	.	lethal	PHI:2540	0	.	0	.	0	.	0	0.094	1	1	0.26	0	0	39057.9	340	-11	4.7394	1	76	172	88	46	171	102	47	55	1.754385965	0	0	0	1	1	1	1	1	1	0	0	0.31	0.31	0
EGR52939.1	0.8126955	2.1476595	5.4856595	.	.	.	unaffected_pathogenicity,reduced_virulence	PHI:7703	0	.	0	.	0	.	0	0.277	1	1	0.17	0	0	42465.72	383	-1.5	6.3148	1	117	204	106	55	212	87	46	41	0.85106383	0	1	1	1	1	1	1	1	1	0	0	0.01	0.02	0
EGR53067.1	0.80625176	2.701622	5.313622	.	.	.	reduced_virulence	PHI:9285,PHI:2644,PHI:7258	0	.	0	.	0	.	0.001	0.397	1	1	0.22	0	0	40209.86	368	-3	5.5811	4	108	195	116	37	199	107	53	54	1.231707317	0	0	0	1	1	1	1	1	1	0	0	2.27	2.27	0
EGR49692.1	0.80576	8.3952335	5.6472335	.	.	.	.	.	0	.	0	.	0	.	0.978	0.48	1	1	0.29	0	0	18390.55	171	-4	4.8704	0	54	91	60	11	82	49	23	26	1.170731707	0	0	0	1	1	1	1	1	1	0	0	3.44	3.44	0
EGR50129.1	0.8038124	0.51078	5.98878	.	.	.	.	.	0	.	0	.	0	GH30_3,GH30_7,GH30_8,GH30,GH30_5,GH30_2,GH30_9,GH30_6,GH30_1	0	0.087	1	1	0.86	0	0	51963.53	490	-11.5	4.4616	5	201	308	134	60	278	56	24	32	0.859375	0	0	0	1	1	1	1	1	1	0	0	0.06	0.16	0
EGR48699.1	0.8038124	0.6285625	5.9925625	.	.	.	.	.	0	.	0	.	0	GH55	0	0.106	1	1	0.88	0	0	83085.56	776	-2	6.1761	10	290	485	224	86	432	105	54	51	1.092391304	0	0	0	1	1	1	1	1	1	0	0	0.54	1.3	0
EGR47521.1	0.8038124	0.631785	5.995785	.	.	.	.	.	0	.	0	.	0	GH55	0	0.106	1	1	0.89	0	0	80483.88	759	3	6.9892	8	292	479	210	86	438	104	56	48	0.84729064	0	0	0	1	1	1	1	1	1	0	0	0.04	0.11	0
EGR44831.1	0.8038124	1.554999	5.876999	.	.	.	unaffected_pathogenicity,reduced_virulence	PHI:3347,PHI:1046	0	.	0	.	0	AA7	0	0.113	1	1	0.81	0	0	52537.52	485	3	7.6822	4	168	282	143	63	283	77	41	36	1.183486239	0	0	0	1	1	1	1	1	1	0	0	0.03	0.64	0
EGR46202.1	0.8038124	0.29855	5.99855	.	.	.	.	.	0	.	0	.	0	.	0	0.05	1	1	0.83	0	0	69711.97	648	-18.5	4.5866	8	248	408	161	86	355	110	49	61	0.917721519	0	0	0	1	1	1	1	1	1	0	0	0.12	0.14	0
EGR47370.1	0.79515886	0.2237495	4.9217495	.	.	.	.	.	0	.	0	.	0	.	0.056	0.161	1	1	0.84	0	0	22052.74	219	3	7.6687	5	104	153	70	20	128	27	16	11	0.735294118	0	0	0	1	1	1	1	0	1	0	0	0.09	11.22	0
EGR53026.1	0.7905339	0.029653	5.963653	.	.	.	unaffected_pathogenicity	PHI:716	0	.	0	.	0	AA7	0	0.011	1	1	0.8	0	0	62561.72	580	4.5	6.9511	9	206	342	168	79	346	101	57	44	0.840764331	0	0	0	1	1	1	1	1	1	0	0	1.58	1.78	0
EGR51020.1	0.7905339	5.871599	5.995599	.	.	.	unaffected_pathogenicity	PHI:547	0	.	1	PF00734	0	GH5_4,GH5_47,GH5_8,GH5_52,GH5_25,GH5_46,GH5,CBM1,GH5_39,GH5_2,GH5_54,GH5_40,GH5_1,GH5_37,GH5_5,GH5_36	0	0.146	1	1	0.88	0	0	44154.81	418	-5.5	4.8038	12	179	273	106	44	228	47	22	25	0.881188119	0	0	0	1	1	1	1	1	1	0	0	3.08	3.09	0
EGR50059.1	0.78956944	6.1637965	5.9237965	.	.	.	.	.	0	.	0	.	0	.	0.795	0.245	1	1	0.24	0	0	15637.08	145	-5.5	4.5268	0	58	91	49	12	70	37	16	21	0.885714286	0	0	0	1	1	1	1	1	1	0	0	0.32	0.32	0
EGR48337.1	0.78947705	1.391931	5.993931	.	.	.	.	.	0	.	0	.	0	.	0	0.233	1	1	0.75	0	0	47418.24	442	2.5	7.0806	5	179	277	113	58	234	76	41	35	0.943925234	0	0	0	1	1	1	1	1	1	0	0	0.01	0.02	0
EGR44591.1	0.78887326	1.5785815	5.6525815	.	.	.	.	.	0	.	0	.	0	.	0	0.321	1	1	0.63	0	0	39660.98	368	-1	6.3596	4	126	213	124	52	219	67	36	31	0.922222222	0	0	0	1	1	1	1	0	1	0	0	0	0.27	0
EGR50305.1	0.77851176	0.506023	5.882023	.	.	.	.	.	0	.	0	.	0	.	0	0.104	1	1	0.47	0	0	39881.65	369	-3	5.8513	2	144	215	117	42	193	71	36	35	0.925925926	0	0	0	1	1	1	1	1	1	0	1	13.42	13.43	0.722222222
EGR45040.1	0.775849	2.571207	-0.508793	.	.	.	unaffected_pathogenicity,increased_virulence_(hypervirulence),reduced_virulence	PHI:5034,PHI:4903,PHI:3386,PHI:2839,PHI:7708,PHI:6517	0	.	0	.	0	.	0.147	0.533	0	0	0.59	0	0	35104.41	335	7	9.1019	3	120	196	118	28	199	73	41	32	0.898876404	.	.	.	0	0	0	0	0	0	0	0	0	0.13	0
EGR48242.1	0.775849	-4.32029	-0.49629	.	.	.	unaffected_pathogenicity,reduced_virulence	PHI:9150	0	.	0	.	0	.	0.001	0.195	0	0	0.26	0	0	39756.79	364	-3.5	6.0417	5	123	208	115	36	194	93	48	45	0.75308642	.	.	.	0	0	0	0	0	0	0	0	0	0.01	0
EGR52919.1	0.775849	1.852679	-0.511321	.	.	.	unaffected_pathogenicity,lethal,increased_virulence_(hypervirulence),loss_of_pathogenicity,reduced_virulence	PHI:59,PHI:7696,PHI:8929,PHI:4077,PHI:7485,PHI:3866,PHI:5271,PHI:2837,PHI:2844,PHI:6956,PHI:5272,PHI:3301,PHI:6957,PHI:2312,PHI:9460,PHI:2802,PHI:685,PHI:2835,PHI:2022,PHI:2247,PHI:784,PHI:7511,PHI:2269	0	.	0	.	0	.	0.857	0.537	0	0	0.44	0	0	27492.59	263	1.5	7.2459	2	101	152	100	13	153	55	29	26	0.76056338	.	.	.	0	0	0	0	0	0	0	0	0.02	0.04	0
EGR47200.1	0.775849	-8.509383	-0.525383	.	.	.	unaffected_pathogenicity,lethal,reduced_virulence	PHI:2846,PHI:8723,PHI:6674,PHI:9056,PHI:2537,PHI:8883,PHI:6470	0	.	0	.	0	.	0.021	0.315	0	0	0.4	0	0	33601.07	316	-5	5.2198	3	119	183	100	28	178	74	36	38	0.75	.	.	.	0	0	0	0	0	0	0	0	0.19	0.19	0
EGR45870.1	0.775849	-1.5560885	-0.5040885	.	.	.	reduced_virulence	PHI:5109	0	.	0	.	0	.	0.279	0.379	0	0	0.21	0	0	34126.11	323	-3	5.4477	4	113	183	126	17	186	75	37	38	0.719512195	.	.	.	0	0	0	0	0	0	0	0	1.14	1.56	0
EGR51738.1	0.775849	1.4752835	-0.5067165	.	.	.	unaffected_pathogenicity,increased_virulence_(hypervirulence),reduced_virulence	PHI:9524,PHI:4616,PHI:9519,PHI:2256,PHI:6517,PHI:7708,PHI:668	0	.	0	.	0	.	0.005	0.492	0	0	0.31	0	0	38367.52	357	1	6.8554	4	118	203	110	36	205	85	44	41	0.844444444	.	.	.	0	0	0	0	0	0	0	0	0	0.12	0
EGR52418.1	0.775849	1.6987855	-0.4972145	.	.	.	unaffected_pathogenicity,lethal,increased_virulence_(hypervirulence),loss_of_pathogenicity,reduced_virulence	PHI:59,PHI:7696,PHI:8929,PHI:4077,PHI:7485,PHI:3866,PHI:5271,PHI:2837,PHI:7915,PHI:6956,PHI:2844,PHI:5272,PHI:2269,PHI:3301,PHI:685,PHI:9460,PHI:2312,PHI:5440,PHI:2022,PHI:2247,PHI:784,PHI:7511,PHI:2802,PHI:8927	0	.	0	.	0	.	0.754	0.612	0	0	0.48	0	0	28477.91	266	-1.5	6.0223	3	96	158	82	27	147	63	32	31	0.938461538	.	.	.	0	0	0	0	0	0	0	0	0.01	0.04	0
EGR51797.1	0.77542675	0.626339	5.984339	.	.	.	.	.	0	.	0	.	0	GH54,CBM42	0	0.107	1	1	0.9	0	0	53127.19	510	-2.5	6.021	10	230	338	126	60	287	72	37	35	0.718120805	0	1	0	1	1	1	1	1	1	0	0	6.95	7.02	0
EGR44520.1	0.77285945	3.5093755	5.9893755	.	.	.	unaffected_pathogenicity,reduced_virulence	PHI:181,PHI:4916,PHI:1027,PHI:103,PHI:115,PHI:4880	0	.	0	.	0	GH28	0	0.42	1	1	0.49	0	0	44093.26	401	-3.5	5.8267	9	127	235	102	53	215	87	44	43	1.443037975	0	1	0	1	1	1	1	1	1	0	0	0.2	0.65	0
EGR49463.1	0.7710074	0.058508	5.992508	.	.	.	.	.	0	.	0	.	0	.	0	0.011	1	1	0.81	0	0	53828.73	498	-14	4.5643	6	180	302	140	67	278	81	36	45	0.912	0	1	0	1	1	1	1	1	1	0	0	0.81	0.81	0
EGR49540.1	0.7614076	4.867753	5.597753	.	.	.	loss_of_pathogenicity,reduced_virulence	PHI:526,PHI:1071,PHI:6739	0	.	0	.	0	GH31	0	0.045	1	1	0.16	0	0	109849.34	964	-13	5.8298	6	263	476	253	147	508	280	142	138	1.170103093	1	0	0	1	1	1	1	1	1	0	1	21.02	21.02	1
EGR49603.1	0.76014495	0.2646675	5.7426675	.	.	.	.	.	0	.	0	.	0	GH81	0	0.087	1	1	0.8	0	0	92096.19	863	-0.5	6.4393	3	348	533	254	117	496	98	52	46	0.857758621	0	1	0	1	0	1	1	1	1	0	0	2.72	2.77	0
EGR49380.1	0.7596695	2.901995	5.937995	.	.	.	.	.	0	.	0	.	0	CE16	0.001	0.493	1	1	0.48	0	0	39145.88	348	0	6.4924	4	105	191	93	59	199	65	35	30	1.342465753	0	0	0	1	1	1	1	1	1	0	0	1.08	1.16	0
EGR49466.1	0.75371665	1.70163	5.98163	.	.	.	unaffected_pathogenicity,reduced_virulence	PHI:6569,PHI:2117,PHI:4615	0	.	0	.	0	.	0	0.12	1	1	0.82	0	0	42405.43	409	4	7.5937	0	172	270	139	38	232	62	35	27	0.783783784	0	0	0	1	1	1	1	1	1	0	1	17.33	17.44	0.7
EGR52382.1	0.7531845	6.424086	2.500086	.	.	.	.	.	0	.	0	.	0	.	0.989	0.665	1	1	0.4	1	0	28298.38	266	5.5	7.806	15	112	155	88	18	146	62	35	27	0.676923077	1	0	0	1	1	1	1	1	1	1	1	0.25	23.08	0
EGR46556.1	0.7477807	4.73445	5.19445	.	.	.	.	.	0	.	1	PF05730	0	.	0	0.09	1	1	0.87	0	0	22432.99	237	-5	4.3961	8	149	186	87	2	131	29	12	17	0.247058824	0	0	0	1	1	1	1	1	1	0	0	0.02	2.32	0
EGR52928.1	0.74174476	-0.9579	4.9041	.	.	.	.	.	0	.	0	.	0	.	0	0.023	1	1	0.87	0	0	21329.86	219	-2.5	4.5842	8	112	178	69	10	135	16	7	9	0.341772152	0	0	0	1	1	1	1	1	1	0	0	0.13	3.79	0
EGR44169.1	0.74036354	0.371196	4.955196	.	.	.	.	.	0	.	0	.	0	.	0.002	0.234	1	1	0.75	0	0	30581.05	282	-4.5	5.2648	1	109	169	81	36	147	51	25	26	1.166666667	1	0	0	1	1	0	1	0	1	0	0	1.48	1.5	0
EGR52064.1	0.7360146	0.0093235	5.7393235	.	.	.	.	.	0	.	0	.	0	GH92	0	0.045	1	1	0.88	0	0	86797.93	793	0	6.5045	6	281	465	202	117	450	139	73	66	0.989247312	0	0	0	1	0	1	1	1	1	0	0	0.01	0.1	0
EGR44426.1	0.7360146	-0.249391	5.690609	.	.	.	.	.	0	.	0	.	0	.	0	0.01	1	1	0.84	0	0	52825.35	506	-14.5	4.6212	3	196	317	178	55	301	78	35	43	0.776978417	0	0	0	1	1	1	1	0	1	0	0	0.02	0.04	0
EGR53132.1	0.7326137	4.326072	2.514072	.	.	.	.	.	0	.	0	.	0	.	0.832	0.47	1	1	0.05	1	0	24097.63	213	-0.5	6.3421	3	58	105	75	23	116	60	31	29	1.243243243	0	0	0	1	1	1	1	1	1	1	1	0.92	21.69	0
EGR53047.1	0.731962	2.297051	5.899051	.	.	.	reduced_virulence	PHI:5185	0	.	0	.	0	AA2	0	0.233	1	1	0.65	0	0	36157.79	338	-10.5	4.535	4	120	199	100	33	195	62	27	35	0.837209302	0	0	0	1	1	1	1	1	1	0	0	0.94	1.03	0
EGR51136.1	0.731962	5.1471425	5.3571425	.	.	.	.	.	0	.	0	.	0	.	0.676	0.289	1	1	0.61	0	0	18442.19	175	-2	5.5546	0	68	101	74	10	96	32	16	16	0.743589744	0	1	0	1	1	1	1	1	1	0	0	0.14	0.3	0
EGR49886.1	0.731962	1.630709	5.962709	.	.	.	.	.	0	.	0	.	0	.	0.003	0.275	1	1	0.37	0	0	33899.38	314	-7	5.0643	4	101	179	96	37	184	60	29	31	0.897435897	0	0	0	1	1	1	1	1	1	0	0	1.4	1.4	0
EGR46926.1	0.72171694	1.4230425	-0.5169575	.	.	.	unaffected_pathogenicity,increased_virulence_(hypervirulence),reduced_virulence	PHI:5034,PHI:9524,PHI:668,PHI:3277,PHI:2256,PHI:7708,PHI:9519	0	.	0	.	0	.	0.132	0.358	0	0	0.35	0	0	33753.57	318	-3	5.9819	2	109	179	115	32	192	70	36	34	0.647727273	.	.	.	0	0	0	0	0	0	0	0	0	1.36	0
EGR44650.1	0.721351	5.201108	5.991108	.	.	.	increased_virulence_(hypervirulence),reduced_virulence	PHI:2388	0	.	1	PF00734	0	GH18,CBM1	0	0.035	1	1	0.82	0	0	42561.25	411	-11	4.1289	12	171	276	109	39	248	41	15	26	0.69047619	0	0	0	1	1	1	1	1	1	0	0	0.09	0.11	0
EGR47149.1	0.71863335	5.8230995	4.5030995	.	.	.	.	.	0	.	0	.	0	.	0.523	0.697	1	1	0.9	0	0	20726.36	197	-2	4.8276	12	88	132	48	13	105	28	13	15	0.954545455	0	0	0	1	1	1	1	1	1	0	0	0.25	13.09	0
EGR45088.1	0.7141782	1.861385	5.917385	.	.	.	.	.	0	.	0	.	0	.	0	0.324	1	1	0.64	0	0	43133.61	397	0.5	6.5444	5	138	222	124	60	231	75	42	33	0.96039604	0	0	0	1	1	1	1	1	1	0	0	0.7	0.74	0
EGR48943.1	0.7115818	1.5191315	5.6231315	.	.	.	.	.	0	.	0	.	0	.	0	0.316	1	1	0.7	0	0	46278.92	419	1	6.6546	5	141	232	123	61	228	84	45	39	1.255813953	0	0	0	1	1	1	1	1	1	0	0	0.15	0.17	0
EGR50427.1	0.7076779	0.6200995	5.9840995	.	.	.	.	.	0	.	0	.	0	.	0	0.106	1	1	0.76	0	0	11163.84	105	5	8.7501	3	46	67	28	13	59	11	9	2	0.833333333	0	0	0	1	1	1	1	1	1	0	0	0.13	0.18	0
EGR44818.1	0.6972554	5.4709995	5.9669995	.	.	.	.	.	0	.	1	PF00734	0	CBM1	0	0.084	1	1	0.93	0	0	51524.14	493	-11	4.602	28	225	334	114	53	282	67	30	37	0.713178295	0	0	0	1	1	1	1	1	1	0	0	0.8	0.81	0
EGR45713.1	0.6969213	1.6154765	5.7194765	.	.	.	.	.	0	.	0	.	0	.	0	0.316	1	1	0.76	0	0	40148.02	375	-4.5	5.5204	4	138	223	113	55	224	62	31	31	1.01010101	0	0	0	1	1	1	1	1	1	0	0	0.01	0.06	0
EGR50745.1	0.690386	2.425371	5.907371	.	.	.	reduced_virulence	PHI:6124,PHI:5750	0	.	0	.	0	.	0	0.253	1	1	0.7	0	0	47788.1	430	-5	5.8627	2	137	242	114	64	222	100	51	49	1.21978022	0	0	0	1	1	1	1	1	1	0	0	0.07	0.07	0
EGR44148.1	0.6708296	0.046442	5.980442	.	.	.	.	.	0	.	0	.	0	.	0	0.011	1	1	0.78	0	0	67403.01	637	-17	4.6015	8	246	395	176	64	355	119	53	66	0.859649123	1	0	0	1	1	1	1	1	1	0	0	13.72	13.75	0
EGR48812.1	0.6655259	6.264522	5.860522	.	.	.	.	.	1	MoNIS1,CoNIS1	0	.	0	.	0.008	0.226	1	1	0.66	0	0	14668.54	141	-2.5	4.5349	0	60	88	51	16	85	14	6	8	0.972222222	0	0	0	1	1	1	1	1	1	0	0	1.79	3.34	0
EGR47815.1	0.66413856	0.760346	5.968346	.	.	.	.	.	0	.	0	.	0	.	0	0.132	1	1	0.87	0	0	44644.94	412	-7.5	4.9764	9	144	257	115	49	232	67	32	35	0.824742268	1	0	0	1	1	1	1	1	1	0	0	0.29	0.29	0
EGR51017.1	0.66413856	5.209539	5.993539	.	.	.	.	.	0	.	1	PF00734	0	GH6,CBM1	0	0.036	1	1	0.86	0	0	49653.35	471	-5	4.9322	12	197	308	142	49	276	59	28	31	0.684210526	0	1	0	1	1	1	1	1	1	0	0	0.54	0.7	0
EGR49895.1	0.66413856	0.261263	5.991263	.	.	.	.	.	0	.	0	.	0	GH27	0	0.045	1	1	0.84	0	0	68001.33	621	2	6.8505	15	223	358	163	73	338	102	54	48	1.037593985	0	0	0	1	1	1	1	1	1	0	0	0.13	0.14	0
EGR46243.1	0.6635269	1.9518765	5.9978765	.	.	.	unaffected_pathogenicity,reduced_virulence	PHI:6569,PHI:2117,PHI:4615	0	.	0	.	0	.	0	0.159	1	1	0.73	0	0	40516.19	391	-0.5	6.405	4	161	254	128	35	221	68	36	32	0.70754717	0	0	0	1	1	1	1	1	1	0	0	0.15	0.21	0
EGR49192.1	0.65983164	1.5810805	5.9190805	.	.	.	.	.	0	.	0	.	0	.	0	0.277	1	1	0.43	0	0	41521.09	383	3.5	7.2028	3	132	211	120	48	225	64	36	28	0.811881188	0	0	0	1	1	1	1	1	1	0	0	0.01	0.02	0
EGR50303.1	0.65109503	0.5576005	5.9996005	.	.	.	.	.	0	.	0	.	0	.	0	0.093	1	1	0.91	0	0	51271.7	504	-3.5	5.2074	10	214	349	140	39	286	47	23	24	0.943262411	0	0	0	1	1	1	1	1	1	0	0	0.13	0.14	0
EGR47933.1	0.6483153	-1.340703	-0.506703	.	.	.	unaffected_pathogenicity,lethal,increased_virulence_(hypervirulence),loss_of_pathogenicity,reduced_virulence	PHI:59,PHI:7696,PHI:4077,PHI:7485,PHI:3866,PHI:5271,PHI:2837,PHI:2844,PHI:2269,PHI:5272,PHI:3301,PHI:6957,PHI:685,PHI:5440,PHI:9460,PHI:2312,PHI:2022,PHI:2836,PHI:2247,PHI:784,PHI:7511,PHI:2802	0	.	0	.	0	.	0.355	0.506	0	0	0.47	0	0	31428.62	302	8	9.4174	2	117	185	107	25	177	61	36	25	0.714285714	.	.	.	0	0	0	0	0	0	0	0	0.06	1.57	0
EGR46965.1	0.64715433	7.589045	4.781045	.	.	.	.	.	0	.	0	.	0	.	1	0.468	1	1	0.4	0	0	15074.8	149	-1	5.6257	0	49	93	79	4	101	18	9	9	0.605263158	0	0	0	1	1	1	1	0	1	0	0	22.49	22.93	0
EGR46279.1	0.64705133	2.0542375	5.9902375	.	.	.	.	.	0	.	0	.	0	.	0	0.344	1	1	0.73	0	0	38442.87	350	-3.5	5.5151	6	117	206	92	55	211	48	24	24	0.947916667	0	0	0	1	1	1	1	1	1	0	1	16.15	16.5	0.608695652
EGR44238.1	0.6406167	4.7016925	5.7516925	.	.	.	.	.	0	.	0	.	0	.	0.331	0.494	1	1	0.65	0	0	20449.21	196	1.5	6.9455	4	80	122	66	23	124	28	16	12	0.661016949	0	0	0	1	1	1	1	1	1	0	1	22.16	24.12	0.652173913
EGR51590.1	0.6405785	-3.2529	2.6451	.	.	.	.	.	0	.	0	.	0	.	0	0.017	1	1	0.85	1	0	21260.54	215	-4	4.5416	6	118	160	66	11	116	25	11	14	0.476190476	0	0	0	1	1	1	1	1	1	1	0	9.48	24.83	0
EGR52873.1	0.63617516	0.911232	5.987232	.	.	.	.	.	0	.	0	.	0	.	0	0.154	1	1	0.67	0	0	38168.48	355	7.5	7.7612	12	140	226	91	39	193	81	47	34	0.722222222	1	0	0	1	1	1	1	1	1	0	0	3.51	3.58	0
EGR51191.1	0.63105965	4.52725	4.81325	.	.	.	.	.	0	.	1	PF05730	0	.	0	0.119	1	1	0.9	0	0	18666.38	195	-7	4.0065	10	123	154	68	4	100	21	7	14	0.448275862	0	0	0	1	1	1	1	1	1	0	0	0.76	6.82	0
EGR46119.1	0.6300835	0.7992495	5.7372495	.	.	.	.	.	0	.	0	.	0	.	0	0.177	1	1	0.63	0	0	21179.45	205	-35	3.2787	12	73	145	58	11	134	47	6	41	0.410958904	0	0	0	1	1	1	1	1	1	0	0	8.01	8.01	0
EGR44952.1	0.62716764	0.631538	5.935538	.	.	.	.	.	0	.	0	.	0	.	0.01	0.106	1	1	0.79	0	0	28251.26	277	-9	4.3879	8	124	193	88	19	154	43	18	25	0.675675676	0	0	0	1	1	1	1	1	1	0	0	1.48	1.48	0
EGR46210.1	0.6230825	1.675674	5.803674	.	.	.	.	.	0	.	0	.	0	.	0.095	0.217	1	1	0.77	0	0	16112.11	150	-10	4.0131	4	52	93	53	12	85	29	10	19	0.888888889	0	0	0	1	1	1	1	1	1	0	0	0.07	0.07	0
EGR44311.1	0.6174446	0.7496255	5.6656255	.	.	.	unaffected_pathogenicity,reduced_virulence	PHI:6121,PHI:2032,PHI:9144,PHI:541	0	.	0	.	0	CE10,CE1	0	0.014	1	1	0.48	0	0	61327	561	1.5	6.6856	6	188	323	162	77	324	108	58	50	0.964028777	0	0	0	1	1	1	1	1	1	0	0	13.43	13.56	0
EGR44465.1	0.61452377	0.4711445	5.4111445	.	.	.	reduced_virulence	PHI:6506,PHI:4692,PHI:3965	0	.	0	.	0	.	0	0.01	1	1	0.17	0	0	64341.15	579	-10.5	5.5583	2	181	315	165	86	326	158	79	79	0.782608696	1	0	0	1	1	1	1	1	1	0	0	0.86	0.87	0
EGR51436.1	0.61452377	0.0453655	5.9853655	.	.	.	.	.	0	.	0	.	0	.	0	0.01	1	1	0.57	0	0	61151.05	561	11.5	8.7153	3	188	316	163	74	317	101	60	41	0.971014493	0	0	0	1	1	1	1	1	1	0	0	0.25	0.26	0
EGR49449.1	0.61370677	0.4671695	5.7411695	.	.	.	.	.	0	.	0	.	0	.	0	0.121	1	1	0.28	0	0	41866.04	382	-9.5	4.9251	3	119	208	118	40	212	91	43	48	0.869565217	0	0	1	1	1	1	1	1	1	0	0	0.42	0.42	0
EGR52075.1	0.6123706	0.3076745	5.9056745	.	.	.	.	.	0	.	0	.	0	.	0	0.067	1	1	0.74	0	0	52124.57	476	0.5	6.561	5	149	266	135	57	262	105	56	49	0.972727273	0	0	0	1	1	1	1	1	1	0	0	4.14	4.14	0
EGR44817.1	0.6102091	5.563778	5.999778	.	.	.	unaffected_pathogenicity	PHI:566	0	.	1	PF00734	0	CBM1,GH7	0	0.094	1	1	0.93	0	0	54111.12	514	-15.5	4.3613	24	236	345	98	55	270	73	30	43	0.801587302	0	0	0	1	1	1	1	1	1	0	0	0.01	0.07	0
EGR49329.1	0.6102086	1.021194	5.959194	.	.	.	.	.	0	.	0	.	0	.	0.005	0.172	1	1	0.56	0	0	32590.23	316	-4.5	4.8817	4	129	191	119	28	195	49	23	26	0.684210526	0	0	0	1	1	1	1	1	1	0	0	0.66	6.34	0
EGR46975.1	0.60960877	0.139239	5.749239	.	.	.	.	.	0	.	0	.	0	.	0	0.065	1	1	0.94	0	0	160611.37	1515	-49	4.4032	48	597	961	392	159	857	253	106	147	0.890625	0	0	0	1	0	1	1	1	1	0	0	0.93	0.95	0
EGR52137.1	0.6094911	1.2678495	5.9978495	.	.	.	reduced_virulence	PHI:5185,PHI:5186	0	.	0	.	0	AA2	0	0.045	1	1	0.86	0	0	97510.35	927	-50	4.1074	34	382	605	240	79	517	165	59	106	0.70292887	0	0	0	1	1	1	1	1	1	0	0	0.15	0.16	0
EGR48541.1	0.6091291	8.2601	3.9821	.	.	.	.	.	0	.	0	.	0	.	0.979	0.734	1	1	0.81	0	0	12398.88	118	-3.5	4.8872	8	54	77	33	17	69	19	9	10	0.931034483	.	.	.	0	0	0	0	0	0	0	0	0.28	0.28	0
EGR52180.1	0.60767245	0.3571465	5.7031465	.	.	.	.	.	0	.	0	.	0	.	0	0.109	1	1	0.25	0	0	47626.4	425	3.5	6.9634	5	111	222	117	55	244	106	58	48	0.936842105	0	0	0	1	1	1	1	1	1	0	0	0.01	3.36	0
EGR50186.1	0.5938825	0.34762	5.99962	.	.	.	.	.	0	.	0	.	0	.	0	0.058	1	1	0.85	0	0	50827.68	504	-23	4.127	13	231	359	165	24	272	86	32	54	0.528301887	0	0	0	1	1	1	1	1	1	0	0	0.11	0.11	0
EGR49383.1	0.59228814	2.126154	5.990154	.	.	.	.	.	0	.	0	.	0	.	0.005	0.351	1	1	0.57	0	0	32822.23	310	5	7.9185	7	115	193	97	27	175	48	28	20	0.868421053	1	0	0	1	1	1	1	1	1	0	0	0.4	0.51	0
EGR51201.1	0.5875674	1.5250435	5.9410435	.	.	.	.	.	0	.	0	.	0	.	0.07	0.194	1	1	0.5	0	0	14146.18	133	-9	3.9143	4	48	75	47	11	81	20	6	14	0.628571429	0	0	0	1	1	1	1	1	1	0	0	0.03	0.07	0
EGR52572.1	0.58682394	-1.178114	-4.106114	.	.	.	.	.	0	.	0	.	0	.	0.98	0.508	0	1	0.58	0	1	10707.56	100	3.5	8.1207	4	33	56	36	14	76	15	10	5	0.628571429	0	0	0	1	1	1	1	0	1	1	2	43.55	43.55	0.695652174
EGR48322.1	0.5833341	0.5366105	5.9966105	.	.	.	.	.	0	.	0	.	0	GH5_41,GH5_8,GH5_31,GH5,GH5_7	0	0.09	1	1	0.92	0	0	51355.37	481	-3.5	5.3598	12	188	299	135	53	273	71	35	36	0.94017094	0	0	0	1	1	1	1	1	1	0	0	10.98	11.04	0
EGR50674.1	0.5755137	-0.1599705	2.6060295	.	.	.	.	.	0	.	0	.	0	.	0.006	0.533	1	1	0.58	1	0	34960.64	314	7	9.0666	2	102	165	82	48	174	70	40	30	1.227272727	0	0	0	1	1	1	1	1	1	1	1	0.73	23.43	0
EGR44900.1	0.5748775	-0.0036835	5.9183165	.	.	.	.	.	0	.	0	.	0	.	0	0.013	1	1	0.38	0	0	71154.43	654	7	7.0959	5	213	366	193	85	362	166	92	74	0.987096774	0	0	0	1	1	1	1	1	1	0	0	4.97	5.34	0
EGR48517.1	0.5745825	5.645849	5.997849	.	.	.	unaffected_pathogenicity,loss_of_pathogenicity	PHI:24,PHI:191	0	.	0	.	0	GH3	0	0.108	1	1	0.79	0	0	93914.22	874	-4.5	5.9491	7	299	523	238	99	500	166	84	82	0.88362069	0	0	0	1	1	1	1	1	1	0	0	0.03	0.1	0
EGR44232.1	0.56947136	4.800682	5.740682	.	.	.	unaffected_pathogenicity,increased_virulence_(hypervirulence),reduced_virulence	PHI:6089,PHI:9062,PHI:7596,PHI:854,PHI:7286,PHI:2183,PHI:5187,PHI:7254,PHI:7285	0	.	0	.	0	AA2	0	0.01	1	1	0.67	0	0	85797.36	792	-0.5	6.4375	3	273	452	224	91	447	166	85	81	0.839622642	0	0	0	1	0	1	1	1	1	0	0	0.29	0.32	0
EGR45658.1	0.56947136	1.031431	5.977431	.	.	.	reduced_virulence	PHI:5349,PHI:3076	0	.	0	.	0	GH65	0	0.009	1	1	0.66	0	0	116642.46	1079	6	6.8808	5	381	652	331	139	597	208	114	94	0.938697318	0	0	0	1	1	1	1	1	1	0	0	1.55	1.59	0
EGR45048.1	0.56859446	0.639198	5.973198	.	.	.	.	.	0	.	0	.	0	.	0	0.111	1	1	0.58	0	0	55225.49	503	-11	5.2629	7	171	293	129	74	279	116	57	59	0.931623932	0	0	0	1	1	1	1	1	1	0	0	0	0.02	0
EGR52200.1	0.56538725	-3.2645005	2.5914995	.	.	.	.	.	0	.	0	.	0	.	0	0.024	1	1	0.86	1	0	19494.38	200	-1	5.5818	8	118	150	63	8	105	20	10	10	0.393939394	0	0	0	1	1	1	1	1	1	1	0	0.42	10.26	0
EGR52337.1	0.56538725	3.820998	4.670998	.	.	.	.	.	0	.	1	PF05730	0	.	0	0.025	1	1	0.84	0	0	28117	292	-8.5	4.2345	9	179	224	100	5	149	34	13	21	0.407407407	0	0	0	1	1	1	1	1	1	0	0	3.21	3.61	0
EGR45712.1	0.56350046	0.040187	5.980187	.	.	.	.	.	0	.	0	.	0	.	0	0.01	1	1	0.82	0	0	43857.43	416	-3.5	5.0973	9	189	270	135	32	219	50	24	26	0.815217391	0	0	0	1	1	1	1	1	1	0	0	0.08	0.8	0
EGR44217.1	0.5491255	5.2973935	5.9973935	.	.	.	unaffected_pathogenicity,reduced_virulence	PHI:4974,PHI:4972,PHI:3017,PHI:4973,PHI:4971,PHI:4970	1	Cgfl	1	PF02128,PF07504	0	.	0	0.05	1	1	0.7	0	0	69356.83	640	-8	5.6835	4	226	391	172	81	337	145	73	72	0.932432432	0	0	0	1	1	1	1	1	1	0	0	0	0.01	0
EGR49440.1	0.5451891	3.340694	-0.505306	.	.	.	.	.	0	.	0	.	0	.	0.995	0.646	0	0	0.58	0	0	11493.06	108	-1.5	5.547	1	37	65	40	6	57	24	12	12	1	.	.	.	0	0	0	0	0	0	0	0	0.22	0.22	0
EGR44753.1	0.5409247	0.747663	5.961663	.	.	.	.	.	0	.	0	.	0	GH30_3,GH30_7,GH30_8,GH30,GH30_5,GH30_2,GH30_9,GH30_6,GH30_1	0	0.131	1	1	0.79	0	0	51577.85	476	-0.5	6.4087	4	167	283	130	57	267	80	42	38	0.974358974	0	0	0	1	1	1	1	1	1	0	0	3.15	3.27	0
EGR52488.1	0.5409247	5.7727015	5.9327015	.	.	.	unaffected_pathogenicity,loss_of_pathogenicity,reduced_virulence	PHI:3973,PHI:9400,PHI:73,PHI:6811,PHI:9401,PHI:6813,PHI:6812,PHI:6783,PHI:72,PHI:68,PHI:6785,PHI:6791,PHI:6784,PHI:6790,PHI:697,PHI:6789	0	.	0	.	0	.	0	0.14	1	1	0.79	0	0	42350.2	399	-2.5	5.6663	2	150	251	113	46	216	68	34	34	1.064516129	0	0	0	1	1	1	1	1	1	0	0	2.41	2.96	0
EGR44733.1	0.5265543	0.7051545	5.4691545	.	.	.	.	.	0	.	0	.	0	.	0	0.206	1	1	0.39	0	0	36045.05	318	-11	4.6629	2	85	170	87	51	171	73	33	40	1.276923077	0	0	0	1	1	1	1	0	1	0	0	0	0.01	0
EGR45429.1	0.52451193	-0.481832	5.440168	.	.	.	.	.	0	.	0	.	0	GH95	0	0.013	1	1	0.64	0	0	79093.84	716	6	6.9455	6	227	421	194	104	396	164	91	73	1.006410256	1	0	0	1	0	1	1	0	1	0	0	0.16	0.18	0
EGR52421.1	0.52451193	1.46456	5.91256	.	.	.	unaffected_pathogenicity,reduced_virulence	PHI:4508,PHI:4509	0	.	0	.	0	.	0	0.092	1	1	0.26	0	0	44708.23	407	-9	5.2514	1	122	221	120	53	223	100	49	51	1	0	0	0	1	1	1	1	1	1	0	0	0.17	0.18	0
EGR52874.1	0.5191914	0.9820995	5.9980995	.	.	.	.	.	0	.	0	.	0	.	0.013	0.151	1	1	0.46	0	0	12843.89	118	5	8.3578	5	47	71	39	11	66	17	12	5	0.833333333	0	0	0	1	1	1	1	1	1	0	0	0.01	0.23	0
EGR53021.1	0.513143	0.724739	5.974739	.	.	.	.	.	0	.	0	.	0	.	0.022	0.103	1	1	0.23	0	0	28490.33	270	5.5	7.1234	0	120	161	87	19	130	88	51	37	0.223529412	0	0	0	1	1	1	1	1	1	0	0	0.71	0.71	0
EGR45765.1	0.5116832	0.4850295	5.8250295	.	.	.	.	.	0	.	0	.	0	.	0	0.11	1	1	0.24	0	0	52648.13	491	-9	5.0079	5	173	277	164	50	282	109	52	57	0.897637795	0	0	0	1	1	1	1	1	1	0	0	0.04	0.05	0
EGR45352.1	0.5116832	-0.1948745	5.7451255	.	.	.	.	.	0	.	0	.	0	PL8_4,PL8_2,PL8_3,PL8_1,PL8,PL30	0	0.01	1	1	0.69	0	0	84789.13	782	-5	5.6036	8	291	457	223	89	426	167	83	84	0.966850829	0	0	0	1	1	1	1	0	1	0	0	0.12	0.17	0
EGR48657.1	0.5116832	-1.461835	4.478165	.	.	.	.	.	0	.	0	.	0	.	0	0.01	1	1	0.4	0	0	61631.02	575	-3.5	5.881	6	189	335	187	49	332	125	63	62	0.748387097	0	0	0	0	0	0	1	0	1	0	0	0	0.11	0
EGR50082.1	0.5116832	5.0464345	5.9864345	.	.	.	unaffected_pathogenicity,loss_of_pathogenicity	PHI:24,PHI:191	0	.	0	.	0	GH3	0	0.01	1	1	0.64	0	0	83004.43	765	-0.5	6.4614	10	255	440	227	84	430	163	86	77	0.875675676	0	0	0	1	1	1	1	1	1	0	0	0.46	0.49	0
EGR46271.1	0.5116832	-0.293395	-0.487395	.	.	.	unaffected_pathogenicity,increased_virulence_(hypervirulence),reduced_virulence	PHI:9524,PHI:7708,PHI:5034	0	.	0	.	0	.	0	0.199	0	0	0.25	0	0	42321.01	392	-4.5	5.4671	5	128	225	124	38	228	93	46	47	0.75	.	.	.	0	0	0	0	0	0	0	0	0	0.08	0
EGR51430.1	0.5031107	-0.200512	5.673488	.	.	.	.	.	0	.	0	.	0	.	0	0.021	1	1	0.12	0	0	43457.82	395	-13.5	4.7737	4	127	207	120	47	211	104	48	56	0.976190476	0	0	0	1	1	1	1	1	1	0	0	0.03	0.03	0
EGR47486.1	0.5006897	-0.1261335	5.8018665	.	.	.	.	.	0	.	0	.	0	.	0	0.012	1	1	0.49	0	0	40466.34	370	-18	4.3377	4	126	208	111	49	212	71	29	42	0.9875	0	0	0	1	1	1	1	1	1	0	0	0	0.03	0
EGR51271.1	0.48486567	1.010487	5.944487	.	.	.	unaffected_pathogenicity,reduced_virulence	PHI:7320,PHI:6539,PHI:6538,PHI:144	0	.	0	.	0	GH18	0	0.011	1	1	0.1	0	0	54207.98	492	-11.5	5.0241	3	147	270	149	59	280	121	58	63	0.855932203	1	0	0	1	1	1	1	1	1	0	0	0.08	0.09	0
EGR45209.1	0.48168933	-5.2442035	-0.5042035	.	.	.	.	.	0	.	0	.	0	.	0.006	0.204	0	0	0.13	0	0	35006.73	325	-9	4.9994	3	109	175	103	29	183	86	41	45	0.756410256	.	.	.	0	0	0	0	0	0	0	0	0	0.02	0
EGR47002.1	0.48165822	-0.0859025	5.8060975	.	.	.	.	.	0	.	0	.	0	AA7	0	0.018	1	1	0.46	0	0	55895.29	510	13	9.3038	4	169	278	157	67	291	97	57	40	1.12605042	0	0	0	1	1	1	1	1	1	0	0	5.89	6.17	0
EGR46304.1	0.48089695	3.226578	5.656578	.	.	.	.	.	0	.	0	.	0	.	0.23	0.365	1	1	0.18	0	0	28935.96	260	-3.5	5.7984	2	74	136	74	30	141	69	35	34	0.80952381	0	0	0	1	1	1	1	1	1	0	0	0.19	0.19	0
EGR50668.1	0.48033616	0.372295	5.970295	.	.	.	.	.	0	.	0	.	0	.	0	0.067	1	1	0.83	0	0	99387.18	947	-1.5	6.2817	45	556	737	131	73	358	97	51	46	0.80952381	0	0	0	1	1	1	1	1	1	0	0	6.5	6.5	0
EGR51093.1	0.47823566	-0.3136835	5.2663165	.	.	.	.	.	0	.	0	.	0	GH92	0	0.07	1	1	0.16	0	0	87974.42	778	-23.5	5.0052	1	228	406	194	121	406	207	99	108	0.987654321	0	0	0	1	0	1	1	1	1	0	0	0.17	0.18	0
EGR52386.1	0.47584838	0.188535	5.888535	.	.	.	.	.	0	.	0	.	0	.	0.001	0.049	1	1	0.57	0	0	27841.96	256	1	6.6423	8	87	159	66	27	142	42	24	18	0.689655172	0	0	0	1	1	1	1	1	1	0	0	0.35	0.36	0
EGR44948.1	0.47551924	5.208547	5.992547	.	.	.	.	.	0	.	1	PF00734	0	CE15,CBM1	0	0.036	1	1	0.74	0	0	48296.32	460	3.5	7.2626	12	206	285	129	50	264	55	31	24	0.762295082	0	1	0	1	1	1	1	1	1	0	0	0.13	0.2	0
EGR44107.1	0.47204587	1.3581	5.9981	.	.	.	reduced_virulence	PHI:5393	0	.	0	.	0	AA5_2,AA5,AA5_1	0	0.06	1	1	0.87	0	0	117167.91	1119	-24.5	4.5325	51	491	722	272	115	675	154	67	87	0.678787879	0	0	0	1	1	1	1	1	1	0	0	0.11	0.28	0
EGR44879.1	0.47203687	-2.903666	2.748334	.	.	.	.	.	0	.	0	.	0	.	0	0.058	1	1	0.05	0	0	42234.4	386	-11.5	4.8332	4	127	205	118	41	214	105	49	56	0.776595745	.	.	.	1	0	0	0	0	0	0	0	0.04	0.05	0
EGR47749.1	0.4716439	-0.5769005	4.9370995	.	.	.	.	.	0	.	0	.	0	.	0.003	0.078	1	1	0.86	0	0	20938.14	204	-3	4.6672	10	103	140	67	12	107	22	10	12	0.603448276	0	0	0	1	1	1	1	1	1	0	0	6.43	25.74	0
EGR46300.1	0.47097257	0.0803755	5.9963755	.	.	.	.	.	0	.	0	.	0	GH54,CBM42	0	0.014	1	1	0.84	0	0	51115.13	500	0	6.4781	11	242	340	141	56	291	64	34	30	0.707792208	0	1	0	1	1	1	1	1	1	0	0	3.47	3.55	0
EGR51094.1	0.46779627	1.7870735	5.9570735	.	.	.	.	.	0	.	0	.	0	.	0	0.305	1	1	0.6	0	0	42723.37	401	0.5	6.5502	5	142	236	136	36	224	72	40	32	0.88	0	0	0	1	1	1	1	1	1	0	0	0.3	0.32	0
EGR52759.1	0.46448028	5.350749	5.942749	.	.	.	increased_virulence_(hypervirulence),reduced_virulence	PHI:2388	0	.	0	.	0	GH18	0	0.068	1	1	0.62	0	0	35031.91	324	-16.5	3.9721	6	110	198	92	39	188	48	16	32	0.918604651	0	0	0	1	1	1	1	1	1	0	0	0.38	0.41	0
EGR48248.1	0.45901078	1.186869	5.998869	.	.	.	.	.	0	.	0	.	0	.	0.002	0.196	1	1	0.7	0	0	34553.41	328	-9.5	4.6023	12	130	210	77	35	186	63	28	35	0.634408602	0	1	0	1	1	1	1	1	1	0	0	0	0.01	0
EGR45108.1	0.4581166	2.5376725	5.9836725	.	.	.	reduced_virulence	PHI:1089	0	.	0	.	0	.	0	0.259	1	1	0.3	0	0	42108.88	375	-1	6.3829	8	129	200	83	58	182	96	51	45	1.146666667	0	0	0	1	1	1	1	1	1	0	0	0	0.01	0
EGR52607.1	0.44633222	-0.75875	5.01325	.	.	.	.	.	0	.	0	.	0	.	0	0.038	1	1	0.77	0	0	15653.86	162	0.5	6.8676	5	85	132	58	10	109	9	5	4	0.35483871	0	1	0	1	1	1	1	1	1	0	0	11.51	20.8	0
EGR47087.1	0.44377846	0.194175	5.984175	.	.	.	.	.	0	.	0	.	0	.	0	0.035	1	1	0.73	0	0	38785.37	382	0	6.4924	1	172	250	127	37	222	53	28	25	0.728971963	0	0	0	1	1	1	1	1	1	0	0	1.35	1.47	0
EGR45595.1	0.44377846	-0.5746245	5.2093755	.	.	.	.	.	0	.	0	.	0	GH43_34,GH43_9,GH43_11,GH43_19,GH43_22,GH43_14,GH43_28,GH43_37,GH43_15,GH43_18,GH117,GH43_24,GH43_13,GH43_33,GH43_16,GH43_10,GH43_3,GH43_31,GH43_35,GH43_36,GH43,GH43_8,GH43_12,GH43_6,GH43_29,GH43_26,GH43_30,GH43_5,GH43_2,GH43_4,GH43_17,GH43_23,GH43_1,GH43_32	0	0.036	1	1	0.48	0	0	36009.52	322	-21	4.2062	2	97	182	79	55	182	72	28	44	1	0	0	0	1	1	1	1	0	1	0	0	0.08	0.09	0
EGR44984.1	0.44377846	0.725779	5.993779	.	.	.	.	.	0	.	0	.	0	.	0	0.122	1	1	0.55	0	0	39327.3	363	2.5	7.0919	4	138	212	102	49	212	58	32	26	0.842105263	0	1	0	1	1	1	1	1	1	0	0	1.72	3.01	0
EGR45804.1	0.4436161	5.7472355	5.8952355	.	.	.	unaffected_pathogenicity,increased_virulence_(hypervirulence),reduced_virulence	PHI:409,PHI:7320,PHI:6538,PHI:144	0	.	0	.	0	GH18	0	0.142	1	1	0.76	0	0	45979.35	424	-5	5.373	1	151	247	128	58	237	83	41	42	1.1	0	0	0	1	1	1	1	1	1	0	0	0.06	0.14	0
EGR52966.1	0.4389369	0.1873655	5.7253655	.	.	.	.	.	0	.	0	.	0	GH79	0	0.077	1	1	0.78	0	0	51953.83	488	3.5	7.0551	4	198	295	145	61	267	81	45	36	0.95	0	0	0	1	1	1	1	0	1	0	0	1.16	1.24	0
EGR45797.1	0.4389363	0.2726805	5.9006805	.	.	.	.	.	0	.	0	.	0	.	0	0.062	1	1	0.48	0	0	50030.49	442	-7	5.5524	4	137	235	107	73	238	106	53	53	0.989795918	0	0	0	1	1	1	1	1	1	0	0	0	0.01	0
EGR47865.1	0.4376648	1.1446425	5.8746425	.	.	.	unaffected_pathogenicity,reduced_virulence	PHI:6121,PHI:9144,PHI:541	0	.	0	.	0	CE10,CE1	0	0.045	1	1	0.25	0	0	65236.57	583	-4	6.1993	4	173	297	148	92	327	135	71	64	1.038461538	1	0	0	1	1	1	1	1	1	0	0	0.08	0.12	0
EGR46263.1	0.43225867	-0.0428115	5.8971885	.	.	.	.	.	0	.	0	.	0	.	0	0.01	1	1	0.2	0	0	68801.3	613	-23	4.6697	3	165	311	167	85	333	172	78	94	1.284615385	1	0	0	1	1	1	1	1	1	0	0	0.52	0.72	0
EGR49913.1	0.4292219	0.0345075	5.9745075	.	.	.	unaffected_pathogenicity	PHI:716	0	.	0	.	0	AA7	0	0.01	1	1	0.65	0	0	63805.09	587	6.5	7.4609	9	201	336	163	71	334	115	64	51	0.874125874	0	1	0	1	1	1	1	1	1	0	0	0.03	0.07	0
EGR47125.1	0.4289206	0.5227985	5.9827985	.	.	.	.	.	0	.	0	.	0	GH32,GH43	0	0.09	1	1	0.58	0	0	44798.69	409	-12	4.8251	15	148	243	93	56	228	92	43	49	0.673267327	0	0	0	1	1	1	1	1	1	0	0	0	0	0
EGR53037.1	0.4270184	0.2157955	5.9997955	.	.	.	.	.	0	.	0	.	0	.	0	0.036	1	1	0.75	0	0	31531.59	317	1	6.7257	7	148	227	101	24	205	30	17	13	0.443548387	0	0	0	1	1	1	1	1	1	0	0	0.33	0.53	0
EGR49900.1	0.4202845	8.117126	5.243126	.	.	.	.	.	0	.	0	.	0	.	0.894	0.585	1	1	0.27	0	0	14338.23	129	-2.5	4.9743	4	40	72	32	13	67	40	19	21	1.28	0	0	0	1	1	0	1	1	1	0	0	0.23	0.23	0
EGR45597.1	0.4168654	0.046979	5.998979	.	.	.	.	.	0	.	0	.	0	.	0	0.008	1	1	0.62	0	0	30584.61	301	-13.5	4.4748	4	134	221	81	27	164	54	23	31	0.357894737	0	0	0	1	1	1	1	1	1	0	0	0.14	0.15	0
EGR45182.1	0.41269374	1.88892	2.74092	.	.	.	.	.	0	.	0	.	0	.	0.52	0.338	1	1	0.16	1	0	11604.61	107	1.5	7.3182	0	34	54	39	11	64	19	11	8	0.952380952	0	0	0	1	1	1	1	1	1	1	1	15.8	35.94	0
EGR51450.1	0.41090265	2.576334	5.186334	.	.	.	.	.	0	.	0	.	0	.	0.069	0.496	1	1	0.19	0	0	31401.57	276	12	9.4351	5	88	130	73	38	138	76	46	30	1.428571429	0	0	0	1	1	1	1	1	1	0	1	16.96	16.96	0.913043478
EGR47137.1	0.4095339	6.6578705	4.3778705	.	.	.	.	.	0	.	0	.	0	.	0.693	0.687	1	1	0.04	0	0	24318.8	221	1.5	6.8313	4	70	120	67	20	121	51	28	23	0.673469388	0	0	0	0	0	0	1	1	0	0	0	0	0.09	0
EGR48256.1	0.4072678	0.536308	5.888308	.	.	.	unaffected_pathogenicity	PHI:2452	0	.	0	.	0	CE1	0	0.108	1	1	0.4	0	0	33209.38	305	-22.5	4.0776	7	110	176	71	45	170	62	22	40	0.88	0	0	0	1	1	1	1	1	1	0	0	4.8	4.96	0
EGR44589.1	0.40645224	-0.083859	5.862141	.	.	.	.	.	0	.	0	.	0	.	0	0.009	1	1	0.46	0	0	65104.94	584	-16	4.9013	5	171	318	172	87	322	131	62	69	1.125	0	0	0	1	1	1	1	1	1	0	0	0	0.01	0
EGR44087.1	0.4048733	3.5125645	5.7745645	.	.	.	.	.	0	.	0	.	0	.	0.265	0.358	1	1	0	0	0	29562.94	268	-3.5	5.6315	4	76	136	85	24	147	70	35	35	0.901639344	0	0	0	1	1	1	1	1	1	0	0	0.03	0.03	0
EGR52302.1	0.4017611	5.0121795	5.9521795	.	.	.	unaffected_pathogenicity,loss_of_pathogenicity	PHI:2138	0	.	0	.	0	CBM20,GH15	0	0.01	1	1	0.78	0	0	67373.13	632	-8.5	4.9176	8	248	405	195	74	359	93	44	49	0.844155844	0	0	0	1	1	1	1	1	1	0	0	0	0.01	0
EGR46786.1	0.3952394	1.5218465	-0.5121535	.	.	.	unaffected_pathogenicity,lethal,increased_virulence_(hypervirulence),loss_of_pathogenicity,reduced_virulence	PHI:59,PHI:7696,PHI:8929,PHI:4077,PHI:7485,PHI:3866,PHI:5271,PHI:2837,PHI:2844,PHI:6956,PHI:5272,PHI:5440,PHI:2312,PHI:9460,PHI:2802,PHI:685,PHI:2022,PHI:2836,PHI:2247,PHI:2269	0	.	0	.	0	.	0.847	0.492	0	0	0.3	0	0	26893.82	250	-0.5	6.3439	1	83	133	90	24	144	56	29	27	0.866666667	.	.	.	0	0	0	0	0	0	0	0	0.09	0.14	0
EGR48988.1	0.3952394	-1.5521955	-0.5021955	.	.	.	.	.	0	.	0	.	0	.	0.365	0.46	0	0	0.12	0	0	26967.56	246	-3	5.1543	0	81	136	79	25	136	58	28	30	0.928571429	.	.	.	0	0	0	0	0	0	0	0	0.18	0.19	0
EGR52419.1	0.39362344	-0.081655	5.738345	.	.	.	.	.	0	.	0	.	0	GH92	0	0.03	1	1	0.72	0	0	89021.58	807	-7.5	5.8766	10	268	441	197	124	449	177	90	87	1.10106383	0	0	0	1	0	1	1	1	1	0	0	0	0.1	0
EGR46295.1	0.39332426	5.4347895	5.9967895	.	.	.	increased_virulence_(hypervirulence),reduced_virulence	PHI:2388	0	.	1	PF00734	0	GH18,CBM1	0	0.073	1	1	0.71	0	0	41429.93	392	-13.5	4.0433	10	155	257	104	42	226	43	15	28	0.826923077	0	0	0	1	1	1	1	1	1	0	0	0.1	0.13	0
EGR49028.1	0.38937363	-6.0889515	-0.5089515	.	.	.	unaffected_pathogenicity,lethal,loss_of_pathogenicity,effector_(plant_avirulence_determinant),reduced_virulence	PHI:2120,PHI:5539,PHI:4626,PHI:1264,PHI:1230,PHI:1244,PHI:8735,PHI:2327,PHI:1265,PHI:1200,PHI:4942,PHI:113,PHI:1005,PHI:5427,PHI:1031,PHI:1178,PHI:2810,PHI:7760,PHI:9481,PHI:9201,PHI:149,PHI:313,PHI:2365,PHI:777,PHI:2272,PHI:165,PHI:7117,PHI:1266,PHI:4587,PHI:1258,PHI:417,PHI:427,PHI:1043,PHI:4941,PHI:5430,PHI:497,PHI:2438,PHI:6084,PHI:7810,PHI:1195,PHI:5434,PHI:4779,PHI:7568,PHI:1083,PHI:6317,PH…	0	.	0	.	0	.	0	0.07	0	0	0.08	0	0	160690.72	1484	21	8.0708	10	504	863	341	132	753	347	193	154	0.689393939	.	.	.	0	0	0	0	0	0	0	0	0	0.01	0
EGR47934.1	0.38711727	5.342826	5.592826	.	.	.	loss_of_pathogenicity	PHI:3936	0	.	0	.	0	.	0	0.125	1	1	0.08	0	0	23347.73	199	-15.5	4.6562	1	43	82	43	34	89	80	36	44	1.387096774	0	0	0	1	1	1	1	1	1	0	0	0.03	0.03	0
EGR47244.1	0.38431424	0.0437495	5.9897495	.	.	.	.	.	0	.	0	.	0	.	0	0.009	1	1	0.65	0	0	78348.28	723	-14.5	4.7586	8	250	425	201	83	401	134	62	72	0.826589595	0	0	1	1	1	1	1	1	1	0	0	7.24	7.26	0
EGR50296.1	0.3827435	-3.286757	-0.508757	.	.	.	unaffected_pathogenicity,lethal,increased_virulence_(hypervirulence),loss_of_pathogenicity,reduced_virulence	PHI:59,PHI:7696,PHI:8929,PHI:4077,PHI:5271,PHI:2844,PHI:6956,PHI:5272,PHI:3301,PHI:6957,PHI:685,PHI:5440,PHI:9460,PHI:2802,PHI:2312,PHI:2835,PHI:2022,PHI:2836,PHI:2247,PHI:7511,PHI:2269,PHI:8927	0	.	0	.	0	.	0.008	0.529	0	0	0.05	0	0	33448.18	310	-2	6.0858	3	106	170	99	30	179	66	34	32	0.769230769	.	.	.	0	0	0	0	0	0	0	0	0.72	0.77	0
EGR44872.1	0.38202506	0.903199	5.843199	.	.	.	reduced_virulence	PHI:4987	0	.	0	.	0	GH20	0	0.01	1	1	0.39	0	0	67355.81	603	-9.5	5.5497	7	177	318	169	81	332	144	72	72	0.923664122	0	0	0	1	1	1	1	1	1	0	0	0.17	0.18	0
EGR45982.1	0.37967348	-6.312816	-0.504816	.	.	.	.	.	0	.	0	.	0	.	0	0.032	0	0	0.09	0	0	135359.04	1260	16.5	8.1017	5	429	749	315	102	690	293	162	131	0.381278539	.	.	.	0	0	0	0	0	0	0	0	0	0	0
EGR44868.1	0.37898916	0.023548	5.969548	.	.	.	.	.	0	.	0	.	0	.	0	0.009	1	1	0.69	0	0	43284.63	406	10.5	8.1527	17	188	285	96	29	184	77	46	31	0.797468354	0	1	0	1	1	1	1	1	1	0	0	0	0	0
EGR45451.1	0.3735224	5.3652995	5.9992995	.	.	.	unaffected_pathogenicity,effector_(plant_avirulence_determinant),reduced_virulence	PHI:5498,PHI:7144,PHI:7651,PHI:7649,PHI:7650	0	.	1	PF00188	0	.	0.003	0.058	1	1	0.71	0	0	28966.29	278	-2.5	5.5798	4	112	189	75	26	163	44	22	22	0.461538462	0	0	0	1	1	1	1	1	1	0	0	0.12	0.12	0
EGR49554.1	0.37200937	0.030946	5.970946	.	.	.	.	.	0	.	0	.	0	.	0	0.01	1	1	0.29	0	0	71465.04	653	-14.5	5.1791	16	228	371	177	79	349	154	75	79	0.883561644	0	0	0	1	1	1	1	1	1	0	0	0.01	0.16	0
EGR48346.1	0.37200937	0.0202205	5.9602205	.	.	.	.	.	0	.	0	.	0	.	0	0.01	1	1	0.33	0	0	69578.89	639	-9.5	5.0503	18	210	382	194	58	375	158	76	82	0.625	1	0	0	1	1	1	1	1	1	0	0	1.04	1.14	0
EGR47490.1	0.37197065	-0.230904	5.523096	.	.	.	.	.	0	.	0	.	0	GH16	0	0.041	1	1	0.64	0	0	31407.27	287	-14	4.2675	3	100	155	77	35	162	46	18	28	0.692307692	0	0	0	1	1	1	1	1	1	0	0	0.89	0.95	0
EGR49916.1	0.36639544	1.208534	-0.509466	.	.	.	unaffected_pathogenicity,increased_virulence_(hypervirulence),reduced_virulence	PHI:6957,PHI:4077,PHI:2247,PHI:6956,PHI:2844,PHI:2312,PHI:3301,PHI:2802,PHI:5440	0	.	0	.	0	.	0.077	0.376	0	0	0.1	0	0	32050.24	292	-3	5.8473	2	95	158	105	37	167	67	34	33	0.767123288	.	.	.	0	0	0	0	0	0	0	0	2.56	2.59	0
EGR47371.1	0.36408475	-0.5200695	5.4199305	.	.	.	.	.	0	.	0	.	0	GH3	0	0.01	1	1	0.77	0	0	100986.7	927	4	6.8174	4	304	518	269	115	512	187	101	86	1.042654028	0	0	0	1	0	1	1	0	1	0	0	0.13	0.14	0
EGR49910.1	0.3635512	5.76545	5.98545	.	.	.	unaffected_pathogenicity,reduced_virulence	PHI:9245,PHI:458	0	.	1	PF06766	0	.	0	0.13	1	1	0.57	0	0	26424.31	260	-52	3.1211	8	91	207	45	14	137	65	7	58	0.436781609	0	0	0	1	1	1	1	1	1	0	0	0.41	0.41	0
EGR45779.1	0.3626179	0.9955695	5.9415695	.	.	.	reduced_virulence	PHI:8858	0	.	0	.	0	.	0	0.009	1	1	0.77	0	0	93381.18	882	-14	4.9545	8	317	549	275	92	514	170	81	89	0.808333333	0	0	0	1	1	1	1	1	1	0	0	3.07	3.12	0
EGR49592.1	0.3626179	0.0405745	5.9865745	.	.	.	.	.	0	.	0	.	0	GH55	0	0.009	1	1	0.76	0	0	86043.88	800	5	7.1299	9	287	479	232	95	453	144	78	66	0.968253968	0	0	0	1	1	1	1	1	1	0	0	5	5.13	0
EGR47091.1	0.36131716	0.15501	5.62101	.	.	.	.	.	0	.	0	.	0	.	0	0.089	1	1	0.59	0	0	35985.03	341	-8	4.9507	6	140	211	120	39	202	67	32	35	0.57	0	0	0	1	1	1	1	0	1	0	0	0.82	0.83	0
EGR46422.1	0.36101586	-0.029232	5.478768	.	.	.	.	.	0	.	0	.	0	GH128	0	0.082	1	1	0.46	0	0	29729.09	272	-13.5	4.3094	5	91	155	75	39	164	54	22	32	0.565789474	0	0	0	1	1	1	1	0	1	0	0	0	0	0
EGR47596.1	0.35563546	5.062793	5.996793	.	.	.	.	.	0	.	1	PF00734	0	GH74,CBM1	0	0.011	1	1	0.79	0	0	87132.53	838	-5.5	5.4632	4	392	567	212	100	460	121	60	61	0.711111111	0	0	0	1	1	1	1	1	1	0	0	5.03	5.04	0
EGR49195.1	0.3544604	-0.1886555	5.7573445	.	.	.	.	.	0	.	0	.	0	.	0	0.009	1	1	0.28	0	0	60811.85	556	-12.5	4.8796	0	185	304	179	71	320	126	59	67	1.03125	0	0	0	1	1	1	1	1	1	0	0	0.34	0.39	0
EGR46683.1	0.35151333	0.0818905	5.9078905	.	.	.	.	.	0	.	0	.	0	GH35	0	0.029	1	1	0.71	0	0	111368.71	1023	4.5	6.8192	2	336	567	303	142	598	203	110	93	0.980079681	0	0	0	1	1	1	1	1	1	0	0	13.17	13.25	0
EGR52388.1	0.35134122	1.773186	5.765186	.	.	.	reduced_virulence	PHI:2644,PHI:7258	0	.	0	.	0	.	0	0.168	1	1	0.02	0	0	46493.85	434	6.5	7.9871	6	149	243	142	37	231	121	66	55	0.862385321	0	0	0	1	1	1	1	1	1	0	0	4.33	4.33	0
EGR49664.1	0.349541	0.0141255	5.9541255	.	.	.	.	.	0	.	0	.	0	GH2	0	0.01	1	1	0.68	0	0	99428.13	892	-3.5	6.2136	6	271	483	247	125	494	192	99	93	1.177419355	0	0	0	1	1	1	1	1	1	0	0	1.22	1.22	0
EGR49177.1	0.34744763	0.8142905	5.9982905	.	.	.	.	.	0	.	0	.	0	.	0.023	0.113	1	1	0.63	0	0	21918.55	205	-0.5	5.8805	4	85	129	63	19	112	36	18	18	0.735849057	0	0	0	1	1	1	1	1	1	0	0	2	2	0
EGR47481.1	0.34204027	0.116659	5.846659	.	.	.	.	.	0	.	0	.	0	GH71,CBM24	0	0.045	1	1	0.81	0	0	63462.26	604	-13	4.6824	16	250	400	156	75	350	94	43	51	0.75	0	0	0	1	1	1	1	1	1	0	0	0.16	0.16	0
EGR51048.1	0.34077543	0.0236435	5.9636435	.	.	.	.	.	0	.	0	.	0	GH55	0	0.01	1	1	0.75	0	0	82611.84	764	-4	6.1297	10	257	454	219	101	442	139	72	67	0.961956522	0	0	0	1	1	1	1	1	1	0	0	0.01	0.04	0
EGR50413.1	0.34077543	0.1716955	5.9916955	.	.	.	.	.	0	.	0	.	0	GH95	0	0.03	1	1	0.74	0	0	84920.31	794	4	7.1117	2	295	474	235	84	449	116	63	53	0.805970149	0	0	0	1	1	1	1	1	1	0	0	0.08	0.09	0
EGR52940.1	0.34077543	5.2417875	5.9657875	.	.	.	unaffected_pathogenicity,loss_of_pathogenicity,reduced_virulence	PHI:3973,PHI:7934,PHI:6812,PHI:72,PHI:68,PHI:6791,PHI:6784,PHI:6790,PHI:697,PHI:17,PHI:9400,PHI:73,PHI:6811,PHI:9401,PHI:6813,PHI:6783,PHI:6785,PHI:6789,PHI:7926	0	.	0	.	0	.	0	0.046	1	1	0.77	0	0	42688.06	407	-10.5	4.5636	2	165	258	115	44	217	70	31	39	0.868686869	0	0	0	1	1	1	1	1	1	0	0	1.48	1.6	0
EGR45082.1	0.3367122	0.0228885	5.9568885	.	.	.	.	.	0	.	0	.	0	.	0	0.011	1	1	0.21	0	0	60318.89	555	-8	5.6624	8	189	308	167	74	328	119	60	59	0.668918919	1	0	0	1	1	1	1	1	1	0	0	0.79	0.9	0
EGR49340.1	0.33611172	5.335361	5.909361	.	.	.	reduced_virulence	PHI:432,PHI:4242,PHI:4212	1	FGL1	1	PF01764	0	.	0	0.071	1	1	0.57	0	0	38108.49	362	-15	4.3367	9	142	231	119	42	213	63	26	37	0.744897959	0	0	0	1	1	1	1	1	1	0	0	0.09	0.47	0
EGR44883.1	0.33611172	0.5375865	5.9795865	.	.	.	.	.	0	.	0	.	0	.	0.001	0.092	1	1	0.67	0	0	26524.2	256	-8.5	4.2859	7	122	169	78	23	143	38	15	23	0.623188406	0	0	1	1	1	1	1	1	1	0	0	2.03	2.05	0
EGR50002.1	0.33598286	0.1538165	5.8838165	.	.	.	.	.	0	.	0	.	0	GH158,GH2,GH5	0	0.045	1	1	0.2	0	0	68493.94	616	-8	5.5872	7	182	337	158	84	340	138	69	69	0.97761194	1	0	0	1	1	1	1	1	1	0	0	0.76	0.76	0
EGR50650.1	0.32932076	4.9768955	-0.5011045	.	.	.	.	.	0	.	0	.	0	.	0.981	0.932	0	0	0.38	0	0	18222.66	169	1	6.8529	3	60	94	49	16	92	37	20	17	1.147058824	.	.	.	0	0	0	0	0	0	0	0	0	0.34	0
EGR47655.1	0.3273058	0.2974375	5.2434375	.	.	.	reduced_virulence	PHI:816	0	.	0	.	0	GH17	0	0.009	1	1	0.83	0	0	56908.87	554	-15	4.4739	18	250	393	169	49	325	75	32	43	0.582822086	0	0	0	1	1	0	1	0	1	0	0	0.71	0.89	0
EGR50726.1	0.32515442	0.0086	5.9426	.	.	.	.	.	0	.	0	.	0	.	0	0.011	1	1	0.76	0	0	79938.74	840	-15	4.2148	5	523	714	196	23	381	59	23	36	0.234567901	0	1	0	1	1	1	1	1	1	0	0	0.02	0.02	0
EGR48442.1	0.32457045	2.329699	5.989699	.	.	.	.	.	0	.	0	.	0	.	0.04	0.35	1	1	0.44	0	0	14212.5	128	-1	5.1914	1	50	81	31	15	55	35	17	18	1.16	1	0	0	1	1	1	1	1	1	0	0	2.02	2.02	0
EGR49066.1	0.31358153	0.812952	5.458952	.	.	.	reduced_virulence	PHI:5236	0	.	0	.	0	.	0	0.059	1	1	0.03	0	0	57206.41	518	6	7.3329	6	162	257	155	56	268	153	83	70	0.874015748	1	0	0	1	1	1	1	1	1	0	0	0.41	0.41	0
EGR50509.1	0.306554	-0.5585845	5.3874155	.	.	.	.	.	0	.	0	.	0	.	0	0.009	1	1	0.42	0	0	57838.73	525	-14.5	4.7738	2	160	294	145	69	294	119	55	64	0.953488372	0	0	0	1	1	1	1	0	1	0	0	9.38	9.38	0
EGR52029.1	0.30103996	-1.0108905	4.8811095	.	.	.	.	.	0	.	0	.	0	.	0	0.018	1	1	0.86	0	0	23502.95	241	-8	4.042	4	138	181	80	11	133	23	8	15	0.285714286	0	0	0	1	1	1	1	1	1	0	0	1.94	2.85	0
EGR49797.1	0.2963377	-0.6900555	5.1719445	.	.	.	.	.	0	.	0	.	0	.	0	0.023	1	1	0.81	0	0	33740.81	345	-4	5.4083	8	164	268	113	22	223	32	16	16	0.234482759	0	0	0	1	1	1	1	1	1	0	0	3.09	3.31	0
EGR44776.1	0.29532716	7.7519695	5.9999695	.	.	.	.	.	0	.	0	.	0	.	0.997	0.295	1	1	0.15	0	0	8532.82	77	4.5	8.3121	3	24	37	22	6	41	25	16	9	0.416666667	1	0	0	1	1	1	1	1	1	0	0	0.73	0.73	0
EGR45592.1	0.2948281	-1.2099455	-0.5019455	.	.	.	.	.	0	.	0	.	0	.	0.508	0.374	0	0	0.3	0	0	20924.46	195	-9	4.6291	0	70	106	60	18	102	54	24	30	0.795918367	.	.	.	0	0	0	0	0	0	0	0	0	0	0
EGR44775.1	0.29343504	-0.090165	5.735835	.	.	.	.	.	0	.	0	.	0	GH92	0	0.029	1	1	0.76	0	0	88020.5	804	-13	5.1638	10	276	459	193	121	454	154	75	79	1.118918919	0	0	0	1	0	1	1	1	1	0	0	0.65	0.91	0
EGR45409.1	0.2927317	0.1211375	5.7911375	.	.	.	.	.	0	.	0	.	0	.	0	0.055	1	1	0.35	0	0	36027.63	324	-13.5	4.6586	3	98	170	105	47	193	75	34	41	0.769230769	0	0	0	1	1	1	1	1	1	0	0	0.52	0.87	0
EGR45363.1	0.28822377	-0.9692515	3.3387485	.	.	.	.	.	0	.	0	.	0	GH30,GH128	0	0.282	1	1	0.65	1	0	34915.16	319	-6.5	4.6215	3	111	182	87	42	181	49	22	27	0.986486486	0	0	0	1	1	1	1	1	1	1	0	0.03	6.7	0
EGR45312.1	0.2870262	-0.1939665	5.1880335	.	.	.	.	.	0	.	0	.	0	.	0	0.103	1	1	0.85	0	0	268914.46	2770	-188.5	3.8239	10	1191	1980	765	105	1678	436	134	302	0.550321199	0	0	0	1	0	1	1	0	1	0	0	0.6	3.53	0
EGR45099.1	0.28586864	11.285223	5.571223	.	.	.	unaffected_pathogenicity,increased_virulence_(hypervirulence),effector_(plant_avirulence_determinant),reduced_virulence	PHI:5103,PHI:3164,PHI:695,PHI:3127,PHI:3221,PHI:2118,PHI:5540,PHI:9428,PHI:6417	1	MoMSP1	1	PF07249	0	.	0.732	0.387	1	1	0.2	0	0	16041.22	147	-6	4.4118	4	51	82	48	17	84	31	13	18	0.931034483	0	0	0	1	1	1	1	1	1	0	0	0.32	0.4	0
EGR45401.1	0.28437486	-1.2365895	2.5494105	.	.	.	.	.	0	.	0	.	0	.	0.034	0.335	1	1	0.32	1	0	31564.4	288	5	6.9969	4	89	148	83	45	176	56	35	21	0.768115942	0	0	0	1	1	1	1	1	1	1	1	6.02	30.03	0
EGR49804.1	0.2831466	5.0903795	5.6123795	.	.	.	.	.	0	.	0	.	0	.	0.567	0.346	1	1	0.34	0	0	18447.19	168	10.5	10.7236	1	56	94	51	14	95	34	23	11	0.456521739	1	0	0	1	1	1	1	1	1	0	0	0.12	0.15	0
EGR44130.1	0.28245324	-0.2130165	5.7329835	.	.	.	.	.	0	.	0	.	0	.	0	0.009	1	1	0.43	0	0	63505.82	588	-14	4.8228	4	201	333	180	67	335	120	56	64	0.911111111	0	0	0	1	1	1	1	1	1	0	0	0.88	1.01	0
EGR52490.1	0.28245324	0.033163	5.973163	.	.	.	.	.	0	.	0	.	0	.	0	0.01	1	1	0.68	0	0	65931.03	600	-8.5	5.51	4	188	346	163	73	328	114	57	57	1.155737705	0	0	0	1	1	1	1	1	1	0	0	0.88	1.08	0
EGR46264.1	0.28245324	0.2397915	5.9577915	.	.	.	.	.	0	.	0	.	0	.	0	0.047	1	1	0.68	0	0	51146.74	483	-5	5.5786	2	165	308	159	41	270	90	45	45	0.816513761	0	0	0	1	1	1	1	1	1	0	0	0.54	0.56	0
EGR49754.1	0.28245324	0.03247	5.97247	.	.	.	.	.	0	.	0	.	0	GH20	0	0.01	1	1	0.66	0	0	74344.6	684	-4	6.169	1	221	385	202	83	379	134	70	64	0.987096774	0	0	0	1	1	1	1	1	1	0	0	0.29	0.36	0
EGR45796.1	0.2819045	5.043121	5.749121	.	.	.	unaffected_pathogenicity,effector_(plant_avirulence_determinant)	PHI:7379,PHI:7320,PHI:6831	0	.	1	PF01476	1	CBM18,GH18,CBM50	0	0.049	1	1	0.65	0	0	162543.77	1531	-5	6.1165	68	606	973	357	131	838	321	163	158	0.766169154	1	0	0	1	0	1	1	1	1	0	0	2.07	2.12	0
EGR50317.1	0.27948025	-0.1931505	5.7408495	.	.	.	.	.	0	.	0	.	0	.	0	0.011	1	1	0.88	0	0	167601.85	1626	-25	4.813	43	743	1133	475	115	855	267	125	142	0.7	0	1	0	1	0	1	1	1	1	0	0	0.01	0.89	0
EGR48094.1	0.27121228	4.68371	5.60571	.	.	.	unaffected_pathogenicity,loss_of_pathogenicity,reduced_virulence	PHI:6715,PHI:33,PHI:6711,PHI:6713,PHI:522,PHI:434,PHI:6714,PHI:6530,PHI:2808,PHI:6712	0	.	0	.	0	GH158,GH72	0	0.013	1	1	0.48	0	0	41274.07	374	-17	4.3001	6	118	217	102	48	211	86	35	51	1.022222222	0	0	0	1	1	1	1	0	1	0	0	0.45	0.45	0
EGR51698.1	0.26605034	1.3692095	5.4372095	.	.	.	.	.	0	.	0	.	0	.	0	0.322	1	1	0.55	0	0	38617.68	360	-1	6.2931	3	115	214	109	36	201	63	33	30	0.987951807	0	0	0	1	1	1	1	1	1	0	0	4.38	4.48	0
EGR51719.1	0.26491985	5.605238	-0.166762	.	.	.	.	.	0	.	0	.	0	.	1	0.962	0	0	0.44	0	0	13398.96	122	-2	5.1678	9	46	72	27	8	55	29	14	15	1.315789474	.	.	.	0	0	0	0	0	0	0	0	0	0	0
EGR48759.1	0.26355484	-4.682005	-0.506005	.	.	.	.	.	0	.	0	.	0	.	0	0.304	0	0	0.27	0	0	41514.73	386	1	6.6919	5	132	207	118	37	219	87	46	41	0.903225806	.	.	.	0	0	0	0	0	0	0	0	0	0.03	0
EGR45191.1	0.26355484	-4.0079775	-0.4979775	.	.	.	.	.	0	.	0	.	0	.	0.21	0.205	0	0	0.22	0	0	28323.16	263	-5	5.5402	3	93	143	94	31	156	66	33	33	0.611111111	.	.	.	0	0	0	0	0	0	0	0	0.01	0.14	0
EGR46368.1	0.26099464	-0.2546155	-3.1346155	.	.	.	.	.	0	.	0	.	0	.	1	0.48	0	1	0.43	0	1	9925.74	94	4.5	7.7984	4	33	48	42	10	62	16	12	4	0.423076923	0	0	0	1	1	1	1	1	1	0	2	19.39	37.41	0.739130435
EGR50884.1	0.25454128	8.639651	5.873651	.	.	.	.	.	0	.	0	.	0	.	0.936	0.525	1	1	0.45	0	0	9051.84	81	8	10.5578	2	21	36	30	6	49	20	15	5	0.619047619	0	0	0	1	1	1	1	1	1	0	0	2.49	2.49	0
EGR44507.1	0.24670039	1.10008	5.83608	.	.	.	unaffected_pathogenicity,reduced_virulence	PHI:48,PHI:2700,PHI:397,PHI:552,PHI:3991,PHI:712,PHI:9058	0	.	0	.	0	AA1_2,AA1_3,AA1_1	0	0.044	1	1	0.34	0	0	69959.63	623	-21.5	4.7375	6	168	332	161	88	347	146	67	79	0.97810219	0	0	0	1	1	1	1	1	1	0	0	0.03	0.06	0
EGR46144.1	0.24670039	4.9462435	5.8862435	.	.	.	unaffected_pathogenicity,increased_virulence_(hypervirulence)	PHI:7228,PHI:6630,PHI:4575	0	.	0	.	0	GH37	0	0.01	1	1	0.37	0	0	76901.55	686	1.5	6.7208	6	203	374	196	92	379	139	73	66	1.11409396	1	0	0	1	1	1	1	1	1	0	0	1.5	1.56	0
EGR46410.1	0.24107331	-3.696155	-0.514155	.	.	.	reduced_virulence	PHI:1047	0	.	0	.	0	.	0.006	0.297	0	0	0.07	0	0	37029.99	340	-3.5	5.8323	3	110	191	112	39	193	81	41	40	0.75862069	.	.	.	0	0	0	0	0	0	0	0	0.01	0.01	0
EGR48069.1	0.23943286	0.090716	5.982716	.	.	.	.	.	0	.	0	.	0	.	0	0.018	1	1	0.6	0	0	51142.44	466	-4.5	5.547	4	154	270	136	57	262	62	31	31	0.840707965	0	1	0	1	1	1	1	1	1	0	0	0.19	0.26	0
EGR50341.1	0.23874585	7.56726	3.82926	.	.	.	.	.	0	.	0	.	0	.	0.996	0.627	1	1	0.48	0	0	9203.61	88	1	6.858	2	33	48	34	8	57	21	12	9	0.518518519	.	.	.	1	1	0	0	0	0	0	0	4.05	4.06	0
EGR45719.1	0.23827267	0.01395	5.95395	.	.	.	.	.	0	.	0	.	0	.	0	0.01	1	1	0.55	0	0	55230.27	511	-14	4.9622	4	188	301	143	68	272	90	43	47	0.885964912	0	1	0	1	1	1	1	1	1	0	0	2.57	2.58	0
EGR48220.1	0.2374574	0.4145565	5.9705565	.	.	.	.	.	0	.	0	.	0	.	0	0.074	1	1	0.77	0	0	55552.89	572	-22.5	3.8697	0	288	453	190	14	335	50	14	36	0.183760684	0	1	0	1	1	1	1	1	1	0	0	0.13	0.2	0
EGR50087.1	0.23740083	-0.249836	5.690164	.	.	.	.	.	0	.	0	.	0	.	0	0.01	1	1	0.6	0	0	56217.92	510	-11.5	5.0255	0	164	288	154	70	276	104	50	54	1.12	0	0	0	1	1	1	1	1	1	0	0	1.47	1.57	0
EGR50829.1	0.23652393	4.5407975	5.4867975	.	.	.	unaffected_pathogenicity,loss_of_pathogenicity	PHI:24,PHI:191	0	.	0	.	0	GH3	0	0.009	1	1	0.48	0	0	84682.05	781	-12	5.2158	8	262	451	224	96	447	162	79	83	0.87755102	1	0	0	1	0	1	1	0	1	0	0	0	0.02	0
EGR50937.1	0.23384857	5.4436495	5.9996495	.	.	.	.	.	0	.	0	.	1	AA11,AA9	0	0.074	1	1	0.71	0	0	37339.58	364	6.5	8.1623	10	165	252	87	34	215	53	31	22	0.465648855	1	0	0	1	1	1	1	1	1	0	0	2.86	2.88	0
EGR51945.1	0.23185715	-3.0254005	2.6925995	.	.	.	.	.	0	.	0	.	0	.	0	0.047	1	1	0.85	1	0	27034.85	272	-6	4.7113	13	156	204	81	17	149	31	14	17	0.318681319	0	0	0	1	1	1	1	1	1	1	0	0.2	6.29	0
EGR46843.1	0.23185715	-0.5818015	4.6501985	.	.	.	.	.	0	.	0	.	0	.	0	0.128	1	1	0.81	0	0	32381.63	338	-24.5	3.7785	22	189	271	60	17	193	53	15	38	0.370689655	0	0	0	1	1	1	1	1	1	0	0	0.69	0.93	0
EGR50269.1	0.22171813	1.150625	5.976625	.	.	.	unaffected_pathogenicity,reduced_virulence	PHI:5289,PHI:5020,PHI:5290,PHI:6127,PHI:5288	0	.	0	.	0	.	0	0.029	1	1	0.69	0	0	69222.66	627	-16	4.8332	6	204	363	153	96	352	126	59	67	0.899328859	0	0	0	1	1	1	1	1	1	0	0	6.95	7.01	0
EGR52862.1	0.21740991	0.832108	5.560108	.	.	.	.	.	0	.	0	.	0	.	0	0.212	1	1	0.12	0	0	85052.81	769	10	6.93	9	237	397	199	109	404	187	109	78	0.86440678	0	0	1	1	1	1	1	1	1	0	0	17.14	20.08	0
EGR48453.1	0.2116198	0.038132	5.978132	.	.	.	.	.	0	.	0	.	0	.	0	0.01	1	1	0.69	0	0	47380.28	464	-19	4.2285	6	195	308	172	32	270	79	31	48	0.624	0	0	0	1	1	1	1	1	1	0	0	0.94	0.99	0
EGR48456.1	0.20787714	0.322251	5.268251	.	.	.	unaffected_pathogenicity,reduced_virulence	PHI:8753,PHI:8806,PHI:7320,PHI:144	0	.	0	.	0	GH18	0	0.009	1	1	0.05	0	0	44174.83	393	-18.5	4.5643	3	114	198	120	52	223	109	48	61	0.804597701	0	0	0	1	1	1	1	1	1	0	1	16.75	16.94	0.8
EGR48062.1	0.20128813	-3.2378045	2.5821955	.	.	.	.	.	0	.	0	.	0	.	0	0.03	1	1	0.86	1	0	40333.47	393	-2	6.0608	12	177	270	94	40	227	52	27	25	0.558139535	0	0	0	1	1	1	1	1	1	1	1	1.95	33.85	0
EGR46781.1	0.20128813	1.884968	2.518968	.	.	.	.	.	0	.	1	PF05730	0	.	0	0.061	1	1	0.83	1	0	38740.12	395	1	6.6199	9	188	282	122	23	234	55	31	24	0.385135135	0	0	0	1	1	1	1	1	1	1	1	4.04	26.64	0
EGR44740.1	0.2011016	0.0454345	5.9854345	.	.	.	.	.	0	.	0	.	0	GH27	0	0.01	1	1	0.77	0	0	68454.92	624	0.5	6.5709	14	208	354	174	69	340	121	63	58	0.992857143	1	0	0	1	1	1	1	1	1	0	0	0.42	0.42	0
EGR45904.1	0.19331789	0.423839	5.357839	.	.	.	unaffected_pathogenicity,reduced_virulence	PHI:3146,PHI:2411,PHI:7689	0	.	0	.	0	.	0	0.011	1	1	0.11	0	0	63195.42	583	-4.5	6.1081	2	191	321	188	67	339	141	73	68	0.758169935	0	0	0	1	1	1	1	1	1	0	1	16.23	21.92	0.869565217
EGR47823.1	0.18992211	-0.0657645	5.8802355	.	.	.	.	.	0	.	0	.	0	.	0	0.009	1	1	0.12	0	0	60327.13	538	-14	5.1392	3	143	263	145	70	293	134	65	69	1.03539823	0	0	0	1	1	1	1	1	1	0	0	0.53	0.54	0
EGR46222.1	0.18587801	-0.9691385	4.4968615	.	.	.	.	.	0	.	0	.	0	.	0.004	0.085	1	1	0.3	0	0	11091.24	109	-13.5	3.9978	0	44	59	40	4	60	35	11	24	0.527777778	0	0	0	0	1	1	1	1	1	0	0	0	0.02	0
EGR49232.1	0.18179509	0.493018	5.935018	.	.	.	.	.	0	.	0	.	0	.	0	0.093	1	1	0.46	0	0	36382.52	347	-0.5	6.3759	8	153	214	109	33	179	65	34	31	0.897435897	0	0	0	1	1	1	1	1	1	0	0	0.03	0.62	0
EGR48041.1	0.18179509	1.3884995	5.9324995	.	.	.	reduced_virulence	PHI:811	0	.	0	.	0	.	0	0.076	1	1	0.69	0	0	28193.96	257	-17.5	4.1199	11	96	157	58	36	135	54	20	34	0.875	0	0	0	1	1	1	1	1	1	0	0	0.21	0.21	0
EGR45013.1	0.17972806	8.5624985	5.6704985	.	.	.	.	.	0	.	0	.	0	.	1	0.482	1	1	0.14	0	0	9297.81	85	-4.5	4.3297	3	25	41	35	4	52	20	8	12	0.4	0	0	0	1	1	1	1	0	1	0	1	21.72	21.72	1
EGR51573.1	0.1796127	0.351729	5.931729	.	.	.	unaffected_pathogenicity	PHI:2488,PHI:2510	0	.	0	.	0	GH47	0	0.07	1	1	0.6	0	0	56362.58	523	-7	5.2161	1	200	305	150	76	297	86	42	44	0.894736842	0	0	0	1	1	1	1	1	1	0	0	0.17	0.21	0
EGR49136.1	0.1796127	1.0459215	5.9799215	.	.	.	unaffected_pathogenicity,reduced_virulence	PHI:6121,PHI:2032,PHI:9144,PHI:541	0	.	0	.	0	CE10	0	0.011	1	1	0.47	0	0	57690.96	541	-8	5.0761	8	197	334	168	67	326	89	43	46	0.761589404	0	0	0	1	1	1	1	1	1	0	0	0.18	0.19	0
EGR44146.1	0.1796127	-0.0451365	5.8948635	.	.	.	.	.	0	.	0	.	0	.	0	0.01	1	1	0.62	0	0	65319.02	612	-9.5	5.0692	6	230	366	173	72	339	102	49	53	0.872483221	0	0	0	1	1	1	1	1	1	0	0	0.45	0.53	0
EGR49837.1	0.1796127	4.989693	5.923693	.	.	.	unaffected_pathogenicity,loss_of_pathogenicity,reduced_virulence	PHI:7934,PHI:480,PHI:6792,PHI:6815,PHI:6794,PHI:6812,PHI:72,PHI:6788,PHI:6809,PHI:6791,PHI:697,PHI:7933,PHI:126,PHI:17,PHI:7935,PHI:73,PHI:6811,PHI:9401,PHI:6793,PHI:6783,PHI:125,PHI:6785,PHI:7925,PHI:9402,PHI:7930,PHI:127,PHI:6784,PHI:6790,PHI:68,PHI:6816,PHI:6808,PHI:6814,PHI:7929,PHI:9400,PHI:7932,PHI:6813,PHI:7928,PHI:6807,PHI:6786,PHI:6787,PHI:6789,PHI:7926	0	.	0	.	0	.	0	0.011	1	1	0.65	0	0	47913.51	451	-17.5	4.3047	6	166	279	132	39	254	84	34	50	0.741071429	0	0	0	1	1	1	1	1	1	0	0	2.55	2.56	0
EGR44877.1	0.1796127	-0.0767085	5.7432915	.	.	.	.	.	0	.	0	.	0	GH92	0	0.03	1	1	0.45	0	0	85483.56	777	-9	5.4854	7	251	455	186	105	430	155	77	78	1.005714286	0	0	0	1	0	1	1	1	1	0	0	0.04	0.52	0
EGR48134.1	0.1796127	0.931078	5.859078	.	.	.	unaffected_pathogenicity,reduced_virulence	PHI:6121,PHI:2032,PHI:541	0	.	0	.	0	CE10	0	0.012	1	1	0.39	0	0	61473.99	570	-2	5.5312	4	195	325	183	64	345	87	43	44	0.868055556	0	1	1	1	1	1	1	1	1	0	0	0.03	0.41	0
EGR49726.1	0.1796127	0.0155135	5.9555135	.	.	.	.	.	0	.	0	.	0	.	0	0.01	1	1	0.65	0	0	82297.75	753	0.5	6.5543	8	260	429	226	90	408	128	68	60	1.153846154	0	1	0	1	1	1	1	1	1	0	0	0.02	0.35	0
EGR44548.1	0.1796127	0.7383215	5.6843215	.	.	.	reduced_virulence	PHI:5185,PHI:5186	0	.	0	.	0	AA2	0	0.009	1	1	0.67	0	0	58916.66	553	-24	4.3358	6	193	349	146	54	303	105	43	62	0.872180451	1	0	0	1	1	1	1	0	1	0	0	0.01	0.27	0
EGR49656.1	0.1796127	-0.047147	5.898853	.	.	.	.	.	0	.	0	.	0	GH127,GH146	0	0.009	1	1	0.58	0	0	75825.18	687	-17.5	4.6824	8	224	399	187	93	391	121	55	66	0.907284768	0	0	0	1	1	1	1	1	1	0	0	2.02	2.03	0
EGR49138.1	0.1796127	0.200125	5.684125	.	.	.	.	.	0	.	0	.	0	GH92	0	0.086	1	1	0.65	0	0	89470.52	819	-27.5	4.4627	9	288	471	192	119	455	163	70	93	1.117021277	0	0	0	1	0	1	1	1	1	0	0	2.89	2.91	0
EGR46332.1	0.1796127	0.9415845	5.8875845	.	.	.	unaffected_pathogenicity,reduced_virulence	PHI:9126,PHI:3865,PHI:7705	0	.	0	.	0	AA3,AA3_1,AA3_2,AA8,AA3_3	0	0.009	1	1	0.6	0	0	63938.99	594	-14	4.6873	1	206	350	197	60	344	110	50	60	0.777027027	0	0	0	1	1	1	1	1	1	0	0	0.55	0.6	0
EGR49630.1	0.1796127	0.568745	5.992745	.	.	.	.	.	0	.	0	.	0	GH79	0	0.096	1	1	0.7	0	0	49423.39	462	4	7.1096	2	166	278	130	58	264	74	42	32	0.840336134	0	1	0	1	1	1	1	1	1	0	0	0.53	0.58	0
EGR52449.1	0.1796127	1.148627	5.986627	.	.	.	unaffected_pathogenicity,reduced_virulence	PHI:6121,PHI:2032,PHI:541	0	.	0	.	0	CE10,CE1	0	0.027	1	1	0.5	0	0	65811.48	612	-7	5.6843	7	221	364	181	83	364	117	59	58	0.668539326	0	0	0	1	1	1	1	1	1	0	0	0.09	0.1	0
EGR51199.1	0.17935939	0.5529985	5.3769985	.	.	.	.	.	0	.	0	.	0	.	0	0.196	1	1	0.01	0	0	41022.13	369	-5.5	5.4667	6	117	183	100	32	177	99	49	50	0.896103896	1	0	0	1	1	1	1	1	1	0	0	0.19	0.2	0
EGR49412.1	0.17575079	5.539248	5.999248	.	.	.	.	.	0	.	0	.	1	AA11,AA9	0	0.09	1	1	0.71	0	0	38727.94	382	-2	5.357	10	177	266	99	28	219	55	27	28	0.496183206	1	0	0	1	1	1	1	1	1	0	0	0.02	0.04	0
EGR48584.1	0.17416921	-0.8608465	3.6811535	.	.	.	.	.	0	.	0	.	0	.	0	0.243	1	1	0.16	1	0	42641.56	396	-5	5.8559	5	142	232	110	46	217	92	47	45	0.679245283	0	0	0	1	1	1	1	1	0	1	1	16.88	16.88	0.944444444
EGR48251.1	0.1715095	5.281883	5.993883	.	.	.	unaffected_pathogenicity	PHI:566	0	.	1	PF00734	0	CBM1,GH7	0	0.048	1	1	0.79	0	0	48207.88	459	-10	4.524	22	210	314	93	45	239	57	25	32	0.867924528	0	0	0	1	1	1	1	1	1	0	0	0.18	0.68	0
EGR45709.1	0.1661099	0.503007	5.507007	.	.	.	.	.	0	.	0	.	0	.	0	0.166	1	1	0.16	0	0	45828.13	409	-5.5	5.3383	9	124	209	105	48	223	104	51	53	0.976744186	1	0	0	1	1	1	1	1	1	0	0	14.81	14.81	0
EGR46639.1	0.16423903	0.190949	5.926949	.	.	.	.	.	0	.	0	.	0	.	0	0.044	1	1	0.3	0	0	72000.76	647	-18	4.8686	11	194	360	170	89	353	153	72	81	1.13740458	0	0	0	1	1	1	1	1	1	0	0	0.05	0.07	0
EGR47782.1	0.16389059	0.3467435	5.2867435	.	.	.	reduced_virulence	PHI:9285,PHI:2644,PHI:7258	0	.	0	.	0	.	0	0.01	1	1	0.32	0	0	54698.75	502	-22.5	4.5604	6	156	272	165	54	271	151	66	85	1.18487395	0	0	0	1	1	1	1	1	1	0	0	0.13	0.14	0
EGR47864.1	0.16227414	-2.6142545	2.8457455	.	.	.	.	.	0	.	0	.	0	GH76	0	0.09	1	1	0.8	1	0	49429.88	460	-6	4.8778	9	173	272	128	55	278	72	34	38	0.873015873	0	0	0	1	1	1	1	1	1	1	1	10.59	32.34	0
EGR49953.1	0.15697156	1.433376	5.995376	.	.	.	unaffected_pathogenicity,reduced_virulence	PHI:6121,PHI:9144,PHI:2032,PHI:541	0	.	0	.	0	CE10	0	0.073	1	1	0.61	0	0	55413.05	526	-7	4.8555	9	198	326	160	63	322	60	28	32	0.713333333	0	0	0	1	1	1	1	1	1	0	0	0.68	0.82	0
EGR49881.1	0.15697156	0.079849	5.701849	.	.	.	.	.	0	.	0	.	0	.	0	0.063	1	1	0.5	0	0	45105.11	417	-5.5	4.8744	7	146	243	125	54	247	51	24	27	0.969072165	0	0	0	1	1	1	1	1	1	0	0	0.06	0.07	0
EGR52670.1	0.15154631	5.9128525	0.3028525	.	.	.	.	.	0	.	0	.	0	.	1	0.935	0	0	0.22	0	0	6986.04	61	0	6.0931	7	19	33	11	6	33	16	8	8	1.090909091	.	.	.	0	0	0	0	0	0	0	0	0	0	0
EGR46747.1	0.15003453	-5.859708	-0.507708	.	.	.	.	.	0	.	0	.	0	.	0.002	0.106	0	0	0.09	0	0	38143.15	359	-6	5.4274	3	118	204	130	25	202	101	50	51	0.645833333	.	.	.	0	0	0	0	0	0	0	0	0.02	0.03	0
EGR44702.1	0.149704	-0.7641735	2.7458265	.	.	.	.	.	0	.	0	.	0	.	0.001	0.414	1	1	0.31	0	0	37242.36	337	-3	5.7018	1	106	177	100	49	201	80	40	40	1.023529412	.	.	.	0	0	0	0	0	1	0	0	0	0.08	0
EGR46726.1	0.1381435	0.7419515	5.8659515	.	.	.	.	.	0	.	0	.	0	.	0	0.146	1	1	0.34	0	0	36721.6	336	29	10.813	6	119	185	80	40	173	79	57	22	0.792682927	1	1	1	1	1	1	1	1	1	0	0	3.31	3.4	0
EGR51275.1	0.13731694	-0.0976525	4.8423475	.	.	.	reduced_virulence	PHI:8753,PHI:8806,PHI:144	0	.	0	.	0	GH18	0	0.01	1	1	0.39	0	0	41485.41	376	-18	4.3727	4	126	212	113	51	214	85	35	50	0.933333333	0	0	0	1	1	0	1	0	1	0	0	2.2	2.27	0
EGR44435.1	0.13690123	1.0567985	5.7127985	.	.	.	.	.	0	.	0	.	0	.	0.118	0.106	1	1	0.75	0	0	25461.06	269	-3	4.7497	0	134	181	100	5	177	26	12	14	0.366336634	0	0	0	1	1	1	1	1	1	0	0	0.1	60.09	0
EGR46959.1	0.13456029	-0.2151335	5.7308665	.	.	.	.	.	0	.	0	.	0	.	0	0.009	1	1	0.41	0	0	101990.86	948	-25	4.631	4	311	568	288	99	546	186	84	102	0.795833333	0	0	0	1	0	1	1	1	1	0	0	0.19	0.21	0
EGR47523.1	0.13420616	10.265277	-0.494723	.	.	.	unaffected_pathogenicity,reduced_virulence	PHI:277,PHI:2477,PHI:7143,PHI:7734,PHI:7735,PHI:7633,PHI:213,PHI:249,PHI:6206,PHI:6199,PHI:7181	0	.	1	PF00160	0	.	0.99	0.97	0	0	0.68	0	0	19990.74	182	0.5	6.7002	4	52	102	37	22	101	44	23	21	1.261904762	.	.	.	0	0	0	0	0	0	0	0	0.02	0.02	0
EGR49725.1	0.13210532	-2.7547555	2.5552445	.	.	.	.	.	0	.	0	.	0	.	0	0.115	1	1	0.84	1	0	36121.83	354	-16.5	3.972	19	172	244	101	27	197	48	16	32	0.739130435	0	0	0	1	1	1	1	1	1	1	1	0.09	20.61	0
EGR52664.1	0.1314725	6.722822	5.778822	.	.	.	unaffected_pathogenicity	PHI:7648	0	.	1	PF00188	0	.	0.003	0.321	1	1	0.36	0	0	19820.3	178	-3	4.9945	3	65	89	55	29	109	23	11	12	0.744680851	0	0	0	1	1	1	1	1	1	0	0	0.31	13.99	0
EGR49216.1	0.12439084	-0.23789	5.49811	.	.	.	.	.	0	.	0	.	0	.	0	0.044	1	1	0.26	0	0	66676.41	593	-15	5.2117	8	162	313	153	88	315	139	68	71	1.134453782	0	0	0	1	1	1	1	0	1	0	0	0.03	0.03	0
EGR51305.1	0.12202771	7.798875	2.398875	.	.	.	.	.	0	.	0	.	0	.	0.99	0.91	1	1	0.46	0	0	14600.33	135	3.5	9.2773	0	46	77	40	18	75	29	17	12	0.972222222	.	.	.	0	0	0	0	0	1	0	0	0.89	0.89	0
EGR51065.1	0.11857772	0.998632	5.182632	.	.	.	reduced_virulence	PHI:6120	0	.	0	.	0	.	0	0.136	1	1	0.27	0	0	48835.46	448	4	6.8851	4	151	235	150	55	254	89	51	38	0.944954128	0	0	0	1	0	0	1	1	1	0	0	0.01	0.2	0
EGR50997.1	0.1157079	-5.26405	-0.31805	.	.	.	reduced_virulence	PHI:8858	0	.	0	.	0	.	0	0.009	0	0	0.96	0	0	88525.96	839	-25.5	4.4955	8	319	526	253	88	481	136	59	77	0.905660377	.	.	.	0	0	0	0	0	0	0	0	0	0.16	0
EGR45512.1	0.11421436	0.631794	5.989794	.	.	.	.	.	0	.	0	.	0	GH30_5,GH30_4,GH30	0	0.107	1	1	0.64	0	0	52368.65	479	-0.5	6.3853	3	185	288	126	63	247	75	39	36	0.99009901	0	0	0	1	1	1	1	1	1	0	0	0	0.03	0
EGR51746.1	0.109229356	6.014994	2.414994	.	.	.	.	.	0	.	0	.	0	.	1	0.6	1	1	0.06	1	0	16049.43	154	5.5	8.97	5	61	90	49	6	90	40	23	17	0.346938776	0	0	0	1	1	1	1	1	0	1	1	0.06	19.19	0
EGR50715.1	0.10819647	4.274783	4.516783	.	.	.	reduced_virulence	PHI:8589	0	.	0	.	0	CE4	0.543	0.25	1	1	0.14	0	0	27434.94	243	6.5	8.4638	2	54	112	85	28	148	63	37	26	0.962962963	0	0	0	1	1	1	1	0	1	0	1	19.38	19.38	0.75
EGR49702.1	0.107482314	5.0417405	5.9817405	.	.	.	unaffected_pathogenicity,loss_of_pathogenicity	PHI:24,PHI:191	0	.	0	.	0	GH3	0	0.01	1	1	0.49	0	0	87190.81	797	-7.5	5.5352	6	262	437	235	100	448	153	76	77	1.015625	0	0	0	1	1	1	1	1	1	0	0	0.25	0.26	0
EGR44558.1	0.107482314	4.785587	5.725587	.	.	.	loss_of_pathogenicity,reduced_virulence	PHI:526,PHI:1071,PHI:6739	0	.	0	.	0	GH31	0	0.01	1	1	0.71	0	0	98543.93	891	3	6.7301	7	287	498	246	138	521	166	90	76	0.981308411	0	0	0	1	0	1	1	1	1	0	0	0.23	0.8	0
EGR50072.1	0.107482314	1.0507775	5.9667775	.	.	.	unaffected_pathogenicity,reduced_virulence	PHI:6121,PHI:541	0	.	0	.	0	CE10,CE1	0	0.014	1	1	0.42	0	0	60850.1	564	1	6.6348	4	181	314	176	69	344	101	54	47	0.807692308	1	0	0	1	1	1	1	1	1	0	0	0.74	0.78	0
EGR50422.1	0.1070265	0.5495875	5.4895875	.	.	.	reduced_virulence	PHI:7257	0	.	0	.	0	.	0	0.01	1	1	0.29	0	0	60956.5	548	-13.5	4.942	11	161	292	148	77	305	135	64	71	1.196581197	1	0	0	1	1	1	1	1	1	0	0	0.01	0.03	0
EGR45289.1	0.10242067	-0.2993015	5.5266985	.	.	.	.	.	0	.	0	.	0	.	0	0.029	1	1	0.01	0	0	153917.75	1419	12.5	7.6166	17	483	818	380	112	718	354	189	165	0.758823529	1	0	0	1	0	1	1	1	1	0	0	0.09	0.1	0
EGR51353.1	0.09985016	0.727623	5.649623	.	.	.	unaffected_pathogenicity,reduced_virulence	PHI:6121,PHI:2032,PHI:541	0	.	0	.	0	CE10,CE1	0	0.013	1	1	0.43	0	0	60569.28	553	2.5	6.6798	7	173	316	166	78	322	104	59	45	0.767605634	0	0	0	1	1	1	1	1	1	0	0	0	3.13	0
EGR49319.1	0.09975903	0.5692605	5.9872605	.	.	.	.	.	0	.	0	.	0	.	0	0.097	1	1	0.72	0	0	43154.39	397	-7.5	4.6437	11	144	252	101	49	230	62	28	34	0.882352941	0	0	0	1	1	1	1	1	1	0	0	0.15	0.15	0
EGR47805.1	0.09946132	-1.377016	4.562984	.	.	.	.	.	0	.	0	.	0	.	0.001	0.009	1	1	0.75	0	0	26743.37	255	-5.5	4.9206	0	97	175	72	24	152	42	20	22	0.348837209	0	1	0	1	1	1	1	1	1	0	0	6.01	10.11	0
EGR50662.1	0.098423064	-0.245167	5.700833	.	.	.	.	.	0	.	0	.	0	GH89	0	0.009	1	1	0.57	0	0	84668.53	747	-10.5	5.1262	2	213	386	213	107	404	151	73	78	1.308270677	0	0	0	1	1	1	1	1	1	0	0	0.48	0.5	0
EGR50066.1	0.09792271	0.675241	5.985241	.	.	.	.	.	0	.	0	.	0	GH62,GH43_20	0	0.115	1	1	0.72	0	0	34776.9	322	1	6.8597	2	127	196	80	44	180	39	21	18	0.933333333	0	0	0	1	1	1	1	1	1	0	0	14.72	15.84	0
EGR52692.1	0.0971514	0.334385	5.926385	.	.	.	unaffected_pathogenicity	PHI:716	0	.	0	.	0	AA7	0	0.068	1	1	0.71	0	0	60910.35	574	-1	6.3364	9	226	353	170	70	337	94	49	45	0.75974026	0	1	0	1	1	1	1	1	1	0	0	1.86	2.21	0
EGR49131.1	0.0971514	-0.074956	5.865044	.	.	.	unaffected_pathogenicity	PHI:716	0	.	0	.	0	AA7	0	0.01	1	1	0.57	0	0	60707.12	571	-10.5	5.0737	9	217	346	179	79	345	91	44	47	0.756410256	0	0	0	1	1	1	1	1	1	0	0	1.84	4.99	0
EGR49767.1	0.0971514	0.2158195	5.9218195	.	.	.	.	.	0	.	0	.	0	GH13_1,GH13_21,GH13_7,GH13_13,GH13_2,GH13_32,GH13_37,GH13_8,GH13_34,GH13_11,GH13_3,GH13_15,GH13_36,GH13_27,GH13_41,GH13_19,GH13_10,GH13_26,GH13_28,GH13_39,GH13,GH13_6,GH13_12,GH13_14,GH13_20,GH13_9,GH13_5	0	0.049	1	1	0.65	0	0	50517.99	463	-16	4.5098	7	157	273	122	65	260	84	37	47	1.078431373	0	0	0	1	1	1	1	1	1	0	0	0.26	0.58	0
EGR49144.1	0.0971514	1.176231	5.978231	.	.	.	unaffected_pathogenicity,reduced_virulence	PHI:6121,PHI:9144,PHI:2032,PHI:541	0	.	0	.	0	CE10	0	0.033	1	1	0.59	0	0	58553.93	533	2	6.8114	8	170	305	144	68	306	97	52	45	0.9140625	0	0	0	1	1	1	1	1	1	0	0	0.27	0.28	0
EGR47767.1	0.0963113	0.2884205	5.9884205	.	.	.	.	.	0	.	0	.	0	.	0	0.05	1	1	0.72	0	0	114296.45	1208	-0.5	6.2894	0	558	828	492	15	819	89	45	44	0.41978022	0	0	0	1	1	1	1	1	1	0	0	1.46	249.68	0
EGR44603.1	0.093924165	-0.0397715	5.8942285	.	.	.	.	.	0	.	0	.	0	.	0	0.011	1	1	0.66	0	0	59439.64	533	-9	4.964	9	168	298	147	77	310	101	48	53	0.8515625	0	0	0	1	1	1	1	1	1	0	0	2.79	2.92	0
EGR52196.1	0.09302615	-1.8109255	3.8110745	.	.	.	.	.	0	.	0	.	0	.	0	0.063	1	1	0.24	1	0	53811.39	485	4.5	7.5646	1	140	257	146	66	277	107	58	49	1.102803738	0	0	0	1	1	1	1	1	1	1	1	16.47	31.41	0.652173913
EGR51099.1	0.087476	0.3350495	5.6690495	.	.	.	.	.	0	.	0	.	0	.	0	0.111	1	1	0.35	0	0	33042.12	299	-14.5	4.1447	9	102	161	78	33	166	54	20	34	0.983870968	0	1	0	1	1	1	1	1	1	0	0	1.8	2.18	0
EGR49889.1	0.08604424	0.17403	5.92803	.	.	.	.	.	0	.	0	.	0	.	0	0.041	1	1	0.05	0	0	56176.87	500	10	8.1203	11	156	250	125	57	260	112	64	48	1.060606061	0	0	0	1	1	1	1	1	1	0	0	0.04	0.07	0
EGR44819.1	0.08471626	0.921277	5.931277	.	.	.	.	.	0	.	0	.	0	GH30_4,GH30_7,GH30_8,GH30_9,GH30,GH59,GH30_2,GH30_3,GH30_6,GH30_1	0	0.165	1	1	0.47	0	0	52845.08	473	-2.5	5.9314	10	155	258	123	67	257	95	48	47	1.222222222	1	0	0	1	1	1	1	1	1	0	0	2.67	2.7	0
EGR48343.1	0.08449598	-0.013079	4.932921	.	.	.	reduced_virulence	PHI:6227	0	.	0	.	0	GT24,GT8	0	0.009	1	1	0.02	0	0	165860	1487	-37.5	4.9584	7	424	716	486	157	793	388	184	204	0.996621622	1	0	0	1	0	1	1	1	1	0	0	15.64	15.66	0
EGR48149.1	0.08431594	-0.0749075	5.8710925	.	.	.	.	.	0	.	0	.	0	.	0	0.009	1	1	0.04	0	0	98995.99	873	19.5	7.9674	18	244	439	258	105	471	225	130	95	0.780346821	0	0	1	1	1	1	1	1	1	0	0	5.56	5.72	0
EGR50584.1	0.08226362	-1.0526385	-0.5086385	.	.	.	reduced_virulence,loss_of_pathogenicity	PHI:8615,PHI:2644,PHI:7258	0	.	0	.	0	.	0.021	0.055	0	0	0.1	0	0	28120.7	259	-13.5	4.3434	2	85	147	87	23	142	62	25	37	0.73015873	.	.	.	0	0	0	0	0	0	0	0	0.24	0.24	0
EGR51161.1	0.08204427	-0.2304145	5.7035855	.	.	.	.	.	0	.	0	.	0	GH27	0	0.011	1	1	0.48	0	0	48535.46	444	-11	4.914	9	154	263	130	57	252	97	46	51	0.883495146	0	0	0	1	1	1	1	1	1	0	0	10.48	10.89	0
EGR45215.1	0.08091867	0.2499	5.9979	.	.	.	.	.	0	.	0	.	0	.	0	0.042	1	1	0.73	0	0	82886.85	812	-31	4.2622	26	390	547	199	59	432	129	51	78	0.627272727	0	0	0	1	1	1	1	1	1	0	0	0.06	0.07	0
EGR44716.1	0.06972811	6.0656035	0.3536035	.	.	.	.	.	0	.	0	.	0	.	1	0.952	0	0	0.67	0	0	13724.59	124	7.5	7.9403	16	50	78	25	18	70	29	20	9	0.827586207	.	.	.	0	0	0	0	0	0	0	0	0.01	0.01	0
EGR49703.1	0.068999246	4.3920465	5.2060465	.	.	.	unaffected_pathogenicity,loss_of_pathogenicity	PHI:24,PHI:191	0	.	0	.	0	GH3	0	0.031	1	1	0.91	0	0	78432.6	744	2	6.821	6	284	477	231	70	422	121	64	57	0.787878788	0	0	0	1	1	0	1	0	1	0	0	0	0.04	0
EGR52538.1	0.06710717	-9.8100495	-4.6620495	.	.	.	.	.	0	.	0	.	0	.	0	0.142	0	1	0.33	0	1	38487.86	351	17.5	10.1735	0	102	192	105	39	188	76	51	25	0.804597701	0	0	0	1	1	1	1	0	1	1	2	35.21	38.33	0.842105263
EGR51393.1	0.05669451	-0.4919605	5.4480395	.	.	.	.	.	0	.	0	.	0	.	0	0.01	1	1	0.07	0	0	63162.13	571	-17	5.0491	3	159	299	175	72	309	156	75	81	1	1	0	0	1	1	1	1	1	1	0	0	5.14	5.14	0
EGR48334.1	0.056112688	5.9179995	0.0739995	.	.	.	.	.	0	.	0	.	0	.	1	0.974	0	0	0.57	0	0	16306.52	150	-0.5	6.2917	17	64	83	29	17	85	28	15	13	0.8125	.	.	.	0	0	0	0	0	0	0	0	3.73	7.11	0
EGR47584.1	0.05412146	-0.5909325	5.0730675	.	.	.	.	.	0	.	0	.	0	.	0	0.056	1	1	0.03	0	0	97653.95	877	-43	4.6239	6	270	431	197	103	433	270	120	150	0.941798942	1	0	1	1	1	1	1	1	1	0	1	18.94	23.11	0.826086957
EGR47667.1	0.05335021	-1.319317	-0.521317	.	.	.	.	.	0	.	0	.	0	.	0.24	0.627	0	0	0.81	0	0	29950.73	283	5.5	9.2809	0	111	169	92	36	158	58	33	25	1.026315789	.	.	.	0	0	0	0	0	0	0	0	0	0.07	0
EGR48839.1	0.04702668	2.9048095	-0.4971905	.	.	.	.	.	0	.	0	.	0	.	0.959	0.608	0	0	0.48	0	0	15754.15	147	20.5	11.2966	0	49	87	47	10	75	40	31	9	0.948717949	.	.	.	0	0	0	0	0	0	0	0	0	0	0
EGR49368.1	0.04686344	7.4938235	-0.5001765	.	.	.	loss_of_pathogenicity	PHI:8693	0	.	0	.	0	.	0.884	0.615	0	0	0.45	0	0	24513.96	229	-6	4.8047	1	69	130	77	23	133	54	25	29	0.948275862	.	.	.	0	0	0	0	0	0	0	0	0	0.01	0
EGR51098.1	0.045836493	3.182318	2.648318	.	.	.	.	.	0	.	0	.	0	.	0.705	0.384	1	1	0.05	0	0	28656.45	266	-1	6.2445	0	90	147	100	24	152	72	37	35	0.671428571	.	.	.	1	0	0	0	0	0	0	0	0.04	0.05	0
EGR51872.1	0.040786687	-2.3834375	-5.2754375	.	.	.	.	.	0	.	0	.	0	.	0.884	0.598	0	1	0.14	0	1	13354.06	123	0.5	7.0149	0	43	65	37	12	67	27	14	13	0.666666667	0	0	1	1	1	0	1	0	1	1	2	21.93	38.89	0.805555556
EGR51022.1	0.040285822	1.566058	5.334058	.	.	.	.	.	0	.	0	.	0	.	0.012	0.36	1	1	0.05	0	0	35730.81	313	2.5	6.8593	9	88	141	93	35	162	76	42	34	1.434782609	0	0	0	1	1	1	1	1	1	0	0	0	0.13	0
EGR46924.1	0.039938867	1.6470695	5.9810695	.	.	.	unaffected_pathogenicity,reduced_virulence	PHI:88,PHI:181,PHI:1027,PHI:103,PHI:115,PHI:7283,PHI:3	0	.	0	.	0	GH28	0	0.111	1	1	0.49	0	0	50348.94	457	-12.5	4.5755	9	159	267	118	60	251	81	36	45	1.136842105	0	0	0	1	1	1	1	1	1	0	0	3.3	3.3	0
EGR48429.1	0.039938867	0.075299	5.961299	.	.	.	.	.	0	.	0	.	0	.	0	0.019	1	1	0.23	0	0	55217.57	509	-2	6.1017	10	179	292	151	59	289	96	49	47	1.035087719	0	0	0	1	1	1	1	1	1	0	0	0.1	1.2	0
EGR44101.1	0.030327022	5.44133	0.23933	.	.	.	.	.	0	.	0	.	0	.	1	0.867	0	0	0.57	0	0	11954.85	109	4	7.8508	8	41	63	26	16	72	24	15	9	0.612903226	.	.	.	0	0	0	0	0	0	0	0	0.06	0.06	0
EGR51830.1	0.028565895	0.9472085	5.8812085	.	.	.	reduced_virulence	PHI:785,PHI:7968	0	.	0	.	0	GH125	0	0.011	1	1	0.24	0	0	60429.28	545	-8.5	5.3146	6	157	293	159	71	313	122	60	62	0.901515152	0	0	0	1	1	1	1	1	1	0	0	0.37	0.6	0
EGR45328.1	0.022522923	-0.2632535	5.5507465	.	.	.	.	.	0	.	0	.	0	.	0	0.031	1	1	0.06	0	0	43885.71	388	22.5	10.0461	11	134	199	97	47	198	97	62	35	0.768292683	1	1	1	1	1	1	1	0	1	0	1	19.48	19.48	1
EGR46236.1	0.022389889	-0.125715	5.808285	.	.	.	.	.	0	.	0	.	0	.	0	0.011	1	1	0.39	0	0	55133.04	490	-8.5	5.4809	1	145	260	136	82	281	98	49	49	1	0	0	0	1	1	1	1	1	1	0	0	1.76	1.78	0
EGR45006.1	0.020759553	0.061994	5.989994	.	.	.	.	.	0	.	0	.	0	GH30_4,GH30_7,GH30_8,GH30,GH30_5,GH30_2,GH30_1,GH30_9,GH30_6,GH30_3	0	0.012	1	1	0.77	0	0	48518.78	459	2.5	7.3153	4	206	290	127	58	249	51	28	23	0.936936937	0	0	1	1	1	1	1	1	1	0	0	13.97	14.07	0
EGR45280.1	0.02018692	-0.8768175	4.6971825	.	.	.	.	.	0	.	0	.	0	.	0	0.071	1	1	0.09	0	0	61114.71	552	5	7.3291	2	196	301	168	65	269	153	82	71	0.854961832	0	0	0	1	1	1	1	0	1	0	0	6.29	6.29	0
EGR50173.1	0.017078865	-0.1859115	-0.4859115	.	.	.	.	.	0	.	0	.	0	.	0.677	0.373	0	0	0.25	0	0	26594.88	248	-7.5	4.6976	4	85	147	78	15	129	66	30	36	0.735849057	.	.	.	0	0	0	0	0	0	0	0	0	0	0
EGR44324.1	0.015056115	-4.176853	-0.504853	.	.	.	.	.	0	.	0	.	0	.	0.005	0.383	0	0	0.16	0	0	36155.07	336	-3.5	5.9376	7	113	189	107	31	194	72	37	35	0.617283951	.	.	.	0	0	0	0	0	0	0	0	0.03	0.06	0
EGR51219.1	0.015056115	-0.8473805	-0.2173805	.	.	.	.	.	0	.	0	.	0	.	0.489	0.406	0	0	0.23	0	0	22657.33	212	1	6.6803	6	79	129	46	19	113	43	24	19	0.465517241	.	.	.	0	0	0	0	0	0	0	0	0.02	0.16	0
EGR52958.1	0.015056115	-3.5283945	-0.4983945	.	.	.	.	.	0	.	0	.	0	.	0.114	0.381	0	0	0.32	0	0	29497.16	273	-1.5	6.2723	5	105	154	86	35	155	66	35	31	0.583333333	.	.	.	0	0	0	0	0	0	0	0	0.07	0.07	0
EGR46207.1	0.014849167	-0.626525	5.319475	.	.	.	.	.	0	.	0	.	0	.	0	0.009	1	1	0.23	0	0	65904.21	594	-14	4.953	6	173	321	172	76	327	143	68	75	1.116666667	0	0	0	1	0	1	1	0	1	0	0	0.21	0.22	0
EGR44717.1	0.013316937	6.1392605	0.4992605	.	.	.	.	.	0	.	0	.	0	.	1	0.94	0	0	0.59	0	0	12514.38	110	5.5	7.8075	15	43	61	19	17	63	24	16	8	1	.	.	.	0	0	0	0	0	0	0	0	0	0	0
EGR45724.1	0.012966514	-0.068512	5.877488	.	.	.	.	.	0	.	0	.	0	.	0	0.009	1	1	0.79	0	0	41793.56	396	8.5	8.0846	12	189	276	89	34	180	59	36	23	0.825	1	0	0	1	1	1	1	1	1	0	0	6.34	6.39	0
EGR49125.1	0.01133747	-0.4688505	5.3451495	.	.	.	.	.	0	.	0	.	0	.	0	0.031	1	1	0.05	0	0	62405.93	562	-24	4.6468	17	165	286	153	43	284	190	85	105	0.968	0	0	0	1	1	1	1	1	1	0	0	6.74	6.74	0
EGR44860.1	0.010433465	-1.7798185	4.1661815	.	.	.	.	.	0	.	0	.	0	.	0	0.009	1	1	0.17	0	0	45726.71	410	-26	4.2544	3	117	212	124	53	241	100	39	61	0.75	.	.	.	1	0	1	0	0	0	0	0	0.02	0.04	0
EGR52594.1	0.010287106	-0.37445	4.95355	.	.	.	.	.	0	.	0	.	0	.	0	0.112	1	1	0.77	0	0	18070.94	181	-4	4.3718	8	102	134	56	8	95	22	9	13	0.472727273	0	0	0	1	1	1	1	1	1	0	0	4.48	21.06	0
EGR47151.1	0.007756826	-0.6442165	5.2777835	.	.	.	.	.	0	.	0	.	0	.	0	0.013	1	1	0.05	0	0	42647.53	384	-11.5	5.0323	1	110	195	115	47	214	104	50	54	0.738636364	0	0	0	1	1	1	1	1	1	0	0	12.57	12.58	0
EGR46009.1	0.007545315	7.8151075	4.0531075	.	.	.	.	.	0	.	0	.	0	.	0.972	0.655	1	1	0.08	0	0	25037.88	231	1	6.8583	3	74	121	80	17	137	57	30	27	0.629032258	.	.	.	1	1	1	0	0	1	0	0	5.07	5.11	0
EGR46738.1	0.004641712	-0.0623855	5.7636145	.	.	.	.	.	0	.	0	.	0	GH92	0	0.029	1	1	0.4	0	0	87557.97	794	-14	5.1273	10	264	441	200	115	449	165	80	85	0.923076923	0	0	0	1	1	1	1	1	1	0	0	1.48	3.65	0
EGR45673.1	0.004641712	-0.059637	5.880363	.	.	.	.	.	0	.	0	.	0	.	0	0.01	1	1	0.3	0	0	55348.89	513	-24.5	4.4719	7	172	284	158	58	287	122	52	70	0.944	1	0	0	1	1	1	1	1	1	0	0	2.06	2.06	0
EGR49708.1	0.004641712	-0.097604	5.842396	.	.	.	.	.	0	.	0	.	0	GH2	0	0.01	1	1	0.6	0	0	104831.96	927	-6	6.0007	9	280	496	246	159	520	186	95	91	1.31147541	0	0	0	1	1	1	1	1	1	0	0	0.16	0.17	0
EGR50812.1	0.004641712	0.8709285	5.8109285	.	.	.	reduced_virulence	PHI:4987	0	.	0	.	0	GH20	0	0.01	1	1	0.37	0	0	64260.83	582	-2.5	6.2256	6	182	323	181	79	338	109	57	52	0.984962406	0	1	1	1	1	1	1	1	1	0	0	2.65	2.69	0
EGR45291.1	0.004066542	0.882644	5.744644	.	.	.	unaffected_pathogenicity,reduced_virulence	PHI:3973,PHI:7934,PHI:9402,PHI:697,PHI:7929	0	.	0	.	0	.	0	0.023	1	1	0.73	0	0	44966.15	430	-11	4.4859	2	162	264	136	42	249	71	31	40	0.677419355	0	0	0	1	1	1	1	1	1	0	1	21.33	21.35	0.782608696
EGR44790.1	0.002482265	-6.31978	-0.50578	.	.	.	.	.	0	.	0	.	0	.	0	0.031	0	0	0.01	0	0	94042.68	865	-3.5	6.2266	2	283	485	247	60	418	218	112	106	0.653846154	.	.	.	0	0	0	0	0	0	0	0	0	0	0
EGR52156.1	-0.000610951	-6.429267	-0.507267	.	.	.	.	.	0	.	0	.	0	.	0	0.013	0	0	0.08	0	0	60008.1	548	2	6.7069	7	183	289	169	62	301	136	73	63	0.820143885	.	.	.	0	0	0	0	0	0	0	0	0.04	0.08	0
EGR44875.1	-0.000610951	-6.4488575	-0.5088575	.	.	.	.	.	0	.	0	.	0	.	0	0.01	0	0	0.11	0	0	60281.38	558	-9	5.5718	7	192	295	169	53	311	138	69	69	0.739130435	.	.	.	0	0	0	0	0	0	0	0	0	0.01	0
EGR44071.1	-0.000610951	-1.202484	-0.508484	.	.	.	unaffected_pathogenicity,loss_of_pathogenicity,reduced_virulence	PHI:9180,PHI:7520,PHI:2145,PHI:7787,PHI:7788,PHI:3914	0	.	0	.	0	.	0	0.051	0	0	0.06	0	0	53176.09	494	2	6.7074	6	161	262	181	40	282	118	64	54	0.808333333	.	.	.	0	0	0	0	0	0	0	0	0	0	0
EGR45393.1	-0.000979263	-5.448601	-0.508601	.	.	.	reduced_virulence	PHI:7717,PHI:7718	0	.	0	.	0	.	0	0.01	0	0	0.05	0	0	139201.41	1288	-10	6.0188	15	433	698	390	124	719	311	159	152	0.801916933	.	.	.	0	0	0	0	0	0	0	0	0	0.02	0
EGR49398.1	-0.000979263	-1.386665	-0.506665	.	.	.	unaffected_pathogenicity,increased_virulence_(hypervirulence),reduced_virulence	PHI:2379,PHI:7844,PHI:5034,PHI:7221,PHI:7916,PHI:9189,PHI:7243,PHI:730,PHI:255,PHI:7708,PHI:714,PHI:725,PHI:727,PHI:2290,PHI:5272,PHI:55,PHI:881,PHI:8597,PHI:4776,PHI:726,PHI:723,PHI:2425,PHI:718,PHI:4196,PHI:3387,PHI:728,PHI:724,PHI:9265,PHI:6517,PHI:7219,PHI:729,PHI:8596,PHI:6936	0	.	0	.	0	.	0	0.02	0	0	0.07	0	0	259302.06	2415	-14.5	6.0479	29	852	1349	798	221	1333	539	275	264	0.752631579	.	.	.	0	0	0	0	0	0	0	0	0	0.04	0
EGR46859.1	-0.003878791	-4.239649	-0.507649	.	.	.	unaffected_pathogenicity,lethal,increased_virulence_(hypervirulence),loss_of_pathogenicity,reduced_virulence	PHI:5267,PHI:2589,PHI:1133,PHI:4819,PHI:274,PHI:9264,PHI:3281	0	.	0	.	0	.	0	0.378	0	0	0.24	0	0	40598.26	368	1.5	6.7686	3	105	197	114	40	209	86	46	40	1.024096386	.	.	.	0	0	0	0	0	0	0	0	1.68	1.69	0
EGR50031.1	-0.008462898	0.2675255	5.7215255	.	.	.	.	.	0	.	0	.	0	GH71	0	0.091	1	1	0.58	0	0	46805.76	429	-4	5.556	4	142	247	125	62	257	66	33	33	0.943925234	0	0	0	1	1	1	1	1	1	0	1	21.74	21.77	0.913043478
EGR45639.1	-0.009166945	-0.11921	5.61679	.	.	.	.	.	0	.	0	.	0	.	0	0.044	1	1	0	0	0	66467	585	-8.5	5.2548	17	161	297	147	69	302	164	80	84	1.23364486	1	0	0	1	1	1	1	1	1	0	0	0.26	0.35	0
EGR50939.1	-0.011762365	-1.5003175	3.1076825	.	.	.	.	.	0	.	0	.	0	.	0	0.232	1	1	0.36	0	0	39514.95	375	1.5	6.84	3	151	218	119	41	232	79	42	37	0.622807018	.	.	.	0	0	0	0	0	0	0	0	0	2.01	0
EGR44925.1	-0.01426072	-0.178028	5.767972	.	.	.	.	.	0	.	0	.	0	GH67	0	0.009	1	1	0.6	0	0	93424.13	847	4.5	6.8772	4	266	460	255	109	466	183	99	84	1.094444444	0	0	1	1	1	1	1	1	1	0	1	15.4	15.4	0.652173913
EGR48582.1	-0.016030613	-0.9400705	3.9999295	.	.	.	reduced_virulence	PHI:2058	0	.	0	.	0	.	0	0.01	1	1	0.04	0	0	107198.74	985	-20.5	4.9706	2	323	514	317	73	490	294	139	155	0.925110132	1	0	0	1	0	0	1	1	1	0	1	16.94	16.98	0.739130435
EGR50807.1	-0.020448204	1.8998295	2.7438295	.	.	.	unaffected_pathogenicity,loss_of_pathogenicity,reduced_virulence	PHI:1212,PHI:227,PHI:427,PHI:1258,PHI:428,PHI:2407,PHI:2370,PHI:1204,PHI:1177,PHI:393,PHI:1199,PHI:6971,PHI:7810,PHI:371,PHI:1044,PHI:1241,PHI:7724,PHI:1240,PHI:3087,PHI:9481,PHI:3088,PHI:146,PHI:158,PHI:341,PHI:1187,PHI:7811,PHI:100,PHI:2317	0	.	0	.	0	.	0	0.026	1	1	0	0	0	211485.55	1933	-13	6.0576	15	630	1052	495	140	927	514	262	252	0.682352941	.	.	.	0	0	0	0	0	1	0	0	0	0	0
EGR46634.1	-0.020448204	-5.3555205	-0.5115205	.	.	.	unaffected_pathogenicity,reduced_virulence	PHI:2130,PHI:1508	0	.	0	.	0	.	0	0.026	0	0	0.01	0	0	103111.43	932	-1.5	6.4274	7	302	496	245	99	470	237	125	112	0.677570093	.	.	.	0	0	0	0	0	0	0	0	0	0.17	0
EGR48588.1	-0.020576954	-5.8091335	-0.5051335	.	.	.	.	.	0	.	0	.	0	.	0.003	0.113	0	0	0.31	0	0	31758.92	294	-11	4.5286	3	100	169	105	30	180	67	29	38	0.685393258	.	.	.	0	0	0	0	0	0	0	0	0	0.01	0
EGR47876.1	-0.020576954	0.754663	-0.495337	.	.	.	loss_of_pathogenicity	PHI:3915	0	.	0	.	0	.	0.015	0.36	0	0	0.21	0	0	31892.37	297	-6.5	4.8753	4	101	169	100	30	184	64	30	34	0.734939759	.	.	.	0	0	0	0	0	0	0	0	0	0.05	0
EGR44361.1	-0.020576954	-6.121191	-0.373191	.	.	.	.	.	0	.	0	.	0	GH64	0	0.042	0	0	0.62	0	0	39873.54	379	-15.5	4.314	4	135	244	115	40	232	74	30	44	0.630630631	.	.	.	0	0	0	0	0	0	0	0	0.32	0.34	0
EGR52982.1	-0.020576954	-5.1849815	-0.5109815	.	.	.	.	.	0	.	0	.	0	.	0.004	0.217	0	0	0.37	0	0	34507.54	319	-7	4.9966	3	105	180	101	33	186	67	32	35	0.837837838	.	.	.	0	0	0	0	0	0	0	0	0	0.05	0
EGR44090.1	-0.020576954	-5.355739	-0.297739	.	.	.	.	.	0	.	0	.	0	.	0	0.157	0	0	0.55	0	0	39759.71	371	-12	4.5869	4	127	214	127	43	215	70	31	39	1.011764706	.	.	.	0	0	0	0	0	0	0	0	0.01	0.26	0
EGR44660.1	-0.02193442	2.0351515	-0.5088485	.	.	.	unaffected_pathogenicity,lethal,increased_virulence_(hypervirulence),loss_of_pathogenicity,reduced_virulence	PHI:59,PHI:7696,PHI:8929,PHI:4077,PHI:7485,PHI:3866,PHI:5271,PHI:2837,PHI:2844,PHI:6956,PHI:3301,PHI:6957,PHI:9460,PHI:2312,PHI:2802,PHI:685,PHI:5440,PHI:2022,PHI:2247,PHI:784,PHI:2269	0	.	0	.	0	.	0.942	0.482	0	0	0.31	0	0	27643.64	263	-2.5	5.1201	1	94	156	104	13	154	54	26	28	0.882352941	.	.	.	0	0	0	0	0	0	0	0	0.47	0.62	0
EGR50108.1	-0.02321994	-0.8427025	4.7672975	.	.	.	.	.	0	.	0	.	0	CBM18,GH16	0	0.065	1	1	0.83	0	0	45274.65	433	-13	4.4	13	195	290	97	42	228	76	32	44	0.85046729	0	0	0	1	1	1	1	1	1	0	0	3.42	3.5	0
EGR48124.1	-0.023909535	2.4622475	-0.4877525	.	.	.	reduced_virulence	PHI:6093	0	.	0	.	0	.	0.805	0.52	0	0	0.4	0	0	21948.22	201	-4	5.0202	3	61	108	64	21	116	46	22	24	1.023255814	.	.	.	0	0	0	0	0	0	0	0	0	0.03	0
EGR50971.1	-0.026701927	-1.3809	4.5531	.	.	.	.	.	0	.	0	.	0	.	0	0.011	1	1	0.76	0	0	27853.33	274	-1.5	5.5647	1	124	197	96	23	163	24	12	12	0.494382022	0	0	0	1	1	1	1	1	1	0	0	0.37	3.39	0
EGR48668.1	-0.03116801	-1.8150095	2.5769905	.	.	.	.	.	0	.	0	.	0	.	0	0.268	1	1	0.3	1	0	49543.3	451	12	8.826	2	139	240	126	50	223	109	65	44	1.03125	0	0	0	1	1	1	1	1	1	1	1	0.5	21.45	0
EGR47314.1	-0.03179409	5.826485	3.174485	.	.	.	.	.	0	.	0	.	0	.	0.921	0.521	1	1	0.45	0	0	15439.46	146	4	9.737	0	55	84	49	12	84	31	18	13	0.523809524	.	.	.	0	1	0	0	0	0	0	0	0	0	0
EGR44657.1	-0.03237577	-1.311772	3.572228	.	.	.	.	.	0	.	0	.	0	.	0	0.186	1	1	0.01	0	0	48110.83	429	0.5	6.5887	6	121	210	124	45	226	117	61	56	1.273809524	.	.	.	1	1	0	0	0	1	0	1	21.63	21.7	1
EGR48363.1	-0.032787442	-0.1001535	4.5498465	.	.	.	.	.	0	.	0	.	0	.	0.048	0.177	1	1	0.78	0	0	24216.86	232	-13	4.2604	4	90	147	74	21	129	48	19	29	0.733333333	0	0	0	1	1	1	1	1	1	0	0	2.09	5.18	0
EGR53032.1	-0.034160476	1.2779915	5.9999915	.	.	.	.	.	0	.	0	.	0	.	0	0.213	1	1	0.67	0	0	82593.17	736	41.5	8.1588	93	242	431	90	100	357	219	136	83	1.991803279	1	0	0	1	1	1	1	1	1	0	0	0	0	0
EGR50065.1	-0.036246926	0.587241	5.951241	.	.	.	.	.	0	.	0	.	0	GH71,CBM24	0	0.106	1	1	0.73	0	0	66573.89	622	-10	4.8278	18	234	407	153	78	363	100	47	53	0.777777778	0	0	0	1	1	1	1	1	1	0	0	7.61	7.62	0
EGR50643.1	-0.039075926	1.7764535	-0.5055465	.	.	.	unaffected_pathogenicity,increased_virulence_(hypervirulence),reduced_virulence	PHI:881,PHI:9524,PHI:5034,PHI:4616,PHI:3277,PHI:2256,PHI:7708,PHI:6517,PHI:668,PHI:4903,PHI:9519,PHI:587	0	.	0	.	0	.	0.062	0.485	0	0	0.23	0	0	36032.35	341	2	6.8149	7	112	195	119	30	214	75	41	34	0.598039216	.	.	.	0	0	0	0	0	0	0	0	0	0.3	0
EGR51360.1	-0.039075926	4.069886	-0.504114	.	.	.	unaffected_pathogenicity,increased_virulence_(hypervirulence),reduced_virulence	PHI:881,PHI:9524,PHI:5034,PHI:3277,PHI:2256,PHI:7708,PHI:668,PHI:6517,PHI:4903,PHI:9519,PHI:587	0	.	0	.	0	.	0.46	0.469	0	0	0.45	0	0	35835.37	340	3.5	7.0321	8	111	199	127	30	216	71	40	31	0.627659574	.	.	.	0	0	0	0	0	0	0	0	0.03	0.25	0
EGR46776.1	-0.04072546	5.437399	0.343399	.	.	.	.	.	0	.	0	.	0	.	1	0.849	0	0	0.37	0	0	24435.5	222	-4.5	4.9026	18	83	130	46	26	124	53	25	28	0.857142857	.	.	.	0	0	0	0	0	0	0	0	0	0	0
EGR44411.1	-0.047959585	3.630976	-0.521024	.	.	.	.	.	0	.	0	.	0	.	0.993	0.699	0	0	0.5	0	0	16411.83	155	1	7.6653	3	52	89	47	9	86	39	20	19	0.925	.	.	.	0	0	0	0	0	0	0	0	0	0.01	0
EGR50326.1	-0.05016601	5.2308835	5.4808835	.	.	.	unaffected_pathogenicity,effector_(plant_avirulence_determinant)	PHI:7381,PHI:7378,PHI:6832,PHI:6833,PHI:7376,PHI:6831	0	.	1	PF01476	1	CBM50	0	0.125	1	1	0.5	0	0	51726.79	473	2	6.8262	21	166	282	119	49	265	90	48	42	0.883928571	0	1	0	1	0	1	1	0	1	0	0	0.2	0.2	0
EGR50306.1	-0.051805906	-2.790493	3.155507	.	.	.	.	.	0	.	0	.	0	GH78	0	0.009	1	1	0.65	1	0	75068.56	697	-30	4.3325	7	259	418	198	87	397	132	54	78	0.813253012	0	0	0	1	0	1	1	0	0	1	1	22.02	22.44	1
EGR49723.1	-0.051805906	0.9212245	5.8672245	.	.	.	unaffected_pathogenicity,reduced_virulence	PHI:6121,PHI:2032,PHI:541	0	.	0	.	0	CE10	0	0.009	1	1	0.71	0	0	62059.77	576	-17.5	4.5165	4	200	334	180	67	335	110	48	62	0.964285714	0	0	0	1	1	1	1	1	1	0	0	15.2	33.52	0
EGR44204.1	-0.053691264	7.4849	3.4289	.	.	.	.	.	0	.	0	.	0	.	0.907	0.769	1	1	0.46	0	0	22321.09	206	7.5	8.1824	7	82	112	57	26	116	44	28	16	0.509090909	.	.	.	0	1	0	0	0	0	0	0	3.88	3.88	0
EGR49378.1	-0.05560711	8.166269	4.764269	.	.	.	.	.	0	.	0	.	0	.	0.868	0.699	1	1	0.78	0	0	14909.57	136	-7.5	4.1615	8	55	82	34	17	74	27	10	17	0.928571429	0	0	0	1	1	0	1	0	0	0	0	0.25	0.25	0
EGR48594.1	-0.05596273	5.9455195	0.4735195	.	.	.	.	.	0	.	0	.	0	.	1	0.912	0	0	0.81	0	0	6333.3	57	6	8.9838	5	21	34	12	10	35	9	8	1	1.461538462	.	.	.	0	0	0	0	0	0	0	0	0.89	0.89	0
EGR52984.1	-0.0566359	5.927328	0.107328	.	.	.	.	.	0	.	0	.	0	.	1	0.97	0	0	0.66	0	0	10202.68	90	2	7.1788	8	27	47	23	13	49	24	14	10	1.866666667	.	.	.	0	0	0	0	0	0	0	0	0.01	0.01	0
EGR49318.1	-0.058564976	9.9745255	-0.5034745	.	.	.	increased_virulence_(hypervirulence),reduced_virulence	PHI:3945,PHI:6438	0	.	0	.	0	.	0.981	0.932	0	0	0.19	0	0	16887.31	154	2.5	7.8743	2	50	80	46	18	89	40	22	18	1.075	.	.	.	0	0	0	0	0	0	0	0	0	0.03	0
EGR46305.1	-0.06065392	-0.123111	2.276889	.	.	.	.	.	0	.	0	.	0	.	0.113	0.487	1	1	0.16	1	0	30416.17	279	7	8.9824	2	92	145	91	28	159	61	36	25	0.918032787	0	1	0	1	1	1	1	0	1	1	1	30.49	54.35	0
EGR51593.1	-0.06621359	0.3115455	5.2515455	.	.	.	unaffected_pathogenicity,reduced_virulence	PHI:48,PHI:2700,PHI:9074,PHI:3919,PHI:397,PHI:2920	0	.	0	.	0	AA1_2,AA1_3,AA1_1	0	0.01	1	1	0.39	0	0	70197.99	623	-3	6.326	3	175	325	170	100	349	151	81	70	0.948148148	1	0	0	1	1	1	1	1	1	0	1	18.14	18.21	0.956521739
EGR49594.1	-0.07316452	-1.247439	3.258561	.	.	.	.	.	0	.	0	.	0	.	0	0.249	1	1	0.48	1	0	37671.98	351	5.5	8.4289	2	124	205	126	32	195	55	32	23	0.972222222	0	0	0	1	1	1	1	1	1	1	0	0.84	4.68	0
EGR45568.1	-0.07528229	1.037019	5.999019	.	.	.	.	.	0	.	0	.	0	.	0	0.173	1	1	0.45	0	0	96997.05	893	-53.5	4.3446	97	351	561	173	80	460	232	95	137	0.794594595	1	0	0	1	1	1	1	1	1	0	0	0.05	0.13	0
EGR44795.1	-0.077819645	0.2239035	5.9599035	.	.	.	.	.	0	.	0	.	0	.	0	0.044	1	1	0.34	0	0	67828.54	610	-26	4.583	10	188	338	158	98	343	129	57	72	0.949275362	0	0	0	1	1	1	1	1	1	0	0	0.1	0.1	0
EGR45070.1	-0.08045071	-0.184487	5.761513	.	.	.	.	.	0	.	0	.	0	.	0	0.009	1	1	0.56	0	0	76585.73	689	-11.5	5.0348	1	218	371	198	101	393	129	62	67	0.98125	0	0	0	1	1	1	1	1	1	0	0	0.38	1.54	0
EGR44082.1	-0.08045071	-0.0039605	5.8160395	.	.	.	.	.	0	.	0	.	0	GH39	0	0.03	1	1	0.49	0	0	48730.96	440	-19	4.4221	2	141	246	108	69	249	85	36	49	0.921568627	0	0	0	1	1	1	1	1	1	0	0	0.51	0.6	0
EGR45112.1	-0.08161196	-3.852573	-0.528573	.	.	.	.	.	0	.	0	.	0	.	0.034	0.412	0	0	0.55	0	0	32213.75	298	-4.5	5.148	3	100	166	97	29	171	66	32	34	0.928571429	.	.	.	0	0	0	0	0	0	0	0	0.01	0.11	0
EGR51604.1	-0.082084894	-1.003311	-0.505311	.	.	.	.	.	0	.	0	.	0	.	0.405	0.512	0	0	0.26	0	0	32926.14	313	2.5	7.0952	4	110	181	110	21	194	68	37	31	0.617977528	.	.	.	0	0	0	0	0	0	0	0	0	0.17	0
EGR44786.1	-0.0864445	1.9382975	5.4322975	.	.	.	reduced_virulence	PHI:4988,PHI:4989	0	.	0	.	0	.	0	0.251	1	1	0.21	0	0	36684.45	328	-8.5	4.8291	4	97	168	93	42	178	73	34	39	1.117647059	0	0	0	1	1	1	1	1	1	0	0	0.01	0.02	0
EGR50175.1	-0.090467304	0.004953	5.746953	.	.	.	.	.	0	.	0	.	0	.	0	0.043	1	1	0.61	0	0	14533.08	136	8	11.8209	1	62	94	31	14	66	13	11	2	0.638888889	0	1	0	1	1	1	1	0	1	0	0	0.52	0.52	0
EGR51814.1	-0.093836755	-0.15848	5.49952	.	.	.	.	.	0	.	0	.	0	GH27	0	0.057	1	1	0.11	0	0	54330.32	496	-7	5.3513	9	169	275	152	54	284	126	62	64	0.702479339	0	0	0	1	1	1	1	0	1	0	0	0.12	0.16	0
EGR45163.1	-0.09507257	2.976599	-0.503401	.	.	.	.	.	0	.	0	.	0	.	0.962	0.618	0	0	0.15	0	0	24570.87	232	-3.5	5.5786	6	86	140	83	16	135	58	29	29	0.455882353	.	.	.	0	0	0	0	0	0	0	0	0.01	0.03	0
EGR44593.1	-0.09615046	4.723052	-0.514948	.	.	.	.	.	0	.	0	.	0	.	0.993	0.88	0	0	0.57	0	0	16694.95	157	5.5	9.944	0	54	87	42	13	93	32	19	13	0.673076923	.	.	.	0	0	0	0	0	0	0	0	0	0.01	0
EGR44179.1	-0.097644	-0.7728445	5.1611555	.	.	.	.	.	0	.	0	.	0	.	0	0.011	1	1	0.02	0	0	82410.03	720	3.5	6.7665	5	161	343	168	91	352	243	129	114	1.34751773	1	0	0	1	1	1	1	1	1	0	0	0.38	0.44	0
EGR46275.1	-0.097960055	-1.9450055	-0.5050055	.	.	.	unaffected_pathogenicity,lethal,increased_virulence_(hypervirulence),loss_of_pathogenicity,reduced_virulence	PHI:59,PHI:7696,PHI:4077,PHI:7485,PHI:3866,PHI:5271,PHI:2837,PHI:2844,PHI:6956,PHI:5272,PHI:3301,PHI:685,PHI:5440,PHI:2312,PHI:2802,PHI:9460,PHI:2022,PHI:784,PHI:7511,PHI:2269,PHI:8927	0	.	0	.	0	.	0.235	0.525	0	0	0.38	0	0	29588.66	275	-0.5	6.2617	2	95	153	91	30	162	57	29	28	1.042857143	.	.	.	0	0	0	0	0	0	0	0	0.02	0.43	0
EGR49777.1	-0.09887715	-2.9972045	2.8647955	.	.	.	.	.	0	.	0	.	0	.	0	0.023	1	1	0.72	1	0	27549.42	270	-6	4.5138	8	138	186	71	26	151	41	18	23	0.551282051	0	0	0	1	1	1	1	1	1	1	1	9.72	27.68	0
EGR44864.1	-0.09887715	-0.552515	4.889485	.	.	.	.	.	0	.	0	.	0	.	0.006	0.087	1	1	0.72	0	0	19391.57	193	-7.5	4.2766	4	95	131	73	10	106	30	12	18	0.413793103	0	0	0	1	1	1	1	1	1	0	0	10.57	11.12	0
EGR48777.1	-0.09887715	-1.3437525	4.6322475	.	.	.	.	.	0	.	0	.	0	.	0	0.004	1	1	0.69	0	0	13361.07	133	-2	4.7831	1	65	93	46	4	70	13	6	7	0.5	0	0	0	1	1	1	1	1	1	0	0	13.06	18.55	0
EGR47440.1	-0.1051721	-3.105711	-0.459711	.	.	.	.	.	0	.	0	.	0	.	0.014	0.545	0	0	0.18	0	0	39469.77	361	-2.5	6.04	19	129	206	98	39	204	94	48	46	0.674698795	.	.	.	0	0	0	0	0	0	0	0	0.15	0.15	0
EGR52269.1	-0.107218415	-5.572403	-0.490403	.	.	.	.	.	0	.	0	.	0	.	0.001	0.152	0	0	0.48	0	0	37549.58	348	-10	4.7883	4	102	194	127	37	209	82	38	44	0.913978495	.	.	.	0	0	0	0	0	0	0	0	0	0.01	0
EGR45502.1	-0.110359445	-2.3264	-0.4724	.	.	.	.	.	0	.	0	.	0	.	0.226	0.465	0	0	0.41	0	0	28326.15	264	-7.5	4.8416	1	84	148	84	27	149	62	29	33	0.985074627	.	.	.	0	0	0	0	0	0	0	0	0.21	0.22	0
EGR48330.1	-0.11101335	0.0328215	5.9488215	.	.	.	.	.	0	.	0	.	0	CE1	0	0.014	1	1	0.13	0	0	53869.26	486	-8.5	5.043	8	149	261	150	59	279	94	45	49	1.008849558	1	0	0	1	1	1	1	1	1	0	0	0	0.01	0
EGR52652.1	-0.11149207	-3.286006	-0.508006	.	.	.	.	.	0	.	0	.	0	.	0.003	0.534	0	0	0.35	0	0	37523.05	348	-1	6.3012	4	121	207	107	39	196	77	40	37	0.817204301	.	.	.	0	0	0	0	0	0	0	0	0.05	0.07	0
EGR51049.1	-0.115596086	1.6252385	-0.4987615	.	.	.	unaffected_pathogenicity,lethal,increased_virulence_(hypervirulence),loss_of_pathogenicity,reduced_virulence	PHI:2022,PHI:59,PHI:7696,PHI:685,PHI:5440,PHI:2802,PHI:5271,PHI:2844,PHI:7511,PHI:6957,PHI:2312	0	.	0	.	0	.	0.801	0.553	0	0	0.32	0	0	27075.04	253	-0.5	6.3324	6	88	145	84	21	144	54	28	26	0.965517241	.	.	.	0	0	0	0	0	0	0	0	0	0.11	0
EGR46238.1	-0.1156798	-0.3189365	5.1770635	.	.	.	.	.	0	.	0	.	0	GT17	0	0.084	1	1	0.16	0	0	42812.5	370	4	7.2346	4	95	176	102	58	203	103	56	47	1	0	0	0	1	1	1	1	1	1	0	1	20.97	20.98	1
EGR49598.1	-0.117212355	-2.718803	-0.426803	.	.	.	.	.	0	.	0	.	0	.	0.084	0.534	0	0	0.07	0	0	33903.55	312	1	6.648	8	109	174	94	29	175	78	42	36	0.631578947	.	.	.	0	0	0	0	0	0	0	0	1.03	3.16	0
EGR47066.1	-0.118155584	-1.2420385	-0.5060385	.	.	.	loss_of_pathogenicity	PHI:283	0	.	0	.	0	.	0	0.044	0	0	0.18	0	0	107133.66	982	-3.5	6.1569	8	304	555	262	84	511	228	116	112	0.865546218	.	.	.	0	0	0	0	0	0	0	0	0	0.08	0
EGR51897.1	-0.11907479	-2.387703	2.546297	.	.	.	reduced_virulence	PHI:9285,PHI:2644	0	.	0	.	0	.	0	0.011	1	1	0.02	1	0	78042.82	688	-2	6.2254	11	191	343	185	84	362	193	98	95	1.259541985	1	0	0	1	1	1	1	1	1	1	1	0.05	20.59	0
EGR51087.1	-0.1217213	0.9674375	3.3514375	.	.	.	reduced_virulence	PHI:1047	0	.	0	.	0	.	0.044	0.392	1	1	0.19	0	0	36664.09	338	-0.5	6.4296	0	98	187	116	39	195	77	41	36	1.025974026	.	.	.	1	0	1	0	0	0	0	0	0.04	0.05	0
EGR45898.1	-0.12328881	-6.4387225	-0.5047225	.	.	.	.	.	0	.	0	.	0	.	0	0.011	0	0	0	0	0	102743.43	938	-0.5	6.4753	9	307	516	257	81	469	238	124	114	0.794258373	.	.	.	0	0	0	0	0	0	0	0	0	0	0
EGR45884.1	-0.12328881	-1.444545	-0.510545	.	.	.	unaffected_pathogenicity,loss_of_pathogenicity	PHI:8876	0	.	0	.	0	.	0	0.011	0	0	0.08	0	0	133483.73	1229	0.5	6.5361	12	434	675	369	94	616	293	155	138	0.652985075	.	.	.	0	0	0	0	0	0	0	0	0	0.01	0
EGR53089.1	-0.12328881	-1.433738	-0.499738	.	.	.	loss_of_pathogenicity,reduced_virulence	PHI:316,PHI:65,PHI:2310,PHI:1015,PHI:4606,PHI:300,PHI:2826	0	.	0	.	0	.	0	0.011	0	0	0.18	0	0	84616.81	776	-6.5	5.983	8	279	435	234	82	405	194	99	95	0.708571429	.	.	.	0	0	0	0	0	0	0	0	0	0	0
EGR49160.1	-0.124323875	-1.8597535	2.5022465	.	.	.	.	.	0	.	0	.	0	.	0.014	0.259	1	1	0.47	1	0	32376.22	310	5.5	7.9379	11	134	203	83	23	165	60	34	26	0.695121951	1	1	0	1	1	1	1	1	1	1	1	8.91	31.64	0
EGR46166.1	-0.12820241	0.191979	4.981979	.	.	.	unaffected_pathogenicity,reduced_virulence	PHI:6569,PHI:2117,PHI:4615	0	.	0	.	0	.	0	0.035	1	1	0.18	0	0	58036.86	541	-8.5	5.6886	6	188	303	163	60	283	149	75	74	1.062992126	1	0	0	1	1	0	1	0	1	0	0	0.05	0.06	0
EGR47311.1	-0.13126323	-5.2734075	-0.5074075	.	.	.	unaffected_pathogenicity,reduced_virulence	PHI:8695,PHI:8579,PHI:2474,PHI:8720,PHI:4071,PHI:9306	0	.	0	.	0	.	0	0.039	0	0	0.42	0	0	57064.45	537	5.5	7.5054	5	188	298	174	40	302	125	68	57	0.876923077	.	.	.	0	0	0	0	0	0	0	0	0.2	0.32	0
EGR47302.1	-0.13163155	-6.4477005	-0.5077005	.	.	.	.	.	0	.	0	.	0	.	0	0.01	0	0	0.34	0	0	84251.4	765	-8	5.9621	10	260	427	207	97	409	177	91	86	0.822485207	.	.	.	0	0	0	0	0	0	0	0	0	0.01	0
EGR44064.1	-0.13503218	0.5028045	5.9568045	.	.	.	.	.	0	.	0	.	0	.	0	0.091	1	1	0.38	0	0	51588.93	466	-2.5	6.1775	9	152	251	124	67	263	88	46	42	0.942307692	0	0	0	1	1	1	1	1	1	0	0	2.88	2.88	0
EGR47873.1	-0.13503218	1.427842	5.941842	.	.	.	unaffected_pathogenicity,reduced_virulence	PHI:5716,PHI:7719,PHI:5751,PHI:6125,PHI:5715,PHI:3236,PHI:6123,PHI:6126	0	.	0	.	0	.	0	0.081	1	1	0.17	0	0	50428.93	457	-7.5	5.0529	10	152	251	119	56	252	98	47	51	1	0	1	0	1	1	1	1	1	1	0	0	0.07	0.08	0
EGR46404.1	-0.13707101	6.4595385	3.2015385	.	.	.	.	.	0	.	0	.	0	.	0.967	0.576	1	1	0.46	0	0	16824.03	160	-1.5	5.9764	4	64	97	50	14	93	35	18	17	0.456521739	.	.	.	0	1	0	0	0	0	0	0	0.06	0.09	0
EGR48939.1	-0.13964567	-0.983785	4.932215	.	.	.	.	.	0	.	0	.	0	GT1	0	0.014	1	1	0.02	0	0	56317.79	512	1.5	6.6949	2	152	261	190	60	314	110	59	51	0.824427481	0	0	0	1	1	1	1	1	1	0	1	15.87	16.02	0.944444444
EGR46793.1	-0.14014739	5.5231295	-0.0748705	.	.	.	.	.	0	.	0	.	0	.	1	0.933	0	0	0.65	0	0	8900.55	82	8	9.6162	6	31	47	23	7	46	17	13	4	0.941176471	.	.	.	0	0	0	0	0	0	0	0	0.55	0.63	0
EGR46137.1	-0.14309819	-4.143813	-0.501813	.	.	.	.	.	0	.	0	.	0	.	0.019	0.374	0	0	0.09	0	0	35976.23	334	-1.5	6.2797	3	105	181	120	27	192	82	43	39	0.773809524	.	.	.	0	0	0	0	0	0	0	0	0	0.06	0
EGR52295.1	-0.14654255	-1.096599	2.617401	.	.	.	.	.	0	.	0	.	0	.	0.012	0.369	1	1	0.55	1	0	31923.6	300	8	9.3649	6	122	179	65	31	176	54	31	23	0.554347826	0	1	0	1	1	1	1	1	1	1	1	0.02	38.34	0
EGR44845.1	-0.14726767	0.5708175	5.3048175	.	.	.	.	.	0	.	0	.	0	.	0.012	0.199	1	1	0.25	0	0	8248.76	77	6.5	11.597	1	30	42	26	10	51	9	8	1	0.727272727	0	0	0	1	1	1	1	1	1	0	0	11.32	11.37	0
EGR46761.1	-0.14867495	-0.839051	5.004949	.	.	.	.	.	0	.	0	.	0	.	0	0.026	1	1	0.18	0	0	72590.82	664	-25.5	4.586	2	191	346	202	47	335	193	85	108	1.286764706	1	0	0	1	1	1	1	1	1	0	1	22.32	22.33	1
EGR44109.1	-0.14920056	-0.15175	4.62425	.	.	.	.	.	0	.	0	.	0	.	0.02	0.184	1	1	0.49	0	0	24421.53	238	-12	4.5682	12	114	159	61	23	123	55	24	31	0.472222222	0	0	0	1	1	1	1	1	1	0	0	0.05	0.29	0
EGR48843.1	-0.15810555	1.861868	-0.508132	.	.	.	.	.	0	.	0	.	0	.	0.725	0.67	0	0	0.68	0	0	24648.52	233	12	8.6694	10	98	149	63	22	126	45	31	14	0.402985075	.	.	.	0	0	0	0	0	0	0	0	0	0	0
EGR48219.1	-0.15851352	4.938307	-0.497693	.	.	.	.	.	0	.	0	.	0	.	1	0.906	0	0	0.33	0	0	15544.75	141	2.5	7.207	10	55	76	33	18	78	31	18	13	0.966666667	.	.	.	0	0	0	0	0	0	0	0	0	0	0
EGR47483.1	-0.16146639	-6.357281	-0.501281	.	.	.	.	.	0	.	0	.	0	.	0	0.024	0	0	0.27	0	0	58630.61	551	2	6.8274	5	188	318	175	50	318	131	69	62	0.787234043	.	.	.	0	0	0	0	0	0	0	0	0	0.01	0
EGR49008.1	-0.16601974	-0.208718	5.731282	.	.	.	.	.	0	.	0	.	0	.	0	0.01	1	1	0.74	0	0	95754.01	962	-27.5	4.2814	11	496	752	255	46	485	101	40	61	0.311643836	0	0	0	1	0	1	1	1	1	0	1	16.83	16.83	0.9
EGR47599.1	-0.16749161	4.146967	-0.521033	.	.	.	.	.	0	.	0	.	0	.	0.987	0.791	0	0	0.49	0	0	20834.83	193	2.5	8.8409	1	63	111	67	13	105	43	23	20	0.975	.	.	.	0	0	0	0	0	0	0	0	0	0.01	0
EGR46213.1	-0.18074644	-1.1381515	4.8138485	.	.	.	.	.	0	.	0	.	0	.	0	0.008	1	1	0.75	0	0	16110.05	167	-2	4.189	2	96	136	57	7	100	6	2	4	0.245901639	0	0	0	1	1	1	1	1	1	0	0	2.8	5.15	0
EGR53027.1	-0.1814425	0.852497	5.792497	.	.	.	unaffected_pathogenicity,reduced_virulence	PHI:2700,PHI:9074,PHI:397,PHI:712,PHI:2920,PHI:9058,PHI:48,PHI:3919,PHI:552,PHI:3991	0	.	0	.	0	AA1_2,AA1_3,AA1_1	0	0.01	1	1	0.35	0	0	67249.68	610	-9	5.63	8	177	334	184	79	354	125	63	62	1.015037594	0	0	0	1	1	1	1	1	1	0	0	16.09	16.14	0
EGR46595.1	-0.18384857	-0.3666095	5.5553905	.	.	.	.	.	0	.	0	.	0	GH27	0	0.013	1	1	0.18	0	0	54902.8	496	-7.5	5.3471	9	154	262	144	61	279	128	63	65	0.956140351	0	0	0	1	1	1	1	0	1	0	0	0.21	0.22	0
EGR49326.1	-0.1857689	-0.13231	2.50169	.	.	.	.	.	0	.	0	.	0	.	0.186	0.375	1	1	0.22	1	0	29081.15	262	-4	5.1191	6	75	147	78	36	165	56	27	29	0.8	1	0	0	1	1	1	1	1	1	1	1	6.6	31.19	0
EGR52025.1	-0.18749739	2.478276	-0.443724	.	.	.	.	.	0	.	0	.	0	.	0.996	0.491	0	0	0.49	0	0	13611.32	131	-0.5	6.2162	0	54	79	53	10	76	25	13	12	0.736842105	.	.	.	0	0	0	0	0	0	0	0	0.31	0.31	0
EGR47505.1	-0.19187273	-0.707753	5.112247	.	.	.	.	.	0	.	0	.	0	.	0	0.03	1	1	0.15	0	0	36702.03	327	-15.5	4.5885	5	101	166	96	47	179	93	41	52	0.97260274	0	0	0	1	1	1	1	0	1	0	1	17.08	17.08	0.565217391
EGR45267.1	-0.19646457	-10.30205	-4.35605	.	.	.	.	.	0	.	0	.	0	.	0	0.009	0	1	0.66	0	1	35904.95	350	-10.5	4.2631	6	162	236	100	24	197	46	18	28	0.403846154	0	0	0	1	1	1	1	1	1	1	2	21.83	44.8	0.826086957
EGR50210.1	-0.19705862	-9.395524	-4.295524	.	.	.	.	.	0	.	0	.	0	.	0	0.15	0	1	0.03	0	1	45469.05	414	9.5	9.723	0	133	222	117	34	205	130	71	59	0.801886792	1	0	0	1	1	1	1	1	1	1	2	14.19	36.58	0.888888889
EGR45360.1	-0.20080063	1.4802635	-0.4997365	.	.	.	.	.	0	.	0	.	0	.	0.875	0.455	0	0	0.11	0	0	25883.44	241	-8	4.7359	3	80	131	85	23	141	57	26	31	0.75862069	.	.	.	0	0	0	0	0	0	0	0	0.06	0.06	0
EGR48691.1	-0.2019778	-7.189853	-4.495853	.	.	.	.	.	0	.	0	.	0	.	0.026	0.525	0	1	0.46	0	1	33364.42	311	5.5	7.4598	7	120	189	86	40	174	65	38	27	0.746666667	0	0	0	1	1	1	1	1	1	2	2	0.22	43.59	0
EGR47049.1	-0.20263363	-0.4430505	4.5069495	.	.	.	.	.	0	.	0	.	0	.	0	0.175	1	1	0.83	0	0	39642.11	372	-1	6.2709	21	177	244	83	45	198	63	33	30	0.651162791	0	0	0	1	1	1	1	1	1	0	0	0.39	4.52	0
EGR46334.1	-0.20328532	-1.2403675	4.7056325	.	.	.	.	.	0	.	0	.	0	.	0	0.009	1	1	0.17	0	0	61010.86	554	-18	4.7913	8	166	297	168	67	307	140	65	75	1.102564103	1	0	0	1	1	0	1	0	1	0	0	0.32	0.33	0
EGR45540.1	-0.210641	-10.2221505	-4.4141505	.	.	.	.	.	0	.	0	.	0	.	0	0.032	0	1	0.47	0	1	126689.44	1194	61.5	11.2084	9	467	736	292	68	594	202	135	67	0.467422096	1	0	0	1	1	1	1	1	1	2	3	20.39	65.39	0.85
EGR48753.1	-0.22436097	-6.362407	-0.506407	.	.	.	.	.	0	.	0	.	0	.	0	0.024	0	0	0.07	0	0	200249.41	1824	19.5	7.3413	12	613	1031	468	165	897	464	254	210	0.714285714	.	.	.	0	0	0	0	0	0	0	0	0	0	0
EGR45247.1	-0.2264761	-2.9715125	2.8364875	.	.	.	.	.	0	.	0	.	0	.	0	0.032	1	1	0.78	1	0	32519.3	321	-6.5	4.3162	6	122	224	88	14	190	34	14	20	0.431192661	0	0	0	1	1	1	1	1	1	1	0	0	1	0
EGR46920.1	-0.23146129	1.961298	5.893298	.	.	.	reduced_virulence	PHI:323	0	.	0	.	0	GH5_4,GH5_9,GH5_47,GH5_52,GH5_46,GH5_15,GH5_23,GH5_50,GH5,GH5_22,GH5_14,GH5_32,GH5_44,GH5_49,GH5_39,GH5_45,GH5_1,GH5_54	0	0.178	1	1	0.48	0	0	48079.64	429	-5	5.5643	5	131	237	110	67	243	84	42	42	1.06	0	0	0	1	1	1	1	1	1	0	0	0.95	0.96	0
EGR45675.1	-0.23546164	-3.117901	-0.501901	.	.	.	.	.	0	.	0	.	0	.	0.201	0.363	0	0	0.05	0	0	29810.51	272	-3.5	5.8164	1	81	144	81	32	152	73	37	36	0.690140845	.	.	.	0	0	0	0	0	0	0	0	0.01	0.03	0
EGR47650.1	-0.23588204	-2.284806	3.127194	.	.	.	.	.	0	.	0	.	0	.	0.011	0.087	1	1	0.77	1	0	20242.61	202	3	7.8012	3	100	143	66	20	116	27	16	11	0.661290323	0	1	0	1	1	1	1	1	1	1	1	0.17	19.42	0
EGR45748.1	-0.2363528	-3.8283785	-0.5163785	.	.	.	.	.	0	.	0	.	0	.	0.013	0.435	0	0	0.09	0	0	36605.82	338	-3	5.7084	6	111	178	109	23	181	84	42	42	0.942857143	.	.	.	0	0	0	0	0	0	0	0	0.01	0.04	0
EGR46801.1	-0.23998581	-0.2028765	4.7071235	.	.	.	reduced_virulence	PHI:4096,PHI:6075	0	.	0	.	0	GT32	0	0.015	1	1	0.13	0	0	42228.64	373	-14.5	4.6142	1	101	180	102	48	204	99	44	55	1.048780488	0	0	0	1	1	1	1	1	1	0	0	10.69	10.71	0
EGR46302.1	-0.24204402	2.9591895	3.3731895	.	.	.	.	.	0	.	0	.	0	.	0.414	0.517	1	1	0.37	0	0	26720.18	240	-2.5	5.8695	3	72	131	76	32	135	55	28	27	1.02	.	.	.	1	0	0	0	1	0	0	0	0.01	0.1	0
EGR53073.1	-0.24395764	-0.763103	2.506897	.	.	.	.	.	0	.	0	.	0	.	0.004	0.451	1	1	0.74	1	0	36164.87	337	-1.5	5.9868	13	123	209	93	39	201	51	26	25	0.894117647	1	0	0	1	1	1	1	1	1	1	1	0.32	22.06	0
EGR45387.1	-0.2450307	-0.2312515	5.7147485	.	.	.	.	.	0	.	0	.	0	.	0	0.009	1	1	0.16	0	0	61465.22	560	25	8.9092	17	197	305	156	55	306	124	80	44	0.510948905	0	1	0	1	1	1	1	1	1	0	0	2.38	2.43	0
EGR48424.1	-0.24644724	1.6363345	2.4563345	.	.	.	unaffected_pathogenicity,loss_of_pathogenicity,reduced_virulence	PHI:7934,PHI:480,PHI:6792,PHI:6815,PHI:6794,PHI:6812,PHI:72,PHI:6788,PHI:6809,PHI:6791,PHI:697,PHI:7933,PHI:126,PHI:17,PHI:7935,PHI:73,PHI:9401,PHI:6811,PHI:6793,PHI:6783,PHI:125,PHI:6785,PHI:7925,PHI:9402,PHI:7930,PHI:127,PHI:6784,PHI:6790,PHI:68,PHI:6814,PHI:6808,PHI:6816,PHI:7929,PHI:7931,PHI:9400,PHI:7932,PHI:6813,PHI:7928,PHI:6807,PHI:6786,PHI:6787,PHI:6789,PHI:7926	0	.	0	.	0	.	0	0.03	1	1	0.84	1	0	50988.39	488	-23.5	4.0349	5	196	313	138	47	268	69	24	45	0.87826087	0	0	0	1	1	1	1	0	1	1	1	0.45	22.08	0
EGR46402.1	-0.24800813	1.0572525	2.9952525	.	.	.	.	.	0	.	0	.	0	.	0.143	0.534	1	1	0.31	0	0	33851.57	314	6.5	7.9945	6	108	175	101	31	182	71	41	30	0.8375	.	.	.	0	0	1	0	0	0	0	0	7.65	15.54	0
EGR49802.1	-0.24880865	0.8170305	5.6350305	.	.	.	.	.	0	.	0	.	0	.	0.006	0.191	1	1	0.3	0	0	31185.33	290	-5	4.8894	2	102	160	89	30	174	62	29	33	0.698795181	0	0	0	1	1	1	1	1	1	0	0	0.2	0.21	0
EGR44155.1	-0.24910969	-6.332128	-0.398128	.	.	.	.	.	0	.	0	.	0	.	0	0.011	0	0	0.14	0	0	62652.49	582	-4	5.9509	13	201	328	186	56	342	126	64	62	0.813333333	.	.	.	0	0	0	0	0	0	0	0	0.01	0.08	0
EGR44422.1	-0.24995297	-4.819292	-0.535292	.	.	.	.	.	0	.	0	.	0	.	0.002	0.284	0	0	0.44	0	0	37821.44	361	7	8.1526	4	137	215	108	32	199	76	44	32	0.654205607	.	.	.	0	0	0	0	0	0	0	0	0	0.29	0
EGR49687.1	-0.2509437	0.3534625	5.3094625	.	.	.	.	.	0	.	0	.	0	.	0	0.174	1	1	0.37	0	0	46932.23	419	5	6.9373	6	124	216	123	66	238	91	53	38	1.044444444	1	0	0	1	1	1	1	1	1	0	0	0.39	4.5	0
EGR51187.1	-0.2512392	-1.2710825	4.5069175	.	.	.	.	.	0	.	0	.	0	.	0	0.037	1	1	0.78	0	0	43035.09	417	-5	5.6363	6	182	267	139	44	237	45	23	22	0.718181818	.	.	.	1	0	1	0	1	0	0	0	0.48	0.78	0
EGR47657.1	-0.2539411	-6.450507	-0.504507	.	.	.	.	.	0	.	0	.	0	.	0	0.009	0	0	0.07	0	0	145175.63	1327	7	6.944	12	448	741	360	134	695	317	169	148	0.751572327	.	.	.	0	0	0	0	0	0	0	0	0	0.65	0
EGR52181.1	-0.2563322	2.952781	3.682781	.	.	.	unaffected_pathogenicity,effector_(plant_avirulence_determinant),reduced_virulence	PHI:7378,PHI:7320,PHI:144	0	.	1	PF01476	1	CBM18,GH18,CBM50	0	0.045	1	1	0.73	1	0	146510.7	1377	-46	4.4596	43	558	888	350	139	736	249	107	142	0.837920489	0	1	0	1	0	1	1	1	1	1	0	5.15	14.52	0
EGR44826.1	-0.25760996	0.2296395	5.7496395	.	.	.	.	.	0	.	0	.	0	.	0	0.08	1	1	0.22	0	0	40847.23	361	-9	4.9411	0	96	175	103	56	200	78	37	41	1.267605634	0	0	0	1	1	1	1	1	1	0	0	0.18	0.19	0
EGR45420.1	-0.25839213	-0.0022285	-0.5082285	.	.	.	unaffected_pathogenicity,loss_of_pathogenicity,reduced_virulence	PHI:9319,PHI:8963,PHI:504,PHI:415,PHI:9354,PHI:9353,PHI:8862	0	.	0	.	0	.	0.008	0.243	0	0	0.02	0	0	38123.74	356	-2	5.8198	2	114	194	130	22	202	92	46	46	0.853932584	.	.	.	0	0	0	0	0	0	0	0	0	0.01	0
EGR44532.1	-0.2611488	-0.354076	3.437924	.	.	.	.	.	0	.	0	.	0	.	0.059	0.309	1	1	0.09	0	0	33823.99	315	-4	5.9958	6	109	179	103	33	177	79	41	38	0.604651163	0	0	0	0	1	0	1	0	0	0	0	0.03	0.07	0
EGR48655.1	-0.2611488	-4.777552	-0.511552	.	.	.	.	.	0	.	0	.	0	.	0.001	0.288	0	0	0.23	0	0	39664.79	367	4.5	7.8457	8	120	206	112	26	204	79	43	36	0.9125	.	.	.	0	0	0	0	0	0	0	0	0	0.01	0
EGR44917.1	-0.26179013	1.25078	2.49878	.	.	.	.	.	0	.	0	.	0	.	0.363	0.429	1	1	0.24	1	0	28781.89	263	-3	5.1349	0	78	145	89	27	149	60	29	31	1.016129032	1	0	0	1	1	1	1	1	1	1	1	0.21	21.84	0
EGR51440.1	-0.26581767	-0.029301	5.910699	.	.	.	.	.	0	.	0	.	0	.	0	0.01	1	1	0.19	0	0	76131.12	705	-4	6.2213	23	244	385	240	67	423	156	82	74	0.551351351	0	0	0	1	1	1	1	1	1	0	0	0.07	0.29	0
EGR47744.1	-0.2664156	-0.687151	5.252849	.	.	.	.	.	0	.	0	.	0	.	0	0.01	1	1	0.11	0	0	43866.32	406	-19.5	4.482	8	125	221	131	31	221	107	46	61	0.721153846	0	0	0	1	1	1	1	1	1	0	1	17.42	17.42	1
EGR45546.1	-0.2674688	-5.174966	-0.488966	.	.	.	.	.	0	.	0	.	0	.	0.036	0.183	0	0	0.05	0	0	30845.66	283	-4.5	5.3834	4	96	160	86	32	163	75	37	38	0.480519481	.	.	.	0	0	0	0	0	0	0	0	0	0.1	0
EGR45269.1	-0.26800102	4.7794925	-0.3545075	.	.	.	reduced_virulence	PHI:5188	0	.	0	.	0	.	0.985	0.704	0	0	0.7	0	0	19950.32	185	-0.5	6.3709	3	64	104	59	23	107	39	21	18	0.735849057	.	.	.	0	0	0	0	0	0	0	0	0.04	0.05	0
EGR46929.1	-0.26804456	-0.1232305	-0.5032305	.	.	.	unaffected_pathogenicity,increased_virulence_(hypervirulence),effector_(plant_avirulence_determinant),loss_of_pathogenicity,reduced_virulence	PHI:2379,PHI:5034,PHI:7221,PHI:7916,PHI:9189,PHI:7243,PHI:730,PHI:255,PHI:7708,PHI:325,PHI:714,PHI:725,PHI:719,PHI:727,PHI:2290,PHI:5272,PHI:55,PHI:881,PHI:8597,PHI:9524,PHI:726,PHI:723,PHI:2425,PHI:718,PHI:724,PHI:3387,PHI:728,PHI:9265,PHI:3386,PHI:2895,PHI:7219,PHI:6517,PHI:729,PHI:8596,PHI:6936	0	.	0	.	0	.	0.085	0.145	0	0	0.03	0	0	285678.65	2598	-9	6.3055	21	797	1367	814	274	1404	626	326	300	1.037878788	.	.	.	0	0	0	0	0	0	0	0	0	0.28	0
EGR45406.1	-0.26804456	-5.7975275	-0.5055275	.	.	.	lethal,loss_of_pathogenicity,reduced_virulence	PHI:2239,PHI:384,PHI:2519	0	.	0	.	0	.	0	0.118	0	0	0.05	0	0	48968.91	452	-3	5.917	3	143	245	149	43	255	113	57	56	1.027522936	.	.	.	0	0	0	0	0	0	0	0	0	0.02	0
EGR48979.1	-0.26813835	-3.4824335	-0.1044335	.	.	.	.	.	0	.	0	.	0	.	0.002	0.435	0	0	0.38	0	0	37074.59	342	-6.5	5.0967	4	111	197	94	38	193	81	39	42	0.888888889	.	.	.	0	0	0	0	0	0	0	0	0	0	0
EGR50268.1	-0.2687118	6.6687815	0.1447815	.	.	.	increased_virulence_(hypervirulence)	PHI:3167	0	.	0	.	0	.	0.513	0.741	0	0	0.86	0	0	21178.6	193	-5	4.6147	8	64	120	53	23	105	31	14	17	1.081081081	.	.	.	0	0	0	0	0	0	0	0	0	0	0
EGR51691.1	-0.27283663	2.432526	3.860526	.	.	.	.	.	0	.	0	.	0	.	0.46	0.302	1	1	0.36	0	0	10242.65	91	8.5	10.191	1	30	48	22	14	45	20	16	4	0.80952381	.	.	.	1	1	0	0	0	0	0	0	0.33	0.33	0
EGR44511.1	-0.2742755	-0.335727	5.538273	.	.	.	.	.	0	.	0	.	0	.	0	0.021	1	1	0.12	0	0	54743.72	499	10.5	8.043	6	159	263	161	59	287	115	67	48	0.830357143	1	1	0	1	1	1	1	1	1	0	0	0.07	0.09	0
EGR52913.1	-0.2772529	1.5939805	2.5399805	.	.	.	.	.	0	.	1	PF01083	0	CE5	0	0.009	1	1	0.77	1	0	30494.76	299	-11	4.3022	6	142	207	85	21	161	47	19	28	0.586666667	0	0	0	1	1	1	1	1	1	1	0	0.6	3.52	0
EGR50527.1	-0.2772529	4.5588995	4.8028995	.	.	.	reduced_virulence	PHI:1093	0	.	1	PF05730	0	.	0.003	0.123	1	1	0.75	0	0	21087.94	213	-4	4.5957	8	114	153	83	5	121	32	14	18	0.347222222	0	0	0	1	1	1	1	1	1	0	0	0.47	14.1	0
EGR45121.1	-0.2847282	4.8514485	5.0654485	.	.	.	unaffected_pathogenicity,reduced_virulence,loss_of_pathogenicity	PHI:4733,PHI:5394,PHI:6986	0	.	0	.	0	.	0	0.131	1	1	0.02	0	0	46639.37	413	-1	6.4137	9	112	201	94	55	209	136	72	64	1.025641026	1	0	0	1	1	1	1	1	1	0	0	8.63	8.63	0
EGR49559.1	-0.28474274	-1.417909	-0.477909	.	.	.	unaffected_pathogenicity,loss_of_pathogenicity	PHI:24,PHI:191	0	.	0	.	0	GH3	0	0.01	0	0	0.64	0	0	88114.8	814	-16.5	4.9288	8	273	479	228	96	463	177	84	93	0.90821256	.	.	.	0	0	0	0	0	0	0	0	0	0.14	0
EGR47994.1	-0.28474274	-6.2612365	-0.4052365	.	.	.	.	.	0	.	0	.	0	CBM66	0	0.024	0	0	0.78	0	0	63196.49	585	-17	4.5736	6	214	367	152	75	325	119	53	66	0.971014493	.	.	.	0	0	0	0	0	0	0	0	0	0.03	0
EGR45132.1	-0.29033798	-5.6983505	-0.5023505	.	.	.	.	.	0	.	0	.	0	.	0.054	0.08	0	0	0.35	0	0	11056.28	109	-15	3.7787	0	46	63	45	5	65	31	8	23	0.538461538	.	.	.	0	0	0	0	0	0	0	0	0.19	1.72	0
EGR46653.1	-0.29211864	-6.43655	-0.50855	.	.	.	unaffected_pathogenicity,lethal,increased_virulence_(hypervirulence),loss_of_pathogenicity,reduced_virulence	PHI:2120,PHI:3517,PHI:1232,PHI:2271,PHI:6068,PHI:4626,PHI:2827,PHI:5426,PHI:1264,PHI:1230,PHI:8001,PHI:4245,PHI:245,PHI:4942,PHI:545,PHI:9220,PHI:2346,PHI:2230,PHI:2124,PHI:9201,PHI:370,PHI:215,PHI:5431,PHI:1082,PHI:165,PHI:1266,PHI:4028,PHI:417,PHI:161,PHI:2285,PHI:2224,PHI:5430,PHI:3989,PHI:2554,PHI:3917,PHI:6315,PHI:2438,PHI:7392,PHI:5479,PHI:1190,PHI:406,PHI:151,PHI:1240,PHI:3889,PHI:2330,PHI…	0	.	0	.	0	.	0	0.012	0	0	0.17	0	0	67832.99	645	-1	6.3955	6	231	377	182	49	370	144	75	69	0.670212766	.	.	.	0	0	0	0	0	0	0	0	0	0.02	0
EGR45912.1	-0.29211864	-5.9987515	-0.5087515	.	.	.	.	.	0	.	0	.	0	.	0	0.085	0	0	0.19	0	0	77590.57	734	7.5	9.171	0	259	444	174	47	391	182	97	85	0.451737452	.	.	.	0	0	0	0	0	0	0	0	0	0	0
EGR45096.1	-0.2996228	3.091607	-0.508393	.	.	.	.	.	0	.	0	.	0	.	0.936	0.664	0	0	0.28	0	0	15641.87	143	-2	5.599	1	40	75	46	15	82	38	19	19	0.888888889	.	.	.	0	0	0	0	0	0	0	0	0	0	0
EGR47102.1	-0.30145252	0.150185	5.862185	.	.	.	.	.	0	.	0	.	0	AA7	0	0.048	1	1	0.69	0	0	55400.79	502	10	9.2356	3	159	275	145	68	289	103	58	45	1.116666667	1	0	0	1	1	1	1	1	1	0	1	17.51	21.72	0.739130435
EGR46145.1	-0.30188859	4.4888115	-0.5331885	.	.	.	.	.	0	.	0	.	0	.	0.979	0.858	0	0	0.31	0	0	16629.06	152	0.5	6.6906	5	54	82	42	14	85	36	19	17	0.848484848	.	.	.	0	0	0	0	0	0	0	0	0.02	0.11	0
EGR49197.1	-0.3044234	-6.4411075	-0.5011075	.	.	.	.	.	0	.	0	.	0	.	0	0.01	0	0	0.04	0	0	58467.08	533	-16.5	4.8201	4	153	281	150	54	288	155	72	83	1	.	.	.	0	0	0	0	0	0	0	0	0	0.01	0
EGR52836.1	-0.30627275	-1.28807	-0.50807	.	.	.	.	.	0	.	0	.	0	.	0.426	0.444	0	0	0.21	0	0	24880.75	227	1.5	6.8355	3	78	130	47	25	109	57	31	26	0.882352941	.	.	.	0	0	0	0	0	0	0	0	0	0	0
EGR46256.1	-0.30783072	-2.902214	2.773786	.	.	.	.	.	0	.	0	.	0	.	0	0.054	1	1	0.19	1	0	49511.37	452	-5	5.7591	1	137	246	155	56	260	97	49	48	0.947368421	0	0	0	1	1	1	1	1	1	1	1	9.97	32.67	0
EGR49650.1	-0.30964714	7.5552045	3.7992045	.	.	.	.	.	0	.	0	.	0	.	0.947	0.679	1	1	0.38	0	0	18000.03	165	3.5	7.9271	2	46	83	53	16	103	36	21	15	0.744186047	.	.	.	1	1	1	0	0	0	0	0	0.12	0.13	0
EGR46069.1	-0.32169473	-0.341351	5.550649	.	.	.	.	.	0	.	0	.	0	.	0	0.018	1	1	0.61	0	0	16495.38	168	-5.5	4.413	0	85	119	64	13	99	26	11	15	0.491525424	0	0	0	1	1	1	1	1	1	0	0	0.29	10.29	0
EGR46779.1	-0.32720155	-5.31455	-0.50655	.	.	.	unaffected_pathogenicity,reduced_virulence	PHI:8017,PHI:1174,PHI:1170	0	.	0	.	0	.	0	0.032	0	0	0.05	0	0	117270.73	1091	46	10.1698	10	401	637	298	85	551	272	168	104	0.523489933	.	.	.	0	0	0	0	0	0	0	0	0	0	0
EGR49300.1	-0.3279011	-0.177736	5.642264	.	.	.	.	.	0	.	0	.	0	GH37,GH63,GH142	0	0.03	1	1	0.1	0	0	92205.06	815	-27.5	4.8441	5	233	389	205	119	431	223	104	119	1.017751479	1	0	0	1	1	1	1	1	1	0	0	2.68	2.68	0
EGR48641.1	-0.32855898	-6.434331	-0.506331	.	.	.	.	.	0	.	0	.	0	.	0	0.012	0	0	0.03	0	0	61820.65	572	4	9.1109	1	211	322	128	31	272	193	99	94	0.411458333	.	.	.	0	0	0	0	0	0	0	0	0	0	0
EGR49324.1	-0.341286	-0.7090415	5.2249585	.	.	.	.	.	0	.	0	.	0	.	0	0.011	1	1	0.48	0	0	52958.3	499	-13	4.7729	10	184	310	136	55	296	93	43	50	0.586666667	0	0	0	1	1	0	1	0	1	0	0	1.4	1.49	0
EGR52806.1	-0.3444123	-2.967221	-0.501221	.	.	.	.	.	0	.	0	.	0	.	0.37	0.219	0	0	0.12	0	0	28224.1	261	-7.5	4.8644	4	80	147	93	27	156	66	31	35	0.583333333	.	.	.	0	0	0	0	0	0	0	0	0.02	0.18	0
EGR45496.1	-0.34828955	-2.783366	-6.677366	.	.	.	.	.	0	.	0	.	0	.	0.873	0.776	0	0	0.46	0	1	17106.26	156	0.5	6.5755	3	43	86	40	23	92	31	18	13	0.738095238	.	.	.	0	0	0	0	0	0	2	2	39.19	39.19	0
EGR45394.1	-0.35370183	-0.3419005	5.2320995	.	.	.	.	.	0	.	0	.	0	.	0	0.071	1	1	0.67	0	0	11860.65	120	5.5	10.3898	0	64	87	48	7	68	11	9	2	0.428571429	0	0	0	1	1	1	1	1	1	0	0	0.7	5.11	0
EGR45559.1	-0.357695	-2.301197	-0.505197	.	.	.	unaffected_pathogenicity,reduced_virulence	PHI:2255,PHI:9524,PHI:881,PHI:3277,PHI:2256,PHI:9519,PHI:6517,PHI:587	0	.	0	.	0	.	0.06	0.474	0	0	0.47	0	0	38395.31	363	4	7.3422	9	125	216	125	33	225	78	43	35	0.762886598	.	.	.	0	0	0	0	0	0	0	0	0.25	2.41	0
EGR47225.1	-0.36020038	0.422438	-0.507562	.	.	.	unaffected_pathogenicity,lethal,increased_virulence_(hypervirulence),loss_of_pathogenicity,reduced_virulence	PHI:59,PHI:7696,PHI:8929,PHI:4077,PHI:7485,PHI:3866,PHI:5271,PHI:2837,PHI:6956,PHI:2844,PHI:5272,PHI:2269,PHI:3301,PHI:6957,PHI:685,PHI:9460,PHI:2312,PHI:5440,PHI:2835,PHI:2022,PHI:2247,PHI:784,PHI:7511,PHI:2802,PHI:8927	0	.	0	.	0	.	0.624	0.531	0	0	0.09	0	0	28917.12	265	0	6.4974	1	84	139	97	24	150	58	31	27	0.754098361	.	.	.	0	0	0	0	0	0	0	0	0.18	0.32	0
EGR46208.1	-0.36081284	-0.1450515	5.5009485	.	.	.	.	.	0	.	0	.	0	.	0	0.059	1	1	0.41	0	0	48717.39	429	-2	6.2308	0	108	219	125	69	251	88	46	42	1.129032258	0	0	0	1	0	1	1	1	1	0	0	3.29	3.34	0
EGR44239.1	-0.36162645	-1.0946045	4.6713955	.	.	.	.	.	0	.	0	.	0	.	0	0.039	1	1	0.44	0	0	38603.07	366	-12	4.6139	10	149	224	117	26	198	74	33	41	0.559139785	0	0	0	1	1	0	1	0	1	0	0	0.64	0.64	0
EGR47452.1	-0.3643804	-0.531051	5.408949	.	.	.	unaffected_pathogenicity	PHI:2488,PHI:2510	0	.	0	.	0	GH47	0	0.01	1	1	0.03	0	0	118809.95	1070	-6	6.2187	10	320	571	300	134	601	265	138	127	0.735632184	1	0	0	1	0	1	1	1	1	0	0	0.45	0.51	0
EGR47245.1	-0.3647241	-0.364503	0.481497	.	.	.	.	.	0	.	0	.	0	.	0.427	0.432	0	0	0.41	0	0	7611.49	67	1.5	7.8294	2	24	36	19	8	35	16	9	7	0.764705882	.	.	.	0	0	0	0	0	0	0	0	0.01	0.01	0
EGR49280.1	-0.36623842	6.951882	3.951882	.	.	.	.	.	0	.	0	.	0	.	0.826	0.674	1	1	0.22	0	0	14849.68	133	-3	4.9684	3	44	69	31	16	70	38	18	20	0.862068966	.	.	.	1	1	0	0	0	1	0	0	0.14	0.14	0
EGR49857.1	-0.36956263	-0.5962485	5.1457515	.	.	.	.	.	0	.	0	.	0	.	0	0.043	1	1	0.05	0	0	37738.47	323	4	6.9274	7	66	134	90	47	173	96	54	42	1.346153846	1	0	0	1	1	1	1	1	1	0	0	0.35	0.35	0
EGR50905.1	-0.3708851	-4.911601	-0.331601	.	.	.	reduced_virulence	PHI:6501	0	.	0	.	0	GH5,GH1	0	0.07	0	0	0.38	0	0	52240.56	466	-7	5.2112	5	140	249	122	72	267	117	57	60	1.044247788	.	.	.	0	0	0	0	0	0	0	0	0	0	0
EGR52372.1	-0.37141925	-4.948102	-0.286102	.	.	.	.	.	0	.	0	.	0	.	0	0.223	0	0	0.41	0	0	46103.75	417	-2	6.2845	16	151	238	103	52	215	92	49	43	0.890243902	.	.	.	0	0	0	0	0	0	0	0	0	0.06	0
EGR49448.1	-0.37498373	5.355954	3.213954	.	.	.	unaffected_pathogenicity,lethal,increased_virulence_(hypervirulence),loss_of_pathogenicity,reduced_virulence	PHI:59,PHI:7696,PHI:8929,PHI:4077,PHI:7485,PHI:3866,PHI:5271,PHI:2837,PHI:6956,PHI:2844,PHI:5272,PHI:3301,PHI:6957,PHI:5440,PHI:2312,PHI:9460,PHI:2835,PHI:2247,PHI:7511,PHI:2802,PHI:8927	0	.	0	.	0	.	0.832	0.525	1	1	0.34	0	0	29436.81	273	0.5	7.0247	0	85	151	99	21	158	65	33	32	0.865671642	.	.	.	0	1	1	0	0	0	0	0	0.08	0.1	0
EGR47605.1	-0.37618914	1.58503	4.96303	.	.	.	.	.	0	.	0	.	0	.	0.22	0.217	1	1	0.13	0	0	25625.52	229	16.5	10.8036	4	76	109	70	22	130	56	37	19	0.543859649	1	1	1	1	1	1	1	0	1	0	0	11.66	11.83	0
EGR44047.1	-0.38067502	5.608963	5.134963	.	.	.	.	.	0	.	0	.	0	.	0.985	0.094	1	1	0.62	0	0	6124.16	64	-1	4.4511	1	33	47	37	3	47	7	3	4	0.291666667	.	.	.	1	1	1	0	1	1	0	0	12.12	12.12	0
EGR52705.1	-0.3811013	2.3111895	-0.5028105	.	.	.	unaffected_pathogenicity,lethal,increased_virulence_(hypervirulence),loss_of_pathogenicity,reduced_virulence	PHI:59,PHI:7696,PHI:8929,PHI:4077,PHI:7485,PHI:3866,PHI:5271,PHI:2837,PHI:2844,PHI:6956,PHI:5272,PHI:3301,PHI:6957,PHI:685,PHI:2312,PHI:2802,PHI:9460,PHI:5440,PHI:2022,PHI:2836,PHI:2247,PHI:784,PHI:2269,PHI:8927	0	.	0	.	0	.	0.885	0.584	0	0	0.23	0	0	29711.95	276	-1.5	6.0243	2	87	157	90	29	166	59	30	29	0.867647059	.	.	.	0	0	0	0	0	0	0	0	1.05	1.2	0
EGR50489.1	-0.38904437	-1.388601	-0.504601	.	.	.	reduced_virulence	PHI:4992,PHI:7867	0	.	0	.	0	.	0.511	0.175	0	0	0.04	0	0	25788.52	238	-10	4.5452	2	71	128	82	18	136	60	26	34	0.735849057	.	.	.	0	0	0	0	0	0	0	0	0	0.1	0
EGR45682.1	-0.39268672	-3.612618	0.053382	.	.	.	.	.	0	.	0	.	0	.	0.297	0.092	0	0	0.24	0	0	12582.79	118	-8.5	4.2675	0	41	70	40	9	64	33	13	20	0.441176471	.	.	.	0	0	0	0	0	0	0	0	0	0	0
EGR44214.1	-0.3927158	-1.714965	3.231035	.	.	.	unaffected_pathogenicity,reduced_virulence	PHI:7565,PHI:3601,PHI:9057,PHI:2843,PHI:228,PHI:3600,PHI:7231,PHI:7259,PHI:105	0	.	0	.	0	.	0	0.009	1	1	0.61	1	0	70005.26	648	-15.5	4.5553	9	218	395	180	67	369	120	53	67	0.901234568	0	0	0	1	1	1	1	1	1	1	0	7.98	19.9	0
EGR49120.1	-0.39340925	5.416049	0.316049	.	.	.	.	.	0	.	0	.	0	.	1	0.85	0	0	0.76	0	0	11349.58	112	2.5	7.5334	16	67	85	25	4	58	23	13	10	0.428571429	.	.	.	0	0	0	0	0	0	0	0	0	0	0
EGR47304.1	-0.394384	-3.7574605	-0.5094605	.	.	.	unaffected_pathogenicity,reduced_virulence	PHI:2255,PHI:5034,PHI:3277,PHI:2256,PHI:6517,PHI:9519,PHI:587	0	.	0	.	0	.	0.001	0.291	0	0	0.15	0	0	39885.98	377	-2	6.1709	12	134	219	133	31	230	83	43	40	0.767676768	.	.	.	0	0	0	0	0	0	0	0	0	1.41	0
EGR51772.1	-0.3948544	4.2968335	4.9368335	.	.	.	loss_of_pathogenicity	PHI:6827	0	.	0	.	0	.	0	0.06	1	1	0.01	0	0	43486.92	388	-12.5	4.7932	4	117	198	118	47	204	106	49	57	1.166666667	0	0	0	1	1	1	1	1	1	0	0	0.41	1.81	0
EGR44510.1	-0.39744654	-0.1690405	4.7709595	.	.	.	reduced_virulence	PHI:2357	0	.	0	.	0	.	0	0.01	1	1	0.13	0	0	57141.74	508	19	9.5281	9	147	255	148	59	274	122	73	49	1.177777778	1	0	1	1	0	1	1	1	1	0	0	1.99	2.33	0
EGR45204.1	-0.39865333	1.757898	-0.504102	.	.	.	.	.	0	.	0	.	0	.	0.664	0.713	0	0	0.22	0	0	22663.56	212	-2	5.9213	3	78	120	50	19	118	47	24	23	0.807017544	.	.	.	0	0	0	0	0	0	0	0	0.03	0.04	0
EGR51079.1	-0.40098232	-5.2821595	-0.2361595	.	.	.	.	.	0	.	0	.	0	.	0	0.159	0	0	0.43	0	0	42215.13	395	-1	6.3958	5	154	232	122	50	229	85	46	39	0.442477876	.	.	.	0	0	0	0	0	0	0	0	0.01	0.01	0
EGR46073.1	-0.40726396	-5.4405355	-0.5005355	.	.	.	reduced_virulence	PHI:9126	0	.	0	.	0	AA3_3,AA3_1,AA3,AA3_2	0	0.01	0	0	0.1	0	0	64612.59	586	-8.5	5.5969	8	164	317	177	67	338	158	79	79	0.948148148	.	.	.	0	0	0	0	0	0	0	0	0.18	0.18	0
EGR45530.1	-0.40726396	-5.4171855	-0.5011855	.	.	.	unaffected_pathogenicity,reduced_virulence	PHI:9324	0	.	0	.	0	.	0	0.014	0	0	0.04	0	0	59811.99	549	-5	5.7088	7	171	295	166	55	310	146	73	73	0.953488372	.	.	.	0	0	0	0	0	0	0	0	0	0	0
EGR45389.1	-0.40763226	-5.126046	-6.502046	.	.	.	unaffected_pathogenicity,increased_virulence_(hypervirulence),loss_of_pathogenicity,reduced_virulence	PHI:160,PHI:9043,PHI:3019,PHI:9072,PHI:4232,PHI:725,PHI:2259,PHI:3657,PHI:2261,PHI:8603,PHI:2923,PHI:6610,PHI:2935,PHI:3607,PHI:4836,PHI:3291,PHI:12,PHI:4837,PHI:9265,PHI:3659,PHI:6991,PHI:3274,PHI:416,PHI:2049,PHI:7916,PHI:2511,PHI:1007,PHI:5585,PHI:2934,PHI:1008,PHI:8561,PHI:4217,PHI:726,PHI:718,PHI:1009,PHI:9092,PHI:728,PHI:7334,PHI:5563,PHI:7486,PHI:4234,PHI:729,PHI:4108,PHI:9042	0	.	0	.	0	.	0.154	0.242	0	0	0.03	0	1	2299795.03	20873	-450	5.0047	288	6466	11096	6789	2099	11391	4804	2295	2509	0.956669912	.	.	.	0	0	0	0	0	0	7	0	0.38	1.43	0
EGR49922.1	-0.40959477	-4.9088105	-0.5048105	.	.	.	.	.	0	.	0	.	0	.	0.001	0.265	0	0	0.15	0	0	37711.66	346	-4.5	5.7717	6	121	191	99	41	197	91	46	45	0.75862069	.	.	.	0	0	0	0	0	0	0	0	0	0	0
EGR44915.1	-0.41078508	0.536185	4.006185	.	.	.	unaffected_pathogenicity,reduced_virulence	PHI:8939	0	.	0	.	0	.	0	0.255	1	1	0.41	0	0	41943.36	386	10.5	9.4304	2	124	205	121	37	214	83	49	34	1.083333333	0	0	0	0	0	0	1	1	1	0	0	0.99	1.12	0
EGR49172.1	-0.41109198	-3.442851	2.539149	.	.	.	.	.	0	.	0	.	0	.	0	0.003	1	1	0.69	1	0	21782.19	221	-10	3.834	2	122	162	79	12	123	19	5	14	0.353846154	0	0	0	1	1	1	1	1	1	1	1	0.11	21.74	0
EGR45437.1	-0.41109198	-1.03655	4.93945	.	.	.	.	.	0	.	0	.	0	.	0	0.004	1	1	0.73	0	0	16972.86	178	-3	4.2447	0	112	137	64	2	90	11	4	7	0.31372549	0	0	0	1	1	1	1	1	1	0	0	0.37	1.02	0
EGR51169.1	-0.41645086	-1.430501	-0.490501	.	.	.	unaffected_pathogenicity,effector_(plant_avirulence_determinant)	PHI:7378,PHI:8935,PHI:7320	0	.	1	PF01476	1	CBM18,GH18,CBM50	0	0.01	0	0	0.33	0	0	89114.54	820	4	6.7556	31	298	481	217	94	449	186	101	85	0.862433862	.	.	.	0	0	0	0	0	0	0	0	0	0.12	0
EGR44596.1	-0.41698107	-2.2728065	-0.4288065	.	.	.	unaffected_pathogenicity,reduced_virulence	PHI:5034,PHI:9519,PHI:6517,PHI:587	0	.	0	.	0	.	0.095	0.431	0	0	0.25	0	0	34825.92	326	-2.5	5.912	1	104	184	115	31	191	77	39	38	1	.	.	.	0	0	0	0	0	0	0	0	0	3.65	0
EGR49670.1	-0.4239778	-1.414397	-0.496397	.	.	.	.	.	0	.	0	.	0	.	0.479	0.368	0	0	0.2	0	0	32378.12	305	-5.5	5.1714	5	101	176	99	23	175	70	34	36	0.7	.	.	.	0	0	0	0	0	0	0	0	0.05	0.05	0
EGR50484.1	-0.4239778	-6.124439	-0.370439	.	.	.	.	.	0	.	0	.	0	.	0	0.041	0	0	0.03	0	0	36685.09	343	-15	4.5142	5	121	194	104	27	195	90	39	51	0.43956044	.	.	.	0	0	0	0	0	0	0	0	0	0.01	0
EGR46804.1	-0.4239778	-3.4875925	-0.4795925	.	.	.	reduced_virulence	PHI:2084	0	.	0	.	0	.	0	0.332	0	0	0.34	0	0	38851.28	367	5	7.9729	6	142	207	120	33	213	72	40	32	0.78125	.	.	.	0	0	0	0	0	0	0	0	0.1	0.11	0
EGR44075.1	-0.425447	5.2635215	4.7535215	.	.	.	.	.	0	.	0	.	0	.	0.996	0.089	1	1	0.44	0	0	6544.62	63	-5	3.8119	0	24	35	37	3	44	9	2	7	0.761904762	.	.	.	1	0	1	0	1	0	0	0	1.14	1.14	0
EGR45733.1	-0.42897305	12.870444	3.856444	.	.	.	.	.	1	MoBas2	0	.	0	.	1	0.669	1	1	0.86	0	0	5142.73	55	0	5.7971	6	33	41	15	3	38	4	2	2	0.52173913	.	.	.	0	0	0	0	0	0	0	0	0.1	0.1	0
EGR49124.1	-0.42943436	3.6285285	2.7045285	.	.	.	.	.	0	.	0	.	0	.	0.55	0.604	1	1	0.25	0	0	26588.39	240	3.5	7.8137	3	77	133	78	25	130	54	30	24	1	.	.	.	1	0	0	0	0	0	0	0	0.38	0.38	0
EGR47109.1	-0.4314258	-1.102998	4.747002	.	.	.	.	.	0	.	0	.	0	.	0	0.025	1	1	0	0	0	56450.42	506	-32	4.4508	9	141	252	129	46	244	156	66	90	0.76635514	1	0	0	1	1	1	1	0	1	0	0	0	0	0
EGR44358.1	-0.43472612	-2.8973675	2.8026325	.	.	.	.	.	0	.	0	.	0	.	0	0.05	1	1	0.69	1	0	30354.2	282	-6	4.6635	4	111	178	75	29	150	55	25	30	0.815384615	0	0	0	1	1	1	1	1	1	1	1	1.46	23.98	0
EGR49498.1	-0.4352698	3.9224405	4.8684405	.	.	.	unaffected_pathogenicity,loss_of_pathogenicity,reduced_virulence	PHI:7934,PHI:480,PHI:6792,PHI:6794,PHI:6788,PHI:6812,PHI:72,PHI:6815,PHI:6809,PHI:6791,PHI:697,PHI:7933,PHI:126,PHI:17,PHI:7935,PHI:73,PHI:9401,PHI:6811,PHI:7925,PHI:6793,PHI:125,PHI:6785,PHI:6783,PHI:9402,PHI:7930,PHI:127,PHI:6784,PHI:6790,PHI:68,PHI:6814,PHI:6816,PHI:6808,PHI:7929,PHI:9400,PHI:7932,PHI:6813,PHI:7928,PHI:6807,PHI:6786,PHI:6787,PHI:6789,PHI:7926	0	.	0	.	0	.	0	0.009	1	1	0.82	0	0	78165.35	761	-18.5	4.5045	11	330	529	229	67	443	108	47	61	0.572649573	0	0	0	1	0	1	1	1	1	0	0	0.05	1.43	0
EGR44768.1	-0.4384157	-0.882955	5.057045	.	.	.	.	.	0	.	0	.	0	.	0	0.01	1	1	0.64	0	0	28661.21	281	-16.5	3.8624	2	145	211	78	20	145	38	11	27	0.361445783	0	0	0	1	1	1	1	1	1	0	0	0.22	0.23	0
EGR49752.1	-0.4465723	4.540109	-0.571891	.	.	.	.	.	0	.	0	.	0	.	0.935	0.917	0	0	0.66	0	0	19229.68	173	3.5	7.8884	7	67	100	36	24	90	37	21	16	1.083333333	.	.	.	0	0	0	0	0	0	0	0	0.05	0.05	0
EGR48597.1	-0.44809398	-0.4415445	2.7564555	.	.	.	.	.	0	.	0	.	0	.	0.093	0.374	1	1	0.27	1	0	26566.62	239	-1.5	6.0012	4	71	120	80	36	152	47	24	23	0.888888889	0	0	0	1	1	1	1	1	1	1	1	0.01	22.53	0
EGR51432.1	-0.45131212	-2.957592	-4.271592	.	.	.	.	.	0	.	0	.	0	.	0.999	0.22	0	1	0.33	0	1	9008.87	84	1	7.9706	1	25	44	42	6	60	11	6	5	1.105263158	0	0	0	1	1	1	1	0	1	0	2	18.46	32.74	0.9
EGR46288.1	-0.45562607	-1.056963	-0.500963	.	.	.	unaffected_pathogenicity,loss_of_pathogenicity,reduced_virulence	PHI:3914,PHI:9180,PHI:7520,PHI:2145,PHI:7788,PHI:7787	0	.	0	.	0	.	0	0.074	0	0	0.35	0	0	53315.59	495	-4	5.7053	6	168	272	155	56	285	114	57	57	1.048780488	.	.	.	0	0	0	0	0	0	0	0	0	0.08	0
EGR51363.1	-0.45600516	0.5853465	-0.5026535	.	.	.	unaffected_pathogenicity,loss_of_pathogenicity,reduced_virulence	PHI:9319,PHI:8963,PHI:415,PHI:9354,PHI:504,PHI:9353,PHI:8862	0	.	0	.	0	.	0	0.348	0	0	0.28	0	0	40834.99	370	-3	5.7087	5	104	196	103	41	222	92	46	46	0.933333333	.	.	.	0	0	0	0	0	0	0	0	0	0.04	0
EGR44961.1	-0.46046677	-2.254758	2.241242	.	.	.	unaffected_pathogenicity,reduced_virulence	PHI:392,PHI:3095,PHI:3453,PHI:104,PHI:3096,PHI:3097	0	.	0	.	0	GT15	0	0.084	1	1	0.17	1	0	46244.97	394	-2.5	6.2268	9	96	192	87	78	213	113	59	54	1.418918919	0	0	0	1	1	1	1	0	0	1	1	17.84	17.84	1
EGR44869.1	-0.4605491	0.19489	0.22889	.	.	.	unaffected_pathogenicity,loss_of_pathogenicity	PHI:2166,PHI:4639,PHI:6390,PHI:3972,PHI:6391	0	.	1	PF00187	0	CBM18,CE4	0	0.161	0	0	0.37	0	0	40587.97	363	-20.5	4.4533	18	123	200	79	54	197	101	43	58	0.9125	.	.	.	0	0	0	0	0	0	0	0	0	0.28	0
EGR51870.1	-0.46119502	-5.0557035	0.2482965	.	.	.	.	.	0	.	0	.	0	.	0	0.116	0	0	0.86	0	0	14246.13	136	2.5	8.1094	4	62	96	41	15	81	15	9	6	0.634146341	.	.	.	0	0	0	0	0	0	0	0	0.01	0.02	0
EGR49952.1	-0.46372682	0.7725	-0.5015	.	.	.	unaffected_pathogenicity,increased_virulence_(hypervirulence),reduced_virulence	PHI:881,PHI:9524,PHI:5034,PHI:668,PHI:2256,PHI:7708,PHI:6517	0	.	0	.	0	.	0.003	0.376	0	0	0.26	0	0	37160.41	345	-5	5.5585	6	113	192	103	37	207	76	38	38	0.791208791	.	.	.	0	0	0	0	0	0	0	0	0	0.17	0
EGR49641.1	-0.46510017	-4.7611245	-0.5071245	.	.	.	.	.	0	.	0	.	0	.	0.026	0.265	0	0	0.03	0	0	37019.27	346	0	6.5038	3	115	188	118	18	191	92	48	44	0.532608696	.	.	.	0	0	0	0	0	0	0	0	0.21	0.21	0
EGR46181.1	-0.46685162	4.5012355	-0.5027645	.	.	.	.	.	0	.	0	.	0	.	0.967	0.867	0	0	0.6	0	0	12993.77	121	3.5	8.036	5	43	71	34	10	62	25	15	10	1.04	.	.	.	0	0	0	0	0	0	0	0	0.01	0.01	0
EGR44681.1	-0.46809223	-5.73516	-0.49116	.	.	.	.	.	0	.	0	.	0	.	0	0.126	0	0	0.07	0	0	35620.92	320	-9.5	4.8492	1	95	168	97	39	165	77	36	41	1.033333333	.	.	.	0	0	0	0	0	0	0	0	0.07	0.07	0
EGR52579.1	-0.47485808	2.7180205	4.0500205	.	.	.	.	.	0	.	0	.	0	.	0.591	0.187	1	1	0	0	0	29836.75	270	3.5	9.299	0	90	134	91	15	132	81	43	38	0.615384615	.	.	.	1	1	1	0	1	1	0	0	9.08	9.08	0
EGR47395.1	-0.4763867	-0.0872805	5.4987195	.	.	.	.	.	0	.	0	.	0	.	0	0.069	1	1	0.13	0	0	72759.22	668	7	7.306	13	221	384	190	72	374	169	92	77	0.676136364	1	0	0	1	1	1	1	1	1	0	0	0.57	0.58	0
EGR50951.1	-0.4807223	4.496284	-0.519716	.	.	.	.	.	0	.	0	.	0	.	0.999	0.837	0	0	0.31	0	0	15987.71	148	1.5	8.324	0	51	85	31	19	90	32	17	15	0.592592593	.	.	.	0	0	0	0	0	0	0	0	0	0	0
EGR44455.1	-0.48091337	-3.2381115	-0.2021115	.	.	.	.	.	0	.	0	.	0	.	0.013	0.481	0	0	0.04	0	0	38119.28	347	2	6.8606	13	116	183	103	33	194	88	47	41	0.707317073	.	.	.	0	0	0	0	0	0	0	0	1.64	12.38	0
EGR47446.1	-0.4824026	3.9505565	-0.7474435	.	.	.	unaffected_pathogenicity,lethal,increased_virulence_(hypervirulence),loss_of_pathogenicity,reduced_virulence	PHI:339,PHI:3279,PHI:787,PHI:1119,PHI:182,PHI:507,PHI:2054,PHI:8035,PHI:4736,PHI:3833,PHI:780,PHI:2052,PHI:1036,PHI:808,PHI:270,PHI:3478,PHI:317,PHI:269,PHI:3280,PHI:3623,PHI:7010,PHI:62,PHI:4990,PHI:6950,PHI:1061,PHI:7134,PHI:8036,PHI:861,PHI:3832,PHI:449,PHI:7009,PHI:7011,PHI:471,PHI:7133,PHI:3831,PHI:6703,PHI:8752	0	.	0	.	0	.	0.956	0.827	0	0	0.17	0	0	23996.21	220	3.5	8.6715	3	74	120	73	18	118	52	28	24	0.927272727	.	.	.	0	0	0	0	0	0	0	0	0.04	0.05	0
EGR46140.1	-0.4836736	4.5602415	-0.5097585	.	.	.	.	.	0	.	0	.	0	.	0.963	0.882	0	0	0.43	0	0	23039.15	212	1.5	6.9491	4	77	114	64	24	121	52	28	24	0.921568627	.	.	.	0	0	0	0	0	0	0	0	0.1	0.11	0
EGR45759.1	-0.48598847	-0.828258	-0.266258	.	.	.	loss_of_pathogenicity,reduced_virulence	PHI:6111,PHI:334,PHI:772,PHI:311,PHI:2310,PHI:1015,PHI:65,PHI:797,PHI:4677,PHI:3514,PHI:316,PHI:2155,PHI:4182,PHI:4606,PHI:300,PHI:2826	0	.	0	.	0	.	0	0.073	0	0	0.8	0	0	31028.8	289	-4.5	5.2968	7	115	184	81	32	158	63	31	32	0.720588235	.	.	.	0	0	0	0	0	0	0	0	0	0.01	0
EGR46106.1	-0.48646322	-2.399751	-0.503751	.	.	.	.	.	0	.	0	.	0	.	0.55	0.134	0	0	0.28	0	0	20778.89	197	6	9.8371	0	81	123	48	14	88	51	30	21	0.578947368	.	.	.	0	0	0	0	0	0	0	0	0	0	0
EGR45741.1	-0.48979163	0.637278	-2.506722	.	.	.	.	.	0	.	0	.	0	.	0.843	0.681	0	0	0.32	1	0	26347.9	242	-3	5.3246	0	75	136	85	22	130	53	26	27	1.117647059	.	.	.	0	0	0	0	0	0	0	1	16.26	16.47	0
EGR50708.1	-0.4915611	-2.394714	2.537286	.	.	.	.	.	0	.	0	.	0	.	0.011	0.167	1	1	0.28	1	0	29606.71	268	-0.5	6.4016	2	79	143	84	28	139	46	25	21	0.941176471	0	1	0	1	1	1	1	1	1	1	1	14.71	35.48	0
EGR51243.1	-0.49188492	-6.1293515	-0.5073515	.	.	.	.	.	0	.	0	.	0	.	0	0.063	0	0	0.03	0	0	41162.92	378	-9	5.162	3	115	201	118	40	219	101	49	52	0.74	.	.	.	0	0	0	0	0	0	0	0	0.04	0.63	0
EGR47501.1	-0.4930132	1.091133	-0.144867	.	.	.	.	.	0	.	0	.	0	.	0.381	0.825	0	0	0.26	0	0	15464.67	138	11	11.435	1	50	67	35	17	73	31	22	9	0.735294118	.	.	.	0	0	0	0	0	0	0	0	7.88	7.89	0
EGR46989.1	-0.49723807	-4.544873	-0.488873	.	.	.	unaffected_pathogenicity	PHI:143	0	.	0	.	0	.	0.001	0.323	0	0	0.08	0	0	36522.53	334	-4.5	5.7522	9	114	184	98	35	188	75	38	37	0.763157895	.	.	.	0	0	0	0	0	0	0	0	0.01	0.02	0
EGR49010.1	-0.4981365	3.4971285	-0.4808715	.	.	.	.	.	0	.	0	.	0	.	0.92	0.743	0	0	0.43	0	0	31994.44	293	0	6.4746	16	97	164	81	36	172	70	37	33	1.028169014	.	.	.	0	0	0	0	0	0	0	0	0.01	0.27	0
EGR47551.1	-0.5020414	-2.196529	3.737471	.	.	.	.	.	0	.	0	.	0	.	0	0.011	1	1	0.11	0	0	66818.75	641	-8	5.3771	3	248	375	236	42	361	136	67	69	0.636904762	.	.	.	1	0	1	0	0	1	0	0	0.05	0.33	0
EGR49418.1	-0.5026063	1.5747385	-0.5372615	.	.	.	unaffected_pathogenicity,lethal,increased_virulence_(hypervirulence),loss_of_pathogenicity,reduced_virulence	PHI:59,PHI:7696,PHI:8929,PHI:4077,PHI:7485,PHI:3866,PHI:5271,PHI:2837,PHI:7915,PHI:2844,PHI:6956,PHI:5272,PHI:3301,PHI:6957,PHI:685,PHI:2312,PHI:2802,PHI:5440,PHI:9460,PHI:2022,PHI:2836,PHI:2247,PHI:784,PHI:7511,PHI:2269,PHI:8927	0	.	0	.	0	.	0.774	0.578	0	0	0.27	0	0	29113.97	273	-1	6.2387	2	94	162	90	26	160	66	34	32	0.716216216	.	.	.	0	0	0	0	0	0	0	0	0.05	0.13	0
EGR51203.1	-0.50717276	4.334122	-0.507878	.	.	.	.	.	0	.	0	.	0	.	0.985	0.822	0	0	0.61	0	0	13543.68	125	-1	5.7013	4	43	68	40	11	71	28	14	14	1.103448276	.	.	.	0	0	0	0	0	0	0	0	0	0.01	0
EGR46417.1	-0.5093349	2.0795115	2.9355115	.	.	.	unaffected_pathogenicity,loss_of_pathogenicity,reduced_virulence	PHI:6715,PHI:33,PHI:6711,PHI:6713,PHI:522,PHI:434,PHI:6714,PHI:6530,PHI:2808,PHI:6712	0	.	0	.	0	GH158,CBM43,GH72	0	0.024	1	1	0.79	1	0	57330.08	540	-15.5	4.461	14	212	336	161	58	307	102	44	58	0.963235294	0	0	0	1	1	1	1	1	1	1	0	1.09	13.28	0
EGR47585.1	-0.5153692	-10.4665385	-0.5265385	.	.	.	lethal,reduced_virulence	PHI:3145,PHI:4555,PHI:194,PHI:7264,PHI:1829	0	.	0	.	0	.	0	0.01	0	0	0.33	0	0	89703.95	835	-7.5	5.9455	14	280	480	263	72	473	200	102	98	0.730392157	.	.	.	0	0	0	0	0	0	0	0	0	1.66	0
EGR47568.1	-0.5153692	-1.32229	-0.52629	.	.	.	unaffected_pathogenicity,reduced_virulence,loss_of_pathogenicity	PHI:9180,PHI:7520,PHI:2145,PHI:7787,PHI:7788,PHI:3914	0	.	0	.	0	.	0	0.034	0	0	0.21	0	0	51249.21	483	-3	6.1512	4	172	286	179	47	286	114	59	55	0.661870504	.	.	.	0	0	0	0	0	0	0	0	0	0.01	0
EGR47882.1	-0.5153692	-3.0081535	2.9318465	.	.	.	.	.	0	.	0	.	0	.	0	0.01	1	1	0.21	0	0	66759.37	641	-1.5	6.333	2	229	389	226	34	375	151	78	73	0.516483516	.	.	.	0	0	0	0	0	1	0	0	0	0.41	0
EGR48255.1	-0.51815504	-0.2265325	5.7134675	.	.	.	.	.	0	.	0	.	0	.	0	0.01	1	1	0.07	0	0	58655.4	529	-8	5.9521	9	170	258	160	74	290	137	71	66	0.889830508	0	0	0	1	1	1	1	1	1	0	0	0.06	0.13	0
EGR52094.1	-0.5229262	-6.2418615	-0.5058615	.	.	.	unaffected_pathogenicity	PHI:9323,PHI:6555	0	.	0	.	0	.	0	0.044	0	0	0.04	0	0	168289.05	1531	-12.5	5.8525	12	476	808	476	157	820	389	196	193	0.976539589	.	.	.	0	0	0	0	0	0	0	0	0.03	0.28	0
EGR45698.1	-0.5254283	-6.43715	-0.50915	.	.	.	.	.	0	.	0	.	0	.	0	0.012	0	0	0.11	0	0	66139.55	611	17.5	10.3057	0	235	346	135	31	270	167	94	73	0.576388889	.	.	.	0	0	0	0	0	0	0	0	0	0	0
EGR48660.1	-0.5317666	2.9424805	-0.5015195	.	.	.	.	.	0	.	0	.	0	.	0.994	0.58	0	0	0.41	0	0	15767.1	149	13	11.3809	1	57	87	45	7	81	42	28	14	0.608695652	.	.	.	0	0	0	0	0	0	0	0	0.02	0.02	0
EGR48528.1	-0.533927	1.233824	-0.490176	.	.	.	unaffected_pathogenicity,increased_virulence_(hypervirulence),reduced_virulence	PHI:881,PHI:5034,PHI:9524,PHI:4903,PHI:3277,PHI:668,PHI:7708,PHI:6517	0	.	0	.	0	.	0.003	0.451	0	0	0.26	0	0	39133.34	360	0	6.4894	11	127	196	97	46	211	89	47	42	0.855555556	.	.	.	0	0	0	0	0	0	0	0	0	0.75	0
EGR50735.1	-0.5353867	-6.404438	-0.500438	.	.	.	.	.	0	.	0	.	0	.	0	0.016	0	0	0.49	0	0	59995.69	553	-6	5.6393	5	179	299	156	67	303	132	66	66	1.25	.	.	.	0	0	0	0	0	0	0	0	0.04	0.1	0
EGR45007.1	-0.5363022	-1.378974	4.567026	.	.	.	.	.	0	.	0	.	0	GH158,GH2	0	0.009	1	1	0.42	0	0	104779.02	938	-38.5	4.4125	5	279	519	261	138	523	181	76	105	1.113989637	0	0	0	1	0	0	1	0	1	0	0	0.13	0.18	0
EGR51195.1	-0.53789884	0.1048555	-0.5011445	.	.	.	.	.	0	.	0	.	0	.	0.61	0.491	0	0	0.07	0	0	27185.2	251	-4	5.386	4	78	135	80	24	147	69	34	35	0.791044776	.	.	.	0	0	0	0	0	0	0	0	0	0.01	0
EGR48838.1	-0.538156	-0.874576	-0.500576	.	.	.	unaffected_pathogenicity,reduced_virulence	PHI:4139,PHI:2959	0	.	0	.	0	.	0.339	0.432	0	0	0.35	0	0	34391.78	330	-0.5	6.2878	0	103	192	125	22	206	75	38	37	0.848484848	.	.	.	0	0	0	0	0	0	0	0	0.07	0.14	0
EGR48057.1	-0.540247	-0.329553	-0.505553	.	.	.	unaffected_pathogenicity,loss_of_pathogenicity,reduced_virulence	PHI:9319,PHI:415,PHI:504,PHI:9354,PHI:8963,PHI:9353,PHI:8862	0	.	0	.	0	.	0.001	0.195	0	0	0.23	0	0	38675.23	367	-6.5	5.0315	4	128	204	127	22	215	90	43	47	0.71	.	.	.	0	0	0	0	0	0	0	0	0	0.1	0
EGR47896.1	-0.540247	4.3754475	-0.5065525	.	.	.	reduced_virulence	PHI:1097	0	.	0	.	0	.	0.918	0.729	0	0	0.09	0	0	22318.6	205	-0.5	6.2456	3	67	113	67	20	113	51	26	25	1.044444444	.	.	.	0	0	0	0	0	0	0	0	0.02	0.04	0
EGR51365.1	-0.5448133	0.734412	-3.045588	.	.	.	.	.	0	.	0	.	0	.	0.952	0.678	0	0	0.49	1	0	9764.28	89	6.5	10.5043	0	26	48	28	11	56	17	12	5	0.777777778	.	.	.	0	0	0	0	0	0	1	1	20.39	20.51	0
EGR44996.1	-0.5459225	-1.856844	2.559156	.	.	.	.	.	0	.	0	.	0	.	0.058	0.206	1	1	0.23	1	0	29616.56	272	-9.5	4.5384	4	88	149	90	25	149	64	28	36	0.967213115	0	0	0	1	1	1	1	1	1	1	1	0.61	23.05	0
EGR46433.1	-0.54684573	3.4810955	-0.4969045	.	.	.	.	.	0	.	0	.	0	.	1	0.663	0	0	0.46	0	0	13982.11	128	16	10.6777	8	46	72	38	7	65	41	30	11	0.303030303	.	.	.	0	0	0	0	0	0	0	0	0	0.04	0
EGR48822.1	-0.54698277	-5.967006	-0.507006	.	.	.	.	.	0	.	0	.	0	.	0	0.09	0	0	0.65	0	0	36645.12	362	23	10.9876	0	151	248	96	18	205	74	50	24	0.324675325	.	.	.	0	0	0	0	0	0	0	0	0	0.02	0
EGR46345.1	-0.5483101	-4.462663	-0.442663	.	.	.	.	.	0	.	0	.	0	.	0.099	0.231	0	0	0.08	0	0	29560.3	275	-12.5	4.5126	7	90	159	90	23	156	72	31	41	0.8125	.	.	.	0	0	0	0	0	0	0	0	0	0.08	0
EGR52799.1	-0.5489151	-1.628406	-0.506406	.	.	.	.	.	0	.	0	.	0	.	0.384	0.429	0	0	0.08	0	0	31825.92	298	8	9.7158	1	103	157	86	22	160	88	50	38	0.666666667	.	.	.	0	0	0	0	0	0	0	0	0	0	0
EGR49451.1	-0.5501275	3.714403	0.336403	.	.	.	.	.	0	.	0	.	0	.	0.978	0.585	1	1	0.48	1	0	15573.98	147	2	8.5145	0	51	82	59	12	93	29	16	13	0.619047619	.	.	.	0	1	0	0	0	0	1	0	7.58	7.59	0
EGR46744.1	-0.5513701	-5.776673	-0.508673	.	.	.	.	.	0	.	0	.	0	.	0.006	0.116	0	0	0.23	0	0	33804.39	315	-10	4.8011	7	113	168	112	34	193	78	36	42	0.677419355	.	.	.	0	0	0	0	0	0	0	0	0	0.01	0
EGR46269.1	-0.55229014	1.3616945	-0.5043055	.	.	.	.	.	0	.	0	.	0	.	0.907	0.404	0	0	0.6	0	0	12594.33	120	10	11.1	3	49	75	39	6	64	25	18	7	0.583333333	.	.	.	0	0	0	0	0	0	0	0	0	0	0
EGR52486.1	-0.55231625	-1.645797	-0.109797	.	.	.	.	.	0	.	0	.	0	.	0.1	0.644	0	0	0.47	0	0	33275.07	300	-1.5	6.2251	5	99	165	70	40	165	69	36	33	0.863013699	.	.	.	0	0	0	0	0	0	0	0	0	0.04	0
EGR49102.1	-0.5550687	2.5595785	-0.5484215	.	.	.	.	.	0	.	0	.	0	.	0.971	0.547	0	0	0.45	0	0	11783.24	113	-2	5.5444	2	48	64	36	8	63	26	13	13	0.4	.	.	.	0	0	0	0	0	0	0	0	0.09	0.09	0
EGR47594.1	-0.5560254	-10.3017505	-4.4997505	.	.	.	.	.	0	.	0	.	0	.	0	0.033	0	1	0.56	0	1	44210.97	423	13	8.6122	17	215	273	100	35	222	87	51	36	0.461538462	1	0	0	1	1	1	1	1	1	2	2	11.5	57.43	0
EGR49944.1	-0.55744183	-5.391459	-0.445459	.	.	.	reduced_virulence	PHI:8858	0	.	0	.	0	.	0	0.009	0	0	0.95	0	0	91921.12	872	-19	4.6556	7	331	564	263	97	512	132	60	72	0.831168831	.	.	.	0	0	0	0	0	0	0	0	0	0.49	0
EGR50202.1	-0.5577275	0.57775	-0.50825	.	.	.	.	.	0	.	0	.	0	.	0.964	0.217	0	0	0.07	0	0	22220.44	206	5	9.9095	0	73	118	46	7	88	78	42	36	0.587301587	.	.	.	0	0	0	0	0	0	0	0	0	0	0
EGR50497.1	-0.5581121	-3.427753	2.500247	.	.	.	.	.	0	.	0	.	0	.	0	0.012	1	1	0.58	1	0	48627.28	465	4	7.1307	15	194	309	116	29	235	87	48	39	0.584745763	0	0	0	1	1	1	1	1	1	1	1	12.82	35.73	0
EGR44506.1	-0.57174563	4.796892	-0.459108	.	.	.	.	.	0	.	0	.	0	.	0.993	0.883	0	0	0.48	0	0	12103.69	110	-1	6.0651	2	32	62	33	14	59	29	15	14	1.304347826	.	.	.	0	0	0	0	0	0	0	0	0	0	0
EGR49229.1	-0.5718891	-5.4200395	0.1899605	.	.	.	.	.	0	.	0	.	0	.	0	0.065	0	0	0.46	0	0	46321.15	421	-5	5.7348	7	129	245	122	65	263	91	46	45	0.762711864	.	.	.	0	0	0	0	0	0	0	0	0.05	0.27	0
EGR52174.1	-0.5729278	-0.8167625	5.1112375	.	.	.	.	.	0	.	0	.	0	GH5_4,GH5_11,GH5_20,GH5_8,GH5_16,GH5_46,GH5_22,GH5,GH5_26,GH5_54,GH5_5,GH5_1,GH5_51,GH5_24,GH5_28	0	0.012	1	1	0.1	0	0	46444.2	407	-1.5	6.1816	5	102	201	127	50	235	104	53	51	0.987804878	0	0	0	1	1	1	1	1	1	0	0	0.42	0.44	0
EGR47839.1	-0.57602805	0.7347435	4.2447435	.	.	.	.	.	0	.	0	.	0	.	0.022	0.393	1	1	0.16	0	0	35516.06	322	1.5	6.7148	5	110	177	98	46	181	67	37	30	0.861538462	.	.	.	1	1	1	0	0	1	0	0	0.61	0.75	0
EGR52201.1	-0.57713246	1.853997	2.673997	.	.	.	unaffected_pathogenicity,reduced_virulence,loss_of_pathogenicity	PHI:2114,PHI:2306,PHI:4926	0	.	0	.	0	.	0	0.03	1	1	0.22	1	0	61904.46	558	-29.5	4.5131	4	144	307	153	60	290	178	77	101	1.120300752	0	0	0	1	1	1	1	1	1	1	1	0.05	22.59	0
EGR45054.1	-0.57851774	-2.5989205	2.8850795	.	.	.	.	.	0	.	0	.	0	GH76	0	0.086	1	1	0.78	1	0	49728.62	461	-10.5	4.6139	8	175	278	118	58	271	78	35	43	0.7890625	0	0	0	1	1	1	1	1	1	1	1	0.21	20.59	0
EGR52835.1	-0.5792192	1.7767995	-0.5092005	.	.	.	.	.	0	.	0	.	0	.	0.976	0.405	0	0	0.3	0	0	16356.12	150	2.5	8.5658	0	49	86	29	11	63	56	30	26	0.945945946	.	.	.	0	0	0	0	0	0	0	0	0	0	0
EGR46746.1	-0.58344066	-6.3615435	-0.5055435	.	.	.	.	.	0	.	0	.	0	.	0	0.024	0	0	0.01	0	0	131439.34	1202	7.5	7.0258	2	396	674	316	92	586	307	164	143	0.561056106	.	.	.	0	0	0	0	0	0	0	0	0.01	0.01	0
EGR52268.1	-0.5898419	-10.1404	-0.5564	.	.	.	unaffected_pathogenicity,lethal	PHI:1584,PHI:1569	0	.	0	.	0	.	0	0.236	0	0	0.4	0	0	27660.84	254	36	11.5763	0	83	132	68	25	135	73	57	16	0.942028986	.	.	.	0	0	0	0	0	0	0	0	0	0.02	0
EGR44646.1	-0.5909552	7.3717275	2.4037275	.	.	.	.	.	0	.	0	.	0	.	0.985	0.843	1	1	0.41	0	0	22278.1	207	0	6.4915	0	69	122	67	30	127	46	24	22	0.9	.	.	.	1	0	0	0	0	0	0	0	3.34	3.37	0
EGR47602.1	-0.5995489	2.4372795	4.3992795	.	.	.	.	.	0	.	0	.	0	.	0.357	0.316	1	1	0.03	0	0	29391.41	267	-2.5	5.7739	1	69	134	77	18	135	90	45	45	1.034482759	1	0	0	1	1	1	1	0	1	0	1	19.68	19.69	0.95
EGR46234.1	-0.6011581	-3.0948005	2.8331995	.	.	.	.	.	0	.	0	.	0	.	0	0.012	1	1	0.78	1	0	92351.33	941	-3.5	5.4778	0	516	703	259	32	459	91	45	46	0.440740741	1	0	0	1	1	1	1	1	1	1	1	0.44	23.01	0
EGR51125.1	-0.60272753	4.40939	-0.39661	.	.	.	.	.	0	.	0	.	0	.	0.988	0.813	0	0	0.31	0	0	19396.95	178	-3	5.5568	3	51	106	52	19	99	46	23	23	0.951219512	.	.	.	0	0	0	0	0	0	0	0	0.16	0.17	0
EGR44736.1	-0.6058111	-1.1063305	4.8396695	.	.	.	.	.	0	.	0	.	0	GH89	0	0.009	1	1	0.28	0	0	86584.69	762	-23	4.569	3	223	380	227	114	420	143	63	80	1.26618705	.	.	.	1	0	1	0	1	1	0	0	11.99	12.19	0
EGR44597.1	-0.6077689	-4.1181105	0.2038895	.	.	.	reduced_virulence	PHI:8606	0	.	0	.	0	CE2,CE3	0	0.113	0	0	0.46	0	0	96347.47	872	-24	4.9001	14	265	510	207	118	472	225	107	118	1.020100503	.	.	.	0	0	0	0	0	0	0	0	0	0.09	0
EGR51064.1	-0.60788757	-5.908418	-0.508418	.	.	.	.	.	0	.	0	.	0	.	0	0.1	0	0	0.07	0	0	89463.07	818	10	7.1656	1	238	433	243	81	434	193	109	84	0.71563981	.	.	.	0	0	0	0	0	0	0	0	0	0.06	0
EGR49117.1	-0.6174663	-2.5987975	-0.5267975	.	.	.	unaffected_pathogenicity,reduced_virulence	PHI:7704	0	.	0	.	0	.	0.002	0.486	0	0	0.17	0	0	38118.08	346	-2	6.0974	7	117	187	93	47	200	82	42	40	0.831460674	.	.	.	0	0	0	0	0	0	0	0	0.01	0.03	0
EGR47763.1	-0.6204499	-0.4933785	-0.5053785	.	.	.	.	.	0	.	0	.	0	.	0.643	0.359	0	0	0.24	0	0	11962.62	110	13.5	11.198	0	39	62	23	8	47	33	24	9	0.884615385	.	.	.	0	0	0	0	0	0	0	0	0	0	0
EGR44362.1	-0.62574816	-3.1846	2.5874	.	.	.	.	.	0	.	0	.	0	GH16	0	0.038	1	1	0.4	1	0	42293.05	396	-14	4.4956	7	147	243	109	45	223	83	36	47	0.747474747	0	0	0	1	1	1	1	1	1	1	0	5.24	10.58	0
EGR50872.1	-0.62576675	-6.4309235	-0.4849235	.	.	.	.	.	0	.	0	.	0	GH158,GH2	0	0.009	0	0	0.12	0	0	100576.51	894	-15	5.3289	7	245	471	271	117	498	234	115	119	0.891752577	.	.	.	0	0	0	0	0	0	0	0	0	0	0
EGR49882.1	-0.62576675	-6.449798	-0.503798	.	.	.	unaffected_pathogenicity,lethal,increased_virulence_(hypervirulence),effector_(plant_avirulence_determinant),loss_of_pathogenicity,reduced_virulence	PHI:2379,PHI:7221,PHI:9227,PHI:7243,PHI:255,PHI:7220,PHI:9043,PHI:325,PHI:6938,PHI:725,PHI:508,PHI:6989,PHI:2259,PHI:2290,PHI:5272,PHI:8603,PHI:55,PHI:8597,PHI:4196,PHI:723,PHI:3387,PHI:9265,PHI:3291,PHI:730,PHI:7844,PHI:2802,PHI:6936,PHI:2269,PHI:6416,PHI:7916,PHI:5585,PHI:714,PHI:719,PHI:727,PHI:5271,PHI:7540,PHI:2844,PHI:2312,PHI:726,PHI:8561,PHI:718,PHI:724,PHI:728,PHI:5563,PHI:7486,PHI:3351,…	0	.	0	.	0	.	0	0.009	0	0	0.04	0	0	407250.3	3704	-49	5.5138	49	1167	1947	1187	379	2034	875	435	440	0.923076923	.	.	.	0	0	0	0	0	0	0	0	0	19.04	0
EGR44745.1	-0.6278903	-3.575221	-0.503221	.	.	.	.	.	0	.	0	.	0	.	0.002	0.486	0	0	0.09	0	0	38622.2	362	0.5	6.5564	8	127	197	123	32	212	85	46	39	0.729166667	.	.	.	0	0	0	0	0	0	0	0	0.01	0.09	0
EGR53123.1	-0.6285056	-1.3668545	-0.4388545	.	.	.	loss_of_pathogenicity,reduced_virulence	PHI:316,PHI:1015,PHI:4606,PHI:300,PHI:2826	0	.	0	.	0	.	0	0.012	0	0	0.59	0	0	64464.02	608	0.5	6.5601	4	236	364	178	61	325	136	72	64	0.876712329	.	.	.	0	0	0	0	0	0	0	0	0	0.02	0
EGR49739.1	-0.6285056	-1.264002	-0.528002	.	.	.	unaffected_pathogenicity,loss_of_pathogenicity,reduced_virulence	PHI:4182,PHI:6111,PHI:2179,PHI:3514,PHI:2716,PHI:4677	0	.	0	.	0	.	0	0.044	0	0	0.22	0	0	83015.99	773	-4.5	5.8864	7	262	443	247	57	414	179	90	89	0.880681818	.	.	.	0	0	0	0	0	0	0	0	0	0.05	0
EGR45060.1	-0.6326227	2.5441085	-0.4738915	.	.	.	.	.	0	.	0	.	0	.	0.686	0.817	0	0	0.2	0	0	25968.21	235	-1.5	6.2229	4	73	128	60	33	132	61	32	29	0.913793103	.	.	.	0	0	0	0	0	0	0	0	0.01	0.06	0
EGR52738.1	-0.63398015	5.529358	-0.296642	.	.	.	.	.	0	.	0	.	0	.	1	0.971	0	0	0.42	0	0	12472.31	110	5	8.0608	12	35	60	21	11	58	32	19	13	1.611111111	.	.	.	0	0	0	0	0	0	0	0	0	0	0
EGR48951.1	-0.6343411	4.500596	5.314596	.	.	.	unaffected_pathogenicity,loss_of_pathogenicity,reduced_virulence	PHI:7934,PHI:480,PHI:6792,PHI:6794,PHI:6788,PHI:6812,PHI:72,PHI:6815,PHI:6809,PHI:6791,PHI:697,PHI:7933,PHI:126,PHI:17,PHI:7935,PHI:73,PHI:9401,PHI:6811,PHI:6793,PHI:6783,PHI:125,PHI:6785,PHI:9402,PHI:7930,PHI:127,PHI:6784,PHI:6790,PHI:68,PHI:6814,PHI:6816,PHI:6808,PHI:7929,PHI:9400,PHI:7932,PHI:6813,PHI:7928,PHI:6807,PHI:6786,PHI:6787,PHI:6789,PHI:7926	0	.	0	.	0	.	0	0.031	1	1	0.37	0	0	42430.79	395	-14	4.5025	4	133	218	115	46	228	81	35	46	1.021505376	0	0	0	1	1	1	1	0	1	0	0	0.11	0.15	0
EGR44430.1	-0.638572	-0.445307	-0.501307	.	.	.	unaffected_pathogenicity,loss_of_pathogenicity,reduced_virulence	PHI:9319,PHI:415,PHI:504,PHI:9354,PHI:8963,PHI:9353,PHI:8862	0	.	0	.	0	.	0	0.176	0	0	0.17	0	0	40338.22	380	-6	5.1686	6	123	213	133	25	228	95	46	49	0.702970297	.	.	.	0	0	0	0	0	0	0	0	0	0.02	0
EGR50409.1	-0.6397015	-6.3546925	-0.5166925	.	.	.	.	.	0	.	0	.	0	.	0	0.027	0	0	0.31	0	0	58563.5	546	-10	5.3211	15	208	308	188	51	323	132	65	67	0.529801325	.	.	.	0	0	0	0	0	0	0	0	0	0.06	0
EGR45647.1	-0.6398438	3.1921485	4.8541485	.	.	.	.	.	0	.	0	.	0	.	0.247	0.476	1	1	0.37	0	0	17434.39	155	-4	4.8451	2	50	83	42	22	80	32	15	17	1.137931034	.	.	.	1	1	1	0	1	0	0	0	0.2	0.21	0
EGR52262.1	-0.6460215	-6.4602545	-0.5202545	.	.	.	.	.	0	.	0	.	0	AA3_1,AA3,AA3_2,AA8	0	0.01	0	0	0.37	0	0	79969.42	739	-2	6.306	13	257	425	214	81	421	164	85	79	0.721925134	.	.	.	0	0	0	0	0	0	0	0	0	0.05	0
EGR45722.1	-0.64911073	0.539652	-0.512348	.	.	.	unaffected_pathogenicity,increased_virulence_(hypervirulence),reduced_virulence	PHI:881,PHI:9524,PHI:5034,PHI:2256,PHI:7708,PHI:6517	0	.	0	.	0	.	0.002	0.34	0	0	0.21	0	0	37742.75	353	-6	5.0109	4	116	198	112	31	201	88	42	46	1	.	.	.	0	0	0	0	0	0	0	0	0	0.13	0
EGR47692.1	-0.65452826	-2.985502	2.564498	.	.	.	.	.	0	.	0	.	0	.	0	0.075	1	1	0.29	1	0	24532.27	232	-18.5	4.0061	7	89	151	76	19	128	55	19	36	0.581818182	0	0	0	1	1	1	1	1	1	1	0	3.04	11.64	0
EGR44060.1	-0.6564971	-5.7663445	-0.3063445	.	.	.	.	.	0	.	0	.	0	GT8	0.001	0.089	0	0	0.2	0	0	35125.31	315	-6	5.3351	4	95	177	91	42	175	79	39	40	0.727272727	.	.	.	0	0	0	0	0	0	0	0	0.05	0.05	0
EGR47380.1	-0.65654624	-0.1291965	5.4808035	.	.	.	.	.	0	.	0	.	0	.	0	0.065	1	1	0.78	0	0	75970.64	808	-18	3.9355	8	443	678	154	38	472	45	14	31	0.316568047	0	1	0	1	1	1	1	1	1	0	0	1.09	3.44	0
EGR49113.1	-0.6570376	-4.9584615	-0.5064615	.	.	.	.	.	0	.	0	.	0	.	0.079	0.179	0	0	0.34	0	0	34204.88	331	-1.5	6.0323	5	133	208	128	28	213	67	34	33	0.464285714	.	.	.	0	0	0	0	0	0	0	0	0	1.29	0
EGR46922.1	-0.6633338	6.8877895	2.5737895	.	.	.	.	.	0	.	0	.	0	.	0.971	0.748	1	1	0.41	0	0	12282.01	112	1.5	6.9762	1	35	60	39	12	64	24	14	10	0.607142857	.	.	.	0	1	0	0	0	0	0	0	0.02	0.02	0
EGR53077.1	-0.66336036	2.597442	1.235442	.	.	.	.	.	0	.	0	.	0	.	0.64	0.587	1	1	0.21	1	0	25184.68	226	-4	5.7379	1	66	110	70	35	137	53	27	26	0.851851852	.	.	.	1	1	0	0	0	0	1	1	21.21	40.02	0.684210526
EGR50805.1	-0.6658151	-1.7348445	-0.5228445	.	.	.	.	.	0	.	0	.	0	.	0.438	0.36	0	0	0.19	0	0	30970.52	287	-4.5	5.019	1	87	163	111	24	170	67	32	35	0.855072464	.	.	.	0	0	0	0	0	0	0	0	0	0.02	0
EGR46601.1	-0.6670418	-1.5129765	4.2470235	.	.	.	.	.	0	.	0	.	0	.	0	0.04	1	1	0.69	0	0	64157.85	643	-35.5	4.0811	13	287	464	136	52	381	116	42	74	0.432539683	.	.	.	1	0	1	0	0	0	0	0	0	0	0
EGR44748.1	-0.6678062	-5.5971105	-4.6511105	.	.	.	unaffected_pathogenicity,loss_of_pathogenicity,enhanced_antagonism,reduced_virulence	PHI:2448,PHI:2912,PHI:6640,PHI:7741,PHI:576,PHI:1024,PHI:2932	0	.	0	.	0	.	0	0.009	0	1	0.14	0	1	82283.61	731	14	7.6872	14	225	367	246	120	445	149	88	61	1.086092715	0	0	1	1	1	1	1	0	1	8	6	0	159.11	0
EGR47874.1	-0.67376053	-6.0497695	-0.5057695	.	.	.	.	.	0	.	0	.	0	.	0	0.076	0	0	0.05	0	0	54354.31	498	0.5	6.5567	6	163	270	161	50	274	122	65	57	0.729508197	.	.	.	0	0	0	0	0	0	0	0	0	0.01	0
EGR50388.1	-0.67445177	3.044678	-0.501322	.	.	.	.	.	0	.	0	.	0	.	0.989	0.602	0	0	0.18	0	0	23117.44	213	-4.5	4.8962	4	65	116	80	18	126	51	24	27	0.745098039	.	.	.	0	0	0	0	0	0	0	0	0	0.04	0
EGR47913.1	-0.6745997	2.1901	-0.5039	.	.	.	.	.	0	.	0	.	0	.	0.992	0.457	0	0	0.2	0	0	19012.38	177	9.5	8.5373	6	69	103	43	16	89	47	31	16	0.375	.	.	.	0	0	0	0	0	0	0	0	0	0.01	0
EGR51352.1	-0.6766732	-10.4223205	-4.5003205	.	.	.	.	.	0	.	0	.	0	.	0	0.013	0	1	0.57	0	1	46684.23	448	3	7.0916	10	195	294	122	34	243	89	48	41	0.481203008	1	0	0	1	1	1	1	1	1	1	3	12.25	53.43	0.956521739
EGR45617.1	-0.6878126	-2.3808505	2.7671495	.	.	.	.	.	0	.	0	.	0	.	0	0.142	1	1	0.77	1	0	43542.05	428	-3.5	5.609	24	214	312	105	28	235	72	36	36	0.353846154	0	0	0	1	1	1	1	1	1	1	1	0.02	22.53	0
EGR44234.1	-0.6897334	-3.2148695	2.7251305	.	.	.	.	.	0	.	0	.	0	.	0	0.01	1	1	0.05	1	0	67396.9	608	-6.5	5.8328	11	183	321	185	68	341	144	73	71	0.864661654	1	0	1	1	1	1	1	1	1	1	1	0.94	23.38	0
EGR49264.1	-0.6930754	3.856013	-0.169987	.	.	.	.	.	0	.	0	.	0	.	0.989	0.682	0	0	0.19	0	0	13564.01	126	1.5	6.8277	4	47	74	33	16	71	37	21	16	0.475	.	.	.	0	0	0	0	0	0	0	0	0	0	0
EGR49306.1	-0.69372666	-0.1187655	-0.5027655	.	.	.	.	.	0	.	0	.	0	.	0.451	0.613	0	0	0.58	0	0	26087.36	242	-8	4.6376	4	83	136	68	22	134	54	24	30	1.018181818	.	.	.	0	0	0	0	0	0	0	0	0	0.35	0
EGR50197.1	-0.69383353	-6.4417005	-0.5077005	.	.	.	.	.	0	.	0	.	0	.	0	0.011	0	0	0.22	0	0	63949.28	596	-0.5	6.445	13	212	336	204	59	360	131	69	62	0.677631579	.	.	.	0	0	0	0	0	0	0	0	0.02	0.21	0
EGR45766.1	-0.6940436	-0.3805595	1.1674405	.	.	.	.	.	0	.	0	.	0	.	0.319	0.423	1	1	0.16	1	0	29653.05	274	-1	6.2995	0	91	146	94	27	154	63	33	30	0.819672131	.	.	.	1	1	0	0	0	0	1	1	21.99	23.53	1
EGR47038.1	-0.69419634	-1.432617	-0.504617	.	.	.	unaffected_pathogenicity,loss_of_pathogenicity,reduced_virulence	PHI:3914,PHI:9180,PHI:7520,PHI:2145,PHI:7788,PHI:7787	0	.	0	.	0	.	0	0.012	0	0	0.28	0	0	54100.46	502	-10	4.8846	3	168	279	172	46	290	111	52	59	0.833333333	.	.	.	0	0	0	0	0	0	0	0	0	0.01	0
EGR50447.1	-0.6946913	-4.2411545	-0.5091545	.	.	.	.	.	0	.	0	.	0	.	0.269	0.109	0	0	0.08	0	0	35562.83	323	7.5	9.9685	0	105	181	69	18	152	117	63	54	0.489795918	.	.	.	0	0	0	0	0	0	0	0	0	0	0
EGR52430.1	-0.70018905	3.268099	-0.397901	.	.	.	.	.	0	.	0	.	0	.	0.994	0.617	0	0	0.49	0	0	13156.15	125	-2	5.1116	1	42	74	42	11	78	29	14	15	0.676470588	.	.	.	0	0	0	0	0	0	0	0	0	10.68	0
EGR52032.1	-0.70133793	0.4160975	0.4220975	.	.	.	.	.	0	.	0	.	0	AA11	0.424	0.575	0	0	0.79	0	0	23189.86	217	0.5	6.6814	6	84	146	55	25	130	36	19	17	0.575757576	.	.	.	0	0	0	0	0	0	0	0	0	0.01	0
EGR52128.1	-0.7015191	-1.0778535	-0.5078535	.	.	.	.	.	0	.	0	.	0	.	0.707	0.198	0	0	0.11	0	0	27649.56	251	14.5	9.8471	9	84	142	64	20	137	63	40	23	0.447761194	.	.	.	0	0	0	0	0	0	0	0	0	0	0
EGR47781.1	-0.7015191	1.2344015	-0.5055985	.	.	.	.	.	0	.	0	.	0	.	0.748	0.542	0	0	0.21	0	0	29148.99	271	8.5	8.7822	7	97	164	75	19	148	71	41	30	0.585365854	.	.	.	0	0	0	0	0	0	0	0	0.01	0.01	0
EGR52187.1	-0.70408267	7.1122535	4.5742535	.	.	.	.	.	0	.	0	.	0	.	0.9	0.523	1	1	0.26	0	0	21747	197	-5.5	4.7194	0	52	97	71	17	111	48	22	26	1.256410256	0	0	0	1	1	0	1	0	1	0	0	0.09	0.1	0
EGR52605.1	-0.70416254	-5.49445	-0.50845	.	.	.	.	.	0	.	0	.	0	.	0.067	0.102	0	0	0.62	0	0	21865	218	4	7.9438	2	74	150	49	24	168	23	15	8	0.283333333	.	.	.	0	0	0	0	0	0	0	0	0	0.02	0
EGR46718.1	-0.7056083	-1.5816575	-0.5076575	.	.	.	unaffected_pathogenicity	PHI:4732	0	.	0	.	0	.	0.355	0.466	0	0	0.37	0	0	34536.42	320	-0.5	6.4062	5	100	184	114	21	172	72	38	34	1.111111111	.	.	.	0	0	0	0	0	0	0	0	0	0.05	0
EGR48603.1	-0.70647496	0.5287765	-0.1272235	.	.	.	reduced_virulence,loss_of_pathogenicity	PHI:4182,PHI:316,PHI:2155,PHI:772,PHI:797,PHI:3514,PHI:4606,PHI:334	0	.	0	.	0	.	0.002	0.274	0	0	0.62	0	0	33718.38	317	1	6.6295	5	134	194	87	38	166	73	40	33	0.776315789	.	.	.	0	0	0	0	0	0	0	0	0.01	0.01	0
EGR47642.1	-0.7123615	-0.6098535	-0.5078535	.	.	.	.	.	0	.	0	.	0	.	0.491	0.492	0	0	0.13	0	0	21405.88	192	-5	4.9463	2	61	102	49	20	94	53	25	28	1.054054054	.	.	.	0	0	0	0	0	0	0	0	0.02	0.02	0
EGR48210.1	-0.7126695	5.6734035	0.3034035	.	.	.	.	.	0	.	0	.	0	.	1	0.895	0	0	0.5	0	0	9573	84	0	6.446	9	29	44	13	11	44	22	12	10	1.230769231	.	.	.	0	0	0	0	0	0	0	0	0	0	0
EGR52811.1	-0.7134652	-6.1672795	-0.5392795	.	.	.	.	.	0	.	0	.	0	.	0	0.062	0	0	0.92	0	0	57370.46	544	-7	5.3644	16	218	359	126	64	307	91	45	46	0.758169935	.	.	.	0	0	0	0	0	0	0	0	0	0.01	0
EGR50347.1	-0.7134652	-6.111994	-0.213994	.	.	.	unaffected_pathogenicity	PHI:716	0	.	0	.	0	AA7	0	0.017	0	0	0.81	0	0	57176.67	534	5	7.382	10	199	322	164	58	307	90	50	40	0.820143885	.	.	.	0	0	0	0	0	0	0	0	0	0.12	0
EGR53049.1	-0.717015	9.228776	-0.199224	.	.	.	.	.	0	.	1	PF01083	0	CE5	0.972	0.766	0	0	0.89	0	0	21921.55	213	0.5	6.6012	10	87	141	65	22	137	27	15	12	0.676056338	.	.	.	0	0	0	0	0	0	0	0	0.05	0.18	0
EGR50348.1	-0.72415733	2.71513	-0.50687	.	.	.	.	.	0	.	0	.	0	.	0.895	0.642	0	0	0.46	0	0	13651.63	129	-2.5	4.7044	3	45	80	42	10	78	22	10	12	0.882352941	.	.	.	0	0	0	0	0	0	0	0	0.16	0.17	0
EGR46981.1	-0.7247593	1.7099455	2.9939455	.	.	.	unaffected_pathogenicity,lethal,increased_virulence_(hypervirulence),loss_of_pathogenicity,reduced_virulence	PHI:59,PHI:7696,PHI:4077,PHI:7485,PHI:3866,PHI:5271,PHI:2837,PHI:6956,PHI:2844,PHI:5272,PHI:2269,PHI:3301,PHI:2312,PHI:9460,PHI:685,PHI:5440,PHI:2022,PHI:2836,PHI:2247,PHI:784,PHI:7511,PHI:2802,PHI:8927	0	.	0	.	0	.	0.26	0.526	1	1	0.04	0	0	30977.39	283	-1.5	5.8438	2	87	147	95	25	158	76	38	38	1	.	.	.	0	1	0	0	0	1	0	0	0.01	0.1	0
EGR46487.1	-0.7261413	2.9849355	-0.5190645	.	.	.	unaffected_pathogenicity,lethal,increased_virulence_(hypervirulence),loss_of_pathogenicity,reduced_virulence	PHI:59,PHI:7696,PHI:8929,PHI:4077,PHI:7485,PHI:3866,PHI:5271,PHI:2837,PHI:7915,PHI:2844,PHI:6956,PHI:5272,PHI:3301,PHI:6957,PHI:685,PHI:9460,PHI:2312,PHI:2802,PHI:5440,PHI:2022,PHI:2836,PHI:2247,PHI:7511,PHI:2269,PHI:8927	0	.	0	.	0	.	0.881	0.703	0	0	0.26	0	0	26678.39	251	-2.5	5.6598	3	91	141	83	25	150	58	29	29	0.835820896	.	.	.	0	0	0	0	0	0	0	0	1.03	1.19	0
EGR51224.1	-0.7282304	3.230552	-0.543448	.	.	.	.	.	0	.	0	.	0	.	0.994	0.635	0	0	0.55	0	0	25405.68	245	1.5	8.3826	0	102	158	56	24	136	60	31	29	0.573170732	.	.	.	0	0	0	0	0	0	0	0	0.01	0.01	0
EGR45865.1	-0.73235655	2.5273885	-0.5206115	.	.	.	.	.	0	.	0	.	0	.	0.818	0.69	0	0	0.36	0	0	25047.61	233	-5.5	4.8137	3	80	131	77	17	129	54	25	29	1.0625	.	.	.	0	0	0	0	0	0	0	0	0	0.13	0
EGR44723.1	-0.73271036	-1.2909935	4.6490065	.	.	.	.	.	0	.	0	.	0	GH36	0	0.01	1	1	0.31	0	0	82092.5	746	-7.5	5.8043	1	227	407	212	102	424	162	82	80	0.98245614	.	.	.	1	1	1	0	0	1	0	0	0.1	0.12	0
EGR51810.1	-0.73329026	-6.3248175	-0.5048175	.	.	.	.	.	0	.	0	.	0	.	0	0.03	0	0	0.11	0	0	73382.52	672	-17	4.8838	4	205	360	190	51	336	192	90	102	1.153846154	.	.	.	0	0	0	0	0	0	0	0	0	0.01	0
EGR48054.1	-0.7361854	-5.334	-0.51	.	.	.	.	.	0	.	0	.	0	.	0.005	0.191	0	0	0.17	0	0	37875.85	358	-2.5	5.486	0	130	205	101	14	180	118	58	60	0.606837607	.	.	.	0	0	0	0	0	0	0	0	0	0	0
EGR49965.1	-0.7370235	-1.453629	-0.507629	.	.	.	.	.	0	.	1	PF01764	0	.	0	0.009	0	0	0.04	0	0	116199.5	1068	19	8.048	7	372	592	305	95	522	274	155	119	0.791666667	.	.	.	0	0	0	0	0	0	0	0	0.02	0.07	0
EGR52860.1	-0.7399007	-1.504819	3.441181	.	.	.	unaffected_pathogenicity,reduced_virulence	PHI:2921,PHI:9074,PHI:397,PHI:9058,PHI:2920,PHI:48,PHI:9075,PHI:3919,PHI:552,PHI:1011	0	.	0	.	0	AA1_1,AA1_2,AA1_3,AA1	0	0.009	1	1	0.48	1	0	68562.1	631	-27	4.5409	4	195	368	203	81	368	130	57	73	0.876623377	0	0	0	1	1	1	1	1	1	1	1	0.89	23.73	0
EGR51895.1	-0.7399679	-2.0586545	-0.0886545	.	.	.	reduced_virulence	PHI:811	0	.	0	.	0	.	0.005	0.5	0	0	0.86	0	0	33402.02	303	-8	4.7683	10	113	175	73	51	176	52	24	28	0.883116883	.	.	.	0	0	0	0	0	0	0	0	0	0.05	0
EGR46938.1	-0.74700797	4.039188	-0.508812	.	.	.	.	.	0	.	0	.	0	.	0.913	0.845	0	0	0.14	0	0	24776.26	225	0	6.4846	3	67	124	80	22	131	52	27	25	0.925925926	.	.	.	0	0	0	0	0	0	0	0	0	0.04	0
EGR52545.1	-0.74751747	-2.792289	2.499711	.	.	.	.	.	0	.	0	.	0	.	0	0.118	1	1	0.69	1	0	34728.54	340	15	11.1316	0	148	237	76	23	186	45	31	14	0.453781513	0	0	0	1	1	1	1	1	1	1	1	12.7	35.65	0
EGR50967.1	-0.749105	-4.393303	-0.503303	.	.	.	reduced_virulence	PHI:877	0	.	0	.	0	.	0	0.185	0	0	0.29	0	0	42574.35	391	-5	5.452	2	124	209	126	38	214	99	49	50	1.011235955	.	.	.	0	0	0	0	0	0	0	0	0	0.04	0
EGR52250.1	-0.7493628	-5.7682015	-0.2662015	.	.	.	.	.	0	.	0	.	0	GH128	0	0.083	0	0	0.73	0	0	26759.53	257	-9	4.2752	6	116	165	69	35	151	35	14	21	0.723684211	.	.	.	0	0	0	0	0	0	0	0	0	2.91	0
EGR50295.1	-0.750288	1.6451475	-0.5048525	.	.	.	unaffected_pathogenicity,increased_virulence_(hypervirulence),reduced_virulence	PHI:881,PHI:5034,PHI:9524,PHI:2256,PHI:7708,PHI:6517	0	.	0	.	0	.	0.003	0.522	0	0	0.19	0	0	38624.86	358	1	6.6457	10	120	205	102	39	209	92	49	43	0.822222222	.	.	.	0	0	0	0	0	0	0	0	0	0.38	0
EGR51582.1	-0.7543385	-9.552824	-4.398824	.	.	.	.	.	0	.	0	.	0	.	0	0.141	0	1	0.07	0	1	36268.17	329	11.5	9.7824	3	101	169	113	44	204	53	34	19	0.97260274	0	0	0	1	1	1	1	1	1	4	4	0.03	87.09	0
EGR45858.1	-0.76113814	-6.4402325	-0.5002325	.	.	.	.	.	0	.	0	.	0	.	0	0.01	0	0	0.03	0	0	39182.27	356	-23	4.3318	2	98	184	116	32	203	100	40	60	0.827586207	.	.	.	0	0	0	0	0	0	0	0	0.01	0.03	0
EGR49266.1	-0.7614038	-5.33893	-0.50093	.	.	.	reduced_virulence	PHI:7178	0	.	0	.	0	.	0	0.027	0	0	0.46	0	0	54906.52	506	-2.5	6.1348	10	164	281	153	51	287	115	59	56	0.879310345	.	.	.	0	0	0	0	0	0	0	0	0	0.02	0
EGR52858.1	-0.76224715	-4.717524	-0.527524	.	.	.	reduced_virulence	PHI:506	0	.	0	.	0	.	0	0.135	0	0	0.08	0	0	41266.45	381	-8	5.1363	4	131	208	111	37	206	95	46	49	0.784946237	.	.	.	0	0	0	0	0	0	0	0	0	0	0
EGR47162.1	-0.76683414	-1.53474	4.15326	.	.	.	.	.	0	.	0	.	0	.	0	0.052	1	1	0.21	0	0	37811.97	355	10	10.0936	1	120	214	92	22	196	71	42	29	0.485981308	.	.	.	1	1	1	0	1	1	0	0	4.46	4.51	0
EGR52458.1	-0.7674426	-2.7738705	-0.4998705	.	.	.	.	.	0	.	0	.	0	.	0.332	0.289	0	0	0.26	0	0	26604.96	246	-12	4.3332	0	77	139	84	16	128	50	20	30	1.046511628	.	.	.	0	0	0	0	0	0	0	0	2.52	2.53	0
EGR48151.1	-0.7675775	-1.4210025	4.5189975	.	.	.	.	.	0	.	0	.	0	.	0	0.01	1	1	0.08	0	0	58812.86	545	-19.5	4.5899	11	180	298	168	35	296	132	58	74	0.78125	0	1	0	1	0	1	1	0	1	0	0	0.06	0.06	0
EGR45974.1	-0.7677238	-0.7141845	-0.5061845	.	.	.	unaffected_pathogenicity,loss_of_pathogenicity,reduced_virulence	PHI:3950,PHI:5028,PHI:8863,PHI:3126,PHI:5059,PHI:9305	0	.	0	.	0	.	0	0.132	0	0	0.22	0	0	47696.49	444	0.5	6.5543	7	148	247	153	44	257	110	59	51	0.834782609	.	.	.	0	0	0	0	0	0	0	0	0	0	0
EGR48832.1	-0.7691347	-1.367162	-0.427162	.	.	.	loss_of_pathogenicity,reduced_virulence	PHI:1166,PHI:2081	0	.	1	PF01764	0	.	0	0.01	0	0	0.5	0	0	58909.14	541	-11	5.1921	22	222	350	126	64	276	123	60	63	0.634920635	.	.	.	0	0	0	0	0	0	0	0	0	0.03	0
EGR50339.1	-0.77344304	2.4298785	-0.5141215	.	.	.	reduced_virulence	PHI:9285,PHI:2644,PHI:7258	0	.	0	.	0	.	0.941	0.383	0	0	0.39	0	0	12252.06	113	-3	4.8429	2	38	62	38	12	66	28	13	15	0.787878788	.	.	.	0	0	0	0	0	0	0	0	0.01	0.01	0
EGR52678.1	-0.7803015	-2.1478	2.5222	.	.	.	reduced_virulence	PHI:350	0	.	0	.	0	.	0	0.055	1	1	0.79	1	0	24279.52	241	-2.5	5.8381	2	136	174	67	20	107	35	18	17	0.593220339	0	0	0	1	1	1	1	1	1	1	0	0.21	9.7	0
EGR47266.1	-0.7813699	1.477632	-0.412368	.	.	.	.	.	0	.	0	.	0	.	0.791	0.524	0	0	0.26	0	0	17805.24	165	-5	4.5715	6	57	99	40	12	94	32	14	18	0.477272727	.	.	.	0	0	0	0	0	0	0	0	0	0	0
EGR46007.1	-0.78154474	0.720149	-0.467851	.	.	.	.	.	0	.	0	.	0	.	0.971	0.227	0	0	0.4	0	0	26211.5	253	0.5	6.5475	16	121	173	44	21	126	68	37	31	0.408450704	.	.	.	0	0	0	0	0	0	0	0	0	0	0
EGR49489.1	-0.78174144	-4.441963	-0.499963	.	.	.	.	.	0	.	0	.	0	.	0.002	0.341	0	0	0.1	0	0	40619.36	370	1.5	6.7225	4	107	195	122	36	205	103	55	48	0.926829268	.	.	.	0	0	0	0	0	0	0	0	0	0.02	0
EGR47016.1	-0.7841332	2.648355	4.430355	.	.	.	.	.	0	.	0	.	0	.	0.365	0.338	1	1	0.14	0	0	24234.29	214	6.5	9.9024	1	65	99	72	25	122	47	27	20	1.066666667	0	0	1	1	1	1	1	0	1	0	0	12	28.25	0
EGR50325.1	-0.7849121	5.1809935	2.6849935	.	.	.	.	.	0	.	0	.	0	.	0.993	0.423	1	1	0.2	0	0	16479.83	151	-4.5	4.9676	1	50	80	56	14	85	38	18	20	0.5	.	.	.	0	1	0	0	0	0	0	0	1.26	1.91	0
EGR52230.1	-0.785678	-3.4701855	-0.5001855	.	.	.	.	.	0	.	0	.	0	.	0.162	0.343	0	0	0.56	0	0	10202.02	92	18.5	11.4683	4	39	50	25	7	47	25	22	3	1	.	.	.	0	0	0	0	0	0	0	0	0.23	2.05	0
EGR44122.1	-0.7897084	-1.4697125	-0.4977125	.	.	.	.	.	0	.	0	.	0	.	0.339	0.499	0	0	0.45	0	0	26133.87	236	-5	5.0344	3	66	125	76	30	141	52	25	27	1.115384615	.	.	.	0	0	0	0	0	0	0	0	0	2.83	0
EGR52398.1	-0.7929225	-0.6266535	-0.5486535	.	.	.	.	.	0	.	0	.	0	.	0.801	0.186	0	0	0.46	0	0	23165.71	222	15	10.5356	8	96	128	71	9	126	41	29	12	0.338235294	.	.	.	0	0	0	0	0	0	0	0	1.33	1.34	0
EGR47711.1	-0.79634154	-2.50969	-0.50969	.	.	.	unaffected_pathogenicity,reduced_virulence	PHI:9524,PHI:4616,PHI:3277,PHI:2256,PHI:668,PHI:6517,PHI:2255,PHI:4903,PHI:9519	0	.	0	.	0	.	0.016	0.484	0	0	0.43	0	0	40453.49	381	2.5	7.0035	15	140	221	117	32	225	90	48	42	0.864583333	.	.	.	0	0	0	0	0	0	0	0	0	1.16	0
EGR52100.1	-0.7964384	-11.4485635	-0.5085635	.	.	.	unaffected_pathogenicity,lethal	PHI:1573,PHI:1562,PHI:1570,PHI:1587,PHI:1574	0	.	0	.	0	.	0	0.01	0	0	0.02	0	0	104757.67	955	-26.5	4.8387	13	314	508	283	82	494	245	114	131	0.906862745	.	.	.	0	0	0	0	0	0	0	0	0	0.01	0
EGR52046.1	-0.7986674	-1.114475	4.543525	.	.	.	.	.	0	.	0	.	0	.	0.001	0.056	1	1	0.65	0	0	21861.87	212	-11.5	4.1982	2	89	143	54	18	109	49	19	30	0.87037037	0	0	0	1	1	1	1	1	1	0	0	0.07	0.71	0
EGR49864.1	-0.7986759	0.2533605	4.3333605	.	.	.	.	.	0	.	0	.	0	.	0.05	0.27	1	1	0.1	0	0	28882.25	260	16	10.2622	4	77	132	76	20	128	63	41	22	1.279069767	.	.	.	1	1	0	0	0	1	0	1	22.38	37.61	0.934782609
EGR51346.1	-0.7989981	6.694404	2.446404	.	.	.	.	.	0	.	0	.	0	.	0.985	0.723	1	1	0.62	0	0	7575.6	72	2	8.4672	0	30	40	23	10	45	15	9	6	0.730769231	.	.	.	0	0	0	0	0	0	0	1	21.49	21.49	0
EGR49190.1	-0.80441284	-6.2599065	-0.5059065	.	.	.	.	.	0	.	0	.	0	.	0	0.041	0	0	0.39	0	0	55609.32	513	0.5	6.5707	7	167	282	159	52	288	110	58	52	0.939130435	.	.	.	0	0	0	0	0	0	0	0	0	0.05	0
EGR45644.1	-0.8047326	-8.6665035	-4.4845035	.	.	.	.	.	0	.	0	.	0	.	0.115	0.188	0	1	0.73	0	1	27926.66	280	5.5	8.4339	4	137	192	71	29	176	42	25	17	0.485148515	1	0	0	1	1	1	1	1	1	2	2	1.51	44.24	0
EGR46663.1	-0.80745876	9.577478	-0.552522	.	.	.	unaffected_pathogenicity,loss_of_pathogenicity,reduced_virulence	PHI:330,PHI:271,PHI:2813,PHI:6198,PHI:318,PHI:422,PHI:5588,PHI:769,PHI:2314,PHI:7230,PHI:2806	0	.	0	.	0	.	0.995	0.86	0	0	0.78	0	0	15820.4	154	-2	5.8881	2	60	105	40	12	80	35	18	17	0.837209302	.	.	.	0	0	0	0	0	0	0	0	0	0.01	0
EGR46195.1	-0.81324583	-2.5054125	-0.5494125	.	.	.	.	.	0	.	0	.	0	.	0.231	0.443	0	0	0.02	0	0	31133.64	283	-2	6.2196	6	85	150	101	36	166	68	36	32	0.923076923	.	.	.	0	0	0	0	0	0	0	0	0	0.01	0
EGR48433.1	-0.81324583	-2.5984005	-0.4264005	.	.	.	.	.	0	.	0	.	0	.	0.122	0.516	0	0	0.07	0	0	33107.84	304	-1.5	6.0335	9	97	166	95	27	177	73	37	36	0.864864865	.	.	.	0	0	0	0	0	0	0	0	0.13	0.45	0
EGR45532.1	-0.8132787	2.039528	2.643528	.	.	.	unaffected_pathogenicity,loss_of_pathogenicity,reduced_virulence	PHI:6715,PHI:33,PHI:6711,PHI:6713,PHI:522,PHI:434,PHI:6714,PHI:6530,PHI:2808,PHI:6712	0	.	0	.	0	GH158,GH157,GH72,GH5	0	0.066	1	1	0.68	1	0	48625.25	456	-8.5	4.7688	6	171	287	113	46	249	95	44	51	0.923076923	0	0	0	1	1	1	1	1	1	1	0	0.34	5.5	0
EGR51712.1	-0.8177373	3.644306	-0.783694	.	.	.	.	.	0	.	0	.	0	.	0.988	0.75	0	0	0.4	0	0	14416.96	132	5	7.99	6	43	71	41	13	78	28	18	10	0.785714286	.	.	.	0	0	0	0	0	0	0	0	4.62	4.95	0
EGR50029.1	-0.8216644	4.0362445	4.9762445	.	.	.	unaffected_pathogenicity	PHI:3985	0	.	1	PF05730	0	.	0	0.01	1	1	0.79	0	0	81581.97	816	-25	4.3788	22	418	633	206	58	456	107	44	63	0.413043478	1	0	0	1	0	1	1	1	1	0	0	0.01	10.31	0
EGR46258.1	-0.8226105	-1.696399	4.213601	.	.	.	.	.	0	.	0	.	0	.	0	0.015	1	1	0.11	0	0	53567.55	485	-5.5	6.0562	1	140	263	149	66	272	141	73	68	0.824561404	.	.	.	1	0	1	0	1	1	0	0	0.05	13.9	0
EGR48542.1	-0.8241402	-1.9714945	-0.7054945	.	.	.	.	.	0	.	0	.	0	CE1	0.222	0.567	0	0	0.4	0	0	31301.16	286	1	6.6158	2	98	151	77	47	162	66	37	29	0.837837838	.	.	.	0	0	0	0	0	0	0	0	1.4	1.4	0
EGR45240.1	-0.82798594	-3.238485	-0.542485	.	.	.	reduced_virulence	PHI:1047	0	.	0	.	0	.	0.028	0.356	0	0	0.08	0	0	37852.17	352	1.5	6.7663	4	117	202	127	34	208	84	45	39	0.621052632	.	.	.	0	0	0	0	0	0	0	0	0.78	0.9	0
EGR47014.1	-0.82798594	-4.623909	-0.507909	.	.	.	unaffected_pathogenicity,lethal,increased_virulence_(hypervirulence),reduced_virulence	PHI:59,PHI:7696,PHI:4077,PHI:784,PHI:3866,PHI:5271,PHI:2837,PHI:6956,PHI:5272,PHI:3301,PHI:2269	0	.	0	.	0	.	0.004	0.31	0	0	0.21	0	0	36088.6	337	-0.5	6.4138	2	123	190	120	35	192	80	42	38	0.692307692	.	.	.	0	0	0	0	0	0	0	0	0.75	0.79	0
EGR52923.1	-0.82798594	0.615174	-0.530826	.	.	.	.	.	0	.	0	.	0	.	0.778	0.413	0	0	0.21	0	0	30202.31	287	-0.5	6.3824	4	108	166	101	15	159	67	35	32	0.507042254	.	.	.	0	0	0	0	0	0	0	0	0	0.33	0
EGR50877.1	-0.82798594	-3.3656695	-0.5516695	.	.	.	unaffected_pathogenicity,lethal,increased_virulence_(hypervirulence),loss_of_pathogenicity,reduced_virulence	PHI:59,PHI:2836,PHI:5440,PHI:5271,PHI:2844,PHI:9460,PHI:5272,PHI:7511,PHI:2312,PHI:2269,PHI:2802,PHI:8927	0	.	0	.	0	.	0.254	0.277	0	0	0.21	0	0	33818.9	317	7.5	9.9121	1	109	188	121	20	188	72	40	32	0.655555556	.	.	.	0	0	0	0	0	0	0	0	0	0.24	0
EGR47104.1	-0.8294693	1.1473395	-0.5146605	.	.	.	.	.	0	.	0	.	0	.	0.732	0.545	0	0	0.29	0	0	29365.47	271	-0.5	6.4093	1	84	145	92	32	156	62	33	29	1.158730159	.	.	.	0	0	0	0	0	0	0	0	0	1.03	0
EGR51433.1	-0.83014894	3.7787775	-0.5232225	.	.	.	.	.	0	.	0	.	0	.	0.954	0.763	0	0	0.26	0	0	19874.75	184	-2.5	5.6041	2	62	100	62	12	97	44	22	22	0.947368421	.	.	.	0	0	0	0	0	0	0	0	0	0.03	0
EGR51005.1	-0.83162326	-1.623444	-0.465444	.	.	.	.	.	0	.	0	.	0	.	0.299	0.508	0	0	0.69	0	0	29093.21	271	5.5	7.7189	6	100	160	85	27	149	60	35	25	0.885245902	.	.	.	0	0	0	0	0	0	0	0	0.35	0.41	0
EGR48081.1	-0.83240783	3.694914	3.772914	.	.	.	.	.	0	.	0	.	0	.	0.635	0.352	1	1	0.26	0	0	12144.05	109	11.5	11.734	1	37	54	36	15	60	24	19	5	0.818181818	.	.	.	1	1	1	0	0	1	0	0	0.79	0.85	0
EGR44545.1	-0.83319896	-10.5797755	-4.7417755	.	.	.	.	.	0	.	0	.	0	.	0	0.027	0	1	0.08	0	1	46947.89	409	1.5	6.8288	6	107	191	131	62	242	103	54	49	1.1125	1	0	0	1	1	1	1	0	1	2	3	20.44	62.56	0.956521739
EGR52596.1	-0.83408517	1.577058	-0.732942	.	.	.	.	.	0	.	0	.	0	.	0.583	0.802	0	0	0.47	0	0	16896.01	156	1.5	6.9675	2	60	92	38	17	79	36	20	16	0.972222222	.	.	.	0	0	0	0	0	0	0	0	0	0	0
EGR51328.1	-0.83861643	1.9750965	-0.5029035	.	.	.	.	.	0	.	0	.	0	.	0.945	0.468	0	0	0.49	0	0	14760.66	134	-6.5	4.5628	1	40	73	42	14	65	39	17	22	1.619047619	.	.	.	0	0	0	0	0	0	0	0	0	0	0
EGR48299.1	-0.83932436	3.1470355	-0.5129645	.	.	.	.	.	0	.	0	.	0	.	0.943	0.667	0	0	0.49	0	0	25230.04	238	-2	5.9209	5	82	132	90	20	146	49	25	24	0.859375	.	.	.	0	0	0	0	0	0	0	0	0.03	0.04	0
EGR44492.1	-0.839864	-6.412073	-0.508073	.	.	.	.	.	0	.	0	.	0	.	0	0.016	0	0	0	0	0	175036.02	1607	18	7.6313	15	526	861	466	130	825	420	228	192	0.722222222	.	.	.	0	0	0	0	0	0	0	0	0	0.01	0
EGR50867.1	-0.84179306	-3.643554	-0.499554	.	.	.	.	.	0	.	0	.	0	.	0.051	0.425	0	0	0.41	0	0	33106.77	306	-4.5	5.3713	3	94	168	96	35	180	75	37	38	1.027027027	.	.	.	0	0	0	0	0	0	0	0	0	0.49	0
EGR47875.1	-0.8427332	3.3049065	0.6469065	.	.	.	.	.	0	.	0	.	0	.	0.97	0.473	1	1	0.39	1	0	24624.12	235	3.5	8.359	0	94	151	63	25	142	56	31	25	0.367816092	.	.	.	1	1	0	0	0	0	1	1	22.47	22.47	0.760869565
EGR48320.1	-0.8434292	4.74035	-0.61165	.	.	.	.	.	0	.	0	.	0	.	1	0.892	0	0	0.45	0	0	21455.22	199	-1.5	6.1222	14	73	123	54	19	110	44	23	21	0.857142857	.	.	.	0	0	0	0	0	0	0	0	0	0.68	0
EGR46172.1	-0.8471978	-3.229149	2.716851	.	.	.	.	.	0	.	0	.	0	.	0	0.009	1	1	0.16	1	0	104970.82	972	-16	5.3667	2	315	552	337	94	546	223	110	113	0.755656109	0	0	0	1	0	1	1	1	1	1	1	0.14	20.18	0
EGR44912.1	-0.8474149	3.020401	-0.519599	.	.	.	.	.	0	.	0	.	0	.	0.95	0.64	0	0	0.06	0	0	15858.11	146	-2.5	5.1697	4	52	79	50	13	82	33	16	17	0.676470588	.	.	.	0	0	0	0	0	0	0	0	0	0.01	0
EGR44174.1	-0.8489754	-3.3840355	2.5619645	.	.	.	unaffected_pathogenicity	PHI:547	0	.	0	.	0	GH5_4,GH5_47,GH5_8,GH5_25,GH5_46,GH5,GH5_39,GH5_2,GH5_54,GH5_1,GH5_37,GH5_5	0	0.009	1	1	0.7	1	0	46855.24	438	-26.5	4.1096	9	165	267	127	44	240	90	33	57	1.01980198	0	0	0	1	1	1	1	1	1	1	0	0.83	17.78	0
EGR44401.1	-0.8531264	4.595674	-0.546326	.	.	.	.	.	0	.	0	.	0	.	0.996	0.861	0	0	0.44	0	0	21069.33	200	6.5	9.6557	2	66	121	69	15	126	38	23	15	0.762711864	.	.	.	0	0	0	0	0	0	0	0	0.04	0.31	0
EGR50531.1	-0.8531519	-10.572036	-4.626036	.	.	.	unaffected_pathogenicity	PHI:5681,PHI:1795	0	.	0	.	0	.	0	0.009	0	1	0.03	0	1	127708.67	1158	12	7.2736	30	370	613	343	104	620	268	147	121	0.837301587	1	0	0	1	0	1	1	1	1	2	1	2.01	25.5	0
EGR46459.1	-0.85323733	-6.431475	-0.503475	.	.	.	unaffected_pathogenicity	PHI:4723	0	.	0	.	0	GT8	0	0.012	0	0	0.06	0	0	61298.34	558	2	6.7169	1	182	315	149	66	292	140	75	65	0.729166667	.	.	.	0	0	0	0	0	0	0	0	0.65	0.66	0
EGR49865.1	-0.85353345	-5.4059655	-4.4599655	.	.	.	loss_of_pathogenicity	PHI:7692,PHI:7694,PHI:7693	0	.	0	.	0	.	0	0.009	0	1	0.24	0	1	81922.7	759	18	9.466	8	271	419	272	94	474	96	59	37	1.049723757	0	0	0	1	1	1	1	1	1	7	7	11.58	239.2	0
EGR45028.1	-0.85414326	-5.855774	-0.407774	.	.	.	.	.	0	.	0	.	0	.	0	0.092	0	0	0.8	0	0	38508.72	369	-13.5	4.3798	1	136	238	113	35	209	62	26	36	0.804123711	.	.	.	0	0	0	0	0	0	0	0	0.65	0.73	0
EGR47846.1	-0.8566888	1.466437	-0.297563	.	.	.	.	.	0	.	0	.	0	.	0.729	0.565	0	0	0.42	0	0	18055.27	168	-7.5	4.5458	5	56	96	59	18	95	41	18	23	0.833333333	.	.	.	0	0	0	0	0	0	0	0	0	0.01	0
EGR50016.1	-0.85704213	-3.042098	-0.238098	.	.	.	reduced_virulence	PHI:479	0	.	0	.	0	.	0.018	0.348	0	0	0.45	0	0	30041.07	273	-11.5	4.5717	7	97	161	65	39	147	65	29	36	0.818181818	.	.	.	0	0	0	0	0	0	0	0	0	0.01	0
EGR44607.1	-0.8573651	-6.3230505	-0.5090505	.	.	.	.	.	0	.	0	.	0	.	0	0.031	0	0	0.02	0	0	159900.49	1453	-4.5	6.3675	6	430	780	398	127	691	373	197	176	0.842271293	.	.	.	0	0	0	0	0	0	0	0	0	0	0
EGR45430.1	-0.8588799	-5.4869015	-0.3149015	.	.	.	.	.	0	.	0	.	0	.	0	0.138	0	0	0.45	0	0	55098.47	523	4.5	7.3131	1	185	319	137	45	284	112	61	51	0.804054054	.	.	.	0	0	0	0	0	0	0	0	0	0	0
EGR48945.1	-0.8661925	-5.439326	-4.493326	.	.	.	loss_of_pathogenicity,enhanced_antagonism,increased_virulence_(hypervirulence),reduced_virulence	PHI:858,PHI:7741,PHI:3416,PHI:576,PHI:1024,PHI:3934	0	.	0	.	0	.	0	0.009	0	1	0.09	0	1	83200.97	733	21	8.5691	13	214	355	224	117	425	163	98	65	1.248120301	0	0	0	1	1	1	1	1	1	7	7	5.52	156.94	0
EGR50663.1	-0.8662471	-3.445967	2.500033	.	.	.	.	.	0	.	0	.	0	.	0	0.009	1	1	0.71	1	0	67955.86	638	-17.5	4.5714	6	234	397	216	55	348	126	56	70	1.080882353	0	0	1	1	1	1	1	1	1	1	1	7	32.92	0
EGR51532.1	-0.8676967	3.790364	-0.571636	.	.	.	.	.	0	.	0	.	0	.	0.999	0.728	0	0	0.15	0	0	15662.83	148	-1.5	5.6851	0	49	87	55	12	89	40	20	20	0.651162791	.	.	.	0	0	0	0	0	0	0	0	0	0	0
EGR45706.1	-0.86902815	0.1329995	-0.3890005	.	.	.	.	.	0	.	0	.	0	.	0.477	0.61	0	0	0.83	0	0	31628.73	303	-3.5	5.2228	9	123	210	72	25	166	47	23	24	0.738636364	.	.	.	0	0	0	0	0	0	0	0	0	0	0
EGR51354.1	-0.87147117	-1.1512205	4.4707795	.	.	.	.	.	0	.	0	.	0	.	0	0.063	1	1	0.02	0	0	44080.9	400	2	7.0903	0	130	198	96	18	170	155	80	75	0.627659574	1	0	0	1	1	1	1	1	1	0	0	0.02	0.03	0
EGR44136.1	-0.8719209	-0.5468085	3.2451915	.	.	.	.	.	0	.	0	.	0	.	0	0.368	1	1	0.18	0	0	41962.41	391	0.5	6.6086	5	140	223	113	39	222	94	49	45	0.747572816	.	.	.	1	1	0	0	0	1	0	0	1.14	1.14	0
EGR48747.1	-0.8750331	-2.1998535	-0.5078535	.	.	.	.	.	0	.	0	.	0	.	0.505	0.213	0	0	0.07	0	0	17301.87	155	-9	4.3397	0	47	85	35	8	66	47	19	28	0.648648649	.	.	.	0	0	0	0	0	0	0	0	0	0	0
EGR47824.1	-0.8750391	-10.3705325	-4.5205325	.	.	.	.	.	0	.	0	.	0	.	0	0.025	0	1	0.38	0	1	52860.26	477	15.5	9.5444	3	153	249	131	71	277	96	59	37	0.956521739	0	0	1	1	1	1	1	1	1	5	5	0	110.03	0
EGR51804.1	-0.8780416	-6.3308505	-0.5048505	.	.	.	.	.	0	.	0	.	0	.	0	0.029	0	0	0.18	0	0	71796.79	664	22	9.4418	11	226	399	168	58	361	154	92	62	0.487804878	.	.	.	0	0	0	0	0	0	0	0	0	0	0
EGR46453.1	-0.8799193	-6.442201	-0.502201	.	.	.	.	.	0	.	0	.	0	.	0	0.01	0	0	0	0	0	131075.14	1191	-29	4.886	7	348	621	374	96	631	320	150	170	0.788235294	.	.	.	0	0	0	0	0	0	0	0	0	0.08	0
EGR48765.1	-0.88134056	1.684987	2.294987	.	.	.	unaffected_pathogenicity,loss_of_pathogenicity,reduced_virulence	PHI:6715,PHI:33,PHI:6711,PHI:6713,PHI:522,PHI:434,PHI:6714,PHI:6530,PHI:2808,PHI:6712	0	.	0	.	0	GH72	0	0.065	1	1	0.75	1	0	52116.49	478	-11	4.6073	6	153	287	133	50	261	96	43	53	1.20952381	0	0	0	1	1	1	1	0	1	1	0	0.43	2.08	0
EGR47847.1	-0.882118	-4.8030325	-0.5190325	.	.	.	.	.	0	.	0	.	0	.	0.017	0.269	0	0	0.08	0	0	38317.74	363	0.5	6.5869	5	129	204	135	28	221	91	48	43	0.508928571	.	.	.	0	0	0	0	0	0	0	0	0.01	0.24	0
EGR52656.1	-0.883019	-6.013137	-0.511137	.	.	.	.	.	0	.	0	.	0	.	0	0.083	0	0	0.16	0	0	44755.64	408	7.5	9.6756	0	135	223	124	40	218	99	55	44	0.79	.	.	.	0	0	0	0	0	0	0	0	0	0	0
EGR50419.1	-0.8862864	-6.382198	-0.466198	.	.	.	.	.	0	.	0	.	0	.	0	0.014	0	0	0.25	0	0	50514	465	-4	6.1585	6	164	259	157	54	257	106	56	50	0.550458716	.	.	.	0	0	0	0	0	0	0	0	0	0.09	0
EGR44329.1	-0.88716286	4.872645	3.420645	.	.	.	.	.	0	.	0	.	0	.	0.962	0.28	1	1	0.45	0	0	13752.69	124	7.5	11.4659	1	39	73	28	11	74	32	20	12	0.317073171	.	.	.	1	0	1	0	0	0	0	0	1.35	1.35	0
EGR51426.1	-0.88777745	7.2174425	2.5134425	.	.	.	.	.	0	.	0	.	0	.	0.906	0.878	1	1	0.08	0	0	25369.06	236	4	7.9553	6	84	135	71	21	136	56	31	25	0.793650794	.	.	.	1	1	0	0	0	1	0	0	0.01	8.79	0
EGR53119.1	-0.88838834	3.981322	-0.686678	.	.	.	.	.	0	.	0	.	0	.	0.968	0.81	0	0	0.41	0	0	19383.21	181	5.5	9.4467	2	62	104	57	17	109	39	23	16	0.78	.	.	.	0	0	0	0	0	0	0	0	0.02	0.02	0
EGR53035.1	-0.89119905	0.4167885	-0.5912115	.	.	.	.	.	0	.	0	.	0	.	0.509	0.659	0	0	0.43	0	0	16935.1	152	0	6.4846	0	45	83	37	21	79	34	18	16	1.0625	.	.	.	0	0	0	0	0	0	0	0	0.02	0.02	0
EGR45671.1	-0.8920561	-5.4402135	-0.5062135	.	.	.	unaffected_pathogenicity,reduced_virulence	PHI:3146,PHI:7689	0	.	0	.	0	.	0	0.011	0	0	0.14	0	0	63891.33	592	-5.5	5.6741	11	199	328	175	59	337	138	69	69	0.773333333	.	.	.	0	0	0	0	0	0	0	0	0.01	0.01	0
EGR52760.1	-0.8925863	-0.386595	-0.236595	.	.	.	.	.	0	.	0	.	0	.	0.375	0.6	0	0	0.36	0	0	20391.38	186	1	6.6516	3	60	102	55	24	108	38	22	16	0.52173913	.	.	.	0	0	0	0	0	0	0	0	0.09	0.09	0
EGR46930.1	-0.8925863	-3.6594945	-0.4854945	.	.	.	unaffected_pathogenicity	PHI:143	0	.	0	.	0	.	0.008	0.463	0	0	0.27	0	0	35775.97	328	0	6.4956	5	104	173	100	36	190	73	39	34	0.91025641	.	.	.	0	0	0	0	0	0	0	0	0.02	0.11	0
EGR51138.1	-0.8925863	-5.6682495	-0.4362495	.	.	.	.	.	0	.	0	.	0	.	0.001	0.127	0	0	0.23	0	0	34468.73	318	-13.5	4.5964	5	95	178	95	32	175	81	36	45	0.88	.	.	.	0	0	0	0	0	0	0	0	0	0.02	0
EGR52215.1	-0.89676666	-0.857197	4.926803	.	.	.	.	.	0	.	0	.	0	.	0	0.036	1	1	0.01	0	0	46030.21	411	15.5	9.9656	2	137	214	84	33	165	133	77	56	0.945945946	1	0	0	1	0	1	1	1	1	0	0	0.08	0.08	0
EGR51396.1	-0.8970354	-2.8684715	-0.5024715	.	.	.	unaffected_pathogenicity,reduced_virulence	PHI:7253,PHI:7209,PHI:106	0	.	0	.	0	.	0.046	0.393	0	0	0.08	0	0	33856.53	307	-3.5	5.8368	2	84	165	93	37	172	83	42	41	0.918918919	.	.	.	0	0	0	0	0	0	0	0	0	0	0
EGR50262.1	-0.9016964	-5.4613	-0.5053	.	.	.	.	.	0	.	0	.	0	.	0	0.174	0	0	0.5	0	0	35809.92	311	39.5	11.7665	1	80	168	49	47	126	69	61	8	0.953125	.	.	.	0	0	0	0	0	0	0	0	0	0	0
EGR44783.1	-0.90369195	0.660191	4.776191	.	.	.	.	.	0	.	0	.	0	.	0	0.314	1	1	0.28	0	0	41034.46	365	0.5	6.6124	1	111	185	103	53	201	74	39	35	1.205479452	0	0	0	1	1	0	1	1	1	0	0	0.44	0.51	0
EGR46784.1	-0.90462756	1.8454745	-0.4905255	.	.	.	increased_virulence_(hypervirulence),reduced_virulence	PHI:2490,PHI:6795	0	.	0	.	0	.	0.006	0.55	0	0	0.55	0	0	37097.95	341	-1	6.2941	7	115	189	92	39	189	75	39	36	1.0375	.	.	.	0	0	0	0	0	0	0	0	0	0.12	0
EGR49679.1	-0.9084747	-1.0714315	-0.5274315	.	.	.	unaffected_pathogenicity,loss_of_pathogenicity,reduced_virulence	PHI:3914,PHI:9180,PHI:7520,PHI:2145,PHI:7788,PHI:7787	0	.	0	.	0	.	0	0.076	0	0	0.37	0	0	53588.11	493	-1	6.348	6	166	265	160	52	277	110	57	53	1.148148148	.	.	.	0	0	0	0	0	0	0	0	0.01	5.07	0
EGR45781.1	-0.91082084	2.3074	-0.4406	.	.	.	.	.	0	.	0	.	0	.	0.953	0.505	0	0	0.65	0	0	12576.29	122	1	6.7566	0	48	75	43	17	78	22	13	9	0.666666667	.	.	.	0	0	0	0	0	0	0	0	0.35	0.35	0
EGR52517.1	-0.9129279	1.8414935	2.7874935	.	.	.	unaffected_pathogenicity,loss_of_pathogenicity,reduced_virulence	PHI:7934,PHI:480,PHI:6792,PHI:6794,PHI:6788,PHI:6812,PHI:72,PHI:6815,PHI:6809,PHI:6791,PHI:697,PHI:7933,PHI:126,PHI:17,PHI:7935,PHI:73,PHI:9401,PHI:6811,PHI:6793,PHI:6783,PHI:125,PHI:6785,PHI:9402,PHI:7930,PHI:127,PHI:6784,PHI:6790,PHI:68,PHI:6814,PHI:6816,PHI:6808,PHI:7929,PHI:7931,PHI:9400,PHI:7932,PHI:6813,PHI:7928,PHI:6807,PHI:6786,PHI:6787,PHI:6789,PHI:7926	0	.	0	.	0	.	0	0.009	1	1	0.59	1	0	51134.45	477	-22	4.1688	4	167	286	145	47	261	89	34	55	1.102040816	0	0	0	1	1	1	1	1	1	1	1	19.24	22.2	0.7
EGR50897.1	-0.9145488	-3.884982	-0.494982	.	.	.	.	.	0	.	0	.	0	CE12	0.104	0.331	0	0	0.13	0	0	29425.68	268	-4.5	5.1387	0	68	140	90	28	162	62	30	32	0.84057971	.	.	.	0	0	0	0	0	0	0	0	0.68	0.69	0
EGR48583.1	-0.91583717	-0.6068655	4.1351345	.	.	.	unaffected_pathogenicity,reduced_virulence	PHI:17,PHI:3973,PHI:480,PHI:9402,PHI:7930,PHI:697,PHI:9401,PHI:7926	0	.	0	.	0	.	0	0.043	1	1	0.16	0	0	46089.43	419	-5	5.5895	3	129	232	126	52	242	94	47	47	0.789473684	0	1	1	1	1	0	1	0	1	0	1	22.04	22.07	0.869565217
EGR47787.1	-0.91583717	4.650571	5.230571	.	.	.	.	.	0	.	1	PF01764	0	.	0	0.07	1	1	0.13	0	0	45113.02	406	-9	5.0282	10	127	215	113	55	233	96	46	50	0.831460674	0	0	0	1	1	1	1	1	1	0	0	14.65	14.88	0
EGR46311.1	-0.9159602	-0.3746505	5.4753495	.	.	.	.	.	0	.	0	.	0	.	0	0.025	1	1	0.66	0	0	83326.16	804	7	7.3247	10	469	577	154	85	315	95	55	40	0.842857143	0	0	0	1	0	1	1	1	1	0	0	0.1	0.11	0
EGR51044.1	-0.9185658	-0.126049	4.733951	.	.	.	.	.	0	.	0	.	0	.	0.028	0.162	1	1	0.06	0	0	23485.4	210	-12.5	4.3928	4	60	108	56	23	113	63	26	37	1.071428571	.	.	.	1	1	1	0	1	1	0	0	1.9	1.91	0
EGR48627.1	-0.9187873	-1.43885	-0.50485	.	.	.	unaffected_pathogenicity,increased_virulence_(hypervirulence),loss_of_pathogenicity,reduced_virulence	PHI:4683,PHI:3161,PHI:8983,PHI:6882,PHI:8991,PHI:8781,PHI:8973,PHI:9010,PHI:9020,PHI:8075,PHI:2439,PHI:6601,PHI:8032,PHI:4224,PHI:8981,PHI:8980,PHI:606,PHI:2499,PHI:4479,PHI:9000,PHI:7740,PHI:3012,PHI:8979,PHI:2440,PHI:7986,PHI:3117,PHI:3620,PHI:4655,PHI:8984,PHI:3599	0	.	0	.	0	.	0	0.011	0	0	0.01	0	0	209612.97	1920	-9	6.2009	10	643	1069	505	177	968	476	245	231	0.757238307	.	.	.	0	0	0	0	0	0	0	0	0	0	0
EGR50319.1	-0.91915774	-5.4375545	-0.5095545	.	.	.	unaffected_pathogenicity,reduced_virulence	PHI:2638,PHI:2639,PHI:6698	0	.	0	.	0	.	0	0.012	0	0	0.12	0	0	64752.85	607	-0.5	6.446	8	211	346	186	46	354	144	75	69	0.658823529	.	.	.	0	0	0	0	0	0	0	0	0	1.34	0
EGR47879.1	-0.91948324	-10.361017	-4.415017	.	.	.	.	.	0	.	0	.	0	.	0	0.009	0	1	0.14	0	1	73744.82	664	23	9.406	9	210	325	221	107	425	118	74	44	1.188811189	1	0	0	1	1	1	1	1	1	9	9	15.33	221.06	0
EGR51969.1	-0.9196519	-4.1124595	0.1135405	.	.	.	reduced_virulence	PHI:6265	0	.	0	.	0	GH16	0	0.129	0	0	0.47	0	0	33536.92	302	-19	4.3465	8	102	169	76	52	173	71	29	42	0.985915493	.	.	.	0	0	0	0	0	0	0	0	0.04	0.07	0
EGR45814.1	-0.92120343	-5.4717435	-0.5257435	.	.	.	reduced_virulence	PHI:744,PHI:3942,PHI:7446	0	.	0	.	0	.	0	0.009	0	0	0.2	0	0	82443.12	784	-15	4.889	13	278	461	266	65	482	168	79	89	0.721973094	.	.	.	0	0	0	0	0	0	0	0	0	0.02	0
EGR46193.1	-0.9246958	-2.2119	2.7341	.	.	.	unaffected_pathogenicity,reduced_virulence	PHI:2921,PHI:9074,PHI:397,PHI:9058,PHI:2920,PHI:48,PHI:9075,PHI:3919,PHI:552,PHI:1011	0	.	0	.	0	AA1_1,AA1_2,AA1_3,AA1	0	0.009	1	1	0.68	1	0	67014.94	600	-25.5	4.5427	8	154	330	176	88	349	118	52	66	1.26446281	0	0	0	1	1	1	1	1	1	1	1	0.01	24.61	0
EGR45386.1	-0.9267989	2.8795935	-0.5224065	.	.	.	.	.	0	.	0	.	0	.	0.834	0.733	0	0	0.2	0	0	23801.11	218	0	6.4884	1	63	119	62	27	127	46	24	22	0.981132075	.	.	.	0	0	0	0	0	0	0	0	0.02	0.03	0
EGR46065.1	-0.9268627	-4.9020655	-0.3240655	.	.	.	.	.	0	.	0	.	0	.	0	0.237	0	0	0.41	0	0	46342.64	417	1	6.6486	8	137	236	103	57	234	86	46	40	0.68	.	.	.	0	0	0	0	0	0	0	0	0	0.05	0
EGR44538.1	-0.9291134	-1.217106	-0.505106	.	.	.	unaffected_pathogenicity,increased_virulence_(hypervirulence),loss_of_pathogenicity,reduced_virulence	PHI:729,PHI:101,PHI:2260,PHI:5279,PHI:720,PHI:730,PHI:7335,PHI:3990,PHI:725,PHI:8770,PHI:722,PHI:5280,PHI:238,PHI:2587,PHI:4776,PHI:726,PHI:2608,PHI:718,PHI:9080,PHI:724,PHI:40,PHI:2311,PHI:433,PHI:728,PHI:116,PHI:3025,PHI:8593,PHI:9106,PHI:5037,PHI:9265,PHI:6891,PHI:721,PHI:7000,PHI:3933,PHI:713	0	.	1	PF16073	0	.	0	0.048	0	0	0.07	0	0	234598.94	2146	-11	6.2252	40	700	1166	656	233	1165	509	265	244	0.918859649	.	.	.	0	0	0	0	0	0	0	0	0	0.12	0
EGR45166.1	-0.93042016	-2.5029385	2.9810615	.	.	.	.	.	0	.	0	.	0	.	0.022	0.064	1	1	0.24	0	0	33600.98	318	-3	5.8378	7	120	198	106	21	176	67	34	33	0.460674157	.	.	.	0	1	0	0	0	1	0	0	0.04	0.06	0
EGR51035.1	-0.9326009	-1.030193	3.949807	.	.	.	.	.	0	.	0	.	0	.	0	0.17	1	1	0	0	0	40925.89	361	5.5	7.3339	4	93	170	102	43	191	108	60	48	1.042253521	.	.	.	1	1	1	0	0	1	0	1	17.58	17.59	1
EGR45017.1	-0.93262756	-0.552928	5.393072	.	.	.	.	.	0	.	0	.	0	.	0	0.009	1	1	0.71	0	0	80667.76	753	-17	4.7103	8	269	456	226	77	412	149	68	81	0.966666667	1	0	0	1	1	1	1	1	1	0	0	0.09	0.64	0
EGR50179.1	-0.9333857	-4.002173	-0.462173	.	.	.	.	.	0	.	0	.	0	.	0.001	0.409	0	0	0.47	0	0	38054.25	361	1.5	6.7518	8	127	218	115	34	220	78	42	36	0.666666667	.	.	.	0	0	0	0	0	0	0	0	0	0	0
EGR52882.1	-0.9335146	3.4136175	-0.5523825	.	.	.	.	.	0	.	0	.	0	.	0.983	0.678	0	0	0.47	0	0	22338.18	211	0	6.4676	6	76	135	73	15	121	44	23	21	0.654545455	.	.	.	0	0	0	0	0	0	0	0	0.01	0.03	0
EGR44213.1	-0.934186	-2.097149	3.848851	.	.	.	.	.	0	.	0	.	0	.	0	0.009	1	1	0.33	0	0	34263.61	314	27	10.7848	12	110	172	95	26	174	69	51	18	0.481481481	.	.	.	1	0	1	0	1	1	0	0	0.02	0.02	0
EGR45632.1	-0.934752	-1.128677	2.885323	.	.	.	.	.	0	.	0	.	0	.	0.002	0.329	1	1	0.16	0	0	39266.8	359	1	6.6868	7	111	196	108	39	216	89	47	42	0.690721649	.	.	.	1	0	0	0	0	1	0	0	0.9	0.93	0
EGR46992.1	-0.9351541	-2.678538	-0.110538	.	.	.	.	.	0	.	0	.	0	.	0.15	0.422	0	0	0.59	0	0	21113.07	193	12.5	9.9266	5	75	109	58	28	116	33	24	9	0.696428571	.	.	.	0	0	0	0	0	0	0	0	0	0.07	0
EGR50787.1	-0.93566024	-6.0108295	-0.5028295	.	.	.	.	.	0	.	0	.	0	.	0	0.082	0	0	0.09	0	0	47315.49	438	-11	4.8394	2	138	239	145	36	238	118	55	63	1.048076923	.	.	.	0	0	0	0	0	0	0	0	0	0.05	0
EGR45044.1	-0.9359623	0.833645	-0.504355	.	.	.	.	.	0	.	0	.	0	.	0.815	0.408	0	0	0.31	0	0	23225.68	211	-6.5	4.6274	1	53	115	74	24	125	47	21	26	1.255813953	.	.	.	0	0	0	0	0	0	0	0	0.03	0.98	0
EGR48241.1	-0.9368013	2.4474825	4.5654825	.	.	.	.	.	0	.	0	.	0	.	0.203	0.444	1	1	0.01	0	0	28070.28	249	-5.5	4.9184	7	72	123	75	24	134	70	33	37	1.159090909	1	0	0	1	1	1	1	0	0	0	0	0.01	0.02	0
EGR45297.1	-0.9378202	0.2159385	1.1759385	.	.	.	.	.	0	.	0	.	0	.	0.428	0.412	1	1	0.18	1	0	27053.96	251	10	10.101	3	94	139	83	20	136	55	34	21	0.725806452	.	.	.	1	1	0	0	1	0	1	0	5.88	5.94	0
EGR52739.1	-0.9386755	3.0770975	-0.3669025	.	.	.	.	.	0	.	0	.	0	.	0.978	0.596	0	0	0.83	0	0	12954.99	122	19.5	10.3222	8	57	74	23	8	54	28	24	4	1.48	.	.	.	0	0	0	0	0	0	0	0	0	0	0
EGR44937.1	-0.93963253	6.1157455	3.7997455	.	.	.	.	.	0	.	0	.	0	.	0.985	0.401	1	1	0.05	0	0	14114.21	127	-4.5	4.9134	4	32	64	43	11	69	34	16	18	0.833333333	.	.	.	0	1	0	0	0	1	0	0	0	0	0
EGR44706.1	-0.94246536	-3.861253	-0.531253	.	.	.	.	.	0	.	0	.	0	.	0.044	0.401	0	0	0.27	0	0	34509.46	323	0.5	6.6414	3	111	187	118	29	194	65	34	31	0.761904762	.	.	.	0	0	0	0	0	0	0	0	0	0.04	0
EGR48306.1	-0.9426441	-1.0633845	3.2506155	.	.	.	.	.	0	.	0	.	0	.	0.116	0.165	1	1	0.03	0	0	34355.01	314	-5.5	5.2488	5	104	166	116	29	175	84	41	43	0.602739726	.	.	.	1	1	0	0	1	1	0	0	5.6	5.88	0
EGR51975.1	-0.94385564	-2.7668455	-6.6308455	.	.	.	.	.	0	.	0	.	0	.	0.892	0.752	0	1	0.47	0	1	25004.66	234	0	6.4837	8	88	136	77	20	132	51	28	23	0.696428571	.	.	.	1	0	0	0	0	0	2	2	37.31	41.51	1
EGR47081.1	-0.94557023	-2.195498	2.744502	.	.	.	reduced_virulence	PHI:9320,PHI:8580	0	.	0	.	0	.	0	0.01	1	1	0.04	0	0	148121.27	1355	-13.5	5.768	16	440	736	397	139	765	336	169	167	0.739263804	.	.	.	0	0	0	0	0	1	0	0	0	0.01	0
EGR45821.1	-0.9472647	-3.1170205	-0.5130205	.	.	.	.	.	0	.	0	.	0	.	0.013	0.553	0	0	0.22	0	0	35184.68	322	0	6.495	6	108	175	77	45	182	78	42	36	0.898734177	.	.	.	0	0	0	0	0	0	0	0	0	0.02	0
EGR49447.1	-0.94942224	-4.0496185	1.6083815	.	.	.	.	.	0	.	0	.	0	GH12	0	0.057	1	1	0.84	1	0	35474.98	328	-10.5	4.3886	2	107	196	95	33	182	55	23	32	1.05	.	.	.	1	1	0	0	0	0	1	1	21.91	21.97	0.869565217
EGR50749.1	-0.94979876	-5.080855	-0.502855	.	.	.	.	.	0	.	0	.	0	.	0.003	0.234	0	0	0.07	0	0	36114.4	329	-5	5.2375	6	89	174	97	26	190	84	41	43	0.807228916	.	.	.	0	0	0	0	0	0	0	0	0	0.09	0
EGR44927.1	-0.94979876	-3.988703	-0.502703	.	.	.	.	.	0	.	0	.	0	.	0.002	0.417	0	0	0.23	0	0	37140.18	340	-4.5	5.7557	7	103	185	105	33	191	85	43	42	0.91025641	.	.	.	0	0	0	0	0	0	0	0	2.19	2.22	0
EGR44988.1	-0.9504152	1.8480085	2.7700085	.	.	.	increased_virulence_(hypervirulence),reduced_virulence	PHI:4609,PHI:2393,PHI:4607	0	.	0	.	0	.	0	0.013	1	1	0	0	0	53071.41	461	6.5	8.2766	5	103	207	137	60	265	122	66	56	1.287356322	.	.	.	1	0	1	0	0	0	0	0	0	0.02	0
EGR47144.1	-0.9514999	4.161189	-0.656811	.	.	.	.	.	0	.	0	.	0	.	0.974	0.829	0	0	0.45	0	0	24206.7	218	3.5	7.9237	2	63	124	69	29	121	50	28	22	1.136363636	.	.	.	0	0	0	0	0	0	0	0	0.01	0.03	0
EGR50894.1	-0.9542973	-6.146342	-2.708342	.	.	.	.	.	0	.	0	.	0	.	0.031	0.396	0	0	0.18	1	0	36091.96	339	6	7.8437	9	121	188	119	19	200	72	41	31	0.551724138	.	.	.	0	0	0	0	0	0	1	0	13.32	14.79	0
EGR47728.1	-0.9548249	-1.022164	4.917836	.	.	.	.	.	0	.	0	.	0	.	0	0.01	1	1	0.2	0	0	55145.2	498	-10.5	5.9354	3	98	290	82	56	237	188	97	91	0.689873418	1	0	0	1	1	1	1	1	1	0	0	0.03	0.05	0
EGR50428.1	-0.95545316	-3.3419505	-0.3219505	.	.	.	reduced_virulence	PHI:6265	0	.	0	.	0	GH16	0.001	0.329	0	0	0.8	0	0	30848.79	291	-12.5	4.1102	6	115	191	69	40	163	36	13	23	1.054054054	.	.	.	0	0	0	0	0	0	0	0	0.32	1.86	0
EGR52494.1	-0.95566636	6.9024765	2.5284765	.	.	.	.	.	0	.	0	.	0	.	0.925	0.804	1	1	0.5	0	0	22675.96	212	1	7.1647	1	68	120	73	26	133	44	23	21	0.953125	.	.	.	0	0	0	0	0	1	0	0	0.17	0.25	0
EGR44626.1	-0.9578925	-6.418057	-0.496057	.	.	.	.	.	0	.	0	.	0	.	0	0.013	0	0	0.76	0	0	59872.23	552	-8	4.8965	5	185	311	160	57	309	104	49	55	1.014814815	.	.	.	0	0	0	0	0	0	0	0	0	0.01	0
EGR51843.1	-0.9586382	-2.147508	-0.533508	.	.	.	.	.	0	.	0	.	0	.	0.402	0.329	0	0	0.08	0	0	30432.42	286	-2	5.9604	5	105	170	94	20	160	69	35	34	0.540540541	.	.	.	0	0	0	0	0	0	0	0	0	0.09	0
EGR47967.1	-0.9586382	-4.992602	-0.516602	.	.	.	.	.	0	.	0	.	0	.	0.133	0.121	0	0	0.46	0	0	31300.73	294	9.5	10.2257	0	98	177	62	28	167	56	34	22	0.405405405	.	.	.	0	0	0	0	0	0	0	0	0	0	0
EGR51912.1	-0.9586382	0.337035	-0.532965	.	.	.	.	.	0	.	0	.	0	.	0.797	0.348	0	0	0.25	0	0	28838.08	269	3	7.1613	3	90	156	96	22	158	59	33	26	0.47826087	.	.	.	0	0	0	0	0	0	0	0	0	0.02	0
EGR52849.1	-0.9586382	-1.58555	-0.51155	.	.	.	.	.	0	.	0	.	0	.	0.685	0.136	0	0	0.18	0	0	26751.8	247	-2	6.08	0	82	139	71	28	137	56	29	27	0.554216867	.	.	.	0	0	0	0	0	0	0	0	0	0	0
EGR51127.1	-0.9641085	-1.9107675	-0.5107675	.	.	.	reduced_virulence	PHI:7075	0	.	0	.	0	.	0.278	0.322	0	0	0.14	0	0	32855.82	313	-3	5.5014	7	115	180	116	15	188	83	41	42	0.56043956	.	.	.	0	0	0	0	0	0	0	0	0.06	0.24	0
EGR50862.1	-0.9643576	0.8139015	2.1639015	.	.	.	.	.	0	.	0	.	0	.	0.074	0.701	1	1	0.3	0	0	24749.68	224	13.5	10.0865	5	80	122	66	22	131	43	29	14	0.727272727	.	.	.	0	1	0	0	0	1	0	0	0.08	2.81	0
EGR46393.1	-0.9680615	3.469783	-0.556217	.	.	.	.	.	0	.	0	.	0	.	0.986	0.685	0	0	0.07	0	0	16250.51	145	-2.5	5.2068	1	37	79	44	15	79	35	17	18	1.107142857	.	.	.	0	0	0	0	0	0	0	0	0.01	0.01	0
EGR50091.1	-0.9704057	-0.9768015	4.8431985	.	.	.	.	.	0	.	0	.	0	GH79	0	0.03	1	1	0.62	0	0	58174.93	524	1	6.6048	3	170	290	140	77	278	103	56	47	1.198113208	.	.	.	1	0	1	0	0	1	0	0	0.13	1.86	0
EGR46894.1	-0.9709897	-4.8611495	-0.0471495	.	.	.	unaffected_pathogenicity,reduced_virulence	PHI:2921,PHI:9074,PHI:2700,PHI:397,PHI:9058,PHI:2920,PHI:9075,PHI:3919,PHI:552,PHI:1011	0	.	0	.	0	AA1_2,AA1_3,AA1_1	0	0.031	0	0	0.47	0	0	63357.14	568	0	6.4996	7	165	323	140	85	315	119	65	54	1.015748031	.	.	.	0	0	0	0	0	0	0	0	0	0.09	0
EGR45411.1	-0.97215056	-4.4091075	-0.5031075	.	.	.	.	.	0	.	0	.	0	.	0.113	0.236	0	0	0.25	0	0	29051.78	265	-7	5.0205	3	88	141	86	31	144	75	36	39	0.983333333	.	.	.	0	0	0	0	0	0	0	0	0	0.09	0
EGR44735.1	-0.9733417	0.6958125	-0.5881875	.	.	.	unaffected_pathogenicity,lethal,increased_virulence_(hypervirulence),loss_of_pathogenicity,reduced_virulence	PHI:59,PHI:4077,PHI:7485,PHI:3866,PHI:5271,PHI:2837,PHI:2844,PHI:6956,PHI:5272,PHI:3301,PHI:6957,PHI:685,PHI:5440,PHI:2312,PHI:2802,PHI:9460,PHI:2022,PHI:784,PHI:7511,PHI:2269	0	.	0	.	0	.	0.435	0.779	0	0	0.63	0	0	32149.48	300	6	8.4502	4	112	170	101	33	175	65	37	28	1.012820513	.	.	.	0	0	0	0	0	0	0	0	7.72	7.98	0
EGR51036.1	-0.9754545	-6.3133	-0.5053	.	.	.	unaffected_pathogenicity	PHI:1429	0	.	0	.	0	.	0	0.032	0	0	0.21	0	0	88741.09	836	32.5	9.351	18	349	505	199	77	420	225	135	90	0.536	.	.	.	0	0	0	0	0	0	0	0	0	0.01	0
EGR47418.1	-0.9770279	-5.327615	-0.539615	.	.	.	.	.	0	.	0	.	0	.	0.001	0.201	0	0	0.34	0	0	40657.18	380	-0.5	6.3931	3	128	218	132	26	217	89	46	43	0.59	.	.	.	0	0	0	0	0	0	0	0	0.02	11.07	0
EGR52732.1	-0.9773185	2.825984	-0.810016	.	.	.	.	.	0	.	0	.	0	.	0.855	0.751	0	0	0.18	0	0	23526.78	219	0	6.4984	0	72	121	74	20	124	49	26	23	0.847457627	.	.	.	0	0	0	0	0	0	0	0	0.01	0.02	0
EGR46714.1	-0.97745013	-6.0891435	-0.5091435	.	.	.	.	.	0	.	0	.	0	.	0	0.07	0	0	0.5	0	0	38454.87	360	51	12.3265	0	149	209	100	7	159	94	73	21	0.571428571	.	.	.	0	0	0	0	0	0	0	0	0	0.01	0
EGR50680.1	-0.97806716	2.4878845	-0.5061155	.	.	.	.	.	0	.	0	.	0	.	0.91	0.589	0	0	0.34	0	0	21552.1	200	2.5	7.2999	5	68	111	67	17	115	39	22	17	0.954545455	.	.	.	0	0	0	0	0	0	0	0	0.02	0.03	0
EGR44895.1	-0.9792726	-1.4402105	-0.4942105	.	.	.	unaffected_pathogenicity,reduced_virulence,loss_of_pathogenicity	PHI:3823,PHI:9325,PHI:2734,PHI:3824	0	.	0	.	0	.	0	0.009	0	0	0.03	0	0	74752.39	674	-18	4.8881	5	207	349	200	79	372	179	84	95	0.929032258	.	.	.	0	0	0	0	0	0	0	0	0.08	0.13	0
EGR48203.1	-0.98011696	-3.006959	-0.718959	.	.	.	unaffected_pathogenicity,reduced_virulence	PHI:8806,PHI:8753,PHI:7320,PHI:6538,PHI:144	0	.	0	.	0	GH18	0.001	0.451	0	0	0.41	0	0	38727.74	357	2.5	6.8771	4	122	195	113	48	211	78	43	35	0.833333333	.	.	.	0	0	0	0	0	0	0	0	0.16	0.7	0
EGR45057.1	-0.9811914	-8.0418135	-2.9058135	.	.	.	.	.	0	.	0	.	0	.	0.029	0.115	0	0	0.47	1	0	33101.93	311	5	7.5377	3	117	196	80	32	175	62	36	26	0.41	.	.	.	0	0	0	0	0	0	1	0	13.02	22.55	0
EGR44065.1	-0.9836728	-2.828822	2.865178	.	.	.	.	.	0	.	0	.	0	.	0	0.051	1	1	0.57	1	0	43882.29	414	-20.5	4.4184	4	156	255	116	45	223	88	37	51	0.805825243	0	0	0	1	1	0	1	0	1	1	1	0.01	18.76	0
EGR51778.1	-0.98485184	6.6544905	4.6264905	.	.	.	.	.	0	.	0	.	0	.	0.97	0.368	1	1	0.03	0	0	12734.57	112	5	9.3236	2	30	57	29	12	60	37	22	15	0.607142857	.	.	.	1	1	1	0	0	1	0	1	21.04	21.04	0.695652174
EGR46357.1	-0.98524857	-2.9340795	2.7899205	.	.	.	.	.	0	.	0	.	0	.	0	0.046	1	1	0.43	0	0	38627.64	363	28	10.2812	15	152	209	115	33	215	65	49	16	0.490566038	.	.	.	1	0	0	0	0	1	0	0	0.44	0.51	0
EGR45135.1	-0.9877961	0.322508	-0.507492	.	.	.	unaffected_pathogenicity,reduced_virulence	PHI:7181,PHI:2477,PHI:7143,PHI:7734,PHI:7735,PHI:7633,PHI:213,PHI:249,PHI:6206,PHI:6199,PHI:277	0	.	1	PF00160	0	.	0	0.305	0	0	0.09	0	0	40723	372	-2.5	5.9676	4	112	195	107	38	199	115	58	57	0.958762887	.	.	.	0	0	0	0	0	0	0	0	0.01	0.02	0
EGR52568.1	-0.9886262	2.5738005	4.2358005	.	.	.	.	.	0	.	0	.	0	.	0.143	0.58	1	1	0.48	0	0	26162.1	236	17.5	10.4948	0	73	125	66	29	123	58	39	19	1.333333333	1	0	0	1	1	0	1	0	1	0	1	21.44	21.49	0.760869565
EGR48863.1	-0.9897046	-3.057356	-0.513356	.	.	.	.	.	0	.	0	.	0	.	0.27	0.306	0	0	0.27	0	0	7951.91	73	-1.5	4.9299	0	20	39	24	6	39	19	9	10	0.590909091	.	.	.	0	0	0	0	0	0	0	0	0	0	0
EGR45954.1	-0.9921013	-6.199223	-0.505223	.	.	.	.	.	0	.	0	.	0	.	0	0.051	0	0	0.02	0	0	62803.16	575	-4.5	5.8531	5	186	296	170	59	330	145	73	72	0.691780822	.	.	.	0	0	0	0	0	0	0	0	0	0.03	0
EGR47518.1	-0.99271125	3.146714	2.604714	.	.	.	loss_of_pathogenicity,reduced_virulence	PHI:6144,PHI:6731,PHI:5344,PHI:7634,PHI:3112	0	.	0	.	0	.	0.001	0.256	1	1	0.11	0	0	40284.68	364	1	6.6586	5	88	190	114	38	210	96	51	45	1.305555556	.	.	.	1	0	0	0	0	0	0	0	0.12	0.12	0
EGR52543.1	-0.9946058	-12.4170435	-6.9390435	.	.	.	.	.	0	.	0	.	0	.	0	0.087	0	0	0.47	0	1	29126.08	272	16.5	11.4761	1	105	162	76	25	149	46	32	14	0.671232877	.	.	.	0	0	0	0	0	0	2	2	10.01	40.09	0
EGR47366.1	-0.9951629	-3.0612545	2.7887455	.	.	.	.	.	0	.	0	.	0	GH76	0	0.025	1	1	0.57	1	0	50793.86	463	-10.5	4.9242	8	160	263	126	66	268	93	44	49	0.947826087	0	0	0	1	1	1	1	1	1	1	1	0.58	21.89	0
EGR44712.1	-0.9959676	5.1663655	-0.5076345	.	.	.	reduced_virulence	PHI:9285,PHI:2644,PHI:7258	0	.	0	.	0	.	0.995	0.784	0	0	0.46	0	0	13870.85	129	-0.5	6.3209	2	43	72	48	15	76	30	16	14	0.8	.	.	.	0	0	0	0	0	0	0	0	0.01	0.03	0
EGR51266.1	-0.9962598	-1.228752	-0.504752	.	.	.	loss_of_pathogenicity,reduced_virulence	PHI:8615,PHI:9285,PHI:2644,PHI:7258	0	.	0	.	0	.	0	0.046	0	0	0.08	0	0	35074.39	323	-14.5	4.3958	3	107	172	93	23	164	82	34	48	0.970588235	.	.	.	0	0	0	0	0	0	0	0	0	0	0
EGR46235.1	-0.9965074	-3.913237	-0.481237	.	.	.	.	.	0	.	0	.	0	.	0.065	0.363	0	0	0.46	0	0	30760.54	275	2	6.9075	3	89	155	52	42	150	64	35	29	0.797101449	.	.	.	0	0	0	0	0	0	0	0	0.01	0.01	0
EGR45754.1	-0.99987596	-5.7381105	-0.5001105	.	.	.	.	.	0	.	0	.	0	.	0.002	0.125	0	0	0.2	0	0	34849.28	316	-6.5	5.5206	4	95	174	96	39	173	90	45	45	0.810810811	.	.	.	0	0	0	0	0	0	0	0	0	0.01	0
EGR47858.1	-1.0003511	-6.436454	-0.508454	.	.	.	.	.	0	.	0	.	0	.	0	0.012	0	0	0.04	0	0	99605.34	918	23.5	9.0423	11	305	530	218	70	449	246	141	105	0.570281124	.	.	.	0	0	0	0	0	0	0	0	0	0	0
EGR45899.1	-1.0003511	-1.4349025	-0.5069025	.	.	.	unaffected_pathogenicity,loss_of_pathogenicity,reduced_virulence	PHI:6111,PHI:334,PHI:311,PHI:2310,PHI:1015,PHI:2716,PHI:4677,PHI:300,PHI:2826	0	.	0	.	0	.	0	0.012	0	0	0.1	0	0	43094.43	394	-14	4.7308	6	129	224	122	35	203	120	55	65	0.858823529	.	.	.	0	0	0	0	0	0	0	0	0.01	0.02	0
EGR52228.1	-1.0003511	-6.3338515	-0.5078515	.	.	.	.	.	0	.	0	.	0	.	0	0.029	0	0	0.03	0	0	116588.04	1070	12.5	7.4724	13	365	606	284	75	525	266	146	120	0.672340426	.	.	.	0	0	0	0	0	0	0	0	0	0.02	0
EGR48555.1	-1.004588	-6.439117	-0.505117	.	.	.	.	.	0	.	0	.	0	.	0	0.011	0	0	0.01	0	0	128713.79	1164	-2	6.389	13	384	595	360	112	620	316	163	153	0.675373134	.	.	.	0	0	0	0	0	0	0	0	0	0.03	0
EGR45178.1	-1.0047889	4.50739	-0.54261	.	.	.	reduced_virulence	PHI:6927,PHI:8743,PHI:8041,PHI:8048	0	.	0	.	0	.	0.891	0.784	0	0	0.31	0	0	16497.87	147	1.5	7.2119	3	40	80	37	18	82	35	19	16	1.151515152	.	.	.	0	0	0	0	0	0	0	0	0.01	0.02	0
EGR49761.1	-1.0047889	1.9107765	-0.4772235	.	.	.	.	.	0	.	0	.	0	.	0.617	0.781	0	0	0.33	0	0	17953.16	158	1	6.8618	2	47	85	36	25	88	39	21	18	0.918918919	.	.	.	0	0	0	0	0	0	0	0	0	0	0
EGR45508.1	-1.0050232	-3.346795	-0.506795	.	.	.	reduced_virulence	PHI:7768,PHI:419,PHI:3947	0	.	0	.	0	.	0.001	0.359	0	0	0.07	0	0	38915.19	350	-3.5	5.5213	2	100	178	113	38	194	95	47	48	1.078947368	.	.	.	0	0	0	0	0	0	0	0	0	0.01	0
EGR51366.1	-1.0076344	-10.265122	-4.319122	.	.	.	.	.	0	.	0	.	0	.	0	0.009	0	1	0.14	0	1	71674.59	640	6	7.4532	8	179	311	216	104	415	100	56	44	1.312	0	0	0	1	1	1	1	1	1	9	10	15.72	223.31	0.695652174
EGR52193.1	-1.0101573	-11.48818	-5.54218	.	.	.	unaffected_pathogenicity	PHI:2031,PHI:2030	0	.	0	.	0	.	0	0.009	0	1	0.06	0	1	61653.84	548	12.5	8.93	4	155	275	198	62	307	136	78	58	0.962264151	.	.	.	1	0	1	0	1	1	0	2	0.1	34.17	0
EGR46678.1	-1.01067	9.385892	-0.516108	.	.	.	unaffected_pathogenicity,reduced_virulence	PHI:277,PHI:2477,PHI:7143,PHI:7734,PHI:7735,PHI:7633,PHI:213,PHI:249,PHI:6206,PHI:6199,PHI:7181	0	.	1	PF00160	0	.	0.939	0.878	0	0	0.44	0	0	17614.02	162	0	6.488	0	52	88	42	17	90	38	20	18	0.95	.	.	.	0	0	0	0	0	0	0	0	0	0.01	0
EGR50223.1	-1.0153537	-4.1016835	1.5023165	.	.	.	.	.	0	.	0	.	0	GH16	0	0.066	1	1	0.82	1	0	38560.3	369	-5.5	4.6956	3	152	240	105	33	215	48	22	26	0.631067961	.	.	.	1	1	0	0	0	1	1	1	0	18.21	0
EGR44623.1	-1.0165519	-3.007625	-0.503625	.	.	.	unaffected_pathogenicity,reduced_virulence	PHI:3947,PHI:9444	0	.	0	.	0	.	0.01	0.406	0	0	0.09	0	0	36012.29	325	-2.5	6.1371	0	94	165	94	43	177	95	49	46	0.916666667	.	.	.	0	0	0	0	0	0	0	0	0	0.01	0
EGR49855.1	-1.017616	-10.2757115	-4.4977115	.	.	.	.	.	0	.	0	.	0	.	0	0.037	0	1	0.13	0	1	54771.68	515	1.5	6.731	3	172	285	155	36	284	143	75	68	0.700729927	1	0	0	1	1	1	1	1	1	6	5	3.24	124.46	0
EGR48009.1	-1.021441	2.0309455	-0.6930545	.	.	.	.	.	0	.	0	.	0	.	0.764	0.69	0	0	0.28	0	0	24794.41	225	6	8.0649	5	77	122	66	26	125	50	30	20	0.826086957	.	.	.	0	0	0	0	0	0	0	0	0	11.14	0
EGR45830.1	-1.0218104	-11.073217	-5.133217	.	.	.	.	.	0	.	0	.	0	GT5,GT4	0	0.01	0	1	0.17	0	1	57518.9	517	16	9.7134	3	160	265	166	65	289	130	76	54	0.981818182	.	.	.	1	1	1	0	1	0	3	2	18.51	50.14	0.789473684
EGR45115.1	-1.0232384	-0.5055905	-0.5055905	.	.	.	.	.	0	.	0	.	0	.	0.527	0.473	0	0	0.17	0	0	27090.83	249	-4.5	5.3404	4	76	135	77	29	147	65	32	33	0.848484848	.	.	.	0	0	0	0	0	0	0	0	0	0.07	0
EGR48392.1	-1.0232384	-4.8792565	-0.4992565	.	.	.	.	.	0	.	0	.	0	.	0.003	0.267	0	0	0.06	0	0	35688.25	323	-5.5	5.4001	5	102	180	92	42	180	85	42	43	0.931506849	.	.	.	0	0	0	0	0	0	0	0	0.03	0.27	0
EGR48140.1	-1.0232968	-4.2362745	-0.4322745	.	.	.	.	.	0	.	0	.	0	.	0.181	0.185	0	0	0.59	0	0	16920.27	162	10	9.7715	7	73	102	53	16	95	26	19	7	0.577777778	.	.	.	0	0	0	0	0	0	0	0	3.28	3.65	0
EGR44897.1	-1.0232968	0.2051495	-0.4748505	.	.	.	unaffected_pathogenicity,reduced_virulence,loss_of_pathogenicity	PHI:772,PHI:311,PHI:2310,PHI:1015,PHI:797,PHI:2716,PHI:2155,PHI:3514,PHI:300,PHI:2826	0	.	0	.	0	.	0.004	0.276	0	0	0.45	0	0	38572.53	365	6	8.4641	6	140	237	110	31	213	82	45	37	0.505154639	.	.	.	0	0	0	0	0	0	0	0	0.02	0.05	0
EGR46567.1	-1.0236101	-6.353853	-0.509853	.	.	.	.	.	0	.	0	.	0	.	0	0.026	0	0	0.01	0	0	243687.95	2208	-72.5	4.8256	2	681	1173	571	163	1001	640	297	343	0.607210626	.	.	.	0	0	0	0	0	0	0	0	0	0	0
EGR44337.1	-1.0245188	-6.248939	-0.374939	.	.	.	.	.	0	.	0	.	0	.	0	0.021	0	0	0.25	0	0	48476.71	449	-0.5	6.4415	4	165	259	120	42	237	102	54	48	0.666666667	.	.	.	0	0	0	0	0	0	0	0	0.05	0.08	0
EGR51419.1	-1.0245188	-6.2191345	-0.5071345	.	.	.	.	.	0	.	0	.	0	.	0	0.048	0	0	0.06	0	0	59394.7	539	3	6.7829	5	181	314	129	58	252	128	70	58	0.814159292	.	.	.	0	0	0	0	0	0	0	0	0	0	0
EGR51313.1	-1.0276634	-6.043159	-0.535159	.	.	.	.	.	0	.	0	.	0	.	0	0.082	0	0	0.23	0	0	53330.35	486	3.5	6.8909	8	165	260	143	69	283	113	62	51	0.891666667	.	.	.	0	0	0	0	0	0	0	0	0.14	0.19	0
EGR47100.1	-1.0280316	-7.062806	-6.506806	.	.	.	unaffected_pathogenicity,increased_virulence_(hypervirulence),loss_of_pathogenicity,reduced_virulence	PHI:2379,PHI:5034,PHI:7221,PHI:7916,PHI:9189,PHI:7243,PHI:730,PHI:255,PHI:7708,PHI:6936,PHI:714,PHI:725,PHI:2255,PHI:727,PHI:55,PHI:881,PHI:8597,PHI:9524,PHI:726,PHI:723,PHI:2425,PHI:718,PHI:724,PHI:3387,PHI:728,PHI:9265,PHI:2895,PHI:7219,PHI:9106,PHI:729,PHI:8596,PHI:5276	0	.	0	.	0	.	0.023	0.051	0	0	0.05	0	1	264251.38	2434	-13.5	6.1487	31	818	1338	765	246	1353	561	289	272	0.869724771	.	.	.	0	0	0	0	0	0	2	0	0	5.78	0
EGR50457.1	-1.0280316	-6.4372165	-0.4912165	.	.	.	.	.	0	.	0	.	0	.	0	0.009	0	0	0.04	0	0	86150.42	790	-14	5.339	8	262	424	258	77	438	191	94	97	0.691489362	.	.	.	0	0	0	0	0	0	0	0	0.01	0.12	0
EGR50380.1	-1.0285999	-3.363541	2.510459	.	.	.	.	.	0	.	0	.	0	.	0	0.021	1	1	0.61	1	0	27814.46	267	-4	4.6914	6	118	180	89	22	155	33	15	18	0.52173913	0	0	0	1	1	1	1	1	1	1	0	0.38	5.41	0
EGR52601.1	-1.0297246	-2.199389	2.500611	.	.	.	reduced_virulence	PHI:7257	0	.	0	.	0	.	0	0.05	1	1	0.09	1	0	70631.81	629	-13.5	5.1741	7	187	327	166	82	327	173	84	89	1.030534351	1	0	0	1	1	1	1	1	1	1	1	0.41	19.38	0
EGR45517.1	-1.0322382	-3.4474415	-0.5054415	.	.	.	reduced_virulence	PHI:9307,PHI:3098	0	.	0	.	0	.	0.029	0.314	0	0	0.08	0	0	34681.74	318	-2.5	6.1266	5	99	168	101	34	179	83	43	40	0.842105263	.	.	.	0	0	0	0	0	0	0	0	0.01	0.01	0
EGR50961.1	-1.034755	1.8390075	-0.5069925	.	.	.	.	.	0	.	0	.	0	.	0.651	0.74	0	0	0.38	0	0	16701.7	151	-1	6.0747	0	46	88	49	19	83	33	17	16	0.837837838	.	.	.	0	0	0	0	0	0	0	0	0.06	0.07	0
EGR51819.1	-1.0391357	-10.365209	-4.467209	.	.	.	.	.	0	.	0	.	0	.	0	0.017	0	1	0.21	0	1	50755.54	474	-2.5	6.2794	5	183	265	168	60	281	93	50	43	0.561983471	0	1	0	1	1	1	1	1	1	5	5	0.17	109.48	0
EGR49821.1	-1.0394589	2.5178775	-0.0341225	.	.	.	unaffected_pathogenicity	PHI:1575,PHI:3378	0	.	1	PF03443	1	AA9	0.034	0.558	0	0	0.35	0	0	36203.4	326	10.5	8.4674	14	96	183	76	36	187	81	47	34	0.927710843	.	.	.	0	0	0	0	0	0	0	0	0	0	0
EGR50078.1	-1.0444477	-1.8846925	-0.5026925	.	.	.	unaffected_pathogenicity,reduced_virulence	PHI:881,PHI:9524,PHI:5034,PHI:4616,PHI:3277,PHI:2256,PHI:6517,PHI:668,PHI:9519	0	.	0	.	0	.	0.059	0.544	0	0	0.29	0	0	36605.1	335	2.5	6.8564	10	109	181	101	39	198	84	46	38	0.894736842	.	.	.	0	0	0	0	0	0	0	0	0	1.07	0
EGR50736.1	-1.0486684	4.296765	-0.299235	.	.	.	.	.	0	.	0	.	0	.	1	0.766	0	0	0.44	0	0	8012.34	74	7	9.7756	3	28	39	24	8	43	24	16	8	0.95	.	.	.	0	0	0	0	0	0	0	0	0.01	0.01	0
EGR49626.1	-1.0496542	3.4227425	0.4227425	.	.	.	.	.	0	.	0	.	0	.	0.714	0.786	0	0	0.72	0	0	10527.74	96	1	7.6715	3	38	55	29	9	50	17	9	8	0.857142857	.	.	.	0	0	0	0	0	0	0	0	2.21	2.21	0
EGR52054.1	-1.0513577	-0.403057	4.536943	.	.	.	reduced_virulence	PHI:3965	0	.	0	.	0	.	0	0.01	1	1	0.23	0	0	63057.25	570	-5.5	5.9963	2	168	297	174	63	302	122	63	59	0.914529915	.	.	.	1	0	1	0	1	1	0	0	0	0.01	0
EGR45424.1	-1.0516243	-3.685452	-0.505452	.	.	.	.	.	0	.	0	.	0	.	0.058	0.412	0	0	0.05	0	0	36385.37	333	-0.5	6.3963	1	100	177	116	30	182	83	43	40	0.853333333	.	.	.	0	0	0	0	0	0	0	0	0	0.02	0
EGR50490.1	-1.0525231	1.160628	4.414628	.	.	.	unaffected_pathogenicity,reduced_virulence	PHI:413,PHI:8803,PHI:112	0	.	0	.	0	.	0.018	0.273	1	1	0.22	0	0	35545.97	328	-0.5	6.4074	2	100	176	132	33	204	66	35	31	0.740740741	0	0	0	1	1	0	1	1	1	0	1	19.29	22.18	0.782608696
EGR45826.1	-1.0528013	3.056561	-0.753439	.	.	.	unaffected_pathogenicity,lethal,increased_virulence_(hypervirulence),loss_of_pathogenicity,reduced_virulence	PHI:339,PHI:3279,PHI:787,PHI:1119,PHI:182,PHI:507,PHI:2054,PHI:4736,PHI:8035,PHI:3833,PHI:780,PHI:2052,PHI:808,PHI:1036,PHI:270,PHI:3478,PHI:317,PHI:269,PHI:3280,PHI:3623,PHI:7010,PHI:62,PHI:4990,PHI:6950,PHI:8036,PHI:7134,PHI:861,PHI:3832,PHI:449,PHI:7009,PHI:471,PHI:7133,PHI:3831,PHI:6703,PHI:8752	0	.	0	.	0	.	0.81	0.825	0	0	0.4	0	0	22421.28	202	-2	5.3282	4	66	109	53	21	100	49	24	25	1.709677419	.	.	.	0	0	0	0	0	0	0	0	0.08	0.08	0
EGR48348.1	-1.0540062	5.1230515	-0.4749485	.	.	.	.	.	0	.	0	.	0	.	1	0.933	0	0	0.43	0	0	15900.37	144	6.5	8.4138	9	47	83	33	13	82	36	22	14	0.727272727	.	.	.	0	0	0	0	0	0	0	0	0.06	0.06	0
EGR44910.1	-1.0540062	4.843226	-0.460774	.	.	.	.	.	0	.	0	.	0	.	0.996	0.888	0	0	0.22	0	0	18981.75	175	10.5	9.4191	7	65	99	47	17	101	41	27	14	0.583333333	.	.	.	0	0	0	0	0	0	0	0	0	0.77	0
EGR52213.1	-1.0560876	2.706177	-0.557823	.	.	.	.	.	0	.	0	.	0	.	0.998	0.546	0	0	0.39	0	0	10457.14	99	-2.5	4.7376	2	31	59	39	4	60	24	11	13	0.869565217	.	.	.	0	0	0	0	0	0	0	0	0.02	0.02	0
EGR45793.1	-1.056705	2.7393855	3.6093855	.	.	.	unaffected_pathogenicity,lethal,increased_virulence_(hypervirulence),loss_of_pathogenicity,reduced_virulence	PHI:59,PHI:7696,PHI:4077,PHI:3866,PHI:5271,PHI:2837,PHI:6956,PHI:2844,PHI:5272,PHI:2269,PHI:3301,PHI:6957,PHI:9460,PHI:2312,PHI:685,PHI:5440,PHI:2022,PHI:2247,PHI:784,PHI:7511,PHI:2802,PHI:8927	0	.	0	.	0	.	0.407	0.448	1	1	0.11	0	0	30204.42	280	-2	6.0916	1	95	147	91	30	160	66	34	32	0.835820896	.	.	.	1	1	1	0	1	0	0	0	3.81	4.09	0
EGR48770.1	-1.0581689	1.682194	0.284194	.	.	.	.	.	0	.	0	.	0	.	0.532	0.701	0	0	0.66	0	0	11047.66	101	3	7.8002	3	34	58	26	15	60	15	10	5	1.16	.	.	.	0	0	0	0	0	0	0	0	0.1	0.14	0
EGR49860.1	-1.0599275	-3.66531	-0.49731	.	.	.	.	.	0	.	0	.	0	.	0.028	0.444	0	0	0.35	0	0	35497.36	326	-1.5	6.2303	2	102	179	115	38	188	75	39	36	1.052631579	.	.	.	0	0	0	0	0	0	0	0	0.01	0.02	0
EGR50970.1	-1.0599275	-3.7670035	-0.5030035	.	.	.	.	.	0	.	0	.	0	.	0.012	0.444	0	0	0.06	0	0	37562.07	339	-2	5.8177	5	87	179	111	29	183	92	46	46	1.424242424	.	.	.	0	0	0	0	0	0	0	0	0	0.15	0
EGR48445.1	-1.0603989	-6.4557905	-0.5097905	.	.	.	unaffected_pathogenicity	PHI:9188	0	.	0	.	0	.	0	0.009	0	0	0.06	0	0	64504.63	596	-10	5.4468	3	184	317	195	60	341	137	68	69	0.894366197	.	.	.	0	0	0	0	0	0	0	0	0	0.4	0
EGR49314.1	-1.0616746	6.824872	3.836872	.	.	.	.	.	0	.	0	.	0	.	0.992	0.506	1	1	0.32	0	0	15734.97	151	0	6.4535	2	59	93	55	11	96	27	14	13	0.319148936	.	.	.	1	1	0	0	0	1	0	0	1.29	1.37	0
EGR47319.1	-1.0644271	-0.9477975	-0.4857975	.	.	.	.	.	0	.	0	.	0	.	0.395	0.528	0	0	0.59	0	0	28125.46	260	-5.5	5.0602	2	87	146	70	28	145	56	27	29	0.808219178	.	.	.	0	0	0	0	0	0	0	0	0	0	0
EGR49974.1	-1.0644271	-0.129075	-0.543075	.	.	.	unaffected_pathogenicity,lethal,increased_virulence_(hypervirulence),loss_of_pathogenicity,reduced_virulence	PHI:59,PHI:7696,PHI:8929,PHI:4077,PHI:7485,PHI:5271,PHI:2837,PHI:7915,PHI:6956,PHI:2844,PHI:5272,PHI:2269,PHI:6957,PHI:685,PHI:5440,PHI:2312,PHI:9460,PHI:2835,PHI:2022,PHI:2836,PHI:7511,PHI:2802,PHI:8927	0	.	0	.	0	.	0.509	0.56	0	0	0.43	0	0	27434.2	259	1.5	7.2164	3	101	152	89	22	151	51	27	24	0.76056338	.	.	.	0	0	0	0	0	0	0	0	0.43	1	0
EGR47399.1	-1.0658859	-3.2664235	2.4995765	.	.	.	.	.	0	.	0	.	0	.	0	0.039	1	1	0.07	1	0	43982.51	394	3	6.6928	9	102	193	124	54	234	120	68	52	0.524752475	0	0	0	1	1	1	1	1	1	1	1	0.2	24.22	0
EGR46185.1	-1.066153	-0.863517	-0.647517	.	.	.	unaffected_pathogenicity,lethal,increased_virulence_(hypervirulence),loss_of_pathogenicity,reduced_virulence	PHI:59,PHI:7696,PHI:8929,PHI:4077,PHI:7485,PHI:5271,PHI:2837,PHI:6956,PHI:2844,PHI:5272,PHI:685,PHI:2312,PHI:9460,PHI:2835,PHI:2022,PHI:2836,PHI:784,PHI:7511,PHI:2802,PHI:8927	0	.	0	.	0	.	0.409	0.555	0	0	0.18	0	0	30886	286	-2	6.1684	1	91	155	100	27	159	69	36	33	0.888888889	.	.	.	0	0	0	0	0	0	0	0	4.79	6.57	0
EGR52225.1	-1.0695044	-5.7691745	-0.5011745	.	.	.	.	.	0	.	0	.	0	.	0.018	0.104	0	0	0.14	0	0	18559.31	170	-14	4.2093	0	55	95	54	16	90	55	21	34	0.695652174	.	.	.	0	0	0	0	0	0	0	0	0	0	0
EGR48193.1	-1.0713341	-2.331907	0.272093	.	.	.	unaffected_pathogenicity	PHI:9299	0	.	0	.	0	.	0.078	0.488	0	0	0.78	0	0	26909.63	241	-6	4.6293	6	80	142	52	35	129	42	19	23	0.963636364	.	.	.	0	0	0	0	0	0	0	0	0.01	0.01	0
EGR49647.1	-1.0718668	4.810912	3.358912	.	.	.	.	.	0	.	0	.	0	.	0.974	0.268	1	1	0.61	0	0	16312.04	146	20	11.9297	9	55	81	34	11	80	29	25	4	0.432432432	.	.	.	1	1	1	0	0	0	0	0	0.07	0.07	0
EGR48805.1	-1.0738151	-2.7404715	-6.8864715	.	.	.	.	.	0	.	0	.	0	.	0.966	0.725	0	0	0.33	0	1	21320.63	198	5	10.3682	0	65	109	66	12	118	49	27	22	0.654545455	.	.	.	0	0	0	0	0	0	4	0	33.37	70.91	0
EGR45991.1	-1.0740547	-5.508015	-0.582015	.	.	.	.	.	0	.	0	.	0	.	0.003	0.176	0	0	0.17	0	0	34995.34	321	-7	5.3263	2	99	180	94	37	175	79	39	40	0.76	.	.	.	0	0	0	0	0	0	0	0	0.04	1.24	0
EGR52058.1	-1.0740547	-3.5341565	-0.5521565	.	.	.	.	.	0	.	0	.	0	.	0.008	0.495	0	0	0.09	0	0	36561.64	335	4	7.2218	5	105	183	107	36	192	81	45	36	0.790123457	.	.	.	0	0	0	0	0	0	0	0	0.79	1.12	0
EGR49940.1	-1.0758915	3.4642335	-0.4837665	.	.	.	.	.	0	.	0	.	0	.	0.973	0.685	0	0	0.48	0	0	17006.59	161	-0.5	6.3649	5	62	91	59	13	98	33	18	15	0.586956522	.	.	.	0	0	0	0	0	0	0	0	0.01	0.5	0
EGR50597.1	-1.0781262	2.719195	-0.562805	.	.	.	.	.	0	.	0	.	0	.	0.972	0.575	0	0	0.28	0	0	21105.94	200	1.5	6.8408	2	75	112	75	12	110	47	26	21	0.5	.	.	.	0	0	0	0	0	0	0	0	0.07	0.1	0
EGR50728.1	-1.0784438	-3.4292485	2.5047515	.	.	.	.	.	0	.	0	.	0	.	0	0.011	1	1	0.75	1	0	51097.87	498	-5	5.1248	5	233	325	166	46	279	62	30	32	0.669172932	0	1	0	1	1	1	1	1	1	1	1	1.67	26.61	0
EGR45791.1	-1.0805322	4.452043	-0.239957	.	.	.	.	.	0	.	0	.	0	.	0.862	0.92	0	0	0.36	0	0	8577.84	79	2.5	7.7834	3	31	39	18	9	44	16	10	6	0.7	.	.	.	0	0	0	0	0	0	0	0	0.01	0.03	0
EGR48414.1	-1.0814767	-9.672329	-4.726329	.	.	.	reduced_virulence	PHI:139,PHI:2822	0	.	0	.	0	GT90	0	0.009	0	1	0.17	0	1	109541	978	13	7.8355	12	283	508	330	121	570	230	127	103	0.850241546	1	0	1	1	1	1	1	0	1	8	7	21.36	187.91	0.782608696
EGR46933.1	-1.0821131	-5.7717995	-0.5037995	.	.	.	unaffected_pathogenicity	PHI:143	0	.	0	.	0	.	0	0.122	0	0	0.05	0	0	40374.67	359	-9	4.8743	5	91	186	108	39	198	96	45	51	1.075949367	.	.	.	0	0	0	0	0	0	0	0	0	0.25	0
EGR51592.1	-1.0821131	-4.738073	-0.508073	.	.	.	.	.	0	.	0	.	0	.	0.053	0.242	0	0	0.12	0	0	28531.23	258	-10.5	4.6952	3	69	133	79	32	147	66	30	36	0.929824561	.	.	.	0	0	0	0	0	0	0	0	0	0.02	0
EGR51427.1	-1.0824814	-6.454823	-0.508823	.	.	.	.	.	0	.	0	.	0	.	0	0.009	0	0	0.01	0	0	128706.79	1161	-40.5	4.6775	14	339	600	363	109	620	290	131	159	0.939814815	.	.	.	0	0	0	0	0	0	0	0	0	0.03	0
EGR53131.1	-1.0829704	-6.1367765	-0.5267765	.	.	.	.	.	0	.	0	.	0	.	0.001	0.064	0	0	0.1	0	0	34220.74	323	-15.5	4.4161	8	108	191	113	16	179	90	38	52	0.638554217	.	.	.	0	0	0	0	0	0	0	0	0	0.01	0
EGR50733.1	-1.0841165	-3.098	2.5	.	.	.	.	.	0	.	0	.	0	.	0	0.067	1	1	0.7	1	0	41534.09	397	3.5	6.8755	12	167	256	101	40	220	63	37	26	0.442622951	0	0	0	1	1	1	1	1	1	1	1	0.05	22.99	0
EGR51959.1	-1.0841694	-3.840482	-0.496482	.	.	.	reduced_virulence	PHI:9212	0	.	0	.	0	.	0	0.276	0	0	0.49	0	0	42140.49	386	-3.5	5.6742	6	136	224	106	47	209	88	44	44	1.021505376	.	.	.	0	0	0	0	0	0	0	0	0	0.19	0
EGR48231.1	-1.0841694	-5.5786435	-0.5326435	.	.	.	.	.	0	.	0	.	0	.	0.006	0.153	0	0	0.36	0	0	33988.21	315	-8.5	4.7693	2	104	187	95	32	173	78	36	42	0.697368421	.	.	.	0	0	0	0	0	0	0	0	0.01	0.03	0
EGR52611.1	-1.0851204	2.1408195	2.7408195	.	.	.	unaffected_pathogenicity,lethal,increased_virulence_(hypervirulence),loss_of_pathogenicity,reduced_virulence	PHI:7696,PHI:8929,PHI:4077,PHI:7485,PHI:5271,PHI:6956,PHI:2844,PHI:5272,PHI:3301,PHI:685,PHI:9460,PHI:2312,PHI:5440,PHI:2835,PHI:2022,PHI:2836,PHI:784,PHI:2269,PHI:8927	0	.	0	.	0	.	0.45	0.45	1	1	0.18	0	0	31954.1	301	-2.5	5.7233	1	112	177	104	25	180	72	36	36	0.43956044	.	.	.	1	1	0	0	0	1	0	0	2.6	2.61	0
EGR49846.1	-1.0851836	-3.1801585	2.5678415	.	.	.	.	.	0	.	0	.	0	.	0	0.042	1	1	0.67	1	0	73402.44	746	-40.5	3.9646	13	353	571	197	24	394	106	35	71	0.30651341	0	0	0	1	1	1	1	1	1	1	1	0.01	14.52	0
EGR46013.1	-1.0869753	-2.1339695	-0.4839695	.	.	.	.	.	0	.	0	.	0	.	0.613	0.112	0	0	0.26	0	0	18548.76	170	7.5	11.956	1	58	101	41	12	83	33	21	12	0.456521739	.	.	.	0	0	0	0	0	0	0	0	0	0	0
EGR50658.1	-1.0872502	0.2332965	-0.4987035	.	.	.	.	.	0	.	0	.	0	.	0.424	0.698	0	0	0.28	0	0	25893.56	235	0.5	6.6374	3	72	124	72	30	135	51	27	24	1.072727273	.	.	.	0	0	0	0	0	0	0	0	0.02	1.57	0
EGR44093.1	-1.0872502	3.380061	-0.447939	.	.	.	.	.	0	.	0	.	0	.	0.908	0.73	0	0	0.26	0	0	21404.18	191	-3.5	5.2587	6	53	106	53	22	108	47	23	24	0.844444444	.	.	.	0	0	0	0	0	0	0	0	0	0	0
EGR50184.1	-1.0872502	2.5804665	-0.4495335	.	.	.	.	.	0	.	0	.	0	.	0.906	0.599	0	0	0.04	0	0	16727.79	153	-4	4.9817	1	49	84	43	15	85	40	19	21	0.487179487	.	.	.	0	0	0	0	0	0	0	0	0.01	0.04	0
EGR45113.1	-1.0872502	-4.252616	-0.490616	.	.	.	.	.	0	.	0	.	0	.	0	0.373	0	0	0.39	0	0	39122.89	348	-2	6.1724	4	107	185	95	53	191	81	42	39	1.054794521	.	.	.	0	0	0	0	0	0	0	0	0	0.09	0
EGR46877.1	-1.0894508	0.012448	-0.391552	.	.	.	loss_of_pathogenicity	PHI:2590,PHI:2611	0	.	0	.	0	.	0	0.234	0	0	0.43	0	0	39376.61	350	0	6.4947	7	106	188	97	59	206	80	44	36	0.858823529	.	.	.	0	0	0	0	0	0	0	0	0.1	0.1	0
EGR46572.1	-1.0896192	-4.9648855	-0.5848855	.	.	.	.	.	0	.	0	.	0	.	0	0.27	0	0	0.2	0	0	41766.29	381	2.5	6.8715	6	126	215	108	43	219	88	48	40	0.540816327	.	.	.	0	0	0	0	0	0	0	0	0	8.4	0
EGR45915.1	-1.0899721	-4.530327	-0.516327	.	.	.	unaffected_pathogenicity	PHI:4732	0	.	0	.	0	.	0	0.331	0	0	0.41	0	0	47076.38	433	9	8.1105	8	136	248	133	41	233	103	59	44	1.112244898	.	.	.	0	0	0	0	0	0	0	0	0	0.01	0
EGR45949.1	-1.0899829	-2.7354035	3.1925965	.	.	.	.	.	0	.	0	.	0	.	0	0.012	1	1	0.11	0	0	35974.68	326	-16	4.4111	5	97	172	103	35	183	72	30	42	0.802816901	.	.	.	1	0	1	0	0	0	0	0	0.3	1.67	0
EGR47606.1	-1.0921518	-4.267616	-0.539616	.	.	.	unaffected_pathogenicity,reduced_virulence	PHI:3385,PHI:7938,PHI:9314,PHI:8570,PHI:443	0	.	0	.	0	.	0	0.212	0	0	0.44	0	0	44027.64	415	1.5	6.6197	3	149	250	147	46	233	90	51	39	0.679245283	.	.	.	0	0	0	0	0	0	0	0	0.01	0.04	0
EGR49662.1	-1.0921518	-6.4754475	-0.5294475	.	.	.	.	.	0	.	0	.	0	.	0	0.009	0	0	0.13	0	0	80211.78	750	-12.5	5.4646	7	264	422	247	74	427	175	87	88	0.686170213	.	.	.	0	0	0	0	0	0	0	0	0	0.03	0
EGR48110.1	-1.0921518	-5.913156	-0.531156	.	.	.	.	.	0	.	0	.	0	.	0	0.103	0	0	0.22	0	0	72878.41	683	23	10.155	5	237	405	182	49	385	142	85	57	0.520547945	.	.	.	0	0	0	0	0	0	0	0	0.01	0.01	0
EGR45720.1	-1.0921518	-6.468758	-0.528758	.	.	.	unaffected_pathogenicity,lethal,increased_virulence_(hypervirulence),loss_of_pathogenicity,reduced_virulence	PHI:2049,PHI:3419,PHI:59,PHI:7696,PHI:6416,PHI:8929,PHI:4077,PHI:3019,PHI:9043,PHI:7485,PHI:5585,PHI:5271,PHI:2837,PHI:3866,PHI:2259,PHI:2844,PHI:5272,PHI:2269,PHI:6957,PHI:5440,PHI:9460,PHI:2321,PHI:2312,PHI:685,PHI:2022,PHI:8561,PHI:2836,PHI:9092,PHI:2247,PHI:3291,PHI:7334,PHI:7486,PHI:5563,PHI:784,PHI:7511,PHI:2802,PHI:8927	0	.	0	.	0	.	0	0.01	0	0	0.04	0	0	140524.81	1302	-9	6.0478	11	422	733	461	102	752	325	166	159	0.596923077	.	.	.	0	0	0	0	0	0	0	0	0	3.3	0
EGR52929.1	-1.0921518	-6.381908	-0.537908	.	.	.	.	.	0	.	0	.	0	.	0	0.026	0	0	0.15	0	0	47629.05	449	-4	5.9413	3	162	252	174	33	249	114	58	56	0.739130435	.	.	.	0	0	0	0	0	0	0	0	0	0.01	0
EGR44874.1	-1.0940101	-6.4557325	-0.5097325	.	.	.	.	.	0	.	0	.	0	.	0	0.009	0	0	0.01	0	0	86359.65	779	17	9.7101	2	216	401	237	75	431	201	113	88	0.794594595	.	.	.	0	0	0	0	0	0	0	0	0	0.03	0
EGR49751.1	-1.0944772	-6.2202125	-0.5082125	.	.	.	unaffected_pathogenicity,lethal,loss_of_pathogenicity,reduced_virulence	PHI:2379,PHI:5034,PHI:7221,PHI:59,PHI:7243,PHI:255,PHI:7220,PHI:725,PHI:5272,PHI:55,PHI:881,PHI:8597,PHI:9524,PHI:4196,PHI:723,PHI:3387,PHI:9265,PHI:6517,PHI:730,PHI:2802,PHI:6936,PHI:7916,PHI:7696,PHI:9189,PHI:8929,PHI:4077,PHI:7485,PHI:714,PHI:5271,PHI:727,PHI:5440,PHI:4776,PHI:726,PHI:718,PHI:2425,PHI:724,PHI:728,PHI:2895,PHI:7219,PHI:9106,PHI:7511,PHI:729,PHI:8596	0	.	0	.	0	.	0	0.048	0	0	0.04	0	0	239904.79	2205	-10.5	6.1815	30	740	1172	700	213	1226	521	268	253	0.835643564	.	.	.	0	0	0	0	0	0	0	0	0.31	0.51	0
EGR48682.1	-1.0952111	-0.144799	-0.336799	.	.	.	.	.	0	.	0	.	0	.	0.56	0.472	0	0	0.29	0	0	26380.87	241	-2	6.0699	1	77	137	82	36	144	50	26	24	0.757575758	.	.	.	0	0	0	0	0	0	0	0	0.04	0.05	0
EGR52153.1	-1.09534	-1.355219	4.578781	.	.	.	.	.	0	.	0	.	0	.	0	0.011	1	1	0.67	0	0	73424.46	748	-24	4.2187	13	408	573	173	34	383	90	34	56	0.334693878	1	0	0	1	0	1	1	1	1	0	0	0.12	0.14	0
EGR45646.1	-1.0956461	1.4496105	-0.7163895	.	.	.	.	.	0	.	0	.	0	.	0.81	0.551	0	0	0.04	0	0	17115.28	157	-4	4.8465	0	49	87	48	12	86	43	20	23	0.658536585	.	.	.	0	0	0	0	0	0	0	0	0	0	0
EGR50639.1	-1.0956879	-4.289807	-0.461807	.	.	.	.	.	0	.	0	.	0	.	0.001	0.361	0	0	0.3	0	0	37697.35	337	-3	6.0036	5	105	177	93	42	172	96	49	47	1.234375	.	.	.	0	0	0	0	0	0	0	0	0	0	0
EGR45935.1	-1.0956879	-5.4028075	-0.4828075	.	.	.	.	.	0	.	0	.	0	.	0	0.18	0	0	0.08	0	0	40178.01	358	-5.5	5.844	4	97	192	100	53	188	108	55	53	1.084337349	.	.	.	0	0	0	0	0	0	0	0	0.08	0.09	0
EGR48048.1	-1.0976813	-9.480022	-4.332022	.	.	.	.	.	0	.	0	.	0	.	0	0.142	0	1	0.24	0	1	44593.15	423	-3.5	6.0359	2	157	237	153	45	256	77	40	37	0.725663717	1	0	0	1	1	1	1	1	1	6	7	18.73	150.1	1
EGR50698.1	-1.0976855	-4.643111	-0.491111	.	.	.	.	.	0	.	0	.	0	.	0.001	0.307	0	0	0.21	0	0	37416.91	335	-9	4.9237	2	94	174	91	42	174	89	42	47	1.235294118	.	.	.	0	0	0	0	0	0	0	0	0.01	0.01	0
EGR49713.1	-1.0976855	-6.42996	-0.50196	.	.	.	.	.	0	.	0	.	0	.	0	0.012	0	0	0.16	0	0	48901.05	438	-13	4.9465	3	132	228	126	56	232	112	53	59	1.076086957	.	.	.	0	0	0	0	0	0	0	0	0	0	0
EGR48795.1	-1.0976855	-3.161064	-0.501064	.	.	.	reduced_virulence	PHI:8000	0	.	0	.	0	.	0.001	0.389	0	0	0.01	0	0	37664.45	339	-5	5.4189	2	105	175	104	38	180	85	42	43	0.945205479	.	.	.	0	0	0	0	0	0	0	0	0.01	0.01	0
EGR44368.1	-1.0980538	-6.4477505	-0.5077505	.	.	.	.	.	0	.	0	.	0	.	0	0.01	0	0	0	0	0	140343.99	1275	-28	5.0716	10	383	659	402	118	661	352	169	183	0.879725086	.	.	.	0	0	0	0	0	0	0	0	0	0	0
EGR51754.1	-1.0998931	-5.54011	-0.03211	.	.	.	.	.	0	.	0	.	0	.	0	0.082	0	0	0.71	0	0	17857.68	169	-12	3.7718	4	79	114	35	20	93	23	6	17	0.577777778	.	.	.	0	0	0	0	0	0	0	0	0	0	0
EGR49571.1	-1.099896	-8.578572	-4.750572	.	.	.	.	.	0	.	0	.	0	.	0.115	0.247	0	1	0.03	0	1	27730.4	248	-8	4.938	3	63	121	70	28	137	74	35	39	0.933333333	0	0	1	1	1	1	1	0	1	1	2	22.43	45.6	0.347826087
EGR45480.1	-1.1005151	-10.684014	-4.750014	.	.	.	.	.	0	.	0	.	0	.	0	0.011	0	1	0.14	0	1	118177.66	1104	-16	5.1747	5	425	671	264	98	566	247	120	127	0.552083333	1	0	0	1	1	1	1	0	1	1	2	6.62	48.22	0
EGR50352.1	-1.1008353	9.246299	-0.607701	.	.	.	unaffected_pathogenicity	PHI:7649,PHI:7650	0	.	1	PF00188	0	.	0.974	0.835	0	0	0.66	0	0	17547.25	160	-1.5	5.6841	4	61	98	37	24	86	36	18	18	0.928571429	.	.	.	0	0	0	0	0	0	0	0	0	0.01	0
EGR52973.1	-1.1017824	-0.4517005	-0.5057005	.	.	.	.	.	0	.	0	.	0	.	0.893	0.116	0	0	0.16	0	0	9160.05	84	9	11.1574	0	32	48	16	3	30	34	22	12	0.636363636	.	.	.	0	0	0	0	0	0	0	0	0	0	0
EGR47385.1	-1.1025974	-0.5709195	-2.9589195	.	.	.	.	.	0	.	0	.	0	.	0.689	0.709	0	0	0.44	1	0	6557.53	61	3	10.3121	0	23	34	19	7	38	11	7	4	0.8	.	.	.	0	0	0	0	0	0	0	1	18.08	18.08	0
EGR45019.1	-1.1032414	-3.436585	-0.544585	.	.	.	.	.	0	.	0	.	0	.	0.091	0.427	0	0	0.12	0	0	32196.75	293	2	6.903	4	100	158	86	34	163	70	38	32	0.746478873	.	.	.	0	0	0	0	0	0	0	0	0	0.08	0
EGR49262.1	-1.1035597	-1.921218	4.018782	.	.	.	.	.	0	.	0	.	0	.	0	0.01	1	1	0.6	0	0	34388.46	340	-12.5	4.4086	1	174	248	97	16	154	57	24	33	0.379310345	0	0	0	1	1	0	1	1	1	0	1	22.33	23.02	0.782608696
EGR51379.1	-1.1037546	0.751751	-0.502249	.	.	.	.	.	0	.	0	.	0	.	0.95	0.259	0	0	0.36	0	0	15308.13	138	-7	4.5992	1	45	78	40	15	64	43	19	24	1.444444444	.	.	.	0	0	0	0	0	0	0	0	0	0	0
EGR50060.1	-1.1058903	-0.9961535	4.9438465	.	.	.	.	.	0	.	0	.	0	.	0	0.01	1	1	0.28	0	0	80839.57	739	-7.5	5.6011	11	245	422	239	93	425	148	74	74	1.042944785	0	0	0	1	0	1	1	1	1	0	0	0.34	0.46	0
EGR45139.1	-1.1059538	-3.267601	-0.507601	.	.	.	.	.	0	.	0	.	0	.	0.34	0.2	0	0	0.01	0	0	29600.6	271	-6.5	4.9376	1	85	139	98	23	148	72	34	38	0.784615385	.	.	.	0	0	0	0	0	0	0	0	0	0.19	0
EGR44398.1	-1.1059538	-5.6634065	-0.5034065	.	.	.	.	.	0	.	0	.	0	.	0.003	0.137	0	0	0.08	0	0	34198.67	306	-10	4.8868	1	84	157	90	43	170	83	39	44	1.044117647	.	.	.	0	0	0	0	0	0	0	0	0	0.02	0
EGR50625.1	-1.1059588	-6.3861565	-0.4941565	.	.	.	.	.	0	.	0	.	0	.	0	0.018	0	0	0.05	0	0	52345.26	476	-9.5	5.3432	4	142	251	139	57	264	130	64	66	0.936936937	.	.	.	0	0	0	0	0	0	0	0	0	0	0
EGR46876.1	-1.1059588	-6.358677	-0.502677	.	.	.	.	.	0	.	0	.	0	.	0	0.024	0	0	0.13	0	0	59766.56	551	-10.5	5.0773	8	155	291	197	31	295	156	75	81	1.142857143	.	.	.	0	0	0	0	0	0	0	0	0	0	0
EGR48860.1	-1.1099375	1.520507	-0.507493	.	.	.	.	.	0	.	0	.	0	.	0.903	0.435	0	0	0.04	0	0	19529.25	179	16.5	10.953	0	59	86	35	14	87	53	36	17	0.804347826	.	.	.	0	0	0	0	0	0	0	0	0	0	0
EGR45731.1	-1.1112993	5.109247	-0.560753	.	.	.	unaffected_pathogenicity	PHI:1627	0	.	0	.	0	.	1	0.945	0	0	0.31	0	0	14491.17	129	-4	4.7338	10	48	71	23	13	58	33	15	18	1.2	.	.	.	0	0	0	0	0	0	0	0	0	0	0
EGR44346.1	-1.1133906	-6.291579	-0.507579	.	.	.	.	.	0	.	0	.	0	.	0	0.036	0	0	0.15	0	0	55096.33	503	-17.5	4.6664	4	163	279	144	50	270	122	55	67	0.594827586	.	.	.	0	0	0	0	0	0	0	0	0	0.01	0
EGR47826.1	-1.11714	-0.234461	-0.496461	.	.	.	reduced_virulence	PHI:7753,PHI:7754	0	.	0	.	0	.	0.528	0.349	0	0	0.32	0	0	28300.11	261	-5	5.3362	5	77	145	97	25	153	71	35	36	0.803030303	.	.	.	0	0	0	0	0	0	0	0	0	0.01	0
EGR49788.1	-1.11714	-4.025879	-0.501879	.	.	.	unaffected_pathogenicity,reduced_virulence	PHI:2255,PHI:881,PHI:4616,PHI:3277,PHI:2256,PHI:6517,PHI:9519	0	.	0	.	0	.	0.001	0.245	0	0	0.07	0	0	40777.9	378	-2.5	6.1321	8	116	205	130	33	225	99	51	48	0.747368421	.	.	.	0	0	0	0	0	0	0	0	0	15.61	0
EGR49203.1	-1.1173612	7.379018	2.183018	.	.	.	.	.	0	.	0	.	0	.	0.988	0.878	1	1	0.47	0	0	20388.48	190	6.5	9.7855	1	64	109	67	23	113	45	27	18	0.921568627	.	.	.	1	0	0	0	0	0	0	0	0	0.38	0
EGR50533.1	-1.1179338	2.508491	-0.503509	.	.	.	unaffected_pathogenicity	PHI:1604	0	.	0	.	0	.	0.876	0.626	0	0	0.41	0	0	15728.47	145	21.5	11.2125	2	43	76	44	10	79	46	34	12	1.105263158	.	.	.	0	0	0	0	0	0	0	0	0	0.18	0
EGR47810.1	-1.120853	5.9930225	0.4970225	.	.	.	.	.	0	.	0	.	0	.	1	0.916	0	0	0.42	0	0	7787.86	67	3	7.6229	6	19	34	14	12	36	19	12	7	1.272727273	.	.	.	0	0	0	0	0	0	0	0	0	0	0
EGR44414.1	-1.1212776	-6.3652525	-0.6472525	.	.	.	.	.	0	.	0	.	0	.	0	0.047	0	0	0.4	0	0	54137.59	501	2	6.6819	7	162	275	162	44	272	111	61	50	0.891891892	.	.	.	0	0	0	0	0	0	0	0	0	0.01	0
EGR44042.1	-1.1219463	2.2665395	-0.5654605	.	.	.	.	.	0	.	0	.	0	.	0.831	0.641	0	0	0.22	0	0	23593.99	216	-2.5	5.314	3	65	119	71	18	116	49	24	25	1.065217391	.	.	.	0	0	0	0	0	0	0	0	0	0	0
EGR46918.1	-1.1224122	-9.5359075	-5.5279075	.	.	.	.	.	0	.	0	.	0	.	0.007	0.325	0	1	0.26	0	1	9220.95	85	-1.5	4.7625	3	29	45	32	12	64	11	5	6	0.583333333	.	.	.	1	1	0	0	0	1	1	2	41.52	41.57	0.8
EGR46211.1	-1.126829	-6.097381	-0.517381	.	.	.	.	.	0	.	0	.	0	AA7	0	0.07	0	0	0.28	0	0	51811.03	479	-6.5	5.2061	5	150	271	152	46	282	111	54	57	0.924369748	.	.	.	0	0	0	0	0	0	0	0	0	0.58	0
EGR47115.1	-1.126829	-5.252916	-0.494916	.	.	.	.	.	0	.	0	.	0	GH64	0	0.207	0	0	0.62	0	0	47096.13	431	4.5	7.2317	7	138	254	125	52	245	88	49	39	0.907216495	.	.	.	0	0	0	0	0	0	0	0	0	0.74	0
EGR52878.1	-1.1285791	-5.37458	-0.49658	.	.	.	.	.	0	.	0	.	0	GH109	0	0.187	0	0	0.31	0	0	42786.59	391	-5	5.4691	7	130	213	118	39	214	97	48	49	0.945652174	.	.	.	0	0	0	0	0	0	0	0	0.02	0.03	0
EGR50575.1	-1.1285791	-5.540836	-0.506836	.	.	.	.	.	0	.	0	.	0	.	0	0.161	0	0	0.22	0	0	44556.45	415	-1	6.3643	8	145	230	137	40	225	101	53	48	1	.	.	.	0	0	0	0	0	0	0	0	0.01	0.05	0
EGR47252.1	-1.1297847	-2.39526	3.52674	.	.	.	.	.	0	.	0	.	0	.	0	0.013	1	1	0.03	0	0	51037.45	466	-6	5.1817	2	153	252	145	40	258	128	62	66	0.554621849	.	.	.	1	1	0	0	0	1	0	0	11.27	11.29	0
EGR46593.1	-1.129922	-2.478634	3.467366	.	.	.	.	.	0	.	0	.	0	.	0	0.009	1	1	0	0	0	239651.45	2126	33.5	7.7402	25	611	1040	606	225	1049	568	317	251	1.023809524	.	.	.	0	0	1	0	1	1	0	0	0	0.16	0
EGR49016.1	-1.131547	2.8269975	-0.7970025	.	.	.	.	.	0	.	0	.	0	.	0.884	0.72	0	0	0.66	0	0	15382.59	146	3	8.4839	2	56	88	42	14	86	26	15	11	0.743589744	.	.	.	0	0	0	0	0	0	0	0	0.09	0.11	0
EGR50083.1	-1.131547	0.1485425	-0.5054575	.	.	.	unaffected_pathogenicity,lethal,increased_virulence_(hypervirulence),loss_of_pathogenicity,reduced_virulence	PHI:59,PHI:7696,PHI:8929,PHI:4077,PHI:7485,PHI:3866,PHI:5271,PHI:2837,PHI:7915,PHI:2844,PHI:6956,PHI:5272,PHI:3301,PHI:6957,PHI:685,PHI:5440,PHI:9460,PHI:2802,PHI:2312,PHI:2835,PHI:2022,PHI:2836,PHI:784,PHI:2269,PHI:8927	0	.	0	.	0	.	0.488	0.621	0	0	0.39	0	0	29279.32	272	-3	5.3504	5	91	154	84	25	156	57	28	29	1.029411765	.	.	.	0	0	0	0	0	0	0	0	0.18	0.21	0
EGR46217.1	-1.134018	5.0163285	0.1923285	.	.	.	.	.	0	.	0	.	0	.	1	0.804	0	0	0.48	0	0	8029.19	76	-7	3.8601	11	34	47	16	2	46	15	4	11	0.380952381	.	.	.	0	0	0	0	0	0	0	0	0	0	0
EGR46218.1	-1.1343043	-2.942904	-0.074904	.	.	.	.	.	0	.	0	.	0	.	0.08	0.442	0	0	0.34	0	0	6133.83	56	-2.5	4.5349	0	17	32	10	3	24	14	6	8	1	.	.	.	0	0	0	0	0	0	0	0	0	0	0
EGR47191.1	-1.1355195	-1.313948	3.450052	.	.	.	.	.	0	.	0	.	0	.	0.042	0.164	1	1	0.4	0	0	10881.89	100	20	12.2037	3	39	52	32	8	55	24	23	1	0.653846154	.	.	.	1	1	1	0	1	1	0	0	0.52	0.52	0
EGR49566.1	-1.136111	4.385844	1.751844	.	.	.	.	.	0	.	0	.	0	.	0.989	0.45	1	1	0.14	1	0	12773.08	120	6.5	10.0015	1	52	70	32	12	60	32	20	12	0.641025641	0	0	0	1	1	0	1	0	0	1	1	18.62	18.62	0.789473684
EGR47090.1	-1.1375349	-6.0725285	-0.5405285	.	.	.	.	.	0	.	0	.	0	.	0.001	0.077	0	0	0.13	0	0	34731.29	314	-6	5.5082	3	90	174	89	42	181	80	40	40	0.710526316	.	.	.	0	0	0	0	0	0	0	0	0.01	0.02	0
EGR52506.1	-1.1381586	2.694925	-0.491075	.	.	.	.	.	0	.	0	.	0	.	0.877	0.654	0	0	0.56	0	0	24780.6	227	-5	4.7196	0	75	137	53	30	123	44	20	24	1.098039216	.	.	.	0	0	0	0	0	0	0	0	0.05	0.36	0
EGR52511.1	-1.1382498	-2.3163005	-0.5043005	.	.	.	.	.	0	.	0	.	0	.	0.379	0.319	0	0	0.08	0	0	29019.59	271	-6.5	5.3718	2	92	144	85	24	149	81	40	41	0.652777778	.	.	.	0	0	0	0	0	0	0	0	1.14	2.67	0
EGR46674.1	-1.1389762	5.400076	-0.119924	.	.	.	unaffected_pathogenicity	PHI:1627	0	.	0	.	0	.	1	0.92	0	0	0.11	0	0	12649.34	110	1.5	7.1096	8	34	56	22	14	56	31	17	14	1.19047619	.	.	.	0	0	0	0	0	0	0	0	0	0	0
EGR44196.1	-1.1391431	-9.4807015	-4.7087015	.	.	.	reduced_virulence	PHI:4248,PHI:8754	0	.	0	.	0	.	0	0.038	0	1	0.1	0	1	37747.96	331	11.5	8.8254	9	100	163	109	62	221	61	38	23	0.96	0	0	0	1	1	1	1	0	1	7	7	21.88	148.95	0.913043478
EGR44348.1	-1.1411681	-5.387309	-0.447309	.	.	.	unaffected_pathogenicity,reduced_virulence	PHI:2604,PHI:6614	0	.	0	.	0	.	0	0.01	0	0	0.14	0	0	91209.7	823	3	6.7352	6	268	437	239	96	440	196	105	91	0.743315508	.	.	.	0	0	0	0	0	0	0	0	0	0	0
EGR51131.1	-1.1417191	-6.448153	-0.502153	.	.	.	loss_of_pathogenicity,reduced_virulence,unaffected_pathogenicity,lethal,increased_virulence_(hypervirulence),effector_(plant_avirulence_determinant)	PHI:2120,PHI:3517,PHI:8854,PHI:1232,PHI:2271,PHI:6085,PHI:9480,PHI:2225,PHI:6068,PHI:2231,PHI:308,PHI:4626,PHI:1181,PHI:1230,PHI:1244,PHI:8001,PHI:6622,PHI:4245,PHI:1221,PHI:245,PHI:1265,PHI:4942,PHI:1200,PHI:1179,PHI:2163,PHI:9220,PHI:342,PHI:1004,PHI:1178,PHI:7760,PHI:56,PHI:2230,PHI:2124,PHI:9481,PHI:149,PHI:2365,PHI:4057,PHI:1269,PHI:1183,PHI:2272,PHI:1082,PHI:165,PHI:1266,PHI:4587,PHI:1258,P…	0	.	0	.	0	.	0	0.009	0	0	0.02	0	0	76826.16	699	4.5	6.8777	5	199	379	192	61	372	189	102	87	0.697297297	.	.	.	0	0	0	0	0	0	0	0	0	0.02	0
EGR50379.1	-1.1435909	-1.144134	4.801866	.	.	.	.	.	0	.	0	.	0	.	0	0.009	1	1	0.88	0	0	53279.41	500	-17.5	4.2125	11	200	311	149	56	286	67	26	41	0.830645161	0	0	0	1	1	0	1	0	1	0	1	22.25	26.54	0.826086957
EGR48249.1	-1.143632	-1.260487	4.271513	.	.	.	.	.	0	.	0	.	0	CE10	0	0.078	1	1	0.03	0	0	44088.39	402	-5.5	5.5773	6	119	222	124	43	231	90	45	45	0.817204301	.	.	.	1	1	0	0	0	1	0	0	0.01	0.03	0
EGR52841.1	-1.1442426	1.8619835	-0.5020165	.	.	.	.	.	0	.	0	.	0	.	0.915	0.479	0	0	0.4	0	0	24767.33	224	-7.5	4.7057	2	58	113	78	23	124	55	25	30	1.756756757	.	.	.	0	0	0	0	0	0	0	0	0	0.05	0
EGR50412.1	-1.1448481	2.736443	-0.707557	.	.	.	.	.	0	.	0	.	0	.	0.954	0.62	0	0	0.1	0	0	18901.87	176	3	8.903	1	63	93	65	13	103	36	20	16	0.744186047	.	.	.	0	0	0	0	0	0	0	0	0.86	1.13	0
EGR49602.1	-1.14712	-1.0151115	-0.5891115	.	.	.	unaffected_pathogenicity,lethal,increased_virulence_(hypervirulence),loss_of_pathogenicity,reduced_virulence	PHI:2022,PHI:59,PHI:7696,PHI:685,PHI:4077,PHI:5440,PHI:784,PHI:5271,PHI:2837,PHI:2844,PHI:2269,PHI:6956,PHI:7511,PHI:2802,PHI:2312	0	.	0	.	0	.	0.317	0.612	0	0	0.43	0	0	30880.03	293	2	7.0419	3	112	165	98	23	158	65	35	30	0.958333333	.	.	.	0	0	0	0	0	0	0	0	11.06	14.91	0
EGR46638.1	-1.1489798	-3.582209	-0.486209	.	.	.	.	.	0	.	0	.	0	.	0.012	0.472	0	0	0.29	0	0	35296.83	318	2.5	6.9749	2	96	174	92	38	164	79	43	36	1.177419355	.	.	.	0	0	0	0	0	0	0	0	0.01	0.01	0
EGR45259.1	-1.1494364	-2.6981895	-6.9761895	.	.	.	.	.	0	.	0	.	0	.	0.926	0.787	0	0	0.44	0	1	16123.77	154	7	9.9116	3	57	88	47	17	107	28	18	10	0.759259259	.	.	.	0	0	0	0	0	0	2	4	27.44	76.79	0
EGR52092.1	-1.1502748	2.3923645	-1.0876355	.	.	.	.	.	0	.	0	.	0	.	0.988	0.592	0	0	0.45	0	0	23524.22	226	9	10.4756	0	88	133	93	8	126	49	29	20	0.762711864	.	.	.	0	0	0	0	0	0	0	0	0.02	0.02	0
EGR49034.1	-1.1513624	-4.4487525	-2.9527525	.	.	.	reduced_virulence	PHI:6927,PHI:8743,PHI:8041,PHI:8048	0	.	0	.	0	.	0.072	0.512	0	0	0.42	1	0	29211.87	267	8	9.2598	2	94	150	73	34	148	58	35	23	0.788732394	.	.	.	0	0	0	0	0	0	1	1	0.01	19.96	0
EGR47324.1	-1.1519957	-1.864047	2.715953	.	.	.	unaffected_pathogenicity,reduced_virulence	PHI:7457,PHI:9278,PHI:9290,PHI:9276	0	.	0	.	0	.	0	0.07	1	1	0.11	0	0	50261.66	461	-2	6.2938	13	160	251	132	56	266	112	59	53	0.564102564	.	.	.	0	0	0	0	0	1	0	0	0	0.13	0
EGR44073.1	-1.1554756	-9.415316	-4.469316	.	.	.	reduced_virulence	PHI:7741	0	.	0	.	0	.	0	0.009	0	1	0.17	0	1	83611.01	745	18	8.4285	12	240	374	236	118	445	153	91	62	1.051948052	0	0	0	1	1	1	1	1	1	7	7	42.02	158.96	0.782608696
EGR51594.1	-1.1567404	-9.3283235	-5.9983235	.	.	.	.	.	0	.	0	.	0	.	0.021	0.424	0	1	0.22	0	1	17625.66	162	5.5	9.7769	1	55	87	57	23	111	23	15	8	0.659574468	.	.	.	1	1	1	0	0	0	4	4	26.81	84.96	0.782608696
EGR50979.1	-1.1567521	-6.398727	-0.500727	.	.	.	chemistry_target:_resistance_to_chemical,lethal,reduced_virulence,loss_of_pathogenicity	PHI:2530,PHI:823,PHI:7022,PHI:821,PHI:820	0	.	0	.	0	.	0	0.017	0	0	0.04	0	0	50455.86	453	-11	5.206	8	134	241	133	59	245	123	60	63	1.043956044	.	.	.	0	0	0	0	0	0	0	0	0.01	0.89	0
EGR51279.1	-1.1567521	-4.957274	-0.505274	.	.	.	.	.	0	.	0	.	0	.	0	0.258	0	0	0.17	0	0	49932.78	453	-0.5	6.3634	7	144	245	143	50	255	110	56	54	1.14	.	.	.	0	0	0	0	0	0	0	0	0	9.75	0
EGR45233.1	-1.1571203	-5.727617	-6.503617	.	.	.	unaffected_pathogenicity,increased_virulence_(hypervirulence),loss_of_pathogenicity,reduced_virulence	PHI:160,PHI:9043,PHI:3019,PHI:9072,PHI:4232,PHI:725,PHI:2259,PHI:3657,PHI:2261,PHI:8603,PHI:2923,PHI:6610,PHI:2935,PHI:3607,PHI:4836,PHI:3291,PHI:12,PHI:4837,PHI:9265,PHI:2894,PHI:3659,PHI:7844,PHI:6991,PHI:3658,PHI:3274,PHI:416,PHI:2049,PHI:8594,PHI:7916,PHI:2511,PHI:1007,PHI:5585,PHI:2934,PHI:7540,PHI:7840,PHI:1008,PHI:8561,PHI:4217,PHI:726,PHI:718,PHI:1009,PHI:9092,PHI:7334,PHI:5563,PHI:4234,P…	0	.	0	.	0	.	0.154	0.142	0	0	0.04	0	1	1822917.61	16534	-275.5	5.2506	293	5147	8756	5357	1669	9046	3742	1830	1912	0.962310782	.	.	.	0	0	0	0	0	0	6	0	0	3.3	0
EGR48482.1	-1.1573963	0.05032	-0.55568	.	.	.	unaffected_pathogenicity	PHI:2247	0	.	0	.	0	.	0.521	0.58	0	0	0.3	0	0	28814.93	268	2.5	7.4659	0	92	149	90	27	153	61	33	28	0.885714286	.	.	.	0	0	0	0	0	0	0	0	0.16	0.6	0
EGR46532.1	-1.158292	1.328176	-0.167824	.	.	.	increased_virulence_(hypervirulence),reduced_virulence	PHI:2388	0	.	0	.	0	GH18	0.011	0.405	0	0	0.78	0	0	31541.4	290	-10	4.2813	6	94	170	75	40	174	47	19	28	1.194444444	.	.	.	0	0	0	0	0	0	0	0	0	0.1	0
EGR49371.1	-1.158292	1.6346485	-0.4313515	.	.	.	unaffected_pathogenicity,increased_virulence_(hypervirulence),loss_of_pathogenicity	PHI:2849,PHI:2383,PHI:69,PHI:407	0	.	1	PF01083	0	CE5	0.23	0.281	0	0	0.68	0	0	21031.76	204	-11.5	4.0023	6	77	136	71	17	127	32	11	21	0.727272727	.	.	.	0	0	0	0	0	0	0	0	0.01	0.02	0
EGR44333.1	-1.1589828	-3.7911085	-0.5091085	.	.	.	.	.	0	.	0	.	0	.	0.11	0.343	0	0	0.14	0	0	30813.75	284	-4	5.3607	1	95	155	88	28	163	67	33	34	0.5875	.	.	.	0	0	0	0	0	0	0	0	0	0	0
EGR52826.1	-1.1629463	-6.120318	-0.510318	.	.	.	unaffected_pathogenicity	PHI:7353	0	.	0	.	0	.	0	0.065	0	0	0.25	0	0	44162.23	418	-5.5	5.1235	0	146	239	138	21	226	106	51	55	0.745614035	.	.	.	0	0	0	0	0	0	0	0	0	0.01	0
EGR47532.1	-1.1633388	-6.443878	-0.503878	.	.	.	.	.	0	.	0	.	0	.	0	0.01	0	0	0.1	0	0	106585.12	954	-19	5.1692	5	252	477	277	104	488	297	144	153	1.262032086	.	.	.	0	0	0	0	0	0	0	0	0	0.02	0
EGR44400.1	-1.1642222	-3.888554	-0.666554	.	.	.	.	.	0	.	0	.	0	.	0.032	0.431	0	0	0.13	0	0	34441.07	318	0.5	6.6077	3	110	173	99	33	183	72	38	34	0.693181818	.	.	.	0	0	0	0	0	0	0	0	0.03	0.06	0
EGR48666.1	-1.1644653	-6.436852	-0.508852	.	.	.	.	.	0	.	0	.	0	.	0	0.012	0	0	0.03	0	0	39468.69	363	-18	4.541	0	120	182	103	25	177	102	44	58	0.579545455	.	.	.	0	0	0	0	0	0	0	0	0	0	0
EGR44718.1	-1.1657356	3.0883995	-0.4756005	.	.	.	.	.	0	.	0	.	0	.	0.998	0.596	0	0	0.42	0	0	21844.34	199	15	8.7568	15	83	119	29	23	90	57	38	19	0.9	.	.	.	0	0	0	0	0	0	0	0	0	0	0
EGR47640.1	-1.1678194	-5.117668	-0.507668	.	.	.	reduced_virulence	PHI:7188,PHI:2568	0	.	0	.	0	.	0.003	0.062	0	0	0.02	0	0	31169.76	283	-13.5	4.5174	2	82	155	78	23	144	83	36	47	0.892857143	.	.	.	0	0	0	0	0	0	0	0	0	0	0
EGR45338.1	-1.1687913	-3.0692525	-0.5172525	.	.	.	reduced_virulence	PHI:6903	0	.	0	.	0	.	0.001	0.407	0	0	0.22	0	0	39423.65	360	-5	5.5954	2	106	195	111	42	201	90	45	45	1.13253012	.	.	.	0	0	0	0	0	0	0	0	0.04	0.16	0
EGR44070.1	-1.1687913	0.040875	-0.527125	.	.	.	reduced_virulence	PHI:7979	0	.	0	.	0	.	0.54	0.388	0	0	0.03	0	0	26469.03	239	-4.5	5.1588	2	75	126	86	29	140	66	32	34	0.762711864	.	.	.	0	0	0	0	0	0	0	0	0	0.01	0
EGR44067.1	-1.1687913	-4.775004	-0.497004	.	.	.	.	.	0	.	0	.	0	.	0.005	0.282	0	0	0.16	0	0	34709.74	318	-7.5	5.2064	5	94	167	87	37	188	80	39	41	0.853333333	.	.	.	0	0	0	0	0	0	0	0	0	0.58	0
EGR47462.1	-1.1687913	-3.164111	-0.344111	.	.	.	.	.	0	.	0	.	0	.	0.113	0.417	0	0	0.15	0	0	29873.34	266	-4	5.7718	3	77	142	60	42	149	71	36	35	0.797101449	.	.	.	0	0	0	0	0	0	0	0	0	0.2	0
EGR49975.1	-1.1687913	-3.466087	-0.508087	.	.	.	unaffected_pathogenicity	PHI:9444	0	.	0	.	0	.	0.052	0.455	0	0	0.22	0	0	33996.95	309	-1.5	6.1631	2	83	163	100	34	176	78	40	38	1.230769231	.	.	.	0	0	0	0	0	0	0	0	0	0.01	0
EGR49992.1	-1.1692519	5.1527805	-0.5352195	.	.	.	.	.	0	.	0	.	0	.	1	0.948	0	0	0.72	0	0	16138.2	146	3.5	7.5108	10	56	88	33	20	78	38	22	16	0.806451613	.	.	.	0	0	0	0	0	0	0	0	0	0.07	0
EGR47887.1	-1.1710372	-3.3471745	2.4908255	.	.	.	.	.	0	.	0	.	0	.	0	0.027	1	1	0.09	1	0	59716.19	543	-3	6.3006	3	183	308	141	57	263	163	86	77	0.508196721	0	0	0	1	1	1	1	1	1	1	1	0.07	21.86	0
EGR50086.1	-1.1718364	-2.600748	3.105252	.	.	.	unaffected_pathogenicity	PHI:191	0	.	0	.	0	GH3	0	0.049	1	1	0.89	0	0	84540.7	796	-6	5.3269	10	295	500	253	78	456	120	59	61	0.87804878	.	.	.	1	0	0	0	0	1	0	0	0	0.62	0
EGR50691.1	-1.1739542	4.691751	2.669751	.	.	.	.	.	0	.	0	.	0	.	0.881	0.456	1	1	0.03	0	0	26894.9	245	-1.5	5.8079	4	71	132	87	19	135	66	33	33	1.102040816	.	.	.	0	0	0	0	0	1	0	0	0.01	0.03	0
EGR49711.1	-1.1779541	-2.9137035	1.8462965	.	.	.	reduced_virulence	PHI:1967,PHI:9358	0	.	0	.	0	.	0	0.04	1	1	0.08	1	0	61361.28	543	-3.5	6.1618	8	154	263	178	68	300	127	66	61	1.120879121	.	.	.	1	0	1	0	1	1	1	1	0	17.14	0
EGR44747.1	-1.178686	-3.4591105	-0.5411105	.	.	.	reduced_virulence	PHI:1047	0	.	0	.	0	.	0.011	0.336	0	0	0.34	0	0	36590.17	331	-2	6.0946	0	90	174	110	40	192	76	39	37	1.074626866	.	.	.	0	0	0	0	0	0	0	0	8.54	8.82	0
EGR49987.1	-1.1790295	-1.1888685	-0.5028685	.	.	.	reduced_virulence	PHI:8606	0	.	0	.	0	CE2,CE3	0.302	0.417	0	0	0.36	0	0	26746.15	241	-7	4.9112	3	67	127	71	26	131	57	27	30	0.98	.	.	.	0	0	0	0	0	0	0	0	0	0.01	0
EGR51720.1	-1.1806078	-6.0539015	-0.5039015	.	.	.	.	.	0	.	0	.	0	.	0	0.075	0	0	0.1	0	0	36381.55	341	-14.5	4.4843	9	109	197	105	23	198	82	35	47	0.715909091	.	.	.	0	0	0	0	0	0	0	0	0	0	0
EGR51108.1	-1.1827853	-2.611409	3.328591	.	.	.	.	.	0	.	0	.	0	.	0	0.01	1	1	0.01	0	0	112067.99	998	-1	6.4583	15	294	467	335	94	528	292	153	139	0.806122449	.	.	.	1	0	1	0	0	1	0	0	0.01	0.06	0
EGR47691.1	-1.1841087	-0.8085005	4.5014995	.	.	.	.	.	0	.	0	.	0	.	0	0.115	1	1	0.72	0	0	40905.45	403	-10	4.6012	27	201	289	106	25	226	63	28	35	0.366666667	0	0	0	1	1	1	1	1	1	0	0	0	1.4	0
EGR49270.1	-1.1843033	-3.1583345	-0.5603345	.	.	.	.	.	0	.	0	.	0	.	0.052	0.515	0	0	0.28	0	0	31881.1	294	-3.5	5.6399	2	101	163	88	36	171	72	36	36	0.863013699	.	.	.	0	0	0	0	0	0	0	0	0	0	0
EGR44708.1	-1.1846405	-6.3029715	-0.3869715	.	.	.	.	.	0	.	0	.	0	.	0	0.014	0	0	0.84	0	0	48320.55	446	-12	4.5161	4	148	267	125	48	240	77	34	43	0.979591837	.	.	.	0	0	0	0	0	0	0	0	0	0.02	0
EGR48327.1	-1.1860611	2.7609925	-0.5550075	.	.	.	reduced_virulence	PHI:489	0	.	0	.	0	.	0.853	0.533	0	0	0.19	0	0	11492.9	105	-2	5.0618	3	34	62	32	10	60	25	12	13	0.633333333	.	.	.	0	0	0	0	0	0	0	0	0.03	0.03	0
EGR44730.1	-1.1866959	-2.989957	2.500043	.	.	.	.	.	0	.	0	.	0	.	0	0.085	1	1	0.69	1	0	32052.8	311	-4	4.9069	12	143	214	71	20	166	51	24	27	0.581395349	1	0	0	1	1	1	1	1	1	1	1	0.13	23.06	0
EGR45638.1	-1.1887593	-1.7125305	-0.5005305	.	.	.	unaffected_pathogenicity,lethal,increased_virulence_(hypervirulence),loss_of_pathogenicity,reduced_virulence	PHI:59,PHI:7696,PHI:4077,PHI:7485,PHI:3866,PHI:5271,PHI:2837,PHI:2844,PHI:6956,PHI:5272,PHI:3301,PHI:6957,PHI:5440,PHI:2312,PHI:9460,PHI:2802,PHI:685,PHI:2835,PHI:2022,PHI:784,PHI:7511,PHI:2269,PHI:8927	0	.	0	.	0	.	0.268	0.53	0	0	0.49	0	0	29131.23	278	-1	5.8434	7	112	172	90	15	168	56	28	28	0.506329114	.	.	.	0	0	0	0	0	0	0	0	0.04	1.52	0
EGR51565.1	-1.1911986	4.8160765	-0.0199235	.	.	.	.	.	0	.	0	.	0	.	0.998	0.808	0	0	0.38	0	0	13307.59	120	15.5	10.9583	6	41	62	35	9	67	32	24	8	0.9	.	.	.	0	0	0	0	0	0	0	0	0	0.04	0
EGR45758.1	-1.1912119	3.971799	4.755799	.	.	.	.	.	0	.	1	PF05730	0	.	0	0.036	1	1	0.66	0	0	74447.44	741	-74	3.2393	38	425	585	140	13	323	93	10	83	0.169230769	0	0	0	1	1	1	1	1	1	0	0	0.14	1.08	0
EGR51349.1	-1.1923335	-6.8733605	-2.8593605	.	.	.	.	.	0	.	0	.	0	.	0.128	0.203	0	0	0.1	1	0	30330	278	2	6.7745	3	93	154	83	32	150	66	37	29	0.493670886	.	.	.	0	0	0	0	0	0	1	0	6.41	6.41	0
EGR51761.1	-1.1938094	-4.982377	-0.504377	.	.	.	unaffected_pathogenicity,reduced_virulence	PHI:8577,PHI:9328,PHI:6594,PHI:3941,PHI:2970	0	.	0	.	0	.	0	0.087	0	0	0.03	0	0	244125.05	2221	-7.5	6.2526	29	669	1165	703	217	1215	529	272	257	1.090909091	.	.	.	0	0	0	0	0	0	0	0	0	0.07	0
EGR46571.1	-1.1956359	-5.453694	-0.507694	.	.	.	unaffected_pathogenicity,reduced_virulence	PHI:2379,PHI:5034,PHI:7221,PHI:7916,PHI:7243,PHI:730,PHI:255,PHI:714,PHI:725,PHI:727,PHI:5272,PHI:55,PHI:881,PHI:8597,PHI:726,PHI:723,PHI:2425,PHI:718,PHI:724,PHI:3387,PHI:728,PHI:2256,PHI:9265,PHI:6517,PHI:7219,PHI:3299,PHI:4505,PHI:729,PHI:8596,PHI:6936	0	.	0	.	0	.	0	0.009	0	0	0.07	0	0	257870.82	2374	-30	5.4595	28	776	1295	770	233	1342	545	270	275	0.893058161	.	.	.	0	0	0	0	0	0	0	0	0	6.96	0
EGR46441.1	-1.1958318	-6.19665	-0.50865	.	.	.	.	.	0	.	0	.	0	.	0	0.052	0	0	0.05	0	0	79398.06	711	19	9.2607	1	201	400	121	72	339	242	137	105	0.416666667	.	.	.	0	0	0	0	0	0	0	0	0	0	0
EGR45523.1	-1.2003171	-3.43397	2.50003	.	.	.	.	.	0	.	0	.	0	.	0	0.011	1	1	0.09	1	0	96692.09	892	-1.5	6.3679	1	324	512	240	82	439	216	111	105	0.752475248	1	1	0	1	1	1	1	1	1	1	1	0.77	24.72	0
EGR46372.1	-1.2008944	-5.449614	-0.509614	.	.	.	reduced_virulence	PHI:9143	0	.	0	.	0	.	0	0.01	0	0	0.02	0	0	91664.77	836	4	6.9854	10	253	430	282	57	436	195	103	92	1.018181818	.	.	.	0	0	0	0	0	0	0	0	0	0.01	0
EGR52643.1	-1.2008944	-8.4471375	-2.5071375	.	.	.	.	.	0	.	0	.	0	.	0	0.01	0	0	0.01	1	0	176347.39	1585	-3	6.4072	23	471	826	494	167	823	387	204	183	1.068259386	.	.	.	0	0	0	0	0	0	1	0	0	0.12	0
EGR53015.1	-1.2026168	-6.345821	-0.501821	.	.	.	.	.	0	.	0	.	0	.	0	0.026	0	0	0.07	0	0	42991.48	385	-9.5	5.3968	3	102	196	118	39	197	115	57	58	0.956521739	.	.	.	0	0	0	0	0	0	0	0	0	0	0
EGR51580.1	-1.2052882	-5.912791	-0.530791	.	.	.	.	.	0	.	0	.	0	.	0	0.103	0	0	0.1	0	0	69987.56	662	16.5	9.7244	3	249	386	187	52	359	151	87	64	0.625641026	.	.	.	0	0	0	0	0	0	0	0	0.01	0.02	0
EGR48271.1	-1.2052882	-1.092163	-0.512163	.	.	.	loss_of_pathogenicity,reduced_virulence	PHI:3523,PHI:3243,PHI:5190,PHI:386	0	.	0	.	0	.	0	0.07	0	0	0.25	0	0	118100.95	1103	15.5	8.1805	13	406	639	301	100	605	218	122	96	0.718411552	.	.	.	0	0	0	0	0	0	0	0	0	0.06	0
EGR46543.1	-1.209134	2.525044	-0.408956	.	.	.	.	.	0	.	0	.	0	.	1	0.489	0	0	0.32	0	0	8123.7	80	-1.5	5.5332	0	30	51	11	4	38	20	10	10	0.607142857	.	.	.	0	0	0	0	0	0	0	0	0	0	0
EGR46881.1	-1.2100976	6.7148855	2.3168855	.	.	.	.	.	0	.	0	.	0	.	0.968	0.765	1	1	0.69	0	0	16345.65	155	1.5	6.9783	1	54	97	52	17	92	34	19	15	0.711111111	.	.	.	0	1	0	0	0	0	0	0	0.17	0.17	0
EGR48498.1	-1.2103649	-4.364115	-0.536115	.	.	.	.	.	0	.	0	.	0	.	0.011	0.351	0	0	0.28	0	0	35560.13	328	-4	5.4095	1	111	183	107	39	196	73	36	37	0.724489796	.	.	.	0	0	0	0	0	0	0	0	1.32	2.35	0
EGR44436.1	-1.211052	-0.0406325	4.8033675	.	.	.	reduced_virulence	PHI:785,PHI:7968	0	.	0	.	0	GH125	0	0.026	1	1	0.48	0	0	55239.36	501	4.5	7.7004	5	166	275	142	66	283	90	49	41	1.033613445	.	.	.	1	1	1	0	1	1	0	0	0.26	0.32	0
EGR50111.1	-1.2112697	-2.0229765	3.2810235	.	.	.	.	.	0	.	0	.	0	.	0	0.116	1	1	0.2	0	0	40388.31	364	-4.5	5.9656	3	114	180	134	41	206	83	43	40	0.72972973	.	.	.	1	0	1	0	0	0	0	0	0.12	5.66	0
EGR52182.1	-1.2112894	-1.188779	-0.512779	.	.	.	unaffected_pathogenicity,reduced_virulence	PHI:7916,PHI:726,PHI:718,PHI:4196,PHI:730,PHI:724,PHI:728,PHI:9265,PHI:722,PHI:9106,PHI:729	0	.	1	PF16073	0	.	0.013	0.041	0	0	0.07	0	0	288715.36	2633	-15	6.1581	33	838	1397	824	285	1430	612	316	296	0.895017794	.	.	.	0	0	0	0	0	0	0	0	0.89	1.33	0
EGR49963.1	-1.212632	-4.2300685	-0.5160685	.	.	.	unaffected_pathogenicity,lethal,increased_virulence_(hypervirulence),reduced_virulence	PHI:7696,PHI:8929,PHI:2836,PHI:7485,PHI:784,PHI:3866,PHI:5271,PHI:2837,PHI:2844,PHI:2269,PHI:5272,PHI:2312,PHI:3301,PHI:2802,PHI:5440,PHI:2835	0	.	0	.	0	.	0.005	0.376	0	0	0.25	0	0	35206.71	324	-6	5.1725	4	101	188	101	36	186	72	35	37	0.817073171	.	.	.	0	0	0	0	0	0	0	0	3.67	3.69	0
EGR50935.1	-1.2139646	-6.43683	-0.50283	.	.	.	chemistry_target:_resistance_to_chemical,lethal,reduced_virulence,loss_of_pathogenicity	PHI:2530,PHI:823,PHI:7022,PHI:821,PHI:820	0	.	0	.	0	.	0	0.011	0	0	0.24	0	0	50137.48	449	-17.5	4.6457	14	132	237	125	54	246	112	50	62	1.146067416	.	.	.	0	0	0	0	0	0	0	0	0	4.18	0
EGR49077.1	-1.2139646	-6.386556	-0.500556	.	.	.	.	.	0	.	0	.	0	.	0	0.019	0	0	0.09	0	0	45066.11	412	-13	4.8074	11	132	231	137	40	231	101	47	54	0.67816092	.	.	.	0	0	0	0	0	0	0	0	0	0.05	0
EGR46378.1	-1.2150494	1.3242965	-0.5057035	.	.	.	.	.	0	.	0	.	0	.	0.982	0.323	0	0	0.05	0	0	23292.58	206	4	9.0726	1	62	110	33	20	96	77	41	36	0.796296296	.	.	.	0	0	0	0	0	0	0	0	0	0	0
EGR52796.1	-1.216378	-3.2162815	-0.5342815	.	.	.	.	.	0	.	0	.	0	.	0.212	0.341	0	0	0.05	0	0	32423.45	294	-4.5	5.59	10	102	164	72	34	161	74	37	37	0.549295775	.	.	.	0	0	0	0	0	0	0	0	0	1.18	0
EGR45909.1	-1.2164841	-5.219157	-0.515157	.	.	.	.	.	0	.	0	.	0	.	0	0.216	0	0	0.18	0	0	49357.75	460	4.5	7.0884	11	170	264	146	45	267	109	60	49	0.571428571	.	.	.	0	0	0	0	0	0	0	0	0	0.66	0
EGR44327.1	-1.2168223	6.1673945	1.8153945	.	.	.	.	.	0	.	1	PF11807	0	.	0.441	0.451	1	1	0.1	1	0	24218.64	211	1.5	6.7132	5	54	101	59	32	114	55	31	24	1.117647059	0	0	0	1	1	0	1	0	0	1	1	21.97	22.04	1
EGR51316.1	-1.2168612	-3.5402895	2.2737105	.	.	.	unaffected_pathogenicity,lethal,loss_of_pathogenicity,reduced_virulence	PHI:1032,PHI:1042,PHI:4941,PHI:4679,PHI:1196,PHI:5045,PHI:9141,PHI:8002,PHI:8737,PHI:9453,PHI:2367,PHI:4942,PHI:113,PHI:7724,PHI:263,PHI:1178,PHI:266,PHI:1233,PHI:9481,PHI:7447,PHI:246,PHI:2318,PHI:9454,PHI:5428,PHI:1225,PHI:1266,PHI:2429	0	.	0	.	0	.	0	0.031	1	1	0.09	1	0	138837.31	1243	-1	6.4726	8	349	673	341	143	625	355	187	168	0.961832061	1	0	0	1	1	1	1	0	1	1	0	2.96	13.24	0
EGR51616.1	-1.2178464	4.1664865	-0.5135135	.	.	.	.	.	0	.	0	.	0	.	0.994	0.786	0	0	0.48	0	0	17838.27	166	-3	4.9399	2	55	99	57	18	96	38	18	20	1.175	.	.	.	0	0	0	0	0	0	0	0	0.04	0.08	0
EGR49331.1	-1.2179024	-4.837656	-0.529656	.	.	.	.	.	0	.	0	.	0	.	0.002	0.28	0	0	0.11	0	0	37405.01	345	-3.5	5.9511	5	111	192	96	39	189	86	44	42	0.829545455	.	.	.	0	0	0	0	0	0	0	0	0	0.08	0
EGR50192.1	-1.2204039	-1.1587475	-0.5107475	.	.	.	.	.	0	.	0	.	0	.	0.644	0.248	0	0	0.23	0	0	19325.54	180	-10	4.3266	1	65	108	53	18	101	45	18	27	0.720930233	.	.	.	0	0	0	0	0	0	0	0	0	0.16	0
EGR47898.1	-1.2204039	-6.1521065	-0.3501065	.	.	.	.	.	0	.	0	.	0	GH105	0	0.033	0	0	0.44	0	0	41127.9	382	-8.5	4.8649	2	139	227	124	46	221	68	32	36	0.634615385	.	.	.	0	0	0	0	0	0	0	0	0	0.13	0
EGR50992.1	-1.2204039	-0.459443	2.762557	.	.	.	.	.	0	.	0	.	0	.	0.043	0.42	1	1	0.64	0	0	33253.51	308	-4	5.5525	1	102	181	107	36	173	60	30	30	1.086956522	.	.	.	0	0	0	0	0	1	0	0	0	0.02	0
EGR44690.1	-1.2210371	-6.3320675	-0.3860675	.	.	.	.	.	0	.	0	.	0	GH106	0	0.009	0	0	0.58	0	0	105027.57	942	-15.5	5.1832	5	285	512	267	140	533	191	93	98	1.147619048	.	.	.	0	0	0	0	0	0	0	0	0.03	0.05	0
EGR52170.1	-1.2210915	-4.18892	-0.52292	.	.	.	.	.	0	.	0	.	0	.	0.048	0.341	0	0	0.17	0	0	33807.56	313	-1	6.1406	2	107	172	109	28	177	71	36	35	0.769230769	.	.	.	0	0	0	0	0	0	0	0	0.15	0.36	0
EGR51167.1	-1.22154	-3.5933885	-0.6293885	.	.	.	.	.	0	.	0	.	0	.	0	0.506	0	0	0.64	0	0	41095.27	384	5	9.1484	2	135	223	102	38	216	80	43	37	0.896226415	.	.	.	0	0	0	0	0	0	0	0	0.18	0.54	0
EGR45664.1	-1.222832	1.300792	-0.423208	.	.	.	increased_virulence_(hypervirulence)	PHI:2394	0	.	0	.	0	.	0.026	0.428	0	0	0.17	0	0	30099.06	264	-6.5	5.1787	1	62	124	75	39	147	72	35	37	1.264150943	.	.	.	0	0	0	0	0	0	0	0	0.15	0.16	0
EGR51571.1	-1.2254136	2.285163	3.225163	.	.	.	reduced_virulence,loss_of_pathogenicity	PHI:311,PHI:1015,PHI:2310,PHI:316,PHI:3514,PHI:2826,PHI:4606,PHI:300,PHI:334	0	.	0	.	0	.	0	0.01	1	1	0.01	0	0	77595.28	691	-17.5	4.9266	15	206	356	186	74	357	182	86	96	0.992125984	.	.	.	1	0	1	0	0	0	0	0	0	0	0
EGR52048.1	-1.2260039	-3.6831715	-0.5091715	.	.	.	unaffected_pathogenicity,lethal,increased_virulence_(hypervirulence),reduced_virulence	PHI:2361,PHI:378,PHI:8588,PHI:8769,PHI:9226,PHI:6753,PHI:4878,PHI:2382	0	.	0	.	0	.	0.086	0.385	0	0	0.27	0	0	37084.61	333	-2.5	6.0337	15	100	175	104	37	197	86	44	42	0.863636364	.	.	.	0	0	0	0	0	0	0	0	0	1.47	0
EGR45344.1	-1.2267959	-6.0952445	-0.5032445	.	.	.	.	.	0	.	0	.	0	.	0	0.068	0	0	0.03	0	0	23247.82	213	-22	4.1397	0	63	109	78	14	108	70	25	45	0.647058824	.	.	.	0	0	0	0	0	0	0	0	0	0	0
EGR46356.1	-1.2270486	1.5181425	2.7841425	.	.	.	.	.	0	.	0	.	0	.	0.566	0.223	1	1	0.39	0	0	22052.93	207	20.5	11.6628	5	85	119	58	12	111	48	35	13	0.415384615	.	.	.	0	0	0	0	0	1	0	0	0.16	0.16	0
EGR45645.1	-1.2270486	-1.50664	-0.54064	.	.	.	.	.	0	.	0	.	0	.	0.488	0.351	0	0	0.62	0	0	16459.04	158	20.5	11.655	5	67	94	43	6	85	32	27	5	0.577777778	.	.	.	0	0	0	0	0	0	0	0	0	0.01	0
EGR49556.1	-1.2281886	5.8753655	3.1453655	.	.	.	.	.	0	.	0	.	0	.	0.784	0.671	1	1	0.24	0	0	9827.26	88	2.5	10.4472	0	28	47	26	8	49	23	13	10	0.541666667	.	.	.	0	1	0	0	0	1	0	1	19.96	19.96	0.875
EGR50006.1	-1.231224	-1.442456	3.969544	.	.	.	.	.	0	.	0	.	0	.	0	0.098	1	1	0.06	0	0	46769.31	425	-3	5.7446	3	130	224	143	38	243	102	51	51	0.715686275	.	.	.	1	1	0	0	0	1	0	0	0.51	0.68	0
EGR47198.1	-1.2327603	-2.041684	3.766316	.	.	.	.	.	0	.	0	.	0	.	0	0.032	1	1	0.01	0	0	123012.91	1118	-0.5	6.4937	2	345	596	278	86	521	332	172	160	0.762452107	.	.	.	1	0	1	0	0	1	0	0	3.42	3.72	0
EGR49776.1	-1.2345752	-1.4251165	4.4548835	.	.	.	.	.	0	.	0	.	0	.	0	0.02	1	1	0.05	0	0	51071.22	457	-7	5.179	11	142	225	144	49	249	103	50	53	1.083333333	.	.	.	1	0	1	0	0	1	0	0	0.08	1.15	0
EGR46827.1	-1.235547	-5.894787	-0.518787	.	.	.	.	.	0	.	0	.	0	.	0.001	0.103	0	0	0.06	0	0	34143.92	316	-13.5	4.5362	3	103	181	91	26	159	80	35	45	0.925373134	.	.	.	0	0	0	0	0	0	0	0	0	0.09	0
EGR45361.1	-1.2366039	4.121221	-0.522779	.	.	.	.	.	0	.	0	.	0	.	0.993	0.781	0	0	0.15	0	0	16744.95	156	0	6.4684	3	56	91	53	11	85	45	23	22	0.75	.	.	.	0	0	0	0	0	0	0	0	0	0.1	0
EGR44053.1	-1.237328	-11.239227	-5.527227	.	.	.	.	.	0	.	0	.	0	.	0.006	0.042	0	1	0.48	0	1	10968.47	121	-2	4.4423	1	72	88	51	4	90	10	4	6	0.213114754	.	.	.	1	1	0	0	0	1	0	3	42.91	66.37	0.847826087
EGR46721.1	-1.2375696	-0.6700135	-0.5220135	.	.	.	reduced_virulence,loss_of_pathogenicity	PHI:3514,PHI:6111,PHI:4677	0	.	0	.	0	.	0	0.142	0	0	0.34	0	0	33419.23	306	-3.5	5.8003	6	110	178	89	39	163	67	34	33	0.893939394	.	.	.	0	0	0	0	0	0	0	0	0	0	0
EGR48519.1	-1.2384354	1.461376	-0.532624	.	.	.	unaffected_pathogenicity,increased_virulence_(hypervirulence),reduced_virulence	PHI:881,PHI:9524,PHI:5034,PHI:668,PHI:2255,PHI:2256,PHI:7708,PHI:6517	0	.	0	.	0	.	0.029	0.47	0	0	0.33	0	0	37452.85	352	2.5	6.879	4	119	196	117	37	211	80	44	36	0.720430108	.	.	.	0	0	0	0	0	0	0	0	0	0.18	0
EGR49973.1	-1.2396297	3.6596185	0.3296185	.	.	.	.	.	0	.	0	.	0	.	1	0.555	0	0	0.76	0	0	8469.31	77	4	8.1548	10	39	52	6	9	39	10	7	3	0.933333333	.	.	.	0	0	0	0	0	0	0	0	0	0	0
EGR49688.1	-1.2445463	1.8192325	-0.5087675	.	.	.	.	.	0	.	0	.	0	.	0.789	0.599	0	0	0.16	0	0	23070.27	211	-2	6.0795	0	64	105	70	25	120	52	27	25	0.796296296	.	.	.	0	0	0	0	0	0	0	0	0	0.01	0
EGR53036.1	-1.2445463	-1.447398	-0.505398	.	.	.	.	.	0	.	0	.	0	.	0.235	0.608	0	0	0.21	0	0	25100.7	220	-1	6.2352	1	50	99	63	32	128	56	29	27	1.153846154	.	.	.	0	0	0	0	0	0	0	0	0	0.09	0
EGR50420.1	-1.2461281	-3.173877	-0.545877	.	.	.	.	.	0	.	0	.	0	.	0.142	0.42	0	0	0.1	0	0	29963.12	274	1	6.6741	9	96	159	84	32	158	57	31	26	0.733333333	.	.	.	0	0	0	0	0	0	0	0	0.01	0.17	0
EGR49683.1	-1.2477736	-3.9174515	-0.5874515	.	.	.	.	.	0	.	0	.	0	.	0.004	0.441	0	0	0.24	0	0	39307.99	361	2	6.8019	11	112	205	112	33	203	87	47	40	0.935064935	.	.	.	0	0	0	0	0	0	0	0	0.01	5.43	0
EGR44630.1	-1.2488151	0.341686	2.821686	.	.	.	reduced_virulence	PHI:1047	0	.	0	.	0	.	0.005	0.415	1	1	0.17	0	0	37778.16	349	-1	6.2516	2	110	186	123	34	198	80	41	39	1.085365854	.	.	.	0	1	0	0	0	1	0	0	8.5	8.67	0
EGR45447.1	-1.2491364	-2.2771155	-0.6211155	.	.	.	.	.	0	.	0	.	0	.	0.243	0.481	0	0	0.12	0	0	29993.89	278	0.5	6.6087	2	93	158	82	31	164	64	34	30	0.590361446	.	.	.	0	0	0	0	0	0	0	0	0.14	0.32	0
EGR48590.1	-1.2502297	-4.6002505	-0.5262505	.	.	.	.	.	0	.	0	.	0	.	0.187	0.134	0	0	0.16	0	0	21361.88	202	-8.5	4.6204	0	74	134	48	13	94	58	26	32	0.4	.	.	.	0	0	0	0	0	0	0	0	0.02	0.02	0
EGR50385.1	-1.2507786	-1.8807605	3.6272395	.	.	.	.	.	0	.	0	.	0	.	0.001	0.081	1	1	0.06	0	0	25652.14	226	-12	4.5424	4	56	104	66	26	131	67	29	38	0.716981132	.	.	.	1	1	0	0	0	1	0	1	19.64	19.68	1
EGR49287.1	-1.251962	-4.6511535	-0.4991535	.	.	.	.	.	0	.	0	.	0	GH109	0	0.308	0	0	0.27	0	0	46325.16	417	5	7.1654	4	126	223	118	56	227	112	62	50	1.021505376	.	.	.	0	0	0	0	0	0	0	0	0.09	0.09	0
EGR45566.1	-1.2548124	-3.0089935	-0.4169935	.	.	.	.	.	0	.	0	.	0	.	0.295	0.273	0	0	0.09	0	0	9970.15	88	-5.5	4.5069	0	21	40	30	11	47	28	12	16	1.263157895	.	.	.	0	0	0	0	0	0	0	0	0	0	0
EGR46796.1	-1.2554953	-3.0611385	-0.6071385	.	.	.	.	.	0	.	0	.	0	.	0.158	0.433	0	0	0.22	0	0	30212.38	273	-1.5	6.266	10	84	150	70	34	158	66	35	31	0.707692308	.	.	.	0	0	0	0	0	0	0	0	0	0.03	0
EGR52254.1	-1.2559483	-3.4077535	2.2502465	.	.	.	.	.	0	.	0	.	0	.	0	0.057	1	1	0.49	1	0	55279.51	514	-5.5	5.7597	8	177	314	155	34	262	123	62	61	0.717557252	0	0	0	1	0	1	1	1	1	1	1	0.14	23.28	0
EGR50706.1	-1.2560083	-6.3305355	-0.5105355	.	.	.	.	.	0	.	0	.	0	.	0	0.03	0	0	0	0	0	444917.45	3995	-165	4.6541	26	1128	2030	1172	346	1956	1157	520	637	0.9726206	.	.	.	0	0	0	0	0	0	0	0	0	0.15	0
EGR49257.1	-1.2569507	-6.240102	-0.510102	.	.	.	.	.	0	.	0	.	0	.	0	0.045	0	0	0.17	0	0	44831.7	408	-9	5.0597	4	126	216	139	56	251	100	48	52	0.669565217	.	.	.	0	0	0	0	0	0	0	0	0.03	0.08	0
EGR52210.1	-1.2570132	-6.3279835	-0.5079835	.	.	.	unaffected_pathogenicity,lethal,loss_of_pathogenicity,effector_(plant_avirulence_determinant),reduced_virulence	PHI:227,PHI:6670,PHI:7725,PHI:1208,PHI:2271,PHI:2557,PHI:1177,PHI:3131,PHI:1204,PHI:4626,PHI:6971,PHI:9141,PHI:1230,PHI:9454,PHI:1264,PHI:1244,PHI:8735,PHI:3132,PHI:1265,PHI:4942,PHI:2162,PHI:7724,PHI:2810,PHI:342,PHI:1178,PHI:7760,PHI:9481,PHI:9201,PHI:2365,PHI:158,PHI:370,PHI:1269,PHI:1241,PHI:1183,PHI:1082,PHI:2272,PHI:1266,PHI:1258,PHI:427,PHI:4941,PHI:428,PHI:2370,PHI:393,PHI:6084,PHI:7810,P…	0	.	0	.	0	.	0	0.03	0	0	0.03	0	0	79051.1	715	-11	5.53	4	220	391	173	80	348	205	102	103	1.095238095	.	.	.	0	0	0	0	0	0	0	0	0	0.22	0
EGR52968.1	-1.2573814	-6.214376	-0.508376	.	.	.	.	.	0	.	0	.	0	.	0	0.049	0	0	0	0	0	114170.45	1040	38.5	10.1524	7	325	559	300	68	510	284	167	117	0.805194805	.	.	.	0	0	0	0	0	0	0	0	0	0.01	0
EGR46937.1	-1.2578063	-4.267216	-0.607216	.	.	.	.	.	0	.	0	.	0	.	0	0.39	0	0	0.41	0	0	42690.11	402	-1.5	6.3137	4	145	235	125	41	226	91	48	43	0.857142857	.	.	.	0	0	0	0	0	0	0	0	0	0.14	0
EGR47635.1	-1.258739	0.526198	-0.517802	.	.	.	.	.	0	.	0	.	0	.	0.639	0.535	0	0	0.1	0	0	29315.65	274	-1	6.2402	2	90	146	95	22	162	66	34	32	0.693333333	.	.	.	0	0	0	0	0	0	0	0	0	0.05	0
EGR48038.1	-1.2599049	-1.236315	-0.500315	.	.	.	reduced_virulence,loss_of_pathogenicity	PHI:8801,PHI:96,PHI:9265	0	.	0	.	0	.	0	0.044	0	0	0	0	0	204153.16	1860	-4	6.3495	16	562	949	567	179	1011	482	248	234	1.004705882	.	.	.	0	0	0	0	0	0	0	0	0.03	0.04	0
EGR48100.1	-1.2624907	-6.253022	-0.493022	.	.	.	.	.	0	.	0	.	0	.	0	0.04	0	0	0.23	0	0	40604.91	375	-20	4.3856	7	129	213	88	41	206	94	39	55	0.806122449	.	.	.	0	0	0	0	0	0	0	0	0	0.02	0
EGR48887.1	-1.2627969	-6.4460765	-0.5060765	.	.	.	.	.	0	.	0	.	0	.	0	0.01	0	0	0.03	0	0	67072.24	614	-15.5	5.0363	5	178	316	198	42	320	180	86	94	0.908396947	.	.	.	0	0	0	0	0	0	0	0	0	0	0
EGR52876.1	-1.2627969	-5.7189485	-0.5049485	.	.	.	.	.	0	.	0	.	0	.	0.048	0.083	0	0	0.04	0	0	26871.3	242	-9.5	4.6939	2	65	126	67	19	127	82	37	45	0.793103448	.	.	.	0	0	0	0	0	0	0	0	0	0	0
EGR45231.1	-1.2635446	-2.528262	-0.602262	.	.	.	.	.	0	.	0	.	0	.	0.189	0.49	0	0	0.32	0	0	35647.9	331	8.5	8.754	4	104	191	115	30	194	77	45	32	0.780487805	.	.	.	0	0	0	0	0	0	0	0	0.36	0.4	0
EGR51654.1	-1.264189	0.3614395	-0.5345605	.	.	.	unaffected_pathogenicity,reduced_virulence,loss_of_pathogenicity	PHI:797,PHI:2155,PHI:2716,PHI:772	0	.	0	.	0	.	0	0.316	0	0	0.34	0	0	38015.06	348	2	6.7712	4	118	201	105	48	207	70	39	31	0.752688172	.	.	.	0	0	0	0	0	0	0	0	0.71	1.17	0
EGR50616.1	-1.2661252	2.419733	-0.514267	.	.	.	.	.	0	.	0	.	0	.	0.968	0.521	0	0	0.19	0	0	19567.16	178	-4	5.0052	2	54	102	63	17	102	44	21	23	0.533333333	.	.	.	0	0	0	0	0	0	0	0	0	0.02	0
EGR53127.1	-1.2714521	-5.760457	-0.306457	.	.	.	.	.	0	.	0	.	0	.	0	0.091	0	0	0.19	0	0	77519.2	708	-14.5	5.158	9	247	392	186	89	382	173	84	89	0.841176471	.	.	.	0	0	0	0	0	0	0	0	0	0.01	0
EGR45563.1	-1.275115	-4.000702	-0.526702	.	.	.	.	.	0	.	0	.	0	.	0.041	0.38	0	0	0.02	0	0	33814.5	307	-4	5.4429	7	93	163	90	28	168	81	40	41	0.875	.	.	.	0	0	0	0	0	0	0	0	0	0.14	0
EGR46468.1	-1.275115	-2.342764	-0.518764	.	.	.	.	.	0	.	0	.	0	.	0.14	0.556	0	0	0.08	0	0	24272.58	217	-6	4.7048	5	66	116	59	19	118	57	26	31	0.733333333	.	.	.	0	0	0	0	0	0	0	0	0	0.08	0
EGR48177.1	-1.2753888	3.2912315	-0.8007685	.	.	.	.	.	0	.	0	.	0	.	0.947	0.735	0	0	0.16	0	0	22268.59	201	1.5	7.1439	6	65	113	64	23	121	43	23	20	0.833333333	.	.	.	0	0	0	0	0	0	0	0	7.08	9.22	0
EGR47345.1	-1.2766397	0.731665	-2.976335	.	.	.	.	.	0	.	0	.	0	.	0.901	0.717	0	0	0.3	1	0	25153.81	237	5	9.7082	0	87	134	84	21	139	55	31	24	0.701492537	.	.	.	0	0	0	0	0	0	0	1	15.08	15.46	0
EGR50480.1	-1.2768465	-4.8701015	-0.5061015	.	.	.	unaffected_pathogenicity,reduced_virulence	PHI:7457,PHI:9290,PHI:9276	0	.	0	.	0	.	0.001	0.105	0	0	0.22	0	0	35446.22	327	-12	4.7867	8	107	173	106	41	199	82	38	44	0.69047619	.	.	.	0	0	0	0	0	0	0	0	0.01	0.25	0
EGR49060.1	-1.2777114	-0.05261	-0.50261	.	.	.	.	.	0	.	0	.	0	.	0.711	0.364	0	0	0.31	0	0	14831.03	137	18	10.8142	0	52	75	38	9	59	43	31	12	1.35483871	.	.	.	0	0	0	0	0	0	0	0	0	0	0
EGR51244.1	-1.2786896	-0.815353	-0.587353	.	.	.	.	.	0	.	0	.	0	.	0.665	0.297	0	0	0.34	0	0	20340.17	186	4.5	7.8579	3	60	105	58	21	106	32	20	12	0.62	.	.	.	0	0	0	0	0	0	0	0	0.11	0.12	0
EGR48382.1	-1.2804394	6.5018465	2.6798465	.	.	.	.	.	0	.	0	.	0	.	0.997	0.64	1	1	0.56	0	0	23029.2	220	9.5	8.7768	12	99	135	73	12	131	48	29	19	0.420289855	.	.	.	0	1	0	0	0	0	0	0	0.8	0.8	0
EGR47197.1	-1.2820696	-1.935925	3.998075	.	.	.	.	.	0	.	0	.	0	.	0	0.011	1	1	0.01	0	0	92484.04	861	-4.5	6.1394	7	278	466	315	66	480	229	117	112	0.825242718	1	0	0	1	0	0	1	0	1	0	0	0	0.61	0
EGR47306.1	-1.2822996	-6.4760935	-0.5360935	.	.	.	.	.	0	.	0	.	0	.	0	0.01	0	0	0.27	0	0	122233.49	1120	-8	6.2134	12	390	604	346	131	592	281	148	133	0.824561404	.	.	.	0	0	0	0	0	0	0	0	0	0.61	0
EGR47922.1	-1.2846115	-3.129781	2.696219	.	.	.	.	.	0	.	0	.	0	.	0	0.029	1	1	0.39	0	0	120352.3	1138	43.5	10.7255	1	385	683	301	56	612	217	136	81	0.306372549	.	.	.	1	0	0	0	0	0	0	0	1.28	1.28	0
EGR47118.1	-1.2854266	10.639337	2.033337	.	.	.	unaffected_pathogenicity,reduced_virulence,increased_virulence_(hypervirulence),loss_of_pathogenicity	PHI:8634,PHI:401,PHI:420,PHI:9094,PHI:410	0	.	0	.	0	.	0.848	0.753	1	1	0.47	0	0	25006.22	232	8	9.5916	0	83	123	76	31	136	50	31	19	0.76056338	.	.	.	0	1	0	0	0	0	0	0	0	0.01	0
EGR45914.1	-1.2866317	-2.5303705	3.4156295	.	.	.	.	.	0	.	0	.	0	.	0	0.009	1	1	0.11	0	0	67244.9	609	9.5	8.2419	6	187	340	193	60	339	140	78	62	0.716312057	.	.	.	1	1	0	0	0	1	0	1	22.79	22.83	0.956521739
EGR48146.1	-1.2867643	4.572699	-0.521301	.	.	.	.	.	0	.	0	.	0	.	0.981	0.868	0	0	0.25	0	0	21230.77	193	4	7.4224	5	67	113	47	27	107	48	28	20	0.730769231	.	.	.	0	0	0	0	0	0	0	0	0	0	0
EGR44509.1	-1.2878616	-10.8512655	-4.9112655	.	.	.	unaffected_pathogenicity,lethal,increased_virulence_(hypervirulence),loss_of_pathogenicity,chemistry_target:_sensitivity_to_chemical,reduced_virulence	PHI:7706,PHI:141,PHI:60,PHI:2377,PHI:2731,PHI:8537,PHI:544,PHI:1161	0	.	0	.	0	.	0	0.01	0	1	0.09	0	1	61206.08	571	11	8.5939	12	200	298	217	60	378	80	47	33	0.969924812	0	0	1	1	1	1	1	0	0	10	10	8.29	230.54	0
EGR46231.1	-1.291755	-5.9319705	-0.5019705	.	.	.	.	.	0	.	0	.	0	.	0	0.095	0	0	0.24	0	0	48311.75	446	-3.5	6.0521	11	149	229	158	44	262	107	55	52	0.942857143	.	.	.	0	0	0	0	0	0	0	0	0.27	0.48	0
EGR48476.1	-1.2928305	-1.4072365	-0.4912365	.	.	.	unaffected_pathogenicity,reduced_virulence,loss_of_pathogenicity	PHI:4080,PHI:6416,PHI:8561,PHI:3291,PHI:5585,PHI:5563,PHI:508,PHI:133,PHI:2321	0	.	0	.	0	.	0	0.014	0	0	0.03	0	0	60010.24	548	2.5	6.9668	4	173	298	173	57	306	137	72	65	0.904761905	.	.	.	0	0	0	0	0	0	0	0	0	1.13	0
EGR44645.1	-1.2928305	-6.326416	-0.512416	.	.	.	.	.	0	.	0	.	0	.	0	0.031	0	0	0.11	0	0	55463.15	504	-0.5	6.4353	5	157	265	169	54	286	121	63	58	0.917431193	.	.	.	0	0	0	0	0	0	0	0	1.41	1.41	0
EGR48944.1	-1.2951956	-1.755337	3.878663	.	.	.	.	.	0	.	0	.	0	.	0	0.061	1	1	0.21	0	0	49196.14	450	-8	5.5657	3	139	250	129	56	246	122	61	61	0.932038835	.	.	.	1	1	0	0	0	1	0	1	20.28	20.29	0.85
EGR46408.1	-1.2963556	2.7485825	-0.4314175	.	.	.	.	.	0	.	0	.	0	.	0.802	0.728	0	0	0.86	0	0	17167.02	157	-0.5	6.3688	0	56	96	47	25	84	27	15	12	1.117647059	.	.	.	0	0	0	0	0	0	0	0	0.49	0.49	0
EGR45479.1	-1.2970356	-10.677803	-4.749803	.	.	.	.	.	0	.	0	.	0	.	0	0.012	0	1	0.63	0	1	36813.31	358	-1	5.8336	6	177	249	81	24	171	54	27	27	0.625	1	0	0	1	1	1	1	0	1	1	2	19.81	42.99	0.833333333
EGR47496.1	-1.3003769	-3.0158185	-0.8918185	.	.	.	.	.	0	.	0	.	0	.	0.003	0.643	0	0	0.3	0	0	9260.68	84	1	8.5468	0	29	47	19	9	47	17	9	8	0.944444444	.	.	.	0	0	0	0	0	0	0	0	10.19	12.45	0
EGR45552.1	-1.300535	-2.684798	2.249202	.	.	.	reduced_virulence	PHI:4603,PHI:9474,PHI:306	0	.	0	.	0	.	0	0.011	1	1	0.11	1	0	93014.29	844	-29	4.8428	8	265	467	229	90	431	256	120	136	0.806282723	1	0	0	1	0	1	1	1	1	1	1	0.43	23.35	0
EGR51007.1	-1.3017013	-6.4452565	-0.5052565	.	.	.	unaffected_pathogenicity,lethal,loss_of_pathogenicity,effector_(plant_avirulence_determinant),reduced_virulence	PHI:3517,PHI:1232,PHI:2271,PHI:4626,PHI:5426,PHI:1230,PHI:1270,PHI:1244,PHI:8735,PHI:4245,PHI:6622,PHI:2327,PHI:1265,PHI:4942,PHI:1005,PHI:5427,PHI:2163,PHI:1031,PHI:342,PHI:1178,PHI:7760,PHI:56,PHI:1233,PHI:9481,PHI:2124,PHI:1205,PHI:2365,PHI:4057,PHI:2318,PHI:1269,PHI:7279,PHI:1183,PHI:1082,PHI:2272,PHI:7280,PHI:1266,PHI:1258,PHI:1043,PHI:5536,PHI:4941,PHI:170,PHI:5430,PHI:2554,PHI:497,PHI:2438…	0	.	0	.	0	.	0	0.01	0	0	0.03	0	0	90504.7	825	-30.5	4.7238	5	257	461	218	84	413	216	99	117	0.797814208	.	.	.	0	0	0	0	0	0	0	0	0	0.01	0
EGR48904.1	-1.3036189	1.1236495	-0.5063505	.	.	.	reduced_virulence	PHI:7753,PHI:7754	0	.	0	.	0	.	0.815	0.29	0	0	0.12	0	0	16796.89	158	-5.5	4.6364	1	51	88	49	12	92	38	17	21	0.461538462	.	.	.	0	0	0	0	0	0	0	0	0.01	0.02	0
EGR46478.1	-1.3054575	3.665855	-0.504145	.	.	.	.	.	0	.	0	.	0	.	0.996	0.699	0	0	0.06	0	0	17857.78	165	7	10.1479	1	47	83	53	6	87	50	29	21	1.048780488	.	.	.	0	0	0	0	0	0	0	0	0.01	0.03	0
EGR46491.1	-1.3081031	4.810003	-0.775997	.	.	.	.	.	0	.	0	.	0	.	0.998	0.933	0	0	0.49	0	0	16482.86	153	5	8.966	1	48	82	57	15	87	32	20	12	1.027027027	.	.	.	0	0	0	0	0	0	0	0	0	6.86	0
EGR44044.1	-1.309607	-2.241063	3.524937	.	.	.	.	.	0	.	0	.	0	.	0	0.039	1	1	0.72	0	0	11870.36	121	4	9.7931	0	75	89	55	8	71	8	6	2	0.619047619	.	.	.	1	0	0	0	0	0	0	0	4.37	11.98	0
EGR50304.1	-1.3096819	2.9741465	-0.4158535	.	.	.	.	.	0	.	0	.	0	.	0.882	0.683	0	0	0.25	0	0	24584.03	224	-2	5.6681	3	68	125	77	23	130	50	25	25	0.921568627	.	.	.	0	0	0	0	0	0	0	0	0.04	0.19	0
EGR46839.1	-1.3103093	3.944719	-0.087281	.	.	.	.	.	0	.	0	.	0	.	0.976	0.696	0	0	0.29	0	0	10437.87	90	6	10.2359	1	24	46	21	10	46	26	16	10	1.15	.	.	.	0	0	0	0	0	0	0	0	0	0	0
EGR44342.1	-1.310507	-5.639772	-0.407772	.	.	.	.	.	0	.	0	.	0	.	0.02	0.108	0	0	0.26	0	0	29579.01	261	-12	4.4673	6	79	138	64	38	142	70	30	40	1.18	.	.	.	0	0	0	0	0	0	0	0	0	0.05	0
EGR44221.1	-1.310507	-5.8160925	-0.3740925	.	.	.	.	.	0	.	0	.	0	.	0	0.093	0	0	0.24	0	0	34873.62	310	-9.5	4.9719	2	90	170	75	48	171	86	41	45	0.813333333	.	.	.	0	0	0	0	0	0	0	0	0	0.01	0
EGR51692.1	-1.310507	-3.0643745	-0.7603745	.	.	.	.	.	0	.	0	.	0	.	0.079	0.537	0	0	0.27	0	0	33674.8	296	1	6.6738	10	85	160	71	47	162	75	40	35	1.13559322	.	.	.	0	0	0	0	0	0	0	0	0	0.02	0
EGR45252.1	-1.310507	-2.181528	-0.579528	.	.	.	.	.	0	.	0	.	0	.	0.251	0.482	0	0	0.12	0	0	31775.17	290	1.5	7.1923	4	91	160	93	23	159	69	36	33	0.8125	.	.	.	0	0	0	0	0	0	0	0	0	3.42	0
EGR44183.1	-1.310507	-2.6947935	-0.5587935	.	.	.	.	.	0	.	0	.	0	.	0.128	0.516	0	0	0.17	0	0	14239.14	128	-6	4.561	2	37	68	37	15	73	34	15	19	0.727272727	.	.	.	0	0	0	0	0	0	0	0	0.01	0.51	0
EGR45654.1	-1.3148246	-6.4216315	-0.4756315	.	.	.	.	.	0	.	0	.	0	CBM66	0	0.009	0	0	0.31	0	0	76572.86	705	-11.5	5.4479	9	231	387	227	84	420	157	78	79	0.788571429	.	.	.	0	0	0	0	0	0	0	0	0.17	0.28	0
EGR47434.1	-1.3149457	-6.472768	-0.572768	.	.	.	unaffected_pathogenicity,lethal	PHI:5700,PHI:1531	0	.	0	.	0	.	0.336	0.514	0	0	0.21	0	0	27908.1	253	-4.5	5.1494	4	81	143	70	26	135	62	30	32	0.819672131	.	.	.	0	0	0	0	0	0	0	0	0.02	0.03	0
EGR49661.1	-1.3161181	-6.5349105	-0.5889105	.	.	.	.	.	0	.	0	.	0	AA3_1,AA3,AA3_2	0	0.009	0	0	0.43	0	0	131003.36	1197	14.5	7.3152	20	403	668	342	149	678	262	147	115	0.873646209	.	.	.	0	0	0	0	0	0	0	0	0.72	0.94	0
EGR45220.1	-1.316956	-2.7055505	2.7304495	.	.	.	.	.	0	.	0	.	0	.	0.001	0.093	1	1	0.42	0	0	33400.85	313	4.5	7.5105	3	124	196	99	33	175	65	37	28	0.580246914	.	.	.	0	1	0	0	0	1	0	0	0.01	0.04	0
EGR49898.1	-1.3179644	-10.1578345	-4.4998345	.	.	.	.	.	0	.	0	.	0	.	0	0.057	0	1	0.58	0	1	56656.62	528	-11.5	4.916	2	192	327	134	62	281	95	45	50	0.909090909	1	0	0	1	1	1	1	1	1	1	2	21.79	44.4	0.652173913
EGR51207.1	-1.3192084	-10.4496575	-4.7496575	.	.	.	.	.	0	.	0	.	0	GH74	0	0.05	0	1	0.17	0	1	169722.36	1508	-27	5.3437	32	448	810	349	200	731	445	219	226	1.44140625	1	0	0	1	0	1	1	1	1	3	2	3.96	60.02	0
EGR49826.1	-1.3195958	3.6383385	-0.6516615	.	.	.	.	.	0	.	0	.	0	.	0.966	0.749	0	0	0.33	0	0	18050.02	166	3.5	8.1389	4	65	99	42	19	87	35	20	15	0.604166667	.	.	.	0	0	0	0	0	0	0	0	0.01	0.03	0
EGR44547.1	-1.3210788	-3.3897935	-0.5217935	.	.	.	.	.	0	.	0	.	0	.	0.041	0.481	0	0	0.32	0	0	31753.37	295	-3	5.9777	1	96	158	95	32	173	64	33	31	0.828947368	.	.	.	0	0	0	0	0	0	0	0	0.05	2.69	0
EGR50036.1	-1.3212636	4.266495	-0.995505	.	.	.	unaffected_pathogenicity,lethal,increased_virulence_(hypervirulence),loss_of_pathogenicity,reduced_virulence	PHI:339,PHI:787,PHI:1119,PHI:3834,PHI:182,PHI:2054,PHI:4736,PHI:3833,PHI:8035,PHI:780,PHI:2052,PHI:808,PHI:1036,PHI:270,PHI:3478,PHI:317,PHI:269,PHI:3280,PHI:3623,PHI:3835,PHI:6950,PHI:1061,PHI:7134,PHI:8036,PHI:3832,PHI:449,PHI:471,PHI:7133,PHI:3831,PHI:6703,PHI:8752	0	.	0	.	0	.	0.958	0.919	0	0	0.5	0	0	22445.79	204	3.5	8.0096	5	62	114	65	20	112	45	25	20	1.375	.	.	.	0	0	0	0	0	0	0	0	0.03	0.04	0
EGR52423.1	-1.3232989	-0.9017115	3.9642885	.	.	.	.	.	0	.	0	.	0	.	0	0.189	1	1	0.01	0	0	46706.39	423	6	8.0294	9	132	221	137	35	232	109	59	50	0.835051546	.	.	.	1	1	1	0	0	1	0	0	0.72	0.72	0
EGR44359.1	-1.3234344	-10.359404	-4.413404	.	.	.	.	.	0	.	0	.	0	.	0	0.009	0	1	0.29	0	1	60723.32	546	-11.5	4.8669	5	160	282	177	78	331	113	53	60	1.190082645	0	0	0	1	1	1	1	1	1	7	7	0.11	152.29	0
EGR46756.1	-1.3240933	-6.4488505	-0.5088505	.	.	.	.	.	0	.	0	.	0	.	0	0.01	0	0	0.01	0	0	53556.67	492	-10.5	5.3208	3	150	267	151	44	266	126	62	64	0.623931624	.	.	.	0	0	0	0	0	0	0	0	0	0.03	0
EGR49286.1	-1.3244617	-1.4479005	-0.5079005	.	.	.	unaffected_pathogenicity,increased_virulence_(hypervirulence),loss_of_pathogenicity,reduced_virulence	PHI:2379,PHI:5034,PHI:7916,PHI:9189,PHI:7243,PHI:730,PHI:255,PHI:7708,PHI:668,PHI:714,PHI:725,PHI:719,PHI:727,PHI:2255,PHI:2844,PHI:2290,PHI:5272,PHI:2312,PHI:55,PHI:8597,PHI:9524,PHI:2256,PHI:726,PHI:723,PHI:2425,PHI:718,PHI:724,PHI:3387,PHI:728,PHI:4196,PHI:9265,PHI:6517,PHI:2895,PHI:7219,PHI:729,PHI:8596,PHI:6936	0	.	0	.	0	.	0	0.01	0	0	0.04	0	0	285783.49	2612	-32	5.403	37	839	1397	857	233	1432	637	314	323	0.821799308	.	.	.	0	0	0	0	0	0	0	0	0	0.88	0
EGR48238.1	-1.3244905	7.4265995	-0.5074005	.	.	.	unaffected_pathogenicity,increased_virulence_(hypervirulence),loss_of_pathogenicity,reduced_virulence	PHI:4917,PHI:9134,PHI:6455,PHI:5051	0	.	0	.	0	AA6	0.914	0.575	0	0	0.66	0	0	21196.98	201	-1.5	5.9839	0	79	111	63	27	130	37	19	18	0.611111111	.	.	.	0	0	0	0	0	0	0	0	0	0.16	0
EGR52949.1	-1.3250347	1.362829	-0.587171	.	.	.	unaffected_pathogenicity,lethal,increased_virulence_(hypervirulence),loss_of_pathogenicity,reduced_virulence	PHI:7696,PHI:8929,PHI:6957,PHI:4077,PHI:2247,PHI:7485,PHI:784,PHI:5271,PHI:2837,PHI:9460,PHI:6956,PHI:5272,PHI:7511,PHI:2269,PHI:5440,PHI:8927	0	.	0	.	0	.	0.699	0.626	0	0	0.49	0	0	29652.9	285	8.5	9.269	3	113	167	98	26	175	56	34	22	0.730337079	.	.	.	0	0	0	0	0	0	0	0	0.57	5.96	0
EGR45370.1	-1.3250693	-2.010178	-0.532178	.	.	.	unaffected_pathogenicity,reduced_virulence	PHI:881,PHI:9524,PHI:5034,PHI:4616,PHI:3277,PHI:668,PHI:6517,PHI:4903,PHI:3386,PHI:9519	0	.	0	.	0	.	0.124	0.463	0	0	0.38	0	0	37956.69	361	0.5	6.5627	9	121	211	131	30	222	82	44	38	0.819148936	.	.	.	0	0	0	0	0	0	0	0	0	0.25	0
EGR45950.1	-1.3280332	1.1522615	-0.8637385	.	.	.	.	.	0	.	0	.	0	.	0.763	0.573	0	0	0.49	0	0	21056.89	199	5.5	8.169	4	76	119	63	16	104	39	24	15	0.973684211	.	.	.	0	0	0	0	0	0	0	0	0.05	5.51	0
EGR51085.1	-1.3281152	1.341147	2.511147	.	.	.	unaffected_pathogenicity,lethal,loss_of_pathogenicity,reduced_virulence	PHI:2022,PHI:59,PHI:2836,PHI:685,PHI:4077,PHI:2247,PHI:7485,PHI:5271,PHI:9460,PHI:7511,PHI:5272,PHI:2269,PHI:5440	0	.	0	.	0	.	0.312	0.493	1	1	0.39	0	0	31642.76	297	0	6.497	3	102	169	103	33	174	70	38	32	0.642857143	.	.	.	0	0	0	0	0	1	0	0	4.12	4.17	0
EGR46247.1	-1.3287591	-0.9003095	2.5436905	.	.	.	.	.	0	.	0	.	0	.	0.051	0.375	1	1	0.02	0	0	33616.79	310	-2	5.9591	5	93	163	112	30	192	67	34	33	0.93902439	.	.	.	0	0	0	0	0	1	0	0	0	2.59	0
EGR50870.1	-1.3307626	-0.118966	-0.508966	.	.	.	.	.	0	.	0	.	0	.	0.887	0.178	0	0	0.12	0	0	17427.92	164	-2	6.1661	0	57	89	45	15	80	61	32	29	0.363636364	.	.	.	0	0	0	0	0	0	0	0	0	0	0
EGR49773.1	-1.3317463	2.9432255	-0.5147745	.	.	.	unaffected_pathogenicity,increased_virulence_(hypervirulence),reduced_virulence	PHI:59,PHI:4077,PHI:7485,PHI:784,PHI:3866,PHI:2844,PHI:2269,PHI:2802,PHI:2312	0	.	0	.	0	.	0.268	0.475	0	0	0.37	0	0	31268.71	296	2	7.32	2	112	170	110	24	171	60	32	28	0.813333333	.	.	.	0	0	0	0	0	0	0	0	2.44	4.01	0
EGR52943.1	-1.3322129	4.7615255	-0.5124745	.	.	.	.	.	0	.	0	.	0	.	1	0.879	0	0	0.38	0	0	8391.53	78	4	8.5079	4	33	46	21	6	43	21	13	8	0.5	.	.	.	0	0	0	0	0	0	0	0	0.01	0.01	0
EGR46319.1	-1.3342278	0.91247	-0.52353	.	.	.	unaffected_pathogenicity,increased_virulence_(hypervirulence),reduced_virulence	PHI:6956,PHI:7696,PHI:7511,PHI:59,PHI:5272,PHI:2269,PHI:2247,PHI:7485	0	.	0	.	0	.	0.001	0.405	0	0	0.3	0	0	37543.55	347	0	6.5024	2	123	186	112	37	190	76	40	36	0.987804878	.	.	.	0	0	0	0	0	0	0	0	3.04	3.63	0
EGR48221.1	-1.3354125	2.3548335	-2.6251665	.	.	.	.	.	0	.	0	.	0	.	0.999	0.831	0	0	0.67	1	0	12962.93	117	5	8.3831	7	34	66	23	20	78	16	11	5	1.060606061	.	.	.	0	0	0	0	0	0	1	1	15.87	19.78	0
EGR47261.1	-1.3359404	-6.4540555	-0.5140555	.	.	.	.	.	0	.	0	.	0	.	0	0.01	0	0	0.02	0	0	161493.89	1486	-15	5.5547	12	484	834	447	119	800	336	167	169	0.655647383	.	.	.	0	0	0	0	0	0	0	0	0	0.55	0
EGR52086.1	-1.3359404	-6.2451	-0.5271	.	.	.	.	.	0	.	0	.	0	.	0	0.047	0	0	0.14	0	0	66243.34	622	14.5	9.671	0	224	362	158	46	336	141	81	60	0.468599034	.	.	.	0	0	0	0	0	0	0	0	0	0	0
EGR46510.1	-1.3359404	-1.4675585	-0.5335585	.	.	.	reduced_virulence,loss_of_pathogenicity	PHI:226,PHI:593,PHI:2033,PHI:2715	0	.	0	.	0	.	0	0.011	0	0	0.04	0	0	119548.31	1113	-15.5	5.4172	9	384	625	341	89	594	306	151	155	0.657342657	.	.	.	0	0	0	0	0	0	0	0	0	0.02	0
EGR46016.1	-1.3359404	-6.3195	-0.5115	.	.	.	.	.	0	.	0	.	0	.	0	0.032	0	0	0.23	0	0	58858.01	559	12	9.5221	4	207	337	127	32	303	135	75	60	0.479166667	.	.	.	0	0	0	0	0	0	0	0	0	0	0
EGR50478.1	-1.3359404	-1.45925	-0.51325	.	.	.	increased_virulence_(hypervirulence),loss_of_pathogenicity	PHI:5391,PHI:4506	0	.	0	.	0	.	0	0.009	0	0	0.18	0	0	127095.41	1171	14.5	7.1718	5	384	689	294	143	641	228	132	96	0.683229814	.	.	.	0	0	0	0	0	0	0	0	0	0.03	0
EGR45359.1	-1.3373435	-3.433416	-0.511416	.	.	.	.	.	0	.	0	.	0	.	0.008	0.505	0	0	0.06	0	0	34874.07	324	-1.5	6.0433	4	108	180	104	24	189	73	37	36	0.682926829	.	.	.	0	0	0	0	0	0	0	0	0	2.56	0
EGR51773.1	-1.3375195	-6.463702	-0.523702	.	.	.	.	.	0	.	0	.	0	.	0	0.01	0	0	0.21	0	0	76157.8	699	-5.5	5.961	17	235	401	206	71	394	165	84	81	0.598870056	.	.	.	0	0	0	0	0	0	0	0	0	0.5	0
EGR44203.1	-1.3375195	-6.2864265	-0.3704265	.	.	.	.	.	0	.	0	.	0	.	0	0.014	0	0	0.08	0	0	55379.68	514	-5.5	5.9429	4	168	289	170	47	293	129	66	63	0.611940299	.	.	.	0	0	0	0	0	0	0	0	0	0.21	0
EGR45596.1	-1.3375195	-6.418637	-0.574637	.	.	.	.	.	0	.	0	.	0	.	0	0.026	0	0	0.08	0	0	49612.29	459	-16.5	4.6647	4	159	270	117	46	258	122	55	67	0.522727273	.	.	.	0	0	0	0	0	0	0	0	0	1.75	0
EGR49065.1	-1.3405665	-2.343101	-0.997101	.	.	.	unaffected_pathogenicity,reduced_virulence	PHI:4672,PHI:9082,PHI:2038	0	.	0	.	0	.	0.005	0.604	0	0	0.32	0	0	34311.38	313	9	8.9379	4	108	171	91	42	187	59	36	23	0.886075949	.	.	.	0	0	0	0	0	0	0	0	9.07	66.19	0
EGR47077.1	-1.3420091	1.4273345	-0.5286655	.	.	.	.	.	0	.	0	.	0	.	0.964	0.362	0	0	0.32	0	0	20673.98	193	-10	4.3879	0	69	118	42	14	89	51	21	30	0.727272727	.	.	.	0	0	0	0	0	0	0	0	0	0	0
EGR46547.1	-1.3423418	-5.4543555	-0.5083555	.	.	.	reduced_virulence	PHI:1647	0	.	0	.	0	.	0	0.009	0	0	0.06	0	0	188246.94	1707	12	6.9389	11	551	911	429	193	889	423	230	193	0.778571429	.	.	.	0	0	0	0	0	0	0	0	0	0.01	0
EGR44380.1	-1.3447367	1.049833	-0.510167	.	.	.	.	.	0	.	0	.	0	.	0.761	0.499	0	0	0.17	0	0	12696.44	114	-3	5.1161	4	38	62	33	10	58	29	14	15	0.714285714	.	.	.	0	0	0	0	0	0	0	0	0.19	0.19	0
EGR44512.1	-1.3466117	-6.0048445	-0.6168445	.	.	.	.	.	0	.	0	.	0	.	0	0.102	0	0	0.19	0	0	38808.85	351	-8	5.4807	2	97	189	104	40	187	90	45	45	0.891891892	.	.	.	0	0	0	0	0	0	0	0	0.05	0.86	0
EGR48113.1	-1.3466651	-3.3231975	-0.5131975	.	.	.	unaffected_pathogenicity,reduced_virulence	PHI:3385,PHI:7938,PHI:9314,PHI:8570,PHI:443	0	.	0	.	0	.	0	0.365	0	0	0.27	0	0	46622.47	434	3	6.8284	0	151	240	140	56	243	107	59	48	0.972972973	.	.	.	0	0	0	0	0	0	0	0	0.01	0.03	0
EGR45740.1	-1.347387	2.6485475	-0.5014525	.	.	.	.	.	0	.	0	.	0	.	0.782	0.743	0	0	0.14	0	0	23687.59	208	-3.5	5.1153	0	53	103	65	27	113	56	27	29	1.302325581	.	.	.	0	0	0	0	0	0	0	0	0	0.05	0
EGR47084.1	-1.3476663	-0.4870035	2.7309965	.	.	.	unaffected_pathogenicity,reduced_virulence	PHI:7704	0	.	0	.	0	.	0.002	0.295	1	1	0.08	0	0	36620.22	333	-5.5	5.2453	0	102	182	110	43	190	84	41	43	0.872093023	.	.	.	0	0	0	0	0	1	0	0	0.05	0.24	0
EGR46278.1	-1.3480686	-3.137446	2.808554	.	.	.	.	.	0	.	0	.	0	.	0	0.009	1	1	0.2	0	0	77630.33	718	-12	5.2097	15	244	406	229	77	423	160	78	82	0.792134831	.	.	.	0	0	0	0	0	1	0	1	14.5	14.54	0.826086957
EGR48003.1	-1.3489906	-0.5511025	-0.5111025	.	.	.	unaffected_pathogenicity,loss_of_pathogenicity,reduced_virulence	PHI:5028,PHI:3950,PHI:8863,PHI:5059,PHI:3126,PHI:5029,PHI:9305	0	.	0	.	0	.	0	0.16	0	0	0.11	0	0	45046.53	420	-1.5	6.2869	6	142	229	148	40	248	102	53	49	0.761061947	.	.	.	0	0	0	0	0	0	0	0	0	0.01	0
EGR52236.1	-1.349539	4.9745475	-0.4194525	.	.	.	.	.	0	.	0	.	0	.	1	0.899	0	0	0.25	0	0	12210.96	113	2.5	7.8802	2	40	66	36	8	58	32	18	14	0.782608696	.	.	.	0	0	0	0	0	0	0	0	0.26	0.28	0
EGR45249.1	-1.349784	1.922347	-0.501653	.	.	.	.	.	0	.	0	.	0	.	0.824	0.58	0	0	0.36	0	0	27206.2	250	-1	6.2959	4	73	132	81	30	149	67	35	32	1.045454545	.	.	.	0	0	0	0	0	0	0	0	0	0.01	0
EGR48496.1	-1.350043	-5.5224945	-0.5824945	.	.	.	unaffected_pathogenicity,reduced_virulence	PHI:2378	0	.	0	.	0	.	0	0.01	0	0	0.49	0	0	66886.78	600	0.5	6.5516	6	180	322	177	95	356	141	75	66	0.939597315	.	.	.	0	0	0	0	0	0	0	0	0.06	4.1	0
EGR44357.1	-1.3519719	-3.1520185	2.4999815	.	.	.	.	.	0	.	0	.	0	.	0	0.058	1	1	0.67	1	0	55572.39	535	-12	4.6306	18	231	360	143	38	283	85	38	47	0.726618705	1	0	0	1	1	1	1	1	1	1	1	1.72	24.83	0
EGR48709.1	-1.3537802	-9.1859485	-6.4599485	.	.	.	reduced_virulence	PHI:6380	0	.	0	.	0	.	0.039	0.34	0	1	0.14	0	1	32706.36	302	13	10.0467	2	101	161	114	32	188	57	36	21	0.918918919	.	.	.	1	1	0	0	0	0	2	2	43.97	74.73	1
EGR50259.1	-1.3595895	-5.8385505	-0.5045505	.	.	.	.	.	0	.	0	.	0	.	0	0.111	0	0	0.11	0	0	36054.49	323	27	10.5638	7	111	170	78	36	157	96	66	30	0.547619048	.	.	.	0	0	0	0	0	0	0	0	0	0.02	0
EGR48535.1	-1.3598537	-6.320302	-0.506302	.	.	.	.	.	0	.	0	.	0	.	0	0.031	0	0	0.01	0	0	63860.63	569	-3	6.1687	8	166	302	152	58	284	158	81	77	0.861788618	.	.	.	0	0	0	0	0	0	0	0	0	0	0
EGR46528.1	-1.360222	-8.4520345	-2.5060345	.	.	.	.	.	0	.	0	.	0	.	0	0.009	0	0	0.06	1	0	108652.52	986	15	7.8042	9	304	524	295	99	521	249	139	110	0.865470852	.	.	.	0	0	0	0	0	0	1	0	0.04	5.88	0
EGR45331.1	-1.360222	-6.4540505	-0.5080505	.	.	.	.	.	0	.	0	.	0	.	0	0.009	0	0	0.02	0	0	147274.71	1322	22	8.3164	17	414	701	357	133	674	342	189	153	0.810035842	.	.	.	0	0	0	0	0	0	0	0	0	0.11	0
EGR51892.1	-1.360222	-6.4691415	-0.5291415	.	.	.	.	.	0	.	0	.	0	.	0	0.01	0	0	0.03	0	0	108123.65	974	2.5	6.6481	13	273	519	275	93	494	253	135	118	1.190217391	.	.	.	0	0	0	0	0	0	0	0	0	0.02	0
EGR50128.1	-1.3614461	-4.3104545	-0.4384545	.	.	.	reduced_virulence	PHI:4096,PHI:6075	0	.	0	.	0	GT32	0	0.188	0	0	0.47	0	0	36224.86	322	-1	6.3632	3	99	174	81	48	176	79	42	37	0.824324324	.	.	.	0	0	0	0	0	0	0	0	0	0.01	0
EGR49643.1	-1.3622223	-2.7462825	3.1997175	.	.	.	.	.	0	.	0	.	0	.	0	0.009	1	1	0.01	0	0	64984.09	582	10.5	7.6503	13	182	283	188	61	292	154	87	67	1.292929293	.	.	.	1	0	1	0	0	0	0	0	2.49	2.52	0
EGR45777.1	-1.3623772	-6.389116	-0.497116	.	.	.	.	.	0	.	0	.	0	.	0	0.018	0	0	0.06	0	0	51342.38	463	-10	5.221	5	129	237	155	57	262	125	61	64	1.196078431	.	.	.	0	0	0	0	0	0	0	0	0	0.08	0
EGR44059.1	-1.3623772	-1.6042715	-0.5062715	.	.	.	.	.	0	.	0	.	0	.	0.193	0.624	0	0	0.04	0	0	23235.76	207	-2	5.355	2	51	106	54	20	121	51	25	26	0.891304348	.	.	.	0	0	0	0	0	0	0	0	0	0.02	0
EGR44595.1	-1.3623772	-6.438767	-0.498767	.	.	.	.	.	0	.	0	.	0	.	0	0.01	0	0	0.05	0	0	56201.27	506	-11.5	4.8905	6	151	254	155	49	287	132	62	70	0.837837838	.	.	.	0	0	0	0	0	0	0	0	0.01	0.1	0
EGR48622.1	-1.3623772	-6.1315525	-0.4735525	.	.	.	.	.	0	.	0	.	0	.	0	0.057	0	0	0.11	0	0	57658.43	512	-3	6.1079	5	135	259	134	63	281	135	69	66	1.14953271	.	.	.	0	0	0	0	0	0	0	0	0.02	0.02	0
EGR46917.1	-1.3623772	-4.3999475	-0.5059475	.	.	.	unaffected_pathogenicity	PHI:9444	0	.	0	.	0	.	0.003	0.348	0	0	0.04	0	0	35721.48	318	-4.5	5.4632	4	83	162	95	38	172	87	43	44	1.208955224	.	.	.	0	0	0	0	0	0	0	0	0.02	0.04	0
EGR50378.1	-1.3623772	-6.4119115	-0.4899115	.	.	.	.	.	0	.	0	.	0	.	0	0.013	0	0	0.04	0	0	58695.62	536	-2	6.3644	7	164	268	184	66	316	122	66	56	0.958333333	.	.	.	0	0	0	0	0	0	0	0	0	0.4	0
EGR48224.1	-1.3623772	-4.2150315	-0.5010315	.	.	.	unaffected_pathogenicity	PHI:9444	0	.	0	.	0	.	0.002	0.379	0	0	0.15	0	0	36564.67	324	-1.5	6.0453	3	87	165	98	41	182	81	41	40	1.102941176	.	.	.	0	0	0	0	0	0	0	0	0	0.01	0
EGR51515.1	-1.3623772	-6.320498	-0.500498	.	.	.	.	.	0	.	0	.	0	.	0	0.03	0	0	0.06	0	0	78609.93	707	-13	5.1598	6	212	357	201	86	377	190	92	98	1.17218543	.	.	.	0	0	0	0	0	0	0	0	0	0.03	0
EGR47888.1	-1.36257	-12.4282865	-6.6322865	.	.	.	.	.	0	.	0	.	0	.	0.001	0.033	0	1	0.36	0	1	30161.19	281	14	11.1811	0	106	164	81	23	147	57	37	20	0.696969697	.	.	.	1	0	0	0	0	0	2	2	43.11	48.15	1
EGR46257.1	-1.3627454	-6.8055265	-2.5275265	.	.	.	.	.	0	.	0	.	0	.	0.099	0.188	0	0	0.06	1	0	292243.16	2617	13.5	6.9191	32	782	1340	770	306	1399	634	338	296	1.106589147	.	.	.	0	0	0	0	0	0	1	0	0	7.08	0
EGR45243.1	-1.3633022	-6.4583775	-0.5363775	.	.	.	.	.	0	.	0	.	0	.	0	0.013	0	0	0.18	0	0	56857.11	525	-4	6.1665	12	173	293	165	54	302	130	68	62	0.674242424	.	.	.	0	0	0	0	0	0	0	0	0.08	1.65	0
EGR50972.1	-1.364642	3.5327215	-0.5052785	.	.	.	.	.	0	.	0	.	0	.	0.997	0.676	0	0	0.67	0	0	15709.14	147	5	8.7423	6	60	92	48	11	89	27	16	11	0.717948718	.	.	.	0	0	0	0	0	0	0	0	0.24	0.25	0
EGR49817.1	-1.3649424	3.7945075	-0.6574925	.	.	.	.	.	0	.	0	.	0	.	0.981	0.761	0	0	0.49	0	0	16507.38	157	14.5	10.8035	4	57	91	50	10	92	34	25	9	0.857142857	.	.	.	0	0	0	0	0	0	0	0	0.05	0.06	0
EGR50793.1	-1.3656374	-4.836156	-0.504156	.	.	.	.	.	0	.	0	.	0	.	0	0.278	0	0	0.09	0	0	43716.68	390	1	6.6986	4	113	203	119	42	197	109	57	52	1.289855072	.	.	.	0	0	0	0	0	0	0	0	0	0.61	0
EGR47489.1	-1.3661994	-0.870353	-0.524353	.	.	.	unaffected_pathogenicity,reduced_virulence,loss_of_pathogenicity	PHI:6111,PHI:334,PHI:311,PHI:2310,PHI:1015,PHI:65,PHI:2716,PHI:4677,PHI:4182,PHI:316,PHI:3514,PHI:4606,PHI:300,PHI:2826	0	.	0	.	0	.	0	0.109	0	0	0.09	0	0	38899.49	357	-6.5	5.1072	2	127	202	104	30	180	89	43	46	0.866666667	.	.	.	0	0	0	0	0	0	0	0	0	0	0
EGR47507.1	-1.3676072	-1.8689315	-0.9229315	.	.	.	unaffected_pathogenicity,loss_of_pathogenicity,reduced_virulence	PHI:9180,PHI:7520,PHI:2145,PHI:7787,PHI:7788,PHI:3914	0	.	0	.	0	.	0	0.009	0	0	0.2	0	0	66061.16	622	14	8.4754	8	219	354	239	56	386	131	77	54	0.553672316	.	.	.	0	0	0	0	0	0	0	0	8.4	12.37	0
EGR50975.1	-1.3687124	-11.3835	-5.6535	.	.	.	.	.	0	.	0	.	0	.	0	0.045	0	1	0.09	0	1	53040.88	483	5	7.3829	10	145	263	161	54	301	108	59	49	0.619047619	.	.	.	1	1	0	0	0	1	1	2	21.46	46.24	1
EGR51414.1	-1.3688464	-2.2798365	-0.5338365	.	.	.	unaffected_pathogenicity	PHI:7322	0	.	0	.	0	.	0.555	0.154	0	0	0.16	0	0	22106.16	201	-8	4.5974	0	52	107	62	23	119	52	23	29	0.636363636	.	.	.	0	0	0	0	0	0	0	0	0.02	0.03	0
EGR46740.1	-1.3690876	-0.437156	-0.533156	.	.	.	.	.	0	.	0	.	0	.	0.453	0.563	0	0	0.24	0	0	30979.76	292	1	6.87	2	100	158	102	23	178	65	34	31	0.697674419	.	.	.	0	0	0	0	0	0	0	0	0	0.03	0
EGR48983.1	-1.3695364	-2.144717	-0.638717	.	.	.	unaffected_pathogenicity,lethal,loss_of_pathogenicity,reduced_virulence	PHI:269,PHI:3280,PHI:339,PHI:3279,PHI:182,PHI:62,PHI:4990,PHI:4736,PHI:8035,PHI:8036,PHI:7134,PHI:861,PHI:7133,PHI:317,PHI:507,PHI:8752	0	.	0	.	0	.	0.359	0.39	0	0	0.03	0	0	28640.27	264	-4.5	5.0445	5	93	150	76	19	144	71	34	37	0.636363636	.	.	.	0	0	0	0	0	0	0	0	0	0.01	0
EGR44561.1	-1.3695364	-4.684353	-0.616353	.	.	.	.	.	0	.	0	.	0	.	0.012	0.31	0	0	0.18	0	0	37157.13	340	-0.5	6.2754	4	114	194	109	32	184	79	40	39	0.885714286	.	.	.	0	0	0	0	0	0	0	0	0	0.01	0
EGR47833.1	-1.3709426	-6.4764955	-0.5424955	.	.	.	unaffected_pathogenicity	PHI:1247	0	.	0	.	0	.	0	0.011	0	0	0.36	0	0	83934.79	786	1	6.6725	5	280	464	241	65	425	194	100	94	0.761682243	.	.	.	0	0	0	0	0	0	0	0	0	0	0
EGR51448.1	-1.3714879	-3.5192055	-0.7112055	.	.	.	.	.	0	.	0	.	0	.	0.017	0.515	0	0	0.17	0	0	34039.64	305	5.5	7.5604	3	92	165	80	44	171	67	39	28	1	.	.	.	0	0	0	0	0	0	0	0	0.03	0.21	0
EGR50362.1	-1.3719398	-12.0212925	-6.1472925	.	.	.	.	.	0	.	0	.	0	.	0	0.021	0	1	0.24	0	1	8741.45	73	3.5	9.6917	1	12	30	23	15	51	14	9	5	1.461538462	.	.	.	1	0	0	0	0	0	2	0	19.3	19.31	0
EGR52009.1	-1.3721901	-4.477268	-0.457268	.	.	.	.	.	0	.	0	.	0	.	0.006	0.324	0	0	0.19	0	0	34372.08	314	-4.5	5.9564	9	100	170	87	44	188	71	37	34	0.717948718	.	.	.	0	0	0	0	0	0	0	0	0.01	0.23	0
EGR51008.1	-1.3722368	0.096034	-0.545966	.	.	.	.	.	0	.	0	.	0	.	0.551	0.556	0	0	0.22	0	0	19425.41	174	0.5	6.6397	2	49	93	50	16	92	41	22	19	1.033333333	.	.	.	0	0	0	0	0	0	0	0	0	0.02	0
EGR49515.1	-1.3728118	2.799287	-0.506713	.	.	.	.	.	0	.	0	.	0	.	0.98	0.571	0	0	0.3	0	0	13151.06	123	11.5	11.1221	1	46	68	36	6	63	30	21	9	0.694444444	.	.	.	0	0	0	0	0	0	0	0	0	0	0
EGR45488.1	-1.3742296	-4.5491345	-0.5531345	.	.	.	.	.	0	.	0	.	0	CE10,CE1	0.034	0.3	0	0	0.19	0	0	31801.22	292	-7.5	4.9219	2	91	156	98	35	179	72	34	38	0.7375	.	.	.	0	0	0	0	0	0	0	0	0.11	4.17	0
EGR46209.1	-1.3754705	-5.0439685	-0.1519685	.	.	.	reduced_virulence	PHI:9126	0	.	0	.	0	AA3,AA3_1,AA3_2,AA8,AA3_3	0	0.018	0	0	0.78	0	0	59179.19	547	-0.5	6.4361	3	175	312	161	54	301	119	62	57	1.088709677	.	.	.	0	0	0	0	0	0	0	0	0.08	0.5	0
EGR46341.1	-1.3762776	-4.314225	-0.522225	.	.	.	.	.	0	.	0	.	0	.	0.003	0.365	0	0	0.07	0	0	37920.52	349	-1.5	6.3338	9	114	200	92	40	191	96	51	45	0.703296703	.	.	.	0	0	0	0	0	0	0	0	0	0	0
EGR52007.1	-1.3777022	-3.345927	2.498073	.	.	.	.	.	0	.	0	.	0	.	0	0.026	1	1	0.43	1	0	57673.03	548	-11	4.8093	19	235	347	140	48	294	103	48	55	0.633802817	0	0	0	1	1	1	1	1	1	1	1	0	23.1	0
EGR44223.1	-1.3780115	-3.833134	-0.545134	.	.	.	.	.	0	.	0	.	0	.	0.011	0.441	0	0	0.09	0	0	34498.26	315	2.5	7.3822	2	103	171	100	34	177	65	35	30	0.868421053	.	.	.	0	0	0	0	0	0	0	0	11.79	11.89	0
EGR48246.1	-1.3817545	-5.6869445	-4.7469445	.	.	.	unaffected_pathogenicity,loss_of_pathogenicity,reduced_virulence	PHI:9450,PHI:8010,PHI:6319,PHI:3412,PHI:8050,PHI:6894,PHI:9216,PHI:6579,PHI:7909,PHI:8623,PHI:7541,PHI:6324,PHI:7820,PHI:7821	0	.	0	.	0	.	0	0.01	0	1	0.31	0	1	116127.83	1065	-9	5.6634	36	355	574	330	114	626	226	113	113	1.055319149	1	0	0	1	0	1	1	1	1	9	7	5.1	177.39	0
EGR45575.1	-1.3820753	1.4286655	-0.5153345	.	.	.	.	.	0	.	0	.	0	.	0.73	0.594	0	0	0.19	0	0	37953.38	347	-3.5	5.8392	24	116	194	110	23	205	91	46	45	0.440860215	.	.	.	0	0	0	0	0	0	0	0	0.02	0.05	0
EGR50727.1	-1.3822473	-1.578495	-0.570495	.	.	.	unaffected_pathogenicity,lethal,loss_of_pathogenicity,reduced_virulence	PHI:2022,PHI:7696,PHI:8929,PHI:4077,PHI:5440,PHI:2247,PHI:7485,PHI:3866,PHI:5271,PHI:2837,PHI:9460,PHI:5272,PHI:7511,PHI:3301,PHI:2269,PHI:685	0	.	0	.	0	.	0.324	0.508	0	0	0.48	0	0	31984.7	306	6.5	9.022	4	122	182	111	23	188	66	37	29	0.698924731	.	.	.	0	0	0	0	0	0	0	0	0.52	0.62	0
EGR51598.1	-1.3830714	2.71309	-0.50891	.	.	.	.	.	0	.	0	.	0	.	0.994	0.543	0	0	0.06	0	0	14155.18	129	-2	5.5771	3	42	70	51	15	77	34	17	17	0.857142857	.	.	.	0	0	0	0	0	0	0	0	0.03	0.05	0
EGR45908.1	-1.3838784	3.0193405	-0.5206595	.	.	.	.	.	0	.	0	.	0	.	0.976	0.614	0	0	0.64	0	0	8740.93	82	-1.5	5.0032	2	31	50	25	5	41	19	9	10	1.2	.	.	.	0	0	0	0	0	0	0	0	0.02	0.02	0
EGR44919.1	-1.3839791	-2.9900975	2.4999025	.	.	.	.	.	0	.	0	.	0	.	0	0.085	1	1	0.59	1	0	45280.66	428	-2	6.0779	6	175	261	112	51	250	64	33	31	0.674603175	0	0	0	1	1	1	1	1	1	1	1	0.17	24.01	0
EGR48127.1	-1.3839791	-3.3379975	2.5000025	.	.	.	.	.	0	.	0	.	0	.	0	0.027	1	1	0.56	1	0	62549.23	588	-7.5	4.9304	6	232	362	161	58	329	93	44	49	0.763888889	1	0	1	1	1	1	1	1	1	1	1	0.92	24.6	0
EGR45180.1	-1.3839791	-3.427801	2.500199	.	.	.	.	.	0	.	0	.	0	.	0	0.012	1	1	0.64	1	0	47202.73	475	-5.5	5.3582	0	243	356	136	25	249	75	37	38	0.276315789	0	0	0	1	1	1	1	1	1	1	1	1.04	24.7	0
EGR48912.1	-1.3862396	1.5698965	-0.5481035	.	.	.	.	.	0	.	0	.	0	.	0.955	0.398	0	0	0.16	0	0	21946.6	206	-2.5	5.3901	1	79	117	72	8	102	55	27	28	0.531914894	.	.	.	0	0	0	0	0	0	0	0	0	0.14	0
EGR50218.1	-1.3868924	-6.4464755	-0.5184755	.	.	.	.	.	0	.	0	.	0	.	0	0.012	0	0	0.09	0	0	52346.3	483	-11.5	5.2732	1	152	255	149	52	268	112	55	57	0.715517241	.	.	.	0	0	0	0	0	0	0	0	0.01	0.07	0
EGR52655.1	-1.3870523	-5.41315	-0.67115	.	.	.	reduced_virulence	PHI:8648	0	.	0	.	0	.	0	0.043	0	0	0.28	0	0	39175.58	362	11	9.9198	2	127	207	113	34	204	77	46	31	0.565656566	.	.	.	0	0	0	0	0	0	0	0	0	0.19	0
EGR48315.1	-1.3897581	-1.645035	-0.521035	.	.	.	reduced_virulence	PHI:9041	0	.	0	.	0	.	0.135	0.511	0	0	0.15	0	0	33608.52	309	4	7.5143	2	98	162	102	30	177	76	42	34	0.789473684	.	.	.	0	0	0	0	0	0	0	0	0.01	0.05	0
EGR51471.1	-1.3901584	-5.3176735	-4.3776735	.	.	.	loss_of_pathogenicity	PHI:7692,PHI:7694,PHI:7693	0	.	0	.	0	.	0	0.01	0	1	0.34	0	1	78713.4	720	3	6.9909	8	244	388	236	82	421	130	69	61	1.112582781	0	0	0	1	1	1	1	1	1	7	8	19.83	221	0.608695652
EGR48309.1	-1.3902578	9.825058	2.401058	.	.	.	increased_virulence_(hypervirulence)	PHI:8556	0	.	0	.	0	.	0.992	0.412	1	1	0.17	0	0	15232.34	143	-2.5	5.2055	0	49	81	59	10	84	37	18	19	0.651162791	.	.	.	0	1	0	0	0	1	0	0	1.34	1.34	0
EGR50501.1	-1.3907369	1.764165	-2.927835	.	.	.	.	.	0	.	0	.	0	.	0.971	0.811	0	0	0.62	1	0	19303.37	175	7	9.1297	4	60	102	29	28	108	22	15	7	0.75	.	.	.	0	0	0	0	0	0	1	1	22.55	22.55	0
EGR44848.1	-1.3920481	-5.7539795	-0.5459795	.	.	.	unaffected_pathogenicity,lethal,loss_of_pathogenicity,reduced_virulence	PHI:4942,PHI:4941,PHI:1178,PHI:1192,PHI:9481,PHI:9201,PHI:1223,PHI:4626,PHI:1218,PHI:1213,PHI:7117,PHI:1266	0	.	0	.	0	.	0.016	0.116	0	0	0.06	0	0	33103.62	301	-6	5.1906	3	93	161	90	34	171	72	35	37	0.718309859	.	.	.	0	0	0	0	0	0	0	0	0	0.01	0
EGR49405.1	-1.3929908	3.1753835	-0.5206165	.	.	.	lethal,reduced_virulence,loss_of_pathogenicity	PHI:6441,PHI:2516,PHI:121,PHI:7790	0	.	0	.	0	.	0.971	0.645	0	0	0.37	0	0	24076.36	227	1	6.6482	6	87	130	82	21	129	56	31	25	0.606557377	.	.	.	0	0	0	0	0	0	0	0	0.01	0.02	0
EGR50288.1	-1.3935633	-0.860712	4.935288	.	.	.	.	.	0	.	0	.	0	.	0	0.034	1	1	0.19	0	0	50075.45	462	-4.5	5.7775	12	166	246	165	40	269	95	48	47	0.526785714	0	0	1	1	1	1	1	0	1	0	0	0	0.04	0
EGR45293.1	-1.3946351	3.494727	-0.345273	.	.	.	.	.	0	.	0	.	0	.	1	0.64	0	0	0.26	0	0	9950.1	94	6	10.3749	0	36	54	21	7	50	26	16	10	0.676470588	.	.	.	0	0	0	0	0	0	0	0	0.4	2.43	0
EGR46068.1	-1.3955088	-10.5324415	-5.7624415	.	.	.	.	.	0	.	0	.	0	.	0	0.205	0	1	0.19	0	1	44443.94	416	-2.5	6.3032	1	148	216	139	42	243	94	51	43	0.551401869	.	.	.	1	1	0	0	0	1	6	3	29.85	124.63	0
EGR48935.1	-1.3957844	-4.048086	-0.448086	.	.	.	.	.	0	.	0	.	0	.	0	0.4	0	0	0.42	0	0	49629.58	450	11	7.6731	26	157	249	131	44	240	101	60	41	0.928571429	.	.	.	0	0	0	0	0	0	0	0	1.13	1.16	0
EGR46533.1	-1.3967776	4.821377	-0.534623	.	.	.	reduced_virulence	PHI:3526	0	.	0	.	0	.	0.99	0.736	0	0	0.09	0	0	21562.53	197	-2	5.3784	6	60	115	58	15	114	53	26	27	0.708333333	.	.	.	0	0	0	0	0	0	0	0	0	0.87	0
EGR51988.1	-1.3982338	-2.75372	2.83828	.	.	.	.	.	0	.	0	.	0	.	0	0.068	1	1	0.34	0	0	40393.67	386	16.5	10.0891	7	172	229	101	34	223	75	47	28	0.495575221	.	.	.	1	1	0	0	0	1	0	0	19.05	20.23	0
EGR48444.1	-1.3987143	-2.2376675	-0.5436675	.	.	.	unaffected_pathogenicity,reduced_virulence	PHI:2174,PHI:2173,PHI:7704,PHI:2175	0	.	0	.	0	.	0.076	0.475	0	0	0.14	0	0	33578.45	313	2.5	7.1454	0	109	170	102	32	176	76	41	35	0.888888889	.	.	.	0	0	0	0	0	0	0	0	0.03	0.23	0
EGR50996.1	-1.401473	1.3162395	-0.6157605	.	.	.	.	.	0	.	0	.	0	.	0.703	0.619	0	0	0.44	0	0	22252.87	200	-3.5	5.2451	5	68	113	57	23	104	47	23	24	0.875	.	.	.	0	0	0	0	0	0	0	0	0	0.14	0
EGR44471.1	-1.4015548	2.943502	-0.608498	.	.	.	.	.	0	.	0	.	0	.	0.88	0.712	0	0	0.59	0	0	22868.72	214	6.5	8.9701	2	77	124	50	25	119	42	26	16	0.73015873	.	.	.	0	0	0	0	0	0	0	0	0	1.67	0
EGR49918.1	-1.401691	-5.9335725	-0.5155725	.	.	.	.	.	0	.	0	.	0	.	0	0.097	0	0	0.35	0	0	49781.81	449	-8.5	4.9356	9	140	253	105	42	230	114	54	60	1.040816327	.	.	.	0	0	0	0	0	0	0	0	0	0.02	0
EGR51578.1	-1.4022423	3.783592	-0.536408	.	.	.	.	.	0	.	0	.	0	.	0.963	0.757	0	0	0.28	0	0	20389.36	193	9.5	10.4038	2	69	113	60	10	103	44	28	16	0.863636364	.	.	.	0	0	0	0	0	0	0	0	0.01	0.02	0
EGR45812.1	-1.4032916	4.336066	2.950066	.	.	.	.	.	0	.	0	.	0	.	0.939	0.292	1	1	0.36	0	0	14608.73	133	16.5	11.896	4	51	76	38	10	66	35	27	8	0.571428571	.	.	.	0	1	0	0	0	1	0	0	0	0	0
EGR48750.1	-1.4034933	-3.277034	-0.451034	.	.	.	.	.	0	.	0	.	0	.	0.034	0.495	0	0	0.25	0	0	32906.61	295	-5	5.1795	4	86	158	84	35	154	70	34	36	1.047619048	.	.	.	0	0	0	0	0	0	0	0	0	0	0
EGR49517.1	-1.4034933	3.577149	2.701149	.	.	.	unaffected_pathogenicity,lethal,increased_virulence_(hypervirulence),loss_of_pathogenicity,reduced_virulence	PHI:339,PHI:3834,PHI:182,PHI:507,PHI:3833,PHI:7133,PHI:808,PHI:270,PHI:317,PHI:269,PHI:3835,PHI:4990,PHI:1061,PHI:7134,PHI:8036,PHI:861,PHI:3832,PHI:471,PHI:3279,PHI:787,PHI:1119,PHI:2054,PHI:4736,PHI:8035,PHI:7012,PHI:780,PHI:2052,PHI:1036,PHI:3478,PHI:3280,PHI:3623,PHI:7010,PHI:62,PHI:6950,PHI:449,PHI:7009,PHI:3831,PHI:6703,PHI:8752	0	.	0	.	0	.	0.495	0.651	1	1	0.07	0	0	23120.02	206	-7.5	4.5474	5	57	109	59	21	105	57	25	32	1.6	.	.	.	0	0	0	0	0	1	0	0	0.04	0.04	0
EGR44950.1	-1.404589	4.248279	-0.887721	.	.	.	.	.	0	.	0	.	0	.	1	0.856	0	0	0.46	0	0	10640.37	101	7.5	10.5641	2	37	60	38	7	58	21	15	6	0.782608696	.	.	.	0	0	0	0	0	0	0	0	2.07	2.07	0
EGR47550.1	-1.4048789	-3.660614	-0.516614	.	.	.	.	.	0	.	0	.	0	.	0.229	0.247	0	0	0.11	0	0	28126.54	258	-7	5.031	8	83	150	68	19	144	71	34	37	0.356164384	.	.	.	0	0	0	0	0	0	0	0	0.02	0.02	0
EGR50008.1	-1.4054778	-5.0414005	-0.5354005	.	.	.	.	.	0	.	0	.	0	.	0.034	0.215	0	0	0.6	0	0	39500.84	363	5.5	8.4866	1	121	225	59	41	196	69	39	30	0.476923077	.	.	.	0	0	0	0	0	0	0	0	0	0	0
EGR49218.1	-1.4060783	-1.567544	4.282456	.	.	.	unaffected_pathogenicity	PHI:2488	0	.	0	.	0	GH47	0	0.025	1	1	0.02	0	0	99383.93	893	-12.5	5.5765	8	254	454	230	102	475	251	125	126	0.840182648	0	0	0	1	1	1	1	0	1	0	0	10.47	10.5	0
EGR52632.1	-1.4096577	0.5674825	-0.5085175	.	.	.	unaffected_pathogenicity,reduced_virulence,loss_of_pathogenicity	PHI:3485,PHI:2108	0	.	0	.	0	.	0.236	0.11	0	0	0.05	0	0	21032.79	193	-9	4.6189	1	57	96	60	17	108	61	27	34	0.685185185	.	.	.	0	0	0	0	0	0	0	0	0	0.01	0
EGR44627.1	-1.4101093	-3.7317555	-0.3957555	.	.	.	.	.	0	.	0	.	0	.	0.022	0.422	0	0	0.23	0	0	34063.26	310	-7	4.9756	3	100	165	87	42	180	78	37	41	0.814814815	.	.	.	0	0	0	0	0	0	0	0	0.03	0.08	0
EGR49558.1	-1.411039	5.1631735	-0.5248265	.	.	.	.	.	0	.	0	.	0	.	0.99	0.958	0	0	0.16	0	0	19157.69	170	3.5	9.2156	1	49	89	44	18	86	38	21	17	1.59375	.	.	.	0	0	0	0	0	0	0	0	0.04	0.04	0
EGR52209.1	-1.4118657	-6.453523	-0.519523	.	.	.	.	.	0	.	0	.	0	.	0	0.011	0	0	0.08	0	0	61136.34	577	-3.5	5.8927	11	204	344	184	46	334	129	65	64	0.65	.	.	.	0	0	0	0	0	0	0	0	0	0	0
EGR52030.1	-1.4118657	-6.1710655	-0.5370655	.	.	.	.	.	0	.	0	.	0	.	0	0.061	0	0	0.49	0	0	44236.5	414	-5.5	5.2642	9	138	244	151	30	243	94	46	48	0.712962963	.	.	.	0	0	0	0	0	0	0	0	0	1.11	0
EGR48911.1	-1.4118767	-1.0105615	-0.5305615	.	.	.	.	.	0	.	0	.	0	.	0.452	0.468	0	0	0.15	0	0	30287.49	282	-3	5.8358	3	91	158	100	25	160	63	32	31	0.803030303	.	.	.	0	0	0	0	0	0	0	0	0.12	0.16	0
EGR46954.1	-1.4123164	7.3401225	2.6661225	.	.	.	.	.	0	.	0	.	0	.	0.963	0.816	1	1	0.47	0	0	9984.71	92	11	10.5304	4	30	51	26	6	54	18	15	3	0.793103448	.	.	.	0	1	0	0	0	0	0	0	3.81	3.81	0
EGR48744.1	-1.4147663	-2.8560655	3.0899345	.	.	.	unaffected_pathogenicity	PHI:1750,PHI:1878,PHI:1918	0	.	0	.	0	.	0	0.009	1	1	0.07	0	0	96782.48	873	14	7.4389	20	271	462	244	102	486	193	111	82	0.801980198	.	.	.	1	0	1	0	0	0	0	0	3.28	4.36	0
EGR49704.1	-1.4151771	-0.1999115	-0.5599115	.	.	.	.	.	0	.	0	.	0	.	0.439	0.621	0	0	0.3	0	0	17121.56	154	0.5	6.7127	2	52	82	46	19	91	38	20	18	0.789473684	.	.	.	0	0	0	0	0	0	0	0	0	1.35	0
EGR44309.1	-1.4156021	-6.361001	-0.505001	.	.	.	.	.	0	.	0	.	0	.	0	0.024	0	0	0.13	0	0	63738.83	575	14.5	9.1572	5	186	327	148	63	298	137	79	58	0.834586466	.	.	.	0	0	0	0	0	0	0	0	0	0.03	0
EGR44705.1	-1.4157021	-0.3488035	2.7051965	.	.	.	.	.	0	.	0	.	0	GH109	0.007	0.484	1	1	0.13	0	0	36075.5	331	1	6.6955	3	106	172	111	37	193	75	40	35	1.121621622	.	.	.	1	0	0	0	0	1	0	0	0.09	0.72	0
EGR46588.1	-1.4160788	-1.724894	-3.452894	.	.	.	.	.	0	.	0	.	0	.	0.71	0.578	0	0	0.29	1	0	18087.8	167	9	10.5958	0	59	89	53	13	96	34	22	12	0.58	.	.	.	0	0	0	0	0	0	1	1	0.01	20.72	0
EGR44555.1	-1.416555	4.704253	-0.563747	.	.	.	.	.	0	.	0	.	0	.	0.994	0.884	0	0	0.28	0	0	17842.37	160	4	7.8314	3	43	87	48	22	92	41	24	17	1.114285714	.	.	.	0	0	0	0	0	0	0	0	0	0.02	0
EGR48847.1	-1.416555	4.9379175	-0.4440825	.	.	.	.	.	0	.	0	.	0	.	0.998	0.899	0	0	0.27	0	0	12961.83	115	2	7.1833	8	37	62	34	15	64	34	19	15	1.166666667	.	.	.	0	0	0	0	0	0	0	0	0.03	0.04	0
EGR46990.1	-1.416665	-10.7180685	-4.7600685	.	.	.	.	.	0	.	0	.	0	.	0.001	0.006	0	1	0.16	0	1	27194.34	239	25.5	11.2386	3	60	99	90	36	145	49	41	8	1.441860465	1	0	1	1	1	1	1	0	1	4	5	18.56	105.35	0.888888889
EGR47869.1	-1.4168428	6.2213155	2.2673155	.	.	.	.	.	0	.	0	.	0	.	0.982	0.677	1	1	0.36	0	0	16508.83	151	7.5	10.2902	0	54	83	50	14	79	37	23	14	0.742857143	.	.	.	1	0	0	0	0	0	0	0	0	0.01	0
EGR48106.1	-1.4186314	-11.597883	-5.735883	.	.	.	.	.	0	.	0	.	0	.	0	0.023	0	1	0.15	0	1	47402.07	425	9	8.0185	6	149	219	132	56	245	86	51	35	0.596153846	.	.	.	1	1	1	0	0	1	2	2	31.69	52.51	0
EGR49005.1	-1.4204941	-10.0255985	-5.7295985	.	.	.	.	.	0	.	0	.	0	.	0.105	0.179	0	1	0.02	0	1	22848.82	203	-10	4.4786	2	53	104	67	23	112	58	25	33	1	.	.	.	1	1	1	0	0	1	3	4	39.57	79.23	0.85
EGR45662.1	-1.4207513	-6.0561705	-0.5061705	.	.	.	.	.	0	.	0	.	0	.	0	0.075	0	0	0	0	0	59599.56	537	-17	4.8699	3	162	270	178	31	245	169	79	90	0.76	.	.	.	0	0	0	0	0	0	0	0	0	0	0
EGR47758.1	-1.4208611	2.1769305	3.7009305	.	.	.	.	.	0	.	0	.	0	.	0.337	0.409	1	1	0.22	0	0	6609.38	56	0.5	7.0088	0	15	25	11	10	28	17	9	8	1.727272727	.	.	.	1	1	0	0	0	1	0	1	14.61	14.61	0.722222222
EGR51717.1	-1.4211197	-6.453138	-0.507138	.	.	.	unaffected_pathogenicity	PHI:1655	0	.	0	.	0	.	0	0.009	0	0	0	0	0	208777.85	1854	50	8.7716	12	521	936	492	228	933	520	304	216	0.973614776	.	.	.	0	0	0	0	0	0	0	0	0	0.15	0
EGR48387.1	-1.4211197	-1.4407555	-0.5067555	.	.	.	unaffected_pathogenicity,increased_virulence_(hypervirulence),loss_of_pathogenicity,reduced_virulence	PHI:8453,PHI:4683,PHI:9018,PHI:8361,PHI:9016,PHI:253,PHI:8781,PHI:3009,PHI:3615,PHI:8973,PHI:8075,PHI:2439,PHI:9010,PHI:4479,PHI:9022,PHI:5466,PHI:2499,PHI:9000,PHI:7740,PHI:3012,PHI:7680,PHI:4164,PHI:6600,PHI:7059,PHI:9465,PHI:8987,PHI:3796,PHI:9434,PHI:7986,PHI:9113,PHI:9002,PHI:7894,PHI:9415,PHI:6110,PHI:9471,PHI:8990,PHI:9214,PHI:8991,PHI:3614,PHI:3592,PHI:6673,PHI:9020,PHI:8980,PHI:8032,PHI:…	0	.	0	.	0	.	0	0.011	0	0	0.02	0	0	146237.06	1310	-9	6.0343	10	384	668	348	115	653	366	186	180	1.036144578	.	.	.	0	0	0	0	0	0	0	0	0.13	0.22	0
EGR44994.1	-1.4211197	-6.4415675	-0.5075675	.	.	.	unaffected_pathogenicity	PHI:1645,PHI:3064	0	.	0	.	0	.	0	0.011	0	0	0	0	0	94563.83	847	1	6.6071	6	244	428	240	70	412	244	127	117	1.012195122	.	.	.	0	0	0	0	0	0	0	0	0.01	0.01	0
EGR49194.1	-1.4222462	-4.9338025	-0.4998025	.	.	.	.	.	0	.	0	.	0	.	0.001	0.26	0	0	0.19	0	0	39392.95	358	-2.5	5.9332	4	118	183	121	40	201	87	44	43	0.987654321	.	.	.	0	0	0	0	0	0	0	0	0	0.33	0
EGR48380.1	-1.4232293	3.2528865	3.8048865	.	.	.	.	.	0	.	0	.	0	.	0.772	0.136	1	1	0.21	0	0	21557.31	197	16	9.8096	4	78	112	34	26	78	63	44	19	0.627906977	.	.	.	0	1	1	0	0	1	0	0	0	0	0
EGR47358.1	-1.423682	-10.8115005	-0.5075005	.	.	.	lethal	PHI:2544	0	.	0	.	0	.	0	0.116	0	0	0.06	0	0	81133.81	745	-2.5	6.0485	4	221	395	190	60	389	187	94	93	0.896039604	.	.	.	0	0	0	0	0	0	0	0	0	0	0
EGR48994.1	-1.4240502	-6.245001	-0.509001	.	.	.	.	.	0	.	0	.	0	.	0	0.044	0	0	0.01	0	0	110359.52	991	-10.5	5.493	4	280	521	275	101	520	271	134	137	0.834008097	.	.	.	0	0	0	0	0	0	0	0	0	0	0
EGR45432.1	-1.424648	-2.94413	-0.49613	.	.	.	.	.	0	.	0	.	0	.	0.241	0.351	0	0	0.04	0	0	27853.8	250	-4.5	5.7477	2	67	125	76	29	141	77	39	38	0.879310345	.	.	.	0	0	0	0	0	0	0	0	0.04	0.04	0
EGR51908.1	-1.430362	2.4038345	-0.5301655	.	.	.	.	.	0	.	0	.	0	.	0.935	0.554	0	0	0.46	0	0	15667.77	147	-2	5.5362	1	47	92	44	14	88	28	14	14	0.613636364	.	.	.	0	0	0	0	0	0	0	0	0.01	0.08	0
EGR44310.1	-1.4306962	8.6840375	-0.3299625	.	.	.	unaffected_pathogenicity	PHI:571,PHI:573	0	.	1	PF00457	1	GH11	0.998	0.671	0	0	0.75	0	0	16103.47	152	-6	4.194	0	57	105	36	22	87	19	7	12	1.105263158	.	.	.	0	0	0	0	0	0	0	0	0.01	0.57	0
EGR45875.1	-1.431416	5.2898945	-0.4101055	.	.	.	.	.	0	.	0	.	0	.	1	0.95	0	0	0.47	0	0	6187.25	55	4	8.8653	4	18	30	15	4	29	16	10	6	1.363636364	.	.	.	0	0	0	0	0	0	0	0	0	0	0
EGR47210.1	-1.4319853	-6.1063	-0.5083	.	.	.	.	.	0	.	0	.	0	.	0	0.067	0	0	0.1	0	0	70822.15	644	4.5	7.1372	4	205	340	168	45	310	155	83	72	0.603658537	.	.	.	0	0	0	0	0	0	0	0	0	0.03	0
EGR51139.1	-1.4323536	-6.4378535	-0.5038535	.	.	.	.	.	0	.	0	.	0	.	0	0.011	0	0	0	0	0	169910.92	1551	-8.5	6.0849	13	497	824	465	139	819	405	206	199	0.859281437	.	.	.	0	0	0	0	0	0	0	0	0	0.01	0
EGR46090.1	-1.4323536	-1.326559	-0.506559	.	.	.	reduced_virulence,loss_of_pathogenicity	PHI:6111,PHI:334,PHI:311,PHI:2310,PHI:1015,PHI:3514,PHI:4677,PHI:4182,PHI:300,PHI:2826	0	.	0	.	0	.	0	0.03	0	0	0.01	0	0	108487.77	994	-19	5.0887	8	308	555	290	71	503	268	129	139	0.859728507	.	.	.	0	0	0	0	0	0	0	0	0.01	0.02	0
EGR51289.1	-1.4328561	-2.9311375	-0.5791375	.	.	.	.	.	0	.	0	.	0	.	0.086	0.522	0	0	0.09	0	0	31495.67	286	0.5	6.6111	1	87	153	84	33	156	64	34	30	1.016129032	.	.	.	0	0	0	0	0	0	0	0	0	0.11	0
EGR44387.1	-1.4336897	3.820399	4.164399	.	.	.	unaffected_pathogenicity,reduced_virulence	PHI:5025,PHI:5297,PHI:7799,PHI:5296,PHI:6709	0	.	0	.	0	.	0.332	0.444	1	1	0.06	0	0	19339.69	169	-6	4.8244	4	42	80	37	23	84	58	27	31	1.46875	0	0	0	1	1	0	1	0	0	0	0	0.06	0.06	0
EGR51404.1	-1.4338942	1.7850305	-0.5209695	.	.	.	unaffected_pathogenicity,increased_virulence_(hypervirulence),reduced_virulence	PHI:881,PHI:9524,PHI:5034,PHI:7708,PHI:6517	0	.	0	.	0	.	0.007	0.544	0	0	0.28	0	0	36921.46	340	6	8.1315	4	110	182	106	38	201	76	43	33	0.952941176	.	.	.	0	0	0	0	0	0	0	0	0.01	2.24	0
EGR52661.1	-1.4346135	-3.2542965	2.4997035	.	.	.	.	.	0	.	0	.	0	.	0	0.041	1	1	0.44	1	0	85086.65	788	-17	4.8218	6	284	473	199	84	420	161	75	86	0.79	1	0	0	1	1	1	1	1	1	1	1	0.01	23.42	0
EGR44266.1	-1.434801	-10.525154	-5.605154	.	.	.	.	.	0	.	0	.	0	.	0.151	0.029	0	1	0.12	0	1	8206.82	73	3	9.1314	1	20	31	34	10	50	10	7	3	1.214285714	.	.	.	1	1	1	0	0	1	1	2	40.67	40.67	0.777777778
EGR51043.1	-1.4365712	-0.3123835	3.9896165	.	.	.	.	.	0	.	0	.	0	GT64	0	0.283	1	1	0.25	0	0	39495.03	350	5	7.4563	6	103	182	101	47	191	80	45	35	1.123076923	0	0	0	1	1	0	1	0	1	0	1	21.21	21.47	1
EGR46121.1	-1.4370931	-3.42759	2.50041	.	.	.	.	.	0	.	0	.	0	.	0	0.012	1	1	0.28	1	0	42801.74	397	-5	5.4327	1	163	224	105	39	200	83	41	42	0.571428571	1	0	0	1	1	1	1	1	1	1	1	14.08	44.13	0
EGR52504.1	-1.437508	3.8567665	-0.5052335	.	.	.	.	.	0	.	0	.	0	.	0.97	0.757	0	0	0.17	0	0	24083.72	217	-1	6.231	3	58	108	82	21	120	56	29	27	1.302325581	.	.	.	0	0	0	0	0	0	0	0	0	0.07	0
EGR49919.1	-1.4383935	-6.485517	-0.539517	.	.	.	.	.	0	.	0	.	0	.	0	0.009	0	0	0.13	0	0	73621.54	675	-13.5	4.9935	8	214	374	205	64	365	155	74	81	0.926470588	.	.	.	0	0	0	0	0	0	0	0	0.05	0.05	0
EGR49438.1	-1.4385263	-1.5016425	-0.5176425	.	.	.	.	.	0	.	0	.	0	.	0.77	0.066	0	0	0.56	0	0	21709.9	217	14	11.8316	0	85	144	55	15	152	33	24	9	0.304761905	.	.	.	0	0	0	0	0	0	0	0	0	0.04	0
EGR46366.1	-1.440267	-6.5165	-0.5705	.	.	.	.	.	0	.	0	.	0	.	0	0.009	0	0	0.05	0	0	114330.86	1040	-22.5	5.0288	15	296	567	316	108	604	236	113	123	0.637992832	.	.	.	0	0	0	0	0	0	0	0	0.01	0.02	0
EGR52846.1	-1.4402792	-6.3517005	-0.6037005	.	.	.	lethal,loss_of_pathogenicity	PHI:2527	0	.	0	.	0	.	0	0.042	0	0	0.1	0	0	135712.53	1258	-2.5	6.3003	9	406	732	335	104	679	278	142	136	0.658602151	.	.	.	0	0	0	0	0	0	0	0	0.01	0.03	0
EGR53011.1	-1.4406204	-0.6974695	4.4505305	.	.	.	unaffected_pathogenicity	PHI:413,PHI:8803	0	.	0	.	0	.	0	0.142	1	1	0.09	0	0	45912.23	414	-1	6.3878	3	117	209	132	50	234	102	54	48	0.917525773	0	0	0	1	1	0	1	1	1	0	1	17.55	18.25	0.739130435
EGR47820.1	-1.4407936	4.435186	-0.520814	.	.	.	.	.	0	.	0	.	0	.	0.999	0.827	0	0	0.7	0	0	14729.91	136	1.5	6.9211	7	48	78	38	14	75	34	19	15	0.848484848	.	.	.	0	0	0	0	0	0	0	0	0	0	0
EGR44054.1	-1.4411592	-1.4710505	-0.5490505	.	.	.	increased_virulence_(hypervirulence),reduced_virulence	PHI:7564,PHI:2315,PHI:7193,PHI:6881,PHI:3881,PHI:482	0	.	0	.	0	.	0	0.013	0	0	0.02	0	0	39328.2	350	-14.5	4.6503	3	93	185	98	40	190	104	47	57	0.782051282	.	.	.	0	0	0	0	0	0	0	0	0	0.03	0
EGR47813.1	-1.44452	-5.4145255	-4.4685255	.	.	.	loss_of_pathogenicity	PHI:7692,PHI:7694,PHI:7693	0	.	0	.	0	.	0	0.009	0	1	0.12	0	1	81048.9	750	21	9.931	6	259	406	270	86	463	107	66	41	1.034682081	0	0	0	1	1	1	1	1	1	7	7	2.74	201.6	0
EGR48654.1	-1.4471079	-10.6034375	-4.7114375	.	.	.	.	.	0	.	0	.	0	.	0	0.018	0	1	0.08	0	1	50814.61	461	11.5	8.5368	9	142	236	175	57	296	85	51	34	0.960784314	0	0	0	1	1	1	1	0	1	6	5	9.24	137.28	0
EGR51575.1	-1.4472989	-9.362109	-4.416109	.	.	.	reduced_virulence	PHI:1167	0	.	0	.	0	.	0	0.009	0	1	0.09	0	1	140540.21	1272	-18.5	5.1387	33	392	679	418	152	750	281	136	145	1.077220077	1	0	0	1	1	1	1	1	1	13	11	2.38	289.74	0
EGR46882.1	-1.4518857	0.205212	-0.508788	.	.	.	.	.	0	.	0	.	0	.	0.945	0.174	0	0	0.23	0	0	16343.97	146	1.5	7.8133	2	46	83	27	9	67	50	26	24	0.542857143	.	.	.	0	0	0	0	0	0	0	0	0	0.14	0
EGR48567.1	-1.4529492	-4.9390145	-6.9330145	.	.	.	unaffected_pathogenicity,increased_virulence_(hypervirulence)	PHI:2802,PHI:2247,PHI:2312,PHI:2844	0	.	0	.	0	.	0.004	0.495	0	0	0.32	0	1	34899.3	322	3.5	7.2338	1	107	173	108	36	195	64	36	28	0.746987952	.	.	.	0	0	0	0	0	0	2	0	0.01	14.25	0
EGR50682.1	-1.4531782	-6.366957	-0.522957	.	.	.	.	.	0	.	0	.	0	.	0	0.026	0	0	0.47	0	0	52703.21	510	1.5	6.8403	4	196	320	205	24	299	113	59	54	0.582733813	.	.	.	0	0	0	0	0	0	0	0	0	1.29	0
EGR53115.1	-1.4561547	-4.2801205	1.6598795	.	.	.	.	.	0	.	0	.	0	.	0	0.01	1	1	0.02	1	0	65357.85	584	-12	5.4583	8	165	297	169	75	325	165	82	83	0.816793893	0	0	0	1	1	0	1	0	0	1	1	16.16	16.16	0.842105263
EGR46070.1	-1.4564254	3.05163	-0.30837	.	.	.	.	.	0	.	0	.	0	.	0.692	0.868	0	0	0.22	0	0	12525.17	112	0	6.444	3	39	55	22	15	65	23	12	11	0.75862069	.	.	.	0	0	0	0	0	0	0	0	0	0	0
EGR50848.1	-1.4567236	1.9113455	-0.5246545	.	.	.	unaffected_pathogenicity	PHI:2651	0	.	0	.	0	.	0.765	0.641	0	0	0.39	0	0	16435.17	152	0	6.4858	1	60	93	41	21	80	33	18	15	0.552631579	.	.	.	0	0	0	0	0	0	0	0	0	0	0
EGR48195.1	-1.4575238	-10.0809515	-5.1529515	.	.	.	unaffected_pathogenicity,reduced_virulence	PHI:2968,PHI:9425,PHI:9423,PHI:9510,PHI:538,PHI:6381,PHI:4024	0	.	0	.	0	.	0	0.012	0	1	0.08	0	1	58262.01	531	8.5	8.7943	6	180	274	185	73	353	83	47	36	0.839694656	0	0	1	1	1	1	1	0	1	11	12	16.29	254.03	0.7
EGR47357.1	-1.4576105	-3.6918395	2.2541605	.	.	.	.	.	0	.	0	.	0	.	0	0.009	1	1	0.14	1	0	53397.84	498	17	10.0165	3	170	294	125	35	266	98	59	39	0.622222222	1	0	1	1	1	1	1	0	1	1	1	17.43	32.59	0
EGR49467.1	-1.459414	-2.5538305	3.3201695	.	.	.	.	.	0	.	0	.	0	.	0	0.021	1	1	0.09	0	0	48398.67	422	-3.5	6.1118	8	125	193	115	65	225	110	57	53	1.051282051	.	.	.	1	0	1	0	0	0	0	0	3.51	3.59	0
EGR45692.1	-1.4598016	-5.4000615	-0.5260615	.	.	.	unaffected_pathogenicity,reduced_virulence	PHI:6556	0	.	0	.	0	.	0	0.021	0	0	0.07	0	0	55037.88	515	-2	6.137	2	173	286	177	36	285	130	66	64	0.887096774	.	.	.	0	0	0	0	0	0	0	0	0.01	0.8	0
EGR51766.1	-1.4602737	1.3392495	-0.5147505	.	.	.	.	.	0	.	0	.	0	.	0.715	0.594	0	0	0.22	0	0	22502.09	208	-3	5.3303	2	73	118	57	16	96	53	26	27	1.27027027	.	.	.	0	0	0	0	0	0	0	0	0	0	0
EGR52383.1	-1.4639342	2.976196	-0.863804	.	.	.	unaffected_pathogenicity,lethal,increased_virulence_(hypervirulence),loss_of_pathogenicity,reduced_virulence	PHI:339,PHI:3279,PHI:787,PHI:3834,PHI:1119,PHI:507,PHI:182,PHI:2054,PHI:4736,PHI:3833,PHI:8035,PHI:780,PHI:2052,PHI:808,PHI:1036,PHI:270,PHI:3478,PHI:317,PHI:269,PHI:3280,PHI:3623,PHI:3835,PHI:62,PHI:6950,PHI:1061,PHI:7134,PHI:8036,PHI:3832,PHI:449,PHI:861,PHI:7009,PHI:471,PHI:7133,PHI:3831,PHI:6703,PHI:8752	0	.	0	.	0	.	0.975	0.665	0	0	0.07	0	0	21739.91	198	-3.5	5.1211	6	62	106	65	17	110	56	27	29	1.025641026	.	.	.	0	0	0	0	0	0	0	0	4.53	4.53	0
EGR48045.1	-1.4645666	-6.2289575	-0.5049575	.	.	.	unaffected_pathogenicity	PHI:2603,PHI:2582	0	.	0	.	0	.	0	0.046	0	0	0.01	0	0	112410.89	1002	-3	6.2634	5	274	490	257	94	484	246	126	120	0.962790698	.	.	.	0	0	0	0	0	0	0	0	0	0.02	0
EGR52710.1	-1.4648825	-5.446063	-0.506063	.	.	.	reduced_virulence	PHI:5404	0	.	0	.	0	.	0	0.01	0	0	0.04	0	0	70771.64	632	-1.5	6.3025	8	171	332	199	67	358	160	82	78	0.884057971	.	.	.	0	0	0	0	0	0	0	0	0.06	0.06	0
EGR50851.1	-1.46558	2.8271775	-0.8508225	.	.	.	.	.	0	.	0	.	0	.	0.859	0.754	0	0	0.3	0	0	24654.66	235	10	10.5431	0	85	134	59	20	129	52	32	20	0.710144928	.	.	.	0	0	0	0	0	0	0	0	0	0	0
EGR46339.1	-1.46558	2.242149	-0.583851	.	.	.	.	.	0	.	0	.	0	.	0.785	0.686	0	0	0.32	0	0	23488.64	217	-0.5	6.3769	3	75	125	61	18	117	51	27	24	0.6	.	.	.	0	0	0	0	0	0	0	0	0	0.13	0
EGR48361.1	-1.4658028	-6.4650665	-0.5250665	.	.	.	.	.	0	.	0	.	0	CE10,CE1	0	0.01	0	0	0.1	0	0	67493.13	608	-1.5	6.3788	7	186	319	179	83	336	156	82	74	1.045454545	.	.	.	0	0	0	0	0	0	0	0	0.02	0.23	0
EGR45988.1	-1.4659213	-5.867551	-0.533551	.	.	.	.	.	0	.	0	.	0	.	0	0.111	0	0	0.1	0	0	41724.18	398	4.5	8.3773	0	154	243	100	25	197	98	53	45	0.580645161	.	.	.	0	0	0	0	0	0	0	0	0	0	0
EGR47009.1	-1.4661711	-6.244002	-0.508002	.	.	.	.	.	0	.	0	.	0	.	0	0.044	0	0	0.03	0	0	152970.35	1378	-38.5	4.8395	14	391	737	403	147	752	359	168	191	0.820754717	.	.	.	0	0	0	0	0	0	0	0	0.34	0.35	0
EGR52854.1	-1.4665614	-3.369148	-4.749148	.	.	.	.	.	0	.	0	.	0	.	0.956	0.274	0	1	0.34	0	1	9637.68	85	7.5	9.4598	5	26	38	31	12	54	13	11	2	2.4	0	0	0	1	1	1	1	0	1	1	2	26.81	42.32	0.777777778
EGR47180.1	-1.4677094	-5.536201	-0.508201	.	.	.	.	.	0	.	0	.	0	.	0	0.162	0	0	0.49	0	0	43310.26	397	11	8.4425	6	131	240	111	54	235	90	54	36	0.81443299	.	.	.	0	0	0	0	0	0	0	0	0	0.1	0
EGR45167.1	-1.4680035	-2.1040695	2.3659305	.	.	.	.	.	0	.	0	.	0	.	0	0.255	1	1	0.4	0	0	46863.48	426	2.5	6.8647	8	133	231	127	52	249	104	56	48	0.941747573	.	.	.	1	0	0	0	0	0	0	0	1	1.03	0
EGR49595.1	-1.468095	-4.358446	-0.506446	.	.	.	unaffected_pathogenicity	PHI:9444	0	.	0	.	0	.	0.026	0.332	0	0	0	0	0	32474.92	290	-4	5.6111	1	71	141	88	31	155	76	38	38	1.120689655	.	.	.	0	0	0	0	0	0	0	0	0	0.06	0
EGR47522.1	-1.468095	-6.13647	-0.50247	.	.	.	.	.	0	.	0	.	0	.	0	0.061	0	0	0	0	0	43371.05	392	-9	5.0733	2	115	191	116	40	212	100	48	52	0.77173913	.	.	.	0	0	0	0	0	0	0	0	0	0.03	0
EGR48470.1	-1.4681166	-5.3456465	-0.5576465	.	.	.	.	.	0	.	0	.	0	.	0	0.202	0	0	0.32	0	0	40386.3	372	-10.5	4.9498	0	124	215	85	47	195	101	48	53	0.858585859	.	.	.	0	0	0	0	0	0	0	0	0	0.01	0
EGR47732.1	-1.4689083	-12.6520485	-6.7180485	.	.	.	.	.	0	.	0	.	0	.	0	0.011	0	1	0.38	0	1	47920.48	440	20	9.5222	13	156	250	141	46	254	81	53	28	0.810526316	.	.	.	0	0	0	0	0	1	4	4	2.59	86.44	0
EGR49294.1	-1.4726921	-5.732901	-0.542901	.	.	.	.	.	0	.	0	.	0	.	0	0.135	0	0	0.09	0	0	40838.11	376	-9	4.9717	4	119	200	121	31	200	97	46	51	0.987179487	.	.	.	0	0	0	0	0	0	0	0	1.41	1.41	0
EGR47578.1	-1.4728342	-6.2296765	-0.5176765	.	.	.	.	.	0	.	0	.	0	.	0	0.048	0	0	0.09	0	0	58166.97	532	-7.5	5.4716	4	172	301	136	61	287	125	62	63	0.738461538	.	.	.	0	0	0	0	0	0	0	0	0.02	0.03	0
EGR49003.1	-1.4746317	-3.0983005	2.7396995	.	.	.	.	.	0	.	0	.	0	.	0	0.027	1	1	0.28	0	0	83473.59	782	-6	6.0483	2	274	480	205	71	415	185	95	90	0.465587045	.	.	.	0	0	0	0	0	1	0	0	0	0	0
EGR48670.1	-1.4750999	2.130295	-0.533705	.	.	.	.	.	0	.	0	.	0	.	0.949	0.495	0	0	0.37	0	0	24990.03	234	4.5	7.8673	3	85	140	59	26	139	62	35	27	0.405063291	.	.	.	0	0	0	0	0	0	0	0	0	0	0
EGR46448.1	-1.4751308	-6.4723025	-0.5263025	.	.	.	.	.	0	.	0	.	0	.	0	0.009	0	0	0.03	0	0	69785.36	635	6	7.6618	8	204	358	179	48	328	159	85	74	0.702702703	.	.	.	0	0	0	0	0	0	0	0	0	0.02	0
EGR50017.1	-1.4751308	-6.307402	-0.523402	.	.	.	.	.	0	.	0	.	0	.	0	0.036	0	0	0.01	0	0	48967.83	447	-7.5	5.4443	3	143	253	93	43	212	113	56	57	0.690265487	.	.	.	0	0	0	0	0	0	0	0	0	0	0
EGR45907.1	-1.4759926	-2.645553	-0.573553	.	.	.	unaffected_pathogenicity,reduced_virulence	PHI:881,PHI:5034,PHI:9524,PHI:2256,PHI:668,PHI:6517,PHI:2255,PHI:4903,PHI:9519,PHI:587	0	.	0	.	0	.	0.044	0.444	0	0	0.35	0	0	37661.53	353	1.5	6.8105	9	119	195	125	30	220	81	43	38	0.734042553	.	.	.	0	0	0	0	0	0	0	0	0	0.68	0
EGR45003.1	-1.4761972	1.064311	-0.453689	.	.	.	.	.	0	.	0	.	0	.	0.403	0.85	0	0	0.76	0	0	5087.11	48	5	10.223	3	19	28	13	1	28	9	7	2	0.833333333	.	.	.	0	0	0	0	0	0	0	0	0	0	0
EGR50005.1	-1.4762254	-10.503616	-5.205616	.	.	.	unaffected_pathogenicity	PHI:5850,PHI:5816,PHI:5833,PHI:5852,PHI:5843,PHI:5849,PHI:5847,PHI:5834,PHI:5844,PHI:5846	0	.	0	.	0	.	0.021	0.096	0	1	0.24	0	1	28096.15	253	3.5	7.8808	7	78	134	102	37	176	31	18	13	1.070175439	0	0	0	1	1	1	1	0	1	5	6	18.73	123.47	1
EGR44096.1	-1.4771957	-5.869263	-0.721263	.	.	.	.	.	0	.	0	.	0	.	0.001	0.141	0	0	0.47	0	0	32333.75	297	16	9.492	7	109	169	77	35	158	57	40	17	0.779411765	.	.	.	0	0	0	0	0	0	0	0	0.03	0.19	0
EGR46648.1	-1.4793768	0.809859	-0.690141	.	.	.	unaffected_pathogenicity,lethal,increased_virulence_(hypervirulence),loss_of_pathogenicity,reduced_virulence	PHI:339,PHI:3279,PHI:787,PHI:3834,PHI:1119,PHI:507,PHI:182,PHI:2054,PHI:4736,PHI:8035,PHI:3833,PHI:780,PHI:2052,PHI:1036,PHI:808,PHI:270,PHI:3478,PHI:317,PHI:269,PHI:3280,PHI:3623,PHI:62,PHI:6950,PHI:1061,PHI:7134,PHI:8036,PHI:861,PHI:7009,PHI:3832,PHI:449,PHI:471,PHI:7133,PHI:3831,PHI:6703,PHI:8752	0	.	0	.	0	.	0.794	0.456	0	0	0.17	0	0	24302.17	229	-5	4.8603	3	86	131	75	16	123	56	26	30	0.703125	.	.	.	0	0	0	0	0	0	0	0	0.04	0.04	0
EGR49908.1	-1.4798119	-6.0848945	-0.4928945	.	.	.	.	.	0	.	0	.	0	.	0	0.068	0	0	0.27	0	0	27709.38	249	-33.5	3.7991	4	71	131	66	32	138	71	20	51	0.913793103	.	.	.	0	0	0	0	0	0	0	0	0	0	0
EGR49181.1	-1.4800111	-6.449807	-0.509807	.	.	.	.	.	0	.	0	.	0	.	0	0.01	0	0	0.09	0	0	107263.72	1004	-18.5	5.0609	14	335	563	330	67	565	250	120	130	0.755905512	.	.	.	0	0	0	0	0	0	0	0	0	0.02	0
EGR46147.1	-1.4838276	-0.6317795	-0.4357795	.	.	.	reduced_virulence,loss_of_pathogenicity	PHI:455	0	.	0	.	0	GT69	0	0.134	0	0	0.12	0	0	40925.57	366	-4.5	5.1256	8	109	193	115	41	208	85	41	44	0.964285714	.	.	.	0	0	0	0	0	0	0	0	0	0.01	0
EGR45171.1	-1.483881	3.3088625	-0.4591375	.	.	.	.	.	0	.	0	.	0	.	0.999	0.629	0	0	0.56	0	0	9362.2	88	0.5	7.0082	0	33	51	14	7	40	23	12	11	0.96	.	.	.	0	0	0	0	0	0	0	0	0	0	0
EGR45089.1	-1.4840918	-3.314276	-0.584276	.	.	.	.	.	0	.	0	.	0	.	0.196	0.349	0	0	0.65	0	0	32403.12	302	-1.5	6.3064	3	103	172	112	33	170	69	37	32	0.955223881	.	.	.	0	0	0	0	0	0	0	0	2.68	5.19	0
EGR45145.1	-1.4840918	1.166357	-0.545643	.	.	.	unaffected_pathogenicity,increased_virulence_(hypervirulence),reduced_virulence	PHI:881,PHI:5034,PHI:9524,PHI:668,PHI:2255,PHI:2256,PHI:7708,PHI:6517	0	.	0	.	0	.	0.01	0.442	0	0	0.43	0	0	37471.97	351	3.5	7.3885	5	121	200	127	31	207	75	41	34	0.906976744	.	.	.	0	0	0	0	0	0	0	0	0.1	1.53	0
EGR51889.1	-1.4844384	-6.350684	-0.512684	.	.	.	.	.	0	.	0	.	0	.	0	0.027	0	0	0.02	0	0	46712.64	426	-15.5	4.7554	0	142	230	110	32	194	122	56	66	0.676767677	.	.	.	0	0	0	0	0	0	0	0	0	0	0
EGR50394.1	-1.4847487	-3.7607075	-0.5087075	.	.	.	.	.	0	.	0	.	0	.	0.002	0.456	0	0	0.06	0	0	40289.59	367	4	7.1639	11	123	191	111	37	198	105	57	48	0.921348315	.	.	.	0	0	0	0	0	0	0	0	0.38	0.4	0
EGR48317.1	-1.4861498	9.383136	2.989136	.	.	.	reduced_virulence	PHI:174	0	.	0	.	0	.	0.986	0.913	1	1	0.07	0	0	18847.53	169	-1.5	5.9962	6	51	84	44	21	92	45	23	22	1.424242424	.	.	.	0	1	0	0	0	1	0	0	0.06	0.11	0
EGR51021.1	-1.4861776	-2.2073145	-0.5733145	.	.	.	reduced_virulence	PHI:9041	0	.	0	.	0	.	0.174	0.387	0	0	0.27	0	0	31172.25	289	1	7.1723	1	105	165	95	18	149	72	37	35	0.820895522	.	.	.	0	0	0	0	0	0	0	0	0.08	0.08	0
EGR47093.1	-1.4877231	-4.542416	-0.516416	.	.	.	.	.	0	.	0	.	0	.	0.032	0.297	0	0	0.31	0	0	30747.73	285	-9.5	4.6635	2	101	160	91	28	164	67	30	37	0.776315789	.	.	.	0	0	0	0	0	0	0	0	0.02	0.3	0
EGR51992.1	-1.4889487	1.3342995	2.7442995	.	.	.	.	.	0	.	0	.	0	.	0.624	0.141	1	1	0.18	0	0	7468.12	72	1.5	8.018	1	35	47	17	4	33	16	9	7	0.5	.	.	.	0	1	0	0	0	0	0	0	0.01	0.01	0
EGR45159.1	-1.4895862	3.5751365	-0.4968635	.	.	.	reduced_virulence	PHI:9250	0	.	0	.	0	.	0.961	0.551	0	0	0.4	0	0	12694.89	112	22.5	11.3612	5	33	59	28	9	55	38	31	7	1.375	.	.	.	0	0	0	0	0	0	0	0	0	0.02	0
EGR51411.1	-1.4900604	-5.2008855	-0.5148855	.	.	.	.	.	0	.	0	.	0	.	0.001	0.218	0	0	0.19	0	0	40372.74	373	-3.5	5.9698	2	125	196	133	32	198	98	50	48	0.930232558	.	.	.	0	0	0	0	0	0	0	0	0.13	0.18	0
EGR47671.1	-1.4904594	-3.904523	-0.508523	.	.	.	.	.	0	.	0	.	0	.	0.077	0.357	0	0	0.09	0	0	30421.18	272	-3	5.4458	2	84	144	73	30	145	71	35	36	0.793650794	.	.	.	0	0	0	0	0	0	0	0	0	0	0
EGR52633.1	-1.4904885	1.579585	-0.490415	.	.	.	.	.	0	.	0	.	0	.	0.737	0.608	0	0	0.47	0	0	28105.69	256	-1.5	6.2733	4	77	142	66	29	128	70	37	33	1.38	.	.	.	0	0	0	0	0	0	0	0	0	0	0
EGR48705.1	-1.4905316	-0.0222515	-0.5382515	.	.	.	.	.	0	.	0	.	0	.	0.972	0.114	0	0	0.36	0	0	13421.48	127	-1	6.072	0	55	77	24	13	63	29	15	14	0.425	.	.	.	0	0	0	0	0	0	0	0	0	0.31	0
EGR50591.1	-1.492043	-6.7192935	-0.8032935	.	.	.	.	.	0	.	0	.	0	.	0	0.014	0	0	0.08	0	0	58344.7	533	-3	6.1021	4	164	284	173	57	317	123	63	60	0.664179104	.	.	.	0	0	0	0	0	0	0	0	5.66	5.85	0
EGR47006.1	-1.4926776	-1.065744	2.978256	.	.	.	.	.	0	.	0	.	0	.	0	0.326	1	1	0.19	0	0	45650.73	416	-4	6.0078	5	131	248	97	37	207	95	49	46	0.730769231	.	.	.	1	0	0	0	0	1	0	0	0	0	0
EGR46707.1	-1.4938996	2.508194	-0.095806	.	.	.	.	.	0	.	0	.	0	.	0.997	0.437	0	0	0.4	0	0	14061.33	127	7.5	7.5684	6	48	73	24	25	62	45	30	15	0.580645161	.	.	.	0	0	0	0	0	0	0	0	0	0.01	0
EGR52027.1	-1.4940777	-3.3174545	-0.7194545	.	.	.	unaffected_pathogenicity,lethal,increased_virulence_(hypervirulence),loss_of_pathogenicity,reduced_virulence	PHI:339,PHI:787,PHI:3834,PHI:1119,PHI:182,PHI:2054,PHI:8035,PHI:4736,PHI:3833,PHI:780,PHI:2052,PHI:1036,PHI:808,PHI:270,PHI:3478,PHI:317,PHI:269,PHI:3280,PHI:3623,PHI:7010,PHI:6950,PHI:1061,PHI:7134,PHI:8036,PHI:3832,PHI:449,PHI:471,PHI:7133,PHI:3831,PHI:8752	0	.	0	.	0	.	0.05	0.517	0	0	0.09	0	0	33669.78	308	4	8.1424	7	108	176	78	26	160	69	37	32	0.735294118	.	.	.	0	0	0	0	0	0	0	0	0	0.04	0
EGR51338.1	-1.4941595	-3.4550065	-1.0250065	.	.	.	.	.	0	.	0	.	0	.	0.07	0.525	0	0	0.29	0	0	35516.78	332	5.5	8.2329	6	115	189	113	23	191	80	44	36	0.705882353	.	.	.	0	0	0	0	0	0	0	0	0.01	0.59	0
EGR44132.1	-1.4942781	-5.4486755	-0.5026755	.	.	.	reduced_virulence	PHI:416,PHI:2049,PHI:9043,PHI:1007,PHI:4232,PHI:9072,PHI:3019,PHI:5585,PHI:2259,PHI:3657,PHI:2261,PHI:2923,PHI:1008,PHI:8561,PHI:4217,PHI:1009,PHI:2297,PHI:3291,PHI:5563	0	.	0	.	0	.	0	0.009	0	0	0.05	0	0	211660.8	1922	-30	5.2394	34	588	1004	642	190	1091	430	210	220	0.863414634	.	.	.	0	0	0	0	0	0	0	0	0	3.85	0
EGR45757.1	-1.4951661	4.001341	-0.654659	.	.	.	.	.	0	.	0	.	0	.	0.989	0.787	0	0	0.59	0	0	15458.56	146	3.5	7.5716	0	58	84	54	15	78	33	20	13	0.9375	.	.	.	0	0	0	0	0	0	0	0	11.61	16.94	0
EGR50349.1	-1.497073	2.2463445	-0.5016555	.	.	.	.	.	0	.	0	.	0	.	0.795	0.663	0	0	0.15	0	0	22976	205	-3.5	5.5529	2	58	102	68	24	104	52	26	26	1.457142857	.	.	.	0	0	0	0	0	0	0	0	0	0.03	0
EGR48374.1	-1.4974414	-6.4405975	-0.4945975	.	.	.	.	.	0	.	0	.	0	GH158,GH2	0	0.009	0	0	0.11	0	0	97437.06	854	-19	5.0718	12	216	424	240	110	447	235	113	122	1.275167785	.	.	.	0	0	0	0	0	0	0	0	0	0.01	0
EGR50924.1	-1.4997128	-6.3498545	-0.5238545	.	.	.	.	.	0	.	0	.	0	.	0	0.029	0	0	0.05	0	0	72523.06	672	15.5	9.8596	3	236	378	181	53	352	150	85	65	0.698717949	.	.	.	0	0	0	0	0	0	0	0	0	0.01	0
EGR52956.1	-1.4997128	-5.590309	-0.532309	.	.	.	.	.	0	.	0	.	0	.	0	0.157	0	0	0.16	0	0	66077.91	608	12.5	7.2677	8	211	344	166	79	323	131	80	51	0.691823899	.	.	.	0	0	0	0	0	0	0	0	0	0.01	0
EGR52167.1	-1.4997128	-6.3455535	-0.5195535	.	.	.	unaffected_pathogenicity	PHI:1300	0	.	0	.	0	.	0	0.029	0	0	0.1	0	0	76272.13	708	-3.5	6.2093	0	231	404	173	43	331	160	83	77	0.7	.	.	.	0	0	0	0	0	0	0	0	0	0	0
EGR52788.1	-1.4997128	-6.1582825	-0.5182825	.	.	.	.	.	0	.	0	.	0	.	0	0.06	0	0	0.04	0	0	99802.97	921	5	6.9419	7	316	519	250	78	477	205	110	95	0.711206897	.	.	.	0	0	0	0	0	0	0	0	0	1.11	0
EGR49175.1	-1.5009698	3.133115	-0.496885	.	.	.	.	.	0	.	0	.	0	.	0.97	0.635	0	0	0.21	0	0	21176.43	190	1.5	6.9692	2	55	93	64	18	110	46	25	21	0.720930233	.	.	.	0	0	0	0	0	0	0	0	0	0.09	0
EGR53130.1	-1.5009698	-4.464205	-0.504205	.	.	.	.	.	0	.	0	.	0	.	0.202	0.138	0	0	0	0	0	22955.15	207	-10.5	4.4991	2	55	103	59	19	114	63	27	36	0.8	.	.	.	0	0	0	0	0	0	0	0	0	0	0
EGR51311.1	-1.5009698	3.8179085	-0.5080915	.	.	.	.	.	0	.	0	.	0	.	0.94	0.781	0	0	0.17	0	0	21984.05	198	-2.5	5.8749	2	59	93	63	24	109	51	26	25	1.358974359	.	.	.	0	0	0	0	0	0	0	0	0.01	0.01	0
EGR46998.1	-1.50159	5.2385215	0.0185215	.	.	.	.	.	0	.	0	.	0	.	1	0.87	0	0	0.42	0	0	9556.99	81	7	8.7438	6	22	37	20	12	43	23	16	7	1.117647059	.	.	.	0	0	0	0	0	0	0	0	0	0	0
EGR46985.1	-1.5026474	-6.278134	-0.476134	.	.	.	.	.	0	.	0	.	0	GH18	0	0.033	0	0	0.19	0	0	37615.29	344	-17	4.2689	1	108	190	103	40	197	66	26	40	0.913580247	.	.	.	0	0	0	0	0	0	0	0	0.01	0.02	0
EGR44137.1	-1.5098932	1.701149	2.251149	.	.	.	unaffected_pathogenicity,loss_of_pathogenicity,reduced_virulence	PHI:6712,PHI:6715,PHI:33,PHI:6713,PHI:522,PHI:434,PHI:6714,PHI:6530,PHI:2808,PHI:6711	0	.	0	.	0	GH157,GH5_19,GH5,CBM43,GH158,GH72	0	0.075	1	1	0.75	1	0	56497.39	525	-24.5	4.2051	14	196	320	136	59	279	101	39	62	1.201754386	0	0	0	1	0	1	1	1	1	1	0	0.08	8.93	0
EGR44474.1	-1.5111275	-4.8444305	0.9035695	.	.	.	.	.	0	.	0	.	0	.	0	0.042	1	1	0.02	1	0	47932.57	432	-1.5	6.2881	5	129	223	134	43	235	112	58	54	0.719101124	.	.	.	1	1	0	0	0	0	1	0	11.7	11.72	0
EGR49586.1	-1.5113701	-1.3448575	2.8731425	.	.	.	.	.	0	.	0	.	0	.	0.032	0.265	1	1	0.27	0	0	33610.94	309	-6.5	4.9421	1	103	176	103	33	171	76	36	40	0.821917808	.	.	.	1	1	0	0	0	0	0	0	16.38	29.21	0
EGR44305.1	-1.5122206	-3.6023535	-0.5603535	.	.	.	.	.	0	.	0	.	0	.	0.01	0.483	0	0	0.07	0	0	36471.37	335	-2	6.0985	9	119	188	100	30	187	86	44	42	0.714285714	.	.	.	0	0	0	0	0	0	0	0	2.59	7.34	0
EGR45701.1	-1.5125732	2.2750375	-0.5569625	.	.	.	.	.	0	.	0	.	0	.	0.814	0.658	0	0	0.69	0	0	11669.01	111	-3	4.45	0	41	67	42	11	66	12	5	7	0.84375	.	.	.	0	0	0	0	0	0	0	0	0.06	0.09	0
EGR51179.1	-1.51282	-6.4912815	-0.5512815	.	.	.	.	.	0	.	0	.	0	.	0	0.01	0	0	0.12	0	0	66915.19	614	-7	5.5307	3	187	338	184	58	354	149	74	75	0.655844156	.	.	.	0	0	0	0	0	0	0	0	0	0.01	0
EGR49615.1	-1.51282	-6.499238	-0.571238	.	.	.	.	.	0	.	0	.	0	.	0	0.012	0	0	0.06	0	0	52173.95	473	-7.5	5.218	1	135	249	165	44	274	115	56	59	0.696428571	.	.	.	0	0	0	0	0	0	0	0	0.01	0.45	0
EGR51502.1	-1.5130137	-6.2018005	-0.5078005	.	.	.	.	.	0	.	0	.	0	.	0	0.051	0	0	0	0	0	103493.69	941	4	6.9285	10	317	519	277	82	489	250	131	119	0.806451613	.	.	.	0	0	0	0	0	0	0	0	0	0.12	0
EGR50752.1	-1.5131235	2.743124	-0.532876	.	.	.	.	.	0	.	0	.	0	.	0.865	0.681	0	0	0.14	0	0	24038.2	218	-2.5	5.6367	3	73	113	66	26	126	52	26	26	0.75	.	.	.	0	0	0	0	0	0	0	0	0	0.02	0
EGR48557.1	-1.5139937	-5.3436985	-0.4696985	.	.	.	reduced_virulence	PHI:7178	0	.	0	.	0	.	0	0.021	0	0	0.05	0	0	54359.45	498	-5	6.0283	5	153	272	153	54	268	128	66	62	0.981651376	.	.	.	0	0	0	0	0	0	0	0	0	0	0
EGR51255.1	-1.5154352	-4.6251225	-0.5211225	.	.	.	.	.	0	.	0	.	0	.	0.002	0.314	0	0	0.26	0	0	38439.03	352	-1.5	6.2348	2	114	193	120	37	198	83	43	40	0.858974359	.	.	.	0	0	0	0	0	0	0	0	0.14	0.18	0
EGR49130.1	-1.5160874	-6.1037135	-0.5657135	.	.	.	.	.	0	.	0	.	0	.	0	0.077	0	0	0.09	0	0	42931.83	389	-4.5	5.4763	4	121	210	126	41	231	93	46	47	0.57	.	.	.	0	0	0	0	0	0	0	0	0	0.04	0
EGR49525.1	-1.5166461	0.18095	-0.50905	.	.	.	.	.	0	.	0	.	0	.	1	0.115	0	0	0.26	0	0	31554.13	267	25	11.3861	0	63	136	19	18	80	137	83	54	0.68627451	.	.	.	0	0	0	0	0	0	0	0	0	0	0
EGR49917.1	-1.5179284	-3.250738	-0.712738	.	.	.	.	.	0	.	0	.	0	.	0.015	0.562	0	0	0.34	0	0	35429.37	325	6.5	8.8441	3	105	172	94	35	182	71	40	31	1.038961039	.	.	.	0	0	0	0	0	0	0	0	0	0.01	0
EGR47167.1	-1.5183903	2.352227	-0.575773	.	.	.	.	.	0	.	0	.	0	.	0.946	0.542	0	0	0.41	0	0	24925.62	235	1.5	6.6483	11	94	145	56	23	119	53	31	22	0.322580645	.	.	.	0	0	0	0	0	0	0	0	0	0.01	0
EGR50075.1	-1.5187446	1.110239	-0.511761	.	.	.	unaffected_pathogenicity,increased_virulence_(hypervirulence),reduced_virulence	PHI:881,PHI:9524,PHI:5034,PHI:3277,PHI:2256,PHI:7708,PHI:668,PHI:6517,PHI:2255,PHI:4903,PHI:9519	0	.	0	.	0	.	0.013	0.424	0	0	0.05	0	0	37991.05	355	0.5	6.5967	8	115	197	120	31	216	80	42	38	0.744444444	.	.	.	0	0	0	0	0	0	0	0	0	0.62	0
EGR48511.1	-1.5187446	0.5243945	-0.5276055	.	.	.	unaffected_pathogenicity,increased_virulence_(hypervirulence),reduced_virulence	PHI:881,PHI:5034,PHI:9524,PHI:4903,PHI:7708,PHI:668	0	.	0	.	0	.	0	0.342	0	0	0.16	0	0	41001.74	382	0	6.4954	9	134	213	115	39	229	99	52	47	0.650943396	.	.	.	0	0	0	0	0	0	0	0	0	5.05	0
EGR47187.1	-1.5205486	-2.030559	-0.536559	.	.	.	.	.	0	.	0	.	0	.	0.64	0.111	0	0	0.1	0	0	31541.85	304	15.5	10.7068	0	123	178	85	18	167	91	54	37	0.413793103	.	.	.	0	0	0	0	0	0	0	0	0	0	0
EGR45667.1	-1.5206387	-0.3074695	-0.5294695	.	.	.	unaffected_pathogenicity,lethal,increased_virulence_(hypervirulence),loss_of_pathogenicity,reduced_virulence	PHI:59,PHI:8929,PHI:4077,PHI:3866,PHI:5271,PHI:2837,PHI:2844,PHI:6956,PHI:5272,PHI:3301,PHI:6957,PHI:5440,PHI:2312,PHI:2802,PHI:685,PHI:2835,PHI:2022,PHI:2836,PHI:784,PHI:7511,PHI:2269	0	.	0	.	0	.	0.567	0.47	0	0	0.11	0	0	30187.64	284	-4	5.3865	1	90	153	103	20	168	69	34	35	0.739726027	.	.	.	0	0	0	0	0	0	0	0	1.1	1.11	0
EGR52472.1	-1.5206387	3.723183	-0.630817	.	.	.	unaffected_pathogenicity,reduced_virulence	PHI:3866,PHI:3301	0	.	0	.	0	.	0.962	0.597	0	0	0.62	0	0	26752.51	248	3	7.515	0	73	136	81	25	139	54	30	24	1.178571429	.	.	.	0	0	0	0	0	0	0	0	0.03	0.04	0
EGR44428.1	-1.5235919	-4.3974685	-0.5034685	.	.	.	.	.	0	.	0	.	0	.	0.105	0.246	0	0	0.03	0	0	31438.49	283	-5	5.5999	3	82	143	81	29	144	90	45	45	0.931034483	.	.	.	0	0	0	0	0	0	0	0	0	0	0
EGR52950.1	-1.5235919	-6.14616	-0.50616	.	.	.	.	.	0	.	0	.	0	.	0	0.06	0	0	0.02	0	0	47870.08	434	0.5	6.5649	6	140	218	139	36	219	119	63	56	0.729166667	.	.	.	0	0	0	0	0	0	0	0	0	0.03	0
EGR46135.1	-1.5236806	2.888564	-0.543436	.	.	.	.	.	0	.	0	.	0	.	0.941	0.631	0	0	0.15	0	0	13700.07	128	-0.5	6.3273	0	45	71	29	9	61	32	17	15	0.542857143	.	.	.	0	0	0	0	0	0	0	0	0	0	0
EGR45525.1	-1.5237713	4.7667245	2.3727245	.	.	.	.	.	0	.	0	.	0	.	0.99	0.409	1	1	0.2	0	0	13326.95	127	4.5	9.7325	0	51	67	39	12	71	43	24	19	0.804347826	.	.	.	0	0	0	0	0	1	0	0	9.89	9.89	0
EGR47142.1	-1.5249598	-6.1384645	-0.4864645	.	.	.	.	.	0	.	0	.	0	.	0	0.058	0	0	0.32	0	0	40099.34	370	-11.5	4.7199	7	122	206	116	37	206	88	40	48	0.811111111	.	.	.	0	0	0	0	0	0	0	0	0	0	0
EGR52508.1	-1.5249598	-4.264741	-0.508741	.	.	.	.	.	0	.	0	.	0	.	0.06	0.314	0	0	0.14	0	0	29770.68	277	-11	4.4762	7	91	151	88	21	155	68	29	39	1.031746032	.	.	.	0	0	0	0	0	0	0	0	0.01	0.11	0
EGR47233.1	-1.5274886	0.3431005	-0.5028995	.	.	.	.	.	0	.	0	.	0	.	0.778	0.363	0	0	0.06	0	0	27333.92	245	-1.5	6.1635	3	68	123	83	26	137	74	38	36	0.789473684	.	.	.	0	0	0	0	0	0	0	0	0.01	0.02	0
EGR45371.1	-1.5295849	-1.7318535	-1.1418535	.	.	.	unaffected_pathogenicity,reduced_virulence	PHI:4139,PHI:2959	0	.	0	.	0	.	0.127	0.608	0	0	0.43	0	0	35140.35	335	7	9.5394	2	112	198	121	21	194	79	44	35	0.888888889	.	.	.	0	0	0	0	0	0	0	0	4.54	4.56	0
EGR51621.1	-1.5302911	-5.989366	-0.583366	.	.	.	.	.	0	.	0	.	0	.	0	0.099	0	0	0.21	0	0	82389.1	763	6	7.5062	6	237	452	172	56	409	166	89	77	0.618604651	.	.	.	0	0	0	0	0	0	0	0	0	0.02	0
EGR52080.1	-1.5302911	-6.176679	-0.536679	.	.	.	unaffected_pathogenicity	PHI:1475	0	.	0	.	0	.	0	0.06	0	0	0.16	0	0	77350.03	709	4.5	7.2723	4	221	424	176	60	386	154	82	72	0.539215686	.	.	.	0	0	0	0	0	0	0	0	0	0.04	0
EGR48633.1	-1.530881	-6.310774	-0.556774	.	.	.	.	.	0	.	0	.	0	.	0	0.041	0	0	0.3	0	0	49412.94	443	1	6.5956	2	140	236	129	67	252	104	57	47	0.736363636	.	.	.	0	0	0	0	0	0	0	0	3.76	3.8	0
EGR44615.1	-1.5312294	-1.2133505	-0.5053505	.	.	.	.	.	0	.	0	.	0	.	0.272	0.61	0	0	0.06	0	0	33480.13	305	5	7.6271	8	97	171	93	33	176	77	43	34	0.772151899	.	.	.	0	0	0	0	0	0	0	0	0.12	0.43	0
EGR52899.1	-1.5312294	-1.5226265	-0.5066265	.	.	.	unaffected_pathogenicity,reduced_virulence	PHI:8590	0	.	0	.	0	.	0.242	0.422	0	0	0.04	0	0	28497.67	258	-2	5.7467	4	67	140	83	20	144	72	36	36	0.947368421	.	.	.	0	0	0	0	0	0	0	0	0	0	0
EGR49310.1	-1.5326165	-6.4501935	-0.5101935	.	.	.	.	.	0	.	0	.	0	.	0	0.01	0	0	0	0	0	193871.19	1766	-7.5	6.1655	17	546	927	535	142	951	443	226	217	0.7975	.	.	.	0	0	0	0	0	0	0	0	0.03	0.05	0
EGR44835.1	-1.532678	-4.855019	-0.529019	.	.	.	.	.	0	.	0	.	0	.	0.001	0.278	0	0	0.37	0	0	37366.58	343	-4.5	5.8788	4	121	192	88	41	175	86	44	42	0.861111111	.	.	.	0	0	0	0	0	0	0	0	0	0.01	0
EGR48879.1	-1.5341455	2.5304935	-0.5135065	.	.	.	increased_virulence_(hypervirulence),reduced_virulence	PHI:2490,PHI:6795	0	.	0	.	0	.	0.006	0.668	0	0	0.43	0	0	37371.91	341	5	7.2881	5	109	186	84	40	181	75	43	32	0.902439024	.	.	.	0	0	0	0	0	0	0	0	0	0.02	0
EGR51831.1	-1.5341485	-5.436648	-0.520648	.	.	.	reduced_virulence	PHI:3028,PHI:7225	0	.	0	.	0	.	0	0.014	0	0	0.01	0	0	51816.69	473	-6.5	5.3883	7	152	255	132	43	269	126	62	64	0.507936508	.	.	.	0	0	0	0	0	0	0	0	0.05	0.06	0
EGR47141.1	-1.5341716	-6.312002	-0.498002	.	.	.	.	.	0	.	0	.	0	.	0	0.031	0	0	0.57	0	0	35782.45	334	-19	4.3809	5	125	206	101	37	173	79	33	46	0.689189189	.	.	.	0	0	0	0	0	0	0	0	0	0.01	0
EGR48718.1	-1.5341716	-5.786237	-0.200237	.	.	.	.	.	0	.	0	.	0	GH16	0	0.069	0	0	0.47	0	0	37770.6	342	-10.5	4.4275	4	124	204	78	40	172	66	28	38	0.929577465	.	.	.	0	0	0	0	0	0	0	0	0	0.23	0
EGR49277.1	-1.536813	-5.2469975	-0.5249975	.	.	.	.	.	0	.	0	.	0	.	0	0.213	0	0	0.24	0	0	44047.6	398	7	7.9974	6	135	212	101	43	195	92	52	40	1.094594595	.	.	.	0	0	0	0	0	0	0	0	0	0.01	0
EGR48252.1	-1.5391363	-5.9769005	-0.4569005	.	.	.	.	.	0	.	0	.	0	GH71	0	0.08	0	0	0.76	0	0	43732.66	402	-7.5	4.5502	2	138	236	111	59	234	52	23	29	1.0625	.	.	.	0	0	0	0	0	0	0	0	0.03	0.12	0
EGR47498.1	-1.5400048	-10.650956	-4.746956	.	.	.	.	.	0	.	0	.	0	.	0	0.016	0	1	0.14	0	1	78653.17	720	12.5	8.547	9	245	421	176	61	361	197	108	89	0.662721893	1	0	0	1	1	1	1	0	1	1	2	21.03	43.44	1
EGR53108.1	-1.542518	-5.646004	-0.522004	.	.	.	.	.	0	.	0	.	0	.	0	0.146	0	0	0.32	0	0	66392.15	624	6.5	6.9936	13	232	378	147	76	361	124	71	53	0.542105263	.	.	.	0	0	0	0	0	0	0	0	0	0	0
EGR48446.1	-1.5427749	-1.8781955	3.0678045	.	.	.	reduced_virulence	PHI:6416	0	.	0	.	0	.	0	0.009	1	1	0.15	0	0	71106.83	644	13	8.6355	9	214	350	197	78	368	155	87	68	0.78343949	.	.	.	1	0	0	0	0	1	0	0	1.32	7.02	0
EGR52747.1	-1.5429116	-10.840082	-5.710082	.	.	.	.	.	0	.	0	.	0	.	0	0.145	0	1	0.32	0	1	39400.56	361	7.5	9.8998	1	123	196	127	44	224	57	33	24	0.760416667	.	.	.	1	1	1	0	0	1	4	4	26.23	112.36	0
EGR45716.1	-1.5438406	-1.2824295	2.9655705	.	.	.	.	.	0	.	0	.	0	.	0.035	0.257	1	1	0.2	0	0	33890.78	306	-3	5.219	4	91	161	105	27	174	76	37	39	0.757575758	.	.	.	1	1	0	0	0	1	0	0	2.45	8.42	0
EGR51991.1	-1.5456564	-5.295128	0.638872	.	.	.	.	.	0	.	0	.	0	.	0	0.011	1	1	0.06	1	0	41631.4	379	-30	4.2888	0	120	213	94	37	188	116	46	70	0.489795918	.	.	.	1	1	0	0	0	0	1	1	21.77	21.77	0.695652174
EGR47126.1	-1.5468788	-5.2316975	-0.6536975	.	.	.	.	.	0	.	0	.	0	GH109	0	0.237	0	0	0.13	0	0	41679.36	382	-2.5	6.1875	1	114	204	125	46	221	94	49	45	0.8	.	.	.	0	0	0	0	0	0	0	0	9.12	9.12	0
EGR49878.1	-1.5473439	-1.456157	-0.516157	.	.	.	unaffected_pathogenicity,loss_of_pathogenicity	PHI:24,PHI:191	0	.	0	.	0	GH3	0	0.01	0	0	0.11	0	0	77089.76	700	-1	6.4211	5	214	373	218	83	394	164	86	78	1.046979866	.	.	.	0	0	0	0	0	0	0	0	0	0.09	0
EGR49245.1	-1.5473439	-5.8472485	-0.4892485	.	.	.	.	.	0	.	0	.	0	.	0	0.107	0	0	0.08	0	0	47192.27	432	-4.5	5.7907	5	131	234	119	46	240	105	53	52	0.805825243	.	.	.	0	0	0	0	0	0	0	0	0	0	0
EGR45335.1	-1.5473439	-5.9916185	-0.5196185	.	.	.	.	.	0	.	0	.	0	.	0	0.088	0	0	0.02	0	0	52622.22	483	2	6.9036	5	149	257	147	48	277	124	65	59	0.925619835	.	.	.	0	0	0	0	0	0	0	0	0	0.02	0
EGR44720.1	-1.5473439	-1.4027655	-0.4627655	.	.	.	unaffected_pathogenicity,reduced_virulence,loss_of_pathogenicity	PHI:9180,PHI:7520,PHI:2145,PHI:7787,PHI:7788,PHI:3914	0	.	0	.	0	.	0	0.01	0	0	0.06	0	0	54892.86	496	-10.5	5.0489	8	141	260	154	53	282	127	61	66	0.990654206	.	.	.	0	0	0	0	0	0	0	0	0	0.22	0
EGR48960.1	-1.5473439	-6.4541815	-0.5141815	.	.	.	.	.	0	.	0	.	0	.	0	0.01	0	0	0.04	0	0	71430.36	657	1.5	6.6331	8	210	355	222	63	383	165	88	77	0.598837209	.	.	.	0	0	0	0	0	0	0	0	0	0.11	0
EGR51874.1	-1.5473439	-6.2612575	-0.4892575	.	.	.	.	.	0	.	0	.	0	AA4,AA7	0	0.038	0	0	0.2	0	0	51780.24	474	-6	5.3584	5	142	257	151	43	267	112	55	57	1.009803922	.	.	.	0	0	0	0	0	0	0	0	0	0.05	0
EGR44807.1	-1.5473439	-5.413725	-0.473725	.	.	.	reduced_virulence	PHI:3282	0	.	0	.	0	GH3	0	0.01	0	0	0.01	0	0	53585.98	489	-13.5	4.8318	6	147	257	163	43	278	127	59	68	0.840336134	.	.	.	0	0	0	0	0	0	0	0	0	0	0
EGR45035.1	-1.5473439	-6.438643	-0.504643	.	.	.	.	.	0	.	0	.	0	.	0	0.011	0	0	0.04	0	0	56520.41	514	-9	5.372	9	159	272	172	50	294	140	69	71	0.808	.	.	.	0	0	0	0	0	0	0	0	0.02	0.03	0
EGR45238.1	-1.5473439	-5.3188895	-0.5128895	.	.	.	.	.	0	.	0	.	0	.	0	0.199	0	0	0.06	0	0	47022.63	428	-4	5.8289	5	128	228	123	46	244	107	54	53	0.98	.	.	.	0	0	0	0	0	0	0	0	0	0.04	0
EGR50990.1	-1.5477122	-6.4552035	-0.5092035	.	.	.	.	.	0	.	0	.	0	.	0	0.009	0	0	0.22	0	0	259883.9	2356	-32.5	5.2822	16	683	1235	711	267	1313	560	274	286	1.20766129	.	.	.	0	0	0	0	0	0	0	0	0.03	2.07	0
EGR44527.1	-1.5477122	-1.4538315	-0.5138315	.	.	.	unaffected_pathogenicity,loss_of_pathogenicity	PHI:24,PHI:191	0	.	0	.	0	GH3	0	0.01	0	0	0.19	0	0	90974.05	834	-10	5.3971	11	266	460	242	93	474	199	98	101	0.931034483	.	.	.	0	0	0	0	0	0	0	0	0.01	0.05	0
EGR51771.1	-1.548684	1.645158	-1.048842	.	.	.	unaffected_pathogenicity	PHI:4672	0	.	0	.	0	.	0.88	0.569	0	0	0.38	0	0	23486.28	226	11	10.3307	1	86	131	78	23	152	38	25	13	0.576923077	.	.	.	0	0	0	0	0	0	0	0	6.51	21.46	0
EGR44377.1	-1.5549994	4.74349	2.90749	.	.	.	.	.	0	.	0	.	0	.	0.877	0.429	1	1	0.24	0	0	22381.86	198	15	9.9495	5	63	97	65	25	101	50	35	15	1.09375	.	.	.	1	0	1	0	0	0	0	0	0.1	0.24	0
EGR51249.1	-1.5554106	3.988398	-0.505602	.	.	.	.	.	0	.	0	.	0	.	0.989	0.76	0	0	0.49	0	0	14296.09	131	13.5	10.4594	6	53	78	24	13	61	31	24	7	0.709677419	.	.	.	0	0	0	0	0	0	0	0	0	0	0
EGR52207.1	-1.5558387	1.086026	-0.505974	.	.	.	unaffected_pathogenicity,loss_of_pathogenicity	PHI:8885,PHI:8884	0	.	0	.	0	.	0.001	0.431	0	0	0.15	0	0	40275.03	372	2	6.8249	5	111	199	117	27	199	99	53	46	1.060240964	.	.	.	0	0	0	0	0	0	0	0	0	0.01	0
EGR45333.1	-1.5565569	2.473077	-0.658923	.	.	.	.	.	0	.	0	.	0	.	0.954	0.568	0	0	0.29	0	0	19782.66	181	2	8.0126	1	62	99	63	16	103	39	21	18	0.619047619	.	.	.	0	0	0	0	0	0	0	0	0	0.02	0
EGR45042.1	-1.5572025	-5.735621	-0.527621	.	.	.	.	.	0	.	0	.	0	.	0.019	0.113	0	0	0.17	0	0	27083.26	240	-4.5	5.2894	4	74	135	64	31	121	57	28	29	0.906976744	.	.	.	0	0	0	0	0	0	0	0	0	0	0
EGR45157.1	-1.5575821	-3.696095	-0.262095	.	.	.	unaffected_pathogenicity,reduced_virulence	PHI:7320,PHI:6538,PHI:144	0	.	0	.	0	GH18	0	0.261	0	0	0.47	0	0	44566.43	397	-8.5	5.017	4	120	213	94	62	219	94	45	49	1.043010753	.	.	.	0	0	0	0	0	0	0	0	0.01	0.03	0
EGR47222.1	-1.5579871	-1.3780095	-0.5340095	.	.	.	unaffected_pathogenicity,loss_of_pathogenicity,reduced_virulence	PHI:4023,PHI:2374,PHI:1331,PHI:2373,PHI:3111,PHI:412,PHI:2320,PHI:3838,PHI:2142,PHI:9179,PHI:3930,PHI:6946	0	.	0	.	0	.	0	0.026	0	0	0.19	0	0	61740.75	567	-12.5	4.8931	5	188	333	117	52	255	138	65	73	1	.	.	.	0	0	0	0	0	0	0	0	0	0	0
EGR47204.1	-1.5579871	-6.446075	-0.512075	.	.	.	.	.	0	.	0	.	0	.	0	0.011	0	0	0.02	0	0	79815.39	724	-7.5	5.8275	9	243	414	171	65	328	190	96	94	0.756944444	.	.	.	0	0	0	0	0	0	0	0	0	0	0
EGR46923.1	-1.5586256	-1.7815315	4.1044685	.	.	.	.	.	0	.	0	.	0	.	0	0.019	1	1	0.05	0	0	57861.44	515	3.5	7.1526	8	145	252	160	56	285	124	66	58	1.301886792	1	0	1	1	1	0	1	0	1	0	1	17.86	18.38	0.95
EGR47482.1	-1.5593438	-0.284215	-0.506215	.	.	.	.	.	0	.	0	.	0	.	0.521	0.516	0	0	0.11	0	0	26424.85	237	-2.5	6.0273	2	69	118	64	29	123	68	35	33	1.139534884	.	.	.	0	0	0	0	0	0	0	0	0.03	0.04	0
EGR45425.1	-1.559838	-3.2746135	-0.5066135	.	.	.	unaffected_pathogenicity,reduced_virulence	PHI:4077,PHI:9460,PHI:7485,PHI:8929	0	.	0	.	0	.	0.009	0.363	0	0	0.18	0	0	35947.88	327	-4.5	5.5943	0	99	172	109	39	182	78	39	39	1.057142857	.	.	.	0	0	0	0	0	0	0	0	4.6	4.66	0
EGR52730.1	-1.559905	-10.5623165	-4.6163165	.	.	.	.	.	0	.	0	.	0	.	0	0.009	0	1	0.18	0	1	47144.29	438	14	10.4177	2	166	262	131	30	223	98	58	40	0.538461538	0	0	0	1	1	1	1	0	1	3	4	43.1	84.52	0.695652174
EGR45510.1	-1.5604436	-5.0691915	-0.5031915	.	.	.	.	.	0	.	0	.	0	.	0.067	0.172	0	0	0.02	0	0	36401.81	333	0.5	6.6469	5	100	173	118	17	184	101	52	49	0.658227848	.	.	.	0	0	0	0	0	0	0	0	0	0	0
EGR47832.1	-1.5610281	1.924815	-0.511185	.	.	.	.	.	0	.	0	.	0	.	0.967	0.439	0	0	0.36	0	0	9007.73	86	19	11.6464	0	35	42	22	4	42	28	24	4	0.923076923	.	.	.	0	0	0	0	0	0	0	0	0	0	0
EGR53105.1	-1.5621041	-0.358298	-0.510298	.	.	.	unaffected_pathogenicity,increased_virulence_(hypervirulence),reduced_virulence	PHI:423,PHI:6510,PHI:8011,PHI:7620,PHI:7617,PHI:1458,PHI:7619,PHI:7618	0	.	0	.	0	.	0	0.192	0	0	0.26	0	0	60618.88	561	7	7.7536	6	188	307	139	61	321	137	75	62	0.738853503	.	.	.	0	0	0	0	0	0	0	0	0	0.02	0
EGR46128.1	-1.5632405	-1.6198975	-0.5038975	.	.	.	.	.	0	.	0	.	0	.	0.312	0.502	0	0	0.06	0	0	28251	254	-2	6.1683	2	69	126	83	33	139	73	38	35	1.01754386	.	.	.	0	0	0	0	0	0	0	0	0.01	0.01	0
EGR44062.1	-1.5635269	-0.8522745	2.7297255	.	.	.	.	.	0	.	0	.	0	.	0.001	0.402	1	1	0.47	0	0	39191.84	358	6.5	7.7435	6	120	215	93	46	181	82	47	35	1.194444444	.	.	.	0	0	0	0	0	1	0	0	0	0.17	0
EGR51824.1	-1.5643384	-0.918701	-0.510701	.	.	.	.	.	0	.	0	.	0	.	0.582	0.35	0	0	0.19	0	0	29895.43	287	-2	5.4224	4	103	172	108	19	179	59	29	30	0.609195402	.	.	.	0	0	0	0	0	0	0	0	1.07	1.08	0
EGR49421.1	-1.565935	-6.551741	-0.605741	.	.	.	.	.	0	.	0	.	0	.	0	0.009	0	0	0.4	0	0	101031.11	916	34.5	9.7344	9	280	481	270	98	498	203	124	79	1.028985507	.	.	.	0	0	0	0	0	0	0	0	0.14	0.19	0
EGR45753.1	-1.5663003	4.103455	-0.588545	.	.	.	.	.	0	.	0	.	0	.	0.999	0.783	0	0	0.18	0	0	24348.03	219	8	8.0897	12	71	115	62	22	126	66	39	27	0.561403509	.	.	.	0	0	0	0	0	0	0	0	0	0.01	0
EGR48882.1	-1.5663003	4.1922435	-0.4157565	.	.	.	.	.	0	.	0	.	0	.	0.988	0.78	0	0	0.31	0	0	14061.97	130	1.5	6.9662	2	43	72	48	19	80	36	20	16	0.894736842	.	.	.	0	0	0	0	0	0	0	0	0.01	0.07	0
EGR50653.1	-1.5663146	-6.330957	-0.522957	.	.	.	.	.	0	.	0	.	0	.	0	0.032	0	0	0.22	0	0	123194.76	1161	18	7.5083	11	433	711	330	108	631	244	141	103	0.460176991	.	.	.	0	0	0	0	0	0	0	0	0.01	0.01	0
EGR48585.1	-1.5689934	4.633001	-0.466999	.	.	.	.	.	0	.	0	.	0	.	0.945	0.905	0	0	0.55	0	0	16697.84	149	1	6.8796	0	38	75	37	19	78	33	18	15	1.5	.	.	.	0	0	0	0	0	0	0	0	0	0	0
EGR46480.1	-1.5689934	4.281534	-0.848466	.	.	.	unaffected_pathogenicity,lethal,increased_virulence_(hypervirulence),loss_of_pathogenicity,reduced_virulence	PHI:339,PHI:3279,PHI:787,PHI:1119,PHI:182,PHI:507,PHI:2054,PHI:8035,PHI:4736,PHI:3833,PHI:780,PHI:2052,PHI:1036,PHI:808,PHI:270,PHI:3478,PHI:317,PHI:269,PHI:3280,PHI:3623,PHI:3835,PHI:62,PHI:4990,PHI:6950,PHI:1061,PHI:7134,PHI:8036,PHI:861,PHI:449,PHI:3832,PHI:7011,PHI:471,PHI:7133,PHI:3831,PHI:6703,PHI:8752	0	.	0	.	0	.	0.93	0.925	0	0	0.01	0	0	20730.54	186	2	7.3188	2	51	93	52	20	96	46	25	21	1.441176471	.	.	.	0	0	0	0	0	0	0	0	0	0.73	0
EGR48258.1	-1.569955	3.106523	-0.565477	.	.	.	.	.	0	.	0	.	0	.	1	0.612	0	0	0.74	0	0	8804.89	86	0.5	7.0085	0	38	50	11	5	45	17	9	8	0.655172414	.	.	.	0	0	0	0	0	0	0	0	0	0	0
EGR50989.1	-1.5714176	-5.7343985	-0.2143985	.	.	.	.	.	0	.	0	.	0	.	0.004	0.076	0	0	0.84	0	0	20695.79	201	-10	4.1086	2	89	134	52	19	114	31	11	20	0.586206897	.	.	.	0	0	0	0	0	0	0	0	0	0.01	0
EGR46400.1	-1.57289	3.366264	-2.829736	.	.	.	reduced_virulence	PHI:6213,PHI:6609,PHI:3040,PHI:3005	0	.	0	.	0	.	0.972	0.894	0	0	0.13	1	0	17287.67	157	-0.5	6.2346	2	50	75	46	13	85	39	20	19	1.055555556	.	.	.	0	0	0	0	0	0	1	1	22.02	22.04	0
EGR52205.1	-1.5759524	-4.858481	-0.512481	.	.	.	unaffected_pathogenicity,reduced_virulence	PHI:8645,PHI:2570,PHI:8646,PHI:3383	0	.	0	.	0	.	0	0.109	0	0	0.26	0	0	44134.61	411	-4	5.4815	2	131	233	146	36	249	97	48	49	0.697247706	.	.	.	0	0	0	0	0	0	0	0	0.01	0.09	0
EGR46379.1	-1.5769179	4.4312915	-0.6807085	.	.	.	.	.	0	.	0	.	0	.	0.996	0.856	0	0	0.25	0	0	11324.72	105	3	7.7243	4	41	59	29	12	57	27	16	11	0.678571429	.	.	.	0	0	0	0	0	0	0	0	0.06	0.06	0
EGR50507.1	-1.5789602	-2.1558645	3.1001355	.	.	.	.	.	0	.	0	.	0	.	0	0.124	1	1	0.02	0	0	44291.17	402	-2.5	6.138	1	121	203	132	42	222	103	53	50	0.715789474	.	.	.	1	1	0	0	1	1	0	0	5.03	5.03	0
EGR50869.1	-1.5791575	3.3665635	0.1445635	.	.	.	.	.	0	.	0	.	0	.	0.939	0.598	1	1	0.26	1	0	11325.34	105	12	11.2977	0	36	54	35	8	62	29	21	8	0.7	.	.	.	1	1	0	0	0	0	1	1	19.5	19.5	1
EGR50729.1	-1.5803312	1.570412	-2.977588	.	.	.	.	.	0	.	0	.	0	.	0.993	0.765	0	0	0.48	1	0	7803.89	69	4.5	10.0938	0	19	37	21	10	41	17	11	6	0.777777778	.	.	.	0	0	0	0	0	0	1	1	21.79	21.79	0
EGR52265.1	-1.581308	-10.921942	-4.975942	.	.	.	.	.	0	.	0	.	0	GT22	0	0.009	0	1	0.1	0	1	55241.47	486	13	9.4311	3	130	237	173	71	302	85	52	33	0.936842105	0	0	0	1	1	1	1	1	1	6	5	4.07	136.63	0
EGR45284.1	-1.582047	3.434875	-0.507125	.	.	.	.	.	0	.	0	.	0	.	0.821	0.836	0	0	0.07	0	0	25223.31	224	6.5	8.7189	6	59	107	69	23	125	66	37	29	1.386363636	.	.	.	0	0	0	0	0	0	0	0	0	0.02	0
EGR47930.1	-1.5824175	3.421315	-0.340685	.	.	.	.	.	0	.	0	.	0	.	1	0.627	0	0	0.45	0	0	13566.5	116	20	10.6138	8	38	56	16	21	50	47	36	11	1.227272727	.	.	.	0	0	0	0	0	0	0	0	0	0	0
EGR45642.1	-1.5855823	-6.4913765	-0.5453765	.	.	.	.	.	0	.	0	.	0	.	0	0.009	0	0	0.01	0	0	155899.86	1441	-41	4.8231	18	469	793	463	121	794	355	165	190	0.726153846	.	.	.	0	0	0	0	0	0	0	0	0.08	0.41	0
EGR53071.1	-1.5880189	-3.349911	2.500089	.	.	.	.	.	0	.	0	.	0	.	0	0.025	1	1	0.44	1	0	49061.68	457	4	7.2716	14	173	287	107	43	235	82	45	37	0.858490566	1	0	0	1	1	1	1	1	1	1	1	0.43	23.17	0
EGR51708.1	-1.588442	1.9463	-0.5077	.	.	.	.	.	0	.	0	.	0	.	0.988	0.421	0	0	0.07	0	0	24248.24	217	4.5	7.2704	4	68	116	60	29	119	62	36	26	0.545454545	.	.	.	0	0	0	0	0	0	0	0	0	0	0
EGR45405.1	-1.5884548	-6.9867205	-2.5447205	.	.	.	reduced_virulence	PHI:1047	0	.	0	.	0	.	0	0.093	0	0	0.01	1	0	42205.94	381	-5.5	5.5961	3	117	203	127	47	212	96	48	48	0.892857143	.	.	.	0	0	0	0	0	0	0	1	17.23	17.34	0
EGR49579.1	-1.5887575	-10.6780095	-5.2600095	.	.	.	.	.	0	.	0	.	0	.	0.008	0.089	0	1	0.07	0	1	40351.16	363	3.5	7.1741	6	102	179	152	39	230	82	45	37	0.592592593	0	0	1	1	1	1	1	0	1	7	7	17.81	163.95	0
EGR52394.1	-1.5924265	2.4367	-0.5213	.	.	.	.	.	0	.	0	.	0	.	0.983	0.51	0	0	0.35	0	0	10742.52	103	0	6.4575	1	44	63	22	6	45	25	13	12	0.733333333	.	.	.	0	0	0	0	0	0	0	0	0	0	0
EGR46424.1	-1.5929612	-10.940458	-5.138458	.	.	.	unaffected_pathogenicity	PHI:1057	0	.	0	.	0	.	0	0.033	0	1	0.16	0	1	52690.1	476	0.5	6.5392	4	146	219	165	75	307	91	51	40	0.946902655	0	0	1	1	1	1	1	0	1	11	9	16.86	223.18	0
EGR48403.1	-1.5931475	-5.4440075	-0.5100075	.	.	.	reduced_virulence	PHI:243	0	.	0	.	0	GT28,GT1	0	0.011	0	0	0	0	0	135180.38	1251	-12.5	5.6855	9	410	690	372	102	692	318	159	159	0.624277457	.	.	.	0	0	0	0	0	0	0	0	0	0.02	0
EGR49142.1	-1.5947385	-2.1129925	-0.5449925	.	.	.	reduced_virulence	PHI:2837,PHI:9041,PHI:5272,PHI:4077,PHI:784	0	.	0	.	0	.	0.033	0.539	0	0	0.36	0	0	34369.97	323	6.5	8.1387	1	119	174	105	34	185	66	39	27	0.711111111	.	.	.	0	0	0	0	0	0	0	0	0.12	0.17	0
EGR47779.1	-1.5949305	-5.8032825	-0.2952825	.	.	.	.	.	0	.	0	.	0	.	0	0.082	0	0	0.3	0	0	57817.01	525	3	6.9114	8	172	290	144	59	283	119	64	55	0.897435897	.	.	.	0	0	0	0	0	0	0	0	0	0.41	0
EGR49734.1	-1.5955348	-6.0773685	-0.3533685	.	.	.	.	.	0	.	0	.	0	.	0	0.046	0	0	0.08	0	0	67043.81	596	-1.5	6.3495	6	165	317	152	81	330	154	80	74	0.99270073	.	.	.	0	0	0	0	0	0	0	0	0	0	0
EGR49943.1	-1.5962558	-2.824265	2.743735	.	.	.	.	.	0	.	0	.	0	.	0.004	0.068	1	1	0.06	0	0	28090	253	-15.5	4.3879	5	68	127	78	29	145	72	30	42	1	.	.	.	0	0	0	0	0	1	0	0	0.01	0.01	0
EGR51385.1	-1.5964551	-5.034875	-0.534875	.	.	.	.	.	0	.	0	.	0	.	0	0.25	0	0	0.12	0	0	46573.1	428	-1	6.3488	5	131	234	131	41	236	106	55	51	1.072164948	.	.	.	0	0	0	0	0	0	0	0	0.02	0.11	0
EGR45866.1	-1.5964551	-6.404586	-0.488586	.	.	.	.	.	0	.	0	.	0	.	0	0.014	0	0	0.11	0	0	58882.82	539	-3	6.1603	8	171	293	178	53	297	142	73	69	0.864	.	.	.	0	0	0	0	0	0	0	0	0	0.01	0
EGR47158.1	-1.5965801	-3.285898	-0.565898	.	.	.	unaffected_pathogenicity,reduced_virulence	PHI:6569,PHI:4615	0	.	0	.	0	.	0.003	0.377	0	0	0.83	0	0	39890.68	387	-5.5	5.1373	0	150	251	140	31	221	68	33	35	0.971428571	.	.	.	0	0	0	0	0	0	0	0	0.01	0.28	0
EGR45775.1	-1.5966856	2.5955275	-0.6444725	.	.	.	.	.	0	.	0	.	0	.	0.903	0.637	0	0	0.32	0	0	8896.27	83	0.5	6.974	1	28	44	29	4	46	17	9	8	0.8	.	.	.	0	0	0	0	0	0	0	0	0.19	0.19	0
EGR51662.1	-1.5968235	-1.4730615	-0.5270615	.	.	.	unaffected_pathogenicity,increased_virulence_(hypervirulence),loss_of_pathogenicity,reduced_virulence	PHI:8906,PHI:9060,PHI:8575,PHI:2334,PHI:4637,PHI:7069,PHI:6358,PHI:7341,PHI:3519,PHI:8690,PHI:3898	0	.	0	.	0	.	0	0.009	0	0	0.21	0	0	112576.62	1020	-12	5.8777	17	290	567	310	114	560	259	132	127	1.063106796	.	.	.	0	0	0	0	0	0	0	0	0	0	0
EGR51106.1	-1.5969546	-4.283671	-0.509671	.	.	.	.	.	0	.	0	.	0	.	0.012	0.359	0	0	0.17	0	0	37511.23	346	-0.5	6.4121	6	112	183	124	33	202	88	46	42	1.038461538	.	.	.	0	0	0	0	0	0	0	0	0	0.41	0
EGR45750.1	-1.5977439	-6.2705905	-0.5705905	.	.	.	.	.	0	.	0	.	0	.	0	0.05	0	0	0.22	0	0	43665.35	401	12	9.773	5	140	221	127	22	211	83	49	34	0.733333333	.	.	.	0	0	0	0	0	0	0	0	6.53	6.67	0
EGR50499.1	-1.5983732	4.1560845	2.0540845	.	.	.	loss_of_pathogenicity,increased_virulence_(hypervirulence),reduced_virulence	PHI:8634,PHI:9094,PHI:410	0	.	0	.	0	.	0.017	0.5	1	1	0.4	0	0	33399.83	305	5.5	8.1492	1	103	168	82	38	175	64	37	27	0.658536585	.	.	.	1	0	0	0	0	0	0	0	0	0.73	0
EGR47274.1	-1.5987688	-3.2824525	-0.5524525	.	.	.	.	.	0	.	0	.	0	.	0.226	0.319	0	0	0.05	0	0	28792.97	264	-2.5	5.7094	2	92	153	69	26	133	70	35	35	0.772727273	.	.	.	0	0	0	0	0	0	0	0	0	0.08	0
EGR48467.1	-1.5989563	-5.185007	-0.433007	.	.	.	.	.	0	.	0	.	0	.	0	0.208	0	0	0.45	0	0	43492.94	403	-6.5	4.9175	6	152	233	118	48	241	72	34	38	0.723809524	.	.	.	0	0	0	0	0	0	0	0	1.13	3.6	0
EGR44410.1	-1.5999634	2.7329385	-0.7170615	.	.	.	.	.	0	.	0	.	0	.	0.965	0.61	0	0	0.19	0	0	19934.47	189	-1.5	5.3026	0	65	115	62	14	109	43	21	22	0.637931034	.	.	.	0	0	0	0	0	0	0	0	0	0.02	0
EGR46505.1	-1.6009914	-6.259921	-0.421921	.	.	.	.	.	0	.	0	.	0	.	0	0.027	0	0	0.22	0	0	100102.27	932	-8	5.739	10	327	591	131	65	395	246	123	123	0.812749004	.	.	.	0	0	0	0	0	0	0	0	0	0	0
EGR47673.1	-1.6013169	-6.199549	-0.511549	.	.	.	unaffected_pathogenicity	PHI:4056	0	.	0	.	0	.	0	0.052	0	0	0.42	0	0	83095.96	790	39.5	10.2412	16	293	503	129	52	435	163	104	59	0.368965517	.	.	.	0	0	0	0	0	0	0	0	0	0.8	0
EGR46276.1	-1.6021798	-3.288564	-0.528564	.	.	.	.	.	0	.	0	.	0	.	0.083	0.457	0	0	0.16	0	0	33871.73	307	-0.5	6.3586	0	93	161	103	36	172	72	37	35	1.136363636	.	.	.	0	0	0	0	0	0	0	0	0	0.1	0
EGR44890.1	-1.6021798	-4.395829	-0.531829	.	.	.	.	.	0	.	0	.	0	CE10	0.043	0.313	0	0	0.34	0	0	32220.33	295	-2	6.2604	0	87	159	104	37	174	71	38	33	0.602409639	.	.	.	0	0	0	0	0	0	0	0	0	0.18	0
EGR51541.1	-1.6022593	-6.368928	-0.428928	.	.	.	.	.	0	.	0	.	0	CE7,CE10,CE1	0	0.01	0	0	0.4	0	0	76835.27	690	-2.5	6.3135	5	214	370	186	98	364	160	84	76	1.135714286	.	.	.	0	0	0	0	0	0	0	0	0.01	0.02	0
EGR46020.1	-1.6022818	-5.5375815	-0.5635815	.	.	.	.	.	0	.	0	.	0	.	0	0.171	0	0	0.08	0	0	46046.25	427	0	6.5002	5	137	244	135	46	243	100	54	46	0.735849057	.	.	.	0	0	0	0	0	0	0	0	5.66	5.71	0
EGR52783.1	-1.6027899	-3.075427	-0.495427	.	.	.	.	.	0	.	0	.	0	.	0.273	0.297	0	0	0.46	0	0	27215.12	249	18.5	9.4945	11	95	139	72	28	134	54	39	15	0.596491228	.	.	.	0	0	0	0	0	0	0	0	0.66	0.67	0
EGR48263.1	-1.6044359	-1.396953	-0.450953	.	.	.	increased_virulence_(hypervirulence),reduced_virulence	PHI:7564,PHI:2315,PHI:7193,PHI:6881,PHI:3881,PHI:482	0	.	0	.	0	.	0	0.009	0	0	0.09	0	0	38705.57	341	-24.5	4.161	5	85	173	84	45	192	87	32	55	1.069444444	.	.	.	0	0	0	0	0	0	0	0	0	0	0
EGR52376.1	-1.6044459	-5.419562	-0.509562	.	.	.	reduced_virulence	PHI:6269	0	.	0	.	0	.	0	0.015	0	0	0.08	0	0	57027.66	526	-3.5	5.8887	7	177	293	167	54	300	123	62	61	0.706766917	.	.	.	0	0	0	0	0	0	0	0	0	0.31	0
EGR49748.1	-1.6044459	-6.4317925	-0.5157925	.	.	.	.	.	0	.	0	.	0	.	0	0.014	0	0	0.07	0	0	58814.24	544	-1.5	6.2936	6	177	294	189	48	321	122	63	59	0.721428571	.	.	.	0	0	0	0	0	0	0	0	0	0.04	0
EGR45881.1	-1.6044459	-10.472552	-0.538552	.	.	.	lethal,reduced_virulence	PHI:2517,PHI:9321	0	.	0	.	0	.	0	0.011	0	0	0.03	0	0	77424.17	719	-6	5.8888	12	241	390	231	63	411	180	91	89	0.762711864	.	.	.	0	0	0	0	0	0	0	0	0	0.14	0
EGR47880.1	-1.6044459	-6.4173605	-0.5133605	.	.	.	.	.	0	.	0	.	0	.	0	0.016	0	0	0.04	0	0	54669.01	497	-4	6.0887	6	163	261	161	63	284	124	64	60	0.773109244	.	.	.	0	0	0	0	0	0	0	0	0	0.12	0
EGR47614.1	-1.6044459	-0.198909	-0.524909	.	.	.	unaffected_pathogenicity,loss_of_pathogenicity,reduced_virulence	PHI:3950,PHI:5028,PHI:8863,PHI:5029,PHI:3126,PHI:5059,PHI:9305	0	.	0	.	0	.	0	0.221	0	0	0.21	0	0	47580.86	438	-1	6.3481	4	146	237	140	50	247	102	53	49	0.941747573	.	.	.	0	0	0	0	0	0	0	0	0	0.07	0
EGR45499.1	-1.6044459	-5.2146705	-0.5286705	.	.	.	.	.	0	.	0	.	0	.	0	0.219	0	0	0.11	0	0	44543.47	415	-3.5	6.1108	6	142	223	141	42	241	102	53	49	0.803571429	.	.	.	0	0	0	0	0	0	0	0	0	0.39	0
EGR49070.1	-1.6045564	-6.4399315	-0.5059315	.	.	.	.	.	0	.	0	.	0	.	0	0.011	0	0	0.11	0	0	62892.03	573	-4.5	6.001	11	170	306	189	60	324	135	69	66	1.13559322	.	.	.	0	0	0	0	0	0	0	0	0	0.77	0
EGR45353.1	-1.6045564	-4.754101	-0.482101	.	.	.	.	.	0	.	0	.	0	.	0	0.288	0	0	0.12	0	0	44771.66	413	-4	6.072	9	131	227	120	50	239	102	53	49	0.91509434	.	.	.	0	0	0	0	0	0	0	0	0	0.05	0
EGR46765.1	-1.6081415	-4.5515545	-0.5495545	.	.	.	.	.	0	.	0	.	0	.	0.005	0.328	0	0	0.37	0	0	34902.11	314	-5	5.5501	2	87	180	79	38	166	80	40	40	1	.	.	.	0	0	0	0	0	0	0	0	0	0.02	0
EGR49604.1	-1.6094363	-1.774651	-0.526651	.	.	.	.	.	0	.	0	.	0	.	0.488	0.304	0	0	0.12	0	0	25798.63	244	-2	5.9467	2	102	137	75	16	120	59	30	29	0.575757576	.	.	.	0	0	0	0	0	0	0	0	0	0.01	0
EGR44219.1	-1.6094363	-4.8238505	-0.5218505	.	.	.	.	.	0	.	0	.	0	.	0.222	0.061	0	0	0.32	0	0	20509.31	191	-12	4.3286	0	70	115	57	8	90	55	22	33	0.368421053	.	.	.	0	0	0	0	0	0	0	0	0	0	0
EGR45109.1	-1.6098547	1.13263	-0.54137	.	.	.	.	.	0	.	0	.	0	.	0.666	0.613	0	0	0.18	0	0	25645.31	240	0	6.4914	2	84	128	83	15	130	51	27	24	0.785714286	.	.	.	0	0	0	0	0	0	0	0	0.25	0.25	0
EGR46294.1	-1.610424	-11.631021	-5.721021	.	.	.	.	.	0	.	0	.	0	.	0	0.015	0	1	0.18	0	1	48353	448	16	9.8858	4	148	247	182	64	315	59	39	20	0.916666667	.	.	.	1	1	1	0	0	1	7	10	33.75	221.72	0.847826087
EGR49238.1	-1.6124463	-1.002383	-0.524383	.	.	.	increased_virulence_(hypervirulence),reduced_virulence	PHI:5042	0	.	0	.	0	.	0	0.087	0	0	0.23	0	0	50999.35	467	-2.5	6.188	7	155	259	123	64	276	106	55	51	0.702290076	.	.	.	0	0	0	0	0	0	0	0	0	0.19	0
EGR50245.1	-1.6133598	-6.475944	-0.541944	.	.	.	unaffected_pathogenicity,lethal,loss_of_pathogenicity,reduced_virulence	PHI:1566,PHI:2177,PHI:860,PHI:9222,PHI:2553,PHI:4644	0	.	0	.	0	.	0	0.011	0	0	0.04	0	0	131556.99	1230	-1.5	6.4016	12	425	690	408	81	662	304	156	148	0.709570957	.	.	.	0	0	0	0	0	0	0	0	0.07	0.12	0
EGR52879.1	-1.6134667	0.450048	-0.505952	.	.	.	unaffected_pathogenicity,increased_virulence_(hypervirulence)	PHI:6258	0	.	0	.	0	.	0.001	0.325	0	0	0.04	0	0	39183.69	354	-5.5	5.2932	6	105	185	107	38	197	94	46	48	1.226666667	.	.	.	0	0	0	0	0	0	0	0	0	0.18	0
EGR52618.1	-1.6139498	-4.310945	-0.500945	.	.	.	.	.	0	.	0	.	0	.	0	0.365	0	0	0.25	0	0	44407.12	417	0	6.5106	4	126	232	144	29	236	115	59	56	1.108910891	.	.	.	0	0	0	0	0	0	0	0	0	0	0
EGR49565.1	-1.6144798	0.3759755	-0.5180245	.	.	.	.	.	0	.	0	.	0	.	0.734	0.415	0	0	0.14	0	0	18431.85	168	-7	4.5912	1	51	89	52	18	95	43	19	24	0.906976744	.	.	.	0	0	0	0	0	0	0	0	0	0	0
EGR44677.1	-1.6147947	-6.1433695	-0.5153695	.	.	.	.	.	0	.	0	.	0	.	0	0.062	0	0	0.01	0	0	50148.9	453	-4.5	5.7891	12	142	238	132	50	250	99	50	49	1.010638298	.	.	.	0	0	0	0	0	0	0	0	0	0	0
EGR48187.1	-1.6151718	3.6672335	-0.5687665	.	.	.	.	.	0	.	0	.	0	.	0.947	0.759	0	0	0.5	0	0	14685.35	139	13.5	11.0464	1	44	79	45	8	88	32	23	9	0.790697674	.	.	.	0	0	0	0	0	0	0	0	0.09	0.09	0
EGR45493.1	-1.61683	-3.7910625	-0.5450625	.	.	.	.	.	0	.	0	.	0	.	0.242	0.217	0	0	0.06	0	0	27210.3	253	-2.5	5.6879	0	89	149	67	23	127	66	33	33	0.692307692	.	.	.	0	0	0	0	0	0	0	0	0.09	0.09	0
EGR46511.1	-1.6172525	3.067441	-0.418559	.	.	.	.	.	0	.	0	.	0	.	0.797	0.784	0	0	0.08	0	0	22397.39	202	0.5	6.6378	3	60	106	56	26	116	53	28	25	0.836363636	.	.	.	0	0	0	0	0	0	0	0	0	0	0
EGR46348.1	-1.6187776	-1.01457	2.95143	.	.	.	.	.	0	.	0	.	0	.	0.155	0.184	1	1	0.59	0	0	8946.14	84	3	8.1315	4	38	55	27	6	44	18	11	7	0.684210526	.	.	.	0	1	0	0	0	1	0	0	0	0	0
EGR50146.1	-1.6194867	-5.2998075	-0.5038075	.	.	.	unaffected_pathogenicity,reduced_virulence	PHI:1162	0	.	0	.	0	.	0	0.034	0	0	0	0	0	31833.05	283	-17	4.5507	0	80	142	76	27	127	99	43	56	0.962962963	.	.	.	0	0	0	0	0	0	0	0	0	0	0
EGR49589.1	-1.6196816	-5.1590485	-0.6270485	.	.	.	unaffected_pathogenicity,reduced_virulence	PHI:2376,PHI:3290	0	.	0	.	0	.	0	0.078	0	0	0.2	0	0	49612.61	443	5	7.456	6	132	233	132	55	247	110	60	50	0.989130435	.	.	.	0	0	0	0	0	0	0	0	6.17	6.53	0
EGR50249.1	-1.6203918	-11.709709	-6.477709	.	.	.	.	.	0	.	0	.	0	.	0.014	0.114	0	1	0.48	0	1	10547.28	105	7	11.0574	0	49	62	45	10	75	9	8	1	0.631578947	.	.	.	0	1	0	0	0	1	3	4	40.26	73.17	0.95
EGR52013.1	-1.6207126	-2.819851	-0.521851	.	.	.	.	.	0	.	0	.	0	.	0.297	0.32	0	0	0.06	0	0	26795.55	244	-6	5.3117	1	84	135	69	33	122	67	33	34	0.75862069	.	.	.	0	0	0	0	0	0	0	0	0	0	0
EGR44658.1	-1.6216778	-3.494867	-0.500867	.	.	.	.	.	0	.	0	.	0	.	0.136	0.365	0	0	0.11	0	0	28862.88	259	-7.5	4.993	2	73	123	86	37	149	65	31	34	1.214285714	.	.	.	0	0	0	0	0	0	0	0	0.03	0.04	0
EGR51331.1	-1.6217638	-3.1396125	-0.5356125	.	.	.	.	.	0	.	0	.	0	.	0.118	0.448	0	0	0.39	0	0	28005.65	252	-5	4.9862	2	73	139	70	28	132	67	32	35	1.375	.	.	.	0	0	0	0	0	0	0	0	0	0.01	0
EGR52138.1	-1.6220351	-4.1921035	-0.5081035	.	.	.	.	.	0	.	0	.	0	.	0.171	0.215	0	0	0.24	0	0	11445.92	101	-5	4.5502	1	27	51	32	8	49	32	14	18	1.222222222	.	.	.	0	0	0	0	0	0	0	0	0.02	0.02	0
EGR46152.1	-1.6220351	1.470637	-0.497363	.	.	.	.	.	0	.	0	.	0	.	0.93	0.398	0	0	0.22	0	0	10870.43	96	14	11.9217	1	31	48	25	12	46	30	23	7	0.782608696	.	.	.	0	0	0	0	0	0	0	0	0	0	0
EGR49098.1	-1.625131	-3.977968	-0.503968	.	.	.	.	.	0	.	0	.	0	.	0.003	0.418	0	0	0.16	0	0	39283.69	354	6.5	7.923	7	105	189	100	43	203	97	54	43	0.95505618	.	.	.	0	0	0	0	0	0	0	0	0	0.01	0
EGR51089.1	-1.6251323	-2.982606	2.873394	.	.	.	.	.	0	.	0	.	0	.	0.001	0.023	1	1	0.56	0	0	16606.24	165	10.5	12.0208	0	92	111	52	13	84	28	20	8	0.403508772	.	.	.	0	1	0	0	0	1	0	0	0.19	0.2	0
EGR44157.1	-1.6260011	-3.699198	-0.651198	.	.	.	.	.	0	.	0	.	0	.	0.003	0.489	0	0	0.33	0	0	38453.38	342	6.5	8.1467	7	108	183	90	49	184	72	41	31	1.353846154	.	.	.	0	0	0	0	0	0	0	0	0.54	8.04	0
EGR45604.1	-1.6267152	-0.788844	5.031156	.	.	.	.	.	0	.	0	.	0	.	0	0.03	1	1	0.03	0	0	60296.03	522	8.5	7.1572	5	118	256	130	82	274	165	93	72	0.963636364	1	0	0	1	0	0	1	1	1	0	0	8.45	8.59	0
EGR44429.1	-1.6268337	-1.3008045	-0.5108045	.	.	.	unaffected_pathogenicity,reduced_virulence,loss_of_pathogenicity	PHI:9180,PHI:2145,PHI:7520,PHI:7787,PHI:7788,PHI:3914	0	.	0	.	0	.	0	0.035	0	0	0.26	0	0	53613.37	498	-1	6.2639	8	178	275	159	43	283	110	56	54	0.768595041	.	.	.	0	0	0	0	0	0	0	0	0	0.01	0
EGR52310.1	-1.62696	1.7367765	-0.5312235	.	.	.	.	.	0	.	0	.	0	.	0.706	0.672	0	0	0.78	0	0	7234	67	-2	4.3548	0	24	42	21	8	39	10	4	6	0.80952381	.	.	.	0	0	0	0	0	0	0	0	0.01	0.01	0
EGR47900.1	-1.6270416	-4.4911005	-0.5071005	.	.	.	.	.	0	.	0	.	0	.	0.099	0.237	0	0	0.12	0	0	31476.56	288	-6.5	5.2243	5	93	154	95	25	149	84	41	43	0.913793103	.	.	.	0	0	0	0	0	0	0	0	0	0.21	0
EGR46060.1	-1.6271517	-6.1848945	-0.5268945	.	.	.	.	.	0	.	0	.	0	.	0.026	0.031	0	0	0.24	0	0	33275.07	310	15.5	10.9765	2	97	191	78	13	171	66	42	24	0.327102804	.	.	.	0	0	0	0	0	0	0	0	0	0	0
EGR44828.1	-1.6275488	3.847433	-0.064567	.	.	.	.	.	0	.	0	.	0	.	0.929	0.723	0	0	0.59	0	0	7177.2	64	7.5	10.0588	3	24	35	16	9	34	13	11	2	1.076923077	.	.	.	0	0	0	0	0	0	0	0	0.01	0.01	0
EGR49921.1	-1.6293098	-6.330302	-0.504302	.	.	.	.	.	0	.	0	.	0	.	0	0.029	0	0	0.05	0	0	57921.06	513	0.5	6.5681	1	132	236	148	65	269	152	80	72	1.287128713	.	.	.	0	0	0	0	0	0	0	0	0	0.03	0
EGR52152.1	-1.6293098	-6.0601005	-0.5101005	.	.	.	.	.	0	.	0	.	0	.	0	0.075	0	0	0.09	0	0	40764.17	360	-24	4.4879	1	78	169	113	36	177	119	51	68	1.350877193	.	.	.	0	0	0	0	0	0	0	0	0	0	0
EGR52745.1	-1.6293098	-6.452241	-0.506241	.	.	.	.	.	0	.	0	.	0	.	0	0.009	0	0	0.31	0	0	44022.91	391	48	10.7999	2	113	192	106	48	190	133	95	38	1.324675325	.	.	.	0	0	0	0	0	0	0	0	0.01	1.39	0
EGR49873.1	-1.6293098	-5.644866	-0.508866	.	.	.	.	.	0	.	0	.	0	.	0.048	0.096	0	0	0.04	0	0	22081.65	191	18.5	11.0624	1	41	78	61	15	93	75	48	27	1.147058824	.	.	.	0	0	0	0	0	0	0	0	0	0	0
EGR51581.1	-1.6293098	-5.6998775	-0.5038775	.	.	.	.	.	0	.	0	.	0	.	0.001	0.133	0	0	0.34	0	0	20717.29	184	32	12.2494	0	51	90	58	18	93	61	48	13	1.179487179	.	.	.	0	0	0	0	0	0	0	0	0	0.01	0
EGR44865.1	-1.6296766	3.955684	-0.502316	.	.	.	.	.	0	.	0	.	0	.	0.919	0.824	0	0	0.08	0	0	23629.86	209	8	8.5759	9	65	107	44	20	102	58	34	24	0.975609756	.	.	.	0	0	0	0	0	0	0	0	0	0.01	0
EGR51076.1	-1.629678	-6.452303	-0.506303	.	.	.	.	.	0	.	0	.	0	.	0	0.009	0	0	0	0	0	170545.75	1525	8	6.9067	7	422	749	420	130	749	432	229	203	0.976821192	.	.	.	0	0	0	0	0	0	0	0	0	0	0
EGR52998.1	-1.6303651	-5.464969	-0.508969	.	.	.	.	.	0	.	0	.	0	.	0	0.174	0	0	0.28	0	0	42581.81	389	2.5	6.9515	6	130	225	107	44	205	95	51	44	0.852272727	.	.	.	0	0	0	0	0	0	0	0	0	0.08	0
EGR48892.1	-1.6303651	-6.103052	-0.529052	.	.	.	lethal,loss_of_pathogenicity	PHI:2543	0	.	0	.	0	.	0	0.071	0	0	0.05	0	0	77705.47	721	-39	4.408	9	248	414	230	65	378	192	81	111	0.85	.	.	.	0	0	0	0	0	0	0	0	0.02	0.05	0
EGR49994.1	-1.6303651	-6.4540035	-0.5140035	.	.	.	.	.	0	.	0	.	0	.	0	0.01	0	0	0.17	0	0	60819.18	567	-23.5	4.6172	2	189	325	195	44	298	158	70	88	0.859259259	.	.	.	0	0	0	0	0	0	0	0	0	0	0
EGR49269.1	-1.6303651	-6.45005	-0.51605	.	.	.	.	.	0	.	0	.	0	.	0	0.011	0	0	0.15	0	0	75724.72	708	-33.5	4.51	1	247	430	190	58	371	183	79	104	0.411483254	.	.	.	0	0	0	0	0	0	0	0	0	0	0
EGR48833.1	-1.6303651	-6.465854	-0.537854	.	.	.	.	.	0	.	0	.	0	.	0	0.012	0	0	0.06	0	0	83389.08	764	-2	6.3654	4	275	446	177	72	362	187	98	89	0.530612245	.	.	.	0	0	0	0	0	0	0	0	0	0	0
EGR49789.1	-1.6303651	-6.3218585	-0.5198585	.	.	.	.	.	0	.	0	.	0	.	0.019	0.014	0	0	0.12	0	0	274188.37	2565	-11	6.2773	1	894	1526	571	187	1218	589	308	281	0.419703104	.	.	.	0	0	0	0	0	0	0	0	0	0	0
EGR50258.1	-1.6303651	-6.467423	-0.533423	.	.	.	.	.	0	.	0	.	0	.	0	0.011	0	0	0.19	0	0	122313.16	1133	2	6.6601	10	395	681	316	80	584	271	142	129	0.549828179	.	.	.	0	0	0	0	0	0	0	0	0	0.01	0
EGR50744.1	-1.6303651	-6.485951	-0.539951	.	.	.	.	.	0	.	0	.	0	.	0	0.009	0	0	0.16	0	0	76210.79	702	8	7.1782	11	244	414	189	70	373	141	80	61	0.658959538	.	.	.	0	0	0	0	0	0	0	0	0	0.01	0
EGR51460.1	-1.6303651	-6.344722	-0.536722	.	.	.	.	.	0	.	0	.	0	.	0	0.032	0	0	0.1	0	0	65367.58	615	8	8.8326	1	236	374	127	34	294	146	80	66	0.469879518	.	.	.	0	0	0	0	0	0	0	0	0	0	0
EGR44391.1	-1.6303651	-6.329232	-0.527232	.	.	.	.	.	0	.	0	.	0	.	0	0.033	0	0	0.1	0	0	47115.19	440	-1.5	6.3215	1	150	251	155	33	233	109	57	52	0.723809524	.	.	.	0	0	0	0	0	0	0	0	0	5.37	0
EGR52289.1	-1.6303651	-5.25815	-0.52215	.	.	.	unaffected_pathogenicity,reduced_virulence	PHI:7273	0	.	0	.	0	.	0	0.044	0	0	0.02	0	0	84428.51	772	5	7.0039	4	255	438	167	69	368	188	101	87	0.811827957	.	.	.	0	0	0	0	0	0	0	0	0	0	0
EGR44578.1	-1.6303651	-6.110551	-0.524551	.	.	.	.	.	0	.	0	.	0	.	0	0.069	0	0	0.22	0	0	66147.07	615	15.5	9.5436	1	225	360	142	56	305	131	78	53	0.612121212	.	.	.	0	0	0	0	0	0	0	0	0	0.11	0
EGR47751.1	-1.6303651	-6.34345	-0.53545	.	.	.	.	.	0	.	0	.	0	.	0	0.032	0	0	0.24	0	0	68901.85	635	22.5	10.0404	2	221	363	138	52	324	119	74	45	0.510752688	.	.	.	0	0	0	0	0	0	0	0	0	0	0
EGR48550.1	-1.6303651	-6.2163	-0.5163	.	.	.	.	.	0	.	0	.	0	.	0	0.05	0	0	0.23	0	0	67483.09	610	7.5	7.1846	6	198	350	113	66	305	126	72	54	0.532467532	.	.	.	0	0	0	0	0	0	0	0	0	0	0
EGR48056.1	-1.6303651	-6.375655	-0.537655	.	.	.	.	.	0	.	0	.	0	.	0	0.027	0	0	0.03	0	0	125851.41	1162	2	6.6165	6	408	659	305	113	609	290	154	136	0.592592593	.	.	.	0	0	0	0	0	0	0	0	0	0.04	0
EGR51649.1	-1.6303651	-6.483403	-0.537403	.	.	.	.	.	0	.	0	.	0	.	0	0.009	0	0	0.11	0	0	85508.49	787	18	9.9404	2	274	450	197	50	395	187	105	82	0.532663317	.	.	.	0	0	0	0	0	0	0	0	0	0.76	0
EGR50781.1	-1.6303651	-6.4521505	-0.5181505	.	.	.	.	.	0	.	0	.	0	.	0	0.011	0	0	0.09	0	0	91392.04	849	-7	6.0143	4	292	480	255	66	443	203	104	99	0.591836735	.	.	.	0	0	0	0	0	0	0	0	0	0.02	0
EGR47921.1	-1.6303651	-5.4982745	-0.5522745	.	.	.	reduced_virulence	PHI:6111,PHI:4182,PHI:4677	0	.	0	.	0	.	0	0.009	0	0	0.22	0	0	109726.53	1011	14	8.1217	18	368	603	282	73	502	250	136	114	0.75	.	.	.	0	0	0	0	0	0	0	0	0.17	0.57	0
EGR52559.1	-1.6303651	-6.442157	-0.526157	.	.	.	.	.	0	.	0	.	0	.	0	0.014	0	0	0.26	0	0	50536.89	474	2.5	6.8291	2	177	286	150	38	247	113	61	52	0.627272727	.	.	.	0	0	0	0	0	0	0	0	0	0.06	0
EGR49164.1	-1.6304523	-2.1983095	-0.5483095	.	.	.	.	.	0	.	0	.	0	.	0.279	0.446	0	0	0.3	0	0	9897.3	91	5	9.7489	2	30	49	29	6	48	18	12	6	0.458333333	.	.	.	0	0	0	0	0	0	0	0	0.06	0.06	0
EGR47641.1	-1.630928	-10.1039865	-0.4999865	.	.	.	unaffected_pathogenicity,lethal,reduced_virulence	PHI:9264,PHI:2589	0	.	0	.	0	.	0	0.066	0	0	0.04	0	0	42262.53	376	-7	5.091	3	97	180	117	42	210	104	50	54	1.186666667	.	.	.	0	0	0	0	0	0	0	0	1.17	1.18	0
EGR50297.1	-1.6332064	-3.4274325	-0.5034325	.	.	.	unaffected_pathogenicity,reduced_virulence	PHI:8652	0	.	0	.	0	.	0.144	0.202	0	0	0.09	0	0	25241	224	-5.5	5.2207	1	55	94	81	23	126	72	35	37	1.137254902	.	.	.	0	0	0	0	0	0	0	0	0.04	0.05	0
EGR45685.1	-1.6340479	-6.4437045	-0.5097045	.	.	.	.	.	0	.	0	.	0	.	0	0.011	0	0	0.1	0	0	63477.3	586	-1	6.3904	10	182	322	190	59	344	138	72	66	0.822368421	.	.	.	0	0	0	0	0	0	0	0	0.01	0.74	0
EGR51848.1	-1.6351165	-6.4461965	-0.5121965	.	.	.	.	.	0	.	0	.	0	.	0	0.011	0	0	0.01	0	0	58142.47	516	-8.5	5.4151	5	131	245	168	48	277	156	77	79	0.905660377	.	.	.	0	0	0	0	0	0	0	0	0.02	0.02	0
EGR49469.1	-1.6351165	-4.078345	-0.490345	.	.	.	.	.	0	.	0	.	0	.	0.027	0.375	0	0	0.02	0	0	35102.93	318	-3	6.1851	4	92	153	103	38	173	89	47	42	1.072463768	.	.	.	0	0	0	0	0	0	0	0	0.01	0.01	0
EGR48281.1	-1.6356895	-5.246352	-0.464352	.	.	.	.	.	0	.	0	.	0	.	0.032	0.171	0	0	0.39	0	0	27634.34	255	-11.5	4.4792	3	76	142	80	29	149	60	26	34	0.965517241	.	.	.	0	0	0	0	0	0	0	0	0	0.02	0
EGR44942.1	-1.6356895	-6.275162	-0.491162	.	.	.	.	.	0	.	0	.	0	.	0	0.036	0	0	0.25	0	0	33948.22	301	-15	4.3999	2	74	159	88	39	169	70	29	41	0.914285714	.	.	.	0	0	0	0	0	0	0	0	0	0	0
EGR51204.1	-1.6367807	1.7335215	-0.7264785	.	.	.	.	.	0	.	0	.	0	.	0.877	0.533	0	0	0.45	0	0	18387.16	172	7	10.3727	0	59	95	55	12	98	32	20	12	0.709090909	.	.	.	0	0	0	0	0	0	0	0	4.46	5.8	0
EGR52415.1	-1.637346	-10.3208	-0.5068	.	.	.	unaffected_pathogenicity,lethal,reduced_virulence	PHI:1395,PHI:1425,PHI:2133,PHI:1394,PHI:1512,PHI:1513,PHI:4909,PHI:1514	0	.	0	.	0	.	0	0.031	0	0	0.03	0	0	113305.69	1012	-1	6.45	27	330	544	241	109	484	272	143	129	0.989473684	.	.	.	0	0	0	0	0	0	0	0	0	0	0
EGR52598.1	-1.6378503	-4.865484	-0.615484	.	.	.	reduced_virulence	PHI:7067	0	.	0	.	0	.	0	0.125	0	0	0.25	0	0	44454.09	417	5.5	7.1057	3	144	231	151	30	230	98	56	42	0.626262626	.	.	.	0	0	0	0	0	0	0	0	0	0.06	0
EGR49696.1	-1.6391232	-0.744029	-0.524029	.	.	.	unaffected_pathogenicity,loss_of_pathogenicity,reduced_virulence	PHI:3914,PHI:9180,PHI:2145,PHI:7520,PHI:7788,PHI:7787	0	.	0	.	0	.	0	0.13	0	0	0.04	0	0	48501.29	444	-3.5	5.7145	6	139	233	145	47	258	100	50	50	1	.	.	.	0	0	0	0	0	0	0	0	0	0.05	0
EGR49415.1	-1.6407882	-1.776882	-0.696882	.	.	.	.	.	0	.	0	.	0	.	0.343	0.477	0	0	0.14	0	0	34336.48	325	1.5	6.7658	4	107	183	113	21	197	82	44	38	0.566666667	.	.	.	0	0	0	0	0	0	0	0	4.18	4.19	0
EGR50110.1	-1.6418525	-2.5813965	-0.5033965	.	.	.	unaffected_pathogenicity,reduced_virulence	PHI:3947,PHI:9444	0	.	0	.	0	.	0.026	0.461	0	0	0.2	0	0	36291.45	331	0.5	6.617	1	92	172	112	32	183	82	43	39	1.144736842	.	.	.	0	0	0	0	0	0	0	0	0.02	0.02	0
EGR49225.1	-1.64245	6.0214605	2.6374605	.	.	.	.	.	0	.	0	.	0	.	0.956	0.608	1	1	0.01	0	0	15612.88	140	8.5	10.271	1	44	64	41	13	74	41	25	16	0.945945946	.	.	.	1	1	0	0	0	1	0	0	0.18	0.18	0
EGR51652.1	-1.6479588	-5.960986	-0.524986	.	.	.	.	.	0	.	0	.	0	.	0.001	0.093	0	0	0.07	0	0	38168	350	8	9.1901	1	122	197	90	39	185	91	52	39	0.597826087	.	.	.	0	0	0	0	0	0	0	0	0	0.01	0
EGR47799.1	-1.6487616	3.4569965	-0.6050035	.	.	.	.	.	0	.	0	.	0	.	0.999	0.678	0	0	0.38	0	0	18201.73	169	5	8.9888	1	61	91	65	16	97	42	25	17	0.617021277	.	.	.	0	0	0	0	0	0	0	0	0	0	0
EGR46124.1	-1.649181	-2.4368045	-6.9248045	.	.	.	.	.	0	.	0	.	0	.	0.922	0.826	0	0	0.47	0	1	23699.3	219	3.5	9.1185	1	77	120	81	24	128	46	25	21	1.132075472	.	.	.	0	0	0	0	0	0	2	2	19.25	45.81	0
EGR48078.1	-1.6493133	9.872624	-0.509376	.	.	.	unaffected_pathogenicity,reduced_virulence	PHI:7181,PHI:2477,PHI:7143,PHI:7734,PHI:7735,PHI:7633,PHI:213,PHI:249,PHI:6206,PHI:6199,PHI:277	0	.	1	PF00160	0	.	0.986	0.911	0	0	0.17	0	0	17964.57	166	2.5	7.3847	2	52	90	46	18	94	41	23	18	0.954545455	.	.	.	0	0	0	0	0	0	0	0	0	0	0
EGR46225.1	-1.6497664	-1.8788855	-0.5588855	.	.	.	.	.	0	.	0	.	0	.	0.682	0.098	0	0	0.15	0	0	13675.1	127	-8.5	4.3196	0	46	70	46	9	70	38	15	23	0.461538462	.	.	.	0	0	0	0	0	0	0	0	0.01	0.05	0
EGR46143.1	-1.6501362	-2.982344	-0.550344	.	.	.	reduced_virulence	PHI:469	0	.	0	.	0	.	0.017	0.411	0	0	0.17	0	0	38437.02	361	3.5	6.9591	6	125	208	122	30	209	86	48	38	0.545454545	.	.	.	0	0	0	0	0	0	0	0	0	0.05	0
EGR44462.1	-1.6501362	-4.3931535	-0.5471535	.	.	.	.	.	0	.	0	.	0	.	0.088	0.271	0	0	0.26	0	0	34741.38	322	-5	5.386	1	105	187	109	29	180	79	39	40	0.592592593	.	.	.	0	0	0	0	0	0	0	0	0	0.03	0
EGR51474.1	-1.6501558	-3.9603585	-0.4963585	.	.	.	reduced_virulence	PHI:9038	0	.	0	.	0	.	0	0.256	0	0	0.41	0	0	44449.42	398	-1	6.3426	4	118	207	125	54	221	94	49	45	1.144736842	.	.	.	0	0	0	0	0	0	0	0	0	0.03	0
EGR45729.1	-1.6521089	-6.376038	-0.514038	.	.	.	.	.	0	.	0	.	0	.	0	0.023	0	0	0.07	0	0	51375.43	467	-5.5	5.7511	10	139	257	152	46	268	117	59	58	0.688679245	.	.	.	0	0	0	0	0	0	0	0	0.88	1.47	0
EGR49655.1	-1.6521089	-5.7745845	-0.8405845	.	.	.	unaffected_pathogenicity,reduced_virulence	PHI:7841,PHI:2834	0	.	0	.	0	.	0	0.011	0	0	0	0	0	67013.59	610	-1	6.3553	13	186	325	183	57	340	152	78	74	1.022900763	.	.	.	0	0	0	0	0	0	0	0	0.09	0.1	0
EGR45873.1	-1.6525234	-6.4311525	-0.5091525	.	.	.	.	.	0	.	0	.	0	.	0	0.013	0	0	0.35	0	0	72025.69	660	24	9.2909	14	229	373	179	66	364	154	93	61	0.625	.	.	.	0	0	0	0	0	0	0	0	0	0.84	0
EGR50879.1	-1.6530137	-1.6995825	2.3524175	.	.	.	unaffected_pathogenicity,reduced_virulence	PHI:4196,PHI:729,PHI:718,PHI:730,PHI:724	0	.	0	.	0	.	0	0.158	1	1	0.11	0	0	45666.48	431	1	6.6123	8	171	247	143	41	252	102	55	47	0.504	.	.	.	0	0	0	0	0	1	0	0	0.8	1.24	0
EGR47061.1	-1.6530137	-5.3941015	-0.6101015	.	.	.	reduced_virulence	PHI:6223	0	.	0	.	0	.	0	0.036	0	0	0.06	0	0	45132.9	417	6	7.8368	9	146	235	113	39	232	100	55	45	0.512605042	.	.	.	0	0	0	0	0	0	0	0	0.02	0.04	0
EGR45037.1	-1.6536676	-6.4600665	-0.5140665	.	.	.	.	.	0	.	0	.	0	.	0	0.009	0	0	0.13	0	0	65877.4	587	-11	5.1139	15	176	308	158	75	317	145	70	75	1.169811321	.	.	.	0	0	0	0	0	0	0	0	0	0.01	0
EGR49665.1	-1.6564951	1.689648	-0.676352	.	.	.	loss_of_pathogenicity,reduced_virulence	PHI:2322,PHI:7979,PHI:9517,PHI:2832,PHI:509	0	.	0	.	0	.	0.072	0.489	0	0	0.22	0	0	29788.27	276	4	8.7229	3	96	151	90	25	163	63	34	29	0.808219178	.	.	.	0	0	0	0	0	0	0	0	0.02	0.57	0
EGR51596.1	-1.6576146	-10.6158135	-5.2338135	.	.	.	.	.	0	.	0	.	0	.	0	0.103	0	1	0.46	0	1	73949.85	692	10.5	8.9718	4	239	426	175	61	399	125	70	55	0.521327014	1	0	1	1	1	1	1	0	1	3	4	24.23	92.35	0.913043478
EGR51487.1	-1.6576976	-4.858679	-0.514679	.	.	.	.	.	0	.	0	.	0	.	0	0.276	0	0	0.23	0	0	39621.58	363	3.5	6.9676	4	124	208	106	46	195	90	50	40	0.833333333	.	.	.	0	0	0	0	0	0	0	0	0	0	0
EGR49955.1	-1.6578579	-3.6030615	-0.5730615	.	.	.	.	.	0	.	0	.	0	.	0.367	0.128	0	0	0	0	0	28472.46	261	-6	4.9053	4	85	145	87	22	152	66	31	35	0.528571429	.	.	.	0	0	0	0	0	0	0	0	0	0.01	0
EGR44772.1	-1.658165	-6.2836455	-0.3376455	.	.	.	.	.	0	.	0	.	0	GH2	0	0.009	0	0	0.42	0	0	101785.17	902	-14.5	5.4549	6	257	489	238	139	484	195	97	98	1.279069767	.	.	.	0	0	0	0	0	0	0	0	0	0.08	0
EGR51296.1	-1.659162	-6.2806525	-0.5146525	.	.	.	.	.	0	.	0	.	0	.	0	0.039	0	0	0.09	0	0	57169.51	525	-2.5	6.1999	2	178	290	155	42	256	130	67	63	0.827586207	.	.	.	0	0	0	0	0	0	0	0	0	0.05	0
EGR52791.1	-1.6600014	-5.857764	-0.511764	.	.	.	.	.	0	.	0	.	0	.	0	0.109	0	0	0.21	0	0	47760.67	443	4.5	7.05	2	142	246	157	32	244	106	59	47	0.772277228	.	.	.	0	0	0	0	0	0	0	0	0.01	0.14	0
EGR44171.1	-1.6602143	-6.2222285	-0.5402285	.	.	.	.	.	0	.	0	.	0	.	0	0.053	0	0	0.11	0	0	25168.09	229	-20.5	4.1242	0	67	123	81	19	121	72	26	46	0.886792453	.	.	.	0	0	0	0	0	0	0	0	0	0	0
EGR51446.1	-1.6612401	5.7385785	-0.2774215	.	.	.	unaffected_pathogenicity,reduced_virulence	PHI:4582	0	.	0	.	0	.	0.999	0.837	0	0	0.21	0	0	15888.68	143	1	6.7341	6	49	80	26	21	72	44	24	20	0.96969697	.	.	.	0	0	0	0	0	0	0	0	0	0	0
EGR46910.1	-1.6619421	1.089886	0.099886	.	.	.	.	.	0	.	0	.	0	.	0.596	0.569	0	0	0.21	0	0	10563.74	93	-3	4.7922	0	26	45	23	15	50	28	13	15	1.210526316	.	.	.	0	0	0	0	0	0	0	0	1.06	1.06	0
EGR48182.1	-1.6625245	1.314531	-0.715469	.	.	.	unaffected_pathogenicity,increased_virulence_(hypervirulence),reduced_virulence	PHI:7707,PHI:9041	0	.	0	.	0	.	0.019	0.486	0	0	0.3	0	0	35058.8	323	3	7.3985	3	107	172	102	31	177	70	38	32	0.921052632	.	.	.	0	0	0	0	0	0	0	0	1.33	1.34	0
EGR46691.1	-1.6625528	-5.33165	-0.50565	.	.	.	reduced_virulence	PHI:1647,PHI:675	0	.	0	.	0	.	0	0.029	0	0	0	0	0	140515.54	1244	36	9.4602	13	341	617	306	131	617	335	192	143	1.030769231	.	.	.	0	0	0	0	0	0	0	0	0	0	0
EGR49477.1	-1.6633205	0.0358295	-0.5461705	.	.	.	unaffected_pathogenicity,lethal,increased_virulence_(hypervirulence),loss_of_pathogenicity,reduced_virulence	PHI:59,PHI:7696,PHI:8929,PHI:4077,PHI:7485,PHI:3866,PHI:5271,PHI:2837,PHI:2844,PHI:6956,PHI:5272,PHI:3301,PHI:5440,PHI:9460,PHI:2312,PHI:2802,PHI:685,PHI:2022,PHI:784,PHI:2269	0	.	0	.	0	.	0.476	0.621	0	0	0.44	0	0	30563.73	288	0.5	6.7136	3	107	173	99	29	170	56	29	27	1	.	.	.	0	0	0	0	0	0	0	0	3.54	3.9	0
EGR49011.1	-1.6637304	-1.299351	-0.435351	.	.	.	.	.	0	.	0	.	0	.	0.254	0.602	0	0	0.15	0	0	39705.01	353	-6	5.4454	25	111	186	94	37	187	103	51	52	1.123076923	.	.	.	0	0	0	0	0	0	0	0	0	0	0
EGR50172.1	-1.6637304	-2.984343	-0.506343	.	.	.	.	.	0	.	0	.	0	.	0.04	0.547	0	0	0.38	0	0	34173.6	308	3.5	7.0655	3	98	171	91	36	155	83	46	37	1.166666667	.	.	.	0	0	0	0	0	0	0	0	0	0.06	0
EGR49198.1	-1.6637304	-5.0512015	-0.5032015	.	.	.	.	.	0	.	0	.	0	.	0	0.242	0	0	0.12	0	0	39964.08	362	-1	6.3064	6	104	198	106	30	185	99	51	48	1.025316456	.	.	.	0	0	0	0	0	0	0	0	0	0.01	0
EGR50293.1	-1.6637304	-4.4958025	-0.4998025	.	.	.	.	.	0	.	0	.	0	.	0.033	0.301	0	0	0.2	0	0	33912.07	305	-0.5	6.4469	2	92	160	83	38	159	91	49	42	0.742857143	.	.	.	0	0	0	0	0	0	0	0	0	0	0
EGR44356.1	-1.6638169	1.9936375	-0.5383625	.	.	.	unaffected_pathogenicity,lethal,increased_virulence_(hypervirulence),loss_of_pathogenicity,reduced_virulence	PHI:59,PHI:7696,PHI:8929,PHI:4077,PHI:7485,PHI:5271,PHI:2837,PHI:2844,PHI:6956,PHI:5272,PHI:3301,PHI:6957,PHI:685,PHI:5440,PHI:9460,PHI:2802,PHI:2312,PHI:2022,PHI:784,PHI:7511,PHI:2269,PHI:8927	0	.	0	.	0	.	0.784	0.638	0	0	0.66	0	0	26384.23	254	3	7.471	1	98	154	97	21	153	46	26	20	0.810810811	.	.	.	0	0	0	0	0	0	0	0	4.74	12.53	0
EGR47741.1	-1.6638169	2.0518685	-0.5281315	.	.	.	.	.	0	.	0	.	0	.	0.875	0.555	0	0	0.46	0	0	21105.95	204	-1	6.2192	1	80	118	73	15	118	40	21	19	0.684210526	.	.	.	0	0	0	0	0	0	0	0	0	0.18	0
EGR46878.1	-1.6638169	2.2177545	-0.5242455	.	.	.	.	.	0	.	0	.	0	.	0.981	0.476	0	0	0.56	0	0	23068.41	221	-1.5	5.6767	2	76	138	84	14	136	42	21	21	0.571428571	.	.	.	0	0	0	0	0	0	0	0	0	0.04	0
EGR47467.1	-1.6638169	-3.5921	-0.5261	.	.	.	.	.	0	.	0	.	0	.	0	0.489	0	0	0.43	0	0	39144.02	371	-6	4.8838	0	134	224	97	23	212	64	30	34	0.52	.	.	.	0	0	0	0	0	0	0	0	0	0.08	0
EGR50143.1	-1.6638181	3.2079455	-0.2840545	.	.	.	.	.	0	.	0	.	0	.	0.92	0.662	0	0	0.58	0	0	10074.45	93	10.5	11.1276	2	34	60	25	8	43	23	18	5	0.904761905	.	.	.	0	0	0	0	0	0	0	0	0	0	0
EGR46921.1	-1.6660812	2.517784	-0.506216	.	.	.	.	.	0	.	0	.	0	.	0.812	0.692	0	0	0.16	0	0	23358.36	203	1.5	6.9684	2	52	98	59	31	110	58	31	27	1.394736842	.	.	.	0	0	0	0	0	0	0	0	0.01	0.01	0
EGR47437.1	-1.6661876	-4.1568025	-0.5148025	.	.	.	.	.	0	.	0	.	0	.	0.054	0.339	0	0	0.46	0	0	34513.28	332	-1.5	6.2254	7	136	197	117	29	202	69	36	33	0.52	.	.	.	0	0	0	0	0	0	0	0	0.02	0.93	0
EGR48611.1	-1.6662532	-3.2121	2.7279	.	.	.	.	.	0	.	0	.	0	.	0	0.01	1	1	0	0	0	222585.77	2001	-30.5	5.442	17	588	993	610	191	1031	534	264	270	0.958224543	.	.	.	1	0	0	0	0	0	0	0	0.04	0.04	0
EGR48120.1	-1.6678772	-6.34015	-0.52615	.	.	.	.	.	0	.	0	.	0	.	0	0.031	0	0	0.03	0	0	40619.4	370	-21	4.3979	0	109	212	74	22	169	120	50	70	0.656565657	.	.	.	0	0	0	0	0	0	0	0	0	0	0
EGR44167.1	-1.6680186	-6.3326385	-1.0826385	.	.	.	.	.	0	.	0	.	0	.	0	0.125	0	0	0.48	0	0	6716.77	59	5	10.9794	0	21	31	18	8	34	9	7	2	1.083333333	.	.	.	0	0	0	0	0	0	0	0	1.72	1.72	0
EGR45071.1	-1.6682411	-2.225292	-0.461292	.	.	.	.	.	0	.	0	.	0	.	0.065	0.641	0	0	0.24	0	0	39913.18	366	7.5	7.7024	21	133	208	97	29	204	102	57	45	0.572916667	.	.	.	0	0	0	0	0	0	0	0	0.04	0.04	0
EGR48855.1	-1.6687423	-5.280717	-0.504717	.	.	.	.	.	0	.	0	.	0	.	0.018	0.186	0	0	0.23	0	0	22346.16	200	-13	4.3997	1	58	100	59	21	103	60	25	35	1.1	.	.	.	0	0	0	0	0	0	0	0	0	0	0
[truncated: 7,280 more rows]
[truncated: 18 more columns]
