# Supplementary material for: An automated and combinative method for the predictive ranking of candidate effector proteins of fungal plant pathogens
Source: Sci Rep. 2021 Oct 5;11:19731. doi: 10.1038/s41598-021-99363-0 (PMC8492765; doi:10.1038/s41598-021-99363-0)
Supplement: Supplementary file 2 — Supplementary Information 2. [file 41598_2021_99363_MOESM2_ESM.zip › Supp Data S2 - Raw Predector results tables for all the whole proteomes used for evaluation (listed in Supplementary Table S2)/unc_ree_1704.tsv]

name	effector_score	manual_effector_score	manual_secretion_score	phibase_effector	phibase_virulence	phibase_lethal	phibase_phenotypes	phibase_matches	effector_match	effector_matches	pfam_match	pfam_matches	dbcan_match	dbcan_matches	effectorp1	effectorp2	is_secreted	any_signal_peptide	apoplastp	single_transmembrane	multiple_transmembrane	molecular_weight	residue_number	charge	isoelectric_point	aa_c_number	aa_tiny_number	aa_small_number	aa_aliphatic_number	aa_aromatic_number	aa_nonpolar_number	aa_charged_number	aa_basic_number	aa_acidic_number	fykin_gap	localizer_nuclear	localizer_chloro	localizer_mito	signalp3_nn	signalp3_hmm	signalp4	signalp5	deepsig	phobius_sp	phobius_tmcount	tmhmm_tmcount	tmhmm_first_60	tmhmm_exp_aa	tmhmm_first_tm_sp_coverage
jgi|Uncre1|1707|URET_01859	2.9973166	4.564199	5.908199	.	.	.	.	.	0	.	0	.	0	.	0.076	0.7	1	1	0.16	0	0	31602	278	10	9.7179	0	91	142	74	41	140	69	41	28	1.01754386	0	0	0	1	1	1	1	1	1	0	0	0.03	0.06	0
jgi|Uncre1|3127|URET_03273	2.9236648	11.718	6	.	.	.	.	.	0	.	0	.	0	.	1	0.953	1	1	0.56	0	0	12316.86	113	1	7.3768	8	47	64	24	15	68	25	13	12	0.9	0	0	0	1	1	1	1	1	1	0	0	0.19	0.19	0
jgi|Uncre1|7596|URET_07730	2.8117802	11.27585	5.97785	.	.	.	.	.	0	.	0	.	0	.	0.995	0.888	1	1	0.83	0	0	17236.65	152	2.5	7.2372	8	48	81	35	27	87	27	16	11	1.433333333	0	0	0	1	1	1	1	1	1	0	0	2.39	2.42	0
jgi|Uncre1|2266|URET_02418	2.8042521	10.9539355	5.9919355	.	.	.	.	.	0	.	0	.	0	.	0.96	0.867	1	1	0.7	0	0	20435.08	190	6	8.6179	5	70	111	50	23	108	36	22	14	0.923076923	0	0	0	1	1	1	1	1	1	0	0	0.12	0.12	0
jgi|Uncre1|1078|URET_01230	2.7749877	10.146464	5.988464	.	.	.	.	.	0	.	0	.	0	.	0.873	0.82	1	1	0.89	0	0	16573.73	154	2	7.2628	4	56	96	42	19	85	30	17	13	1.057142857	0	0	0	1	1	1	1	1	1	0	0	0.72	0.72	0
jgi|Uncre1|7683|URET_07817	2.7701063	9.113314	5.987314	.	.	.	.	.	0	.	0	.	0	.	0.897	0.624	1	1	0.42	0	0	19784.39	178	4.5	9.2144	0	52	97	50	30	110	35	21	14	0.745098039	0	0	0	1	1	1	1	1	1	0	0	3.48	3.49	0
jgi|Uncre1|4541|URET_04687	2.722498	11.297599	5.999599	.	.	.	.	.	0	.	0	.	0	.	1	0.883	1	1	0.81	0	0	17329.7	157	9.5	9.1053	8	56	88	36	18	84	31	21	10	1.366666667	0	1	0	1	1	1	1	1	1	0	0	0.76	0.76	0
jgi|Uncre1|4626|URET_04763	2.7076495	15.0581665	4.9161665	.	.	.	reduced_virulence,unaffected_pathogenicity	PHI:7181,PHI:6206,PHI:7735,PHI:7143,PHI:6199,PHI:7734,PHI:213,PHI:2477,PHI:249,PHI:277,PHI:7633	0	.	1	PF00160	0	.	0.956	0.901	1	1	0.25	0	0	24594.09	222	8.5	9.904	0	67	109	53	31	122	61	36	25	1.269230769	0	0	0	1	1	1	1	1	1	0	1	18.17	18.18	1
jgi|Uncre1|26|URET_00178	2.689068	11.522286	5.996286	.	.	.	.	.	0	.	0	.	0	.	1	0.921	1	1	0.76	0	0	13403.62	128	6	8.8806	7	52	77	46	4	74	28	17	11	0.870967742	1	0	0	1	1	1	1	1	1	0	1	20.95	20.96	0.739130435
jgi|Uncre1|893|URET_01045	2.6883485	11.478	6	.	.	.	.	.	0	.	0	.	0	.	1	0.913	1	1	0.65	0	0	8505.09	78	8	10.3377	6	27	45	23	2	46	18	13	5	0.55	1	0	0	1	1	1	1	1	1	0	0	1.32	1.32	0
jgi|Uncre1|3684|URET_03830	2.6811702	11.4442985	5.9902985	.	.	.	.	.	0	.	0	.	0	.	1	0.909	1	1	0.9	0	0	13894.95	133	1	7.343	9	49	86	48	9	80	17	9	8	1.272727273	0	0	0	1	1	1	1	1	1	0	0	0.53	0.54	0
jgi|Uncre1|6928|URET_07062	2.659163	10.4300365	5.9780365	.	.	.	.	.	0	.	0	.	0	.	0.951	0.791	1	1	0.21	0	0	21235.15	194	0	6.4837	2	57	111	57	20	112	46	24	22	0.729166667	0	0	0	1	1	1	1	1	1	0	0	0.18	0.19	0
jgi|Uncre1|5125|URET_05262	2.5467734	10.8477995	5.9697995	.	.	.	.	.	0	.	0	.	0	.	0.957	0.856	1	1	0.45	0	0	13927.97	128	4	8.6278	5	50	73	38	11	72	24	14	10	1	0	0	0	1	1	1	1	1	1	0	0	0.3	0.3	0
jgi|Uncre1|748|URET_00900	2.5289938	8.3206815	5.5486815	.	.	.	.	.	0	.	0	.	0	.	0.855	0.607	1	1	0.13	0	0	20560.18	179	-1	6.1076	2	48	92	50	24	89	49	25	24	1.4	0	0	0	1	1	1	1	1	1	0	0	8.54	8.54	0
jgi|Uncre1|3955|URET_04101	2.5136092	10.1210375	5.4710375	.	.	.	.	.	0	.	0	.	0	.	0.97	0.805	1	1	0.85	0	0	15129.27	148	7.5	9.4446	6	61	101	42	6	89	26	17	9	0.553191489	0	1	0	1	1	1	1	1	1	0	0	0.16	0.26	0
jgi|Uncre1|7336|URET_07470	2.464622	11.328	6	.	.	.	.	.	0	.	0	.	0	.	0.988	0.9	1	1	0.78	0	0	5309.2	50	3.5	9.5009	2	18	29	15	3	28	8	6	2	1.25	0	0	0	1	1	1	1	1	1	0	1	13.48	13.48	0.833333333
jgi|Uncre1|99|URET_00251	2.4625545	11.346249	5.946249	.	.	.	.	.	0	.	0	.	0	.	0.998	0.902	1	1	0.38	0	0	14438.41	129	-2.5	5.1777	6	40	68	36	16	67	35	17	18	1.681818182	0	0	0	1	1	1	1	1	1	0	0	0.98	0.98	0
jgi|Uncre1|4624|URET_04761	2.4350498	16.6564	5.9984	.	.	.	.	.	0	.	1	PF05730	0	.	1	0.943	1	1	0.7	0	0	12735.83	121	3	7.7795	9	46	78	39	7	73	26	15	11	0.628571429	1	0	0	1	1	1	1	1	1	0	0	0.33	0.33	0
jgi|Uncre1|1305|URET_01457	2.4141486	14.5668245	5.9908245	.	.	.	reduced_virulence	PHI:256	0	.	1	PF11327	0	.	0.901	0.695	1	1	0.85	0	0	17422.25	166	-3	4.8433	3	66	105	40	9	86	32	15	17	0.6	0	0	0	1	1	1	1	1	1	0	0	6.26	6.26	0
jgi|Uncre1|718|URET_00870	2.3932571	10.9194895	5.9994895	.	.	.	.	.	0	.	0	.	0	.	0.999	0.821	1	1	0.71	0	0	18702.37	174	8	8.4896	10	70	103	39	16	96	38	24	14	0.813953488	0	0	0	1	1	1	1	1	1	0	0	0.01	0.02	0
jgi|Uncre1|5582|URET_05719	2.376842	10.823045	5.999045	.	.	.	.	.	0	.	0	.	0	.	0.984	0.82	1	1	0.35	0	0	23743.81	218	8	8.672	8	72	132	47	20	116	62	36	26	0.821428571	0	0	0	1	1	1	1	1	1	0	0	0.07	0.07	0
jgi|Uncre1|3774|URET_03920	2.3749115	9.959321	5.999321	.	.	.	.	.	0	.	0	.	0	.	0.943	0.717	1	1	0.47	0	0	18805.36	170	14	11.0306	0	54	93	40	12	76	44	30	14	1.25	1	0	0	1	1	1	1	1	1	0	0	15.11	15.11	0
jgi|Uncre1|4800|URET_04937	2.3427234	9.9219475	5.9979475	.	.	.	.	.	0	.	0	.	0	.	0.914	0.74	1	1	0.26	0	0	14971.96	135	1	6.7397	4	42	71	38	16	73	32	18	14	0.892857143	0	0	0	1	1	1	1	1	1	0	0	1.26	1.26	0
jgi|Uncre1|6428|URET_06562	2.3425965	9.2509995	5.9989995	.	.	.	.	.	0	.	0	.	0	.	0.827	0.715	1	1	0.59	0	0	22411.9	207	17	10.4488	9	67	126	47	20	118	38	28	10	1	1	0	0	1	1	1	1	1	1	0	0	3.79	3.8	0
jgi|Uncre1|1103|URET_01255	2.3425965	3.4094345	5.7974345	.	.	.	.	.	0	.	0	.	0	.	0.001	0.601	1	1	0.6	0	0	38571.32	360	3.5	7.5933	7	134	208	115	38	203	70	38	32	0.870967742	1	0	0	1	1	1	1	1	1	0	0	1.49	1.49	0
jgi|Uncre1|2322|URET_02474	2.3419282	7.611711	3.003711	.	.	.	.	.	0	.	0	.	0	.	0.985	0.783	1	1	0.27	1	0	25632.98	240	10	10.1903	0	74	118	91	19	144	57	35	22	0.796875	0	0	1	1	1	1	1	1	1	1	1	13.23	36.07	0
jgi|Uncre1|416|URET_00568	2.3189344	5.4734895	5.9954895	.	.	.	.	.	0	.	0	.	0	CBM9	0.315	0.598	1	1	0.26	0	0	26169.79	227	11.5	10.0423	3	65	117	53	35	115	58	36	22	1.212765957	1	0	0	1	1	1	1	1	1	0	0	0.34	0.34	0
jgi|Uncre1|2784|URET_02936	2.309802	11.0446425	5.9986425	.	.	.	.	.	0	.	0	.	0	.	0.975	0.866	1	1	0.75	0	0	14714.83	137	7	9.0768	6	53	85	38	14	82	26	17	9	0.684210526	0	0	0	1	1	1	1	1	1	0	0	2.99	2.99	0
jgi|Uncre1|2296|URET_02448	2.2667212	13.961249	5.955249	.	.	.	.	.	1	ZtNIP2	1	PF02221	0	.	0.893	0.608	1	1	0.41	0	0	24675.88	224	7.5	9.2466	5	57	121	75	19	131	49	29	20	1.1	0	0	0	1	1	1	1	1	1	0	0	2.89	3.22	0
jgi|Uncre1|3913|URET_04059	2.261114	10.3109975	5.7749975	.	.	.	.	.	0	.	0	.	0	.	0.99	0.766	1	1	0.38	0	0	17687.18	159	0.5	6.5535	4	45	86	47	28	90	41	24	17	1.057142857	0	0	0	1	1	1	1	1	1	0	0	0.45	0.51	0
jgi|Uncre1|1700|URET_01852	2.2609916	7.729842	5.881842	.	.	.	.	.	0	.	0	.	0	.	0.574	0.734	1	1	0.28	0	0	25530.37	235	6	8.3243	5	78	130	74	25	140	47	28	19	0.803571429	0	0	0	1	1	1	1	1	1	0	0	0.37	0.63	0
jgi|Uncre1|5290|URET_05427	2.2516315	9.629799	5.999799	.	.	.	.	.	0	.	0	.	0	.	0.914	0.691	1	1	0.8	0	0	10233.86	99	9.5	10.233	5	47	61	30	8	60	18	14	4	0.766666667	0	0	0	1	1	1	1	1	1	0	0	1.66	1.66	0
jgi|Uncre1|884|URET_01036	2.2436273	7.7827405	5.7907405	.	.	.	.	.	0	.	0	.	0	.	0.603	0.729	1	1	0.43	0	0	22988.95	207	-1	6.2183	5	70	113	56	32	116	42	22	20	1.159090909	0	0	0	1	1	1	1	1	1	0	0	0.26	0.27	0
jgi|Uncre1|5558|URET_05695	2.1897006	10.835993	5.999993	.	.	.	.	.	0	.	0	.	0	.	0.99	0.816	1	1	0.49	0	0	11632.3	102	12.5	10.4648	3	32	56	24	14	48	28	21	7	1.882352941	0	0	0	1	1	1	1	1	1	0	0	0.16	0.16	0
jgi|Uncre1|6090|URET_06224	2.1866558	9.630994	5.922994	.	.	.	.	.	0	.	0	.	0	.	0.872	0.746	1	1	0.43	0	0	18945.13	166	-3.5	4.9707	1	54	85	40	31	89	40	19	21	1.371428571	0	0	0	1	1	1	1	1	1	0	0	15.17	15.17	0
jgi|Uncre1|1854|URET_02006	2.1822693	3.778555	5.968555	.	.	.	.	.	0	.	0	.	0	.	0.001	0.634	1	1	0.39	0	0	38434.22	357	5	8.1351	7	135	204	105	39	198	67	37	30	0.888888889	0	0	0	1	1	1	1	1	1	0	0	0.16	0.19	0
jgi|Uncre1|5695|URET_05832	2.1783955	9.8464385	5.9344385	.	.	.	.	.	0	.	0	.	0	.	0.987	0.665	1	1	0.04	0	0	10660.08	95	1	7.9849	1	28	49	31	7	49	27	14	13	0.909090909	1	0	0	1	1	1	1	1	1	0	1	19.22	19.22	0.75
jgi|Uncre1|247|URET_00399	2.1778605	11.55	6	.	.	.	.	.	0	.	0	.	0	.	1	0.925	1	1	0.37	0	0	9541.01	87	-0.5	5.7977	7	31	47	22	10	52	24	12	12	0.954545455	0	0	0	1	1	1	1	1	1	0	1	15.82	15.82	1
jgi|Uncre1|769|URET_00921	2.170049	9.01688	5.99888	.	.	.	.	.	0	.	0	.	0	.	0.908	0.595	1	1	0.13	0	0	15648.06	135	4.5	9.2319	1	28	59	35	21	73	36	21	15	1.64	0	0	0	1	1	1	1	1	1	0	0	11.22	11.23	0
jgi|Uncre1|4891|URET_05028	2.1463766	8.114957	5.654957	.	.	.	.	.	0	.	0	.	0	.	0.635	0.775	1	1	0.48	0	0	22311.3	206	3.5	8.0739	1	72	119	54	24	113	44	25	19	0.962962963	0	1	0	1	1	1	1	0	1	0	1	21.34	21.39	0.869565217
jgi|Uncre1|4444|URET_04590	2.1202564	10.12107	5.48307	.	.	.	.	.	0	.	0	.	0	.	0.967	0.806	1	1	0.16	0	0	25050.72	226	5	8.4607	8	78	115	59	17	115	55	30	25	1.163265306	0	0	0	1	1	1	1	1	1	0	0	5.85	5.85	0
jgi|Uncre1|5147|URET_05284	2.1201577	9.9714365	5.9454365	.	.	.	.	.	0	.	0	.	0	.	0.979	0.692	1	1	0.18	0	0	14189.45	126	9.5	11.1775	2	33	60	37	10	69	30	20	10	0.892857143	0	1	0	1	1	1	1	1	1	0	0	0.19	0.19	0
jgi|Uncre1|6089|URET_06223	2.1118116	7.2213995	5.7513995	.	.	.	.	.	0	.	0	.	0	.	0.581	0.664	1	1	0.35	0	0	19456.84	172	-4	5.2131	0	47	89	49	28	95	41	20	21	1.081081081	0	0	0	1	1	1	1	1	1	0	0	0.74	0.74	0
jgi|Uncre1|7631|URET_07765	2.0865278	7.82523	5.99723	.	.	.	reduced_virulence	PHI:479	0	.	0	.	0	.	0.411	0.727	1	1	0.7	0	0	28951.39	269	4.5	7.8955	7	103	162	66	32	153	47	27	20	0.794117647	0	0	0	1	1	1	1	1	1	0	0	0.52	1.29	0
jgi|Uncre1|2995|URET_03141	2.0505452	11.0353995	5.9593995	.	.	.	.	.	0	.	0	.	0	.	0.993	0.853	1	1	0.36	0	0	18854.8	173	4	7.3449	9	63	93	48	27	108	38	23	15	0.8	0	0	0	1	1	1	1	1	1	0	0	7.78	7.83	0
jgi|Uncre1|4422|URET_04568	2.0337164	11.117533	5.987533	.	.	.	.	.	0	.	0	.	0	.	0.998	0.857	1	1	0.58	0	0	17908.31	164	7	8.9489	5	53	96	45	21	97	25	17	8	1	0	1	0	1	1	1	1	1	1	0	0	15.18	15.26	0
jgi|Uncre1|2363|URET_02515	1.9544244	7.9562585	5.9402585	.	.	.	.	.	0	.	0	.	0	.	0.653	0.683	1	1	0.8	0	0	20557.07	190	2.5	7.7678	3	69	113	45	26	105	26	15	11	1.2	0	0	0	1	1	1	1	1	1	0	0	0.36	0.37	0
jgi|Uncre1|971|URET_01123	1.9213907	15.377242	5.985242	.	.	.	unaffected_pathogenicity,increased_virulence_(hypervirulence),reduced_virulence,effector_(plant_avirulence_determinant)	PHI:5540,PHI:6417,PHI:2118,PHI:3167,PHI:3164,PHI:695,PHI:3221,PHI:3127,PHI:5103,PHI:3209,PHI:9428	1	MoMSP1	1	PF07249	0	.	0.978	0.754	1	1	0.77	0	0	16692.11	155	6	8.6216	5	58	88	46	19	89	26	17	9	1.228571429	0	0	0	1	1	1	1	1	1	0	0	15.14	15.47	0
jgi|Uncre1|3729|URET_03875	1.9192936	3.4647	5.8847	.	.	.	reduced_virulence	PHI:6265	0	.	0	.	0	GH16	0.001	0.429	1	1	0.8	0	0	35998.26	326	-5.5	4.988	10	118	188	72	49	183	63	30	33	1.066666667	0	0	0	1	1	1	1	1	1	0	0	0.25	0.26	0
jgi|Uncre1|4546|URET_04692	1.9183	10.4382	5.6142	.	.	.	.	.	0	.	0	.	0	.	0.997	0.807	1	1	0.65	0	0	24126.78	227	9.5	8.3714	14	92	134	63	25	142	42	27	15	0.633802817	0	0	0	1	1	1	1	1	1	0	0	7.95	8.23	0
jgi|Uncre1|5400|URET_05537	1.9043523	9.0138905	5.9898905	.	.	.	.	.	0	.	0	.	0	.	1	0.504	1	1	0.81	0	0	40868.45	410	6.5	9.2835	4	173	296	76	19	212	50	29	21	0.789855072	0	0	0	1	1	1	1	1	1	0	0	0.51	0.51	0
jgi|Uncre1|130|URET_00282	1.8845903	10.5697995	5.9737995	.	.	.	.	.	0	.	0	.	0	.	0.998	0.768	1	1	0.48	0	0	19775.26	179	6.5	8.2742	11	52	98	54	16	113	34	21	13	0.902439024	0	0	0	1	1	1	1	1	1	0	0	6.9	7.26	0
jgi|Uncre1|400|URET_00552	1.8831593	14.0412515	5.8552515	.	.	.	loss_of_pathogenicity	PHI:407	0	.	1	PF01083	0	CE5	0.898	0.633	1	1	0.47	0	0	22268.25	210	-1	6.2119	6	75	123	69	21	127	44	23	21	0.754385965	0	0	0	1	1	1	1	1	1	0	0	0.06	0.15	0
jgi|Uncre1|3078|URET_03224	1.8360482	8.04294	5.91294	.	.	.	.	.	0	.	0	.	0	AA11	0.683	0.672	1	1	0.57	0	0	26822.66	241	8	8.17	7	75	126	53	37	139	57	35	22	1.016949153	0	0	0	1	1	1	1	1	1	0	0	0.92	0.93	0
jgi|Uncre1|2673|URET_02825	1.8355548	5.7696125	5.7936125	.	.	.	.	.	0	.	0	.	0	.	0.371	0.625	1	1	0.18	0	0	26337.04	245	4	8.027	5	88	135	73	25	143	44	25	19	0.794117647	0	0	0	1	1	1	1	1	1	0	0	1.6	1.61	0
jgi|Uncre1|5729|URET_05866	1.8097057	13.9554495	4.5574495	.	.	.	reduced_virulence,unaffected_pathogenicity,loss_of_pathogenicity	PHI:2806,PHI:383,PHI:422,PHI:6198,PHI:271,PHI:2813,PHI:6412,PHI:7230,PHI:330,PHI:5588,PHI:2314,PHI:8749,PHI:769	0	.	0	.	0	.	0.906	0.827	1	1	0.69	0	0	25836.18	245	0.5	6.6186	8	93	151	66	23	144	53	28	25	0.774647887	0	0	0	1	1	1	1	1	1	0	0	0.07	2.38	0
jgi|Uncre1|3381|URET_03527	1.8015304	6.5758925	5.9938925	.	.	.	.	.	0	.	0	.	0	.	0.394	0.703	1	1	0.59	0	0	26068.93	239	-3.5	5.2711	4	84	136	58	27	124	49	24	25	0.927272727	0	0	0	1	1	1	1	1	1	0	0	0.08	0.09	0
jgi|Uncre1|6592|URET_06726	1.7984759	8.6688975	5.5368975	.	.	.	.	.	0	.	0	.	0	.	0.88	0.642	1	1	0.28	0	0	26835.46	242	1	7.0623	5	71	128	63	26	129	64	33	31	1.346153846	0	0	0	1	1	1	1	1	1	0	1	20.32	20.33	0.869565217
jgi|Uncre1|7682|URET_07816	1.7865586	6.3411445	5.9991445	.	.	.	.	.	0	.	0	.	0	.	0.389	0.668	1	1	0.37	0	0	18298.91	161	3.5	8.0413	1	43	76	51	28	94	26	16	10	1.64516129	0	0	0	1	1	1	1	1	1	0	0	3.99	4.15	0
jgi|Uncre1|752|URET_00904	1.7852352	9.1519595	5.6719595	.	.	.	.	.	0	.	0	.	0	.	0.901	0.679	1	1	0.13	0	0	11459.2	106	-2.5	4.6653	1	32	53	38	9	64	18	8	10	0.807692308	0	0	0	1	1	1	1	1	1	0	1	18.81	18.81	0.608695652
jgi|Uncre1|1761|URET_01913	1.7663424	-4.6854755	-4.7454755	.	.	.	.	.	0	.	0	.	0	.	0.324	0.686	0	1	0.26	0	1	25865.22	228	3.5	7.8155	3	75	112	60	28	109	58	32	26	1.314285714	0	0	0	1	1	1	1	0	1	1	2	22.56	40.41	0.869565217
jgi|Uncre1|1502|URET_01654	1.7645367	0.9373215	-4.2466785	.	.	.	.	.	0	.	0	.	0	.	0.974	0.89	0	1	0.14	0	1	22719.28	204	9	9.4067	8	63	111	60	18	112	53	31	22	1.166666667	0	1	0	1	1	1	1	1	1	1	2	18.47	37.75	1
jgi|Uncre1|3754|URET_03900	1.7577374	-1.556583	-4.430583	.	.	.	.	.	0	.	0	.	0	.	0.651	0.828	0	1	0.14	0	1	23493.65	210	0	6.4785	2	67	102	56	31	116	45	23	22	1.333333333	0	0	0	1	1	1	1	1	1	1	2	14.37	36.5	0.695652174
jgi|Uncre1|207|URET_00359	1.7487853	10.0644995	5.9724995	.	.	.	.	.	0	.	0	.	0	.	1	0.682	1	1	0.82	0	0	12461.23	117	-3	4.6058	11	54	78	30	10	66	18	8	10	0.75862069	0	0	0	1	1	1	1	1	1	0	0	11.35	11.35	0
jgi|Uncre1|1513|URET_01665	1.7327572	5.944147	5.974147	.	.	.	.	.	0	.	0	.	0	.	0.397	0.598	1	1	0.03	0	0	30196.92	268	11.5	8.9192	9	92	142	55	35	129	67	41	26	1.037735849	1	0	0	1	1	1	1	1	1	0	0	0.05	0.05	0
jgi|Uncre1|6029|URET_06163	1.7314596	9.91795	5.99995	.	.	.	.	.	0	.	0	.	0	.	0.998	0.655	1	1	0.58	0	0	7617.84	71	-6	4.1251	5	24	41	24	5	43	17	6	11	0.764705882	0	0	0	1	1	1	1	1	1	0	0	2.79	2.79	0
jgi|Uncre1|402|URET_00554	1.714468	16.708148	5.990148	.	.	.	.	.	1	PiFGB1	0	.	0	.	1	0.953	1	1	0.38	0	0	11336.19	102	8	8.5018	10	34	53	24	8	55	30	20	10	1.086956522	0	0	0	1	1	1	1	1	1	0	0	10.45	10.45	0
jgi|Uncre1|5607|URET_05744	1.6982087	10.0317995	5.9997995	.	.	.	.	.	0	.	0	.	0	.	1	0.672	1	1	0.18	0	0	12819.42	112	7	8.504	8	37	57	21	10	55	43	26	17	0.615384615	1	0	0	1	1	1	1	1	1	0	0	1.71	1.71	0
jgi|Uncre1|112|URET_00264	1.6959319	6.8156995	5.9996995	.	.	.	.	.	0	.	0	.	0	.	0.468	0.668	1	1	0.24	0	0	9831.04	87	-6.5	4.1364	3	25	42	22	11	46	20	7	13	1.294117647	0	0	0	1	1	1	1	1	1	0	0	0.74	0.74	0
jgi|Uncre1|7399|URET_07533	1.6579506	3.532127	5.922127	.	.	.	reduced_virulence,unaffected_pathogenicity	PHI:6569,PHI:4615,PHI:2117	0	.	0	.	0	.	0	0.435	1	1	0.69	0	0	41075.32	394	8.5	8.733	4	158	235	138	32	224	75	44	31	0.865384615	1	0	0	1	1	1	1	1	1	0	0	0.94	1.14	0
jgi|Uncre1|992|URET_01144	1.6538029	14.029282	5.651282	.	.	.	reduced_virulence,unaffected_pathogenicity,increased_virulence_(hypervirulence)	PHI:548,PHI:2305	0	.	0	.	0	.	0.971	0.592	1	1	0.29	0	0	14296.42	132	-2.5	4.9661	3	41	72	39	8	76	36	17	19	0.852941176	1	0	0	1	1	1	1	1	1	0	0	0.34	0.34	0
jgi|Uncre1|3011|URET_03157	1.6026037	9.759004	5.739004	.	.	.	.	.	0	.	0	.	0	.	0.975	0.695	1	1	0.26	0	0	16440	145	4	9.8955	0	35	71	43	15	82	34	19	15	1.357142857	1	0	0	1	1	1	1	1	1	0	1	20.43	20.43	0.782608696
jgi|Uncre1|1863|URET_02015	1.5542036	9.770186	5.630186	.	.	.	.	.	0	.	0	.	0	.	0.961	0.729	1	1	0.42	0	0	17013.83	162	8	9.0894	6	63	97	60	11	98	30	20	10	0.674418605	0	0	0	1	1	1	1	1	1	0	0	1.6	1.74	0
jgi|Uncre1|3716|URET_03862	1.5333064	4.1419085	5.9299085	.	.	.	.	.	0	.	0	.	0	.	0.238	0.464	1	1	0.47	0	0	27383.16	254	17	10.4132	0	91	141	67	29	137	65	42	23	0.955223881	1	0	0	1	1	1	1	1	1	0	0	0.49	0.63	0
jgi|Uncre1|2934|URET_03080	1.5170796	0.941633	2.597633	.	.	.	.	.	0	.	0	.	0	.	0.074	0.65	1	1	0.44	1	0	31928.87	292	10.5	9.2802	7	112	166	60	35	164	60	36	24	0.736842105	0	1	1	1	1	1	1	1	1	1	1	0.53	40.25	0
jgi|Uncre1|6555|URET_06689	1.4797019	3.377104	5.933104	.	.	.	.	.	0	.	0	.	0	.	0.076	0.498	1	1	0.39	0	0	33591.79	298	5.5	7.9725	6	74	148	87	39	172	73	41	32	1.383333333	0	0	0	1	1	1	1	1	1	0	0	2.04	2.04	0
jgi|Uncre1|4324|URET_04470	1.4791743	4.3848935	5.9028935	.	.	.	.	.	0	.	0	.	0	.	0.303	0.444	1	1	0.34	0	0	26462.23	246	1	6.7544	2	82	139	80	25	148	54	29	25	0.602739726	0	0	0	1	1	1	1	1	1	0	0	2.2	2.37	0
jgi|Uncre1|3386|URET_03532	1.4721721	10.392	6	.	.	.	.	.	0	.	0	.	0	.	1	0.732	1	1	0.24	0	0	36749.68	335	11.5	7.8743	44	136	205	40	29	168	100	57	43	1.084507042	0	0	0	1	1	1	1	1	1	0	0	0.33	0.33	0
jgi|Uncre1|1523|URET_01675	1.4104683	11.879245	2.505245	.	.	.	.	.	0	.	1	PF05730	0	.	0.941	0.788	1	1	0.4	1	0	25587.27	229	15.5	9.2328	11	74	129	64	28	120	56	38	18	1	0	0	0	1	1	1	1	1	1	1	1	2.18	24.5	0
jgi|Uncre1|7736|URET_07870	1.4087942	8.218344	5.818344	.	.	.	.	.	0	.	0	.	0	.	0.965	0.435	1	1	0.49	0	0	18389.95	172	-9.5	4.0992	0	50	106	63	12	98	31	11	20	1.026315789	0	0	0	1	1	1	1	1	1	0	0	0.03	0.04	0
jgi|Uncre1|1944|URET_02096	1.3845365	3.1873985	5.8873985	.	.	.	.	.	0	.	0	.	0	.	0.136	0.414	1	1	0.65	0	0	14647.66	134	-2.5	4.9079	2	45	74	42	19	81	17	8	9	1.066666667	0	0	0	1	1	1	1	1	1	0	0	0.37	0.53	0
jgi|Uncre1|230|URET_00382	1.3568488	6.3507265	5.9107265	.	.	.	unaffected_pathogenicity,loss_of_pathogenicity,reduced_virulence	PHI:9402,PHI:72,PHI:7932,PHI:480,PHI:697,PHI:3973,PHI:7934,PHI:6784,PHI:6812,PHI:6790	0	.	0	.	0	.	0	0.24	1	1	0.79	0	0	45986.36	426	8.5	8.9523	4	147	239	120	49	234	90	51	39	1.102040816	1	0	0	1	1	1	1	1	1	0	0	0.01	0.19	0
jgi|Uncre1|5333|URET_05470	1.3533969	3.8219445	5.9899445	.	.	.	reduced_virulence	PHI:61	0	.	0	.	0	GH17	0.001	0.471	1	1	0.61	0	0	36068.88	337	14.5	9.8994	5	131	192	100	39	185	68	43	25	0.954022989	1	1	0	1	1	1	1	1	1	0	0	0.35	0.36	0
jgi|Uncre1|3135|URET_03281	1.3437798	3.5945835	5.9965835	.	.	.	reduced_virulence,unaffected_pathogenicity	PHI:6569,PHI:4615,PHI:2117	0	.	0	.	0	.	0	0.433	1	1	0.68	0	0	41279.05	398	7.5	7.6168	4	166	254	125	40	223	75	45	30	0.834862385	0	0	0	1	1	1	1	1	1	0	0	0.78	0.87	0
jgi|Uncre1|5708|URET_05845	1.32588	4.187788	5.983788	.	.	.	reduced_virulence,unaffected_pathogenicity	PHI:6569,PHI:4615,PHI:2117	0	.	0	.	0	.	0.001	0.533	1	1	0.71	0	0	38443.15	365	7	8.4894	4	148	223	117	34	207	61	36	25	0.797979798	0	0	1	1	1	1	1	1	1	0	0	2.06	4.5	0
jgi|Uncre1|5033|URET_05170	1.3243107	4.011002	5.999002	.	.	.	reduced_virulence,unaffected_pathogenicity	PHI:6569,PHI:4615,PHI:2117	0	.	0	.	0	.	0	0.502	1	1	0.58	0	0	42139.82	395	6	7.3923	2	146	240	119	41	210	91	52	39	0.868686869	1	0	0	1	1	1	1	1	1	0	0	0.11	0.41	0
jgi|Uncre1|6038|URET_06172	1.3243107	3.5253065	5.9993065	.	.	.	reduced_virulence,unaffected_pathogenicity	PHI:6569,PHI:4615,PHI:2117	0	.	0	.	0	.	0	0.421	1	1	0.71	0	0	42167	398	11	9.4344	3	153	251	117	35	211	82	49	33	0.878787879	0	0	0	1	1	1	1	1	1	0	0	0.19	0.5	0
jgi|Uncre1|5747|URET_05884	1.3088164	4.709617	5.677617	.	.	.	reduced_virulence	PHI:61	0	.	0	.	0	GH17	0.111	0.561	1	1	0.46	0	0	32341.74	301	-1	6.126	4	104	174	96	34	175	71	36	35	0.987951807	0	0	0	1	1	1	1	1	1	0	0	6.54	6.75	0
jgi|Uncre1|4516|URET_04662	1.3000156	8.043755	5.199755	.	.	.	.	.	0	.	0	.	0	.	0.835	0.639	1	1	0.5	0	0	15208.22	141	12.5	11.4245	3	55	82	40	13	73	31	23	8	0.555555556	0	1	0	1	1	1	1	0	1	0	0	0.01	0.27	0
jgi|Uncre1|7754|URET_07888	1.2686675	8.2988995	5.7108995	.	.	.	reduced_virulence,increased_virulence_(hypervirulence)	PHI:2388	0	.	0	.	0	GH18	0.031	0.567	1	1	0.6	0	0	33234.17	304	-5	4.7147	6	109	173	84	40	174	57	26	31	1.105263158	0	0	0	1	1	1	1	1	1	0	0	1.79	1.8	0
jgi|Uncre1|1822|URET_01974	1.228988	3.832671	5.982671	.	.	.	reduced_virulence,unaffected_pathogenicity	PHI:6569,PHI:4615,PHI:2117	0	.	0	.	0	.	0	0.475	1	1	0.6	0	0	43625.93	405	8	8.9431	1	142	243	122	44	220	91	52	39	0.97979798	0	0	0	1	1	1	1	1	1	0	0	0.02	0.02	0
jgi|Uncre1|2765|URET_02917	1.185009	6.3556955	4.5916955	.	.	.	.	.	0	.	0	.	0	.	0.556	0.738	1	1	0.57	0	0	24481.84	227	3	7.7985	3	76	138	65	19	128	41	23	18	0.775862069	0	0	0	1	1	1	1	1	1	0	0	0.17	7.08	0
jgi|Uncre1|3391|URET_03537	1.1824545	3.858392	5.978392	.	.	.	reduced_virulence,unaffected_pathogenicity	PHI:6569,PHI:4615,PHI:2117	0	.	0	.	0	.	0	0.48	1	1	0.5	0	0	42358.78	397	13	9.5886	3	145	227	121	42	217	97	58	39	0.980392157	0	0	0	1	1	1	1	1	1	0	0	0.03	0.32	0
jgi|Uncre1|7692|URET_07826	1.1806171	4.1411615	3.9851615	.	.	.	.	.	0	.	0	.	0	.	0.741	0.285	1	1	0.33	1	0	16563.49	149	9	10.899	1	42	81	56	15	87	31	21	10	0.9	0	0	1	1	1	1	1	1	1	1	0	4.87	9.97	0
jgi|Uncre1|2491|URET_02643	1.173882	3.112651	5.956651	.	.	.	.	.	0	.	0	.	0	.	0	0.526	1	1	0.28	0	0	40887.32	371	5.5	7.5978	2	115	193	110	42	201	81	46	35	0.976470588	0	0	0	1	1	1	1	1	1	0	0	0.05	0.08	0
jgi|Uncre1|2830|URET_02976	1.1668732	3.1754385	5.9974385	.	.	.	reduced_virulence,unaffected_pathogenicity	PHI:6569,PHI:4615,PHI:2117	0	.	0	.	0	.	0	0.363	1	1	0.72	0	0	41763.61	399	11	9.4308	2	163	252	124	39	226	77	47	30	0.67826087	0	0	0	1	1	1	1	1	1	0	0	0.03	0.1	0
jgi|Uncre1|5707|URET_05844	1.1668732	2.1601335	5.9761335	.	.	.	.	.	0	.	0	.	0	.	0	0.364	1	1	0.43	0	0	41446.55	373	4	7.262	2	122	208	108	48	199	81	45	36	1.048192771	1	0	0	1	1	1	1	1	1	0	0	1.04	1.06	0
jgi|Uncre1|5675|URET_05812	1.157122	9.0706995	5.6986995	.	.	.	.	.	0	.	0	.	0	.	0.728	0.834	1	1	0.15	0	0	12438.46	114	6	9.9196	3	35	56	36	10	67	23	15	8	1	0	0	0	1	1	1	1	1	1	0	0	0.02	0.02	0
jgi|Uncre1|7704|URET_07838	1.1364595	2.521135	5.997135	.	.	.	reduced_virulence,unaffected_pathogenicity	PHI:6569,PHI:4615,PHI:2117	0	.	0	.	0	.	0	0.254	1	1	0.46	0	0	45847.6	426	6.5	7.976	2	152	245	133	49	231	92	52	40	1.132653061	0	0	0	1	1	1	1	1	1	0	0	0.01	0.08	0
jgi|Uncre1|5080|URET_05217	1.1312495	1.768812	5.908812	.	.	.	.	.	0	.	0	.	0	.	0	0.31	1	1	0.08	0	0	41215.29	372	0	6.5054	2	121	197	109	46	196	97	51	46	0.927710843	0	0	0	1	1	1	1	1	1	0	0	0.16	0.18	0
jgi|Uncre1|208|URET_00360	1.1309994	7.39045	5.99845	.	.	.	.	.	0	.	0	.	0	.	0.745	0.487	1	1	0.85	0	0	11088.73	105	1.5	7.0736	10	48	76	28	8	60	13	8	5	0.607142857	0	0	0	1	1	1	1	1	1	0	0	1.76	1.76	0
jgi|Uncre1|7001|URET_07135	1.1278409	2.1837195	5.9397195	.	.	.	.	.	0	.	0	.	0	.	0.017	0.357	1	1	0.44	0	0	35340.17	314	9.5	8.6404	3	87	163	85	46	171	80	48	32	1.25	0	0	0	1	1	1	1	1	1	0	0	3.89	4.11	0
jgi|Uncre1|6831|URET_06965	1.127037	8.974383	5.782383	.	.	.	.	.	0	.	0	.	0	.	0.988	0.544	1	1	0.15	0	0	19891.59	186	2	7.4823	8	70	107	69	14	109	53	28	25	0.593220339	0	0	0	1	1	1	1	1	1	0	0	3.41	3.41	0
jgi|Uncre1|4903|URET_05040	1.1123848	2.8913635	5.3653635	.	.	.	reduced_virulence	PHI:2644,PHI:9285	0	.	0	.	0	.	0.002	0.419	1	1	0.13	0	0	39823.65	368	10.5	9.1745	5	122	191	118	37	202	104	59	45	1.033707865	1	0	0	1	1	1	1	1	1	0	0	0.25	0.26	0
jgi|Uncre1|6238|URET_06372	1.1041833	1.3771845	5.7391845	.	.	.	.	.	0	.	0	.	0	GH132	0	0.273	1	1	0.77	0	0	43626.27	412	2.5	7.0154	13	156	250	97	39	231	88	47	41	0.848214286	1	0	0	1	1	1	1	0	1	0	0	0.03	0.03	0
jgi|Uncre1|5320|URET_05457	1.098438	1.952342	5.992342	.	.	.	reduced_virulence,unaffected_pathogenicity	PHI:6569,PHI:4615,PHI:2117	0	.	0	.	0	.	0	0.16	1	1	0.6	0	0	41953.42	400	17.5	10.1111	2	156	252	134	36	224	85	54	31	0.779816514	0	0	0	1	1	1	1	1	1	0	0	0.15	1.3	0
jgi|Uncre1|6321|URET_06455	1.0951877	1.7069205	5.9369205	.	.	.	.	.	0	.	0	.	0	.	0	0.295	1	1	0.67	0	0	36561.81	324	21.5	10.2481	0	89	168	90	50	179	80	53	27	1.426470588	0	0	1	1	1	1	1	1	1	0	1	17.31	18.96	0.85
jgi|Uncre1|7036|URET_07170	1.0920025	7.8894	2.3574	.	.	.	.	.	0	.	0	.	0	.	1	0.922	1	1	0.47	1	0	11770.84	108	3.5	7.8066	14	45	57	22	10	69	20	12	8	0.653846154	.	.	.	1	1	1	0	0	1	1	0	4.34	4.41	0
jgi|Uncre1|1460|URET_01612	1.072905	6.8543325	5.9063325	.	.	.	.	.	0	.	0	.	0	.	0.66	0.498	1	1	0.29	0	0	19403.71	182	8	9.8569	4	68	106	67	15	111	35	22	13	0.72	0	1	0	1	1	1	1	1	1	0	0	2.34	2.46	0
jgi|Uncre1|4660|URET_04797	1.0640326	12.446938	5.988938	.	.	.	.	.	0	.	1	PF17056	0	.	0.941	0.302	1	1	0.37	0	0	18541.25	174	5	9.1739	2	60	103	51	9	94	37	22	15	0.46	0	1	0	1	1	1	1	1	1	0	0	1.34	1.34	0
jgi|Uncre1|129|URET_00281	1.0640326	2.1825805	5.7785805	.	.	.	reduced_virulence,unaffected_pathogenicity	PHI:9150	0	.	0	.	0	.	0	0.234	1	1	0.4	0	0	40848.69	381	-5	5.5599	4	125	218	131	37	226	82	41	41	1	0	0	0	1	1	1	1	1	1	0	0	0.58	0.93	0
jgi|Uncre1|3136|URET_03282	1.0601449	3.622578	5.994578	.	.	.	reduced_virulence,unaffected_pathogenicity	PHI:6569,PHI:4615,PHI:2117	0	.	0	.	0	.	0	0.438	1	1	0.48	0	0	42241.25	389	7.5	9.1656	0	135	228	122	41	203	84	48	36	1.02247191	0	0	0	1	1	1	1	1	1	0	0	0.01	0.23	0
jgi|Uncre1|3162|URET_03308	1.059345	2.5923235	5.8683235	.	.	.	.	.	0	.	0	.	0	GH43_34,GH43_3,GH43_2,GH43_31,GH43_7,GH43_8,GH43_9,GH43,GH43_6,GH43_11,GH43_10,GH43_4,GH43_16,GH43_30,GH43_12,GH43_5,GH43_29	0.002	0.452	1	1	0.46	0	0	36086.31	330	-3	5.977	6	103	191	77	47	190	74	38	36	0.882352941	0	0	0	1	1	1	1	1	1	0	0	0	0	0
jgi|Uncre1|5227|URET_05364	1.0519776	2.679933	5.817933	.	.	.	.	.	0	.	0	.	0	.	0.003	0.474	1	1	0.09	0	0	38914.77	346	1.5	6.8194	8	98	178	84	44	175	107	56	51	1.337662338	0	0	0	1	1	1	1	1	1	0	0	0.55	0.55	0
jgi|Uncre1|5683|URET_05820	1.037138	2.7493495	4.8793495	.	.	.	.	.	0	.	0	.	0	.	0.222	0.423	1	1	0.88	0	0	25240.57	249	-1.5	5.6095	14	117	170	70	17	156	30	15	15	0.4375	0	0	0	1	1	1	1	0	1	0	0	0	0.32	0
jgi|Uncre1|1021|URET_01173	1.0195737	1.36185	5.99985	.	.	.	.	.	0	.	0	.	0	.	0.024	0.203	1	1	0.83	0	0	10474.4	101	8	9.686	7	48	69	30	3	58	12	10	2	0.535714286	0	0	0	1	1	1	1	1	1	0	0	0.88	0.88	0
jgi|Uncre1|1556|URET_01708	1.0161262	1.2397005	5.9017005	.	.	.	.	.	0	.	0	.	0	.	0	0.223	1	1	0.44	0	0	42206.16	388	15	10.0254	4	124	221	102	33	218	75	46	29	0.787037037	0	0	0	1	1	1	1	1	1	0	0	6.22	6.23	0
jgi|Uncre1|6610|URET_06744	1.0035375	4.54644	5.46444	.	.	.	.	.	0	.	0	.	0	.	0.289	0.558	1	1	0.38	0	0	28534.41	254	7	8.4332	2	70	136	67	40	145	58	35	23	1	0	0	0	1	1	1	1	1	1	0	0	0.45	1.09	0
jgi|Uncre1|7419|URET_07553	0.99995214	8.2552495	5.9992495	.	.	.	.	.	0	.	0	.	0	.	0.852	0.524	1	1	0.69	0	0	11431.07	111	0	6.2387	1	38	71	33	4	67	22	11	11	0.512820513	0	0	0	1	1	1	1	1	1	0	0	0.61	0.62	0
jgi|Uncre1|1517|URET_01669	0.98214424	1.303589	5.901589	.	.	.	reduced_virulence	PHI:4103	0	.	0	.	0	CE1	0	0.067	1	1	0.27	0	0	88216.14	778	5	7.0808	2	215	402	205	117	420	203	108	95	1.291925466	0	0	0	1	1	1	1	1	1	0	0	0.01	0.02	0
jgi|Uncre1|7048|URET_07182	0.94387233	5.1535495	5.9795495	.	.	.	unaffected_pathogenicity,effector_(plant_avirulence_determinant)	PHI:8934,PHI:7381,PHI:8935,PHI:6833,PHI:7380,PHI:7665,PHI:7376,PHI:7378,PHI:6831	0	.	1	PF01476	1	CBM50	0	0.029	1	1	0.82	0	0	53770.02	498	-19.5	4.237	20	204	325	114	57	270	75	29	46	0.907407407	0	0	0	1	1	1	1	1	1	0	1	13.41	13.57	1
jgi|Uncre1|142|URET_00294	0.9272311	0.7065865	5.9985865	.	.	.	.	.	0	.	0	.	0	.	0.013	0.105	1	1	0.81	0	0	22869.37	219	-4.5	5.9284	10	101	151	50	32	124	39	21	18	0.378787879	0	0	0	1	1	1	1	1	1	0	0	1.58	2.81	0
jgi|Uncre1|5416|URET_05553	0.9263439	1.3285395	4.8705395	.	.	.	reduced_virulence	PHI:6079	0	.	0	.	0	.	0	0.243	1	1	0.84	0	0	41242.82	388	-7	4.759	5	136	231	123	24	205	76	35	41	1.195121951	0	0	0	1	1	1	1	1	1	0	0	0.03	6.11	0
jgi|Uncre1|1355|URET_01507	0.8816524	4.7502985	5.6682985	.	.	.	.	.	0	.	0	.	0	.	0.426	0.421	1	1	0.55	0	0	9145.63	86	2	9.1981	1	32	49	32	6	52	12	7	5	0.782608696	0	0	0	1	1	1	1	0	1	0	0	2.84	2.99	0
jgi|Uncre1|3895|URET_04041	0.8628713	2.987835	5.999835	.	.	.	.	.	0	.	0	.	0	.	0	0.498	1	1	0.4	0	0	47878.01	431	-1.5	6.3243	25	150	248	102	55	234	106	56	50	0.934065934	0	0	0	1	1	1	1	1	1	0	0	0.57	0.57	0
jgi|Uncre1|5444|URET_05581	0.8592617	1.531057	5.695057	.	.	.	.	.	0	.	0	.	0	.	0.001	0.305	1	1	0.18	0	0	37038.84	337	1.5	6.8233	6	112	192	85	40	178	77	41	36	1.044776119	1	1	1	1	1	1	1	1	1	0	0	1.91	2.04	0
jgi|Uncre1|4523|URET_04669	0.8576549	3.32214	5.98214	.	.	.	reduced_virulence,unaffected_pathogenicity	PHI:6569,PHI:4615,PHI:2117	0	.	0	.	0	.	0	0.39	1	1	0.69	0	0	43073.21	406	8	8.7973	2	157	254	120	41	222	85	49	36	0.866666667	0	0	0	1	1	1	1	1	1	0	0	1.26	1.31	0
jgi|Uncre1|3065|URET_03211	0.85122275	8.873934	5.999934	.	.	.	.	.	0	.	0	.	0	.	0.956	0.523	1	1	0.11	0	0	13369.35	119	-1.5	5.6245	2	32	57	37	8	59	32	16	16	1.15	1	0	0	1	1	1	1	1	1	0	0	0.55	0.55	0
jgi|Uncre1|1168|URET_01320	0.82124454	2.8393665	5.9913665	.	.	.	reduced_virulence,unaffected_pathogenicity	PHI:6569,PHI:4615,PHI:2117	0	.	0	.	0	.	0	0.308	1	1	0.66	0	0	41444.23	397	-3	5.9837	4	161	249	115	34	219	76	39	37	0.721153846	0	0	0	1	1	1	1	1	1	0	0	0.42	1.31	0
jgi|Uncre1|2202|URET_02354	0.81392896	13.381552	5.747552	.	.	.	reduced_virulence,unaffected_pathogenicity,increased_virulence_(hypervirulence)	PHI:548,PHI:2305	0	.	0	.	0	.	0.873	0.566	1	1	0.06	0	0	15384.65	141	-3.5	4.9794	2	44	71	39	11	77	40	19	21	0.903225806	1	0	0	1	1	1	1	1	1	0	0	0.27	0.33	0
jgi|Uncre1|7155|URET_07289	0.8038124	0.5708145	5.9888145	.	.	.	.	.	0	.	0	.	0	.	0	0.097	1	1	0.81	0	0	47327.89	437	-2.5	5.8619	6	150	278	122	47	238	55	28	27	1.04	0	0	0	1	1	1	1	1	1	0	0	0	0.07	0
jgi|Uncre1|5996|URET_06130	0.80204916	3.665295	5.633295	.	.	.	.	.	0	.	0	.	0	.	0.442	0.23	1	1	0.42	0	0	23655.44	221	-10	4.4642	5	79	131	64	15	113	61	26	35	0.816326531	0	0	0	1	1	1	1	1	1	0	0	3.36	3.36	0
jgi|Uncre1|4431|URET_04577	0.7998668	3.0580535	5.9940535	.	.	.	reduced_virulence,unaffected_pathogenicity	PHI:6569,PHI:4615,PHI:2117	0	.	0	.	0	.	0	0.344	1	1	0.7	0	0	43077.15	407	8	8.0796	5	156	256	133	40	221	92	53	39	0.87962963	0	1	0	1	1	1	1	1	1	0	0	0.42	0.46	0
jgi|Uncre1|2350|URET_02502	0.7949665	10.9568475	5.9988475	.	.	.	reduced_virulence,effector_(plant_avirulence_determinant)	PHI:9472,PHI:2897	1	BghBEC1019	0	.	0	.	0.488	0.505	1	1	0.68	0	0	28899.68	271	-1.5	6.1324	9	98	164	76	29	162	52	27	25	0.666666667	1	0	0	1	1	1	1	1	1	0	0	0.61	0.63	0
jgi|Uncre1|4464|URET_04610	0.79251707	8.9847635	5.9967635	.	.	.	.	.	0	.	0	.	0	.	0.992	0.506	1	1	0.08	0	0	17503.73	160	6.5	9.4884	3	50	94	41	11	83	45	27	18	0.428571429	0	0	0	1	1	1	1	1	1	0	1	16.2	16.2	0.739130435
jgi|Uncre1|4349|URET_04495	0.790503	0.0762195	5.8422195	.	.	.	.	.	0	.	0	.	0	.	0	0.039	1	1	0.14	0	0	50598.08	451	-3	6.3074	6	120	233	120	67	227	118	64	54	1.506493506	0	0	0	1	1	1	1	1	1	0	0	6.76	6.78	0
jgi|Uncre1|3568|URET_03714	0.7744915	7.3884555	-0.5095445	.	.	.	.	.	1	Vdlsc1	0	.	0	.	0.988	0.495	0	0	0.13	0	0	21009.98	196	-5.5	4.7721	1	64	110	70	16	113	50	23	27	0.744680851	.	.	.	0	0	0	0	0	0	0	0	0	0	0
jgi|Uncre1|903|URET_01055	0.77406746	1.894195	5.974195	.	.	.	.	.	0	.	0	.	0	GH128	0.006	0.314	1	1	0.46	0	0	27616.93	259	-5	4.8145	3	92	151	71	33	155	41	19	22	0.794520548	0	1	0	1	1	1	1	1	1	0	0	6.65	6.65	0
jgi|Uncre1|4052|URET_04198	0.75129586	7.9288625	5.7608625	.	.	.	effector_(plant_avirulence_determinant)	PHI:5537,PHI:2850,PHI:2150,PHI:5568,PHI:2830,PHI:2829,PHI:201	1	MoAVR_Pita2,MoAVR_Pita	0	.	0	.	0.045	0.483	1	1	0.44	0	0	35309.4	323	12.5	8.8324	9	114	176	108	38	184	75	46	29	0.973333333	1	0	0	1	1	1	1	1	1	0	0	0.01	0.07	0
jgi|Uncre1|3920|URET_04066	0.7377867	6.9784465	5.9884465	.	.	.	.	.	0	.	0	.	0	.	1	0.165	1	1	0.12	0	0	8082.56	68	3.5	10.3891	0	12	20	25	7	37	19	12	7	0.5	1	0	0	1	1	1	1	1	1	0	1	19.53	19.53	1
jgi|Uncre1|3615|URET_03761	0.7361867	2.146596	5.956596	.	.	.	.	.	0	.	0	.	0	.	0.001	0.364	1	1	0.55	0	0	38395.08	356	1	6.7377	6	131	212	117	41	202	68	36	32	0.79787234	0	0	0	1	1	1	1	1	1	0	0	0.17	0.24	0
jgi|Uncre1|2550|URET_02702	0.7333213	0.964564	5.910564	.	.	.	reduced_virulence	PHI:61,PHI:816	0	.	0	.	0	GH17,GH158	0	0.009	1	1	0.9	0	0	56237.85	539	6	7.702	13	213	358	142	43	304	92	51	41	0.793333333	1	0	0	1	1	1	1	1	1	0	0	3.45	3.54	0
jgi|Uncre1|7728|URET_07862	0.7314316	1.11641	5.98241	.	.	.	unaffected_pathogenicity	PHI:1087	0	.	0	.	0	.	0	0.189	1	1	0.46	0	0	44871.74	411	5.5	7.3056	6	133	239	114	51	232	90	51	39	0.818181818	0	1	1	1	1	1	1	1	1	0	0	0.06	0.07	0
jgi|Uncre1|6440|URET_06574	0.72828203	0.92154	5.86154	.	.	.	reduced_virulence	PHI:4987	0	.	0	.	0	GH20	0	0.01	1	1	0.17	0	0	68409.2	596	2.5	6.6585	6	151	304	162	87	307	164	90	74	1.123809524	0	0	0	1	1	1	1	1	1	0	0	0	0	0
jgi|Uncre1|3607|URET_03753	0.7095976	1.2144125	5.9904125	.	.	.	.	.	0	.	0	.	0	.	0	0.204	1	1	0.16	0	0	42526.22	385	3	6.8684	2	114	200	113	56	234	74	42	32	0.660377358	0	0	0	1	1	1	1	1	1	0	0	0.05	0.39	0
jgi|Uncre1|3029|URET_03175	0.69848603	2.5238845	5.9678845	.	.	.	.	.	0	.	0	.	0	.	0.058	0.368	1	1	0.44	0	0	32632.15	291	5	7.0691	4	89	164	64	41	140	83	48	35	0.873015873	0	0	0	1	1	1	1	1	1	0	0	0.14	0.14	0
jgi|Uncre1|7743|URET_07877	0.67897415	3.80395	5.99995	.	.	.	.	.	0	.	0	.	0	.	0.254	0.38	1	1	0.48	0	0	9033.31	84	-3	4.4295	2	27	52	21	5	51	19	8	11	0.615384615	0	0	0	1	1	1	1	1	1	0	0	3.38	3.38	0
jgi|Uncre1|2880|URET_03026	0.67897415	1.8778	5.9878	.	.	.	.	.	0	.	0	.	0	.	0.036	0.279	1	1	0.49	0	0	17237.65	159	2.5	8.0103	5	62	97	42	15	85	25	14	11	0.914285714	0	0	0	1	1	1	1	1	1	0	0	2.13	2.13	0
jgi|Uncre1|5858|URET_05995	0.6630046	1.752465	4.686465	.	.	.	.	.	0	.	0	.	0	.	0.112	0.399	1	1	0.75	0	0	23612.31	230	-8.5	4.2772	4	93	148	68	16	131	33	13	20	0.615384615	0	0	0	1	1	1	1	1	1	0	0	4.39	7.01	0
jgi|Uncre1|1324|URET_01476	0.66019285	1.696324	5.998324	.	.	.	.	.	0	.	0	.	0	.	0	0.283	1	1	0.27	0	0	45629.94	429	5	7.0463	9	166	254	105	54	233	105	59	46	0.830357143	1	0	0	1	1	1	1	1	1	0	0	0.39	0.39	0
jgi|Uncre1|3465|URET_03611	0.6592828	1.803598	5.811598	.	.	.	.	.	0	.	0	.	0	.	0	0.332	1	1	0.46	0	0	37790.53	345	-1.5	6.268	9	126	193	82	53	204	70	37	33	0.770114943	1	0	0	1	1	1	1	1	1	0	0	1.76	1.77	0
jgi|Uncre1|3321|URET_03467	0.6509754	3.6354995	5.0754995	.	.	.	.	.	0	.	0	.	0	.	0.495	0.265	1	1	0.81	0	0	17701	173	-7	4.1237	0	71	106	61	12	107	25	9	16	0.649122807	0	0	0	1	1	1	1	1	1	0	0	0.01	8.72	0
jgi|Uncre1|1716|URET_01868	0.64950067	7.444439	5.996439	.	.	.	reduced_virulence	PHI:257	0	.	1	PF11327	0	.	0.082	0.326	1	1	0.72	0	0	29189.2	291	6.5	8.8968	5	128	191	92	15	178	46	27	19	0.551020408	0	0	0	1	1	1	1	1	1	0	0	0.83	0.89	0
jgi|Uncre1|1119|URET_01271	0.6423153	7.0975955	5.9995955	.	.	.	.	.	0	.	0	.	0	.	0.644	0.539	1	1	0.59	0	0	8543.12	79	4	8.3604	5	24	44	26	6	53	11	8	3	0.555555556	0	0	0	1	1	1	1	1	1	0	0	0	0.01	0
jgi|Uncre1|6097|URET_06231	0.64016753	2.212778	5.812778	.	.	.	.	.	0	.	0	.	0	.	0	0.4	1	1	0.45	0	0	48381.1	432	2.5	6.8686	7	135	234	91	61	222	114	61	53	1.310344828	0	0	0	1	1	1	1	1	1	0	0	0.22	0.25	0
jgi|Uncre1|3926|URET_04072	0.63960683	-0.1139195	5.8260805	.	.	.	.	.	0	.	0	.	0	.	0	0.01	1	1	0.3	0	0	98027.44	886	0	6.5077	6	276	459	272	121	514	195	104	91	0.909547739	0	0	0	1	1	1	1	1	1	0	0	6.3	6.32	0
jgi|Uncre1|973|URET_01125	0.639151	1.0829485	5.9969485	.	.	.	.	.	0	.	0	.	0	.	0.036	0.145	1	1	0.35	0	0	20022.61	185	-2.5	6.274	6	61	102	41	22	84	81	44	37	0.32	0	0	0	1	1	1	1	1	1	0	0	8.11	8.11	0
jgi|Uncre1|1839|URET_01991	0.6317701	4.623589	2.277589	.	.	.	.	.	0	.	0	.	0	.	0.787	0.604	1	1	0.12	1	0	10218.02	90	2.5	9.6242	0	19	45	32	6	49	25	14	11	1.642857143	.	.	.	1	1	1	0	0	0	1	1	22.91	22.91	0.608695652
jgi|Uncre1|6344|URET_06478	0.6237765	5.892	6	.	.	.	.	.	0	.	0	.	0	.	0.477	0.505	1	1	0.6	0	0	6627.84	62	2.5	8.2833	3	20	38	24	6	44	9	6	3	0.681818182	0	0	0	1	1	1	1	1	1	0	0	7.23	7.23	0
jgi|Uncre1|6966|URET_07100	0.6184807	-2.5473665	2.6006335	.	.	.	.	.	0	.	0	.	0	.	0	0.142	1	1	0.06	1	0	97770.64	873	5.5	6.8938	4	274	429	251	121	477	232	125	107	0.89047619	1	0	1	1	1	1	1	1	1	1	1	7.06	26.28	0
jgi|Uncre1|3623|URET_03769	0.61452377	1.688402	5.968402	.	.	.	reduced_virulence,unaffected_pathogenicity	PHI:6569,PHI:4615,PHI:2117	0	.	0	.	0	.	0	0.12	1	1	0.67	0	0	51827.18	488	3	6.8209	3	181	291	156	55	265	113	62	51	0.983739837	0	1	0	1	1	1	1	1	1	0	0	0.17	0.22	0
jgi|Uncre1|7735|URET_07869	0.61452377	0.2817555	5.8617555	.	.	.	.	.	0	.	0	.	0	.	0	0.07	1	1	0.02	0	0	48225.57	445	0.5	6.5536	2	142	238	131	47	240	115	62	53	0.881188119	0	0	0	1	1	1	1	1	1	0	0	0.02	0.02	0
jgi|Uncre1|5078|URET_05215	0.6094581	5.0450035	5.3910035	.	.	.	loss_of_pathogenicity	PHI:3936	0	.	0	.	0	.	0	0.109	1	1	0.05	0	0	23258.88	201	-12.5	4.7936	0	45	88	47	31	92	80	37	43	1.323529412	0	0	0	1	1	1	1	1	1	0	0	1.37	1.37	0
jgi|Uncre1|3392|URET_03538	0.6091221	6.2559235	5.9779235	.	.	.	reduced_virulence,unaffected_pathogenicity	PHI:4973,PHI:4971,PHI:4974,PHI:4972,PHI:4970,PHI:3017	1	Cgfl	1	PF07504,PF02128	0	.	0	0.213	1	1	0.72	0	0	69592.5	635	7.5	7.5333	7	211	377	156	76	334	143	79	64	1.006896552	0	0	0	1	1	1	1	1	1	0	0	0.03	0.05	0
jgi|Uncre1|3478|URET_03624	0.60508835	5.1195955	5.9575955	.	.	.	unaffected_pathogenicity,effector_(plant_avirulence_determinant)	PHI:8934,PHI:7381,PHI:8935,PHI:6833,PHI:7380,PHI:7665,PHI:7376,PHI:6832,PHI:7378,PHI:6831	0	.	1	PF01476	1	CBM50	0	0.027	1	1	0.96	0	0	45909.4	441	-6	4.6199	20	203	315	115	45	260	42	19	23	0.721311475	0	0	0	1	1	1	1	1	1	0	0	0.17	1.81	0
jgi|Uncre1|3074|URET_03220	0.5938217	2.637696	4.677696	.	.	.	.	.	0	.	0	.	0	.	0.403	0.257	1	1	0.75	0	0	22311.87	217	-10.5	4.2042	12	96	149	46	11	121	38	14	24	0.417910448	0	0	0	1	1	1	1	1	1	0	0	0.08	1.96	0
jgi|Uncre1|6612|URET_06746	0.58506966	-0.7529	4.5451	.	.	.	.	.	0	.	0	.	0	.	0.001	0.116	1	1	0.87	0	0	16655.43	171	-6.5	4.0926	10	97	130	53	8	99	20	7	13	0.295081967	0	0	0	1	1	1	1	1	1	0	0	0.02	1.91	0
jgi|Uncre1|3508|URET_03654	0.58442926	1.8517485	5.9977485	.	.	.	.	.	0	.	0	.	0	.	0.156	0.153	1	1	0.79	0	0	14480.11	137	2	7.2421	5	65	90	40	12	65	26	15	11	0.9	0	0	0	1	1	1	1	1	1	0	0	0.17	0.17	0
jgi|Uncre1|885|URET_01037	0.58431816	1.9130625	5.7950625	.	.	.	unaffected_pathogenicity	PHI:1087	0	.	0	.	0	.	0	0.353	1	1	0.56	0	0	42783.49	383	9.5	8.2162	9	122	208	91	54	213	89	52	37	0.963855422	1	0	0	1	1	1	1	1	1	0	0	0.99	1	0
jgi|Uncre1|3648|URET_03794	0.57836413	8.612254	5.642254	.	.	.	.	.	0	.	0	.	0	.	0.95	0.545	1	1	0.26	0	0	30244.66	291	7	10.1318	2	95	152	117	12	191	50	29	21	0.872093023	0	1	1	1	1	1	1	1	1	0	0	0.12	0.61	0
jgi|Uncre1|7454|URET_07588	0.5748775	0.094125	5.938125	.	.	.	.	.	0	.	0	.	0	.	0	0.026	1	1	0.28	0	0	57889.23	524	14	9.3064	4	162	278	126	65	281	131	75	56	1.032520325	1	0	0	1	1	1	1	1	1	0	0	3.35	3.35	0
jgi|Uncre1|1011|URET_01163	0.5738676	7.408216	4.858216	.	.	.	.	.	0	.	0	.	0	.	0.828	0.597	1	1	0.22	0	0	21661.09	192	6.5	9.6456	0	52	91	60	26	105	49	29	20	1.636363636	.	.	.	1	1	1	0	1	1	0	0	4.72	4.76	0
jgi|Uncre1|7710|URET_07844	0.5683409	-9.813781	-4.107781	.	.	.	.	.	0	.	0	.	0	.	0	0.049	0	1	0.03	0	1	43775.95	392	23.5	10.3876	0	111	192	115	44	205	129	79	50	1.010752688	1	0	0	1	1	1	1	1	1	1	2	19.31	41.86	0.9
jgi|Uncre1|6193|URET_06327	0.55121744	-1.0152155	2.5247845	.	.	.	.	.	0	.	0	.	0	.	0.002	0.408	1	1	0.55	1	0	37075.78	334	6	8.405	2	120	174	89	52	185	74	42	32	0.986842105	0	0	1	1	1	1	1	1	1	1	1	1.28	23.99	0
jgi|Uncre1|2579|URET_02731	0.54411733	0.8138045	-0.5121955	.	.	.	.	.	0	.	0	.	0	.	0.875	0.346	0	0	0.38	0	0	27484.06	262	-2.5	5.3698	1	96	160	104	16	152	61	30	31	0.631578947	.	.	.	0	0	0	0	0	0	0	0	0.06	0.07	0
jgi|Uncre1|5189|URET_05326	0.541829	0.1980715	5.9640715	.	.	.	.	.	0	.	0	.	0	CBM61,CBM4	0	0.039	1	1	0.8	0	0	57830.69	539	8.5	7.8401	10	230	343	162	41	261	91	53	38	0.894230769	0	1	1	1	1	1	1	1	1	0	0	0.17	0.38	0
jgi|Uncre1|2725|URET_02877	0.5323505	8.406386	5.712386	.	.	.	.	.	0	.	0	.	0	.	0.972	0.477	1	1	0.07	0	0	9166.72	81	7.5	10.9325	1	24	35	30	11	49	19	14	5	0.894736842	0	0	0	1	1	1	1	1	1	0	0	0.27	0.27	0
jgi|Uncre1|6977|URET_07111	0.5255691	5.7272845	0.3152845	.	.	.	.	.	0	.	0	.	0	.	1	0.902	0	0	0.65	0	0	7738.56	71	2.5	8.0144	5	27	41	7	8	36	13	8	5	1.125	.	.	.	0	0	0	0	0	0	0	0	0	0	0
jgi|Uncre1|3216|URET_03362	0.52451193	0.683886	5.629886	.	.	.	reduced_virulence	PHI:8858	0	.	0	.	0	.	0	0.009	1	1	0.12	0	0	96466.87	890	-20	4.961	6	281	504	249	109	514	204	97	107	0.874439462	1	0	0	1	0	1	1	1	1	0	0	0.15	0.18	0
jgi|Uncre1|1139|URET_01291	0.52451193	4.7863465	5.7263465	.	.	.	unaffected_pathogenicity,loss_of_pathogenicity	PHI:24,PHI:191	0	.	0	.	0	GH3	0	0.01	1	1	0.41	0	0	94704.27	870	1	6.6105	7	273	496	240	101	502	193	101	92	0.887892377	0	0	0	1	0	1	1	1	1	0	0	0.11	0.13	0
jgi|Uncre1|7723|URET_07857	0.5207569	4.3181	4.5501	.	.	.	unaffected_pathogenicity	PHI:4017	0	.	1	PF05730	0	.	0.002	0.126	1	1	0.89	0	0	17337.76	177	3.5	7.9691	10	99	129	63	4	100	18	11	7	0.6	0	0	0	1	1	1	1	1	1	0	0	0.25	5.48	0
jgi|Uncre1|4973|URET_05110	0.51363295	6.416896	3.668896	.	.	.	.	.	0	.	0	.	0	.	0.987	0.471	1	1	0.41	1	0	14703.05	139	3.5	8.0396	5	56	80	55	10	83	23	14	9	0.583333333	0	0	0	1	1	1	1	1	1	1	0	2.93	19.98	0
jgi|Uncre1|2133|URET_02285	0.51341295	1.022129	5.842129	.	.	.	reduced_virulence,unaffected_pathogenicity	PHI:2920,PHI:9075,PHI:3919,PHI:9074,PHI:9058,PHI:2921,PHI:397,PHI:552,PHI:1011	0	.	0	.	0	AA1_1,AA1_2,AA1_3	0	0.03	1	1	0.37	0	0	71363.41	632	-4	6.2426	8	179	343	156	100	350	143	76	67	1	0	0	0	1	1	1	1	1	1	0	0	6.5	6.54	0
jgi|Uncre1|2181|URET_02333	0.51032573	-6.3121935	-0.4681935	.	.	.	.	.	0	.	0	.	0	.	0	0.026	0	0	0.23	0	0	53192.18	487	9.5	8.763	2	162	284	126	54	263	102	59	43	0.756302521	.	.	.	0	0	0	0	0	0	0	0	0	0	0
jgi|Uncre1|6388|URET_06522	0.4922142	1.4366015	5.9386015	.	.	.	reduced_virulence	PHI:6122,PHI:5741	0	.	0	.	0	.	0	0.083	1	1	0.49	0	0	57765.75	515	6	7.6453	1	151	278	148	70	270	130	71	59	1.326732673	0	0	0	1	1	1	1	1	1	0	0	2.41	2.41	0
jgi|Uncre1|3203|URET_03349	0.4922142	0.761295	5.963295	.	.	.	.	.	0	.	0	.	0	.	0	0.133	1	1	0.21	0	0	44382.26	400	17	10.1679	1	118	214	104	41	208	117	69	48	0.926315789	1	0	0	1	1	1	1	1	1	0	0	0.45	0.45	0
jgi|Uncre1|5263|URET_05400	0.48486567	-0.205769	5.740231	.	.	.	.	.	0	.	0	.	0	.	0	0.009	1	1	0.72	0	0	83115.48	738	5	6.9995	4	207	397	196	112	405	162	88	74	1.256578947	0	0	0	1	0	1	1	1	1	0	0	0.58	0.58	0
jgi|Uncre1|5401|URET_05538	0.48486567	0.020454	5.720454	.	.	.	.	.	0	.	0	.	0	.	0	0.05	1	1	0.5	0	0	54577.53	491	2	6.7757	4	150	269	132	69	269	108	58	50	1.196078431	0	0	0	1	1	1	1	1	1	0	0	3.26	3.3	0
jgi|Uncre1|2395|URET_02547	0.4836418	0.230692	5.960692	.	.	.	.	.	0	.	0	.	0	.	0	0.045	1	1	0.41	0	0	66816.32	596	-2.5	6.2039	4	173	309	156	85	315	148	76	72	1.422413793	0	0	0	1	1	1	1	1	1	0	0	0.3	0.3	0
jgi|Uncre1|628|URET_00780	0.4836418	-0.0239805	5.9160195	.	.	.	.	.	0	.	0	.	0	.	0	0.01	1	1	0.1	0	0	65722.67	584	-4.5	6.0015	4	172	305	160	74	301	135	69	66	1.088495575	0	1	1	1	1	1	1	1	1	0	0	1.45	1.49	0
jgi|Uncre1|1206|URET_01358	0.47945952	-0.2082415	5.7317585	.	.	.	.	.	0	.	0	.	0	.	0	0.01	1	1	0.5	0	0	79364.63	720	3.5	6.8209	3	224	394	206	96	407	169	91	78	0.959770115	1	0	0	1	0	1	1	1	1	0	0	0.01	0.02	0
jgi|Uncre1|3660|URET_03806	0.47945952	0.2378785	5.9918785	.	.	.	.	.	0	.	0	.	0	GH71	0	0.041	1	1	0.45	0	0	51436.99	461	10	9.1846	2	142	253	122	61	247	103	59	44	1.137254902	0	0	0	1	1	1	1	1	1	0	0	1.59	1.59	0
jgi|Uncre1|7517|URET_07651	0.47203687	0.746106	5.894106	.	.	.	.	.	0	.	0	.	0	.	0	0.142	1	1	0.22	0	0	55303.96	509	-4.5	5.832	5	170	275	144	58	283	129	65	64	0.905511811	1	0	0	1	1	1	1	1	1	0	0	2.1	2.1	0
jgi|Uncre1|6436|URET_06570	0.46944818	2.172296	5.996296	.	.	.	reduced_virulence	PHI:811	0	.	0	.	0	.	0	0.196	1	1	0.46	0	0	44975.57	411	6	7.5192	14	157	236	94	48	211	95	53	42	0.931818182	1	0	0	1	1	1	1	1	1	0	0	0.09	0.09	0
jgi|Uncre1|7432|URET_07566	0.46527502	-0.402281	2.579719	.	.	.	.	.	0	.	0	.	0	.	0.074	0.429	1	1	0.63	1	0	30534.14	293	14.5	10.0865	5	121	184	68	25	169	50	33	17	0.674418605	1	0	0	1	1	1	1	1	1	1	1	4.38	36.75	0
jgi|Uncre1|1572|URET_01724	0.46419412	0.382449	5.998449	.	.	.	.	.	0	.	0	.	0	.	0	0.064	1	1	0.75	0	0	28561.36	274	5.5	7.2716	9	100	203	40	29	166	36	24	12	0.327102804	0	0	0	1	1	1	1	1	1	0	0	1.82	1.83	0
jgi|Uncre1|5847|URET_05984	0.4633473	5.481517	-0.014483	.	.	.	.	.	0	.	0	.	0	.	0.999	0.917	0	0	0.79	0	0	17516.04	166	7.5	8.4844	10	72	103	48	17	98	33	21	12	0.9	.	.	.	0	0	0	0	0	0	0	0	0.03	0.03	0
jgi|Uncre1|6706|URET_06840	0.4623289	7.6018345	5.9998345	.	.	.	.	.	0	.	0	.	0	.	0.998	0.269	1	1	0.59	0	0	5143.09	49	0	6.0829	0	16	31	21	2	31	8	4	4	0.833333333	0	0	0	1	1	1	1	1	1	0	0	11.2	11.2	0
jgi|Uncre1|1300|URET_01452	0.4570685	-0.025406	5.848594	.	.	.	.	.	0	.	0	.	0	.	0	0.021	1	1	0.33	0	0	58082.14	519	2.5	6.8142	7	146	269	143	75	303	113	61	52	1.092436975	0	0	1	1	1	1	1	1	1	0	0	0.17	0.19	0
jgi|Uncre1|2840|URET_02986	0.45508447	4.29475	4.80875	.	.	.	.	.	1	BghBEC4	1	PF05730	0	.	0	0.081	1	1	0.94	0	0	23616.06	234	-13.5	3.8147	9	123	170	63	9	118	29	8	21	0.534482759	0	0	0	1	1	1	1	1	1	0	0	0.69	10.96	0
jgi|Uncre1|584|URET_00736	0.4525679	0.0070265	5.9290265	.	.	.	.	.	0	.	0	.	0	.	0	0.013	1	1	0.25	0	0	74349.72	665	4.5	6.9194	4	199	355	178	94	354	182	98	84	1.1	1	0	0	1	1	1	1	1	1	0	0	0.18	0.34	0
jgi|Uncre1|7132|URET_07266	0.4525679	1.354317	5.964317	.	.	.	reduced_virulence	PHI:6122,PHI:5741	0	.	0	.	0	.	0	0.065	1	1	0.32	0	0	58524.65	519	12.5	9.0661	3	150	279	131	71	266	127	73	54	1.329896907	0	0	0	1	1	1	1	1	1	0	0	0.44	0.44	0
jgi|Uncre1|2394|URET_02546	0.4395528	0.1473935	5.9673935	.	.	.	.	.	0	.	0	.	0	.	0	0.03	1	1	0.44	0	0	64218.22	584	5.5	7.7866	4	199	319	176	64	320	124	67	57	0.875	1	0	0	1	1	1	1	1	1	0	0	0.03	0.24	0
jgi|Uncre1|6668|URET_06802	0.43334258	0.2156625	5.9876625	.	.	.	.	.	0	.	0	.	0	.	0.012	0.026	1	1	0.7	0	0	27889.07	277	-1	5.7561	4	103	204	73	15	185	38	19	19	0.341666667	1	0	0	1	1	1	1	1	1	0	0	0.93	0.93	0
jgi|Uncre1|6342|URET_06476	0.4292219	0.264795	5.976795	.	.	.	.	.	0	.	0	.	0	.	0	0.048	1	1	0.47	0	0	67442.15	617	21.5	9.3608	11	213	351	160	78	347	125	76	49	0.95625	0	1	0	1	1	1	1	1	1	0	0	0.28	0.32	0
jgi|Uncre1|5743|URET_05880	0.42362818	0.136925	5.962925	.	.	.	.	.	0	.	0	.	0	.	0	0.029	1	1	0.05	0	0	77513.67	680	24	9.2743	7	183	331	163	96	336	189	113	76	1.401574803	1	0	0	1	1	1	1	1	1	0	0	0.58	0.58	0
jgi|Uncre1|1664|URET_01816	0.4216714	0.0645695	5.9925695	.	.	.	.	.	0	.	0	.	0	.	0	0.012	1	1	0.59	0	0	64148.01	588	-2	6.1261	6	189	330	162	70	329	122	62	60	0.993055556	1	0	0	1	1	1	1	1	1	0	0	0.72	0.78	0
jgi|Uncre1|1922|URET_02074	0.4216714	0.0060435	5.9400435	.	.	.	.	.	0	.	0	.	0	.	0	0.011	1	1	0.48	0	0	65818.32	601	4	6.9289	7	188	338	176	75	337	134	73	61	0.915492958	0	0	0	1	1	1	1	1	1	0	0	0.72	1.71	0
jgi|Uncre1|261|URET_00413	0.4168654	1.7639965	5.9999965	.	.	.	.	.	0	.	0	.	0	.	0.164	0.13	1	1	0.73	0	0	17642.07	179	5	10.4648	1	71	138	40	7	116	21	14	7	0.168674699	0	0	0	1	1	1	1	1	1	0	0	0.59	0.59	0
jgi|Uncre1|1097|URET_01249	0.41296113	-5.7106775	-0.4846775	.	.	.	.	.	0	.	0	.	0	.	0.001	0.128	0	0	0.13	0	0	37798.73	356	-8.5	4.7887	5	122	198	120	21	198	93	43	50	0.77173913	.	.	.	0	0	0	0	0	0	0	0	0.01	0.01	0
jgi|Uncre1|1752|URET_01904	0.4055295	0.1753365	5.9953365	.	.	.	.	.	0	.	0	.	0	.	0	0.03	1	1	0.72	0	0	27808.09	274	-6.5	4.4564	2	118	205	64	10	150	36	15	21	0.369565217	0	0	0	1	1	1	1	1	1	0	0	1.64	1.64	0
jgi|Uncre1|6098|URET_06232	0.4022024	5.28237	5.98837	.	.	.	reduced_virulence,unaffected_pathogenicity	PHI:4973,PHI:4971,PHI:4974,PHI:4972,PHI:4970,PHI:3017	1	Cgfl	1	PF07504,PF02128	0	.	0	0.049	1	1	0.68	0	0	70621.88	637	2	6.7106	5	191	370	170	77	336	152	81	71	1.079710145	0	0	0	1	1	1	1	1	1	0	0	0.36	0.53	0
jgi|Uncre1|6717|URET_06851	0.38937363	0.6189525	5.9349525	.	.	.	.	.	0	.	0	.	0	.	0	0.114	1	1	0.38	0	0	75133.51	687	-6	5.9953	6	222	412	185	80	363	176	90	86	0.80625	0	0	0	1	1	1	1	1	1	0	0	1.37	1.38	0
jgi|Uncre1|6598|URET_06732	0.38614643	0.47676	5.94876	.	.	.	.	.	0	.	0	.	0	.	0	0.088	1	1	0.24	0	0	88025.71	791	18	8.2487	22	250	425	203	102	427	209	118	91	1.134078212	1	0	0	1	1	1	1	1	1	0	0	0.15	0.81	0
jgi|Uncre1|1269|URET_01421	0.38328826	0.066696	5.796696	.	.	.	.	.	0	.	0	.	0	.	0	0.045	1	1	0.05	0	0	55305.06	503	6.5	7.6082	3	162	283	142	55	268	129	71	58	0.745901639	0	1	1	1	1	1	1	1	1	0	1	19.02	19.02	0.782608696
jgi|Uncre1|7759|URET_07893	0.38202506	1.63784	5.96584	.	.	.	reduced_virulence,unaffected_pathogenicity	PHI:9150	0	.	0	.	0	.	0	0.112	1	1	0.35	0	0	45250.84	415	-8.5	5.3599	4	131	224	124	52	240	101	50	51	0.86407767	0	0	0	1	1	1	1	1	1	0	0	0.02	0.02	0
jgi|Uncre1|6652|URET_06786	0.38202506	0.0523605	5.9923605	.	.	.	.	.	0	.	0	.	0	.	0	0.01	1	1	0.49	0	0	61589.18	558	14	8.5848	8	171	303	151	74	318	118	70	48	1.126865672	0	0	0	1	1	1	1	1	1	0	0	0.12	0.15	0
jgi|Uncre1|108|URET_00260	0.38202506	0.0218165	5.9618165	.	.	.	.	.	0	.	0	.	0	.	0	0.01	1	1	0.44	0	0	62249.59	563	16	9.4167	5	179	307	156	70	314	115	68	47	1.007692308	1	0	0	1	1	1	1	1	1	0	0	0.27	0.42	0
jgi|Uncre1|4106|URET_04252	0.38202506	0.227792	5.945792	.	.	.	.	.	0	.	0	.	0	.	0	0.047	1	1	0.28	0	0	77503.42	695	8	8.2461	8	215	368	184	87	371	176	94	82	1.08	0	0	0	1	1	1	1	1	1	0	0	0.04	0.06	0
jgi|Uncre1|7372|URET_07506	0.3798677	-0.242743	5.703257	.	.	.	.	.	0	.	0	.	0	.	0	0.009	1	1	0.36	0	0	92851.47	828	-17.5	5.1129	4	237	437	231	120	462	192	93	99	1.022857143	0	0	0	1	1	1	1	1	1	0	0	12.85	12.91	0
jgi|Uncre1|4956|URET_05093	0.3793433	6.225779	5.995779	.	.	.	.	.	0	.	1	PF00200	0	.	0	0.205	1	1	0.4	0	0	78949.48	725	-7.5	5.8656	41	255	437	173	66	375	167	85	82	0.871621622	0	0	0	1	1	1	1	1	1	0	0	0.75	0.75	0
jgi|Uncre1|5873|URET_06010	0.3733927	1.2163175	5.6863175	.	.	.	.	.	0	.	0	.	0	.	0	0.255	1	1	0.29	0	0	41219.95	376	6	8.1363	4	125	210	107	50	222	80	45	35	0.934065934	0	0	0	1	1	1	1	1	1	0	0	16.78	30.91	0
jgi|Uncre1|7650|URET_07784	0.37104607	2.3820975	4.6740975	.	.	.	.	.	0	.	0	.	0	.	0.278	0.34	1	1	0.79	0	0	19983.34	192	1	6.9716	10	93	127	56	15	102	30	16	14	0.62	0	0	0	1	1	1	1	1	1	0	0	0.85	1.64	0
jgi|Uncre1|4150|URET_04296	0.36975402	0.027564	5.733564	.	.	.	.	.	0	.	0	.	0	.	0	0.049	1	1	0.79	0	0	69368.48	620	-19	4.5963	9	192	351	145	92	331	119	53	66	1.285714286	0	0	0	1	1	1	1	0	1	0	0	0.07	0.08	0
jgi|Uncre1|4487|URET_04633	0.35533264	4.2307	4.9787	.	.	.	.	.	0	.	1	PF05730	0	.	0	0.042	1	1	0.83	0	0	19157.34	195	-15	3.7224	8	95	142	62	8	121	26	6	20	0.253333333	0	0	0	1	1	1	1	1	1	0	0	0.09	0.45	0
jgi|Uncre1|3962|URET_04108	0.35334712	0.031794	5.977794	.	.	.	unaffected_pathogenicity	PHI:716	0	.	0	.	0	AA7	0	0.009	1	1	0.46	0	0	64440.23	588	18.5	9.0729	9	186	327	177	72	336	131	79	52	0.893617021	0	0	0	1	1	1	1	1	1	0	0	1.1	1.58	0
jgi|Uncre1|3115|URET_03261	0.35081562	0.9455455	5.4155455	.	.	.	.	.	0	.	0	.	0	.	0	0.255	1	1	0.02	0	0	45810.38	411	9	8.305	10	127	215	120	46	221	109	61	48	1.058139535	1	0	0	1	1	1	1	0	1	0	0	0.02	0.06	0
jgi|Uncre1|3537|URET_03683	0.3430568	0.332614	5.912614	.	.	.	.	.	0	.	0	.	0	CE1,CE10	0	0.07	1	1	0.25	0	0	80617.85	723	-1.5	6.3741	1	221	404	183	102	385	179	93	86	1.006060606	1	0	0	1	1	1	1	1	1	0	0	0.28	0.3	0
jgi|Uncre1|2438|URET_02590	0.3424772	0.712408	5.812408	.	.	.	.	.	0	.	0	.	0	.	0.003	0.147	1	1	0.25	0	0	20687.38	189	0	6.4684	0	63	104	55	22	101	27	14	13	1.027027027	0	1	0	1	1	1	1	1	1	0	0	7.07	7.82	0
jgi|Uncre1|6554|URET_06688	0.3392101	0.029061	5.969061	.	.	.	.	.	0	.	0	.	0	.	0	0.01	1	1	0.22	0	0	57731.24	527	-7.5	5.4411	9	167	307	150	59	293	123	61	62	0.759689922	0	0	0	1	1	1	1	1	1	0	0	0.51	0.54	0
jgi|Uncre1|5489|URET_05626	0.33611172	0.6895065	5.9995065	.	.	.	.	.	0	.	0	.	0	.	0	0.115	1	1	0.47	0	0	36079.46	359	-7.5	4.9019	7	147	231	79	26	225	47	22	25	0.434108527	0	0	0	1	1	1	1	1	1	0	0	0.06	0.08	0
jgi|Uncre1|5815|URET_05952	0.33440405	5.7558975	5.9998975	.	.	.	reduced_virulence,unaffected_pathogenicity,effector_(plant_avirulence_determinant)	PHI:7651,PHI:7649,PHI:5498,PHI:7650	0	.	1	PF00188	0	.	0.038	0.088	1	1	0.59	0	0	32130.09	302	6.5	8.3063	5	99	206	70	34	187	50	30	20	0.495575221	1	0	0	1	1	1	1	1	1	0	0	0.09	0.1	0
jgi|Uncre1|669|URET_00821	0.31632096	1.4403495	5.8923495	.	.	.	.	.	0	.	0	.	0	.	0.001	0.257	1	1	0.16	0	0	36867.18	335	-1	6.118	7	108	184	97	36	186	67	34	33	1.265625	0	0	0	1	1	1	1	1	1	0	0	8.83	8.89	0
jgi|Uncre1|7667|URET_07801	0.27829275	-5.8011025	-0.5091025	.	.	.	.	.	0	.	0	.	0	.	0.005	0.113	0	0	0.24	0	0	29482.68	272	14.5	11.582	0	100	161	49	23	127	54	36	18	0.506849315	.	.	.	0	0	0	0	0	0	0	0	0	0	0
jgi|Uncre1|6279|URET_06413	0.2764252	8.216462	3.710462	.	.	.	.	.	0	.	0	.	0	.	0.984	0.767	1	1	0.07	0	0	18332.61	168	2.5	8.6224	0	53	91	40	16	89	42	23	19	0.612244898	.	.	.	1	1	1	0	1	1	0	0	0.02	0.02	0
jgi|Uncre1|263|URET_00415	0.27541605	-0.891694	2.588306	.	.	.	.	.	0	.	0	.	0	.	0.087	0.333	1	1	0.04	1	0	27548.7	246	7	9.4255	3	77	126	68	23	130	59	34	25	0.854166667	0	1	1	1	1	1	1	1	1	1	1	9.49	31.92	0
jgi|Uncre1|3497|URET_03643	0.27182505	4.078721	4.156721	.	.	.	.	.	0	.	0	.	0	.	0.147	0.84	1	1	0.44	0	0	11161.69	103	-3	5.0088	4	35	60	24	9	54	23	11	12	0.826086957	.	.	.	1	1	0	0	0	1	0	0	5.31	5.31	0
jgi|Uncre1|7756|URET_07890	0.27161515	0.2076485	5.8056485	.	.	.	.	.	0	.	0	.	0	.	0	0.067	1	1	0.48	0	0	66096.45	587	8.5	7.2001	10	158	311	141	89	319	150	85	65	1.1875	1	0	0	1	1	1	1	1	1	0	0	0.63	0.63	0
jgi|Uncre1|6687|URET_06821	0.24670039	-0.0299805	5.9040195	.	.	.	.	.	0	.	0	.	0	.	0	0.011	1	1	0.25	0	0	63258.08	585	3	7.1203	7	173	324	197	45	347	127	67	60	0.8	0	0	0	1	1	1	1	1	1	0	0	0.19	0.37	0
jgi|Uncre1|7050|URET_07184	0.2402176	2.0874455	5.3634455	.	.	.	.	.	0	.	0	.	0	.	0.028	0.426	1	1	0.07	0	0	32030.49	284	-2.5	6.1205	7	83	140	76	40	154	81	42	39	1.142857143	0	0	0	1	1	1	1	1	1	0	0	8.63	8.65	0
jgi|Uncre1|2242|URET_02394	0.23943286	0.1309625	5.9929625	.	.	.	.	.	0	.	0	.	0	.	0	0.023	1	1	0.73	0	0	49672.44	463	1.5	6.9383	5	169	285	139	51	282	54	29	25	0.658914729	0	1	0	1	1	1	1	1	1	0	0	0.45	0.58	0
jgi|Uncre1|3573|URET_03719	0.23326512	0.399862	5.607862	.	.	.	.	.	0	.	0	.	0	.	0	0.132	1	1	0.18	0	0	43701.58	395	-6	5.5899	3	125	194	119	52	211	98	49	49	1.194805195	0	0	0	1	1	1	1	1	1	0	0	1.05	1.06	0
jgi|Uncre1|6433|URET_06567	0.22968766	0.1161705	5.8461705	.	.	.	.	.	0	.	0	.	0	.	0	0.045	1	1	0.25	0	0	61105.13	533	16.5	8.895	7	151	254	137	85	281	145	85	60	1.254716981	1	0	0	1	1	1	1	1	1	0	0	0.05	0.05	0
jgi|Uncre1|4724|URET_04861	0.22723143	0.9238955	5.8518955	.	.	.	reduced_virulence	PHI:7968,PHI:785	0	.	0	.	0	GH125	0	0.012	1	1	0.11	0	0	61089.72	547	-6.5	5.4968	4	157	287	155	64	285	127	63	64	1.2	1	0	0	1	1	1	1	1	1	0	0	0.04	0.08	0
jgi|Uncre1|3181|URET_03327	0.22141832	0.99187	5.91987	.	.	.	reduced_virulence	PHI:6133,PHI:3965	0	.	0	.	0	.	0	0.012	1	1	0.18	0	0	60753.07	554	0.5	6.5431	3	179	295	176	70	308	119	65	54	0.831932773	0	0	0	1	1	1	1	1	1	0	0	0.18	0.2	0
jgi|Uncre1|3659|URET_03805	0.21752355	-5.1953825	-0.5013825	.	.	.	reduced_virulence	PHI:7178	0	.	0	.	0	.	0	0.051	0	0	0.16	0	0	49346.84	456	-8.5	5.0757	6	149	253	136	46	255	106	51	55	0.970588235	.	.	.	0	0	0	0	0	0	0	0	0	0.06	0
jgi|Uncre1|3629|URET_03775	0.21268591	1.743066	5.867066	.	.	.	reduced_virulence	PHI:6120	0	.	0	.	0	.	0	0.146	1	1	0.12	0	0	44910.98	420	3.5	7.9924	5	140	230	154	40	271	77	41	36	0.780487805	0	0	0	1	1	1	1	1	1	0	0	13.42	13.67	0
jgi|Uncre1|5800|URET_05937	0.21168262	0.1222355	5.9782355	.	.	.	.	.	0	.	0	.	0	.	0	0.024	1	1	0.37	0	0	99061.66	935	-11	5.1807	18	359	584	244	64	503	171	83	88	0.654471545	0	1	0	1	1	1	1	1	1	0	0	0.2	0.29	0
jgi|Uncre1|5411|URET_05548	0.20729326	1.563274	5.381274	.	.	.	reduced_virulence,unaffected_pathogenicity	PHI:4509,PHI:4508	0	.	0	.	0	.	0	0.197	1	1	0.37	0	0	44987.59	410	-6	5.6992	2	129	223	116	54	227	93	47	46	1	0	0	0	1	1	0	1	1	1	0	0	1.41	1.75	0
jgi|Uncre1|5751|URET_05888	0.20453343	-1.20745	4.76855	.	.	.	.	.	0	.	0	.	0	.	0	0.004	1	1	0.81	0	0	13879.3	144	-9	3.4698	0	78	109	44	4	81	13	2	11	0.265306122	0	0	0	1	1	1	1	1	1	0	0	0.16	0.66	0
jgi|Uncre1|4378|URET_04524	0.19331789	1.110328	5.984328	.	.	.	reduced_virulence	PHI:4171	0	.	0	.	0	.	0	0.021	1	1	0.32	0	0	56766.2	528	1.5	6.7252	3	180	300	178	55	304	111	59	52	0.764705882	0	0	0	1	1	1	1	1	1	0	0	13.99	14.02	0
jgi|Uncre1|92|URET_00244	0.18552795	0.380944	4.556944	.	.	.	.	.	0	.	0	.	0	.	0.014	0.29	1	1	0.61	0	0	21364.64	200	9.5	10.1343	3	77	127	65	13	104	35	23	12	1.048780488	0	0	0	1	1	1	1	1	1	0	0	3.82	4.19	0
jgi|Uncre1|4611|URET_04748	0.18252909	-0.8213145	3.5526855	.	.	.	.	.	0	.	0	.	0	.	0	0.271	1	1	0.2	1	0	39447.25	349	11.5	8.8319	9	102	174	106	44	194	95	55	40	1.257142857	1	0	0	1	1	1	1	1	1	1	0	0.02	5.47	0
jgi|Uncre1|1443|URET_01595	0.18163127	2.798095	-0.501905	.	.	.	.	.	0	.	0	.	0	.	0.993	0.557	0	0	0.39	0	0	16058.43	151	14	11.3702	2	58	88	42	7	80	43	29	14	0.613636364	.	.	.	0	0	0	0	0	0	0	0	0.05	0.05	0
jgi|Uncre1|1923|URET_02075	0.1796127	5.039613	5.985613	.	.	.	reduced_virulence,unaffected_pathogenicity,loss_of_pathogenicity	PHI:24,PHI:3282,PHI:191	0	.	0	.	0	GH3	0	0.009	1	1	0.63	0	0	93483.98	863	-10	5.1722	8	292	509	243	98	502	165	80	85	0.813636364	0	0	0	1	1	1	1	1	1	0	0	0.12	0.16	0
jgi|Uncre1|715|URET_00867	0.17853972	-0.0178235	5.9101765	.	.	.	.	.	0	.	0	.	0	.	0	0.012	1	1	0.75	0	0	52558.23	485	-11	4.5651	5	166	278	143	53	275	86	38	48	1.103773585	0	0	0	1	1	1	1	1	1	0	0	13.91	13.95	0
jgi|Uncre1|3595|URET_03741	0.17701928	-2.967403	2.552597	.	.	.	.	.	0	.	0	.	0	.	0	0.08	1	1	0.17	1	0	47729.34	429	0.5	6.5968	0	129	224	138	56	239	97	51	46	1.101123596	0	0	0	1	1	1	1	1	1	1	1	6.38	29.55	0
jgi|Uncre1|6903|URET_07037	0.17510304	0.2552995	5.9852995	.	.	.	.	.	0	.	0	.	0	GH55	0	0.045	1	1	0.58	0	0	95431.39	881	-9	5.3172	14	297	518	229	94	478	159	78	81	1.07960199	0	0	0	1	1	1	1	1	1	0	0	15.33	15.36	0
jgi|Uncre1|5394|URET_05531	0.1663222	-0.88465	5.06135	.	.	.	.	.	0	.	0	.	0	.	0	0.009	1	1	0.67	0	0	11111.71	112	-2	4.2993	0	61	76	44	4	65	8	3	5	0.382352941	0	0	0	1	1	1	1	1	1	0	0	14.58	28.58	0
jgi|Uncre1|1652|URET_01804	0.16629541	-1.023959	4.790041	.	.	.	.	.	0	.	0	.	0	.	0	0.031	1	1	0.81	0	0	23110.11	220	-4.5	4.4929	1	87	145	67	19	130	26	11	15	0.552238806	0	1	0	1	1	1	1	1	1	0	0	0.19	1.93	0
jgi|Uncre1|2276|URET_02428	0.16268747	0.5541815	2.7321815	.	.	.	.	.	0	.	0	.	0	.	0.089	0.548	1	1	0.48	1	0	30638.96	270	5.5	8.726	4	76	138	67	39	150	53	30	23	1.232142857	1	0	0	1	1	1	1	1	1	1	1	5.92	24.97	0
jgi|Uncre1|4108|URET_04254	0.16200672	6.8902715	5.7842715	.	.	.	unaffected_pathogenicity,loss_of_pathogenicity,reduced_virulence	PHI:9402,PHI:6783,PHI:72,PHI:17,PHI:6809,PHI:6792,PHI:9400,PHI:73,PHI:6785,PHI:3973,PHI:6814,PHI:6807,PHI:6812,PHI:6816,PHI:6811,PHI:126,PHI:6789,PHI:127,PHI:6788,PHI:6794,PHI:6791,PHI:125,PHI:6786,PHI:68,PHI:697,PHI:6813,PHI:6787,PHI:6815,PHI:6784,PHI:7934,PHI:6793,PHI:6808,PHI:9401,PHI:6790	0	.	0	.	0	.	0	0.351	1	1	0.68	0	0	44843.79	410	8	8.5182	3	130	229	123	53	236	79	46	33	1.020618557	0	0	0	1	1	1	1	1	1	0	0	7.69	7.71	0
jgi|Uncre1|6677|URET_06811	0.15844777	-4.0998285	-0.5058285	.	.	.	.	.	0	.	0	.	0	.	0.005	0.396	0	0	0.07	0	0	37815.11	352	6.5	7.7913	5	125	194	112	35	198	78	45	33	0.698924731	.	.	.	0	0	0	0	0	0	0	0	0	0.01	0
jgi|Uncre1|1170|URET_01322	0.14837955	0.4819835	5.5819835	.	.	.	.	.	0	.	0	.	0	.	0	0.15	1	1	0.19	0	0	46565.71	417	2	6.7084	4	128	209	121	62	232	100	55	45	0.978021978	0	0	0	1	1	1	1	1	1	0	0	9.33	9.34	0
jgi|Uncre1|277|URET_00429	0.1383106	1.688954	5.066954	.	.	.	.	.	0	.	0	.	0	.	0	0.437	1	1	0.19	0	0	38652.26	348	-1	6.3412	3	105	186	98	49	193	84	44	40	0.896551724	0	0	0	1	1	1	1	1	1	0	0	4.42	4.42	0
jgi|Uncre1|2391|URET_02543	0.13456029	0.7943555	5.7403555	.	.	.	reduced_virulence	PHI:3076,PHI:5349	0	.	0	.	0	GH65	0	0.009	1	1	0.68	0	0	117886.62	1078	-16	5.0503	5	363	637	304	141	599	187	90	97	1.048979592	1	0	0	1	0	1	1	1	1	0	0	0.02	0.06	0
jgi|Uncre1|608|URET_00760	0.124452055	3.5708995	4.5168995	.	.	.	.	.	0	.	1	PF05730	0	.	0	0.009	1	1	0.78	0	0	35149.91	337	-2	5.645	10	141	222	91	20	181	44	22	22	0.707317073	0	0	0	1	1	1	1	1	1	0	0	1.63	2.09	0
jgi|Uncre1|4688|URET_04825	0.11868438	0.48555	5.99955	.	.	.	.	.	0	.	0	.	0	.	0	0.081	1	1	0.75	0	0	29565.16	294	-14.5	4.052	13	161	217	46	15	143	42	14	28	0.393617021	0	0	0	1	1	1	1	1	1	0	0	1.77	1.77	0
jgi|Uncre1|7049|URET_07183	0.1070265	4.8543865	5.6743865	.	.	.	reduced_virulence,unaffected_pathogenicity	PHI:7320,PHI:144,PHI:8806,PHI:8753	0	.	1	PF00187	0	CBM18,GH18	0	0.03	1	1	0.42	0	0	59533.57	536	-10.5	4.8498	20	172	298	133	63	309	122	57	65	1.016806723	0	0	0	1	1	1	1	1	1	0	0	1.82	1.84	0
jgi|Uncre1|2874|URET_03020	0.1070265	-0.2221965	5.7118035	.	.	.	.	.	0	.	0	.	0	.	0	0.011	1	1	0.29	0	0	60405.11	541	-7	5.5924	11	156	286	144	76	301	126	63	63	1.165217391	0	0	0	1	1	1	1	1	1	0	0	0.01	0.04	0
jgi|Uncre1|4273|URET_04419	0.106389135	2.21535	2.50335	.	.	.	.	.	0	.	0	.	0	.	0.691	0.261	1	1	0.47	1	0	23537.76	220	15.5	10.6327	5	76	136	47	21	125	52	35	17	0.535211268	1	1	0	1	1	1	1	1	1	1	0	8.43	25.51	0
jgi|Uncre1|61|URET_00213	0.10240154	-1.9448275	3.5811725	.	.	.	.	.	0	.	0	.	0	.	0	0.079	1	1	0.37	1	0	59077.94	538	3.5	7.1772	20	174	309	127	49	280	157	82	75	0.9921875	1	0	0	1	1	1	1	0	1	0	1	0.13	17.34	0
jgi|Uncre1|7566|URET_07700	0.09487021	-0.0638525	5.7561475	.	.	.	.	.	0	.	0	.	0	.	0	0.03	1	1	0.33	0	0	65676.09	592	8.5	8.0157	2	180	318	173	70	312	132	74	58	1.096	1	0	0	1	1	1	1	1	1	0	0	0.25	0.25	0
jgi|Uncre1|676|URET_00828	0.093300745	5.30325	5.10325	.	.	.	reduced_virulence,unaffected_pathogenicity,loss_of_pathogenicity	PHI:4733,PHI:6746,PHI:5394,PHI:6986	0	.	0	.	0	.	0	0.2	1	1	0.03	0	0	46302.57	413	2.5	6.7418	9	108	199	97	52	217	137	74	63	0.976470588	0	0	0	1	1	1	1	1	1	0	0	2.33	2.33	0
jgi|Uncre1|4363|URET_04509	0.09149845	-0.0361695	5.7718305	.	.	.	.	.	0	.	0	.	0	.	0	0.032	1	1	0.6	0	0	65419.5	580	-2.5	6.2854	10	157	316	135	88	321	135	71	64	1.103174603	0	0	0	1	1	1	1	1	1	0	0	0.23	0.23	0
jgi|Uncre1|2150|URET_02302	0.085256375	-6.0061495	-0.5041495	.	.	.	.	.	0	.	0	.	0	.	0.003	0.08	0	0	0.12	0	0	36178.42	339	-10.5	4.6755	6	110	195	132	23	205	84	38	46	0.663043478	.	.	.	0	0	0	0	0	0	0	0	0.02	0.45	0
jgi|Uncre1|506|URET_00658	0.07751542	-0.178269	4.951731	.	.	.	.	.	0	.	0	.	0	.	0.01	0.135	1	1	0.87	0	0	22978.57	225	-5	4.5083	4	104	151	63	19	134	28	12	16	0.594594595	0	0	0	1	1	1	1	1	1	0	0	14.99	31.22	0
jgi|Uncre1|6359|URET_06493	0.075020984	-0.7571995	5.1888005	.	.	.	.	.	0	.	0	.	0	.	0	0.009	1	1	0.01	0	0	185000.72	1642	34.5	9.0543	12	447	792	443	170	822	527	290	237	1.125	1	0	0	1	0	1	1	1	1	0	0	6.14	6.24	0
jgi|Uncre1|727|URET_00879	0.0649921	-9.584202	-4.010202	.	.	.	.	.	0	.	0	.	0	.	0	0.071	0	1	0.79	0	1	15061.1	153	-3.5	4.1922	5	77	120	51	8	99	11	4	7	0.375	0	0	0	1	1	1	1	1	1	0	2	14.94	32.6	0.47826087
jgi|Uncre1|7343|URET_07477	0.062632024	-0.3434435	5.5785565	.	.	.	.	.	0	.	0	.	0	.	0	0.013	1	1	0.3	0	0	64314.82	579	14.5	8.8372	14	160	303	158	66	317	145	81	64	1.47008547	0	0	0	1	1	1	1	1	1	0	0	0.11	0.34	0
jgi|Uncre1|389|URET_00541	0.06136907	-1.720762	2.749238	.	.	.	unaffected_pathogenicity	PHI:1652	0	.	0	.	0	.	0	0.255	1	1	0.59	0	0	22979.93	220	41.5	11.3969	0	87	132	68	6	107	70	56	14	0.839506173	.	.	.	0	0	0	0	0	1	0	0	0	0	0
jgi|Uncre1|1498|URET_01650	0.052619047	-0.4689665	3.6290335	.	.	.	.	.	0	.	0	.	0	.	0.175	0.142	1	1	0.18	1	0	12283.42	112	-1.5	4.9491	1	31	60	42	14	79	19	9	10	0.714285714	0	0	0	1	1	1	1	0	1	1	1	15.45	35.63	0
jgi|Uncre1|3776|URET_03922	0.039938867	5.437099	5.999099	.	.	.	.	.	0	.	0	.	1	AA9,AA11	0	0.073	1	1	0.45	0	0	43321.59	419	1	6.6754	10	161	279	104	31	247	79	42	37	0.553333333	0	0	0	1	1	1	1	1	1	0	0	2.13	2.13	0
jgi|Uncre1|432|URET_00584	0.034501757	8.174068	3.074068	.	.	.	.	.	0	.	0	.	0	.	0.999	0.851	1	1	0.25	0	0	15920.83	146	5	8.4723	6	57	84	35	14	82	32	19	13	0.641025641	.	.	.	0	0	0	0	1	0	0	0	0.02	0.02	0
jgi|Uncre1|1344|URET_01496	0.029661119	-1.089826	3.632174	.	.	.	.	.	0	.	0	.	0	.	0.135	0.078	1	1	0.35	0	0	11130.23	111	-14.5	3.8938	0	46	64	39	4	64	34	10	24	0.4	0	0	0	0	1	0	1	0	1	0	0	0	0.01	0
jgi|Uncre1|221|URET_00373	0.017945766	-0.2755765	5.1484235	.	.	.	.	.	0	.	0	.	0	.	0.003	0.093	1	1	0.78	0	0	20809.71	209	1.5	7.7155	3	101	148	75	11	129	26	14	12	0.445945946	0	1	0	1	1	1	1	1	1	0	0	0.77	5.26	0
jgi|Uncre1|7020|URET_07154	0.015056115	-0.353228	-0.277228	.	.	.	reduced_virulence,unaffected_pathogenicity,loss_of_pathogenicity	PHI:772,PHI:797,PHI:2716,PHI:2155	0	.	0	.	0	.	0	0.154	0	0	0.28	0	0	39391.52	358	-3	6.0682	9	127	206	98	50	208	77	40	37	0.632183908	.	.	.	0	0	0	0	0	0	0	0	0.35	0.35	0
jgi|Uncre1|5759|URET_05896	0.010043617	0.220099	5.578099	.	.	.	.	.	0	.	0	.	0	.	0	0.107	1	1	0.2	0	0	33492.38	294	-7.5	4.7199	3	85	138	90	37	167	68	31	37	0.983333333	0	0	1	1	1	1	1	1	1	0	0	0.44	1	0
jgi|Uncre1|3435|URET_03581	0.004641712	-0.2171475	5.7288525	.	.	.	.	.	0	.	0	.	0	GH92	0	0.009	1	1	0.61	0	0	87964.95	797	-12.5	5.0663	11	262	440	212	110	450	164	79	85	1.131428571	0	0	0	1	0	1	1	1	1	0	0	0.09	0.12	0
jgi|Uncre1|1493|URET_01645	-0.000610951	-4.742185	-0.504185	.	.	.	reduced_virulence	PHI:214,PHI:5471,PHI:207	0	.	0	.	0	CE9	0	0.127	0	0	0.32	0	0	46422.06	433	-4.5	5.8935	6	142	241	144	41	257	100	51	49	0.741071429	.	.	.	0	0	0	0	0	0	0	0	0	0.01	0
jgi|Uncre1|7720|URET_07854	-0.000882208	1.798591	4.552591	.	.	.	.	.	0	.	0	.	0	.	0.362	0.179	1	1	0.71	0	0	22548.93	217	-13.5	4.0095	12	95	151	46	16	122	41	14	27	0.52238806	0	0	0	1	1	1	1	1	1	0	0	5.68	5.71	0
jgi|Uncre1|2070|URET_02222	-0.001114417	-2.375672	2.570328	.	.	.	reduced_virulence	PHI:2644,PHI:7258,PHI:9285	0	.	0	.	0	.	0	0.009	1	1	0.04	1	0	79806.75	709	10	8.6911	8	205	357	187	80	371	199	106	93	1.208633094	0	0	0	1	1	1	1	1	1	1	1	0.28	23.54	0
jgi|Uncre1|3425|URET_03571	-0.003731888	1.0517355	5.7397355	.	.	.	reduced_virulence	PHI:8573,PHI:502,PHI:9317	0	.	0	.	0	.	0	0.052	1	1	0.07	0	0	63576	582	1	6.5906	11	181	319	184	61	323	154	82	72	0.970588235	0	0	0	1	1	1	1	1	1	0	0	0.08	0.27	0
jgi|Uncre1|6690|URET_06824	-0.005566862	-0.9827885	4.9572115	.	.	.	.	.	0	.	0	.	0	.	0	0.01	1	1	0.14	0	0	62106.72	553	8	7.9918	2	166	277	158	82	303	121	68	53	1.272727273	0	0	0	1	1	1	1	0	1	0	0	11.21	11.35	0
jgi|Uncre1|2010|URET_02162	-0.008060604	1.1298465	5.7338465	.	.	.	reduced_virulence	PHI:5393	0	.	0	.	0	AA5_2,AA5,AA5_1	0	0.066	1	1	0.49	0	0	96493.23	895	-28.5	4.4478	32	311	552	212	91	526	164	70	94	0.730434783	0	0	0	1	0	1	1	1	1	0	0	5.89	6.15	0
jgi|Uncre1|4968|URET_05105	-0.012767542	-1.4102895	4.5357105	.	.	.	.	.	0	.	0	.	0	.	0	0.009	1	1	0.08	0	0	66957.82	595	15.5	9.3672	5	175	299	168	69	310	151	86	65	1.243478261	0	0	0	1	1	1	1	0	1	0	1	19.39	19.4	1
jgi|Uncre1|59|URET_00211	-0.012898926	2.8700775	5.1460775	.	.	.	reduced_virulence	PHI:4988,PHI:4989	0	.	0	.	0	.	0.003	0.451	1	1	0.23	0	0	36384.59	324	1	6.6556	4	87	160	90	45	181	70	38	32	1.203125	0	0	0	1	1	1	1	1	1	0	0	7.9	7.93	0
jgi|Uncre1|814|URET_00966	-0.015361339	0.704391	5.414391	.	.	.	.	.	0	.	0	.	0	.	0.001	0.214	1	1	0.34	0	0	33613.71	320	7.5	9.9244	3	123	187	119	37	204	37	23	14	0.860465116	0	0	0	1	1	1	1	1	1	0	0	12.9	77.84	0
jgi|Uncre1|7449|URET_07583	-0.019192237	-1.1048765	4.7091235	.	.	.	.	.	0	.	0	.	0	.	0	0.031	1	1	0.01	0	0	84483.53	755	-14	5.4169	6	208	361	185	86	371	247	122	125	1.272108844	1	0	1	1	1	1	1	0	1	0	1	21.36	23.04	0.913043478
jgi|Uncre1|3479|URET_03625	-0.019192237	-0.573906	5.012094	.	.	.	.	.	0	.	0	.	0	.	0.001	0.068	1	1	0.18	0	0	34388.09	290	4.5	7.5365	2	64	126	76	46	150	89	49	40	1.613636364	0	0	0	1	1	1	1	1	1	0	0	13.99	14.01	0
jgi|Uncre1|7165|URET_07299	-0.020576954	-6.1420635	-0.5080635	.	.	.	.	.	0	.	0	.	0	.	0.001	0.06	0	0	0.58	0	0	31871.94	297	-10	4.5875	3	112	175	105	29	177	66	29	37	0.633333333	.	.	.	0	0	0	0	0	0	0	0	0	0.06	0
jgi|Uncre1|145|URET_00297	-0.021632884	-2.3247375	-0.4867375	.	.	.	reduced_virulence,unaffected_pathogenicity	PHI:4616,PHI:6517,PHI:3277,PHI:668,PHI:4903,PHI:9524,PHI:2256,PHI:9519	0	.	0	.	0	.	0.043	0.484	0	0	0.5	0	0	39819.59	375	3	7.0519	15	139	224	114	33	219	91	49	42	0.849462366	.	.	.	0	0	0	0	0	0	0	0	0	2.36	0
jgi|Uncre1|558|URET_00710	-0.038212586	1.485191	5.529191	.	.	.	.	.	0	.	0	.	0	.	0	0.326	1	1	0.5	0	0	42727.81	390	11	8.7358	5	130	209	122	54	223	85	51	34	1.11827957	0	0	0	1	1	1	1	1	1	0	0	0.04	4.01	0
jgi|Uncre1|50|URET_00202	-0.038928773	6.420633	5.952633	.	.	.	.	.	0	.	0	.	0	.	0.926	0.152	1	1	0.2	0	0	7953.27	69	-4.5	4.4878	1	10	25	21	1	31	24	10	14	1.875	0	0	0	1	1	1	1	1	1	0	0	3.33	3.33	0
jgi|Uncre1|2699|URET_02851	-0.04025762	-0.5884185	-0.5004185	.	.	.	reduced_virulence,unaffected_pathogenicity,loss_of_pathogenicity	PHI:9353,PHI:8862,PHI:8963,PHI:415,PHI:9354,PHI:9319,PHI:504	0	.	0	.	0	.	0	0.152	0	0	0.1	0	0	39642.48	369	-7.5	4.9613	3	113	201	129	25	217	95	45	50	0.85106383	.	.	.	0	0	0	0	0	0	0	0	0	0.07	0
jgi|Uncre1|3405|URET_03551	-0.045245994	7.6843305	4.6663305	.	.	.	.	.	0	.	0	.	0	.	0.917	0.586	1	1	0.61	0	0	16562.99	145	5	8.3774	7	33	60	51	12	81	32	19	13	5.3	0	0	1	1	0	0	1	0	1	0	0	0.14	0.29	0
jgi|Uncre1|3336|URET_03482	-0.04737525	4.4944755	-0.5335245	.	.	.	.	.	0	.	0	.	0	.	0.963	0.875	0	0	0.64	0	0	18921.4	177	4.5	7.6871	6	64	104	54	18	98	36	22	14	0.925	.	.	.	0	0	0	0	0	0	0	0	0.02	0.09	0
jgi|Uncre1|5141|URET_05278	-0.05016601	5.0391805	5.9791805	.	.	.	unaffected_pathogenicity,loss_of_pathogenicity	PHI:2138	0	.	0	.	0	GH15,CBM20	0	0.01	1	1	0.38	0	0	67505.79	617	0	6.4946	12	221	356	177	78	346	121	63	58	0.88	0	0	0	1	1	1	1	1	1	0	0	0.21	0.24	0
jgi|Uncre1|2013|URET_02165	-0.05016601	1.228109	5.742109	.	.	.	reduced_virulence	PHI:5186,PHI:5185	0	.	0	.	0	AA2	0	0.081	1	1	0.47	0	0	79520.74	747	-27.5	4.402	26	295	468	193	77	414	139	58	81	0.858757062	0	0	0	1	0	1	1	1	1	0	0	0.19	0.22	0
jgi|Uncre1|5543|URET_05680	-0.05389547	0.628766	5.526766	.	.	.	reduced_virulence	PHI:2644,PHI:7258,PHI:9285	0	.	0	.	0	.	0	0.017	1	1	0.29	0	0	48277.72	440	-14	4.6351	7	135	238	137	49	242	114	51	63	1.164948454	0	0	0	1	1	1	1	1	1	0	0	0.05	0.05	0
jgi|Uncre1|3658|URET_03804	-0.05402565	-1.1554	4.7546	.	.	.	.	.	0	.	0	.	0	.	0	0.015	1	1	0.74	0	0	18957.07	190	-7	4.3618	6	98	140	60	11	107	27	11	16	0.355932203	0	0	0	1	1	1	1	1	1	0	0	0.04	0.79	0
jgi|Uncre1|1135|URET_01287	-0.065255314	0.06485	5.78285	.	.	.	.	.	0	.	0	.	0	.	0	0.047	1	1	0.19	0	0	43314.67	397	-3.5	5.8652	5	142	221	122	31	198	105	53	52	0.644444444	0	0	0	1	1	1	1	1	1	0	0	0.06	0.06	0
jgi|Uncre1|3013|URET_03159	-0.07083957	-0.338881	-0.462881	.	.	.	reduced_virulence,unaffected_pathogenicity	PHI:2959,PHI:4139	0	.	0	.	0	.	0.352	0.502	0	0	0.45	0	0	34887.51	331	3	7.7904	3	106	183	116	25	198	77	41	36	1.011627907	.	.	.	0	0	0	0	0	0	0	0	0.09	0.09	0
jgi|Uncre1|777|URET_00929	-0.07323408	3.0758985	-0.4941015	.	.	.	.	.	0	.	0	.	0	.	0.978	0.617	0	0	0.35	0	0	15242.01	144	4	9.3476	1	55	86	37	13	79	32	19	13	0.456521739	.	.	.	0	0	0	0	0	0	0	0	0	0	0
jgi|Uncre1|7581|URET_07715	-0.07573116	4.1078945	-0.5421055	.	.	.	.	.	0	.	0	.	0	.	0.954	0.821	0	0	0.56	0	0	26067.3	244	0	6.4895	6	94	138	74	31	142	56	31	25	0.758064516	.	.	.	0	0	0	0	0	0	0	0	0.14	0.18	0
jgi|Uncre1|1996|URET_02148	-0.08077639	5.492465	0.152465	.	.	.	.	.	0	.	0	.	0	.	0.982	0.908	0	0	0.75	0	0	7760.02	70	4.5	9.0355	3	25	38	13	8	40	17	11	6	1.157894737	.	.	.	0	0	0	0	0	0	0	0	0	0	0
jgi|Uncre1|2022|URET_02174	-0.08452743	2.3253295	-0.5066705	.	.	.	.	.	0	.	0	.	0	.	0.994	0.478	0	0	0.13	0	0	16283.6	149	11	11.3249	1	52	84	44	8	77	43	27	16	0.651162791	.	.	.	0	0	0	0	0	0	0	0	0	0.04	0
jgi|Uncre1|7051|URET_07185	-0.08802363	0.342909	5.940909	.	.	.	.	.	0	.	0	.	0	.	0	0.067	1	1	0.15	0	0	77495.27	689	-2.5	6.1643	17	192	362	161	89	365	181	92	89	1.386861314	1	0	0	1	1	1	1	1	1	0	0	0.77	0.81	0
jgi|Uncre1|4868|URET_05005	-0.088118955	-8.5791115	-4.4871115	.	.	.	.	.	0	.	0	.	0	GH16	0	0.318	0	1	0.33	0	1	40818.95	365	-2.5	5.9368	4	113	188	94	46	193	89	45	44	1.256756757	0	0	0	1	1	1	1	1	1	1	2	21.85	44.17	0.826086957
jgi|Uncre1|5027|URET_05164	-0.091219306	-0.9869935	4.9590065	.	.	.	.	.	0	.	0	.	0	.	0	0.009	1	1	0.05	0	0	64418.9	574	17	9.1988	8	185	291	153	61	279	156	90	66	1.050505051	0	0	0	1	1	1	1	1	1	0	0	3.22	3.6	0
jgi|Uncre1|807|URET_00959	-0.09691275	5.8238625	0.2258625	.	.	.	.	.	0	.	0	.	0	.	1	0.933	0	0	0.7	0	0	6749.75	62	2.5	7.9389	6	26	36	9	4	31	15	9	6	0.666666667	.	.	.	0	0	0	0	0	0	0	0	0	0	0
jgi|Uncre1|4192|URET_04338	-0.0991362	-10.396287	-0.578287	.	.	.	unaffected_pathogenicity,lethal	PHI:1584,PHI:1569	0	.	0	.	0	.	0	0.197	0	0	0.42	0	0	27561.69	254	36	11.585	0	86	134	69	25	134	71	56	15	0.927536232	.	.	.	0	0	0	0	0	0	0	0	0	0.05	0
jgi|Uncre1|1592|URET_01744	-0.10309237	5.847753	-0.162247	.	.	.	reduced_virulence	PHI:479	0	.	0	.	0	.	0.931	0.904	0	0	0.66	0	0	25784.8	237	0.5	6.5742	6	85	138	48	33	129	55	30	25	0.913793103	.	.	.	0	0	0	0	0	0	0	0	0.01	0.04	0
jgi|Uncre1|3420|URET_03566	-0.1043655	8.843841	4.301841	.	.	.	.	.	0	.	0	.	0	.	0.97	0.787	1	1	0.3	0	0	15502.67	147	7.5	10.1261	4	60	84	43	8	78	31	20	11	0.564102564	.	.	.	0	1	0	0	0	1	0	0	0	0	0
jgi|Uncre1|895|URET_01047	-0.10580984	0.836902	5.782902	.	.	.	reduced_virulence	PHI:4987	0	.	0	.	0	GH20	0	0.009	1	1	0.09	0	0	68277.92	604	10	7.6316	6	168	299	172	81	333	148	84	64	1.090909091	0	1	0	1	1	1	1	1	1	0	0	0.33	0.37	0
jgi|Uncre1|5163|URET_05300	-0.106719345	0.2042265	-0.6257735	.	.	.	reduced_virulence,loss_of_pathogenicity	PHI:6144,PHI:3112,PHI:7634,PHI:5344,PHI:6731,PHI:8042	0	.	0	.	0	.	0.001	0.304	0	0	0.12	0	0	40491.71	368	1.5	6.7637	5	93	196	115	35	208	90	48	42	1.305555556	.	.	.	0	0	0	0	0	0	0	0	0.08	0.08	0
jgi|Uncre1|5753|URET_05890	-0.10686974	-2.3119055	-4.3279055	.	.	.	.	.	0	.	0	.	0	.	0.931	0.405	0	1	0.09	0	1	14222.57	125	6	10.1704	0	34	53	41	17	72	36	22	14	1	1	0	0	1	1	1	1	0	1	1	2	36.42	36.43	0.842105263
jgi|Uncre1|2583|URET_02735	-0.109255105	-0.7662165	5.0057835	.	.	.	.	.	0	.	0	.	0	.	0	0.038	1	1	0.04	0	0	45096.42	400	-1.5	6.3413	4	104	200	114	55	219	110	58	52	1	1	0	0	1	1	1	1	0	1	0	1	22.31	22.4	1
jgi|Uncre1|536|URET_00688	-0.11793874	-0.0330935	-4.2690935	.	.	.	.	.	0	.	0	.	0	.	0.957	0.749	0	1	0.35	0	1	18874.04	173	-0.5	6.396	4	52	101	45	23	99	38	21	17	0.62745098	.	.	.	1	1	1	0	0	1	1	2	42.45	42.45	0.825
jgi|Uncre1|2392|URET_02544	-0.12306246	-0.4526105	5.4813895	.	.	.	.	.	0	.	0	.	0	.	0	0.011	1	1	0.24	0	0	60020.42	544	-1	6.4055	4	171	287	172	63	294	127	67	60	1.205607477	0	0	0	1	0	1	1	1	1	0	0	1.22	1.53	0
jgi|Uncre1|259|URET_00411	-0.12477499	-5.1540925	0.3239075	.	.	.	.	.	0	.	0	.	0	.	0	0.087	0	0	0.6	0	0	39552.56	361	1.5	6.7749	0	140	215	79	61	208	58	32	26	0.656565657	.	.	.	0	0	0	0	0	0	0	0	0.09	0.11	0
jgi|Uncre1|7085|URET_07219	-0.12549949	-0.968935	4.971065	.	.	.	.	.	0	.	0	.	0	.	0	0.01	1	1	0.02	0	0	73056.75	652	-8	5.8732	13	172	293	215	60	339	179	91	88	1.203539823	1	0	0	1	1	1	1	1	1	0	0	0.77	0.93	0
jgi|Uncre1|2049|URET_02201	-0.13309011	-9.5186525	-4.4726525	.	.	.	.	.	0	.	0	.	0	.	0	0.159	0	1	0.49	0	1	29849.54	276	-1.5	5.3582	5	111	170	67	28	142	51	25	26	1.051724138	0	0	0	1	1	1	1	1	1	1	2	19.81	42.27	0.826086957
jgi|Uncre1|135|URET_00287	-0.13439903	1.3319425	4.8779425	.	.	.	.	.	0	.	0	.	0	.	0.099	0.31	1	1	0.47	0	0	10580.15	97	1	7.0754	4	38	58	31	11	57	14	8	6	0.857142857	0	0	0	0	1	0	1	0	1	0	0	0	0.01	0
jgi|Uncre1|1095|URET_01247	-0.13715261	-0.1902125	4.9697875	.	.	.	.	.	0	.	0	.	0	.	0	0.14	1	1	0.01	0	0	45349.29	401	1	6.632	7	110	186	123	37	183	105	56	49	1.454545455	0	0	0	1	1	1	1	1	1	0	0	11.33	11.33	0
jgi|Uncre1|5098|URET_05235	-0.1428865	-4.3428595	0.1351405	.	.	.	reduced_virulence	PHI:9212	0	.	0	.	0	.	0	0.087	0	0	0.72	0	0	41367.43	378	-10.5	4.6936	5	130	217	99	46	201	75	34	41	1.113924051	.	.	.	0	0	0	0	0	0	0	0	0	0.02	0
jgi|Uncre1|6272|URET_06406	-0.15110055	-6.207776	-0.507776	.	.	.	.	.	0	.	0	.	0	.	0	0.05	0	0	0.05	0	0	90470.37	826	25.5	9.7782	7	276	454	191	79	401	189	112	77	0.98245614	.	.	.	0	0	0	0	0	0	0	0	0	0.02	0
jgi|Uncre1|5248|URET_05385	-0.15110055	-1.4459975	-0.5059975	.	.	.	loss_of_pathogenicity	PHI:2070	0	.	0	.	0	.	0	0.01	0	0	0.01	0	0	223602.75	2055	-59	4.8536	14	672	1138	601	168	1026	540	253	287	0.868105516	.	.	.	0	0	0	0	0	0	0	0	0	0.02	0
jgi|Uncre1|6201|URET_06335	-0.1528646	7.660548	5.992548	.	.	.	.	.	0	.	0	.	0	.	0.99	0.288	1	1	0.25	0	0	6854.16	64	2.5	8.5497	2	24	32	27	3	40	11	7	4	0.666666667	0	0	0	1	1	1	1	1	1	0	0	1.91	1.91	0
jgi|Uncre1|4962|URET_05099	-0.15647925	7.951181	3.667181	.	.	.	.	.	0	.	0	.	0	.	0.949	0.765	1	1	0.61	0	0	12807.86	115	9	10.9948	1	32	61	34	11	57	21	16	5	1.75	.	.	.	1	1	1	0	0	1	0	0	3.91	3.91	0
jgi|Uncre1|2037|URET_02189	-0.16749161	4.433562	-0.510438	.	.	.	.	.	0	.	0	.	0	.	0.963	0.861	0	0	0.3	0	0	25245.77	234	0.5	6.918	4	76	132	74	12	125	57	29	28	0.96	.	.	.	0	0	0	0	0	0	0	0	0.11	0.11	0
jgi|Uncre1|1666|URET_01818	-0.17388183	3.245	5.027	.	.	.	.	.	0	.	0	.	0	.	0.595	0.108	1	1	0.49	0	0	20361.01	196	-4	5.6926	3	80	125	63	20	117	35	18	17	0.318181818	0	1	1	1	1	1	1	1	1	0	0	0.13	0.65	0
jgi|Uncre1|1763|URET_01915	-0.17551732	1.073352	-0.552648	.	.	.	unaffected_pathogenicity,increased_virulence_(hypervirulence),reduced_virulence,lethal	PHI:7511,PHI:2837,PHI:2835,PHI:784,PHI:5272,PHI:2269,PHI:5271,PHI:4077,PHI:59,PHI:6957,PHI:7696,PHI:2312,PHI:8929,PHI:7485,PHI:6956,PHI:2247,PHI:3301,PHI:9460,PHI:2844,PHI:5440	0	.	0	.	0	.	0.653	0.618	0	0	0.65	0	0	28960.74	269	2.5	7.3511	3	94	151	88	21	144	57	31	26	0.983606557	.	.	.	0	0	0	0	0	0	0	0	0.01	0.55	0
jgi|Uncre1|6868|URET_07002	-0.17652722	3.3362885	-0.4977115	.	.	.	.	.	0	.	0	.	0	.	0.971	0.668	0	0	0.09	0	0	15299.44	142	0	6.4773	2	46	80	47	14	90	32	17	15	0.413043478	.	.	.	0	0	0	0	0	0	0	0	0.01	0.01	0
jgi|Uncre1|1571|URET_01723	-0.17664601	0.1687735	5.5087735	.	.	.	.	.	0	.	0	.	0	.	0	0.11	1	1	0.36	0	0	49821.45	450	10	9.0357	3	130	226	140	59	264	101	58	43	1.28125	0	0	0	1	1	1	1	1	1	0	0	0.4	0.92	0
jgi|Uncre1|1601|URET_01753	-0.17733045	-0.220097	5.491903	.	.	.	.	.	0	.	0	.	0	GH13_35,GH13_22,GH13_10,GH13_21,GH13_32,GH13_20,GH13_16,GH13_9,GH13_15,GH13_3,GH13_27,GH13_19,GH13_11,GH13_7,GH13_41,GH13_2,GH13_29,GH13_1,GH13_6,GH13,GH13_23,GH13_12,GH13_13,GH13_28,GH13_39,GH13_37,GH13_17,GH13_31,GH13_36,GH13_5,GH13_24,GH13_14	0	0.048	1	1	0.47	0	0	65783.75	583	16	8.6048	9	160	303	152	83	318	149	87	62	1.382608696	1	0	0	1	1	1	1	1	1	0	0	0.04	0.09	0
jgi|Uncre1|4913|URET_05050	-0.19165123	-0.065313	5.856687	.	.	.	.	.	0	.	0	.	0	.	0	0.013	1	1	0.49	0	0	60790.25	570	-6.5	5.2835	14	188	309	180	54	345	123	60	63	1.12244898	0	0	0	1	1	1	1	1	1	0	0	12.92	15.57	0
jgi|Uncre1|222|URET_00374	-0.1935535	0.563739	5.291739	.	.	.	.	.	0	.	0	.	0	.	0	0.212	1	1	0.2	0	0	82146.87	750	14.5	7.0996	5	240	400	197	107	391	182	110	72	0.805714286	0	0	0	1	1	1	1	1	1	0	1	20.88	24.73	0.956521739
jgi|Uncre1|574|URET_00726	-0.1941315	-0.392873	4.541127	.	.	.	reduced_virulence,unaffected_pathogenicity	PHI:8939,PHI:3629	0	.	0	.	0	.	0	0.011	1	1	0.05	0	0	60340.38	535	6	7.5254	5	135	264	171	64	294	136	74	62	1.358695652	1	0	0	1	0	1	1	1	1	0	0	2.15	11.56	0
jgi|Uncre1|6956|URET_07090	-0.19705862	-0.2102535	4.5977465	.	.	.	reduced_virulence	PHI:2058	0	.	0	.	0	.	0	0.032	1	1	0.01	0	0	100662.46	932	10	9.1175	2	329	503	270	60	441	268	141	127	1	1	0	0	1	1	1	1	0	1	0	1	19.44	19.46	1
jgi|Uncre1|6889|URET_07023	-0.2029253	4.329642	5.269642	.	.	.	reduced_virulence,loss_of_pathogenicity,increased_virulence_(hypervirulence)	PHI:6331,PHI:4194	0	.	0	.	0	.	0	0.01	1	1	0.14	0	0	56069.91	500	13.5	8.546	9	158	269	146	63	273	129	75	54	0.881188119	1	1	1	1	1	1	1	1	1	0	0	6.28	6.32	0
jgi|Uncre1|1420|URET_01572	-0.20807016	-2.0817815	2.6122185	.	.	.	reduced_virulence	PHI:350	0	.	0	.	0	.	0	0.051	1	1	0.75	1	0	21860.78	214	2.5	8.5453	0	103	148	74	15	117	24	14	10	0.526315789	0	0	0	1	1	1	1	1	1	1	0	1.45	15.31	0
jgi|Uncre1|751|URET_00903	-0.20837972	0.5094275	4.6554275	.	.	.	.	.	0	.	0	.	0	.	0.004	0.305	1	1	0.05	0	0	38185.83	348	12.5	9.2215	7	105	180	106	27	187	91	54	37	0.818181818	0	1	1	0	1	1	1	0	1	0	0	0	1	0
jgi|Uncre1|2640|URET_02792	-0.21050572	-0.5699915	5.2740085	.	.	.	.	.	0	.	0	.	0	GH76	0	0.026	1	1	0.66	0	0	50093.16	453	-5.5	5.1139	7	164	254	122	58	254	87	42	45	0.891891892	0	0	0	1	1	1	1	0	1	0	0	7.85	10.28	0
jgi|Uncre1|7314|URET_07448	-0.21349278	5.582383	5.694383	.	.	.	unaffected_pathogenicity,loss_of_pathogenicity,reduced_virulence	PHI:7931,PHI:6792,PHI:7932,PHI:7935,PHI:6785,PHI:6816,PHI:6811,PHI:7933,PHI:7930,PHI:6786,PHI:697,PHI:7934,PHI:6787,PHI:6793,PHI:17,PHI:9401,PHI:9402,PHI:72,PHI:6809,PHI:9400,PHI:73,PHI:7928,PHI:6790,PHI:6814,PHI:6807,PHI:6812,PHI:7929,PHI:126,PHI:6789,PHI:127,PHI:6788,PHI:6794,PHI:7926,PHI:125,PHI:480,PHI:68,PHI:6813,PHI:6784,PHI:6815,PHI:6791,PHI:6808,PHI:6783	0	.	0	.	0	.	0	0.148	1	1	0.48	0	0	43668.29	400	-8.5	4.8068	5	126	218	113	47	218	88	41	47	1.358024691	0	0	0	1	1	1	1	1	1	0	0	0.04	0.09	0
jgi|Uncre1|4388|URET_04534	-0.21507585	0.7514375	5.3494375	.	.	.	reduced_virulence	PHI:4231	0	.	0	.	0	.	0	0.067	1	1	0.75	0	0	42349.47	404	-6	5.0657	1	155	263	130	31	206	58	28	30	1.271604938	0	0	0	1	1	1	1	1	1	0	0	5.79	8.72	0
jgi|Uncre1|603|URET_00755	-0.2183293	1.4547935	5.4947935	.	.	.	reduced_virulence,unaffected_pathogenicity	PHI:9150	0	.	0	.	0	.	0	0.16	1	1	0.39	0	0	43492.34	397	-4	6.0068	4	126	210	127	49	231	97	50	47	0.838383838	0	0	0	1	1	1	1	1	0	0	0	0.02	0.02	0
jgi|Uncre1|4300|URET_04446	-0.23129475	-1.24395	2.50005	.	.	.	.	.	0	.	0	.	0	.	0.008	0.368	1	1	0.74	1	0	31890.55	297	-6	4.9053	14	125	190	74	34	162	53	25	28	0.788732394	0	0	0	1	1	1	1	1	1	1	1	0.17	20.92	0
jgi|Uncre1|6679|URET_06813	-0.23360313	-0.11406	4.82594	.	.	.	reduced_virulence	PHI:6227	0	.	0	.	0	GT8,GT24	0	0.01	1	1	0	0	0	162652.7	1445	-31	5.0331	6	388	705	413	162	745	372	178	194	1.189393939	1	0	0	1	0	1	1	1	1	0	0	0.83	0.86	0
jgi|Uncre1|5124|URET_05261	-0.23576984	-2.794466	3.151534	.	.	.	.	.	0	.	0	.	0	.	0	0.009	1	1	0.26	1	0	132428.53	1237	79	10.5261	14	405	764	277	73	619	301	195	106	0.774480712	1	1	0	1	0	1	1	0	0	1	1	18.56	18.57	0.608695652
jgi|Uncre1|1658|URET_01810	-0.2394852	3.7990215	-0.4129785	.	.	.	.	.	0	.	0	.	0	.	0.865	0.837	0	0	0.46	0	0	25204.69	230	8.5	7.9423	12	80	134	53	31	130	48	31	17	0.763636364	.	.	.	0	0	0	0	0	0	0	0	0.05	0.05	0
jgi|Uncre1|6557|URET_06691	-0.24273165	1.2699735	5.9999735	.	.	.	reduced_virulence	PHI:6265	0	.	0	.	0	GH16	0	0.045	1	1	0.72	0	0	55974.08	542	-13	4.6364	20	244	389	98	32	261	100	45	55	0.651006711	0	0	0	1	1	1	1	1	1	0	0	0.02	0.03	0
jgi|Uncre1|4849|URET_04986	-0.24831715	-3.070468	-4.122468	.	.	.	loss_of_pathogenicity	PHI:6825	0	.	0	.	0	CE14	0.017	0.325	0	1	0.39	0	1	31450.89	290	11	9.713	4	106	165	87	34	161	59	37	22	0.96969697	0	0	0	1	1	1	1	0	1	0	2	21.22	41.82	0.869565217
jgi|Uncre1|251|URET_00403	-0.26167712	-0.6165845	5.0954155	.	.	.	unaffected_pathogenicity	PHI:3972,PHI:6392	0	.	0	.	0	CE4	0	0.048	1	1	0.07	0	0	46456.69	410	-13.5	4.8578	6	108	206	106	58	225	113	53	60	1.2625	1	0	0	1	1	1	1	1	1	0	1	16.05	16.05	1
jgi|Uncre1|7702|URET_07836	-0.2642343	0.0629465	5.9969465	.	.	.	.	.	0	.	0	.	0	.	0	0.011	1	1	0.57	0	0	49890.17	463	-11	4.499	7	172	280	134	52	270	56	24	32	0.75	0	1	0	1	1	1	1	1	1	0	1	20.38	20.46	0.608695652
jgi|Uncre1|5226|URET_05363	-0.264499	-2.1641065	3.6498935	.	.	.	.	.	0	.	0	.	0	.	0	0.031	1	1	0.63	1	0	62855.85	575	30.5	9.3106	23	204	328	125	60	294	153	94	59	1.285714286	1	1	0	1	0	1	1	1	1	0	1	3.63	25.73	0
jgi|Uncre1|1535|URET_01687	-0.27817994	0.176114	5.768114	.	.	.	.	.	0	.	0	.	0	.	0	0.068	1	1	0.44	0	0	27698.93	244	-25	4.212	7	54	154	61	18	108	104	41	63	0.829268293	0	0	0	1	1	1	1	1	1	0	0	14.26	14.26	0
jgi|Uncre1|5040|URET_05177	-0.27865133	-0.138569	5.189431	.	.	.	.	.	0	.	0	.	0	.	0	0.112	1	1	0.11	0	0	42442.23	379	18	10.0204	6	113	202	105	39	195	107	65	42	0.962025316	1	0	0	1	1	1	1	1	1	0	0	4.73	4.79	0
jgi|Uncre1|6819|URET_06953	-0.27910358	-4.023858	-0.501858	.	.	.	.	.	0	.	0	.	0	.	0.053	0.36	0	0	0.13	0	0	33666.53	314	-5	5.4092	7	106	171	109	28	186	81	40	41	0.807692308	.	.	.	0	0	0	0	0	0	0	0	0	0.01	0
jgi|Uncre1|4279|URET_04425	-0.2812409	-0.4086625	5.5313375	.	.	.	.	.	0	.	0	.	0	.	0	0.01	1	1	0.05	0	0	57414.52	506	17	8.4728	16	142	235	158	61	284	121	73	48	1.215053763	1	0	0	1	1	1	1	1	1	0	0	1.48	1.5	0
jgi|Uncre1|3514|URET_03660	-0.28474274	-3.4514405	-2.5054405	.	.	.	reduced_virulence,loss_of_pathogenicity	PHI:211,PHI:6111,PHI:3514,PHI:2179,PHI:4182,PHI:4677,PHI:6806	0	.	0	.	0	.	0	0.009	0	0	0.23	1	0	82756.6	772	-12	5.1587	8	267	440	257	61	422	165	80	85	0.814606742	.	.	.	0	0	0	0	0	0	1	0	0.01	4.54	0
jgi|Uncre1|4401|URET_04547	-0.28474274	-6.4467005	-0.5007005	.	.	.	.	.	0	.	0	.	0	.	0	0.009	0	0	0.25	0	0	60906.34	562	-34.5	4.2834	5	184	322	198	56	322	133	53	80	0.637681159	.	.	.	0	0	0	0	0	0	0	0	0	0	0
jgi|Uncre1|2417|URET_02569	-0.28753874	-0.118438	5.575562	.	.	.	.	.	0	.	0	.	0	.	0	0.051	1	1	0.08	0	0	64901.22	572	15.5	8.6581	12	158	285	122	70	275	186	104	82	1.382608696	1	0	0	1	0	1	1	1	1	0	0	0.39	0.39	0
jgi|Uncre1|2969|URET_03115	-0.28996167	5.0131685	-0.1288315	.	.	.	.	.	0	.	0	.	0	.	0.996	0.861	0	0	0.47	0	0	10825.21	98	1	7.104	3	26	56	25	10	55	20	11	9	0.961538462	.	.	.	0	0	0	0	0	0	0	0	0	0	0
jgi|Uncre1|5871|URET_06008	-0.29211864	-6.443581	-0.503581	.	.	.	.	.	0	.	0	.	0	.	0	0.01	0	0	0.14	0	0	107402.2	998	-15	5.2437	14	330	565	333	77	565	242	118	124	0.852320675	.	.	.	0	0	0	0	0	0	0	0	0	0.01	0
jgi|Uncre1|4622|URET_04759	-0.29211864	-5.351305	-0.509305	.	.	.	unaffected_pathogenicity,increased_virulence_(hypervirulence),reduced_virulence,lethal	PHI:7620,PHI:2549,PHI:423,PHI:1458,PHI:8011,PHI:6510,PHI:7617,PHI:7619,PHI:7618	0	.	0	.	0	.	0	0.193	0	0	0.45	0	0	71620	670	14	9.0247	5	236	394	166	68	387	145	83	62	0.626213592	.	.	.	0	0	0	0	0	0	0	0	0	0	0
jgi|Uncre1|1371|URET_01523	-0.30123803	-0.920913	4.893087	.	.	.	.	.	0	.	0	.	0	.	0	0.031	1	1	0	0	0	57126.74	513	-14.5	4.8664	8	154	254	125	41	247	165	77	88	0.902654867	1	0	0	1	1	1	1	1	1	0	0	3.87	3.91	0
jgi|Uncre1|5661|URET_05798	-0.303774	-0.1268905	5.3451095	.	.	.	.	.	0	.	0	.	0	.	0	0.088	1	1	0.14	0	0	69643.98	644	15.5	9.6463	1	217	365	162	49	317	164	94	70	0.662983425	0	0	0	1	0	1	1	1	1	0	0	2.18	2.19	0
jgi|Uncre1|5769|URET_05906	-0.31380144	-3.292005	0.013995	.	.	.	.	.	0	.	0	.	0	.	0	0.449	0	0	0.68	0	0	38699.51	345	-2.5	6.1145	7	120	199	70	52	161	79	41	38	1.474576271	.	.	.	0	0	0	0	0	0	0	0	0.01	0.01	0
jgi|Uncre1|3777|URET_03923	-0.31890655	-6.034204	-0.508204	.	.	.	.	.	0	.	0	.	0	.	0.028	0.051	0	0	0.3	0	0	26115.65	239	22	11.9187	1	88	133	60	26	123	61	44	17	0.47761194	.	.	.	0	0	0	0	0	0	0	0	0	0	0
jgi|Uncre1|7035|URET_07169	-0.3221125	-2.0779595	-0.4999595	.	.	.	.	.	0	.	0	.	0	.	0.162	0.575	0	0	0.28	0	0	31884.1	293	-2	6.1686	5	100	160	90	41	168	73	38	35	0.973684211	.	.	.	0	0	0	0	0	0	0	0	0	0.01	0
jgi|Uncre1|4684|URET_04821	-0.32855898	-6.3152625	-0.5072625	.	.	.	.	.	0	.	0	.	0	.	0	0.032	0	0	0.04	0	0	58998.21	547	11	9.9099	1	192	308	119	32	272	169	91	78	0.430107527	.	.	.	0	0	0	0	0	0	0	0	0	0	0
jgi|Uncre1|2163|URET_02315	-0.32855898	-5.8689685	-0.5049685	.	.	.	.	.	0	.	0	.	0	.	0	0.106	0	0	0.21	0	0	57363.43	544	40	11.3233	0	193	363	127	17	254	142	93	49	0.541176471	.	.	.	0	0	0	0	0	0	0	0	0	0	0
jgi|Uncre1|2494|URET_02646	-0.3335178	3.7689235	-0.5390765	.	.	.	.	.	0	.	0	.	0	.	0.957	0.761	0	0	0.61	0	0	19317.28	180	8.5	8.9057	5	64	104	60	20	106	34	23	11	0.837209302	.	.	.	0	0	0	0	0	0	0	0	0.23	0.43	0
jgi|Uncre1|3378|URET_03524	-0.33420563	-3.4611285	-0.5031285	.	.	.	.	.	0	.	0	.	0	.	0.266	0.241	0	0	0.21	0	0	19930.63	185	-11.5	4.2516	1	63	100	60	9	96	49	19	30	0.95	.	.	.	0	0	0	0	0	0	0	0	1.74	1.74	0
jgi|Uncre1|40|URET_00192	-0.34123945	4.1068995	-0.5131005	.	.	.	.	.	0	.	0	.	0	.	0.985	0.785	0	0	0.37	0	0	19186.84	179	0	6.4848	4	65	100	61	20	105	40	22	18	0.727272727	.	.	.	0	0	0	0	0	0	0	0	0.02	0.07	0
jgi|Uncre1|6007|URET_06141	-0.34508207	3.462632	4.396632	.	.	.	reduced_virulence,loss_of_pathogenicity	PHI:455	0	.	0	.	0	GT69	0	0.011	1	1	0.12	0	0	47292.79	415	15	9.6227	5	113	212	124	50	220	115	68	47	0.8875	0	0	1	1	1	1	1	0	1	0	0	16.19	16.19	0
jgi|Uncre1|3940|URET_04086	-0.35573387	1.3032615	4.6752615	.	.	.	.	.	0	.	0	.	0	.	0.197	0.241	1	1	0.16	0	0	25894.04	236	1	7.0822	4	72	130	89	23	140	34	18	16	1.085106383	0	1	0	1	1	1	1	1	1	0	0	0.11	13.91	0
jgi|Uncre1|5737|URET_05874	-0.3568032	5.727028	4.509028	.	.	.	.	.	0	.	0	.	0	.	0.722	0.481	1	1	0.35	0	0	20865.26	190	10.5	9.4161	6	56	107	58	17	104	38	26	12	0.972972973	1	1	0	1	1	1	1	1	1	0	0	0.71	4.01	0
jgi|Uncre1|6916|URET_07050	-0.357695	-3.7962685	-0.5062685	.	.	.	reduced_virulence,unaffected_pathogenicity	PHI:2256,PHI:2255,PHI:9519,PHI:6517	0	.	0	.	0	.	0.002	0.283	0	0	0.3	0	0	41586.66	392	2.5	6.7966	13	143	234	142	33	236	85	47	38	0.534653465	.	.	.	0	0	0	0	0	0	0	0	0.01	3.09	0
jgi|Uncre1|4177|URET_04323	-0.357695	2.086205	-0.507795	.	.	.	unaffected_pathogenicity,increased_virulence_(hypervirulence),reduced_virulence	PHI:4616,PHI:5034,PHI:3277,PHI:7708,PHI:668,PHI:4903,PHI:2256,PHI:9519,PHI:6517,PHI:9524,PHI:881	0	.	0	.	0	.	0.119	0.48	0	0	0.42	0	0	36323.02	343	3.5	7.2925	10	114	196	116	28	216	77	42	35	0.66	.	.	.	0	0	0	0	0	0	0	0	0	1.95	0
jgi|Uncre1|5191|URET_05328	-0.36123267	-4.024768	-0.502768	.	.	.	.	.	0	.	0	.	0	.	0.011	0.402	0	0	0.09	0	0	36684.13	338	-2	6.0987	3	96	182	114	27	194	82	42	40	0.833333333	.	.	.	0	0	0	0	0	0	0	0	0	0.01	0
jgi|Uncre1|6234|URET_06368	-0.36165613	2.2760405	-0.5059595	.	.	.	reduced_virulence	PHI:3957,PHI:7212	0	.	0	.	0	.	0.801	0.496	0	0	0.21	0	0	26525.24	252	-6.5	4.7356	1	86	144	91	15	144	59	27	32	0.848484848	.	.	.	0	0	0	0	0	0	0	0	0	0.01	0
jgi|Uncre1|2015|URET_02167	-0.36503774	0.4787475	5.3627475	.	.	.	.	.	0	.	0	.	0	.	0.031	0.155	1	1	0.71	0	0	18408.77	181	-7	4.1068	5	77	120	59	9	107	23	8	15	0.6	0	0	0	1	1	1	1	1	1	0	0	1.29	1.74	0
jgi|Uncre1|1256|URET_01408	-0.37012544	8.6332725	3.2932725	.	.	.	.	.	0	.	0	.	0	.	1	0.89	1	1	0.49	0	0	6269.26	60	1.5	7.1652	5	25	38	16	4	35	15	9	6	0.5	.	.	.	0	0	0	0	0	0	0	0	0	0	0
jgi|Uncre1|6365|URET_06499	-0.3708851	-1.452834	-0.506834	.	.	.	unaffected_pathogenicity,loss_of_pathogenicity,increased_virulence_(hypervirulence),reduced_virulence,effector_(plant_avirulence_determinant)	PHI:719,PHI:726,PHI:718,PHI:725,PHI:9092,PHI:9043,PHI:55,PHI:9265,PHI:7540,PHI:255,PHI:8597,PHI:3324,PHI:730,PHI:325,PHI:6989,PHI:6416,PHI:723,PHI:729,PHI:8561,PHI:2290,PHI:724,PHI:508,PHI:4776,PHI:727,PHI:3351,PHI:4196,PHI:728,PHI:6938	0	.	0	.	0	.	0	0.009	0	0	0.03	0	0	433474.97	3937	-30.5	6.0052	42	1201	2064	1281	390	2155	960	490	470	0.889428919	.	.	.	0	0	0	0	0	0	0	0	0	0.13	0
jgi|Uncre1|2370|URET_02522	-0.3708851	-6.2178915	-0.4878915	.	.	.	.	.	0	.	0	.	0	.	0	0.045	0	0	0.2	0	0	66813.84	597	-5.5	5.948	7	170	325	154	73	331	143	73	70	0.816176471	.	.	.	0	0	0	0	0	0	0	0	0.33	0.33	0
jgi|Uncre1|1174|URET_01326	-0.37452522	-5.2780395	-0.5080395	.	.	.	.	.	0	.	0	.	0	AA7	0	0.205	0	0	0.15	0	0	45186.52	418	-4	5.4885	2	133	225	142	38	242	95	47	48	0.920792079	.	.	.	0	0	0	0	0	0	0	0	0	0.29	0
jgi|Uncre1|1693|URET_01845	-0.3847412	-5.114002	-0.506002	.	.	.	.	.	0	.	0	.	0	.	0.024	0.208	0	0	0.27	0	0	34469.78	315	-3	6.2172	2	88	180	96	43	179	86	46	40	0.65	.	.	.	0	0	0	0	0	0	0	0	0.02	0.07	0
jgi|Uncre1|134|URET_00286	-0.38848963	2.9587695	2.5007695	.	.	.	unaffected_pathogenicity,loss_of_pathogenicity,reduced_virulence	PHI:434,PHI:6713,PHI:522,PHI:6715,PHI:6530,PHI:6714,PHI:33,PHI:6711,PHI:2808,PHI:6712	0	.	0	.	0	GH5,GH5_4,GH158,GH72,GH157	0	0.243	1	1	0.7	1	0	48788.75	451	-4.5	5.0644	7	157	270	112	48	246	100	48	52	1.130841121	0	0	0	1	1	1	1	1	1	1	1	5.67	28.35	0
jgi|Uncre1|6609|URET_06743	-0.3895177	0.0046955	5.4706955	.	.	.	.	.	0	.	0	.	0	.	0	0.089	1	1	0.18	0	0	71120.58	647	19.5	8.9749	14	203	348	196	53	343	184	105	79	0.967741935	0	0	0	1	1	1	1	1	1	0	0	7.71	7.71	0
jgi|Uncre1|2947|URET_03093	-0.3922359	-0.390417	5.537583	.	.	.	unaffected_pathogenicity	PHI:1817	0	.	0	.	0	.	0	0.012	1	1	0.02	0	0	56309.54	508	9.5	7.9121	13	155	268	155	47	275	118	67	51	0.839622642	1	0	0	1	1	1	1	1	1	0	0	1.72	6.3	0
jgi|Uncre1|2776|URET_02928	-0.394384	1.168916	-0.507084	.	.	.	unaffected_pathogenicity,increased_virulence_(hypervirulence),reduced_virulence	PHI:4616,PHI:5034,PHI:3277,PHI:2255,PHI:7708,PHI:668,PHI:4903,PHI:2256,PHI:9519,PHI:587,PHI:6517,PHI:9524,PHI:881	0	.	0	.	0	.	0.005	0.441	0	0	0.3	0	0	39391.34	369	0	6.4866	10	121	214	113	33	229	85	44	41	0.752475248	.	.	.	0	0	0	0	0	0	0	0	0	0.07	0
jgi|Uncre1|7447|URET_07581	-0.394384	-2.051799	-0.501799	.	.	.	reduced_virulence,unaffected_pathogenicity	PHI:4616,PHI:2255,PHI:3277,PHI:5034,PHI:668,PHI:4903,PHI:2256,PHI:9519,PHI:587,PHI:6517,PHI:9524	0	.	0	.	0	.	0.084	0.491	0	0	0.22	0	0	37702.58	354	4.5	7.3566	10	121	199	119	34	220	87	48	39	0.721649485	.	.	.	0	0	0	0	0	0	0	0	0	1.39	0
jgi|Uncre1|5542|URET_05679	-0.4012553	-9.160238	-4.420238	.	.	.	.	.	0	.	0	.	0	.	0.001	0.209	0	1	0.09	0	1	36534.76	330	11.5	9.7804	2	102	158	117	45	209	52	33	19	1.077922078	0	0	0	1	1	1	1	1	1	4	5	18.06	104.63	1
jgi|Uncre1|1877|URET_02029	-0.40336925	-6.4460595	-0.5000595	.	.	.	unaffected_pathogenicity	PHI:4723	0	.	0	.	0	GT8	0	0.009	0	0	0.03	0	0	77209.98	696	-11.5	5.2987	6	205	374	193	76	378	159	78	81	0.694117647	.	.	.	0	0	0	0	0	0	0	0	0.79	0.8	0
jgi|Uncre1|1902|URET_02054	-0.40480164	-0.7404365	5.2055635	.	.	.	.	.	0	.	0	.	0	.	0	0.009	1	1	0.15	0	0	35367.6	311	-25.5	4.2041	7	85	152	88	46	178	87	33	54	0.968253968	0	0	0	1	1	1	1	1	1	0	0	0.16	0.17	0
jgi|Uncre1|3044|URET_03190	-0.40531254	6.447194	-0.144806	.	.	.	reduced_virulence,unaffected_pathogenicity	PHI:1663,PHI:2189,PHI:1670	0	.	0	.	0	.	1	0.932	0	0	0.58	0	0	18201.02	170	8	7.9236	21	79	105	18	19	89	41	26	15	0.75	.	.	.	0	0	0	0	0	0	0	0	0	0	0
jgi|Uncre1|5528|URET_05665	-0.4109477	-1.622435	3.591565	.	.	.	.	.	0	.	0	.	0	.	0	0.131	1	1	0.11	0	0	20111.65	165	1.5	7.2834	1	33	82	21	14	52	91	47	44	0.84	.	.	.	0	0	0	0	1	0	0	0	0	0	0
jgi|Uncre1|557|URET_00709	-0.4122738	0.426683	4.574683	.	.	.	reduced_virulence,unaffected_pathogenicity	PHI:104,PHI:392,PHI:3095,PHI:3096,PHI:3453,PHI:3097	0	.	0	.	0	GT15	0	0.142	1	1	0.06	0	0	48709.99	420	1	6.6163	7	103	200	85	75	218	124	66	58	1.621621622	0	0	0	1	1	1	1	0	1	0	1	19.85	19.85	1
jgi|Uncre1|5963|URET_06097	-0.4144282	-6.2060525	-0.5060525	.	.	.	.	.	0	.	0	.	0	.	0	0.05	0	0	0.15	0	0	75767.92	705	15	9.2418	1	250	415	169	55	324	158	92	66	0.646706587	.	.	.	0	0	0	0	0	0	0	0	0	0	0
jgi|Uncre1|5065|URET_05202	-0.4144282	-5.9758505	-0.5098505	.	.	.	.	.	0	.	0	.	0	.	0	0.089	0	0	0.24	0	0	94441.4	878	29.5	10.0796	7	310	510	207	64	420	172	104	68	0.909090909	.	.	.	0	0	0	0	0	0	0	0	0	0.01	0
jgi|Uncre1|2619|URET_02771	-0.4197256	-10.290274	-4.596274	.	.	.	.	.	0	.	0	.	0	.	0.003	0.048	0	1	0.3	0	1	32413.27	293	19	10.0706	5	87	159	79	32	165	59	42	17	0.653846154	0	0	1	1	1	1	1	0	1	1	2	19.37	42.24	1
jgi|Uncre1|3934|URET_04080	-0.42782038	-9.6801045	-3.7521045	.	.	.	.	.	0	.	0	.	0	.	0	0.012	0	1	0.43	0	1	68638.99	649	-3	6.1996	0	239	394	158	73	366	127	66	61	0.531400966	0	1	1	1	1	1	1	1	1	1	2	22.44	56.53	0.695652174
jgi|Uncre1|1972|URET_02124	-0.4287759	-0.79301	-0.45101	.	.	.	.	.	0	.	0	.	0	.	0.36	0.583	0	0	0.47	0	0	29971.85	279	-7.5	4.6309	7	93	164	90	23	157	67	30	37	1.102941176	.	.	.	0	0	0	0	0	0	0	0	0	0.11	0
jgi|Uncre1|732|URET_00884	-0.43079203	-1.17479	4.67521	.	.	.	.	.	0	.	0	.	0	.	0	0.025	1	1	0.36	0	0	38425.57	347	25.5	10.3908	12	122	192	101	35	201	64	47	17	0.686746988	0	1	1	1	0	1	1	1	0	0	0	0	0.17	0
jgi|Uncre1|5393|URET_05530	-0.43087226	2.1731245	3.8111245	.	.	.	.	.	0	.	0	.	0	.	0.205	0.522	1	1	0.09	0	0	24742.13	217	1.5	6.7754	0	58	98	68	30	115	52	29	23	1.05	.	.	.	0	0	0	0	1	1	0	0	0	0	0
jgi|Uncre1|4633|URET_04770	-0.43193915	4.4250005	5.3710005	.	.	.	unaffected_pathogenicity,effector_(plant_avirulence_determinant)	PHI:7665,PHI:7381,PHI:8935,PHI:6832,PHI:7378,PHI:6831	0	.	1	PF01476	1	CBM50,GH55	0	0.009	1	1	0.64	0	0	142773.16	1321	-13.5	5.6417	35	478	788	373	146	742	229	115	114	0.927152318	0	0	0	1	0	1	1	0	1	0	1	19.38	22.03	0.95
jgi|Uncre1|3594|URET_03740	-0.43405706	2.4307	4.6567	.	.	.	.	.	0	.	0	.	0	.	0.363	0.266	1	1	0.07	0	0	27966.55	251	18	10.1275	8	77	126	76	18	134	60	40	20	0.821428571	.	.	.	1	1	1	0	1	1	0	0	0.08	0.08	0
jgi|Uncre1|7429|URET_07563	-0.4354113	4.4943665	-0.5096335	.	.	.	.	.	0	.	0	.	0	.	0.939	0.895	0	0	0.36	0	0	15860.35	143	5.5	9.1389	3	40	76	40	15	82	31	19	12	1.058823529	.	.	.	0	0	0	0	0	0	0	0	0	0	0
jgi|Uncre1|1289|URET_01441	-0.4359192	7.225058	2.629058	.	.	.	.	.	0	.	0	.	0	.	0.902	0.864	1	1	0.11	0	0	24555.17	229	5.5	9.4276	2	82	126	75	19	130	53	30	23	0.816666667	.	.	.	0	1	0	0	0	1	0	0	6.51	6.54	0
jgi|Uncre1|3691|URET_03837	-0.43623373	0.2243765	5.4023765	.	.	.	.	.	0	.	0	.	0	.	0.001	0.136	1	1	0.18	0	0	34807.35	308	-2	5.9766	2	97	160	93	35	155	79	40	39	1.18	0	0	0	1	1	1	1	1	1	0	0	1.62	1.77	0
jgi|Uncre1|1544|URET_01696	-0.43831384	2.216845	-0.501155	.	.	.	.	.	0	.	0	.	0	.	0.902	0.551	0	0	0.39	0	0	26240.88	245	-8	4.7244	5	74	146	83	22	147	59	27	32	0.784615385	.	.	.	0	0	0	0	0	0	0	0	0	0	0
jgi|Uncre1|7782|URET_07916	-0.4384157	-0.8178105	4.6481895	.	.	.	.	.	0	.	0	.	0	.	0	0.089	1	1	0.55	0	0	16173.68	155	6	10.5253	0	68	103	55	15	93	13	10	3	0.58974359	0	1	0	1	1	1	1	1	1	0	0	0.18	1.02	0
jgi|Uncre1|7342|URET_07476	-0.4392897	-0.0947515	4.8132485	.	.	.	.	.	0	.	0	.	0	.	0.017	0.165	1	1	0.25	0	0	29698.55	270	-10	4.5748	6	86	148	80	29	149	70	31	39	0.916666667	1	0	0	1	1	1	1	0	1	0	1	18.44	18.44	0.956521739
jgi|Uncre1|3548|URET_03694	-0.43970937	6.484639	2.614639	.	.	.	.	.	0	.	0	.	0	.	0.991	0.654	1	1	0.48	0	0	12138.46	117	0.5	6.9487	2	50	71	25	7	58	25	13	12	0.75862069	.	.	.	0	1	0	0	0	1	0	1	16	16	1
jgi|Uncre1|7382|URET_07516	-0.44694316	-9.2150095	-4.2750095	.	.	.	reduced_virulence	PHI:7741	0	.	0	.	0	.	0	0.01	0	1	0.03	0	1	50646.31	451	18.5	10.0814	5	127	223	158	53	271	97	61	36	0.965909091	0	0	1	1	1	1	1	0	1	3	0	0.14	44.49	0
jgi|Uncre1|2854|URET_03000	-0.4539552	-0.001688	5.782312	.	.	.	.	.	0	.	0	.	0	.	0	0.036	1	1	0.6	0	0	61661.84	546	4.5	7.5369	10	179	295	137	86	312	106	57	49	0.859259259	0	0	0	1	1	1	1	1	1	0	1	21.82	21.82	0.695652174
jgi|Uncre1|6686|URET_06820	-0.4565789	3.4963755	-0.5056245	.	.	.	.	.	0	.	0	.	0	.	0.984	0.683	0	0	0.46	0	0	13395.32	122	7	10.4191	0	38	70	31	9	63	31	19	12	0.882352941	.	.	.	0	0	0	0	0	0	0	0	0	0	0
jgi|Uncre1|3912|URET_04058	-0.46213916	-0.2923845	5.0536155	.	.	.	.	.	0	.	0	.	0	.	0	0.109	1	1	0	0	0	53052.8	463	9.5	8.1141	8	111	199	141	43	220	144	80	64	1.720588235	0	0	0	1	1	1	1	1	1	0	0	4.14	4.14	0
jgi|Uncre1|3616|URET_03762	-0.46335694	-3.4196455	2.5263545	.	.	.	.	.	0	.	0	.	0	.	0	0.009	1	1	0.44	1	0	101302.63	930	5	6.8404	4	309	514	313	105	509	200	109	91	0.965	0	1	0	1	0	1	1	1	1	1	1	0.23	21.21	0
jgi|Uncre1|2308|URET_02460	-0.46912453	-5.252781	-0.504781	.	.	.	reduced_virulence	PHI:2644,PHI:7258,PHI:9285	0	.	0	.	0	.	0	0.042	0	0	0.14	0	0	35808.27	327	-15.5	4.4393	3	102	175	92	31	171	90	38	52	1.01369863	.	.	.	0	0	0	0	0	0	0	0	0.01	0.02	0
jgi|Uncre1|3429|URET_03575	-0.4704228	-3.2997145	2.5142855	.	.	.	.	.	0	.	0	.	0	.	0	0.031	1	1	0.57	1	0	40240.7	394	-11	4.4883	0	176	267	113	23	214	70	30	40	0.467741935	0	0	0	1	1	1	1	1	1	1	0	0.59	1.7	0
jgi|Uncre1|1008|URET_01160	-0.47217968	-1.36843	4.57157	.	.	.	.	.	0	.	0	.	0	.	0	0.01	1	1	0.17	0	0	73563.98	674	-17	4.8583	1	197	361	202	49	339	199	93	106	1.184397163	1	0	0	1	1	1	1	0	1	0	1	22.33	22.34	1
jgi|Uncre1|5564|URET_05701	-0.47227716	-1.293287	0.014713	.	.	.	.	.	0	.	0	.	0	.	0.583	0.199	0	0	0.62	0	0	14634.5	142	6	9.3372	3	61	93	43	12	87	26	17	9	0.285714286	.	.	.	0	0	0	0	0	0	0	0	0.01	0.01	0
jgi|Uncre1|1473|URET_01625	-0.47327986	-0.3405345	5.3354655	.	.	.	.	.	0	.	0	.	0	.	0	0.054	1	1	0.08	0	0	62417.97	561	-10	5.1116	16	170	296	139	46	263	187	90	97	1.291262136	1	0	0	1	1	1	1	1	1	0	1	20.91	20.91	0.695652174
jgi|Uncre1|6427|URET_06561	-0.47338763	-1.134156	4.811844	.	.	.	.	.	0	.	0	.	0	GH81	0	0.009	1	1	0.43	0	0	95676.05	881	19.5	9.4342	4	302	510	249	109	497	153	90	63	0.964125561	.	.	.	1	0	1	0	0	1	0	0	1.31	1.54	0
jgi|Uncre1|3946|URET_04092	-0.48158368	7.2254735	4.0694735	.	.	.	.	.	0	.	0	.	0	.	0.74	0.786	1	1	0.44	0	0	16644.18	151	4	8.7102	3	50	81	45	17	85	27	16	11	1.266666667	.	.	.	1	1	0	0	0	1	0	0	2.65	2.67	0
jgi|Uncre1|1640|URET_01792	-0.4817487	2.473685	-0.388315	.	.	.	.	.	0	.	0	.	0	.	0.993	0.484	0	0	0.61	0	0	12270.16	110	14.5	11.4592	5	38	63	26	8	59	27	21	6	0.59375	.	.	.	0	0	0	0	0	0	0	0	0	0	0
jgi|Uncre1|6593|URET_06727	-0.48234078	-4.6956585	-3.7496585	.	.	.	unaffected_pathogenicity,effector_(plant_avirulence_determinant)	PHI:7378,PHI:7320,PHI:8935	0	.	1	PF01476	1	CBM50,CBM18,GH18	0	0.009	0	1	0.11	0	1	136793.96	1247	-36	4.7448	39	387	691	359	141	704	320	147	173	1.092857143	1	0	0	1	0	1	1	1	1	3	1	0.14	36.34	0
jgi|Uncre1|3544|URET_03690	-0.4834918	-0.285568	4.570432	.	.	.	reduced_virulence	PHI:4096,PHI:6075	0	.	0	.	0	GT32	0	0.024	1	1	0.07	0	0	47657.64	411	1	6.6649	3	97	179	115	68	231	108	57	51	1.4	1	0	0	1	1	1	1	1	1	0	1	17.93	18.13	1
jgi|Uncre1|6496|URET_06630	-0.48598847	-4.884407	-0.504407	.	.	.	.	.	0	.	0	.	0	.	0.001	0.269	0	0	0.19	0	0	38417.25	354	-7	5.0705	9	119	204	106	36	191	79	38	41	0.890243902	.	.	.	0	0	0	0	0	0	0	0	0.1	0.1	0
jgi|Uncre1|4966|URET_05103	-0.49068126	-3.5995655	-6.4255655	.	.	.	.	.	0	.	0	.	0	.	0.858	0.613	0	1	0.06	0	1	21165.1	192	1.5	6.9924	0	62	102	59	22	107	46	25	21	0.755555556	.	.	.	1	1	0	0	0	0	2	2	42.31	44.39	0.565217391
jgi|Uncre1|6343|URET_06477	-0.49188492	-3.8801515	-0.4961515	.	.	.	.	.	0	.	0	.	0	.	0.008	0.428	0	0	0.35	0	0	36068.05	327	-1.5	6.1588	3	102	175	110	40	186	74	38	36	1.054794521	.	.	.	0	0	0	0	0	0	0	0	0.32	0.35	0
jgi|Uncre1|384|URET_00536	-0.4924946	5.5562615	-0.2977385	.	.	.	reduced_virulence	PHI:8048,PHI:8743,PHI:6927,PHI:8041	0	.	0	.	0	.	0.919	0.89	0	0	0.49	0	0	16415.77	144	5	8.453	4	42	78	35	23	80	31	19	12	1.464285714	.	.	.	0	0	0	0	0	0	0	0	0.12	0.12	0
jgi|Uncre1|5053|URET_05190	-0.49300918	4.3299055	-0.6140945	.	.	.	.	.	0	.	0	.	0	.	0.955	0.869	0	0	0.32	0	0	17443.57	160	1.5	6.9573	3	57	87	40	22	93	32	18	14	0.733333333	.	.	.	0	0	0	0	0	0	0	0	0	0	0
jgi|Uncre1|4972|URET_05109	-0.49639478	-8.477675	-4.499675	.	.	.	.	.	0	.	0	.	0	.	0.005	0.332	0	1	0.34	0	1	31621.73	287	3	8.3555	0	98	163	72	36	154	55	30	25	0.952380952	0	0	0	1	1	1	1	1	1	1	2	16.21	53.54	0.944444444
jgi|Uncre1|3187|URET_03333	-0.49670747	5.420178	0.134178	.	.	.	.	.	0	.	0	.	0	.	0.989	0.892	0	0	0.45	0	0	14804.83	133	1.5	6.947	4	40	69	34	20	75	28	16	12	1.5	.	.	.	0	0	0	0	0	0	0	0	0	0.67	0
jgi|Uncre1|5073|URET_05210	-0.49723807	-6.1918505	-0.5038505	.	.	.	.	.	0	.	0	.	0	.	0	0.052	0	0	0.13	0	0	41074.8	382	-10.5	4.7388	10	127	206	146	20	215	94	43	51	0.685393258	.	.	.	0	0	0	0	0	0	0	0	0	0.01	0
jgi|Uncre1|4504|URET_04650	-0.49736115	3.5568215	4.2508215	.	.	.	unaffected_pathogenicity,loss_of_pathogenicity	PHI:6391,PHI:2166,PHI:6390,PHI:4639,PHI:3972	0	.	0	.	0	CBM18,CE4	0	0.051	1	1	0.08	0	0	105471.51	917	-39.5	5.2029	40	208	464	139	124	362	413	202	211	1.702898551	.	.	.	1	0	1	0	0	1	0	0	1.29	1.3	0
jgi|Uncre1|6259|URET_06393	-0.5079362	2.0193715	-0.5006285	.	.	.	.	.	0	.	0	.	0	.	0.899	0.521	0	0	0.37	0	0	15499.87	140	14.5	11.1994	0	46	74	30	8	67	41	28	13	1.034482759	.	.	.	0	0	0	0	0	0	0	0	0	0.01	0
jgi|Uncre1|5016|URET_05153	-0.51002306	-1.680423	1.991577	.	.	.	.	.	0	.	0	.	0	.	0.001	0.387	1	1	0.21	1	0	38347.12	349	1.5	6.9555	4	123	196	98	29	177	88	46	42	0.8875	1	0	0	1	1	0	1	1	1	1	1	6.31	28.71	0
jgi|Uncre1|7358|URET_07492	-0.5153692	-6.3518635	-0.4058635	.	.	.	.	.	0	.	0	.	0	.	0	0.009	0	0	0.31	0	0	98528.51	908	17.5	8.4164	13	301	511	275	101	524	200	114	86	0.823529412	.	.	.	0	0	0	0	0	0	0	0	0	0.01	0
jgi|Uncre1|4746|URET_04883	-0.5178524	5.284717	-0.319283	.	.	.	.	.	0	.	0	.	0	.	1	0.934	0	0	0.38	0	0	12466.36	110	5.5	8.0699	12	37	59	20	11	56	33	20	13	1.5625	.	.	.	0	0	0	0	0	0	0	0	0	0	0
jgi|Uncre1|7338|URET_07472	-0.52619386	-0.7817185	2.4882815	.	.	.	.	.	0	.	0	.	0	.	0.192	0.263	1	1	0.22	1	0	25671.92	230	22.5	11.7606	5	70	122	72	20	133	52	38	14	0.649122807	1	1	1	1	1	1	1	0	1	0	1	0.71	20.24	0
jgi|Uncre1|5654|URET_05791	-0.5303193	-3.02101	2.62499	.	.	.	.	.	0	.	0	.	0	.	0	0.059	1	1	0.84	1	0	48914.81	450	-10.5	4.6006	8	160	273	131	45	240	72	32	40	1.153846154	0	0	0	1	1	1	1	1	1	1	0	0.24	1.82	0
jgi|Uncre1|7151|URET_07285	-0.542821	1.8804395	2.5744395	.	.	.	unaffected_pathogenicity,loss_of_pathogenicity,reduced_virulence	PHI:434,PHI:6713,PHI:522,PHI:6712,PHI:6530,PHI:33,PHI:6714,PHI:6711,PHI:2808,PHI:6715	0	.	0	.	0	GH72,GH17,GH158	0	0.051	1	1	0.79	1	0	48336.19	445	-9	4.805	7	161	256	127	51	245	86	40	46	0.962616822	0	0	0	1	1	1	1	1	1	1	1	0.16	20.31	0
jgi|Uncre1|1691|URET_01843	-0.5438465	3.585039	-0.506961	.	.	.	.	.	0	.	0	.	0	.	0.997	0.685	0	0	0.32	0	0	11457.18	109	7.5	10.6133	1	41	62	32	7	62	27	18	9	0.555555556	.	.	.	0	0	0	0	0	0	0	0	0	0	0
jgi|Uncre1|3838|URET_03984	-0.5450164	-0.8582295	5.0817705	.	.	.	unaffected_pathogenicity,loss_of_pathogenicity,increased_virulence_(hypervirulence),reduced_virulence,lethal	PHI:3917,PHI:2271,PHI:2327,PHI:6084,PHI:1266,PHI:67,PHI:5009,PHI:6317,PHI:6843,PHI:7724,PHI:2158,PHI:2272,PHI:7280,PHI:8854,PHI:1194,PHI:402,PHI:4941,PHI:4942,PHI:5536,PHI:3088,PHI:1183,PHI:9220,PHI:1270,PHI:2120,PHI:153,PHI:7568,PHI:9481,PHI:1265,PHI:1244,PHI:1223,PHI:5427,PHI:2559,PHI:1233,PHI:1230,PHI:497,PHI:417,PHI:6068,PHI:2224,PHI:1258,PHI:1072,PHI:1239,PHI:1005,PHI:1082,PHI:1083,PHI:1240,…	0	.	0	.	0	.	0	0.01	1	1	0	0	0	64285.85	577	14	8.4587	6	169	290	161	58	291	164	94	70	0.912	1	0	0	1	0	1	1	1	1	0	0	0	0	0
jgi|Uncre1|5425|URET_05562	-0.54554313	0.2794745	-0.5365255	.	.	.	.	.	0	.	0	.	0	.	0.493	0.643	0	0	0.8	0	0	30009.81	284	6.5	9.236	0	109	167	99	34	161	58	34	24	0.9125	.	.	.	0	0	0	0	0	0	0	0	0	0.37	0
jgi|Uncre1|6624|URET_06758	-0.55002975	6.7435005	-0.5004995	.	.	.	unaffected_pathogenicity,loss_of_pathogenicity,increased_virulence_(hypervirulence),reduced_virulence	PHI:5051,PHI:4917,PHI:9134,PHI:6455	0	.	0	.	0	AA6	0.712	0.662	0	0	0.39	0	0	21811.82	203	0	6.4881	0	78	105	63	30	130	36	19	17	0.723076923	.	.	.	0	0	0	0	0	0	0	0	0	0.16	0
jgi|Uncre1|7244|URET_07378	-0.5502573	2.0092545	4.5352545	.	.	.	.	.	0	.	0	.	0	.	0.237	0.342	1	1	0.35	0	0	10685.37	96	-0.5	5.7365	3	31	52	28	13	60	18	9	9	0.954545455	.	.	.	1	0	1	0	1	0	0	0	1.62	1.65	0
jgi|Uncre1|4027|URET_04173	-0.5553527	-0.56559	-0.49959	.	.	.	.	.	0	.	0	.	0	.	0.691	0.298	0	0	0.46	0	0	26341.67	245	-12.5	4.3623	3	79	141	87	17	131	52	21	31	0.955555556	.	.	.	0	0	0	0	0	0	0	0	4.79	4.81	0
jgi|Uncre1|7763|URET_07897	-0.5602538	7.9507005	-0.5892995	.	.	.	reduced_virulence,loss_of_pathogenicity	PHI:7979,PHI:9517,PHI:2322,PHI:509	0	.	0	.	0	.	0.958	0.632	0	0	0.21	0	0	26408.52	246	1.5	7.1479	6	86	137	85	18	145	57	30	27	0.74137931	.	.	.	0	0	0	0	0	0	0	0	0	0.01	0
jgi|Uncre1|3854|URET_04000	-0.5639234	-1.7627725	-0.5007725	.	.	.	reduced_virulence	PHI:6904	0	.	0	.	0	.	0.015	0.608	0	0	0.48	0	0	35217.91	325	5	7.9605	6	113	191	93	33	172	74	41	33	1.205882353	.	.	.	0	0	0	0	0	0	0	0	0	0	0
jgi|Uncre1|4344|URET_04490	-0.5643701	2.0360275	-0.4839725	.	.	.	.	.	0	.	0	.	0	.	1	0.42	0	0	0.56	0	0	12806.66	119	11.5	11.536	5	46	68	27	9	71	29	21	8	0.255813953	.	.	.	0	0	0	0	0	0	0	0	0	0	0
jgi|Uncre1|6664|URET_06798	-0.5664853	-3.49752	-0.51552	.	.	.	unaffected_pathogenicity,loss_of_pathogenicity,increased_virulence_(hypervirulence),reduced_virulence,lethal	PHI:7511,PHI:2835,PHI:784,PHI:5272,PHI:2269,PHI:685,PHI:5271,PHI:2022,PHI:8927,PHI:4077,PHI:2836,PHI:59,PHI:6957,PHI:7696,PHI:2312,PHI:8929,PHI:7485,PHI:2802,PHI:2844,PHI:5440	0	.	0	.	0	.	0.06	0.443	0	0	0.31	0	0	33877.44	312	-3.5	5.4217	5	101	177	102	30	179	77	38	39	0.905405405	.	.	.	0	0	0	0	0	0	0	0	2.93	3.07	0
jgi|Uncre1|6761|URET_06895	-0.574956	2.3938755	-0.6061245	.	.	.	.	.	0	.	0	.	0	.	0.777	0.723	0	0	0.35	0	0	26494.91	233	0	6.5294	0	63	123	54	36	132	62	31	31	1.214285714	.	.	.	0	0	0	0	0	0	0	0	0	0	0
jgi|Uncre1|6204|URET_06338	-0.574956	3.2713765	-0.4966235	.	.	.	.	.	0	.	0	.	0	.	0.942	0.686	0	0	0.22	0	0	27397.68	246	-1	6.1077	10	77	143	52	27	134	61	31	30	0.915254237	.	.	.	0	0	0	0	0	0	0	0	0.01	0.02	0
jgi|Uncre1|467|URET_00619	-0.57713246	1.6717665	2.6117665	.	.	.	reduced_virulence,unaffected_pathogenicity,loss_of_pathogenicity	PHI:2114,PHI:4926,PHI:2306	0	.	0	.	0	.	0	0.01	1	1	0.17	1	0	62184.02	562	-22.5	4.7032	4	149	297	154	57	288	185	84	101	1.130434783	1	0	0	1	1	1	1	1	1	1	1	0.54	21.8	0
jgi|Uncre1|3073|URET_03219	-0.5797075	-6.203274	-0.503274	.	.	.	.	.	0	.	0	.	0	.	0	0.05	0	0	0.14	0	0	70615.56	651	-16	4.8428	3	208	349	189	47	333	187	87	100	1.100671141	.	.	.	0	0	0	0	0	0	0	0	0	0.01	0
jgi|Uncre1|866|URET_01018	-0.5797332	-1.5501065	-0.5181065	.	.	.	.	.	0	.	0	.	0	.	0.234	0.594	0	0	0.47	0	0	29945.09	277	0	6.4888	5	99	159	85	27	155	65	34	31	0.953125	.	.	.	0	0	0	0	0	0	0	0	2.48	11.24	0
jgi|Uncre1|5807|URET_05944	-0.5842512	4.7209625	5.8129625	.	.	.	.	.	0	.	0	.	0	.	0.498	0.32	1	1	0.18	0	0	8480.67	75	-8.5	4.0891	4	16	33	18	3	38	24	8	16	0.928571429	0	0	0	1	1	1	1	1	1	0	0	0.52	0.52	0
jgi|Uncre1|2606|URET_02758	-0.5848919	3.846547	-0.731453	.	.	.	unaffected_pathogenicity,loss_of_pathogenicity,increased_virulence_(hypervirulence),reduced_virulence,lethal	PHI:507,PHI:3623,PHI:3832,PHI:1036,PHI:3833,PHI:6950,PHI:62,PHI:780,PHI:3478,PHI:317,PHI:449,PHI:7133,PHI:3831,PHI:339,PHI:2052,PHI:270,PHI:3279,PHI:8035,PHI:8036,PHI:6703,PHI:808,PHI:7134,PHI:7009,PHI:4736,PHI:3280,PHI:1119,PHI:7011,PHI:7010,PHI:269,PHI:2054,PHI:471,PHI:182,PHI:861,PHI:787,PHI:4990,PHI:8752	0	.	0	.	0	.	0.953	0.81	0	0	0.2	0	0	23657.76	217	3	8.6544	3	76	120	73	17	115	53	28	25	0.886792453	.	.	.	0	0	0	0	0	0	0	0	0.05	0.05	0
jgi|Uncre1|7147|URET_07281	-0.5849092	3.6419515	4.4979515	.	.	.	unaffected_pathogenicity	PHI:3985	0	.	1	PF05730	0	.	0	0.024	1	1	0.82	0	0	72900.23	718	-17	4.4088	20	326	513	188	43	403	89	37	52	0.637254902	0	0	0	1	0	1	1	0	1	0	1	15.98	22.69	0.722222222
jgi|Uncre1|7130|URET_07264	-0.59114206	-6.4394175	-0.5054175	.	.	.	.	.	0	.	0	.	0	.	0	0.011	0	0	0	0	0	79439.67	719	3	6.9991	8	233	371	199	56	354	184	96	88	0.832214765	.	.	.	0	0	0	0	0	0	0	0	0	0.09	0
jgi|Uncre1|2600|URET_02752	-0.59294176	0.7192445	2.7412445	.	.	.	.	.	0	.	0	.	0	CE10	0.134	0.529	1	1	0.14	0	0	30763.11	281	2.5	7.1295	1	88	149	88	31	161	60	33	27	0.984848485	.	.	.	1	0	0	0	0	0	0	0	7.88	8.07	0
jgi|Uncre1|3731|URET_03877	-0.59309995	-5.575774	-4.635774	.	.	.	reduced_virulence,loss_of_pathogenicity	PHI:1071,PHI:6739,PHI:526	0	.	0	.	0	GH31	0	0.01	0	1	0.16	0	1	178647.51	1583	-3	6.3904	22	438	805	427	230	887	391	204	187	1.116923077	1	0	0	1	0	1	1	1	1	4	7	22.67	135.87	0.956521739
jgi|Uncre1|980|URET_01132	-0.6046596	4.208174	-0.515826	.	.	.	unaffected_pathogenicity,loss_of_pathogenicity	PHI:3670,PHI:2079	0	.	0	.	0	.	0.725	0.229	0	0	0.21	0	0	16286.34	153	-0.5	6.2207	3	56	96	42	12	82	35	18	17	0.6	.	.	.	0	0	0	0	0	0	0	0	0	0.01	0
jgi|Uncre1|811|URET_00963	-0.6047102	-2.4954685	3.1805315	.	.	.	.	.	0	.	0	.	0	.	0	0.054	1	1	0.32	1	0	55152.03	496	8	9.3288	1	146	259	146	59	278	102	56	46	1.190909091	0	0	0	1	1	1	1	1	1	1	1	0.01	20.71	0
jgi|Uncre1|1607|URET_01759	-0.60484594	-4.9794	-0.5034	.	.	.	.	.	0	.	0	.	0	.	0.031	0.223	0	0	0.24	0	0	31930.6	290	-6.5	5.1673	7	82	168	70	31	160	78	38	40	0.643835616	.	.	.	0	0	0	0	0	0	0	0	0	0.03	0
jgi|Uncre1|3617|URET_03763	-0.610423	-1.1938005	-0.5038005	.	.	.	.	.	0	.	0	.	0	.	0.781	0.104	0	0	0.48	0	0	20175.72	194	23.5	11.4271	0	81	125	45	4	91	62	43	19	0.478873239	.	.	.	0	0	0	0	0	0	0	0	0	0	0
jgi|Uncre1|1615|URET_01767	-0.62574816	-3.278801	2.517199	.	.	.	.	.	0	.	0	.	0	CBM18,GH16	0	0.034	1	1	0.61	1	0	46949.04	443	-13	4.5321	10	172	278	103	46	244	91	40	51	0.837606838	0	0	0	1	1	1	1	1	1	1	0	1.53	3.64	0
jgi|Uncre1|2780|URET_02932	-0.62576675	-1.449213	-0.503213	.	.	.	unaffected_pathogenicity,loss_of_pathogenicity,reduced_virulence,effector_(plant_avirulence_determinant)	PHI:3387,PHI:9189,PHI:2255,PHI:2425,PHI:5272,PHI:726,PHI:718,PHI:7844,PHI:725,PHI:55,PHI:7219,PHI:9265,PHI:255,PHI:8597,PHI:730,PHI:2895,PHI:881,PHI:714,PHI:325,PHI:5034,PHI:668,PHI:7221,PHI:729,PHI:724,PHI:2290,PHI:2379,PHI:587,PHI:7916,PHI:6936,PHI:6517,PHI:8596,PHI:727,PHI:728,PHI:723,PHI:4196,PHI:719,PHI:7243	0	.	0	.	0	.	0	0.009	0	0	0.05	0	0	287262.49	2611	-37	5.41	34	797	1376	813	272	1441	622	307	315	1.023765996	.	.	.	0	0	0	0	0	0	0	0	0	0.05	0
jgi|Uncre1|2940|URET_03086	-0.62576675	-1.3234535	-0.5034535	.	.	.	unaffected_pathogenicity,loss_of_pathogenicity,reduced_virulence,effector_(plant_avirulence_determinant)	PHI:3387,PHI:9189,PHI:718,PHI:7844,PHI:55,PHI:7219,PHI:255,PHI:8597,PHI:2895,PHI:714,PHI:325,PHI:2290,PHI:2379,PHI:6936,PHI:8596,PHI:727,PHI:723,PHI:719,PHI:7243	0	.	0	.	0	.	0.005	0.025	0	0	0.04	0	0	283930.97	2597	-17.5	6.1032	27	813	1388	813	263	1423	630	324	306	0.987522282	.	.	.	0	0	0	0	0	0	0	0	0	0.03	0
jgi|Uncre1|3269|URET_03415	-0.6278903	-4.6688125	-0.5048125	.	.	.	.	.	0	.	0	.	0	.	0.003	0.303	0	0	0.43	0	0	37505.68	348	-6	5.1132	8	120	188	108	26	191	85	41	44	0.873417722	.	.	.	0	0	0	0	0	0	0	0	0	0.03	0
jgi|Uncre1|6483|URET_06617	-0.6285056	-10.47348	-0.53348	.	.	.	reduced_virulence,lethal	PHI:1829,PHI:7264,PHI:194,PHI:3145,PHI:4555	0	.	0	.	0	.	0	0.01	0	0	0.25	0	0	90457.13	837	-3	6.287	14	272	470	244	67	462	202	105	97	0.882051282	.	.	.	0	0	0	0	0	0	0	0	0	0.09	0
jgi|Uncre1|5340|URET_05477	-0.6297584	4.8713905	5.3513905	.	.	.	.	.	0	.	0	.	0	.	0.577	0.343	1	1	0.11	0	0	27117.13	239	8	9.3534	2	63	123	61	31	130	62	37	25	0.796296296	0	1	1	1	1	1	1	1	1	0	0	0.07	0.07	0
jgi|Uncre1|5685|URET_05822	-0.63139814	-10.3679	-4.4999	.	.	.	.	.	0	.	0	.	0	.	0	0.022	0	1	0.67	0	1	40394.04	394	13	8.3469	17	190	259	89	40	227	66	42	24	0.521008403	0	0	0	1	1	1	1	1	1	3	2	3.61	51.71	0
jgi|Uncre1|6794|URET_06928	-0.6327358	-5.253363	-0.495363	.	.	.	unaffected_pathogenicity	PHI:716	0	.	0	.	0	.	0	0.207	0	0	0.32	0	0	42100.21	384	-8.5	4.914	3	124	213	114	49	219	87	41	46	0.967741935	.	.	.	0	0	0	0	0	0	0	0	0.52	0.93	0
jgi|Uncre1|4285|URET_04431	-0.6436468	-6.357553	-0.507553	.	.	.	.	.	0	.	0	.	0	.	0	0.025	0	0	0.01	0	0	82844.45	748	-11.5	5.2872	8	242	397	191	66	350	190	93	97	0.88	.	.	.	0	0	0	0	0	0	0	0	0	0.01	0
jgi|Uncre1|6865|URET_06999	-0.64911073	-5.23084	-0.51484	.	.	.	.	.	0	.	0	.	0	.	0	0.214	0	0	0.13	0	0	41715.68	386	-3	6.0067	4	131	205	140	30	214	96	49	47	0.922222222	.	.	.	0	0	0	0	0	0	0	0	2.19	3.7	0
jgi|Uncre1|6842|URET_06976	-0.65416884	2.7709745	-0.5990255	.	.	.	reduced_virulence	PHI:6187	0	.	0	.	0	.	0.704	0.691	0	0	0.36	0	0	26028.36	242	1.5	6.7204	2	79	136	74	28	137	55	31	24	0.816666667	.	.	.	0	0	0	0	0	0	0	0	0	0.02	0
jgi|Uncre1|393|URET_00545	-0.65915877	-0.228542	4.501458	.	.	.	reduced_virulence,unaffected_pathogenicity	PHI:5290,PHI:5288,PHI:5020,PHI:6127,PHI:5289	0	.	0	.	0	.	0	0.045	1	1	0.38	0	0	62770.05	565	-0.5	6.4585	4	167	328	146	79	319	115	62	53	0.647058824	.	.	.	1	1	0	0	0	1	0	1	20.03	20.04	0.85
jgi|Uncre1|2904|URET_03050	-0.6625565	-1.1760595	-0.5040595	.	.	.	.	.	0	.	0	.	0	.	0.392	0.496	0	0	0.16	0	0	27520.87	253	-5.5	5.0051	2	84	134	71	22	129	63	30	33	0.962962963	.	.	.	0	0	0	0	0	0	0	0	0.04	0.12	0
jgi|Uncre1|6752|URET_06886	-0.6625565	-4.337012	-0.509012	.	.	.	.	.	0	.	0	.	0	.	0.001	0.361	0	0	0.09	0	0	39335.08	366	0	6.5083	2	121	196	97	21	187	87	45	42	0.863636364	.	.	.	0	0	0	0	0	0	0	0	0	0	0
jgi|Uncre1|3709|URET_03855	-0.6630924	-2.656883	2.779117	.	.	.	.	.	0	.	0	.	0	AA12	0	0.094	1	1	0.49	1	0	50509.17	466	-17.5	4.591	8	157	276	133	52	263	110	49	61	0.808695652	0	0	1	1	1	1	1	1	1	1	0	0.54	2.11	0
jgi|Uncre1|743|URET_00895	-0.6664072	-5.4436195	-0.5036195	.	.	.	reduced_virulence	PHI:7717,PHI:7718	0	.	0	.	0	.	0	0.01	0	0	0.05	0	0	145753.64	1341	-12.5	5.7554	18	433	715	389	122	726	357	179	178	0.935691318	.	.	.	0	0	0	0	0	0	0	0	0	0.01	0
jgi|Uncre1|877|URET_01029	-0.6667354	2.010091	-0.509909	.	.	.	.	.	0	.	0	.	0	.	0.752	0.668	0	0	0.38	0	0	24497.77	224	-2.5	5.8548	2	62	128	70	24	127	49	25	24	1.039215686	.	.	.	0	0	0	0	0	0	0	0	0.42	0.72	0
jgi|Uncre1|1042|URET_01194	-0.66839796	-0.6464155	4.8915845	.	.	.	.	.	0	.	0	.	0	.	0	0.077	1	1	0.36	0	0	50227.22	466	13	9.6643	4	171	291	122	38	229	91	55	36	0.571428571	0	0	0	1	0	1	1	0	0	0	0	0.5	0.5	0
jgi|Uncre1|480|URET_00632	-0.66886383	4.408849	-0.547151	.	.	.	.	.	0	.	0	.	0	.	0.972	0.854	0	0	0.66	0	0	17547.91	160	0	6.4314	8	59	91	35	15	80	35	18	17	1	.	.	.	0	0	0	0	0	0	0	0	0	0.01	0
jgi|Uncre1|1230|URET_01382	-0.6702226	2.9432995	-0.5547005	.	.	.	.	.	0	.	0	.	0	.	0.777	0.806	0	0	0.21	0	0	17754.98	161	-3	5.1797	3	56	87	42	21	86	37	18	19	0.944444444	.	.	.	0	0	0	0	0	0	0	0	0.02	0.03	0
jgi|Uncre1|7241|URET_07375	-0.6720092	0.5101025	-0.5398975	.	.	.	unaffected_pathogenicity,loss_of_pathogenicity,increased_virulence_(hypervirulence),reduced_virulence,lethal	PHI:7511,PHI:2837,PHI:784,PHI:5272,PHI:2269,PHI:5271,PHI:8927,PHI:4077,PHI:6957,PHI:7696,PHI:3866,PHI:2312,PHI:8929,PHI:7485,PHI:6956,PHI:3301,PHI:2802,PHI:9460,PHI:2844,PHI:5440	0	.	0	.	0	.	0.486	0.689	0	0	0.44	0	0	31010.39	294	9	9.9458	0	105	170	103	25	173	58	35	23	0.788235294	.	.	.	0	0	0	0	0	0	0	0	0.11	0.78	0
jgi|Uncre1|178|URET_00330	-0.6720092	-2.424579	-0.540579	.	.	.	unaffected_pathogenicity,loss_of_pathogenicity,increased_virulence_(hypervirulence),reduced_virulence,lethal	PHI:7511,PHI:2837,PHI:784,PHI:2269,PHI:685,PHI:5271,PHI:2022,PHI:4077,PHI:59,PHI:6957,PHI:7696,PHI:3866,PHI:2312,PHI:7485,PHI:7915,PHI:6956,PHI:2802,PHI:3301,PHI:9460,PHI:2844,PHI:5440	0	.	0	.	0	.	0.128	0.558	0	0	0.38	0	0	33306.04	314	7	8.8361	5	115	183	104	25	184	67	38	29	0.735632184	.	.	.	0	0	0	0	0	0	0	0	0.01	0.05	0
jgi|Uncre1|5172|URET_05309	-0.6732998	-6.197446	-0.509446	.	.	.	.	.	0	.	0	.	0	.	0	0.052	0	0	0.06	0	0	98528.23	895	41.5	10.6405	5	303	510	192	64	377	262	159	103	0.747311828	.	.	.	0	0	0	0	0	0	0	0	0.01	0.02	0
jgi|Uncre1|2079|URET_02231	-0.67578346	4.591335	-0.562665	.	.	.	.	.	0	.	0	.	0	.	0.996	0.863	0	0	0.35	0	0	17438.04	163	3.5	8.2592	3	58	92	61	13	92	39	22	17	0.923076923	.	.	.	0	0	0	0	0	0	0	0	0	0.05	0
jgi|Uncre1|1827|URET_01979	-0.67654884	-0.4330765	4.9309235	.	.	.	.	.	0	.	0	.	0	.	0	0.106	1	1	0.26	0	0	83014.14	759	11	7.8617	10	263	431	196	99	411	176	98	78	0.920454545	0	0	0	1	1	0	1	0	1	0	1	21.83	21.84	0.97826087
jgi|Uncre1|6035|URET_06169	-0.67796314	-0.28686	4.92114	.	.	.	.	.	0	.	0	.	0	.	0.002	0.13	1	1	0.46	0	0	30257.86	283	-6	5.0274	13	119	174	56	16	138	59	28	31	0.426666667	0	0	0	1	1	1	1	1	1	0	0	1.08	1.13	0
jgi|Uncre1|156|URET_00308	-0.67796314	-0.2496095	4.9223905	.	.	.	.	.	0	.	0	.	0	.	0.002	0.136	1	1	0.46	0	0	26001.98	246	-1.5	5.7241	2	98	162	57	13	121	44	22	22	0.5	0	0	0	1	1	1	1	1	1	0	0	2.51	2.56	0
jgi|Uncre1|1688|URET_01840	-0.67903495	-5.7430435	5.0169565	.	.	.	unaffected_pathogenicity,lethal	PHI:1814,PHI:1686	0	.	0	.	0	.	0	0.04	1	1	0.04	0	0	64370.03	572	-3	6.1604	7	162	287	183	57	292	136	70	66	1.170212766	1	0	0	1	0	1	1	1	1	0	0	0.17	2.3	0
jgi|Uncre1|2502|URET_02654	-0.6800722	-3.0539005	2.8860995	.	.	.	.	.	0	.	0	.	0	.	0	0.01	1	1	0.72	1	0	76375.15	742	0	6.5119	1	321	514	177	34	376	95	49	46	0.588832487	1	1	0	1	1	1	1	1	1	1	1	0.01	24.86	0
jgi|Uncre1|5641|URET_05778	-0.68202233	-5.333253	-0.503253	.	.	.	.	.	0	.	0	.	0	.	0.001	0.194	0	0	0.38	0	0	40608.88	382	2.5	6.8671	7	136	213	143	36	233	80	44	36	0.660377358	.	.	.	0	0	0	0	0	0	0	0	0	0.01	0
jgi|Uncre1|4797|URET_04934	-0.68319505	-0.330964	3.629036	.	.	.	.	.	0	.	0	.	0	.	0.042	0.298	1	1	0.07	0	0	31825.09	295	2.5	7.7722	3	105	161	89	19	156	66	35	31	0.662162162	.	.	.	1	0	1	0	1	1	0	0	0	0	0
jgi|Uncre1|6615|URET_06749	-0.68703675	-2.6366025	-0.5066025	.	.	.	.	.	0	.	0	.	0	.	0.456	0.189	0	0	0.02	0	0	19372.5	178	-10	4.3773	0	59	93	56	11	85	49	20	29	0.829268293	.	.	.	0	0	0	0	0	0	0	0	0	0	0
jgi|Uncre1|4557|URET_04703	-0.68963385	0.455747	-0.504253	.	.	.	.	.	0	.	0	.	0	.	0.953	0.207	0	0	0.55	0	0	9046.26	86	9	11.5879	1	36	55	25	0	38	23	16	7	0.782608696	.	.	.	0	0	0	0	0	0	0	0	0	0	0
jgi|Uncre1|749|URET_00901	-0.695423	4.5382955	5.0122955	.	.	.	.	.	0	.	0	.	0	.	0.335	0.586	1	1	0.4	0	0	19499.89	171	-3.5	5.2136	2	55	86	38	29	90	39	19	20	1.205882353	0	0	0	1	1	0	1	0	1	0	0	11.51	11.51	0
jgi|Uncre1|5386|URET_05523	-0.6960563	4.1634	0.3294	.	.	.	.	.	0	.	0	.	0	CBM18	1	0.639	0	0	0.84	0	0	10787.14	105	-2	4.4664	10	52	76	15	9	64	14	6	8	0.666666667	.	.	.	0	0	0	0	0	0	0	0	0	0.01	0
jgi|Uncre1|1809|URET_01961	-0.7056329	3.024231	-0.551769	.	.	.	.	.	0	.	0	.	0	.	0.986	0.61	0	0	0.49	0	0	8397.71	77	4	10.4252	0	23	44	26	6	44	15	10	5	0.611111111	.	.	.	0	0	0	0	0	0	0	0	0.13	0.32	0
jgi|Uncre1|4436|URET_04582	-0.7122501	9.4145425	-0.5354575	.	.	.	reduced_virulence,unaffected_pathogenicity,effector_(plant_avirulence_determinant)	PHI:2153,PHI:3807,PHI:4936,PHI:5303,PHI:2356,PHI:2905,PHI:4937	0	.	0	.	0	.	0.951	0.874	0	0	0.56	0	0	19536.32	177	3	8.2619	3	56	95	40	20	90	44	24	20	1.314285714	.	.	.	0	0	0	0	0	0	0	0	0.01	0.01	0
jgi|Uncre1|396|URET_00548	-0.7123967	-5.8104045	-0.5184045	.	.	.	.	.	0	.	0	.	0	.	0.01	0.108	0	0	0.37	0	0	32866.24	305	-7.5	4.8029	5	97	178	105	31	191	75	35	40	0.471910112	.	.	.	0	0	0	0	0	0	0	0	0.04	0.06	0
jgi|Uncre1|5471|URET_05608	-0.712828	3.6819695	-0.6800305	.	.	.	.	.	0	.	0	.	0	.	0.97	0.757	0	0	0.46	0	0	13998.75	131	5.5	8.9292	4	53	75	36	15	75	27	17	10	0.486486486	.	.	.	0	0	0	0	0	0	0	0	0.01	11.56	0
jgi|Uncre1|3513|URET_03659	-0.71923536	1.5834895	-0.4825105	.	.	.	reduced_virulence,loss_of_pathogenicity	PHI:65,PHI:334,PHI:311,PHI:300,PHI:2310,PHI:1015,PHI:2826	0	.	0	.	0	.	0.004	0.507	0	0	0.59	0	0	33652.41	309	-2.5	5.8896	5	116	181	79	36	159	67	34	33	1	.	.	.	0	0	0	0	0	0	0	0	0	0	0
jgi|Uncre1|6972|URET_07106	-0.72028506	-6.473461	-0.527461	.	.	.	.	.	0	.	0	.	0	.	0	0.009	0	0	0.11	0	0	76924.22	699	-15	5.0742	12	240	394	188	83	384	164	79	85	0.700636943	.	.	.	0	0	0	0	0	0	0	0	0	0.01	0
jgi|Uncre1|6039|URET_06173	-0.7220493	4.4098345	-0.9181655	.	.	.	.	.	0	.	0	.	0	.	0.999	0.889	0	0	0.61	0	0	8957.39	86	5	10.7564	1	35	49	30	5	51	18	12	6	0.72	.	.	.	0	0	0	0	0	0	0	0	10.09	10.09	0
jgi|Uncre1|7571|URET_07705	-0.7239558	0.4526685	-0.5073315	.	.	.	.	.	0	.	0	.	0	.	0.64	0.52	0	0	0.08	0	0	27511.16	250	-2.5	5.9032	3	81	131	74	28	141	69	35	34	0.71875	.	.	.	0	0	0	0	0	0	0	0	0	0.01	0
jgi|Uncre1|4377|URET_04523	-0.7261413	2.2002075	-0.5417925	.	.	.	unaffected_pathogenicity,loss_of_pathogenicity,increased_virulence_(hypervirulence),reduced_virulence,lethal	PHI:7511,PHI:2837,PHI:784,PHI:5272,PHI:2269,PHI:685,PHI:5271,PHI:2022,PHI:4077,PHI:59,PHI:6957,PHI:7696,PHI:3866,PHI:2312,PHI:7485,PHI:7915,PHI:6956,PHI:2802,PHI:3301,PHI:9460,PHI:2844	0	.	0	.	0	.	0.911	0.546	0	0	0.34	0	0	27308.59	260	6	9.8465	1	90	148	95	16	158	54	31	23	0.706666667	.	.	.	0	0	0	0	0	0	0	0	1.22	1.23	0
jgi|Uncre1|3363|URET_03509	-0.7336586	-6.347731	-0.509731	.	.	.	.	.	0	.	0	.	0	.	0	0.027	0	0	0.12	0	0	96757.1	877	15	7.4358	13	282	468	208	97	417	204	118	86	1.143712575	.	.	.	0	0	0	0	0	0	0	0	0	0	0
jgi|Uncre1|6400|URET_06534	-0.7336586	-6.266203	-0.506203	.	.	.	.	.	0	.	0	.	0	.	0	0.04	0	0	0.07	0	0	132210.08	1201	11.5	7.2117	15	362	669	325	115	626	293	160	133	0.996047431	.	.	.	0	0	0	0	0	0	0	0	0	0.14	0
jgi|Uncre1|5699|URET_05836	-0.7351916	4.0733165	4.8933165	.	.	.	reduced_virulence,loss_of_pathogenicity	PHI:7991	0	.	0	.	0	.	0	0.03	1	1	0	0	0	93154.66	845	-13	5.4265	7	248	456	202	63	403	231	114	117	0.696517413	1	0	0	1	0	1	1	1	1	0	0	1.06	1.06	0
jgi|Uncre1|2925|URET_03071	-0.7361854	-5.1853475	-0.5053475	.	.	.	.	.	0	.	0	.	0	.	0.067	0.153	0	0	0.5	0	0	24982.12	233	24.5	12.5619	1	86	143	60	14	120	51	39	12	0.3625	.	.	.	0	0	0	0	0	0	0	0	0	0.01	0
jgi|Uncre1|2066|URET_02218	-0.7370235	-6.3354215	-0.5094215	.	.	.	unaffected_pathogenicity	PHI:2249,PHI:2270	0	.	0	.	0	.	0	0.029	0	0	0.02	0	0	110579.79	1007	18.5	8.1955	7	329	539	283	102	501	266	150	116	0.910714286	.	.	.	0	0	0	0	0	0	0	0	0	0.01	0
jgi|Uncre1|3585|URET_03731	-0.74700797	4.098647	-0.581353	.	.	.	.	.	0	.	0	.	0	.	0.972	0.808	0	0	0.16	0	0	17315.54	159	-1.5	5.9811	1	47	85	51	15	87	37	19	18	0.756756757	.	.	.	0	0	0	0	0	0	0	0	0.07	0.07	0
jgi|Uncre1|1586|URET_01738	-0.7470317	2.8575535	-0.0764465	.	.	.	.	.	0	.	0	.	0	.	0.733	0.756	0	0	0.49	0	0	14715.1	135	9	10.4641	2	43	79	42	12	82	27	18	9	0.885714286	.	.	.	0	0	0	0	0	0	0	0	0.05	0.08	0
jgi|Uncre1|1106|URET_01258	-0.7482765	-2.7343185	-0.5143185	.	.	.	.	.	0	.	0	.	0	.	0.345	0.285	0	0	0.36	0	0	26330.9	245	-5.5	4.9286	3	76	146	76	23	142	59	28	31	0.738461538	.	.	.	0	0	0	0	0	0	0	0	0	0.53	0
jgi|Uncre1|1782|URET_01934	-0.7528379	-4.0975295	-0.5135295	.	.	.	reduced_virulence	PHI:7654	0	.	0	.	0	.	0	0.236	0	0	0.43	0	0	44471.36	412	4	7.1916	8	144	234	106	36	222	97	53	44	0.79047619	.	.	.	0	0	0	0	0	0	0	0	0	0.15	0
jgi|Uncre1|6021|URET_06155	-0.75369465	-0.545092	5.340908	.	.	.	.	.	0	.	0	.	0	.	0	0.019	1	1	0.39	0	0	43029.9	389	-16	4.47	2	106	207	107	30	187	86	37	49	0.942028986	0	0	0	1	1	1	1	1	1	0	0	0	0.03	0
jgi|Uncre1|1791|URET_01943	-0.7554184	-1.6022725	4.2057275	.	.	.	.	.	0	.	0	.	0	.	0	0.032	1	1	0.03	0	0	60595.66	552	0	6.5181	3	180	311	150	51	279	138	71	67	0.784	.	.	.	1	0	1	0	1	1	0	0	1.71	1.85	0
jgi|Uncre1|1705|URET_01857	-0.7560507	-6.4547	-0.5087	.	.	.	.	.	0	.	0	.	0	.	0	0.009	0	0	0.07	0	0	72116.23	648	-10.5	5.5405	9	198	344	184	77	350	146	73	73	0.781690141	.	.	.	0	0	0	0	0	0	0	0	0	0.02	0
jgi|Uncre1|7599|URET_07733	-0.75974935	-6.44268	-0.50868	.	.	.	unaffected_pathogenicity,loss_of_pathogenicity,reduced_virulence,lethal	PHI:1566,PHI:860,PHI:4644,PHI:2177,PHI:9222	0	.	0	.	0	.	0	0.011	0	0	0.01	0	0	125566.21	1156	-6	6.12	18	375	626	344	87	604	304	155	149	0.874015748	.	.	.	0	0	0	0	0	0	0	0	0	0.01	0
jgi|Uncre1|273|URET_00425	-0.7598351	-10.3954195	-4.4974195	.	.	.	.	.	0	.	0	.	0	.	0	0.017	0	1	0.05	0	1	56310.41	520	11.5	8.5066	2	156	280	151	44	279	137	79	58	0.782945736	0	0	0	1	1	1	1	1	1	6	6	0.36	125.82	0
jgi|Uncre1|3490|URET_03636	-0.761102	-1.3517985	-0.5077985	.	.	.	reduced_virulence,unaffected_pathogenicity,loss_of_pathogenicity	PHI:210,PHI:9064,PHI:324,PHI:7111	0	.	0	.	0	.	0	0.026	0	0	0.11	0	0	56988.69	523	-1	6.3572	4	152	293	151	40	270	126	65	61	1.008264463	.	.	.	0	0	0	0	0	0	0	0	0	0.03	0
jgi|Uncre1|7236|URET_07370	-0.76224715	-4.89406	-0.51406	.	.	.	.	.	0	.	0	.	0	.	0.02	0.25	0	0	0.23	0	0	30974.02	287	-5.5	5.1624	4	98	158	81	30	157	68	33	35	0.888888889	.	.	.	0	0	0	0	0	0	0	0	0.01	0.06	0
jgi|Uncre1|6578|URET_06712	-0.7675443	1.45308	-2.73492	.	.	.	.	.	0	.	0	.	0	.	0.99	0.708	0	0	0.39	1	0	8968.27	85	3.5	9.5054	1	33	48	23	10	53	17	11	6	0.428571429	.	.	.	0	0	0	0	0	0	1	1	0.21	19.06	0
jgi|Uncre1|1310|URET_01462	-0.7695228	-2.8712865	2.5167135	.	.	.	.	.	0	.	0	.	0	.	0	0.102	1	1	0.15	1	0	46896.07	427	2.5	6.9314	10	142	236	114	45	227	95	51	44	0.846153846	0	0	0	1	1	1	1	1	1	1	1	0.39	23.08	0
jgi|Uncre1|6368|URET_06502	-0.77314997	-2.099397	2.790603	.	.	.	.	.	0	.	0	.	0	.	0	0.185	1	1	0.1	0	0	48037.57	441	2	6.7726	5	143	235	139	47	245	102	55	47	0.93	.	.	.	1	0	0	0	0	0	0	0	0.92	0.93	0
jgi|Uncre1|6223|URET_06357	-0.7734134	-8.9030845	-4.9490845	.	.	.	.	.	0	.	0	.	0	.	0.016	0.325	0	1	0.24	0	1	35084.28	322	8.5	9.9416	2	107	177	110	32	185	60	36	24	0.857142857	1	1	0	1	1	0	1	1	1	1	2	19.04	45.2	0.782608696
jgi|Uncre1|193|URET_00345	-0.77551013	4.392651	-0.689349	.	.	.	unaffected_pathogenicity,loss_of_pathogenicity,increased_virulence_(hypervirulence),reduced_virulence,lethal	PHI:507,PHI:3832,PHI:3833,PHI:449,PHI:780,PHI:3478,PHI:7133,PHI:3831,PHI:2052,PHI:270,PHI:3279,PHI:8035,PHI:7009,PHI:3280,PHI:1119,PHI:182,PHI:861,PHI:3835,PHI:787,PHI:8752,PHI:3834,PHI:3623,PHI:1036,PHI:6950,PHI:62,PHI:317,PHI:339,PHI:8036,PHI:808,PHI:6703,PHI:7011,PHI:7134,PHI:4736,PHI:269,PHI:2054,PHI:471,PHI:1061,PHI:4990	0	.	0	.	0	.	0.95	0.897	0	0	0.39	0	0	23385.41	210	0	6.4247	2	61	115	57	18	105	52	26	26	1.555555556	.	.	.	0	0	0	0	0	0	0	0	0.02	0.02	0
jgi|Uncre1|1062|URET_01214	-0.77551013	4.135419	-0.526581	.	.	.	.	.	0	.	0	.	0	.	0.856	0.921	0	0	0.63	0	0	9159.42	82	3.5	8.5134	2	26	44	20	11	43	17	11	6	1.111111111	.	.	.	0	0	0	0	0	0	0	0	0.01	0.01	0
jgi|Uncre1|4466|URET_04612	-0.78007615	3.5498455	4.4298455	.	.	.	reduced_virulence,loss_of_pathogenicity	PHI:334,PHI:4182,PHI:3514,PHI:4606,PHI:316	0	.	0	.	0	.	0	0.02	1	1	0.35	0	0	50293.44	459	13	8.1964	13	164	250	141	50	246	119	70	49	0.903225806	.	.	.	1	0	1	0	1	1	0	0	0.11	0.12	0
jgi|Uncre1|1116|URET_01268	-0.78041136	-3.318104	2.621896	.	.	.	.	.	0	.	0	.	0	.	0	0.01	1	1	0.04	1	0	67526.12	608	1.5	6.6808	11	185	319	175	71	337	132	70	62	0.992307692	1	1	0	1	1	1	1	1	1	1	1	0.41	22.33	0
jgi|Uncre1|3134|URET_03280	-0.7813699	-3.429591	-0.501591	.	.	.	.	.	0	.	0	.	0	.	0.039	0.473	0	0	0.5	0	0	33804.86	319	-1	6.1128	8	110	185	107	25	195	65	33	32	0.865853659	.	.	.	0	0	0	0	0	0	0	0	0.02	0.1	0
jgi|Uncre1|231|URET_00383	-0.7813699	-5.990577	-0.500577	.	.	.	.	.	0	.	0	.	0	.	0	0.085	0	0	0.22	0	0	36442.6	342	-13	4.4975	9	111	204	103	22	199	79	34	45	0.715909091	.	.	.	0	0	0	0	0	0	0	0	0	0.01	0
jgi|Uncre1|4713|URET_04850	-0.78139764	-2.1007455	3.8452545	.	.	.	unaffected_pathogenicity	PHI:2488,PHI:2510	0	.	0	.	0	GH47	0	0.009	1	1	0.06	0	0	66272.2	583	-14	5.0696	5	166	274	161	81	315	152	73	79	1.061946903	0	0	0	1	1	0	1	0	1	0	1	19.79	19.79	1
jgi|Uncre1|3863|URET_04009	-0.78296083	-3.379753	2.554247	.	.	.	.	.	0	.	0	.	0	.	0	0.011	1	1	0.56	1	0	51299.28	479	-9	4.7628	4	187	282	143	54	254	76	35	41	1.048076923	0	0	0	1	1	1	1	1	1	1	1	15.84	42.75	0
jgi|Uncre1|4742|URET_04879	-0.785678	-0.128044	-0.500044	.	.	.	.	.	0	.	0	.	0	.	0.654	0.408	0	0	0.48	0	0	10179.01	92	17.5	11.3375	4	39	50	25	7	47	26	22	4	0.952380952	.	.	.	0	0	0	0	0	0	0	0	0	0.18	0
jgi|Uncre1|6057|URET_06191	-0.78612614	-2.4873485	-6.9333485	.	.	.	.	.	0	.	0	.	0	.	0.971	0.77	0	0	0.45	0	1	15937.46	152	6	9.2854	4	59	88	48	18	107	29	18	11	0.654545455	.	.	.	0	0	0	0	0	0	2	4	28.5	77.61	0
jgi|Uncre1|7074|URET_07208	-0.78954965	-6.4416	-0.5076	.	.	.	.	.	0	.	0	.	0	.	0	0.011	0	0	0.1	0	0	72177.59	665	-43.5	4.2952	3	204	380	147	51	317	181	72	109	0.591954023	.	.	.	0	0	0	0	0	0	0	0	0	0	0
jgi|Uncre1|7354|URET_07488	-0.7899278	4.864616	-0.625384	.	.	.	.	.	0	.	0	.	0	.	0.992	0.923	0	0	0.39	0	0	9446.68	86	0.5	6.7134	1	26	49	25	10	48	20	11	9	0.947368421	.	.	.	0	0	0	0	0	0	0	0	0	0.03	0
jgi|Uncre1|1647|URET_01799	-0.79809284	-5.4291035	-0.5071035	.	.	.	reduced_virulence,unaffected_pathogenicity	PHI:6698,PHI:2639,PHI:2638	0	.	0	.	0	.	0	0.013	0	0	0.24	0	0	64753.17	608	3	6.847	11	216	341	184	47	353	136	73	63	0.766871166	.	.	.	0	0	0	0	0	0	0	0	0	0.92	0
jgi|Uncre1|562|URET_00714	-0.8013643	-1.364021	2.745979	.	.	.	unaffected_pathogenicity,loss_of_pathogenicity,increased_virulence_(hypervirulence),reduced_virulence,lethal	PHI:1133,PHI:5267,PHI:3281,PHI:4819,PHI:2589,PHI:9264	0	.	0	.	0	.	0	0.315	1	1	0.13	0	0	41019.2	373	-7	5.1361	4	110	206	117	41	210	93	45	48	1.011363636	.	.	.	0	0	0	0	1	0	0	0	12.86	12.89	0
jgi|Uncre1|4277|URET_04423	-0.80179536	-3.591756	-0.501756	.	.	.	.	.	0	.	0	.	0	.	0.001	0.484	0	0	0.62	0	0	37694.09	344	-6	5.0345	0	107	189	105	38	179	75	36	39	1.319444444	.	.	.	0	0	0	0	0	0	0	0	0	0	0
jgi|Uncre1|7621|URET_07755	-0.8025049	-10.0884065	-4.7484065	.	.	.	.	.	0	.	0	.	0	.	0	0.11	0	1	0.48	0	1	39413.67	378	11.5	10.0657	1	152	254	89	28	200	70	43	27	0.37007874	0	0	0	1	1	1	1	0	1	1	2	20.08	43.51	1
jgi|Uncre1|468|URET_00620	-0.8025304	-2.798616	-2.530616	.	.	.	reduced_virulence,unaffected_pathogenicity,loss_of_pathogenicity	PHI:9180,PHI:2145,PHI:3914,PHI:7787,PHI:7788,PHI:7520	0	.	0	.	0	.	0	0.122	0	0	0.06	1	0	44055.69	412	4.5	7.9574	6	143	232	133	30	242	87	47	40	0.754385965	.	.	.	0	0	0	0	0	0	0	1	0	20.9	0
jgi|Uncre1|3164|URET_03310	-0.8026614	3.7219965	-0.5200035	.	.	.	.	.	0	.	0	.	0	.	0.998	0.709	0	0	0.29	0	0	18992.57	182	0	6.49	1	70	108	60	15	107	39	21	18	0.396226415	.	.	.	0	0	0	0	0	0	0	0	0.08	0.11	0
jgi|Uncre1|3202|URET_03348	-0.8031055	-0.4769635	4.6770365	.	.	.	.	.	0	.	0	.	0	.	0	0.141	1	1	0.23	0	0	45530.97	403	11	8.6712	9	120	201	102	52	224	103	59	44	1.108433735	.	.	.	1	0	1	0	1	0	0	0	0.2	12.66	0
jgi|Uncre1|2788|URET_02940	-0.80441284	-0.443302	-0.505302	.	.	.	unaffected_pathogenicity,loss_of_pathogenicity,reduced_virulence	PHI:9305,PHI:5028,PHI:8863,PHI:3950,PHI:3126,PHI:5059	0	.	0	.	0	.	0	0.177	0	0	0.09	0	0	49455.22	459	0	6.5001	7	149	251	143	48	264	107	57	50	0.767857143	.	.	.	0	0	0	0	0	0	0	0	0	0.22	0
jgi|Uncre1|3829|URET_03975	-0.805489	-3.9374535	-0.4694535	.	.	.	.	.	0	.	0	.	0	.	0.087	0.335	0	0	0.18	0	0	29230.92	267	-8.5	4.6112	6	83	153	79	24	148	65	29	36	0.870967742	.	.	.	0	0	0	0	0	0	0	0	0	0	0
jgi|Uncre1|3794|URET_03940	-0.8057201	-0.549566	5.174434	.	.	.	.	.	0	.	0	.	0	.	0	0.046	1	1	0.11	0	0	52724.98	476	0	6.4973	10	134	268	115	52	265	116	61	55	0.862068966	1	0	0	1	1	1	1	0	1	0	1	20.44	20.44	0.9
jgi|Uncre1|478|URET_00630	-0.806088	-8.64008	-0.51808	.	.	.	reduced_virulence,unaffected_pathogenicity,lethal	PHI:6674,PHI:8883,PHI:8723,PHI:6470,PHI:9056,PHI:2846,PHI:2537	0	.	0	.	0	.	0.007	0.306	0	0	0.32	0	0	34024.35	317	-7	4.8642	3	112	181	93	25	174	73	34	39	0.705882353	.	.	.	0	0	0	0	0	0	0	0	0	0	0
jgi|Uncre1|5585|URET_05722	-0.808869	-3.323627	2.250373	.	.	.	.	.	0	.	0	.	0	.	0	0.071	1	1	0.03	1	0	71902.61	638	-5.5	6.0246	9	189	327	161	91	341	176	90	86	1.060150376	1	0	0	1	1	1	1	0	1	1	1	6.42	26.88	0
jgi|Uncre1|138|URET_00290	-0.81179917	-6.177769	-0.501769	.	.	.	.	.	0	.	0	.	0	.	0	0.054	0	0	0.39	0	0	57994.19	532	0.5	6.5609	3	160	299	171	54	295	132	70	62	1.084745763	.	.	.	0	0	0	0	0	0	0	0	0	1.14	0
jgi|Uncre1|7067|URET_07201	-0.8132787	-3.178181	2.527819	.	.	.	.	.	0	.	0	.	0	GH132	0	0.049	1	1	0.73	1	0	51807.38	499	-9.5	5.2207	13	210	339	119	48	266	92	45	47	0.654411765	0	0	0	1	1	1	1	1	1	1	1	3.51	19.82	0
jgi|Uncre1|6451|URET_06585	-0.8182582	-10.3920675	-4.6560675	.	.	.	.	.	0	.	0	.	0	.	0	0.044	0	1	0.09	0	1	55904.88	502	21	10.8255	1	144	261	116	35	250	106	65	41	0.637168142	1	0	0	1	1	1	1	0	1	1	2	22.26	44.92	0.826086957
jgi|Uncre1|2658|URET_02810	-0.8191959	-3.6718105	-0.5018105	.	.	.	reduced_virulence,unaffected_pathogenicity	PHI:4616,PHI:5034,PHI:3277,PHI:2255,PHI:668,PHI:4903,PHI:2256,PHI:9519,PHI:6517,PHI:9524,PHI:881	0	.	0	.	0	.	0.003	0.302	0	0	0.47	0	0	40619.94	382	-2.5	5.912	10	126	212	134	27	230	83	42	41	0.791208791	.	.	.	0	0	0	0	0	0	0	0	0.02	10.83	0
jgi|Uncre1|7461|URET_07595	-0.8195185	-5.4491125	-0.5091125	.	.	.	reduced_virulence	PHI:9142	0	.	0	.	0	.	0	0.01	0	0	0.04	0	0	118058.82	1099	-17.5	5.0083	13	355	621	334	80	617	233	111	122	0.715789474	.	.	.	0	0	0	0	0	0	0	0	0	0.04	0
jgi|Uncre1|4512|URET_04658	-0.8211052	4.5284495	-0.6135505	.	.	.	.	.	0	.	0	.	0	.	0.997	0.86	0	0	0.28	0	0	21393.28	194	2	7.1519	10	68	104	41	18	104	46	25	21	0.847826087	.	.	.	0	0	0	0	0	0	0	0	0.09	0.09	0
jgi|Uncre1|965|URET_01117	-0.8218454	0.324691	5.210691	.	.	.	reduced_virulence	PHI:4608,PHI:4138	0	.	0	.	0	.	0	0.019	1	1	0.03	0	0	56874.15	515	4.5	7.0223	8	158	261	157	58	290	122	67	55	0.907563025	0	0	0	1	1	1	1	0	1	0	0	16.32	16.33	0
jgi|Uncre1|2442|URET_02594	-0.8225882	-2.255531	3.552469	.	.	.	.	.	0	.	0	.	0	.	0	0.032	1	1	0.23	0	0	62099.9	561	8.5	7.3538	25	180	306	158	50	305	135	76	59	0.682926829	.	.	.	0	0	0	0	0	1	0	0	0.04	0.05	0
jgi|Uncre1|3346|URET_03492	-0.823186	2.848998	-0.517002	.	.	.	.	.	0	.	0	.	0	.	0.947	0.614	0	0	0.3	0	0	15316.23	142	3	8.5299	2	49	85	32	11	76	30	17	13	0.684210526	.	.	.	0	0	0	0	0	0	0	0	0.01	0.06	0
jgi|Uncre1|5580|URET_05717	-0.82558817	-2.786402	-0.500402	.	.	.	.	.	0	.	0	.	0	.	0.159	0.46	0	0	0.3	0	0	30018.84	275	-8	4.8449	3	85	147	97	33	157	62	29	33	1.096774194	.	.	.	0	0	0	0	0	0	0	0	0	0.05	0
jgi|Uncre1|5156|URET_05293	-0.82798594	-8.7425905	-0.5125905	.	.	.	reduced_virulence,unaffected_pathogenicity,lethal	PHI:598,PHI:2529,PHI:5083,PHI:5082,PHI:3689,PHI:3688	0	.	0	.	0	.	0	0.295	0	0	0.38	0	0	42059.43	404	1	6.8359	7	151	233	140	22	236	93	48	45	0.776785714	.	.	.	0	0	0	0	0	0	0	0	0	5.03	0
jgi|Uncre1|2771|URET_02923	-0.8287945	-2.373587	3.572413	.	.	.	.	.	0	.	0	.	0	.	0	0.009	1	1	0.01	0	0	61000.88	560	-11	5.1073	12	182	297	174	43	310	141	68	73	0.784	0	1	0	0	0	0	1	0	0	0	0	0.13	0.13	0
jgi|Uncre1|1372|URET_01524	-0.8294693	-2.815013	-0.619013	.	.	.	.	.	0	.	0	.	0	.	0.052	0.582	0	0	0.12	0	0	34119.42	312	0.5	6.5901	1	99	166	81	35	169	75	40	35	0.818181818	.	.	.	0	0	0	0	0	0	0	0	0	0.01	0
jgi|Uncre1|4121|URET_04267	-0.8295673	-3.0740065	2.4999935	.	.	.	.	.	0	.	0	.	0	.	0	0.071	1	1	0.1	1	0	38839	350	24	10.0762	8	98	175	105	46	197	84	59	25	0.948051948	1	1	0	1	1	1	1	1	1	1	1	0.83	27.69	0
jgi|Uncre1|5589|URET_05726	-0.83273685	-5.3145485	-0.5085485	.	.	.	.	.	0	.	0	.	0	.	0	0.199	0	0	0.03	0	0	39145.84	355	-5	5.8583	3	113	192	104	45	192	94	48	46	0.790697674	.	.	.	0	0	0	0	0	0	0	0	0.01	0.07	0
jgi|Uncre1|1182|URET_01334	-0.8355029	0.313386	-0.502614	.	.	.	.	.	0	.	0	.	0	.	0.497	0.639	0	0	0.08	0	0	25453.11	236	-6	4.984	5	76	131	76	20	137	63	30	33	0.8125	.	.	.	0	0	0	0	0	0	0	0	0.03	0.05	0
jgi|Uncre1|1651|URET_01803	-0.8366964	-1.138668	-0.510668	.	.	.	reduced_virulence,unaffected_pathogenicity,loss_of_pathogenicity	PHI:9180,PHI:2145,PHI:3914,PHI:7787,PHI:7788,PHI:7520	0	.	0	.	0	.	0	0.062	0	0	0.09	0	0	50941.47	476	-2	6.2719	5	159	271	166	42	274	109	57	52	0.794642857	.	.	.	0	0	0	0	0	0	0	0	0	0.14	0
jgi|Uncre1|2170|URET_02322	-0.8370715	-7.2994025	-5.4634025	.	.	.	.	.	0	.	0	.	0	.	0.285	0.409	0	1	0.24	0	1	28462.93	253	15	9.148	7	70	122	86	39	148	66	44	22	1.150943396	0	0	0	1	1	1	1	0	0	2	2	22.76	46.84	1
jgi|Uncre1|7184|URET_07318	-0.8387874	9.2153695	-0.5306305	.	.	.	loss_of_pathogenicity	PHI:27	0	.	0	.	0	.	0.983	0.808	0	0	0.38	0	0	19504.96	179	2	7.9613	1	57	98	49	20	103	37	20	17	0.959183673	.	.	.	0	0	0	0	0	0	0	0	0	0	0
jgi|Uncre1|1151|URET_01303	-0.8394957	-1.22565	-0.50765	.	.	.	increased_virulence_(hypervirulence)	PHI:1139	0	.	0	.	0	.	0	0.047	0	0	0.03	0	0	77895.79	715	13	8.6388	7	244	375	185	64	371	176	98	78	0.80104712	.	.	.	0	0	0	0	0	0	0	0	0	0.02	0
jgi|Uncre1|7362|URET_07496	-0.839864	-6.206301	-0.506301	.	.	.	unaffected_pathogenicity,loss_of_pathogenicity,reduced_virulence,lethal	PHI:6148,PHI:1266,PHI:9481,PHI:1200,PHI:4587,PHI:1223,PHI:5539,PHI:1265,PHI:1244,PHI:1233,PHI:1175,PHI:1230,PHI:9201,PHI:1178,PHI:2272,PHI:1258,PHI:1239,PHI:4626,PHI:1083,PHI:4681,PHI:4941,PHI:1195,PHI:5270,PHI:4942,PHI:777,PHI:1218,PHI:1264,PHI:165,PHI:1183,PHI:5434	0	.	0	.	0	.	0	0.05	0	0	0.01	0	0	165866.99	1515	31	8.2656	9	492	835	344	151	735	390	224	166	0.768392371	.	.	.	0	0	0	0	0	0	0	0	0	0	0
jgi|Uncre1|5306|URET_05443	-0.839864	-6.4363595	-0.5083595	.	.	.	reduced_virulence,loss_of_pathogenicity,lethal	PHI:1566,PHI:860,PHI:2553,PHI:4644	0	.	0	.	0	.	0	0.012	0	0	0	0	0	104032.27	943	18	8.526	9	316	515	234	81	446	278	154	124	0.720720721	.	.	.	0	0	0	0	0	0	0	0	0	0.01	0
jgi|Uncre1|3294|URET_03440	-0.84598845	2.5735	-0.4885	.	.	.	reduced_virulence,loss_of_pathogenicity	PHI:864,PHI:8717,PHI:8920,PHI:3867	0	.	0	.	0	.	0	0.677	0	0	0.39	0	0	47003.09	428	2	6.6088	29	164	242	76	58	201	101	58	43	0.974358974	.	.	.	0	0	0	0	0	0	0	0	0	0	0
jgi|Uncre1|892|URET_01044	-0.8489754	-3.282125	2.651875	.	.	.	.	.	0	.	0	.	0	GH16	0	0.011	1	1	0.67	1	0	45582.14	437	-11.5	4.5331	3	186	290	100	43	235	73	32	41	0.640625	0	0	0	1	1	1	1	1	1	1	0	1.54	6.24	0
jgi|Uncre1|6168|URET_06302	-0.8489754	-3.4108505	2.5171495	.	.	.	.	.	0	.	0	.	0	.	0	0.012	1	1	0.56	1	0	45324.54	437	-5.5	5.1316	14	166	294	88	38	267	66	32	34	0.465408805	1	1	0	1	1	1	1	1	1	1	1	1.64	24.76	0
jgi|Uncre1|316|URET_00468	-0.85080487	4.1086615	-0.8113385	.	.	.	unaffected_pathogenicity,loss_of_pathogenicity,increased_virulence_(hypervirulence),reduced_virulence,lethal	PHI:3623,PHI:3832,PHI:1036,PHI:3833,PHI:6950,PHI:449,PHI:780,PHI:3478,PHI:62,PHI:317,PHI:3831,PHI:339,PHI:2052,PHI:270,PHI:3279,PHI:808,PHI:8035,PHI:6703,PHI:8036,PHI:4736,PHI:3280,PHI:1119,PHI:269,PHI:2054,PHI:471,PHI:182,PHI:3835,PHI:1061,PHI:787,PHI:861,PHI:8752,PHI:3834	0	.	0	.	0	.	0.957	0.863	0	0	0.18	0	0	20892.06	188	3	8.1018	4	53	100	59	18	105	46	25	21	1.146341463	.	.	.	0	0	0	0	0	0	0	0	0.09	0.1	0
jgi|Uncre1|5116|URET_05253	-0.8527982	3.4483485	1.8343485	.	.	.	.	.	0	.	0	.	0	.	0.986	0.283	1	1	0.08	1	0	16378.6	146	7	10.3699	2	39	75	33	10	70	49	29	20	0.6	.	.	.	1	1	1	0	0	0	1	1	20.31	20.31	0.782608696
jgi|Uncre1|1676|URET_01828	-0.85734856	-6.442854	-0.508854	.	.	.	.	.	0	.	0	.	0	.	0	0.011	0	0	0.17	0	0	58179.94	528	-42.5	4.126	1	183	309	103	47	234	144	52	92	0.672268908	.	.	.	0	0	0	0	0	0	0	0	0	0	0
jgi|Uncre1|2479|URET_02631	-0.8605176	-5.4426575	-0.5046575	.	.	.	.	.	0	.	0	.	0	.	0.003	0.174	0	0	0.1	0	0	35253.19	327	18.5	10.2528	6	114	188	88	17	167	81	51	30	0.704545455	.	.	.	0	0	0	0	0	0	0	0	0	0	0
jgi|Uncre1|6356|URET_06490	-0.86207795	-3.2890085	-0.5290085	.	.	.	.	.	0	.	0	.	0	.	0.187	0.353	0	0	0.16	0	0	31743.31	298	0	6.491	6	103	181	69	24	158	61	33	28	0.602272727	.	.	.	0	0	0	0	0	0	0	0	0.02	0.02	0
jgi|Uncre1|359|URET_00511	-0.86267185	5.417741	-0.174259	.	.	.	.	.	0	.	0	.	0	.	1	0.932	0	0	0.66	0	0	8867.52	82	8	9.53	6	31	48	25	7	49	17	13	4	0.75	.	.	.	0	0	0	0	0	0	0	0	6.71	7.83	0
jgi|Uncre1|5614|URET_05751	-0.8626968	-5.988358	-0.504358	.	.	.	.	.	0	.	0	.	0	.	0.011	0.075	0	0	0.04	0	0	18559.3	173	-16.5	4.0793	1	62	96	49	6	81	50	17	33	0.558139535	.	.	.	0	0	0	0	0	0	0	0	0.03	0.03	0
jgi|Uncre1|165|URET_00317	-0.8627431	-5.040516	-5.700516	.	.	.	.	.	0	.	0	.	0	.	0.678	0.432	0	1	0.04	0	1	16119.65	144	4	8.9846	1	43	67	48	15	77	30	18	12	1.260869565	.	.	.	1	0	1	0	0	0	2	0	4.76	4.84	0
jgi|Uncre1|1235|URET_01387	-0.8643108	-1.4459155	-0.5059155	.	.	.	unaffected_pathogenicity,loss_of_pathogenicity,reduced_virulence	PHI:158,PHI:341,PHI:6971,PHI:36,PHI:7725,PHI:1204,PHI:7810,PHI:2162,PHI:2317,PHI:1187,PHI:146,PHI:7811,PHI:7724,PHI:1044,PHI:371,PHI:1212,PHI:2407,PHI:393,PHI:427,PHI:1258,PHI:1240,PHI:428,PHI:3088,PHI:2370	0	.	0	.	0	.	0	0.01	0	0	0	0	0	225569.09	2053	-21.5	5.8475	19	651	1103	502	162	972	548	277	271	0.731981982	.	.	.	0	0	0	0	0	0	0	0	0	0.01	0
jgi|Uncre1|1001|URET_01153	-0.8643108	-6.3316285	-0.5056285	.	.	.	.	.	0	.	0	.	0	.	0	0.029	0	0	0.04	0	0	173473.78	1577	10.5	7.1854	15	508	852	419	151	791	391	208	183	0.95601173	.	.	.	0	0	0	0	0	0	0	0	0	0.06	0
jgi|Uncre1|5918|URET_06055	-0.8643108	-6.4437725	-0.5037725	.	.	.	.	.	0	.	0	.	0	.	0	0.01	0	0	0	0	0	121601.98	1121	-13.5	5.6441	15	358	601	354	87	585	292	146	146	0.954545455	.	.	.	0	0	0	0	0	0	0	0	0.02	0.11	0
jgi|Uncre1|7448|URET_07582	-0.86467224	0.6076925	3.3916925	.	.	.	unaffected_pathogenicity	PHI:8036	0	.	0	.	0	.	0.056	0.48	1	1	0.21	0	0	33263.62	307	5.5	8.2375	6	115	171	89	28	164	74	41	33	0.838235294	.	.	.	1	0	1	0	0	1	0	0	0.01	3.28	0
jgi|Uncre1|7116|URET_07250	-0.8668944	3.0281655	-0.5538345	.	.	.	.	.	0	.	0	.	0	.	0.929	0.668	0	0	0.08	0	0	14412.52	134	-0.5	5.8717	2	49	77	46	7	78	30	15	15	0.472222222	.	.	.	0	0	0	0	0	0	0	0	0	0.02	0
jgi|Uncre1|886|URET_01038	-0.86739093	-1.6229865	-0.5969865	.	.	.	.	.	0	.	0	.	0	.	0.338	0.491	0	0	0.4	0	0	32361.01	301	-1	6.1357	4	101	169	97	27	169	67	34	33	1.015151515	.	.	.	0	0	0	0	0	0	0	0	0.25	1.63	0
jgi|Uncre1|6345|URET_06479	-0.8708806	-2.7941365	2.4258635	.	.	.	.	.	0	.	0	.	0	.	0	0.13	1	1	0.3	1	0	38746.84	362	12	9.6045	3	132	219	94	38	208	69	43	26	0.523809524	1	1	0	1	1	1	1	1	1	1	1	5.56	28.81	0
jgi|Uncre1|1981|URET_02133	-0.8721191	-1.6505195	2.5194805	.	.	.	.	.	0	.	0	.	0	GH16	0	0.305	1	1	0.26	1	0	39130.71	350	1	6.656	4	104	182	104	49	202	72	39	33	1.152777778	0	1	0	1	1	1	1	1	1	1	1	16.95	44.49	0
jgi|Uncre1|1600|URET_01752	-0.87874085	2.37775	-0.50225	.	.	.	.	.	0	.	0	.	0	.	0.979	0.501	0	0	0.12	0	0	17104.92	156	-1.5	5.3611	0	52	87	42	12	77	49	24	25	0.875	.	.	.	0	0	0	0	0	0	0	0	0	0	0
jgi|Uncre1|1985|URET_02137	-0.8792537	0.6850835	-0.5589165	.	.	.	unaffected_pathogenicity,increased_virulence_(hypervirulence),reduced_virulence	PHI:5034,PHI:3277,PHI:7708,PHI:668,PHI:2256,PHI:587,PHI:6517,PHI:9524,PHI:881	0	.	0	.	0	.	0	0.374	0	0	0.44	0	0	39645.28	369	11	8.4782	10	126	212	104	39	216	78	47	31	0.863157895	.	.	.	0	0	0	0	0	0	0	0	0.01	2.27	0
jgi|Uncre1|1714|URET_01866	-0.8792537	-2.5213555	-0.4573555	.	.	.	.	.	0	.	0	.	0	.	0.398	0.258	0	0	0.4	0	0	8932.06	84	1.5	7.244	2	33	51	20	7	47	17	10	7	0.32	.	.	.	0	0	0	0	0	0	0	0	0	0	0
jgi|Uncre1|3855|URET_04001	-0.88252777	0.5179185	0.2719185	.	.	.	.	.	0	.	0	.	0	.	0.296	0.745	1	1	0.16	1	0	20933.71	188	8	9.891	1	47	85	59	15	109	41	25	16	1.324324324	.	.	.	0	0	0	0	0	1	1	1	22.93	28.75	0
jgi|Uncre1|1516|URET_01668	-0.88611466	4.2267805	-0.5492195	.	.	.	.	.	0	.	0	.	0	.	0.999	0.797	0	0	0.32	0	0	12382.24	115	0.5	6.8777	5	41	64	41	6	66	25	13	12	0.814814815	.	.	.	0	0	0	0	0	0	0	0	0.44	0.44	0
jgi|Uncre1|942|URET_01094	-0.88891757	2.166192	3.112192	.	.	.	reduced_virulence,unaffected_pathogenicity,effector_(plant_avirulence_determinant)	PHI:8935,PHI:8806,PHI:8753,PHI:7378,PHI:7320,PHI:7379	0	.	1	PF01476	1	CBM50,CBM18,GH18	0	0.009	1	1	0.12	1	0	138404.51	1254	-40.5	4.6716	40	401	689	331	135	681	316	143	173	1.071969697	1	1	0	1	0	1	1	1	1	1	1	0.09	22.61	0
jgi|Uncre1|962|URET_01114	-0.89040166	-1.442701	-0.502701	.	.	.	reduced_virulence,loss_of_pathogenicity	PHI:4677,PHI:6111,PHI:3514	0	.	0	.	0	.	0	0.01	0	0	0.19	0	0	100821.97	930	-9.5	6.0327	15	317	521	269	101	481	220	114	106	0.945	.	.	.	0	0	0	0	0	0	0	0	0	0.03	0
jgi|Uncre1|6274|URET_06408	-0.89088035	4.2480825	-1.1039175	.	.	.	.	.	0	.	0	.	0	.	0.996	0.896	0	0	0.38	0	0	21511.86	202	9	10.3432	1	68	109	78	8	110	45	27	18	0.958333333	.	.	.	0	0	0	0	0	0	0	0	0	0	0
jgi|Uncre1|1908|URET_02060	-0.89242435	-6.3331525	-0.5071525	.	.	.	unaffected_pathogenicity	PHI:3268	0	.	0	.	0	.	0	0.029	0	0	0.07	0	0	114974.66	1041	9	6.9938	21	346	555	293	117	570	255	140	115	0.71372549	.	.	.	0	0	0	0	0	0	0	0	0	0.03	0
jgi|Uncre1|1521|URET_01673	-0.89348674	5.5221475	-0.3518525	.	.	.	.	.	0	.	0	.	0	.	1	0.979	0	0	0.49	0	0	15327.56	138	3.5	7.3089	9	46	72	32	21	77	35	21	14	1.21875	.	.	.	0	0	0	0	0	0	0	0	0	0	0
jgi|Uncre1|3980|URET_04126	-0.8973132	2.74465	-0.50735	.	.	.	.	.	0	.	0	.	0	.	0.997	0.545	0	0	0.25	0	0	17933.09	172	4	9.5761	1	65	113	48	6	85	49	27	22	0.634615385	.	.	.	0	0	0	0	0	0	0	0	0.01	0.01	0
jgi|Uncre1|4123|URET_04269	-0.90238357	3.477365	-0.526635	.	.	.	unaffected_pathogenicity,loss_of_pathogenicity,increased_virulence_(hypervirulence),reduced_virulence	PHI:2837,PHI:7696,PHI:784,PHI:2312,PHI:2269,PHI:685,PHI:7485,PHI:2022,PHI:2802,PHI:4077,PHI:9460,PHI:2844,PHI:5440,PHI:59	0	.	0	.	0	.	0.243	0.591	0	0	0.7	0	0	31135.46	299	8.5	9.4646	3	118	185	101	24	172	59	35	24	0.923076923	.	.	.	0	0	0	0	0	0	0	0	0.16	0.17	0
jgi|Uncre1|327|URET_00479	-0.90462756	-1.739343	-0.479343	.	.	.	.	.	0	.	0	.	0	.	0.258	0.532	0	0	0.57	0	0	30066.77	271	-4	5.5498	7	91	149	73	44	155	62	31	31	0.913043478	.	.	.	0	0	0	0	0	0	0	0	1	1.3	0
jgi|Uncre1|5544|URET_05681	-0.9058182	-5.400023	-0.496023	.	.	.	reduced_virulence,unaffected_pathogenicity	PHI:9324	0	.	0	.	0	.	0	0.016	0	0	0.13	0	0	60338.1	553	-5	5.8971	12	179	308	158	61	305	134	68	66	1.033057851	.	.	.	0	0	0	0	0	0	0	0	0	0	0
jgi|Uncre1|7346|URET_07480	-0.9119877	4.899624	-0.592376	.	.	.	loss_of_pathogenicity	PHI:8693	0	.	0	.	0	.	0.532	0.55	0	0	0.26	0	0	26554.97	242	-6	5.4834	3	71	132	67	34	133	66	33	33	0.964912281	.	.	.	0	0	0	0	0	0	0	0	0	0.01	0
jgi|Uncre1|3120|URET_03266	-0.92029625	3.6817095	-0.5782905	.	.	.	.	.	0	.	0	.	0	.	0.931	0.779	0	0	0.25	0	0	19092.77	174	1.5	6.9382	5	55	97	55	19	97	34	19	15	0.972972973	.	.	.	0	0	0	0	0	0	0	0	0.01	0.01	0
jgi|Uncre1|220|URET_00372	-0.92040235	-4.7669055	-0.5069055	.	.	.	.	.	0	.	0	.	0	.	0	0.29	0	0	0.27	0	0	49322.87	447	-9	5.4117	26	154	245	117	31	216	111	55	56	0.944444444	.	.	.	0	0	0	0	0	0	0	0	0	0.01	0
jgi|Uncre1|2977|URET_03123	-0.92178494	4.301384	5.241384	.	.	.	unaffected_pathogenicity,loss_of_pathogenicity,reduced_virulence	PHI:7931,PHI:7925,PHI:6792,PHI:7932,PHI:7935,PHI:6785,PHI:6816,PHI:6811,PHI:7933,PHI:7930,PHI:6786,PHI:697,PHI:7934,PHI:6787,PHI:6793,PHI:17,PHI:9401,PHI:9402,PHI:72,PHI:6809,PHI:9400,PHI:73,PHI:7928,PHI:6790,PHI:3973,PHI:6814,PHI:6807,PHI:6812,PHI:7929,PHI:126,PHI:6789,PHI:127,PHI:6788,PHI:6794,PHI:7926,PHI:125,PHI:480,PHI:68,PHI:6813,PHI:6784,PHI:6815,PHI:6791,PHI:6808,PHI:6783	0	.	0	.	0	.	0	0.01	1	1	0.45	0	0	53932.52	501	-15	4.4632	7	171	305	153	44	275	100	43	57	0.954954955	1	0	0	1	1	1	1	1	1	0	0	0.14	0.59	0
jgi|Uncre1|7352|URET_07486	-0.92467743	-7.468051	-4.726051	.	.	.	.	.	0	.	0	.	0	.	0.199	0.344	0	1	0.09	0	1	24243.35	218	-9	4.6569	2	60	111	63	23	116	60	27	33	1.090909091	1	0	1	1	1	1	1	0	1	3	4	34.65	77.78	0.85
jgi|Uncre1|6676|URET_06810	-0.92672235	-6.4475	-0.5075	.	.	.	.	.	0	.	0	.	0	.	0	0.01	0	0	0.11	0	0	55527.16	517	-22	4.6526	3	171	286	173	39	261	147	66	81	0.883333333	.	.	.	0	0	0	0	0	0	0	0	0	0	0
jgi|Uncre1|6450|URET_06584	-0.9287076	3.613429	-0.502571	.	.	.	unaffected_pathogenicity,loss_of_pathogenicity,increased_virulence_(hypervirulence),reduced_virulence,lethal	PHI:7511,PHI:2837,PHI:5272,PHI:2312,PHI:685,PHI:5271,PHI:7485,PHI:2022,PHI:8929,PHI:2802,PHI:4077,PHI:9460,PHI:2844,PHI:59	0	.	0	.	0	.	0.896	0.79	0	0	0.08	0	0	20147.83	183	0.5	6.635	3	61	97	60	22	102	39	21	18	0.926829268	.	.	.	0	0	0	0	0	0	0	0	0.07	0.37	0
jgi|Uncre1|6242|URET_06376	-0.9292752	-4.617989	-0.507989	.	.	.	.	.	0	.	0	.	0	.	0.089	0.226	0	0	0.14	0	0	28497.07	264	-10	4.6211	4	85	148	80	20	141	72	32	40	0.9375	.	.	.	0	0	0	0	0	0	0	0	0	0	0
jgi|Uncre1|3723|URET_03869	-0.93042016	-5.4683655	-0.4643655	.	.	.	.	.	0	.	0	.	0	.	0.007	0.159	0	0	0.15	0	0	34263.62	324	-6	4.9355	6	122	191	92	20	175	72	34	38	0.653846154	.	.	.	0	0	0	0	0	0	0	0	0.06	0.06	0
jgi|Uncre1|4095|URET_04241	-0.9333815	-10.6947005	-4.7487005	.	.	.	.	.	0	.	0	.	0	.	0	0.009	0	1	0.01	0	1	138032.87	1236	24.5	8.5351	23	371	614	353	123	658	313	174	139	1.107142857	1	0	0	1	0	1	1	1	1	2	2	9.11	46.8	0
jgi|Uncre1|7732|URET_07866	-0.93566024	-5.4424365	-0.5044365	.	.	.	.	.	0	.	0	.	0	.	0	0.177	0	0	0.05	0	0	47388.59	438	-4.5	5.543	2	136	238	146	38	235	119	59	60	1.108910891	.	.	.	0	0	0	0	0	0	0	0	0	0.17	0
jgi|Uncre1|1136|URET_01288	-0.9359623	-0.2734565	-0.4994565	.	.	.	reduced_virulence	PHI:2836	0	.	0	.	0	.	0.365	0.506	0	0	0.5	0	0	29059.04	271	-5	5.0611	1	86	148	94	28	155	54	26	28	1.19047619	.	.	.	0	0	0	0	0	0	0	0	0.02	0.15	0
jgi|Uncre1|675|URET_00827	-0.9361513	-2.50847	2.50153	.	.	.	.	.	0	.	0	.	0	.	0.011	0.154	1	1	0.12	1	0	29050.48	269	-8	4.673	4	92	157	74	26	141	64	29	35	0.918032787	1	0	0	1	1	1	1	1	1	1	1	0.21	23.02	0
jgi|Uncre1|4338|URET_04484	-0.93769747	-3.398054	2.547946	.	.	.	.	.	0	.	0	.	0	GH20	0	0.009	1	1	0.21	1	0	84054.82	751	-11.5	5.1897	5	225	390	209	102	422	171	83	88	1.023952096	0	0	0	1	1	1	1	1	1	1	0	0.05	4.19	0
jgi|Uncre1|1642|URET_01794	-0.938812	1.578705	3.756705	.	.	.	.	.	0	.	0	.	0	.	0.443	0.194	1	1	0.21	0	0	9313.78	87	1	7.6786	3	31	54	27	3	50	21	11	10	0.5	.	.	.	0	1	0	0	0	1	0	0	0.45	0.45	0
jgi|Uncre1|5715|URET_05852	-0.9411223	-5.349266	-0.531266	.	.	.	.	.	0	.	0	.	0	.	0.001	0.196	0	0	0.1	0	0	37392.22	342	-4	5.9984	4	112	196	101	37	187	83	43	40	0.530120482	.	.	.	0	0	0	0	0	0	0	0	0	0.06	0
jgi|Uncre1|7364|URET_07498	-0.94195944	-9.8997005	-4.4997005	.	.	.	.	.	0	.	0	.	0	.	0	0.1	0	1	0.42	0	1	27012.88	256	-3.5	5.0642	0	98	172	54	11	120	48	23	25	0.5	1	0	0	1	1	1	1	1	1	1	2	18.23	41.12	0.944444444
jgi|Uncre1|1109|URET_01261	-0.94847196	1.6259545	-0.2880455	.	.	.	.	.	0	.	0	.	0	.	0.519	0.8	0	0	0.49	0	0	5938.6	54	1	7.1626	1	20	31	9	7	28	12	7	5	0.857142857	.	.	.	0	0	0	0	0	0	0	0	0	0	0
jgi|Uncre1|5321|URET_05458	-0.94953746	1.9958565	2.5038565	.	.	.	unaffected_pathogenicity,loss_of_pathogenicity,reduced_virulence	PHI:434,PHI:6713,PHI:522,PHI:6715,PHI:6530,PHI:33,PHI:6714,PHI:6711,PHI:2808,PHI:6712	0	.	0	.	0	GH72,GH158,CBM43,GH5_19	0	0.082	1	1	0.55	1	0	57792.88	528	-16	4.5495	15	173	303	137	59	290	123	54	69	1.256410256	0	0	0	1	1	1	1	1	1	1	0	8.47	21.48	0
jgi|Uncre1|6125|URET_06259	-0.94979876	-0.7296855	-0.5056855	.	.	.	reduced_virulence,unaffected_pathogenicity	PHI:8590	0	.	0	.	0	.	0.323	0.473	0	0	0.04	0	0	27594.61	251	-5	5.009	6	70	136	79	21	145	65	31	34	0.86440678	.	.	.	0	0	0	0	0	0	0	0	0	0.02	0
jgi|Uncre1|5390|URET_05527	-0.94979876	-3.9816355	-0.5076355	.	.	.	.	.	0	.	0	.	0	.	0.133	0.288	0	0	0.12	0	0	31116.81	283	-8	4.7448	6	81	150	95	28	169	70	32	38	1.031746032	.	.	.	0	0	0	0	0	0	0	0	0.22	0.42	0
jgi|Uncre1|2996|URET_03142	-0.95069724	-0.358833	-0.232833	.	.	.	.	.	0	.	0	.	0	.	0.369	0.61	0	0	0.3	0	0	28405.29	251	5.5	8.0519	5	78	134	63	41	141	55	32	23	1.137254902	.	.	.	0	0	0	0	0	0	0	0	0.04	0.05	0
jgi|Uncre1|3439|URET_03585	-0.9523182	0.895374	-0.510626	.	.	.	unaffected_pathogenicity,increased_virulence_(hypervirulence),reduced_virulence	PHI:4616,PHI:2255,PHI:3277,PHI:5034,PHI:7708,PHI:668,PHI:4903,PHI:2256,PHI:9519,PHI:587,PHI:6517	0	.	0	.	0	GH4	0.014	0.387	0	0	0.49	0	0	36872.44	346	-1.5	6.2254	10	124	197	118	28	202	77	40	37	0.8625	.	.	.	0	0	0	0	0	0	0	0	0	4.78	0
jgi|Uncre1|5139|URET_05276	-0.9523182	0.121066	-0.522934	.	.	.	reduced_virulence,unaffected_pathogenicity,increased_virulence_(hypervirulence)	PHI:7708,PHI:6517,PHI:2256	0	.	0	.	0	.	0.013	0.261	0	0	0.31	0	0	35996.95	334	-3	5.687	6	117	194	110	32	199	80	40	40	0.505154639	.	.	.	0	0	0	0	0	0	0	0	0	0.14	0
jgi|Uncre1|6320|URET_06454	-0.95701706	1.8649825	-0.4450175	.	.	.	.	.	0	.	0	.	0	.	0.645	0.74	0	0	0.05	0	0	24103.94	216	-3	5.9601	6	71	117	58	27	111	52	27	25	0.674418605	.	.	.	0	0	0	0	0	0	0	0	0	0	0
jgi|Uncre1|2804|URET_02956	-0.9586382	1.0199465	-0.5340535	.	.	.	.	.	0	.	0	.	0	.	0.803	0.456	0	0	0.36	0	0	28894.56	272	8.5	9.3405	3	100	160	65	28	162	60	36	24	0.466666667	.	.	.	0	0	0	0	0	0	0	0	0	0.01	0
jgi|Uncre1|2862|URET_03008	-0.96202123	6.877177	2.809177	.	.	.	.	.	0	.	0	.	0	.	0.993	0.685	1	1	0.6	0	0	19990.55	185	5	8.1656	10	75	113	45	19	112	40	23	17	0.410714286	.	.	.	0	1	0	0	0	0	0	0	0.15	0.15	0
jgi|Uncre1|6764|URET_06898	-0.96668863	-2.585186	2.664814	.	.	.	.	.	0	.	0	.	0	.	0	0.125	1	1	0.2	0	0	39344.9	358	8	7.976	11	126	196	101	40	205	83	48	35	0.617021277	.	.	.	1	0	0	0	0	0	0	0	0.01	0.02	0
jgi|Uncre1|7320|URET_07454	-0.9671235	-4.618558	-0.496558	.	.	.	.	.	0	.	0	.	0	.	0.155	0.158	0	0	0.49	0	0	13803.8	127	22.5	12.6059	4	52	70	31	8	65	30	27	3	0.375	.	.	.	0	0	0	0	0	0	0	0	0.03	0.08	0
jgi|Uncre1|4253|URET_04399	-0.9688155	-3.1303005	2.0776995	.	.	.	.	.	0	.	0	.	0	.	0.002	0.13	1	1	0.76	1	0	28877.72	270	0	6.4713	5	111	167	79	32	152	40	21	19	0.769230769	0	0	0	1	1	0	1	1	1	1	0	3.43	12.21	0
jgi|Uncre1|4977|URET_05114	-0.97020835	-1.8639135	-0.5019135	.	.	.	unaffected_pathogenicity	PHI:4732	0	.	0	.	0	.	0.255	0.518	0	0	0.19	0	0	34990.43	320	3	7.1287	6	95	172	116	19	170	79	43	36	1.220338983	.	.	.	0	0	0	0	0	0	0	0	0	0.01	0
jgi|Uncre1|7435|URET_07569	-0.97680926	-6.094345	-5.154345	.	.	.	reduced_virulence,loss_of_pathogenicity	PHI:9494,PHI:7558,PHI:7559,PHI:9148	0	.	0	.	0	GT21,GT2_Glycos_transf_2,GT2_Glyco_tranf_2_3	0	0.01	0	1	0.19	0	1	55027.36	478	7	7.8858	8	128	228	135	69	266	108	60	48	1.37804878	0	0	0	1	0	1	1	0	0	4	4	17.89	82.52	0.95
jgi|Uncre1|2180|URET_02332	-0.9769035	-6.3147505	-0.5067505	.	.	.	unaffected_pathogenicity,increased_virulence_(hypervirulence),reduced_virulence,lethal	PHI:6753,PHI:8769,PHI:4878,PHI:9226,PHI:378,PHI:8588,PHI:2382	0	.	0	.	0	.	0	0.032	0	0	0.15	0	0	58723.26	540	-2.5	6.0724	13	174	308	146	47	286	132	67	65	1.008547009	.	.	.	0	0	0	0	0	0	0	0	0	0.07	0
jgi|Uncre1|3540|URET_03686	-0.9770279	-3.7767105	-0.5407105	.	.	.	reduced_virulence	PHI:2084	0	.	0	.	0	.	0	0.294	0	0	0.31	0	0	40624.53	376	7	8.2983	8	127	212	118	36	215	78	44	34	0.88372093	.	.	.	0	0	0	0	0	0	0	0	0.13	0.48	0
jgi|Uncre1|2927|URET_03073	-0.978359	-4.590721	-0.522721	.	.	.	.	.	0	.	0	.	0	.	0.008	0.314	0	0	0.18	0	0	33354.6	302	-4.5	5.5419	6	98	168	87	34	162	66	33	33	0.80952381	.	.	.	0	0	0	0	0	0	0	0	0.01	0.03	0
jgi|Uncre1|7496|URET_07630	-0.97992575	4.255759	-0.550241	.	.	.	.	.	0	.	0	.	0	.	1	0.801	0	0	0.33	0	0	15810.96	146	0.5	7.0146	0	56	80	22	18	75	35	18	17	0.795454545	.	.	.	0	0	0	0	0	0	0	0	0	0	0
jgi|Uncre1|4662|URET_04799	-0.9804709	-0.5160625	5.2919375	.	.	.	.	.	0	.	0	.	0	.	0	0.032	1	1	0.39	0	0	63259.14	552	4	7.0648	9	155	279	123	95	311	128	69	59	1.069230769	0	0	0	1	1	0	1	1	1	0	1	22.35	22.36	0.695652174
jgi|Uncre1|490|URET_00642	-0.9816682	2.281712	0.199712	.	.	.	.	.	0	.	0	.	0	.	1	0.347	0	0	0.5	0	0	8317.51	81	-10	3.9484	5	38	55	8	9	42	23	7	16	0.533333333	.	.	.	0	0	0	0	0	0	0	0	0	0	0
jgi|Uncre1|1903|URET_02055	-0.98321223	-4.596794	-0.478794	.	.	.	reduced_virulence	PHI:8806,PHI:8753	0	.	0	.	0	GH18	0	0.147	0	0	0.61	0	0	89272.36	828	5.5	7.4203	50	330	507	183	65	449	185	96	89	0.888888889	.	.	.	0	0	0	0	0	0	0	0	0.03	0.04	0
jgi|Uncre1|72|URET_00224	-0.98648787	-3.585557	-0.525557	.	.	.	.	.	0	.	0	.	0	.	0.013	0.477	0	0	0.1	0	0	34884.56	318	-4	5.4645	8	99	175	95	32	178	87	43	44	0.946666667	.	.	.	0	0	0	0	0	0	0	0	0	0.14	0
jgi|Uncre1|3998|URET_04144	-0.99090064	-5.032	-0.508	.	.	.	.	.	0	.	0	.	0	.	0.002	0.244	0	0	0.39	0	0	30228.52	285	11.5	10.2413	2	115	179	63	16	126	62	38	24	0.771428571	.	.	.	0	0	0	0	0	0	0	0	0	0	0
jgi|Uncre1|6249|URET_06383	-0.99273014	-4.477951	-0.523951	.	.	.	.	.	0	.	0	.	0	.	0.066	0.275	0	0	0.3	0	0	28085.41	259	-8	4.9627	5	88	146	72	27	131	61	29	32	0.979166667	.	.	.	0	0	0	0	0	0	0	0	0	0.01	0
jgi|Uncre1|2586|URET_02738	-0.9959676	3.681513	-0.524487	.	.	.	.	.	0	.	0	.	0	.	0.922	0.779	0	0	0.2	0	0	17245.67	161	3.5	8.8793	1	59	88	50	16	95	35	20	15	0.625	.	.	.	0	0	0	0	0	0	0	0	0	0.08	0
jgi|Uncre1|7426|URET_07560	-0.9959676	4.0252615	-0.5227385	.	.	.	.	.	0	.	0	.	0	.	0.989	0.769	0	0	0.34	0	0	11065.61	104	0	6.4503	2	37	57	38	8	58	25	13	12	0.785714286	.	.	.	0	0	0	0	0	0	0	0	0.01	0.01	0
jgi|Uncre1|262|URET_00414	-0.99885255	3.738207	4.444207	.	.	.	reduced_virulence,increased_virulence_(hypervirulence)	PHI:2388	0	.	0	.	0	GH18	0	0.049	1	1	0.66	0	0	105487.55	1032	-37.5	4.0666	11	509	757	232	56	486	123	43	80	0.62248996	0	0	0	1	0	1	1	1	1	0	0	3.49	4.71	0
jgi|Uncre1|7570|URET_07704	-1.0001396	-2.369247	-0.503247	.	.	.	.	.	0	.	0	.	0	.	0.599	0.09	0	0	0.24	0	0	14593.24	130	14	12.0155	0	42	71	27	14	53	38	28	10	0.692307692	.	.	.	0	0	0	0	0	0	0	0	0	0	0
jgi|Uncre1|890|URET_01042	-1.0016383	-1.7674065	4.0525935	.	.	.	.	.	0	.	0	.	0	.	0	0.03	1	1	0.02	0	0	51975.83	453	4.5	7.6722	6	109	213	143	55	255	122	65	57	1.220930233	.	.	.	1	1	1	0	1	1	0	0	2.99	3.01	0
jgi|Uncre1|3535|URET_03681	-1.0032835	0.2217	-0.5103	.	.	.	.	.	0	.	0	.	0	.	0.556	0.566	0	0	0.08	0	0	28218.08	260	-3	5.3959	3	86	138	87	23	146	61	30	31	0.765625	.	.	.	0	0	0	0	0	0	0	0	0.02	0.03	0
jgi|Uncre1|6701|URET_06835	-1.0076184	-6.255062	-0.501062	.	.	.	.	.	0	.	0	.	0	.	0	0.041	0	0	0.1	0	0	56930.66	520	-7.5	5.5067	2	146	277	148	53	287	143	71	72	1.016666667	.	.	.	0	0	0	0	0	0	0	0	0	0.02	0
jgi|Uncre1|2836|URET_02982	-1.0076344	-10.2701715	-4.3241715	.	.	.	.	.	0	.	0	.	0	.	0	0.009	0	1	0.06	0	1	72497.29	650	5.5	7.1705	7	190	321	218	107	416	109	61	48	1.315384615	0	0	0	1	1	1	1	1	1	9	9	15.8	224.68	0
jgi|Uncre1|6597|URET_06731	-1.0087438	-3.016285	2.251715	.	.	.	.	.	0	.	0	.	0	.	0	0.122	1	1	0.49	1	0	44816.08	418	-5.5	4.9431	4	148	253	108	39	228	78	37	41	0.869158879	0	0	0	1	1	1	1	0	1	1	1	6.49	29.37	0
jgi|Uncre1|338|URET_00490	-1.0093277	-3.376155	2.557845	.	.	.	.	.	0	.	0	.	0	.	0	0.011	1	1	0.48	1	0	72988.63	716	-66.5	3.4699	15	421	538	150	30	275	98	17	81	0.546218487	0	0	0	1	1	1	1	1	1	1	0	0.2	3.17	0
jgi|Uncre1|5744|URET_05881	-1.0101186	3.541261	-0.448739	.	.	.	.	.	0	.	0	.	0	.	0.938	0.727	0	0	0.48	0	0	7233.16	67	-1	5.5479	0	19	39	17	9	41	16	8	8	0.75	.	.	.	0	0	0	0	0	0	0	0	0	0	0
jgi|Uncre1|4815|URET_04952	-1.01067	2.477982	-0.510018	.	.	.	.	.	0	.	0	.	0	.	0.952	0.546	0	0	0.21	0	0	26726.46	249	-2.5	5.3818	3	78	142	90	19	142	59	29	30	0.93220339	.	.	.	0	0	0	0	0	0	0	0	0	0	0
jgi|Uncre1|2041|URET_02193	-1.01067	4.2214555	-0.5845445	.	.	.	.	.	0	.	0	.	0	.	0.93	0.871	0	0	0.07	0	0	21908.2	200	5.5	8.6855	3	62	106	63	21	117	46	27	19	0.767857143	.	.	.	0	0	0	0	0	0	0	0	0.42	0.46	0
jgi|Uncre1|5645|URET_05782	-1.0196185	1.80237	-0.49963	.	.	.	reduced_virulence	PHI:6093	0	.	0	.	0	.	0.854	0.363	0	0	0.43	0	0	21229.26	194	-7	4.6031	3	55	106	60	19	110	47	21	26	0.923076923	.	.	.	0	0	0	0	0	0	0	0	0	0.01	0
jgi|Uncre1|2400|URET_02552	-1.0233676	-0.0518135	-0.5098135	.	.	.	reduced_virulence,unaffected_pathogenicity,loss_of_pathogenicity	PHI:9353,PHI:8862,PHI:8963,PHI:415,PHI:9354,PHI:9319,PHI:504	0	.	0	.	0	.	0	0.243	0	0	0.14	0	0	39790.28	373	-2.5	5.7387	5	133	212	121	29	212	82	41	41	0.782608696	.	.	.	0	0	0	0	0	0	0	0	0	1.27	0
jgi|Uncre1|5660|URET_05797	-1.0245188	-6.344726	-0.530726	.	.	.	unaffected_pathogenicity,loss_of_pathogenicity,increased_virulence_(hypervirulence),reduced_virulence,lethal	PHI:6957,PHI:7511,PHI:2837,PHI:7696,PHI:784,PHI:2312,PHI:685,PHI:5271,PHI:2022,PHI:7485,PHI:2802,PHI:1247,PHI:2367,PHI:9460,PHI:2318,PHI:2844,PHI:59	0	.	0	.	0	.	0	0.031	0	0	0.15	0	0	115449.65	1070	-3	6.1642	11	382	612	307	83	546	257	130	127	0.868525896	.	.	.	0	0	0	0	0	0	0	0	0	0.08	0
jgi|Uncre1|5342|URET_05479	-1.0284044	2.278744	-0.007256	.	.	.	.	.	0	.	0	.	0	.	1	0.381	0	0	0.38	0	0	7012.66	64	6.5	11.2485	3	29	38	7	3	25	19	13	6	0.466666667	.	.	.	0	0	0	0	0	0	0	0	0	0	0
jgi|Uncre1|2366|URET_02518	-1.02909	-2.868509	-0.498509	.	.	.	.	.	0	.	0	.	0	.	0.096	0.509	0	0	0.01	0	0	31824.02	289	-3	5.4847	4	89	151	76	29	156	81	40	41	0.970588235	.	.	.	0	0	0	0	0	0	0	0	0	0	0
jgi|Uncre1|7308|URET_07442	-1.02909	-3.995848	-0.501848	.	.	.	reduced_virulence,unaffected_pathogenicity	PHI:9150	0	.	0	.	0	.	0.012	0.239	0	0	0.05	0	0	35129.81	324	-7	5.5204	3	102	168	101	30	176	90	45	45	0.756756757	.	.	.	0	0	0	0	0	0	0	0	0	0.01	0
jgi|Uncre1|888|URET_01040	-1.0302916	4.68902	-0.41698	.	.	.	.	.	0	.	0	.	0	.	0.999	0.852	0	0	0.56	0	0	13463.38	125	11.5	9.6802	8	50	72	35	11	68	26	20	6	0.6875	.	.	.	0	0	0	0	0	0	0	0	0	0.02	0
jgi|Uncre1|1321|URET_01473	-1.03116	-9.0960085	-0.6560085	.	.	.	reduced_virulence,unaffected_pathogenicity,lethal	PHI:598,PHI:2529,PHI:5083,PHI:5082,PHI:3689,PHI:3688	0	.	0	.	0	.	0.001	0.259	0	0	0.34	0	0	40876.89	393	3	7.1279	6	144	225	142	27	236	85	46	39	0.724137931	.	.	.	0	0	0	0	0	0	0	0	1.26	1.64	0
jgi|Uncre1|2381|URET_02533	-1.0350497	-5.727204	-0.519204	.	.	.	.	.	0	.	0	.	0	.	0	0.132	0	0	0.31	0	0	51458.85	468	-3.5	5.861	5	137	269	116	55	266	107	54	53	0.909090909	.	.	.	0	0	0	0	0	0	0	0	0	0	0
jgi|Uncre1|38|URET_00190	-1.0381223	-2.1759525	-5.4639525	.	.	.	.	.	0	.	0	.	0	.	0.907	0.641	0	1	0.13	0	1	22758.03	208	7.5	9.2976	4	71	116	57	18	116	50	30	20	0.6	.	.	.	1	1	0	0	0	0	2	2	36.79	37.23	0.947368421
jgi|Uncre1|2799|URET_02951	-1.0438128	-0.8007545	5.1452455	.	.	.	.	.	0	.	0	.	0	.	0	0.009	1	1	0.46	0	0	53276.69	490	-16.5	4.4644	12	173	312	133	43	265	85	36	49	0.892156863	0	0	0	1	1	1	1	1	1	0	0	0.01	0.89	0
jgi|Uncre1|6207|URET_06341	-1.0531304	-3.24835	-0.50635	.	.	.	.	.	0	.	0	.	0	.	0.425	0.118	0	0	0.11	0	0	23156.4	207	14	10.3576	1	69	116	27	26	83	64	42	22	0.782608696	.	.	.	0	0	0	0	0	0	0	0	0	0	0
jgi|Uncre1|1518|URET_01670	-1.0547805	3.4339495	4.1339495	.	.	.	reduced_virulence,increased_virulence_(hypervirulence)	PHI:2887,PHI:2886,PHI:3794,PHI:2884,PHI:2885,PHI:2883	0	.	0	.	0	GT71	0	0.05	1	1	0.02	0	0	50598.74	457	3	7.014	4	139	247	135	57	257	100	54	46	0.990291262	.	.	.	1	1	1	0	0	1	0	1	21.69	24.65	1
jgi|Uncre1|4647|URET_04784	-1.0598409	2.8278785	-0.5441215	.	.	.	.	.	0	.	0	.	0	.	0.881	0.681	0	0	0.22	0	0	21223.34	192	-2	5.2709	5	59	101	59	21	111	43	21	22	1.131578947	.	.	.	0	0	0	0	0	0	0	0	0.42	0.44	0
jgi|Uncre1|3760|URET_03906	-1.0599275	-0.8942015	-0.5062015	.	.	.	reduced_virulence	PHI:3959	0	.	1	PF00293	0	.	0	0.102	0	0	0.08	0	0	39998.22	366	-5	5.755	4	118	195	115	38	205	91	46	45	0.715789474	.	.	.	0	0	0	0	0	0	0	0	0	0.01	0
jgi|Uncre1|7536|URET_07670	-1.0599275	-4.2376505	-0.5056505	.	.	.	.	.	0	.	0	.	0	.	0.03	0.348	0	0	0.22	0	0	33084.89	305	-6	4.8189	2	92	165	97	29	180	73	34	39	1.027777778	.	.	.	0	0	0	0	0	0	0	0	0.01	0.13	0
jgi|Uncre1|2201|URET_02353	-1.0599275	-4.1191665	-0.5051665	.	.	.	reduced_virulence	PHI:3098,PHI:9307	0	.	0	.	0	.	0.001	0.23	0	0	0.05	0	0	37872.1	347	-6.5	5.3806	4	109	186	110	36	191	83	41	42	0.835443038	.	.	.	0	0	0	0	0	0	0	0	0.14	0.15	0
jgi|Uncre1|3459|URET_03605	-1.0599275	-1.584003	-0.504003	.	.	.	.	.	0	.	0	.	0	CE10	0.261	0.559	0	0	0.08	0	0	31207.42	280	0	6.4944	5	75	150	81	38	163	66	36	30	0.855072464	.	.	.	0	0	0	0	0	0	0	0	0.03	0.04	0
jgi|Uncre1|7646|URET_07780	-1.0645331	2.7694375	3.7094375	.	.	.	unaffected_pathogenicity,loss_of_pathogenicity,increased_virulence_(hypervirulence),reduced_virulence	PHI:322,PHI:7121,PHI:2265,PHI:650,PHI:6973,PHI:4144,PHI:2172,PHI:7226,PHI:130,PHI:242,PHI:4627,PHI:1064,PHI:6972	0	.	0	.	0	GT20	0	0.01	1	1	0.03	0	0	105783.08	937	-1	6.4588	12	245	469	276	111	483	261	138	123	1.1875	.	.	.	1	0	1	0	1	1	0	0	0.01	0.02	0
jgi|Uncre1|120|URET_00272	-1.0648248	-1.9189575	3.3250425	.	.	.	.	.	0	.	0	.	0	GH109	0	0.126	1	1	0.03	0	0	43462.52	384	2.5	6.9593	5	105	189	112	42	199	107	57	50	1.217391304	.	.	.	0	0	1	0	1	0	0	0	0.02	0.03	0
jgi|Uncre1|871|URET_01023	-1.0650959	1.136848	2.486848	.	.	.	.	.	0	.	0	.	0	.	0.305	0.47	1	1	0.18	0	0	28363.13	259	6.5	9.7812	0	89	141	83	24	139	57	33	24	0.707692308	.	.	.	1	1	0	0	0	1	0	0	8.58	23.25	0
jgi|Uncre1|5388|URET_05525	-1.0667976	-4.73264	-0.34064	.	.	.	.	.	0	.	0	.	0	.	0.13	0.138	0	0	0.61	0	0	13734.74	131	6.5	10.4073	3	53	85	41	12	85	20	14	6	0.260869565	.	.	.	0	0	0	0	0	0	0	0	0.12	0.28	0
jgi|Uncre1|882|URET_01034	-1.0669243	-4.004817	-0.518817	.	.	.	.	.	0	.	0	.	0	.	0.026	0.393	0	0	0.1	0	0	32653.79	301	-6	4.9358	4	100	162	94	29	168	70	33	37	0.891891892	.	.	.	0	0	0	0	0	0	0	0	0.03	0.03	0
jgi|Uncre1|2098|URET_02250	-1.0670656	-5.7586	-0.5086	.	.	.	.	.	0	.	0	.	0	.	0.038	0.087	0	0	0.23	0	0	23614.14	216	17.5	10.7427	4	79	127	51	13	102	53	36	17	0.7	.	.	.	0	0	0	0	0	0	0	0	0	0	0
jgi|Uncre1|2148|URET_02300	-1.0676469	-5.3424565	-0.5064565	.	.	.	.	.	0	.	0	.	0	.	0.001	0.193	0	0	0.09	0	0	36779.28	339	-5.5	4.8974	4	108	182	114	29	201	66	31	35	0.860759494	.	.	.	0	0	0	0	0	0	0	0	2.1	6.64	0
jgi|Uncre1|14|URET_00166	-1.0709091	-1.9605435	3.5174565	.	.	.	.	.	0	.	0	.	0	AA11	0	0.087	1	1	0.4	1	0	72480.03	669	30.5	9.6207	15	238	381	165	66	355	150	94	56	0.951219512	0	0	0	1	0	1	1	1	1	1	0	3.55	3.83	0
jgi|Uncre1|3303|URET_03449	-1.0789468	7.239132	-0.550868	.	.	.	reduced_virulence,unaffected_pathogenicity,increased_virulence_(hypervirulence)	PHI:5034,PHI:7708,PHI:9524	0	.	0	.	0	.	0.823	0.642	0	0	0.43	0	0	27714.52	257	0.5	6.5887	0	82	140	88	31	152	59	32	27	0.887323944	.	.	.	0	0	0	0	0	0	0	0	0	1.61	0
jgi|Uncre1|4718|URET_04855	-1.0796003	-9.2449635	-5.1889635	.	.	.	.	.	0	.	0	.	0	.	0.052	0.272	0	1	0.09	0	1	29587.5	272	6	9.5198	0	89	145	103	35	170	43	26	17	0.983050847	.	.	.	1	1	1	0	0	1	6	4	12.09	116.01	0
jgi|Uncre1|3938|URET_04084	-1.080202	-6.324002	-0.510002	.	.	.	.	.	0	.	0	.	0	.	0	0.031	0	0	0.28	0	0	134759.06	1257	-46.5	4.512	0	435	758	282	89	598	293	127	166	0.616714697	.	.	.	0	0	0	0	0	0	0	0	0	0.02	0
jgi|Uncre1|3536|URET_03682	-1.080451	-3.813602	-0.483602	.	.	.	.	.	0	.	0	.	0	.	0.151	0.294	0	0	0.18	0	0	27577	253	-9.5	4.7839	5	76	135	74	33	150	67	31	36	0.76119403	.	.	.	0	0	0	0	0	0	0	0	0.03	0.08	0
jgi|Uncre1|2885|URET_03031	-1.0821131	-6.088806	-0.502806	.	.	.	.	.	0	.	0	.	0	.	0	0.069	0	0	0.02	0	0	35993.92	325	-12.5	4.6331	4	96	168	106	32	187	83	37	46	0.698630137	.	.	.	0	0	0	0	0	0	0	0	0	0.11	0
jgi|Uncre1|2679|URET_02831	-1.0824814	-5.4524115	-0.5304115	.	.	.	reduced_virulence,unaffected_pathogenicity	PHI:8540,PHI:1385	0	.	0	.	0	.	0	0.013	0	0	0.04	0	0	124167.78	1131	7.5	6.9936	14	344	582	360	115	636	283	152	131	0.921875	.	.	.	0	0	0	0	0	0	0	0	0.25	0.25	0
jgi|Uncre1|4795|URET_04932	-1.0829704	-6.1661675	-0.5201675	.	.	.	.	.	0	.	0	.	0	.	0.006	0.053	0	0	0.43	0	0	37657.46	345	13.5	8.521	15	116	206	75	33	191	66	42	24	0.538461538	.	.	.	0	0	0	0	0	0	0	0	0	0.11	0
jgi|Uncre1|645|URET_00797	-1.0842792	2.8721965	3.2101965	.	.	.	reduced_virulence	PHI:7076	0	.	0	.	0	.	0.272	0.505	1	1	0.08	0	0	30812.11	283	-1.5	6.1586	2	83	148	99	21	154	68	35	33	0.671641791	.	.	.	1	1	0	0	0	1	0	0	0.01	0.01	0
jgi|Uncre1|4791|URET_04928	-1.0865192	-0.972249	-0.450249	.	.	.	.	.	0	.	0	.	0	.	0.386	0.527	0	0	0.45	0	0	27661.59	251	8	8.9805	3	77	144	67	30	144	56	34	22	0.734375	.	.	.	0	0	0	0	0	0	0	0	0	0.01	0
jgi|Uncre1|861|URET_01013	-1.0872502	1.2549875	-0.5150125	.	.	.	.	.	0	.	0	.	0	.	0.592	0.703	0	0	0.08	0	0	25897.69	232	0.5	6.6402	3	61	122	67	21	124	55	29	26	1.127659574	.	.	.	0	0	0	0	0	0	0	0	0	0	0
jgi|Uncre1|6536|URET_06670	-1.0872502	0.5253995	-0.5006005	.	.	.	.	.	0	.	0	.	0	.	0.555	0.616	0	0	0.1	0	0	22615.45	201	-5	5.0733	3	53	106	58	28	112	56	27	29	1.020833333	.	.	.	0	0	0	0	0	0	0	0	0.01	0.01	0
jgi|Uncre1|7600|URET_07734	-1.0872502	1.457813	-0.498187	.	.	.	.	.	0	.	0	.	0	.	0.591	0.735	0	0	0.26	0	0	25447.01	230	4.5	7.547	2	69	128	65	30	128	49	29	20	0.732142857	.	.	.	0	0	0	0	0	0	0	0	0	0.02	0
jgi|Uncre1|6801|URET_06935	-1.0872502	3.793908	-0.496092	.	.	.	.	.	0	.	0	.	0	.	0.987	0.728	0	0	0.15	0	0	19168.81	174	-1.5	5.6807	5	55	92	53	15	99	40	20	20	0.87804878	.	.	.	0	0	0	0	0	0	0	0	0.1	0.49	0
jgi|Uncre1|74|URET_00226	-1.0890188	-0.9932195	4.3587805	.	.	.	.	.	0	.	0	.	0	.	0	0.108	1	1	0	0	0	54575.9	486	7.5	8.2007	6	137	226	133	53	247	144	78	66	1.180952381	.	.	.	1	1	1	0	1	1	0	0	0.12	0.14	0
jgi|Uncre1|5887|URET_06024	-1.0891962	-0.697404	-2.965404	.	.	.	.	.	0	.	0	.	0	.	0.626	0.752	0	0	0.32	1	0	23696.4	221	11	10.07	3	73	127	68	15	122	44	28	16	1	.	.	.	0	0	0	0	0	0	1	1	0	22.76	0
jgi|Uncre1|6867|URET_07001	-1.0894508	-4.543803	-0.505803	.	.	.	.	.	0	.	0	.	0	.	0.003	0.324	0	0	0.22	0	0	37265.19	335	-2.5	6.1745	7	97	178	94	45	190	82	43	39	0.917808219	.	.	.	0	0	0	0	0	0	0	0	2.9	7.13	0
jgi|Uncre1|3601|URET_03747	-1.094737	-10.3318005	-4.4998005	.	.	.	.	.	0	.	0	.	0	.	0	0.028	0	1	0.47	0	1	42892.95	405	-0.5	6.3293	9	167	258	103	34	208	64	33	31	0.817204301	0	0	0	1	1	1	1	1	1	1	2	18.03	40.78	0.782608696
jgi|Uncre1|2631|URET_02783	-1.0956879	1.2251385	-0.4928615	.	.	.	reduced_virulence,loss_of_pathogenicity	PHI:3523,PHI:386,PHI:3243,PHI:5190	0	.	0	.	0	.	0.039	0.414	0	0	0.16	0	0	32521.55	290	-3.5	5.6392	4	82	157	75	33	144	80	40	40	1.396226415	.	.	.	0	0	0	0	0	0	0	0	0	0	0
jgi|Uncre1|1573|URET_01725	-1.0980538	2.0213415	2.7453415	.	.	.	unaffected_pathogenicity,loss_of_pathogenicity,increased_virulence_(hypervirulence),reduced_virulence,chemistry_target:_resistance_to_chemical	PHI:550,PHI:562,PHI:7986,PHI:253,PHI:2910,PHI:2499,PHI:4655,PHI:9002,PHI:7894,PHI:8361,PHI:2482,PHI:8990,PHI:3117,PHI:8981,PHI:6110,PHI:3614,PHI:7059,PHI:9113,PHI:3451,PHI:2323,PHI:6965,PHI:138,PHI:8453,PHI:7569,PHI:599,PHI:3107,PHI:8973,PHI:1053,PHI:2677,PHI:3616,PHI:9415,PHI:2685,PHI:9235,PHI:7740,PHI:2674,PHI:6600,PHI:8983,PHI:1144,PHI:8075,PHI:8991,PHI:8732,PHI:4479,PHI:3956,PHI:9465,PHI:1137…	0	.	0	.	0	.	0	0.046	1	1	0.2	0	0	141230.57	1290	-28.5	4.961	8	380	674	402	78	651	329	156	173	1.128630705	.	.	.	0	0	0	0	0	1	0	0	0.07	0.17	0
jgi|Uncre1|5473|URET_05610	-1.1018295	-3.457347	-0.535347	.	.	.	.	.	0	.	0	.	0	.	0	0.513	0	0	0.45	0	0	49383.08	458	5.5	7.2348	13	163	257	132	47	260	108	60	48	0.844827586	.	.	.	0	0	0	0	0	0	0	0	0	0.05	0
jgi|Uncre1|7651|URET_07785	-1.1020571	-6.431504	-0.509504	.	.	.	.	.	0	.	0	.	0	.	0	0.013	0	0	0	0	0	50749.41	463	-9	5.2529	1	148	233	163	41	243	123	60	63	0.8	.	.	.	0	0	0	0	0	0	0	0	0	0.07	0
jgi|Uncre1|7017|URET_07151	-1.1033916	4.183584	4.913584	.	.	.	loss_of_pathogenicity	PHI:6827	0	.	0	.	0	.	0	0.045	1	1	0.32	0	0	37277.09	332	-13	4.5377	4	94	173	103	48	190	75	33	42	1.19047619	0	0	0	1	1	1	1	0	1	0	1	22.4	22.45	0.869565217
jgi|Uncre1|4787|URET_04924	-1.1037546	-5.745782	-0.507782	.	.	.	.	.	0	.	0	.	0	.	0.001	0.126	0	0	0.46	0	0	27462.36	257	27.5	11.6067	5	93	157	56	12	127	57	43	14	0.657534247	.	.	.	0	0	0	0	0	0	0	0	0	0	0
jgi|Uncre1|1970|URET_02122	-1.1059588	-4.2397115	-0.5017115	.	.	.	.	.	0	.	0	.	0	.	0	0.377	0	0	0.04	0	0	43708.18	407	2	7.026	5	123	228	130	28	223	103	54	49	1.056179775	.	.	.	0	0	0	0	0	0	0	0	0	0.02	0
jgi|Uncre1|3852|URET_03998	-1.1067767	-0.325883	-0.577883	.	.	.	.	.	0	.	0	.	0	.	0.735	0.307	0	0	0.47	0	0	8082.29	75	4	11.2005	1	27	44	26	5	40	13	9	4	0.421052632	.	.	.	0	0	0	0	0	0	0	0	0	0	0
jgi|Uncre1|2093|URET_02245	-1.1068151	0.2576655	2.7436655	.	.	.	reduced_virulence,unaffected_pathogenicity	PHI:7704	0	.	0	.	0	.	0.001	0.418	1	1	0.17	0	0	37409.26	338	-6.5	4.8801	8	107	187	90	41	189	83	39	44	1.077922078	.	.	.	0	0	0	0	0	1	0	0	0	0.22	0
jgi|Uncre1|6776|URET_06910	-1.1072443	-0.8434265	-0.5134265	.	.	.	.	.	0	.	0	.	0	.	0.334	0.611	0	0	0.36	0	0	13017.77	122	1.5	6.9469	4	47	74	30	13	70	24	14	10	0.529411765	.	.	.	0	0	0	0	0	0	0	0	0.96	0.96	0
jgi|Uncre1|5742|URET_05879	-1.1109728	4.7150375	0.0290375	.	.	.	.	.	0	.	0	.	0	.	0.953	0.828	0	0	0.46	0	0	9377.48	84	6.5	9.8901	2	27	45	18	13	45	16	12	4	0.92	.	.	.	0	0	0	0	0	0	0	0	0	0	0
jgi|Uncre1|2138|URET_02290	-1.1112679	-5.6805005	-4.7405005	.	.	.	unaffected_pathogenicity,loss_of_pathogenicity,reduced_virulence	PHI:8623,PHI:6324,PHI:7541,PHI:3412,PHI:9216,PHI:7603,PHI:7820,PHI:6579,PHI:9450,PHI:6894	0	.	0	.	0	.	0	0.01	0	1	0.13	0	1	117000.18	1057	-2.5	6.2953	35	330	541	311	121	601	237	122	115	1.261306533	1	0	0	1	0	1	1	1	1	7	7	0.41	165.79	0
jgi|Uncre1|6590|URET_06724	-1.1213026	-5.416585	-0.598585	.	.	.	.	.	0	.	0	.	0	.	0.001	0.196	0	0	0.11	0	0	39444.13	362	-1.5	6.1666	2	119	197	130	34	204	82	42	40	0.792682927	.	.	.	0	0	0	0	0	0	0	0	0.05	0.23	0
jgi|Uncre1|126|URET_00278	-1.1285791	0.0702105	-0.5197895	.	.	.	unaffected_pathogenicity,loss_of_pathogenicity	PHI:8885,PHI:8884	0	.	0	.	0	.	0	0.265	0	0	0.15	0	0	45338.58	421	1	6.6521	8	140	232	130	28	233	100	53	47	0.714285714	.	.	.	0	0	0	0	0	0	0	0	0	0.15	0
jgi|Uncre1|668|URET_00820	-1.1316104	0.9021285	-0.5298715	.	.	.	reduced_virulence	PHI:506	0	.	0	.	0	.	0.522	0.55	0	0	0.31	0	0	29707.68	274	0.5	6.6127	0	90	144	94	29	154	62	33	29	0.838235294	.	.	.	0	0	0	0	0	0	0	0	0	0.02	0
jgi|Uncre1|7192|URET_07326	-1.1349394	-9.6798725	-4.7398725	.	.	.	reduced_virulence	PHI:4248,PHI:8754	0	.	0	.	0	.	0	0.01	0	1	0.1	0	1	39146.96	335	13.5	8.9863	9	86	144	104	65	215	66	42	24	1.288135593	0	0	0	1	1	1	1	0	1	7	7	15.67	156.35	0
jgi|Uncre1|3329|URET_03475	-1.1358831	5.0597755	-0.3762245	.	.	.	.	.	0	.	0	.	0	.	0.996	0.91	0	0	0.32	0	0	12938.69	117	6	8.8636	4	39	66	29	13	65	28	18	10	0.71875	.	.	.	0	0	0	0	0	0	0	0	0	0	0
jgi|Uncre1|725|URET_00877	-1.1381586	-5.4417225	-0.4917225	.	.	.	.	.	0	.	0	.	0	.	0	0.175	0	0	0.2	0	0	36700.24	336	-8.5	4.7394	4	112	196	91	35	180	74	34	40	0.915492958	.	.	.	0	0	0	0	0	0	0	0	0	0.11	0
jgi|Uncre1|5283|URET_05420	-1.1386858	-10.5208855	-4.5748855	.	.	.	.	.	0	.	0	.	0	.	0	0.009	0	1	0.08	0	1	68125.03	619	6.5	7.0218	3	189	308	209	94	401	118	68	50	0.822368421	0	0	0	1	1	1	1	0	1	11	10	20.28	243.72	0.9
jgi|Uncre1|2269|URET_02421	-1.140346	2.3314995	-0.5025005	.	.	.	reduced_virulence,loss_of_pathogenicity	PHI:2109,PHI:2640,PHI:2339,PHI:2108	0	.	0	.	0	.	0.433	0.206	0	0	0.03	0	0	19556.73	176	-10.5	4.368	2	52	89	42	15	89	54	22	32	0.80952381	.	.	.	0	0	0	0	0	0	0	0	0	0	0
jgi|Uncre1|7489|URET_07623	-1.1419423	-0.383732	-0.491732	.	.	.	.	.	0	.	0	.	0	.	0.541	0.477	0	0	0.14	0	0	12907.6	118	1	7.1329	2	42	64	31	12	63	28	15	13	0.724137931	.	.	.	0	0	0	0	0	0	0	0	0	0	0
jgi|Uncre1|6785|URET_06919	-1.143467	3.8949985	-0.4850015	.	.	.	.	.	0	.	0	.	0	.	0.99	0.74	0	0	0.64	0	0	6448.42	61	3.5	8.5824	2	22	36	23	6	37	11	8	3	0.882352941	.	.	.	0	0	0	0	0	0	0	0	1.63	1.63	0
jgi|Uncre1|2870|URET_03016	-1.1444626	-5.1782985	-0.5162985	.	.	.	.	.	0	.	0	.	0	.	0.003	0.22	0	0	0.16	0	0	31983.32	286	-12	4.6019	7	77	152	83	29	156	79	35	44	1.192982456	.	.	.	0	0	0	0	0	0	0	0	0	0.26	0
jgi|Uncre1|444|URET_00596	-1.1461613	-5.3507295	-0.7727295	.	.	.	.	.	0	.	0	.	0	.	0.094	0.143	0	0	0.35	0	0	11675.35	104	3.5	10.2088	1	34	55	26	13	58	22	13	9	0.652173913	.	.	.	0	0	0	0	0	0	0	0	0	0	0
jgi|Uncre1|2327|URET_02479	-1.1461952	-0.88126	3.94474	.	.	.	reduced_virulence,unaffected_pathogenicity	PHI:228,PHI:105,PHI:3601,PHI:7565,PHI:9057,PHI:3600,PHI:7231,PHI:2843,PHI:7259	0	.	0	.	0	.	0	0.029	1	1	0.67	0	0	69626.56	645	-16.5	4.6036	8	227	395	176	74	364	114	51	63	0.925465839	0	0	0	1	0	0	1	1	1	0	0	7.01	7.47	0
jgi|Uncre1|3458|URET_03604	-1.1476998	-3.7135695	-0.5215695	.	.	.	.	.	0	.	0	.	0	.	0.01	0.458	0	0	0.5	0	0	35892.52	336	-3	5.847	9	127	196	100	31	190	73	37	36	0.674418605	.	.	.	0	0	0	0	0	0	0	0	0.21	0.66	0
jgi|Uncre1|2552|URET_02704	-1.1489041	1.090248	-0.787752	.	.	.	.	.	0	.	0	.	0	.	0.965	0.348	0	0	0.63	0	0	13669.34	135	5.5	10.1346	0	57	72	37	11	79	25	16	9	0.543478261	.	.	.	0	0	0	0	0	0	0	0	0	3.77	0
jgi|Uncre1|911|URET_01063	-1.1513543	0.4978445	-0.5101555	.	.	.	.	.	0	.	0	.	0	.	0.718	0.45	0	0	0.22	0	0	9496.65	88	1	8.6365	0	31	50	27	6	48	23	12	11	0.8	.	.	.	0	0	0	0	0	0	0	0	0	0	0
jgi|Uncre1|435|URET_00587	-1.1513624	1.9200775	-0.6659225	.	.	.	.	.	0	.	0	.	0	.	0.86	0.571	0	0	0.47	0	0	16794.06	156	8	9.8344	5	64	94	43	17	92	32	21	11	0.326086957	.	.	.	0	0	0	0	0	0	0	0	0	0.59	0
jgi|Uncre1|5117|URET_05254	-1.1519957	-6.196191	-0.496191	.	.	.	unaffected_pathogenicity,increased_virulence_(hypervirulence),reduced_virulence,lethal	PHI:6753,PHI:2361,PHI:3849,PHI:9226,PHI:8588,PHI:378,PHI:2382,PHI:8769,PHI:4878	0	.	0	.	0	.	0	0.05	0	0	0.02	0	0	48981.16	448	-10	4.936	11	147	248	125	44	252	114	54	60	0.766990291	.	.	.	0	0	0	0	0	0	0	0	0	0.15	0
jgi|Uncre1|5449|URET_05586	-1.1523285	-5.7926375	-0.5426375	.	.	.	.	.	0	.	0	.	0	.	0.001	0.124	0	0	0.09	0	0	38619.38	356	0	6.5067	0	114	198	105	34	198	83	44	39	0.586538462	.	.	.	0	0	0	0	0	0	0	0	0.25	0.31	0
jgi|Uncre1|4705|URET_04842	-1.1546926	2.1889555	-0.5050445	.	.	.	.	.	0	.	0	.	0	.	0.995	0.454	0	0	0.32	0	0	24669.12	222	15.5	11.471	2	63	127	35	19	101	57	38	19	0.630769231	.	.	.	0	0	0	0	0	0	0	0	0	0	0
jgi|Uncre1|3958|URET_04104	-1.1551712	-5.6677055	-0.5077055	.	.	.	.	.	0	.	0	.	0	.	0	0.14	0	0	0.02	0	0	44267.69	410	-0.5	6.4351	2	146	236	92	30	189	105	55	50	0.742574257	.	.	.	0	0	0	0	0	0	0	0	0.01	0.02	0
jgi|Uncre1|5997|URET_06131	-1.1582605	-4.797812	-0.493812	.	.	.	reduced_virulence	PHI:1089	0	.	0	.	0	.	0	0.116	0	0	0.28	0	0	36347.43	326	-7	5.3496	4	111	180	85	45	163	81	40	41	0.941176471	.	.	.	0	0	0	0	0	0	0	0	0	0.02	0
jgi|Uncre1|4614|URET_04751	-1.1612012	-6.069472	-0.501472	.	.	.	.	.	0	.	0	.	0	.	0	0.072	0	0	0.01	0	0	64790.73	593	-0.5	6.4462	4	176	316	199	57	331	159	82	77	1.014084507	.	.	.	0	0	0	0	0	0	0	0	0	0	0
jgi|Uncre1|7689|URET_07823	-1.1612805	3.731458	-0.558542	.	.	.	.	.	0	.	0	.	0	.	0.975	0.74	0	0	0.15	0	0	23108.45	220	2	6.9246	0	78	125	80	18	132	48	27	21	0.590909091	.	.	.	0	0	0	0	0	0	0	0	0.01	0.28	0
jgi|Uncre1|1075|URET_01227	-1.1678194	-4.078012	-0.500012	.	.	.	reduced_virulence	PHI:5405	0	.	0	.	0	.	0.01	0.227	0	0	0.1	0	0	32258.27	289	-8.5	4.9393	3	79	156	76	32	149	78	37	41	1.05	.	.	.	0	0	0	0	0	0	0	0	0	0	0
jgi|Uncre1|6500|URET_06634	-1.1678194	-6.3534005	-0.5034005	.	.	.	.	.	0	.	0	.	0	.	0	0.025	0	0	0.08	0	0	39931.79	360	-18	4.626	4	85	200	98	35	185	105	47	58	0.764705882	.	.	.	0	0	0	0	0	0	0	0	0	0	0
jgi|Uncre1|7607|URET_07741	-1.1687913	-0.6390255	-0.4990255	.	.	.	reduced_virulence	PHI:5109	0	.	0	.	0	.	0.455	0.355	0	0	0.06	0	0	33764.02	313	-3.5	5.1076	5	96	167	119	17	182	79	38	41	0.9	.	.	.	0	0	0	0	0	0	0	0	0.05	0.08	0
jgi|Uncre1|4320|URET_04466	-1.1705587	0.184943	-0.525057	.	.	.	unaffected_pathogenicity,loss_of_pathogenicity	PHI:9360,PHI:157	0	.	0	.	0	.	0	0.285	0	0	0.08	0	0	39275.73	359	-1.5	6.1638	6	116	191	107	44	209	80	41	39	0.942528736	.	.	.	0	0	0	0	0	0	0	0	0	0.26	0
jgi|Uncre1|548|URET_00700	-1.1724129	4.005197	-0.506803	.	.	.	.	.	0	.	0	.	0	.	0.999	0.753	0	0	0.17	0	0	13640.78	126	1	7.1334	2	42	65	52	6	69	28	15	13	0.928571429	.	.	.	0	0	0	0	0	0	0	0	0.54	1.11	0
jgi|Uncre1|6332|URET_06466	-1.1745052	4.5335985	-0.5424015	.	.	.	.	.	0	.	0	.	0	.	0.981	0.865	0	0	0.35	0	0	20849.96	191	4.5	8.1581	7	67	104	51	12	90	46	26	20	1.588235294	.	.	.	0	0	0	0	0	0	0	0	0.03	0.03	0
jgi|Uncre1|3075|URET_03221	-1.176383	0.485828	4.115828	.	.	.	.	.	0	.	0	.	0	.	0.001	0.394	1	1	0.09	0	0	38541.34	337	9.5	8.5626	7	89	159	88	49	183	96	55	41	1.508474576	.	.	.	1	0	1	0	0	1	0	0	0.01	0.02	0
jgi|Uncre1|1057|URET_01209	-1.1769602	2.9032485	2.6212485	.	.	.	.	.	0	.	0	.	0	.	0.449	0.598	1	1	0.4	0	0	9392.1	86	14.5	12.134	1	32	44	24	6	46	21	18	3	0.909090909	.	.	.	1	1	0	0	0	1	0	0	1.02	1.02	0
jgi|Uncre1|5106|URET_05243	-1.1782246	3.072703	2.964703	.	.	.	.	.	0	.	0	.	0	.	0.715	0.303	1	1	0.42	0	0	10598.15	99	2.5	8.0715	1	34	59	37	10	64	14	9	5	0.555555556	.	.	.	1	0	1	0	0	0	0	0	0.46	0.47	0
jgi|Uncre1|4653|URET_04790	-1.1799947	-5.8291875	-0.5011875	.	.	.	unaffected_pathogenicity,loss_of_pathogenicity,increased_virulence_(hypervirulence),reduced_virulence,lethal	PHI:246,PHI:4679,PHI:9453,PHI:1042,PHI:107,PHI:245,PHI:5428,PHI:1223,PHI:9454,PHI:5045,PHI:8002,PHI:3717,PHI:2318,PHI:7447,PHI:2429,PHI:113,PHI:6837,PHI:263,PHI:1032,PHI:2398,PHI:266,PHI:7663,PHI:1196,PHI:1192,PHI:6717,PHI:2367,PHI:142,PHI:2366,PHI:8854,PHI:4779	0	.	0	.	0	.	0.027	0.085	0	0	0.06	0	0	29250.44	261	-10	4.5682	2	63	130	86	28	152	68	30	38	1.056603774	.	.	.	0	0	0	0	0	0	0	0	0	1.53	0
jgi|Uncre1|6866|URET_07000	-1.1803541	-9.7648185	-4.4608185	.	.	.	.	.	0	.	0	.	0	.	0.005	0.111	0	1	0.11	0	1	35380.61	323	5	8.4625	6	105	175	127	36	218	54	30	24	0.626506024	1	0	0	1	1	1	1	1	1	3	4	2.09	89.46	0
jgi|Uncre1|6318|URET_06452	-1.1806078	-6.3185105	-0.5045105	.	.	.	.	.	0	.	0	.	0	.	0	0.031	0	0	0.18	0	0	37318.88	345	-21	4.314	8	108	203	102	35	206	87	35	52	0.680851064	.	.	.	0	0	0	0	0	0	0	0	0	0.01	0
jgi|Uncre1|4165|URET_04311	-1.1813316	4.8822805	-0.5957195	.	.	.	.	.	0	.	0	.	0	.	0.998	0.915	0	0	0.49	0	0	17706.11	160	-1.5	5.7091	9	60	90	37	22	88	44	22	22	0.947368421	.	.	.	0	0	0	0	0	0	0	0	0.02	0.02	0
jgi|Uncre1|7322|URET_07456	-1.1819437	-4.1529515	-0.5589515	.	.	.	.	.	0	.	0	.	0	.	0.179	0.222	0	0	0.32	0	0	16376.24	152	0	6.4772	2	60	91	39	18	84	32	17	15	0.55	.	.	.	0	0	0	0	0	0	0	0	0.13	0.14	0
jgi|Uncre1|3441|URET_03587	-1.1821384	-3.922319	-0.062319	.	.	.	reduced_virulence	PHI:2901	0	.	0	.	0	.	0.022	0.168	0	0	0.68	0	0	19321.9	188	0	6.4272	4	75	125	51	22	129	17	9	8	0.521126761	.	.	.	0	0	0	0	0	0	0	0	0	0.05	0
jgi|Uncre1|3308|URET_03454	-1.1822561	-3.30761	2.50039	.	.	.	.	.	0	.	0	.	0	.	0	0.032	1	1	0.18	1	0	59577.62	546	-2.5	6.2646	3	178	331	118	54	263	130	68	62	0.678571429	1	0	0	1	1	1	1	1	1	1	1	0.01	22.76	0
jgi|Uncre1|4007|URET_04153	-1.1866579	-1.566455	3.551545	.	.	.	.	.	0	.	0	.	0	.	0.001	0.146	1	1	0.31	0	0	26218.57	231	30	11.7663	8	72	119	66	26	134	61	47	14	0.672131148	.	.	.	1	0	1	0	0	1	0	0	0.11	0.13	0
jgi|Uncre1|3507|URET_03653	-1.1874765	2.4940205	-0.5059795	.	.	.	.	.	0	.	0	.	0	.	0.793	0.707	0	0	0.19	0	0	19114.19	172	-3.5	4.8331	1	58	97	45	18	86	41	19	22	1.057142857	.	.	.	0	0	0	0	0	0	0	0	0	0.1	0
jgi|Uncre1|2149|URET_02301	-1.193441	-6.4407675	-0.5007675	.	.	.	.	.	0	.	0	.	0	CE1,CE7,CE10	0	0.01	0	0	0.13	0	0	67879.85	619	-9	5.6742	9	192	335	184	79	355	149	75	74	0.937931034	.	.	.	0	0	0	0	0	0	0	0	0	0.25	0
jgi|Uncre1|998|URET_01150	-1.1980141	-6.4510755	-0.5050755	.	.	.	.	.	0	.	0	.	0	.	0	0.009	0	0	0.1	0	0	136043.94	1231	-34.5	4.7706	15	377	676	331	132	645	286	132	154	0.949416342	.	.	.	0	0	0	0	0	0	0	0	0	0.17	0
jgi|Uncre1|1279|URET_01431	-1.1984506	-10.444079	-4.750079	.	.	.	.	.	0	.	0	.	0	GH74	0	0.051	0	1	0.07	0	1	166459.91	1483	-6	6.335	30	433	771	369	204	750	460	241	219	1.277580071	1	0	0	1	0	1	1	1	1	2	2	0.06	45.27	0
jgi|Uncre1|2033|URET_02185	-1.2003171	-3.324201	2.501799	.	.	.	.	.	0	.	0	.	0	.	0	0.029	1	1	0.21	1	0	56883.09	529	12	8.6669	8	178	315	157	32	289	130	74	56	0.36875	1	0	0	1	1	1	1	1	1	1	1	3.72	26.59	0
jgi|Uncre1|7400|URET_07534	-1.200526	-0.87942	-0.50542	.	.	.	reduced_virulence	PHI:7124	0	.	0	.	0	.	0.352	0.419	0	0	0.08	0	0	27773.12	251	-7	4.7147	3	77	129	75	23	130	64	29	35	1	.	.	.	0	0	0	0	0	0	0	0	0	0	0
jgi|Uncre1|1933|URET_02085	-1.2008944	-6.239959	-0.503959	.	.	.	.	.	0	.	0	.	0	.	0	0.044	0	0	0.07	0	0	86839.28	791	1	6.702	8	228	414	267	48	419	185	95	90	0.963414634	.	.	.	0	0	0	0	0	0	0	0	0	0.03	0
jgi|Uncre1|176|URET_00328	-1.2053696	2.939674	-0.504326	.	.	.	.	.	0	.	0	.	0	.	0.831	0.743	0	0	0.45	0	0	14642.04	134	6	9.4486	2	44	72	45	10	76	30	19	11	0.575757576	.	.	.	0	0	0	0	0	0	0	0	0.01	0.02	0
jgi|Uncre1|3480|URET_03626	-1.2058043	-4.393271	1.528729	.	.	.	.	.	0	.	0	.	0	.	0	0.013	1	1	0.03	1	0	35978.3	323	-17	4.5549	0	97	168	82	26	134	92	40	52	1.036363636	.	.	.	1	1	0	0	0	0	1	0	8.9	8.9	0
jgi|Uncre1|7587|URET_07721	-1.2087196	-9.915152	-4.969152	.	.	.	reduced_virulence	PHI:7753,PHI:7754	0	.	0	.	0	.	0	0.009	0	1	0.07	0	1	147416.31	1331	-31.5	4.9215	21	389	667	460	135	748	326	154	172	1.029411765	0	0	0	1	0	1	1	0	1	5	5	22.34	109.86	0.789473684
jgi|Uncre1|4788|URET_04925	-1.209599	3.203797	-0.534203	.	.	.	.	.	0	.	0	.	0	.	0.89	0.733	0	0	0.48	0	0	21564.07	194	-2	5.9162	1	61	104	42	29	109	45	23	22	0.8125	.	.	.	0	0	0	0	0	0	0	0	0	0.01	0
jgi|Uncre1|4921|URET_05058	-1.2098571	5.0068955	2.7088955	.	.	.	unaffected_pathogenicity,loss_of_pathogenicity,increased_virulence_(hypervirulence),reduced_virulence,lethal	PHI:507,PHI:3623,PHI:3832,PHI:1036,PHI:3833,PHI:6950,PHI:62,PHI:780,PHI:3478,PHI:449,PHI:317,PHI:7133,PHI:3831,PHI:339,PHI:2052,PHI:270,PHI:3279,PHI:8035,PHI:8036,PHI:808,PHI:6703,PHI:7134,PHI:7009,PHI:4736,PHI:3280,PHI:269,PHI:2054,PHI:182,PHI:861,PHI:3835,PHI:787,PHI:8752,PHI:3834	0	.	0	.	0	.	0.682	0.701	1	1	0.04	0	0	22803.65	203	-6.5	4.6235	5	58	108	57	21	101	56	25	31	1.71875	.	.	.	0	0	0	0	0	1	0	0	0.22	0.22	0
jgi|Uncre1|6159|URET_06293	-1.2103605	-5.7601525	-0.5041525	.	.	.	.	.	0	.	0	.	0	.	0.001	0.123	0	0	0.22	0	0	26516.89	240	29	11.6483	5	90	133	58	24	116	72	53	19	0.432835821	.	.	.	0	0	0	0	0	0	0	0	0	0.01	0
jgi|Uncre1|352|URET_00504	-1.2138132	2.3341445	-0.5038555	.	.	.	.	.	0	.	0	.	0	.	0.929	0.544	0	0	0.17	0	0	28652.49	266	-0.5	6.3844	6	94	147	91	20	143	73	38	35	0.838709677	.	.	.	0	0	0	0	0	0	0	0	0	0.01	0
jgi|Uncre1|3470|URET_03616	-1.2139646	-5.430775	-0.490775	.	.	.	reduced_virulence	PHI:2171	0	.	0	.	0	.	0	0.01	0	0	0.09	0	0	75396.02	671	-8	5.7987	13	178	360	177	90	365	172	87	85	1.076923077	.	.	.	0	0	0	0	0	0	0	0	0	0.01	0
jgi|Uncre1|5064|URET_05201	-1.2151968	-3.213383	2.510617	.	.	.	.	.	0	.	0	.	0	.	0	0.046	1	1	0.32	1	0	51555.36	467	-5.5	5.4305	7	145	250	143	53	254	97	48	49	1.244680851	0	1	1	1	1	1	1	1	1	1	1	0.05	22.08	0
jgi|Uncre1|2794|URET_02946	-1.2164841	-6.323937	-0.521937	.	.	.	.	.	0	.	0	.	0	AA3_1,AA3,AA3_2	0	0.033	0	0	0.41	0	0	52902.23	490	10.5	8.5472	9	178	281	136	50	273	101	58	43	0.885964912	.	.	.	0	0	0	0	0	0	0	0	0	0.02	0
jgi|Uncre1|3596|URET_03742	-1.2170368	2.3488	-0.5192	.	.	.	.	.	0	.	0	.	0	.	0.943	0.535	0	0	0.32	0	0	30481.42	275	3.5	7.8607	2	92	164	52	33	146	60	33	27	0.579545455	.	.	.	0	0	0	0	0	0	0	0	0	0	0
jgi|Uncre1|5885|URET_06022	-1.2179024	1.880845	-0.531155	.	.	.	.	.	0	.	0	.	0	.	0.717	0.685	0	0	0.22	0	0	19416.06	175	-2.5	5.6074	2	51	92	42	23	99	46	23	23	0.854166667	.	.	.	0	0	0	0	0	0	0	0	0	0.04	0
jgi|Uncre1|7093|URET_07227	-1.2196444	2.2070025	-0.5109975	.	.	.	.	.	0	.	0	.	0	.	0.867	0.586	0	0	0.15	0	0	30433.74	284	6	7.3631	4	96	162	101	27	165	79	46	33	0.558441558	.	.	.	0	0	0	0	0	0	0	0	0	0.02	0
jgi|Uncre1|2204|URET_02356	-1.2220836	-8.739013	-2.919013	.	.	.	.	.	0	.	0	.	0	.	0	0.03	0	0	0.26	1	0	37908.07	354	4.5	7.8532	3	120	212	93	29	200	72	40	32	0.461538462	.	.	.	0	0	0	0	0	0	1	0	10.09	10.09	0
jgi|Uncre1|3406|URET_03552	-1.2227643	-1.855951	-0.583951	.	.	.	.	.	0	.	0	.	0	.	0.73	0.058	0	0	0.63	0	0	24238.49	237	13.5	11.4509	0	110	156	48	18	128	44	30	14	0.25	.	.	.	0	0	0	0	0	0	0	0	0.01	0.01	0
jgi|Uncre1|1352|URET_01504	-1.222804	-4.5169595	-0.5309595	.	.	.	reduced_virulence,unaffected_pathogenicity	PHI:3385,PHI:7938,PHI:9314,PHI:443,PHI:8570	0	.	0	.	0	.	0	0.169	0	0	0.11	0	0	46182.49	432	3.5	6.7604	4	145	245	148	47	244	101	58	43	0.724770642	.	.	.	0	0	0	0	0	0	0	0	0	0.01	0
jgi|Uncre1|4056|URET_04202	-1.2258931	-1.689301	-0.505301	.	.	.	reduced_virulence	PHI:7075	0	.	0	.	0	.	0.169	0.467	0	0	0.1	0	0	33447.57	312	-0.5	6.3888	7	105	166	110	20	185	83	43	40	0.639534884	.	.	.	0	0	0	0	0	0	0	0	0.01	0.28	0
jgi|Uncre1|3351|URET_03497	-1.2260039	-4.9229935	-0.5189935	.	.	.	.	.	0	.	0	.	0	.	0.004	0.262	0	0	0.07	0	0	38044.14	348	-4.5	5.1293	8	112	193	105	25	196	87	42	45	0.597560976	.	.	.	0	0	0	0	0	0	0	0	0.02	0.27	0
jgi|Uncre1|5843|URET_05980	-1.2270486	-2.1363745	-0.5103745	.	.	.	.	.	0	.	0	.	0	.	0.51	0.219	0	0	0.38	0	0	16853.87	157	8	10.2756	3	60	100	37	14	85	34	22	12	0.333333333	.	.	.	0	0	0	0	0	0	0	0	0	0.02	0
jgi|Uncre1|773|URET_00925	-1.2273136	-5.383771	-4.437771	.	.	.	loss_of_pathogenicity	PHI:7693,PHI:7692,PHI:7694	0	.	0	.	0	.	0	0.009	0	1	0.39	0	1	77601.21	709	8.5	8.2426	8	228	387	243	84	425	137	75	62	1.120253165	1	0	0	1	1	1	1	1	1	7	7	4.09	179.99	0
jgi|Uncre1|4544|URET_04690	-1.232607	5.965992	2.401992	.	.	.	.	.	0	.	0	.	0	.	0.839	0.755	1	1	0.47	0	0	25913.55	243	5	9.178	0	88	133	84	29	146	50	29	21	0.802816901	.	.	.	0	1	0	0	0	1	0	0	1.33	1.51	0
jgi|Uncre1|667|URET_00819	-1.2327344	-0.6249925	1.1930075	.	.	.	.	.	0	.	0	.	0	.	0.312	0.385	1	1	0.41	1	0	7454.68	70	4	8.9131	1	24	40	27	12	49	8	7	1	0.863636364	.	.	.	1	1	0	0	0	0	1	1	21.63	21.63	0.913043478
jgi|Uncre1|1487|URET_01639	-1.2329476	-5.448524	-0.508524	.	.	.	reduced_virulence	PHI:3282	0	.	0	.	0	GH3	0	0.01	0	0	0.03	0	0	100282.19	925	-0.5	6.457	14	309	505	294	73	501	197	102	95	0.956284153	.	.	.	0	0	0	0	0	0	0	0	0	0.3	0
jgi|Uncre1|1445|URET_01597	-1.2353284	-10.1195905	-4.4795905	.	.	.	.	.	0	.	0	.	0	.	0	0.06	0	1	0.4	0	1	44284.09	422	13	9.9099	3	155	242	139	38	258	65	41	24	0.9	0	0	0	1	1	1	1	1	1	5	5	0.2	109.22	0
jgi|Uncre1|5044|URET_05181	-1.235547	-5.4413265	-0.5333265	.	.	.	.	.	0	.	0	.	0	.	0.049	0.133	0	0	0.08	0	0	36350.53	339	1	6.8843	1	117	197	89	23	178	87	45	42	0.509433962	.	.	.	0	0	0	0	0	0	0	0	0.15	0.15	0
jgi|Uncre1|6858|URET_06992	-1.2387463	0.8470955	-0.5029045	.	.	.	.	.	0	.	0	.	0	.	0.837	0.388	0	0	0.28	0	0	14871.1	139	18	10.8142	0	55	74	40	9	64	43	31	12	1.166666667	.	.	.	0	0	0	0	0	0	0	0	0	0	0
jgi|Uncre1|1616|URET_01768	-1.2402228	5.2629775	0.1569775	.	.	.	.	.	0	.	0	.	0	.	1	0.851	0	0	0.47	0	0	11362.82	95	3	7.5779	7	22	46	17	19	51	21	13	8	2.071428571	.	.	.	0	0	0	0	0	0	0	0	0.05	0.05	0
jgi|Uncre1|4420|URET_04566	-1.2431885	-6.4207715	-0.4747715	.	.	.	.	.	0	.	0	.	0	.	0	0.009	0	0	0.08	0	0	58004.3	519	-29	4.4113	6	146	261	162	53	279	144	60	84	0.990196078	.	.	.	0	0	0	0	0	0	0	0	0	0.04	0
jgi|Uncre1|4357|URET_04503	-1.2441131	9.938388	-0.521612	.	.	.	reduced_virulence,unaffected_pathogenicity	PHI:7181,PHI:6206,PHI:7735,PHI:7143,PHI:6199,PHI:7734,PHI:213,PHI:2477,PHI:249,PHI:277,PHI:7633	0	.	1	PF00160	0	.	0.96	0.95	0	0	0.49	0	0	17799.12	162	1.5	6.979	1	51	89	40	17	83	40	22	18	1.212121212	.	.	.	0	0	0	0	0	0	0	0	0.01	0.02	0
jgi|Uncre1|5845|URET_05982	-1.2459979	-10.680893	-4.734893	.	.	.	.	.	0	.	0	.	0	.	0	0.009	0	1	0.13	0	1	90848.77	819	41	10.0349	10	286	417	264	121	478	150	101	49	1.127272727	1	1	0	1	0	1	1	1	1	9	9	0.2	206.5	0
jgi|Uncre1|7270|URET_07404	-1.2472246	-5.103377	-0.505377	.	.	.	reduced_virulence	PHI:3325	0	.	0	.	0	.	0	0.067	0	0	0.17	0	0	60624.03	556	5	7.2764	6	174	291	165	62	305	145	78	67	1.295081967	.	.	.	0	0	0	0	0	0	0	0	0	0.02	0
jgi|Uncre1|3217|URET_03363	-1.249211	-10.44332	-4.49732	.	.	.	.	.	0	.	0	.	0	.	0	0.009	0	1	0.05	0	1	90882.38	813	7.5	7.502	9	245	407	249	99	465	165	90	75	0.965517241	0	0	0	1	1	1	1	1	1	7	7	9.6	147.31	0
jgi|Uncre1|2107|URET_02259	-1.249373	2.9890085	-0.5749915	.	.	.	.	.	0	.	0	.	0	.	0.953	0.641	0	0	0.35	0	0	10118.47	93	1	7.6794	3	34	53	24	7	52	19	10	9	0.538461538	.	.	.	0	0	0	0	0	0	0	0	0	0	0
jgi|Uncre1|4808|URET_04945	-1.2537851	-6.6374135	-2.9474135	.	.	.	.	.	0	.	0	.	0	.	0.009	0.376	0	0	0.49	1	0	35121.92	312	9	8.365	5	85	166	95	41	165	65	40	25	1.365384615	.	.	.	0	0	0	0	0	0	1	0	9.93	9.97	0
jgi|Uncre1|6919|URET_07053	-1.2560083	-6.4472605	-0.5072605	.	.	.	.	.	0	.	0	.	0	.	0	0.01	0	0	0	0	0	116832.78	1056	-12	5.6667	7	306	542	313	91	535	274	137	137	0.985074627	.	.	.	0	0	0	0	0	0	0	0	0	0.02	0
jgi|Uncre1|1847|URET_01999	-1.2573814	-6.4515535	-0.5055535	.	.	.	unaffected_pathogenicity,loss_of_pathogenicity,effector_(plant_avirulence_determinant),increased_virulence_(hypervirulence),reduced_virulence,lethal	PHI:4625,PHI:736,PHI:2327,PHI:1266,PHI:1189,PHI:56,PHI:2365,PHI:2230,PHI:6622,PHI:7811,PHI:7724,PHI:6837,PHI:483,PHI:4941,PHI:161,PHI:1031,PHI:1248,PHI:1232,PHI:5536,PHI:690,PHI:428,PHI:3088,PHI:146,PHI:8001,PHI:1044,PHI:2438,PHI:2827,PHI:6315,PHI:4779,PHI:5479,PHI:2317,PHI:7568,PHI:107,PHI:9481,PHI:7760,PHI:1223,PHI:9454,PHI:8395,PHI:7240,PHI:5426,PHI:100,PHI:1230,PHI:497,PHI:7117,PHI:230,PHI:23…	0	.	0	.	0	.	0	0.009	0	0	0.04	0	0	115002.44	1040	10	7.0511	8	315	556	292	105	537	259	143	116	0.957746479	.	.	.	0	0	0	0	0	0	0	0	0	0.03	0
jgi|Uncre1|7699|URET_07833	-1.258739	1.0799105	-0.5340895	.	.	.	.	.	0	.	0	.	0	.	0.695	0.574	0	0	0.23	0	0	28194.8	259	-1.5	6.1516	2	85	137	77	31	145	64	33	31	1.032258065	.	.	.	0	0	0	0	0	0	0	0	0.04	0.05	0
jgi|Uncre1|2478|URET_02630	-1.2595366	-4.1236435	-0.5056435	.	.	.	.	.	0	.	0	.	0	.	0.034	0.363	0	0	0	0	0	34930.82	319	-3	5.9937	2	98	163	99	33	177	78	40	38	0.753424658	.	.	.	0	0	0	0	0	0	0	0	0	0.01	0
jgi|Uncre1|2113|URET_02265	-1.2595366	-5.7533525	-0.5033525	.	.	.	.	.	0	.	0	.	0	.	0	0.125	0	0	0.08	0	0	51844.9	468	-4.5	5.8261	4	132	237	129	53	256	125	63	62	1.273684211	.	.	.	0	0	0	0	0	0	0	0	0.24	0.27	0
jgi|Uncre1|1406|URET_01558	-1.264311	6.542142	2.738142	.	.	.	.	.	0	.	0	.	0	.	0.989	0.645	1	1	0.66	0	0	10078.73	90	4.5	9.7782	1	24	49	25	16	57	15	10	5	1.777777778	.	.	.	1	1	0	0	0	1	0	0	2.61	2.61	0
jgi|Uncre1|7212|URET_07346	-1.2649057	-7.434887	-6.702887	.	.	.	.	.	0	.	0	.	0	.	0.617	0.261	0	1	0.47	0	1	11328.87	106	7.5	11.129	3	36	59	48	6	73	18	14	4	0.538461538	.	.	.	0	1	0	0	0	0	3	2	41.74	46.87	0.695652174
jgi|Uncre1|1831|URET_01983	-1.2651832	3.710457	-0.609543	.	.	.	.	.	0	.	0	.	0	.	0.92	0.8	0	0	0.1	0	0	17080.61	157	5	9.6079	1	49	83	53	12	89	32	19	13	0.888888889	.	.	.	0	0	0	0	0	0	0	0	0.01	0.06	0
jgi|Uncre1|2896|URET_03042	-1.2652345	-2.670266	-0.520266	.	.	.	reduced_virulence,unaffected_pathogenicity	PHI:6538,PHI:144,PHI:7320	0	.	0	.	0	GH18	0	0.475	0	0	0.46	0	0	44611.27	404	1.5	6.9734	2	127	219	101	53	223	102	53	49	1.166666667	.	.	.	0	0	0	0	0	0	0	0	1.01	1.02	0
jgi|Uncre1|3515|URET_03661	-1.2661252	3.0520785	-0.5119215	.	.	.	.	.	0	.	0	.	0	.	0.939	0.655	0	0	0.6	0	0	24505.33	228	-0.5	6.2422	3	68	130	72	20	134	49	25	24	0.907407407	.	.	.	0	0	0	0	0	0	0	0	0	0.02	0
jgi|Uncre1|6986|URET_07120	-1.2668859	-6.4604705	-0.5204705	.	.	.	.	.	0	.	0	.	0	.	0	0.01	0	0	0.4	0	0	65504.04	614	-3.5	6.0606	10	222	362	181	57	349	127	65	62	0.802547771	.	.	.	0	0	0	0	0	0	0	0	0.04	0.3	0
jgi|Uncre1|899|URET_01051	-1.2682605	-6.144458	-3.006458	.	.	.	.	.	0	.	0	.	0	.	0.098	0.379	0	0	0.49	1	0	9367.77	85	6.5	11.7262	1	32	49	26	14	54	13	10	3	0.875	.	.	.	0	0	0	0	0	0	1	1	15.56	19.02	0
jgi|Uncre1|6176|URET_06310	-1.2687707	-3.116223	2.499777	.	.	.	.	.	0	.	0	.	0	.	0	0.064	1	1	0.08	1	0	60878.22	552	12.5	8.601	12	178	304	156	45	282	131	74	57	1.027777778	1	0	0	1	1	1	1	1	1	1	1	3.7	23.42	0
jgi|Uncre1|5717|URET_05854	-1.2688893	-3.966331	1.499669	.	.	.	.	.	0	.	0	.	0	.	0	0.089	1	1	0.05	1	0	40535.58	372	25.5	10.7503	0	126	208	84	16	157	107	67	40	0.827956989	.	.	.	1	1	0	0	0	0	1	1	16.12	16.12	0.833333333
jgi|Uncre1|4749|URET_04886	-1.2691771	5.3149605	-0.2530395	.	.	.	.	.	0	.	0	.	0	.	1	0.928	0	0	0.41	0	0	5590.21	51	0	6.1528	4	21	26	8	4	24	14	7	7	1.25	.	.	.	0	0	0	0	0	0	0	0	0	0	0
jgi|Uncre1|2612|URET_02764	-1.2722234	3.25665	-0.65535	.	.	.	.	.	0	.	0	.	0	.	0.786	0.866	0	0	0.17	0	0	24947.01	228	6	8.453	4	73	120	76	31	143	49	29	20	0.916666667	.	.	.	0	0	0	0	0	0	0	0	3.59	3.61	0
jgi|Uncre1|4983|URET_05120	-1.2729752	-2.4230065	2.6469935	.	.	.	.	.	0	.	0	.	0	.	0	0.155	1	1	0	0	0	43461.08	398	3	7.3736	4	114	203	131	26	224	110	58	52	0.87628866	.	.	.	0	0	0	0	0	1	0	0	0.12	0.12	0
jgi|Uncre1|3304|URET_03450	-1.2734497	-0.2167885	4.1772115	.	.	.	reduced_virulence,unaffected_pathogenicity	PHI:9200,PHI:9199	0	.	0	.	0	.	0.004	0.097	1	1	0.01	0	0	30772.73	267	-9	4.9351	7	66	121	74	35	139	93	44	49	1.208333333	.	.	.	1	1	1	0	0	1	0	0	0	0.02	0
jgi|Uncre1|5370|URET_05507	-1.2737567	-0.295009	3.484991	.	.	.	.	.	0	.	0	.	0	.	0.022	0.348	1	1	0.09	0	0	35411.4	310	1	6.6473	8	84	159	91	44	171	72	39	33	1.280701754	.	.	.	1	1	0	0	0	1	0	1	19.88	19.89	1
jgi|Uncre1|2724|URET_02876	-1.2746273	1.626231	-0.557769	.	.	.	.	.	0	.	0	.	0	.	0.822	0.542	0	0	0.13	0	0	14969	137	-2	5.225	1	40	76	40	13	83	35	17	18	0.627906977	.	.	.	0	0	0	0	0	0	0	0	0.01	0.31	0
jgi|Uncre1|216|URET_00368	-1.2789104	3.4638315	-0.5021685	.	.	.	.	.	0	.	0	.	0	.	0.995	0.666	0	0	0.27	0	0	20959.09	188	6.5	8.4909	4	62	100	38	26	98	52	31	21	0.58490566	.	.	.	0	0	0	0	0	0	0	0	0	0	0
jgi|Uncre1|5052|URET_05189	-1.2817326	-10.443018	-4.497018	.	.	.	.	.	0	.	0	.	0	.	0	0.009	0	1	0.59	0	1	61520.09	579	9.5	8.4664	8	225	345	183	50	324	108	61	47	0.776978417	0	0	0	1	1	1	1	1	1	5	6	22.34	143.31	0.47826087
jgi|Uncre1|3620|URET_03766	-1.2821871	9.923573	-0.566427	.	.	.	unaffected_pathogenicity,loss_of_pathogenicity,reduced_virulence	PHI:2806,PHI:422,PHI:6198,PHI:271,PHI:318,PHI:7230,PHI:330,PHI:5588,PHI:2314,PHI:769,PHI:2813	0	.	0	.	0	.	0.999	0.916	0	0	0.47	0	0	16031.61	154	-0.5	6.3993	3	59	99	38	15	78	42	23	19	0.720930233	.	.	.	0	0	0	0	0	0	0	0	0	0	0
jgi|Uncre1|4242|URET_04388	-1.2841564	3.1277965	-0.5142035	.	.	.	.	.	0	.	0	.	0	.	0.971	0.636	0	0	0.12	0	0	13345.98	126	-1	5.7337	2	45	74	37	6	64	32	16	16	0.757575758	.	.	.	0	0	0	0	0	0	0	0	0	0	0
jgi|Uncre1|17|URET_00169	-1.2867643	4.975162	-0.526838	.	.	.	.	.	0	.	0	.	0	.	0.999	0.918	0	0	0.49	0	0	21241.43	200	9.5	9.4063	4	66	118	63	18	123	45	29	16	0.678571429	.	.	.	0	0	0	0	0	0	0	0	0	0.73	0
jgi|Uncre1|2895|URET_03041	-1.2875335	-5.5934425	-0.6474425	.	.	.	reduced_virulence	PHI:7446,PHI:3942,PHI:744	0	.	0	.	0	.	0	0.009	0	0	0.19	0	0	84561.26	799	-12.5	5.1258	13	283	463	264	65	468	180	87	93	0.838235294	.	.	.	0	0	0	0	0	0	0	0	0	0.03	0
jgi|Uncre1|256|URET_00408	-1.2928305	-1.3896245	-0.4976245	.	.	.	loss_of_pathogenicity	PHI:352	0	.	0	.	0	AA5_2,AA5,AA5_1	0	0.018	0	0	0.5	0	0	56198.99	507	8.5	7.9302	3	139	276	135	67	300	112	64	48	0.900826446	.	.	.	0	0	0	0	0	0	0	0	0.08	0.13	0
jgi|Uncre1|1943|URET_02095	-1.2934092	4.798212	-0.553788	.	.	.	.	.	0	.	0	.	0	.	1	0.892	0	0	0.55	0	0	12513.55	118	-1	5.6723	5	37	70	43	9	73	26	13	13	1.033333333	.	.	.	0	0	0	0	0	0	0	0	0.35	0.89	0
jgi|Uncre1|3904|URET_04050	-1.2952467	4.146398	-0.569602	.	.	.	.	.	0	.	0	.	0	.	0.981	0.805	0	0	0.14	0	0	16434.39	150	-4	4.785	6	49	86	42	14	79	39	18	21	1.029411765	.	.	.	0	0	0	0	0	0	0	0	0	0	0
jgi|Uncre1|5678|URET_05815	-1.2985635	-5.657569	-0.999569	.	.	.	reduced_virulence,unaffected_pathogenicity	PHI:9082,PHI:4672	0	.	0	.	0	.	0	0.057	0	0	0.33	0	0	35181.44	326	18.5	10.833	0	127	182	109	34	190	59	40	19	0.627906977	.	.	.	0	0	0	0	0	0	0	0	12.52	30.69	0
jgi|Uncre1|476|URET_00628	-1.300535	-2.6814465	2.2465535	.	.	.	reduced_virulence	PHI:4603,PHI:9474,PHI:306	0	.	0	.	0	.	0	0.012	1	1	0.14	1	0	93004.63	851	-8.5	5.9293	7	277	472	224	93	437	234	119	115	0.912371134	1	0	0	1	0	1	1	1	1	1	1	1.38	24.32	0
jgi|Uncre1|27|URET_00179	-1.3017013	-6.4403805	-0.5063805	.	.	.	.	.	0	.	0	.	0	.	0	0.011	0	0	0.01	0	0	112993.86	1022	-5	6.1226	10	299	551	278	95	531	271	138	133	0.866972477	.	.	.	0	0	0	0	0	0	0	0	0	0.82	0
jgi|Uncre1|533|URET_00685	-1.3020722	-3.454351	-0.502351	.	.	.	.	.	0	.	0	.	0	.	0.2	0.308	0	0	0.66	0	0	9970.51	92	6.5	11.054	1	32	54	26	3	46	17	12	5	0.894736842	.	.	.	0	0	0	0	0	0	0	0	0.05	0.05	0
jgi|Uncre1|7131|URET_07265	-1.302608	1.011149	-0.506851	.	.	.	.	.	0	.	0	.	0	.	0.874	0.379	0	0	0.05	0	0	22199.67	205	10.5	10.2299	1	68	113	43	7	83	86	49	37	0.75	.	.	.	0	0	0	0	0	0	0	0	0	0	0
jgi|Uncre1|1117|URET_01269	-1.3074843	-6.18395	-0.50795	.	.	.	.	.	0	.	0	.	0	.	0	0.054	0	0	0.08	0	0	42184.76	393	4	7.2992	0	144	234	92	25	178	131	70	61	0.459677419	.	.	.	0	0	0	0	0	0	0	0	0	0	0
jgi|Uncre1|7578|URET_07712	-1.3086357	-3.4812035	-0.5112035	.	.	.	.	.	0	.	0	.	0	.	0.001	0.504	0	0	0.24	0	0	41805.27	387	0	6.4952	10	136	207	120	43	217	97	52	45	0.95959596	.	.	.	0	0	0	0	0	0	0	0	0	8.95	0
jgi|Uncre1|5506|URET_05643	-1.3097395	-5.201536	-0.341536	.	.	.	.	.	0	.	0	.	0	.	0.006	0.184	0	0	0.44	0	0	21350.77	193	-2	6.0633	2	66	112	55	27	99	44	23	21	1.081081081	.	.	.	0	0	0	0	0	0	0	0	0.27	0.32	0
jgi|Uncre1|3674|URET_03820	-1.3106894	-4.220668	-0.428668	.	.	.	.	.	0	.	0	.	0	.	0.007	0.361	0	0	0.41	0	0	35246.95	325	-6	4.945	6	106	180	100	30	185	76	36	40	0.891566265	.	.	.	0	0	0	0	0	0	0	0	0	0	0
jgi|Uncre1|2205|URET_02357	-1.3130465	5.3560345	1.2400345	.	.	.	.	.	0	.	0	.	0	.	0.966	0.72	1	1	0.56	1	0	23139.93	220	3.5	8.4833	4	88	130	62	13	122	38	21	17	0.707692308	.	.	.	1	1	0	0	0	1	1	1	0.15	22.82	0
jgi|Uncre1|3403|URET_03549	-1.313095	3.2608405	-0.4891595	.	.	.	.	.	0	.	0	.	0	.	0.922	0.703	0	0	0.25	0	0	25040.61	231	-2.5	6.0184	4	72	126	80	25	132	62	32	30	0.872727273	.	.	.	0	0	0	0	0	0	0	0	0	0	0
jgi|Uncre1|2409|URET_02561	-1.3149555	2.057925	-0.530075	.	.	.	loss_of_pathogenicity	PHI:3915	0	.	0	.	0	.	0.049	0.549	0	0	0.31	0	0	32580.97	300	-3	5.445	5	102	164	87	32	176	71	35	36	0.848101266	.	.	.	0	0	0	0	0	0	0	0	0	0.36	0
jgi|Uncre1|5813|URET_05950	-1.3175374	-6.432948	-0.510948	.	.	.	.	.	0	.	0	.	0	.	0	0.013	0	0	0.23	0	0	39730.29	365	-15	4.6595	7	128	212	108	34	182	102	46	56	0.849315068	.	.	.	0	0	0	0	0	0	0	0	0	0.01	0
jgi|Uncre1|3613|URET_03759	-1.318166	-3.8021085	-0.5061085	.	.	.	reduced_virulence,unaffected_pathogenicity	PHI:7696,PHI:7485	0	.	0	.	0	.	0.021	0.263	0	0	0.21	0	0	32829.46	306	-6.5	4.9228	4	103	170	101	26	176	70	33	37	0.802631579	.	.	.	0	0	0	0	0	0	0	0	0.01	0.19	0
jgi|Uncre1|2813|URET_07938	-1.319398	1.627207	0.289207	.	.	.	.	.	0	.	0	.	0	.	0.986	0.237	0	0	0.24	0	0	6021.82	53	7	11.7814	1	17	28	13	6	24	18	13	5	0.642857143	.	.	.	0	0	0	0	0	0	0	0	0	0	0
jgi|Uncre1|7044|URET_07178	-1.3208361	-0.4802825	-0.6522825	.	.	.	reduced_virulence	PHI:2837,PHI:3866	0	.	0	.	0	.	0.236	0.626	0	0	0.13	0	0	29579.91	267	6.5	9.8548	1	82	144	79	23	141	65	36	29	1.12962963	.	.	.	0	0	0	0	0	0	0	0	0	0.35	0
jgi|Uncre1|3285|URET_03431	-1.3215528	-2.88115	-0.50515	.	.	.	unaffected_pathogenicity	PHI:1438	0	.	0	.	0	.	0.373	0.231	0	0	0.32	0	0	25432.05	231	17.5	10.0021	6	89	135	34	29	96	60	42	18	0.903846154	.	.	.	0	0	0	0	0	0	0	0	0	0	0
jgi|Uncre1|6827|URET_06961	-1.3225198	1.0936245	-0.5623755	.	.	.	.	.	0	.	0	.	0	.	0.505	0.771	0	0	0.16	0	0	10363.87	95	0	6.4386	3	31	54	25	6	51	19	10	9	0.818181818	.	.	.	0	0	0	0	0	0	0	0	0.09	0.39	0
jgi|Uncre1|5812|URET_05949	-1.322526	-6.1119505	-0.5139505	.	.	.	.	.	0	.	0	.	0	.	0	0.067	0	0	0.35	0	0	59703.28	574	15.5	10.1027	0	204	365	115	40	328	115	67	48	0.471615721	.	.	.	0	0	0	0	0	0	0	0	0	0	0
jgi|Uncre1|712|URET_00864	-1.3233378	-3.5883155	-0.5283155	.	.	.	.	.	0	.	0	.	0	.	0.204	0.286	0	0	0.13	0	0	29034.05	260	6.5	7.715	7	81	148	66	31	139	56	34	22	0.689655172	.	.	.	0	0	0	0	0	0	0	0	0	0	0
jgi|Uncre1|7000|URET_07134	-1.3244617	-5.4471515	-0.5071515	.	.	.	reduced_virulence	PHI:295,PHI:293,PHI:6081,PHI:304	0	.	0	.	0	.	0	0.01	0	0	0.04	0	0	205296.5	1855	-2	6.4529	26	539	974	525	200	1011	443	235	208	0.84375	.	.	.	0	0	0	0	0	0	0	0	0	4.88	0
jgi|Uncre1|2731|URET_02883	-1.3273615	-2.5854985	3.3485015	.	.	.	.	.	0	.	0	.	0	.	0	0.011	1	1	0.03	0	0	108520.43	964	-3.5	6.2268	12	284	480	264	103	472	250	128	122	1.371794872	.	.	.	1	0	1	0	0	1	0	0	0.06	1.14	0
jgi|Uncre1|6595|URET_06729	-1.3357278	-3.1846545	2.2573455	.	.	.	.	.	0	.	0	.	0	.	0	0.093	1	1	0.34	1	0	39163.69	366	1.5	6.8949	11	140	220	115	30	201	62	33	29	0.8875	0	1	0	1	1	1	1	0	1	1	0	16.86	18.52	0
jgi|Uncre1|2383|URET_02535	-1.3359404	-6.4688645	-0.5348645	.	.	.	.	.	0	.	0	.	0	.	0	0.011	0	0	0.22	0	0	72618.66	679	-8	5.7982	6	240	381	200	64	366	162	82	80	0.767567568	.	.	.	0	0	0	0	0	0	0	0	0.03	0.07	0
jgi|Uncre1|2514|URET_02666	-1.3359404	-5.115903	-0.511903	.	.	.	reduced_virulence,unaffected_pathogenicity	PHI:3385,PHI:7938,PHI:9314,PHI:443,PHI:8570	0	.	0	.	0	.	0	0.066	0	0	0.07	0	0	49057.57	455	-1.5	6.3408	4	152	256	147	40	249	108	57	51	0.730769231	.	.	.	0	0	0	0	0	0	0	0	0	0.08	0
jgi|Uncre1|3380|URET_03526	-1.3376166	2.4161465	-0.5058535	.	.	.	.	.	0	.	0	.	0	.	0.933	0.554	0	0	0.13	0	0	16554.64	149	1	6.8359	5	48	81	30	13	72	33	18	15	0.709677419	.	.	.	0	0	0	0	0	0	0	0	0	0	0
jgi|Uncre1|4767|URET_04904	-1.3377043	-2.870326	-0.500326	.	.	.	.	.	0	.	0	.	0	.	0.063	0.542	0	0	0.14	0	0	35741.49	325	0	6.502	2	93	171	103	40	177	89	48	41	1.164179104	.	.	.	0	0	0	0	0	0	0	0	0	0.01	0
jgi|Uncre1|427|URET_00579	-1.337887	-5.426401	-4.480401	.	.	.	loss_of_pathogenicity	PHI:7693,PHI:7692,PHI:7694	0	.	0	.	0	.	0	0.009	0	1	0.33	0	1	84121.36	761	24.5	9.7439	8	227	400	255	95	450	132	82	50	1.269736842	0	0	0	1	1	1	1	1	1	7	9	19.98	204.98	0.826086957
jgi|Uncre1|5198|URET_05335	-1.3395529	0.1190045	-0.5349955	.	.	.	.	.	0	.	0	.	0	.	0.851	0.258	0	0	0.24	0	0	12264.77	116	-9.5	4.1787	1	31	69	37	3	65	35	13	22	0.612903226	.	.	.	0	0	0	0	0	0	0	0	0	0	0
jgi|Uncre1|4932|URET_05069	-1.34028	-3.4679035	-0.5399035	.	.	.	.	.	0	.	0	.	0	.	0.141	0.371	0	0	0.12	0	0	30136.88	274	-4.5	5.5918	4	92	146	84	33	153	74	37	37	0.666666667	.	.	.	0	0	0	0	0	0	0	0	0.01	0.01	0
jgi|Uncre1|5122|URET_05259	-1.3413681	4.5546575	0.6546575	.	.	.	.	.	0	.	0	.	0	.	0.993	0.657	1	1	0.48	1	0	10983.78	100	4	10.1607	1	33	52	28	12	65	20	12	8	0.862068966	.	.	.	0	0	0	0	0	0	1	1	21.9	23.79	0
jgi|Uncre1|2416|URET_02568	-1.3422543	0.130554	-0.517446	.	.	.	unaffected_pathogenicity,loss_of_pathogenicity,increased_virulence_(hypervirulence),reduced_virulence,lethal	PHI:7511,PHI:2837,PHI:2835,PHI:784,PHI:5272,PHI:2269,PHI:685,PHI:5271,PHI:2022,PHI:4077,PHI:59,PHI:6957,PHI:7696,PHI:3866,PHI:2312,PHI:7485,PHI:2802,PHI:3301,PHI:9460,PHI:2844,PHI:5440	0	.	0	.	0	.	0.479	0.629	0	0	0.38	0	0	29507.96	285	3	7.5791	7	113	176	100	14	177	61	33	28	0.551724138	.	.	.	0	0	0	0	0	0	0	0	0.03	0.12	0
jgi|Uncre1|4376|URET_04522	-1.3444785	-6.284395	-0.524395	.	.	.	.	.	0	.	0	.	0	.	0	0.04	0	0	0.05	0	0	46382.95	432	-5	5.6521	3	139	254	116	24	214	110	55	55	0.728971963	.	.	.	0	0	0	0	0	0	0	0	0	0	0
jgi|Uncre1|4763|URET_04900	-1.3447361	-5.491082	-0.517082	.	.	.	.	.	0	.	0	.	0	.	0.001	0.17	0	0	0.2	0	0	37803.75	350	-12.5	4.5549	16	136	199	103	33	194	80	35	45	0.849315068	.	.	.	0	0	0	0	0	0	0	0	0.01	1.97	0
jgi|Uncre1|2616|URET_02768	-1.3466141	-6.374763	-0.506763	.	.	.	.	.	0	.	0	.	0	.	0	0.022	0	0	0.1	0	0	42408.11	391	-12.5	4.6555	5	122	216	128	27	216	100	45	55	0.816091954	.	.	.	0	0	0	0	0	0	0	0	0.85	0.86	0
jgi|Uncre1|3936|URET_04082	-1.3466651	-4.473324	-0.517324	.	.	.	reduced_virulence,unaffected_pathogenicity	PHI:3385,PHI:7938,PHI:9314,PHI:443,PHI:8570	0	.	0	.	0	.	0	0.174	0	0	0.24	0	0	49391.71	459	-1	6.4039	1	154	255	150	56	261	109	58	51	0.867768595	.	.	.	0	0	0	0	0	0	0	0	0.01	0.07	0
jgi|Uncre1|740|URET_00892	-1.3470302	-1.9946395	-0.5306395	.	.	.	.	.	0	.	0	.	0	.	0.355	0.401	0	0	0.15	0	0	26927.36	243	-5.5	5.1237	4	81	128	72	32	132	60	29	31	0.945454545	.	.	.	0	0	0	0	0	0	0	0	0	0.01	0
jgi|Uncre1|5278|URET_05415	-1.3471363	-5.175101	-0.513101	.	.	.	.	.	0	.	0	.	0	.	0	0.223	0	0	0.05	0	0	44488.68	410	-2.5	6.1344	11	137	235	120	37	227	105	54	51	0.76344086	.	.	.	0	0	0	0	0	0	0	0	0.01	0.02	0
jgi|Uncre1|2005|URET_02157	-1.3489906	-5.868499	-0.510499	.	.	.	.	.	0	.	0	.	0	.	0	0.107	0	0	0.12	0	0	50033.44	462	2.5	6.9607	5	153	249	151	31	259	109	58	51	0.798245614	.	.	.	0	0	0	0	0	0	0	0	0	0.07	0
jgi|Uncre1|650|URET_00802	-1.349539	4.858202	-0.517798	.	.	.	.	.	0	.	0	.	0	.	1	0.896	0	0	0.62	0	0	12985.92	123	7.5	10.489	3	41	75	42	3	64	28	18	10	1.111111111	.	.	.	0	0	0	0	0	0	0	0	0	0	0
jgi|Uncre1|1722|URET_01874	-1.349539	4.884168	-0.401832	.	.	.	.	.	0	.	0	.	0	.	0.999	0.882	0	0	0.49	0	0	10014.1	92	7	10.1094	2	32	53	17	11	46	23	16	7	0.807692308	.	.	.	0	0	0	0	0	0	0	0	0	0	0
jgi|Uncre1|6246|URET_06380	-1.350043	-2.182595	2.677405	.	.	.	.	.	0	.	0	.	0	.	0	0.19	1	1	0.39	0	0	43522.59	386	2	6.8223	5	105	204	101	59	224	91	49	42	1.101123596	.	.	.	0	0	0	0	0	1	0	0	0.21	0.37	0
jgi|Uncre1|3786|URET_03932	-1.350043	-3.840689	-0.526689	.	.	.	reduced_virulence,unaffected_pathogenicity	PHI:1046,PHI:3347	0	.	0	.	0	AA7	0	0.281	0	0	0.75	0	0	49198.04	449	5.5	7.3282	4	132	247	141	61	268	94	53	41	1.092592593	.	.	.	0	0	0	0	0	0	0	0	0.06	0.73	0
jgi|Uncre1|2756|URET_02908	-1.3534269	-4.156079	-0.514079	.	.	.	.	.	0	.	0	.	0	.	0.004	0.389	0	0	0.24	0	0	37659.77	344	-0.5	6.4395	2	106	183	106	37	187	82	44	38	0.820512821	.	.	.	0	0	0	0	0	0	0	0	0.01	0.22	0
jgi|Uncre1|2373|URET_02525	-1.3546103	0.7810365	-0.5549635	.	.	.	reduced_virulence	PHI:7753,PHI:7754	0	.	0	.	0	.	0.636	0.42	0	0	0.25	0	0	25486.45	236	-5.5	5.6581	0	84	127	81	27	125	61	31	30	0.677966102	.	.	.	0	0	0	0	0	0	0	0	0	0.01	0
jgi|Uncre1|1734|URET_01886	-1.3563359	-1.704829	-0.552829	.	.	.	.	.	0	.	0	.	0	CE1,CE7,CE10	0.225	0.583	0	0	0.71	0	0	31561.35	289	-2	6.0766	4	99	157	75	43	161	60	31	29	1.098591549	.	.	.	0	0	0	0	0	0	0	0	0	0.01	0
jgi|Uncre1|1019|URET_01171	-1.3563768	-6.3312895	-0.5112895	.	.	.	.	.	0	.	0	.	0	.	0	0.03	0	0	0.07	0	0	60696.81	568	10.5	8.3763	7	182	323	196	37	321	127	72	55	0.792592593	.	.	.	0	0	0	0	0	0	0	0	0	0.06	0
jgi|Uncre1|2909|URET_03055	-1.3588488	-6.4548695	-0.5088695	.	.	.	.	.	0	.	0	.	0	.	0	0.009	0	0	0.05	0	0	188226.74	1694	21.5	7.7893	24	504	863	518	165	881	418	229	189	1.148484848	.	.	.	0	0	0	0	0	0	0	0	0	0.06	0
jgi|Uncre1|2229|URET_02381	-1.3594189	-7.835787	-5.489787	.	.	.	.	.	0	.	0	.	0	.	0.334	0.275	0	1	0.25	0	1	24955.32	228	8.5	9.2851	4	77	122	87	34	160	35	23	12	0.655737705	0	0	0	1	1	1	1	0	0	5	3	18.76	86.36	1
jgi|Uncre1|5853|URET_05990	-1.3598537	-5.677153	-0.505153	.	.	.	.	.	0	.	0	.	0	.	0	0.138	0	0	0.06	0	0	45311.61	406	2.5	7.0862	5	128	223	95	45	203	114	60	54	0.915789474	.	.	.	0	0	0	0	0	0	0	0	0	0	0
jgi|Uncre1|5383|URET_05520	-1.3598791	-5.7086055	-0.5306055	.	.	.	.	.	0	.	0	.	0	.	0.026	0.111	0	0	0.07	0	0	29928.14	272	-11.5	4.6148	7	92	158	61	31	141	74	33	41	0.739130435	.	.	.	0	0	0	0	0	0	0	0	0	0	0
jgi|Uncre1|5464|URET_05601	-1.360222	-6.3449515	-0.5069515	.	.	.	.	.	0	.	0	.	0	.	0	0.027	0	0	0.02	0	0	120565.01	1083	26.5	9.1359	14	322	579	292	104	562	275	156	119	0.902953586	.	.	.	0	0	0	0	0	0	0	0	0	0.01	0
jgi|Uncre1|3445|URET_03591	-1.3623772	-0.0376195	-0.5056195	.	.	.	.	.	0	.	0	.	0	.	0.589	0.489	0	0	0.19	0	0	20185.86	183	-5.5	4.8002	2	54	92	55	20	107	52	24	28	0.854166667	.	.	.	0	0	0	0	0	0	0	0	0	0.04	0
jgi|Uncre1|4051|URET_04197	-1.3623772	-5.0812565	-0.5012565	.	.	.	reduced_virulence,unaffected_pathogenicity	PHI:2464	0	.	0	.	0	.	0	0.07	0	0	0.02	0	0	39108.6	349	-10	5.0366	3	94	179	101	43	195	94	45	49	0.906666667	.	.	.	0	0	0	0	0	0	0	0	0	0.02	0
jgi|Uncre1|1736|URET_01888	-1.3623772	-6.43443	-0.50043	.	.	.	.	.	0	.	0	.	0	.	0	0.011	0	0	0.02	0	0	63665.09	573	-9.5	5.2981	8	159	290	158	66	312	153	75	78	0.983606557	.	.	.	0	0	0	0	0	0	0	0	0	0.04	0
jgi|Uncre1|2529|URET_02681	-1.3623772	-5.8835055	-0.4595055	.	.	.	.	.	0	.	0	.	0	.	0.006	0.09	0	0	0.09	0	0	30464.07	268	-13	4.7367	4	68	136	79	45	143	74	34	40	1.326530612	.	.	.	0	0	0	0	0	0	0	0	0	0	0
jgi|Uncre1|6732|URET_06866	-1.3630555	3.9612205	-0.4967795	.	.	.	.	.	0	.	0	.	0	.	0.993	0.75	0	0	0.21	0	0	7023.76	67	0	6.1757	2	27	41	17	3	36	14	7	7	0.523809524	.	.	.	0	0	0	0	0	0	0	0	0	0	0
jgi|Uncre1|2888|URET_03034	-1.3660058	-3.085271	2.740729	.	.	.	.	.	0	.	0	.	0	.	0	0.029	1	1	0	0	0	148258.46	1341	19.5	7.8951	12	419	694	382	117	661	343	190	153	0.947368421	.	.	.	0	0	0	0	0	1	0	0	1.53	2.46	0
jgi|Uncre1|7433|URET_07567	-1.3660058	-6.230911	-0.506911	.	.	.	.	.	0	.	0	.	0	.	0	0.046	0	0	0	0	0	187408.07	1671	-7.5	6.2024	18	486	865	433	167	814	491	251	240	0.991253644	.	.	.	0	0	0	0	0	0	0	0	0	0.01	0
jgi|Uncre1|3758|URET_03904	-1.3660058	-6.342024	-0.504024	.	.	.	unaffected_pathogenicity	PHI:6638,PHI:6639	0	.	0	.	0	.	0	0.027	0	0	0.01	0	0	105616.85	952	26	8.8772	11	291	490	272	87	466	242	142	100	1.04	.	.	.	0	0	0	0	0	0	0	0	0.01	0.02	0
jgi|Uncre1|1856|URET_02008	-1.3661994	-6.059151	-0.521151	.	.	.	.	.	0	.	0	.	0	.	0	0.077	0	0	0.18	0	0	40512.84	374	-3	6.0001	2	128	221	84	30	186	84	43	41	0.625	.	.	.	0	0	0	0	0	0	0	0	0	0	0
jgi|Uncre1|4923|URET_05060	-1.3689884	-2.100567	3.833433	.	.	.	.	.	0	.	0	.	0	.	0	0.011	1	1	0.01	0	0	87151.38	768	-2.5	6.1806	7	201	355	191	53	334	290	146	144	1.220588235	.	.	.	1	0	1	0	0	1	0	0	0.01	0.01	0
jgi|Uncre1|7744|URET_07878	-1.3690876	2.7007935	-0.5332065	.	.	.	.	.	0	.	0	.	0	.	0.95	0.589	0	0	0.11	0	0	19172.75	177	1	6.7517	2	60	98	65	19	107	38	21	17	0.462962963	.	.	.	0	0	0	0	0	0	0	0	0.05	0.06	0
jgi|Uncre1|2638|URET_02790	-1.3707256	-10.6825595	-5.9965595	.	.	.	.	.	0	.	0	.	0	.	0.039	0.18	0	1	0.27	0	1	18892.1	172	3	7.3724	4	59	91	63	30	116	22	14	8	1.024390244	.	.	.	1	1	1	0	0	0	4	4	36.17	81.45	0.52173913
jgi|Uncre1|7261|URET_07395	-1.3713126	-6.32285	-0.50885	.	.	.	.	.	0	.	0	.	0	.	0	0.031	0	0	0.02	0	0	99704.69	908	-30.5	4.9311	1	251	498	186	55	401	297	140	157	0.605042017	.	.	.	0	0	0	0	0	0	0	0	0	0	0
jgi|Uncre1|1196|URET_01348	-1.3714879	-3.991084	-0.763084	.	.	.	.	.	0	.	0	.	0	.	0.029	0.433	0	0	0.09	0	0	34784.54	317	1.5	6.8339	4	99	171	102	29	173	77	41	36	0.941176471	.	.	.	0	0	0	0	0	0	0	0	0.16	0.16	0
jgi|Uncre1|1857|URET_02009	-1.3734733	-9.1188995	-6.9888995	.	.	.	.	.	0	.	0	.	0	.	0.072	0.573	0	0	0.32	0	1	28723.39	269	15	10.4316	0	100	143	89	32	174	51	33	18	0.883116883	.	.	.	0	0	0	0	0	0	2	3	14.21	90.64	0
jgi|Uncre1|3003|URET_03149	-1.3752778	1.609153	-2.938847	.	.	.	.	.	0	.	0	.	0	.	0.971	0.787	0	0	0.1	1	0	15487.34	143	-2	5.6052	2	50	78	44	15	81	36	18	18	0.7	.	.	.	0	0	0	0	0	0	1	0	0	13.03	0
jgi|Uncre1|4885|URET_05022	-1.3765544	-1.168812	0.523188	.	.	.	.	.	0	.	0	.	0	.	0.089	0.629	1	1	0.05	1	0	31673.39	291	6	9.0516	3	99	150	94	28	166	62	35	27	0.901408451	.	.	.	1	1	0	0	0	0	1	1	25	25.11	0.891304348
jgi|Uncre1|6984|URET_07118	-1.3792355	5.3351595	1.2551595	.	.	.	.	.	0	.	0	.	0	.	0.963	0.717	1	1	0.45	1	0	6750.84	64	4	9.4227	1	23	34	20	7	40	14	10	4	0.6	.	.	.	1	0	0	0	0	0	1	1	21.89	21.89	0.956521739
jgi|Uncre1|2615|URET_02767	-1.3813059	-1.391402	-0.499402	.	.	.	reduced_virulence,loss_of_pathogenicity	PHI:2228,PHI:177,PHI:8581	0	.	0	.	0	.	0	0.018	0	0	0.03	0	0	49304.57	446	-12	5.0691	10	137	241	138	61	250	114	55	59	1.127659574	.	.	.	0	0	0	0	0	0	0	0	0	0.04	0
jgi|Uncre1|5907|URET_06044	-1.3813059	-6.1374525	-0.4734525	.	.	.	.	.	0	.	0	.	0	.	0	0.056	0	0	0.46	0	0	55561.64	498	3	6.8987	11	149	272	134	72	281	111	60	51	1.144144144	.	.	.	0	0	0	0	0	0	0	0	0	0.07	0
jgi|Uncre1|87|URET_00239	-1.3830714	-2.4263195	-0.5283195	.	.	.	reduced_virulence,unaffected_pathogenicity	PHI:6517,PHI:5034,PHI:668,PHI:4903,PHI:9524,PHI:587,PHI:881	0	.	0	.	0	.	0.033	0.484	0	0	0.27	0	0	37330.78	343	2	6.812	8	112	181	108	38	201	83	45	38	0.85	.	.	.	0	0	0	0	0	0	0	0	0	1.05	0
jgi|Uncre1|6941|URET_07075	-1.3846834	1.1803075	-2.8516925	.	.	.	.	.	0	.	0	.	0	.	0.917	0.755	0	0	0.17	1	0	16707.28	151	5	8.7893	3	47	80	48	16	86	33	20	13	0.909090909	.	.	.	0	0	0	0	0	0	1	0	0.01	15.66	0
jgi|Uncre1|7788|URET_07922	-1.3867577	-2.236435	3.427565	.	.	.	.	.	0	.	0	.	0	.	0	0.056	1	1	0.02	0	0	98284.52	867	6	6.9553	5	252	441	187	90	382	288	153	135	0.970760234	.	.	.	1	0	1	0	0	1	0	0	0.02	0.03	0
jgi|Uncre1|3708|URET_03854	-1.3920481	-3.3603025	-0.5403025	.	.	.	.	.	0	.	0	.	0	.	0.18	0.35	0	0	0.04	0	0	27760.56	249	-5	5.1359	5	71	132	74	24	139	62	30	32	0.75	.	.	.	0	0	0	0	0	0	0	0	0.01	0.58	0
jgi|Uncre1|3087|URET_03233	-1.3931824	-7.3936045	-6.4476045	.	.	.	unaffected_pathogenicity,increased_virulence_(hypervirulence)	PHI:1629,PHI:3529	0	.	0	.	0	.	0	0.009	0	1	0.02	0	1	99872.67	882	12	8.4966	5	233	416	259	93	458	250	135	115	1.065934066	.	.	.	1	0	1	0	0	1	3	3	0.09	62.43	0
jgi|Uncre1|1941|URET_02093	-1.3948326	1.7153615	-3.4866385	.	.	.	.	.	0	.	0	.	0	.	0.968	0.899	0	0	0.14	1	0	18454.62	165	0.5	6.7152	2	51	91	39	23	89	42	22	20	0.772727273	.	.	.	0	0	0	0	0	0	1	1	0	22.76	0
jgi|Uncre1|3276|URET_03422	-1.3952962	-6.260427	-0.506427	.	.	.	.	.	0	.	0	.	0	.	0	0.041	0	0	0.11	0	0	58181.39	527	1.5	6.6606	8	164	290	174	55	278	119	64	55	1.071428571	.	.	.	0	0	0	0	0	0	0	0	0	0.02	0
jgi|Uncre1|2489|URET_02641	-1.3962785	-2.2283005	-0.5063005	.	.	.	.	.	0	.	0	.	0	.	0.259	0.454	0	0	0.31	0	0	30328.23	274	22.5	9.8499	12	95	151	60	29	129	78	53	25	0.951612903	.	.	.	0	0	0	0	0	0	0	0	0	0	0
jgi|Uncre1|2130|URET_02282	-1.3964725	1.377278	-2.804722	.	.	.	.	.	0	.	0	.	0	.	0.907	0.79	0	0	0.15	1	0	21976.94	199	6	9.8404	1	65	107	53	21	106	46	27	19	0.791666667	.	.	.	0	0	0	0	0	0	1	0	0.32	0.33	0
jgi|Uncre1|2841|URET_02987	-1.3967412	1.333446	-0.514554	.	.	.	.	.	0	.	0	.	0	.	0.563	0.745	0	0	0.11	0	0	11216.53	104	0	6.4569	1	40	60	27	7	51	25	13	12	0.538461538	.	.	.	0	0	0	0	0	0	0	0	0	0.01	0
jgi|Uncre1|2260|URET_02412	-1.3990164	4.4145505	-0.6134495	.	.	.	.	.	0	.	0	.	0	.	0.934	0.904	0	0	0.18	0	0	19496.19	174	7	8.8585	5	57	86	39	23	89	37	23	14	1.53125	.	.	.	0	0	0	0	0	0	0	0	0	0.08	0
jgi|Uncre1|1035|URET_01187	-1.4002273	5.825061	-0.796939	.	.	.	reduced_virulence,unaffected_pathogenicity	PHI:4582	0	.	0	.	0	.	0.999	0.938	0	0	0.35	0	0	17324.25	157	1.5	6.8148	7	59	90	28	24	80	45	25	20	0.916666667	.	.	.	0	0	0	0	0	0	0	0	0	0	0
jgi|Uncre1|1384|URET_01536	-1.4034933	2.60614	-0.53186	.	.	.	.	.	0	.	0	.	0	.	0.842	0.681	0	0	0.47	0	0	26430.45	239	6	8.485	6	68	128	75	18	127	48	28	20	1.204545455	.	.	.	0	0	0	0	0	0	0	0	0	0	0
jgi|Uncre1|3939|URET_04085	-1.4038266	-6.393708	-0.501708	.	.	.	reduced_virulence,loss_of_pathogenicity,lethal,chemistry_target:_resistance_to_chemical	PHI:820,PHI:7022,PHI:2530,PHI:823,PHI:821	0	.	0	.	0	.	0	0.018	0	0	0.1	0	0	48994.04	439	-15	4.7749	13	132	233	119	56	238	111	51	60	1.032967033	.	.	.	0	0	0	0	0	0	0	0	0	1.91	0
jgi|Uncre1|5552|URET_05689	-1.4048789	-2.7279175	2.7200825	.	.	.	.	.	0	.	0	.	0	.	0.001	0.091	1	1	0.06	0	0	34005.54	317	-15	4.4709	9	101	179	94	18	176	91	39	52	0.62195122	.	.	.	0	0	0	0	0	1	0	0	0	0	0
jgi|Uncre1|5638|URET_05775	-1.4068681	0.1475405	-0.5124595	.	.	.	unaffected_pathogenicity	PHI:1604	0	.	0	.	0	.	0.507	0.603	0	0	0.46	0	0	15838.58	145	23	11.3816	2	42	75	41	11	76	48	36	12	1.2	.	.	.	0	0	0	0	0	0	0	0	0	0.04	0
jgi|Uncre1|5258|URET_05395	-1.407412	-2.4685545	-0.5245545	.	.	.	.	.	0	.	0	.	0	.	0.379	0.297	0	0	0.35	0	0	24860.13	240	16.5	11.1153	3	100	145	74	16	133	53	37	16	0.546666667	.	.	.	0	0	0	0	0	0	0	0	0	0.08	0
jgi|Uncre1|721|URET_00873	-1.4083205	5.187747	-0.480253	.	.	.	reduced_virulence	PHI:479	0	.	0	.	0	.	0.969	0.809	0	0	0.03	0	0	22371.03	200	-0.5	6.3335	5	60	108	41	24	97	56	29	27	1.35	.	.	.	0	0	0	0	0	0	0	0	0	0	0
jgi|Uncre1|5214|URET_05351	-1.4101093	-4.2607555	-0.6007555	.	.	.	.	.	0	.	0	.	0	.	0.001	0.389	0	0	0.06	0	0	38658.92	355	-4	5.2969	6	110	193	104	26	199	86	42	44	0.797752809	.	.	.	0	0	0	0	0	0	0	0	0.18	1.01	0
jgi|Uncre1|5592|URET_05729	-1.4143643	-3.740525	-0.614525	.	.	.	.	.	0	.	0	.	0	.	0.001	0.478	0	0	0.41	0	0	39338.09	360	7.5	8.0993	8	124	211	93	41	186	80	46	34	1.101265823	.	.	.	0	0	0	0	0	0	0	0	0	0.02	0
jgi|Uncre1|4186|URET_04332	-1.4151771	-2.168083	-1.058083	.	.	.	.	.	0	.	0	.	0	.	0.208	0.607	0	0	0.25	0	0	34799.85	331	8	9.0971	4	122	184	108	24	193	75	43	32	0.81443299	.	.	.	0	0	0	0	0	0	0	0	0	0.04	0
jgi|Uncre1|2247|URET_02399	-1.4151771	2.257262	-0.568738	.	.	.	.	.	0	.	0	.	0	.	0.855	0.616	0	0	0.24	0	0	17522.92	162	-1.5	5.6854	1	54	89	48	17	92	38	19	19	0.75	.	.	.	0	0	0	0	0	0	0	0	0	0	0
jgi|Uncre1|7183|URET_07317	-1.4162183	1.728753	-0.623247	.	.	.	.	.	0	.	0	.	0	.	0.755	0.637	0	0	0.23	0	0	18564.33	172	5.5	8.1792	4	61	91	53	14	93	33	21	12	0.666666667	.	.	.	0	0	0	0	0	0	0	0	0	0	0
jgi|Uncre1|2855|URET_03001	-1.416555	4.812973	-0.479027	.	.	.	.	.	0	.	0	.	0	.	0.997	0.885	0	0	0.33	0	0	15647.43	146	-2	5.6238	2	46	81	35	16	81	40	20	20	0.975	.	.	.	0	0	0	0	0	0	0	0	0	0.02	0
jgi|Uncre1|6179|URET_06313	-1.4181858	-6.4562595	-0.5102595	.	.	.	.	.	0	.	0	.	0	.	0	0.009	0	0	0.15	0	0	105949.04	999	-15	5.2686	12	335	587	344	72	576	231	113	118	0.836065574	.	.	.	0	0	0	0	0	0	0	0	0	0.08	0
jgi|Uncre1|5343|URET_05480	-1.4181858	-3.8242035	-0.5302035	.	.	.	.	.	0	.	0	.	0	.	0	0.451	0	0	0.42	0	0	44790.29	420	1.5	6.9858	1	157	241	94	50	240	90	47	43	0.666666667	.	.	.	0	0	0	0	0	0	0	0	0	0.01	0
jgi|Uncre1|4079|URET_04225	-1.4194341	-10.070378	-4.478378	.	.	.	.	.	0	.	0	.	0	.	0	0.068	0	1	0.3	0	1	45288.25	428	11.5	8.6078	7	163	248	151	49	275	70	44	26	0.647058824	0	1	1	1	1	1	1	1	1	5	5	0.21	112.38	0
jgi|Uncre1|2218|URET_02370	-1.4195886	-5.5306275	-0.5086275	.	.	.	.	.	0	.	0	.	0	.	0.029	0.134	0	0	0.22	0	0	28048.57	257	25.5	11.1234	1	84	130	76	19	140	71	49	22	0.859375	.	.	.	0	0	0	0	0	0	0	0	0	0.08	0
jgi|Uncre1|2119|URET_02271	-1.4203475	2.954494	-0.437506	.	.	.	reduced_virulence,loss_of_pathogenicity,increased_virulence_(hypervirulence)	PHI:9094,PHI:410,PHI:420,PHI:8634	0	.	0	.	0	.	0.159	0.573	0	0	0.27	0	0	28188.94	254	-0.5	6.3773	4	77	135	71	34	146	53	28	25	0.983606557	.	.	.	0	0	0	0	0	0	0	0	0.04	0.2	0
jgi|Uncre1|3693|URET_03839	-1.4204755	-12.5288615	-6.9488615	.	.	.	.	.	0	.	0	.	0	.	0	0.07	0	0	0.43	0	1	31665.07	290	19	11.1316	0	102	163	74	32	159	53	37	16	0.847222222	.	.	.	0	0	0	0	0	0	2	2	0	43.27	0
jgi|Uncre1|5750|URET_05887	-1.4211197	-1.244101	-0.508101	.	.	.	reduced_virulence,loss_of_pathogenicity,increased_virulence_(hypervirulence)	PHI:862,PHI:9183	0	.	0	.	0	.	0	0.044	0	0	0	0	0	143998.14	1295	16.5	7.6044	8	374	663	330	108	605	364	199	165	0.933579336	.	.	.	0	0	0	0	0	0	0	0	0	0	0
jgi|Uncre1|2664|URET_02816	-1.424648	-0.841259	-0.505259	.	.	.	.	.	0	.	0	.	0	.	0.449	0.495	0	0	0.03	0	0	29523.15	267	-2.5	6.1807	2	79	135	84	36	143	82	43	39	0.935483871	.	.	.	0	0	0	0	0	0	0	0	0	0	0
jgi|Uncre1|3976|URET_04122	-1.4294374	-1.339943	3.322057	.	.	.	.	.	0	.	0	.	0	.	0.054	0.169	1	1	0.34	0	0	19813.98	185	-13.5	4.1712	3	63	105	49	21	103	40	15	25	0.708333333	.	.	.	1	0	0	0	0	1	0	0	0	0	0
jgi|Uncre1|4673|URET_04810	-1.4307035	1.648848	-0.511152	.	.	.	.	.	0	.	0	.	0	.	0.96	0.4	0	0	0.39	0	0	19857.95	186	6	10.1742	0	56	105	67	6	98	39	23	16	0.660377358	.	.	.	0	0	0	0	0	0	0	0	0	0.01	0
jgi|Uncre1|3999|URET_04145	-1.431416	5.0515995	-0.3364005	.	.	.	.	.	0	.	0	.	0	.	0.999	0.899	0	0	0.25	0	0	13391.21	118	5	8.0986	8	41	65	29	15	59	33	20	13	1.227272727	.	.	.	0	0	0	0	0	0	0	0	0.03	0.04	0
jgi|Uncre1|4219|URET_04365	-1.4319853	-5.9854555	-0.5074555	.	.	.	.	.	0	.	0	.	0	.	0	0.087	0	0	0.09	0	0	65600.46	586	-6	5.9815	4	184	321	118	79	278	134	69	65	1.07079646	.	.	.	0	0	0	0	0	0	0	0	0	0	0
jgi|Uncre1|3586|URET_03732	-1.4320213	-5.4364515	-0.5024515	.	.	.	reduced_virulence	PHI:8542	0	.	0	.	0	.	0	0.011	0	0	0.05	0	0	60636.7	551	-9	5.4127	8	163	287	166	53	298	152	75	77	0.88372093	.	.	.	0	0	0	0	0	0	0	0	0	0.03	0
jgi|Uncre1|7198|URET_07332	-1.4323536	-6.439551	-0.505551	.	.	.	unaffected_pathogenicity,loss_of_pathogenicity,effector_(plant_avirulence_determinant),reduced_virulence,lethal	PHI:158,PHI:36,PHI:1177,PHI:7810,PHI:1266,PHI:2162,PHI:7811,PHI:3131,PHI:7724,PHI:2272,PHI:2557,PHI:1208,PHI:427,PHI:393,PHI:4942,PHI:1241,PHI:428,PHI:3088,PHI:146,PHI:1044,PHI:341,PHI:227,PHI:6971,PHI:3132,PHI:7725,PHI:370,PHI:1204,PHI:2810,PHI:2120,PHI:2317,PHI:7760,PHI:1187,PHI:1269,PHI:1244,PHI:1223,PHI:100,PHI:1230,PHI:371,PHI:376,PHI:417,PHI:1258,PHI:1239,PHI:6670,PHI:4626,PHI:1083,PHI:1240…	0	.	0	.	0	.	0	0.011	0	0	0	0	0	100727.66	908	-4.5	6.2556	8	273	486	220	99	439	236	123	113	1.055555556	.	.	.	0	0	0	0	0	0	0	0	0	0.48	0
jgi|Uncre1|881|URET_01033	-1.4323536	-1.182202	-0.506202	.	.	.	reduced_virulence,unaffected_pathogenicity,loss_of_pathogenicity	PHI:204,PHI:3089,PHI:240,PHI:22,PHI:6817,PHI:241,PHI:3069,PHI:6681,PHI:81,PHI:4174,PHI:332,PHI:2368,PHI:3068	0	.	0	.	0	.	0	0.054	0	0	0.01	0	0	230261.98	2075	21.5	7.4084	15	629	1101	541	201	1013	517	282	235	1.06234414	.	.	.	0	0	0	0	0	0	0	0	0	0.01	0
jgi|Uncre1|4650|URET_04787	-1.4323536	-6.4448525	-0.5048525	.	.	.	unaffected_pathogenicity	PHI:8991,PHI:8983	0	.	0	.	0	.	0	0.01	0	0	0.03	0	0	108146.75	984	-18.5	5.2009	12	308	546	262	79	484	261	127	134	0.893939394	.	.	.	0	0	0	0	0	0	0	0	0	0	0
jgi|Uncre1|6997|URET_07131	-1.4323536	-6.3231015	-0.5091015	.	.	.	.	.	0	.	0	.	0	.	0	0.031	0	0	0	0	0	83130.03	748	-9.5	5.3531	11	228	394	181	66	362	202	99	103	0.968553459	.	.	.	0	0	0	0	0	0	0	0	0	0	0
jgi|Uncre1|1418|URET_01570	-1.4323536	-6.321306	-0.507306	.	.	.	.	.	0	.	0	.	0	.	0	0.031	0	0	0.02	0	0	122716.83	1115	-8	5.9745	13	334	605	326	84	558	292	148	144	0.969432314	.	.	.	0	0	0	0	0	0	0	0	0.01	0.06	0
jgi|Uncre1|4118|URET_04264	-1.4323536	-5.2234505	-0.5054505	.	.	.	reduced_virulence	PHI:1647	0	.	0	.	0	.	0	0.047	0	0	0.02	0	0	202756.9	1830	19.5	7.2057	15	574	991	442	203	886	435	241	194	0.961636829	.	.	.	0	0	0	0	0	0	0	0	0	0.01	0
jgi|Uncre1|5459|URET_05596	-1.4323536	-1.4479545	-0.5079545	.	.	.	unaffected_pathogenicity,loss_of_pathogenicity	PHI:8876	0	.	0	.	0	.	0	0.01	0	0	0.04	0	0	130239.69	1173	-17.5	5.4532	17	374	620	339	109	574	311	154	157	1.004739336	.	.	.	0	0	0	0	0	0	0	0	0	0	0
jgi|Uncre1|1296|URET_01448	-1.4323536	-6.3235	-0.5095	.	.	.	.	.	0	.	0	.	0	.	0	0.031	0	0	0.02	0	0	115287.84	1034	-7.5	6.1295	6	293	553	262	125	525	261	135	126	0.968888889	.	.	.	0	0	0	0	0	0	0	0	0	0.05	0
jgi|Uncre1|4663|URET_04800	-1.4323536	-1.446852	-0.506852	.	.	.	unaffected_pathogenicity,loss_of_pathogenicity	PHI:8875	0	.	0	.	0	.	0	0.01	0	0	0.01	0	0	137070.2	1229	-23.5	5.1401	13	357	647	340	115	619	316	153	163	0.959349593	.	.	.	0	0	0	0	0	0	0	0	0	0.01	0
jgi|Uncre1|6780|URET_06914	-1.4324129	-1.5148475	-0.5188475	.	.	.	unaffected_pathogenicity,loss_of_pathogenicity,increased_virulence_(hypervirulence),reduced_virulence,lethal	PHI:7511,PHI:2837,PHI:2835,PHI:784,PHI:5272,PHI:2269,PHI:685,PHI:5271,PHI:2022,PHI:8927,PHI:4077,PHI:2836,PHI:59,PHI:7696,PHI:3866,PHI:2312,PHI:8929,PHI:7485,PHI:7915,PHI:6956,PHI:2802,PHI:3301,PHI:9460,PHI:2844,PHI:5440	0	.	0	.	0	.	0.218	0.616	0	0	0.23	0	0	29892.22	280	10	9.0826	5	105	157	91	29	159	68	41	27	0.902777778	.	.	.	0	0	0	0	0	0	0	0	0.04	0.05	0
jgi|Uncre1|2331|URET_02483	-1.433319	0.4395	-0.5265	.	.	.	.	.	0	.	0	.	0	.	0.99	0.171	0	0	0.41	0	0	16833.9	166	-3.5	4.8819	0	72	101	63	2	84	47	22	25	0.527272727	.	.	.	0	0	0	0	0	0	0	0	0	0	0
jgi|Uncre1|2573|URET_02725	-1.4345462	-3.0399295	2.6960705	.	.	.	.	.	0	.	0	.	0	.	0	0.044	1	1	0.03	0	0	124143.21	1137	-30.5	4.8411	9	352	600	367	99	610	290	135	155	0.921259843	.	.	.	0	0	0	0	0	1	0	0	0	0.87	0
jgi|Uncre1|896|URET_01048	-1.4361256	-5.639567	-0.503567	.	.	.	.	.	0	.	0	.	0	.	0	0.144	0	0	0.07	0	0	56897.58	523	4	6.8273	15	165	295	109	46	268	130	72	58	0.65034965	.	.	.	0	0	0	0	0	0	0	0	0	0.01	0
jgi|Uncre1|1784|URET_01936	-1.4400537	-3.4795555	2.2444445	.	.	.	.	.	0	.	0	.	0	.	0	0.046	1	1	0.06	1	0	106681.66	988	-11.5	5.4239	8	338	580	258	81	504	235	116	119	0.719148936	1	0	0	1	0	1	1	1	1	1	0	2.53	34.28	0
jgi|Uncre1|1914|URET_02066	-1.440483	-2.7350215	3.2049785	.	.	.	.	.	0	.	0	.	0	.	0	0.01	1	1	0.08	0	0	98752.06	897	-14.5	5.3693	9	287	477	289	84	468	213	105	108	0.875675676	.	.	.	1	0	1	0	0	0	0	0	0.01	1.67	0
jgi|Uncre1|3186|URET_03332	-1.440812	0.197161	1.199161	.	.	.	.	.	0	.	0	.	0	.	0.585	0.248	1	1	0.32	1	0	11850.04	109	5	9.1772	3	33	58	39	8	67	20	13	7	1	.	.	.	1	0	0	0	0	0	1	0	7.62	7.65	0
jgi|Uncre1|3010|URET_03156	-1.442439	-5.2495095	-0.5395095	.	.	.	.	.	0	.	0	.	0	.	0.004	0.211	0	0	0.39	0	0	37209.05	348	5	8.3439	0	100	204	86	35	214	71	40	31	0.516129032	.	.	.	0	0	0	0	0	0	0	0	0	0	0
jgi|Uncre1|3706|URET_03852	-1.4441366	-11.3514495	-6.6174495	.	.	.	.	.	0	.	0	.	0	.	0	0.211	0	0	0.31	0	1	42912.1	396	7.5	8.9954	4	128	221	116	34	233	96	53	43	0.609090909	.	.	.	0	0	0	0	0	0	2	0	2.37	20.2	0
jgi|Uncre1|2634|URET_02786	-1.4454769	-1.249377	-0.513377	.	.	.	reduced_virulence,unaffected_pathogenicity,loss_of_pathogenicity	PHI:9180,PHI:2145,PHI:3914,PHI:7787,PHI:7788,PHI:7520	0	.	0	.	0	.	0	0.044	0	0	0.22	0	0	54110.57	502	-4.5	5.5414	4	169	277	160	50	285	115	57	58	1.04	.	.	.	0	0	0	0	0	0	0	0	0	0.01	0
jgi|Uncre1|2161|URET_02313	-1.4461007	3.751295	-0.520705	.	.	.	.	.	0	.	0	.	0	.	0.982	0.73	0	0	0.18	0	0	16971.5	155	4.5	8.6604	5	55	84	44	11	83	35	20	15	0.818181818	.	.	.	0	0	0	0	0	0	0	0	0	0.04	0
jgi|Uncre1|1159|URET_01311	-1.4472989	-9.6497025	-4.7097025	.	.	.	reduced_virulence	PHI:1167	0	.	0	.	0	.	0	0.01	0	1	0.09	0	1	140326.52	1271	-4.5	6.1705	34	392	667	416	155	748	272	139	133	1.213709677	0	0	0	1	0	1	1	1	1	13	14	2.67	305.33	0
jgi|Uncre1|4465|URET_04611	-1.4508884	3.237916	-0.494084	.	.	.	.	.	0	.	0	.	0	.	0.991	0.631	0	0	0.12	0	0	11888.81	108	3.5	9.5662	0	26	53	37	7	58	33	19	14	1.130434783	.	.	.	0	0	0	0	0	0	0	0	0	0	0
jgi|Uncre1|3071|URET_03217	-1.4511263	3.640466	-0.487534	.	.	.	.	.	0	.	0	.	0	.	0.829	0.859	0	0	0.23	0	0	15652.55	140	-1.5	5.9748	2	47	73	34	21	72	35	18	17	1.103448276	.	.	.	0	0	0	0	0	0	0	0	0	0	0
jgi|Uncre1|4383|URET_04529	-1.4526073	-6.275577	-0.527577	.	.	.	.	.	0	.	0	.	0	.	0	0.042	0	0	0.03	0	0	50276.26	453	0.5	6.5565	5	134	246	132	52	249	114	61	53	0.838383838	.	.	.	0	0	0	0	0	0	0	0	0.16	0.39	0
jgi|Uncre1|4433|URET_04579	-1.4526073	-1.4000125	-0.4780125	.	.	.	loss_of_pathogenicity	PHI:8028	0	.	0	.	0	.	0	0.013	0	0	0.3	0	0	75132.88	684	4.5	6.8121	6	215	361	194	91	378	163	90	73	1.031055901	.	.	.	0	0	0	0	0	0	0	0	0.47	9.51	0
jgi|Uncre1|1111|URET_01263	-1.4526769	2.2293135	-0.5006865	.	.	.	.	.	0	.	0	.	0	.	0.862	0.593	0	0	0.09	0	0	27617.22	251	0.5	6.6335	5	84	125	77	25	134	65	34	31	1.054545455	.	.	.	0	0	0	0	0	0	0	0	0.24	0.92	0
jgi|Uncre1|585|URET_00737	-1.4542046	2.6346855	-0.6413145	.	.	.	.	.	0	.	0	.	0	.	0.995	0.551	0	0	0.19	0	0	9392.63	88	0.5	6.9475	2	32	55	24	6	52	19	10	9	0.285714286	.	.	.	0	0	0	0	0	0	0	0	0	0	0
jgi|Uncre1|1868|URET_02020	-1.4546907	-5.3149025	-0.5209025	.	.	.	.	.	0	.	0	.	0	.	0	0.201	0	0	0.5	0	0	41808.01	391	-4	5.904	4	123	225	129	32	227	78	40	38	0.870967742	.	.	.	0	0	0	0	0	0	0	0	0.01	2.24	0
jgi|Uncre1|4077|URET_04223	-1.4546907	-5.0517455	-0.4797455	.	.	.	unaffected_pathogenicity	PHI:1087	0	.	0	.	0	.	0.001	0.237	0	0	0.4	0	0	34134.49	309	-7	4.911	5	97	177	83	38	176	59	28	31	0.794871795	.	.	.	0	0	0	0	0	0	0	0	0	0	0
jgi|Uncre1|2045|URET_02197	-1.4547567	0.275719	3.323719	.	.	.	.	.	0	.	0	.	0	.	0.209	0.283	1	1	0.22	0	0	10824.48	96	6.5	10.6645	2	31	49	26	9	49	21	14	7	0.842105263	.	.	.	1	1	1	0	0	1	0	0	5.57	5.57	0
jgi|Uncre1|3968|URET_04114	-1.4555805	0.417989	1.363989	.	.	.	unaffected_pathogenicity,effector_(plant_avirulence_determinant)	PHI:7378,PHI:7320,PHI:8935,PHI:7379	0	.	1	PF00187,PF01476	1	CBM50,CBM18,GH18	0	0.009	1	1	0.36	1	0	141414.89	1308	-11	5.726	40	450	759	369	137	733	291	146	145	0.967948718	0	0	0	0	0	0	1	0	0	1	1	0.14	45.99	0
jgi|Uncre1|7503|URET_07637	-1.4573711	-5.9328505	-0.5088505	.	.	.	.	.	0	.	0	.	0	.	0	0.096	0	0	0.12	0	0	42553.61	393	-3	5.9985	7	144	229	114	34	195	94	48	46	0.904761905	.	.	.	0	0	0	0	0	0	0	0	0	0	0
jgi|Uncre1|1747|URET_01899	-1.4573711	-6.337301	-0.511301	.	.	.	unaffected_pathogenicity	PHI:1300	0	.	0	.	0	.	0	0.029	0	0	0.11	0	0	77015.92	713	4	6.9495	2	244	401	167	43	329	164	88	76	0.674556213	.	.	.	0	0	0	0	0	0	0	0	0	0	0
jgi|Uncre1|4241|URET_04387	-1.4576365	-11.1686245	-5.2286245	.	.	.	unaffected_pathogenicity	PHI:1057	0	.	0	.	0	.	0	0.01	0	1	0.11	0	1	55325.74	496	16	8.2973	6	142	224	171	77	316	99	64	35	0.907407407	1	0	1	1	1	1	1	0	1	11	12	33.63	239.23	0.944444444
jgi|Uncre1|4128|URET_04274	-1.4581181	-6.6539575	-0.8279575	.	.	.	.	.	0	.	0	.	0	.	0	0.029	0	0	0.21	0	0	110681.72	1016	11	7.1514	13	344	560	308	112	566	247	137	110	0.706563707	.	.	.	0	0	0	0	0	0	0	0	7.34	28.74	0
jgi|Uncre1|1609|URET_01761	-1.4581482	-3.507671	-0.501671	.	.	.	.	.	0	.	0	.	0	.	0.201	0.298	0	0	0.07	0	0	17294.43	154	-8.5	4.3911	0	34	83	44	11	76	48	20	28	1.3	.	.	.	0	0	0	0	0	0	0	0	0.62	0.62	0
jgi|Uncre1|2963|URET_03109	-1.4619005	-6.44255	-0.50855	.	.	.	.	.	0	.	0	.	0	.	0	0.011	0	0	0	0	0	155500.12	1399	-6.5	6.0391	4	404	723	338	92	656	417	210	207	0.761146497	.	.	.	0	0	0	0	0	0	0	0	0	0	0
jgi|Uncre1|906|URET_01058	-1.4646125	-4.213906	-0.517906	.	.	.	.	.	0	.	0	.	0	.	0.01	0.374	0	0	0.11	0	0	34853.08	324	-4	5.6341	6	112	178	110	29	189	80	40	40	0.810126582	.	.	.	0	0	0	0	0	0	0	0	0	23.91	0
jgi|Uncre1|60|URET_00212	-1.46509	-3.9526295	-0.5086295	.	.	.	.	.	0	.	0	.	0	.	0.037	0.389	0	0	0.15	0	0	26306.2	235	-8	4.76	3	63	117	69	27	142	59	27	32	0.836065574	.	.	.	0	0	0	0	0	0	0	0	0	0.2	0
jgi|Uncre1|2589|URET_02741	-1.4661711	-6.4718915	-0.5318915	.	.	.	.	.	0	.	0	.	0	.	0	0.01	0	0	0.37	0	0	100827.31	911	1.5	6.6002	6	277	480	275	114	495	211	113	98	1.129032258	.	.	.	0	0	0	0	0	0	0	0	0.14	0.19	0
jgi|Uncre1|307|URET_00459	-1.468095	-4.592004	-0.506004	.	.	.	.	.	0	.	0	.	0	.	0.004	0.315	0	0	0.01	0	0	35991.18	320	-3	5.5021	1	79	154	100	35	176	85	42	43	1.338709677	.	.	.	0	0	0	0	0	0	0	0	0.02	0.1	0
jgi|Uncre1|2558|URET_02710	-1.4681166	0.2865695	-0.5294305	.	.	.	.	.	0	.	0	.	0	.	0.858	0.278	0	0	0.09	0	0	22343.63	209	-7.5	4.7254	4	81	120	57	18	111	57	26	31	0.438596491	.	.	.	0	0	0	0	0	0	0	0	0	0.05	0
jgi|Uncre1|3382|URET_03528	-1.4682689	2.506549	-0.481451	.	.	.	.	.	0	.	0	.	0	.	0.955	0.543	0	0	0.12	0	0	16578.69	150	4.5	8.0548	5	48	84	34	13	74	33	20	13	0.714285714	.	.	.	0	0	0	0	0	0	0	0	0	0	0
jgi|Uncre1|4476|URET_04622	-1.469096	2.3469995	-0.5090005	.	.	.	.	.	0	.	0	.	0	.	0.952	0.524	0	0	0.08	0	0	25492.44	234	4.5	7.8592	8	92	126	63	12	104	67	37	30	0.64	.	.	.	0	0	0	0	0	0	0	0	0	0	0
jgi|Uncre1|5823|URET_05960	-1.4701152	2.029487	-0.622513	.	.	.	unaffected_pathogenicity,loss_of_pathogenicity,increased_virulence_(hypervirulence),reduced_virulence,lethal	PHI:7511,PHI:2837,PHI:2835,PHI:784,PHI:5272,PHI:9041,PHI:2269,PHI:685,PHI:5271,PHI:2022,PHI:8927,PHI:4077,PHI:59,PHI:6957,PHI:3866,PHI:7696,PHI:2312,PHI:8929,PHI:7485,PHI:6956,PHI:2247,PHI:2802,PHI:3301,PHI:9460,PHI:2844,PHI:5440	0	.	0	.	0	.	0.87	0.572	0	0	0.12	0	0	27968	262	1.5	6.8331	4	91	150	96	23	153	65	35	30	0.753623188	.	.	.	0	0	0	0	0	0	0	0	5.94	8.86	0
jgi|Uncre1|4200|URET_04346	-1.4704101	-4.922972	1.017028	.	.	.	.	.	0	.	0	.	0	.	0	0.01	1	1	0.01	1	0	94558.03	849	-27	4.7723	12	262	450	209	80	393	229	105	124	1.076923077	.	.	.	1	0	0	0	0	1	1	0	7.48	14.96	0
jgi|Uncre1|3871|URET_04017	-1.4709322	0.894342	-0.529658	.	.	.	unaffected_pathogenicity,increased_virulence_(hypervirulence)	PHI:6258	0	.	0	.	0	.	0.001	0.403	0	0	0.11	0	0	39129.6	358	-3	5.8776	4	117	193	115	36	201	85	43	42	1.06097561	.	.	.	0	0	0	0	0	0	0	0	0	0.93	0
jgi|Uncre1|6127|URET_06261	-1.4721442	-10.6725235	-4.7445235	.	.	.	.	.	0	.	0	.	0	.	0	0.012	0	1	0.07	0	1	51216.92	467	14.5	9.1076	8	146	236	173	46	286	78	49	29	0.907216495	1	0	1	1	1	1	1	0	1	7	8	22.2	174.2	0.869565217
jgi|Uncre1|2004|URET_02156	-1.4738841	5.470312	3.172312	.	.	.	.	.	0	.	0	.	0	.	0.966	0.417	1	1	0.12	0	0	15279.69	140	8.5	10.2838	2	48	74	53	12	83	30	20	10	0.6	.	.	.	1	1	0	0	0	1	0	1	22.04	24.06	0.543478261
jgi|Uncre1|1280|URET_01432	-1.4754815	3.854315	-0.507685	.	.	.	.	.	0	.	0	.	0	.	0.954	0.773	0	0	0.41	0	0	15138.29	142	-1	5.7069	5	55	83	42	15	87	28	14	14	0.804878049	.	.	.	0	0	0	0	0	0	0	0	0	0.01	0
jgi|Uncre1|3679|URET_03825	-1.4764626	-1.7515635	-0.7195635	.	.	.	.	.	0	.	0	.	0	.	0.214	0.614	0	0	0.44	0	0	29253.07	258	2.5	7.0819	5	71	136	56	40	142	52	29	23	1.346153846	.	.	.	0	0	0	0	0	0	0	0	0	0.29	0
jgi|Uncre1|3947|URET_04093	-1.4771957	-0.1323185	2.8616815	.	.	.	.	.	0	.	0	.	0	.	0.178	0.323	1	1	0.46	0	0	13809.63	128	9	10.4693	2	48	74	33	12	66	24	17	7	1.066666667	.	.	.	0	1	0	0	0	1	0	0	0.04	0.04	0
jgi|Uncre1|3671|URET_03817	-1.4801501	-7.4462005	-5.8622005	.	.	.	.	.	0	.	0	.	0	.	0.405	0.331	0	1	0.12	0	1	17286.26	157	8	9.704	4	56	80	57	22	98	24	17	7	1	.	.	.	1	1	1	0	0	1	3	4	22.29	73.89	0.652173913
jgi|Uncre1|2120|URET_02272	-1.4807798	3.90398	-0.53002	.	.	.	.	.	0	.	0	.	0	.	0.998	0.741	0	0	0.15	0	0	18278.66	172	-1.5	5.3335	1	54	101	56	7	88	45	22	23	0.789473684	.	.	.	0	0	0	0	0	0	0	0	0.01	0.03	0
jgi|Uncre1|7530|URET_07664	-1.4831287	-1.2805875	2.6874125	.	.	.	reduced_virulence	PHI:112	0	.	0	.	0	.	0	0.172	1	1	0.17	0	0	45160.01	410	-7	5.4365	7	129	215	127	51	238	105	52	53	0.888888889	.	.	.	1	0	0	0	0	0	0	0	7.15	7.18	0
jgi|Uncre1|644|URET_00796	-1.4838276	-0.8422505	-0.5442505	.	.	.	reduced_virulence,loss_of_pathogenicity	PHI:7332,PHI:2055,PHI:2258	0	.	0	.	0	.	0	0.117	0	0	0.06	0	0	39331.91	353	-4.5	5.4187	9	108	189	105	38	206	79	39	40	0.639534884	.	.	.	0	0	0	0	0	0	0	0	0	0.02	0
jgi|Uncre1|1399|URET_01551	-1.4875739	-2.3279485	1.1660515	.	.	.	reduced_virulence,unaffected_pathogenicity	PHI:6556	0	.	0	.	0	.	0	0.251	1	1	0.46	1	0	47009.28	441	3.5	6.9552	7	159	253	140	43	249	100	55	45	0.834782609	.	.	.	1	0	0	0	1	0	1	1	16.01	16.57	0.833333333
jgi|Uncre1|2708|URET_02860	-1.4906316	-3.6373245	-0.6433245	.	.	.	unaffected_pathogenicity,loss_of_pathogenicity,increased_virulence_(hypervirulence),reduced_virulence,lethal	PHI:6957,PHI:7696,PHI:3866,PHI:784,PHI:2312,PHI:2269,PHI:685,PHI:5271,PHI:2022,PHI:2802,PHI:3301,PHI:2844,PHI:5440,PHI:59	0	.	0	.	0	.	0.013	0.488	0	0	0.46	0	0	32704.33	306	4.5	7.7821	4	115	171	94	32	174	56	32	24	0.944444444	.	.	.	0	0	0	0	0	0	0	0	7.69	8.72	0
jgi|Uncre1|2627|URET_02779	-1.4922596	-6.1197645	-0.5937645	.	.	.	.	.	0	.	0	.	0	.	0	0.079	0	0	0	0	0	46306.58	425	1.5	6.7309	1	137	232	131	41	230	107	57	50	0.72	.	.	.	0	0	0	0	0	0	0	0	0.06	0.07	0
jgi|Uncre1|2822|URET_02968	-1.4938028	-6.2312215	-0.5792215	.	.	.	.	.	0	.	0	.	0	.	0	0.058	0	0	0.2	0	0	44542.23	405	-11.5	5.0362	16	141	215	121	49	223	98	47	51	0.864197531	.	.	.	0	0	0	0	0	0	0	0	0.05	0.17	0
jgi|Uncre1|1499|URET_01651	-1.4941934	7.122992	2.670992	.	.	.	.	.	0	.	0	.	0	.	0.932	0.81	1	1	0.24	0	0	23527.75	216	6.5	8.3436	5	71	118	65	23	123	54	32	22	0.821428571	.	.	.	0	0	0	0	1	1	0	0	0.52	0.53	0
jgi|Uncre1|3372|URET_03518	-1.497073	-6.2385655	-0.5085655	.	.	.	.	.	0	.	0	.	0	.	0	0.045	0	0	0.03	0	0	47853.23	418	-21	4.5362	5	99	208	107	50	208	128	56	72	1.075949367	.	.	.	0	0	0	0	0	0	0	0	0	0	0
jgi|Uncre1|5049|URET_05186	-1.4986441	2.988263	4.182263	.	.	.	.	.	0	.	0	.	0	.	0.498	0.303	1	1	0.47	0	0	11259.04	104	1	7.1999	0	39	56	36	15	63	16	9	7	0.962962963	.	.	.	1	1	0	0	0	1	0	1	22.34	22.35	0.391304348
jgi|Uncre1|6014|URET_06148	-1.4990164	-3.147342	-0.681342	.	.	.	.	.	0	.	0	.	0	.	0.059	0.53	0	0	0.38	0	0	31312.12	284	0.5	6.5705	4	83	162	82	37	157	86	46	40	0.943661972	.	.	.	0	0	0	0	0	0	0	0	0	0	0
jgi|Uncre1|5945|URET_06082	-1.4991105	3.842566	-0.327434	.	.	.	.	.	0	.	0	.	0	.	0.941	0.754	0	0	0.42	0	0	12184.69	111	2	7.3207	2	33	65	25	15	60	20	12	8	1	.	.	.	0	0	0	0	0	0	0	0	0	0.01	0
jgi|Uncre1|2809|URET_07934	-1.4991105	3.842566	-0.327434	.	.	.	.	.	0	.	0	.	0	.	0.941	0.754	0	0	0.42	0	0	12184.69	111	2	7.3207	2	33	65	25	15	60	20	12	8	1	.	.	.	0	0	0	0	0	0	0	0	0	0.01	0
jgi|Uncre1|5635|URET_05772	-1.4997128	-6.124478	-0.538478	.	.	.	.	.	0	.	0	.	0	.	0	0.069	0	0	0.16	0	0	86220.69	799	9.5	7.2029	3	281	481	167	77	373	165	94	71	0.69	.	.	.	0	0	0	0	0	0	0	0	0	0	0
jgi|Uncre1|5314|URET_05451	-1.5001888	-5.3095955	-0.6175955	.	.	.	.	.	0	.	0	.	0	.	0.001	0.217	0	0	0.25	0	0	36731.99	339	8.5	8.2764	6	114	191	104	28	185	70	42	28	0.705128205	.	.	.	0	0	0	0	0	0	0	0	0	0.01	0
jgi|Uncre1|822|URET_00974	-1.5015953	0.9783455	-0.5036545	.	.	.	.	.	0	.	0	.	0	.	0.743	0.504	0	0	0.28	0	0	19793.3	179	-7	4.4969	1	55	91	52	25	109	40	17	23	0.773584906	.	.	.	0	0	0	0	0	0	0	0	0.43	0.73	0
jgi|Uncre1|6022|URET_06156	-1.505785	-5.650552	-0.508552	.	.	.	unaffected_pathogenicity	PHI:1438	0	.	0	.	0	.	0.007	0.136	0	0	0.42	0	0	20560.52	182	14.5	9.5584	7	70	101	25	23	69	49	34	15	0.965517241	.	.	.	0	0	0	0	0	0	0	0	0	0	0
jgi|Uncre1|3230|URET_03376	-1.5063839	-4.8834445	-0.4974445	.	.	.	.	.	0	.	0	.	0	.	0.062	0.207	0	0	0.08	0	0	24769.99	217	-10.5	4.6158	2	59	103	65	32	118	61	27	34	1	.	.	.	0	0	0	0	0	0	0	0	0	0	0
jgi|Uncre1|4130|URET_04276	-1.5064684	-4.259842	-0.785842	.	.	.	.	.	0	.	0	.	0	.	0.013	0.408	0	0	0.07	0	0	38862.8	363	5	7.6016	9	116	207	126	28	217	85	47	38	0.739130435	.	.	.	0	0	0	0	0	0	0	0	5.78	8.19	0
jgi|Uncre1|3604|URET_03750	-1.5069138	-4.550291	0.549709	.	.	.	.	.	0	.	0	.	0	.	0	0.15	1	1	0.12	1	0	39665.44	359	12.5	9.7403	2	113	190	109	39	198	76	46	30	0.949367089	.	.	.	1	1	0	0	0	0	1	1	22.56	22.61	1
jgi|Uncre1|6472|URET_06606	-1.5087432	-2.7286015	-0.4886015	.	.	.	reduced_virulence,unaffected_pathogenicity	PHI:4616,PHI:2255,PHI:3277,PHI:668,PHI:4903,PHI:2256,PHI:587,PHI:9519,PHI:9524,PHI:881	0	.	0	.	0	.	0.011	0.449	0	0	0.13	0	0	37681.48	348	-1	6.2443	10	110	189	115	35	211	86	44	42	0.953488372	.	.	.	0	0	0	0	0	0	0	0	0	0.64	0
jgi|Uncre1|2421|URET_02573	-1.51088	4.1740595	-0.7279405	.	.	.	unaffected_pathogenicity,loss_of_pathogenicity,increased_virulence_(hypervirulence),reduced_virulence,lethal	PHI:507,PHI:3623,PHI:3832,PHI:1036,PHI:3833,PHI:6950,PHI:62,PHI:449,PHI:780,PHI:317,PHI:3478,PHI:7133,PHI:3831,PHI:339,PHI:2052,PHI:270,PHI:3279,PHI:8035,PHI:8036,PHI:6703,PHI:808,PHI:7134,PHI:4736,PHI:3280,PHI:1119,PHI:269,PHI:2054,PHI:471,PHI:182,PHI:861,PHI:3835,PHI:787,PHI:1061,PHI:4990,PHI:8752,PHI:3834	0	.	0	.	0	.	0.951	0.866	0	0	0.06	0	0	22792.86	205	0.5	6.6981	5	67	102	57	21	103	52	27	25	1.676470588	.	.	.	0	0	0	0	0	0	0	0	0.04	0.1	0
jgi|Uncre1|5748|URET_05885	-1.5111562	-6.328609	-0.508609	.	.	.	.	.	0	.	0	.	0	.	0	0.03	0	0	0	0	0	254503.75	2299	-62.5	4.9807	1	695	1190	581	179	1019	655	311	344	0.835073069	.	.	.	0	0	0	0	0	0	0	0	0	0.01	0
jgi|Uncre1|5600|URET_05737	-1.5117043	4.131528	2.877528	.	.	.	.	.	0	.	0	.	0	.	0.729	0.48	1	1	0.09	0	0	27678.83	248	8	9.9189	1	55	125	79	15	130	73	41	32	1.156862745	.	.	.	1	1	0	0	0	1	0	1	19.61	19.61	1
jgi|Uncre1|4874|URET_05011	-1.512367	5.0286435	-0.4733565	.	.	.	.	.	0	.	0	.	0	.	0.983	0.934	0	0	0.47	0	0	18429.88	166	0.5	6.5946	5	50	92	40	20	84	46	25	21	1.272727273	.	.	.	0	0	0	0	0	0	0	0	0	0	0
jgi|Uncre1|4461|URET_04607	-1.5152173	-5.6898525	-0.5298525	.	.	.	.	.	0	.	0	.	0	.	0	0.14	0	0	0.64	0	0	49640.96	454	0.5	6.5531	6	158	247	119	56	243	102	55	47	1.07	.	.	.	0	0	0	0	0	0	0	0	0	0.04	0
jgi|Uncre1|5615|URET_05752	-1.5153356	0.2666	-0.5974	.	.	.	.	.	0	.	0	.	0	.	0.551	0.593	0	0	0.42	0	0	26920.64	244	5.5	7.7619	5	76	131	62	35	139	48	29	19	1.015625	.	.	.	0	0	0	0	0	0	0	0	0	0.01	0
jgi|Uncre1|192|URET_00344	-1.5161113	-6.4193935	-0.4913935	.	.	.	.	.	0	.	0	.	0	.	0	0.012	0	0	0.16	0	0	71419.84	675	3.5	6.6968	4	240	387	213	56	369	167	93	74	0.552486188	.	.	.	0	0	0	0	0	0	0	0	0	0.43	0
jgi|Uncre1|6200|URET_06334	-1.5191497	3.840787	-0.509213	.	.	.	.	.	0	.	0	.	0	.	0.978	0.747	0	0	0.03	0	0	19714.4	181	4	7.7746	4	58	100	54	15	99	51	29	22	0.636363636	.	.	.	0	0	0	0	0	0	0	0	0	0.21	0
jgi|Uncre1|6558|URET_06692	-1.5197675	-9.655141	-4.709141	.	.	.	reduced_virulence	PHI:139,PHI:2822	0	.	0	.	0	GT90	0	0.009	0	1	0	0	1	119886.52	1060	24	8.1164	16	299	510	311	154	593	261	152	109	1.061320755	1	1	0	1	1	1	1	0	1	4	5	42.32	118.23	0.956521739
jgi|Uncre1|7633|URET_07767	-1.520451	-2.7502055	-0.5162055	.	.	.	reduced_virulence,unaffected_pathogenicity	PHI:5034,PHI:6517,PHI:2255,PHI:3277,PHI:9524,PHI:881,PHI:9519	0	.	0	.	0	.	0.016	0.445	0	0	0.43	0	0	38312.11	366	2	6.8079	9	130	217	124	31	226	75	41	34	0.747474747	.	.	.	0	0	0	0	0	0	0	0	0	13.42	0
jgi|Uncre1|44|URET_00196	-1.5206387	4.223133	-0.514867	.	.	.	reduced_virulence	PHI:1097	0	.	0	.	0	.	0.951	0.672	0	0	0.2	0	0	22662.02	207	-0.5	6.2548	0	63	109	75	19	114	53	27	26	0.978723404	.	.	.	0	0	0	0	0	0	0	0	0.1	0.13	0
jgi|Uncre1|1769|URET_01921	-1.5206387	1.4235955	-0.5804045	.	.	.	.	.	0	.	0	.	0	.	0.75	0.584	0	0	0.2	0	0	26628.16	241	2	7.0753	0	68	128	69	24	130	59	32	27	0.807017544	.	.	.	0	0	0	0	0	0	0	0	0.07	0.09	0
jgi|Uncre1|4330|URET_04476	-1.5216676	-3.2550925	2.6909075	.	.	.	.	.	0	.	0	.	0	.	0	0.009	1	1	0.18	0	0	97291.86	884	37	9.4095	25	305	511	234	80	464	178	112	66	0.702564103	.	.	.	0	0	0	0	0	1	0	0	0	0	0
jgi|Uncre1|7209|URET_07343	-1.522238	-8.220718	-2.844718	.	.	.	.	.	0	.	0	.	0	.	0	0.104	0	0	0.26	1	0	48599.24	447	9	9.2886	2	151	244	134	43	249	105	59	46	0.798245614	.	.	.	0	0	0	0	0	0	1	0	10.61	11.44	0
jgi|Uncre1|52|URET_00204	-1.5224501	3.7607955	-0.5532045	.	.	.	.	.	0	.	0	.	0	.	0.874	0.845	0	0	0.06	0	0	20839.67	185	0.5	6.6905	6	54	96	50	24	101	48	25	23	1.052631579	.	.	.	0	0	0	0	0	0	0	0	0.05	0.05	0
jgi|Uncre1|4905|URET_05042	-1.5227003	-3.9361025	-0.5521025	.	.	.	.	.	0	.	0	.	0	.	0.023	0.413	0	0	0.07	0	0	36347.11	329	3	7.0198	3	99	175	88	38	183	78	43	35	0.76744186	.	.	.	0	0	0	0	0	0	0	0	0	0.16	0
jgi|Uncre1|660|URET_00812	-1.522964	4.912312	-0.563688	.	.	.	reduced_virulence	PHI:3526	0	.	0	.	0	.	0.975	0.771	0	0	0.27	0	0	23878.31	218	-1.5	5.7675	5	59	122	68	18	130	56	28	28	0.892857143	.	.	.	0	0	0	0	0	0	0	0	0	14.54	0
jgi|Uncre1|5541|URET_05678	-1.5230153	-1.4602945	-0.5202945	.	.	.	reduced_virulence,loss_of_pathogenicity	PHI:9046,PHI:2075,PHI:9136,PHI:7878	0	.	0	.	0	.	0	0.01	0	0	0.15	0	0	77050.55	694	-7	5.7449	15	205	369	209	76	374	165	83	82	1.160305344	.	.	.	0	0	0	0	0	0	0	0	0	0.21	0
jgi|Uncre1|2295|URET_02447	-1.5235919	-6.1649355	-0.5069355	.	.	.	.	.	0	.	0	.	0	.	0	0.057	0	0	0.05	0	0	50920.04	455	5	6.994	6	131	228	130	58	238	124	69	55	1.090909091	.	.	.	0	0	0	0	0	0	0	0	0	0.1	0
jgi|Uncre1|5145|URET_05282	-1.523906	1.2755865	-0.5424135	.	.	.	.	.	0	.	0	.	0	.	0.7	0.603	0	0	0.1	0	0	12521.05	113	-5.5	4.6822	1	31	61	36	13	61	31	14	17	1	.	.	.	0	0	0	0	0	0	0	0	0	0	0
jgi|Uncre1|2451|URET_02603	-1.5239602	-6.45271	-0.50671	.	.	.	.	.	0	.	0	.	0	.	0	0.009	0	0	0.01	0	0	136359.92	1222	24	8.5223	16	356	619	380	116	633	308	173	135	1.134782609	.	.	.	0	0	0	0	0	0	0	0	0.01	0.06	0
jgi|Uncre1|2746|URET_02898	-1.5239602	-6.11255	-0.50255	.	.	.	.	.	0	.	0	.	0	.	0	0.065	0	0	0.4	0	0	116563.88	1039	47.5	9.8659	11	283	528	272	112	523	259	160	99	1.303482587	.	.	.	0	0	0	0	0	0	0	0	0	0	0
jgi|Uncre1|5407|URET_05544	-1.5239602	-6.4520115	-0.5060115	.	.	.	unaffected_pathogenicity,loss_of_pathogenicity,increased_virulence_(hypervirulence),reduced_virulence,lethal	PHI:3917,PHI:2271,PHI:736,PHI:2327,PHI:1266,PHI:1189,PHI:56,PHI:2365,PHI:2230,PHI:5009,PHI:6622,PHI:7724,PHI:9141,PHI:1194,PHI:483,PHI:4680,PHI:4941,PHI:161,PHI:1031,PHI:1248,PHI:1232,PHI:428,PHI:5536,PHI:165,PHI:2827,PHI:690,PHI:6315,PHI:4779,PHI:2438,PHI:8001,PHI:9220,PHI:4468,PHI:9481,PHI:7568,PHI:5479,PHI:1200,PHI:1223,PHI:7240,PHI:5426,PHI:1186,PHI:1230,PHI:497,PHI:3377,PHI:230,PHI:2303,PHI:…	0	.	0	.	0	.	0	0.009	0	0	0	0	0	150160.42	1344	9	7.046	15	373	678	391	107	655	368	196	172	1.136752137	.	.	.	0	0	0	0	0	0	0	0	0	0.02	0
jgi|Uncre1|4699|URET_04836	-1.5274886	-6.039364	-0.507364	.	.	.	.	.	0	.	0	.	0	.	0	0.078	0	0	0.05	0	0	56843.11	516	-5.5	5.882	7	157	261	138	55	275	146	74	72	1.043478261	.	.	.	0	0	0	0	0	0	0	0	0.45	0.46	0
jgi|Uncre1|1967|URET_02119	-1.5302911	-6.3858055	-0.5298055	.	.	.	.	.	0	.	0	.	0	.	0	0.024	0	0	0.1	0	0	66318.18	601	11	8.9538	3	169	343	155	64	329	139	78	61	0.825806452	.	.	.	0	0	0	0	0	0	0	0	0.01	0.01	0
jgi|Uncre1|3383|URET_03529	-1.5319839	3.335728	-0.534272	.	.	.	.	.	0	.	0	.	0	.	0.978	0.667	0	0	0.18	0	0	21590.61	196	1.5	7.1655	5	72	108	34	21	91	47	25	22	1.073170732	.	.	.	0	0	0	0	0	0	0	0	0.01	0.01	0
jgi|Uncre1|5988|URET_06122	-1.5320036	-4.0506245	-2.8926245	.	.	.	.	.	0	.	0	.	0	.	0.194	0.613	0	0	0.49	1	0	14140.41	132	3	9.7259	1	45	78	40	12	87	19	11	8	0.578947368	.	.	.	0	0	0	0	0	0	1	1	21.08	27.13	0
jgi|Uncre1|2314|URET_02466	-1.5323877	1.6559475	2.4999475	.	.	.	.	.	0	.	1	PF05730	0	.	0	0.026	1	1	0.26	1	0	44999.5	420	-25	4.289	10	163	261	108	24	198	104	41	63	0.484848485	1	0	0	1	1	1	1	1	1	1	1	0.05	22.52	0
jgi|Uncre1|4473|URET_04619	-1.5323877	-2.2365185	2.4994815	.	.	.	reduced_virulence,unaffected_pathogenicity	PHI:9402,PHI:7931,PHI:6809,PHI:6792,PHI:6793,PHI:7935,PHI:73,PHI:6785,PHI:7928,PHI:6808,PHI:6814,PHI:6807,PHI:6816,PHI:7929,PHI:126,PHI:127,PHI:6788,PHI:6794,PHI:125,PHI:6786,PHI:480,PHI:6813,PHI:6787,PHI:6815,PHI:7934,PHI:6791,PHI:17,PHI:9401	0	.	0	.	0	.	0	0.044	1	1	0.22	1	0	73232.93	671	-11	5.0225	7	224	392	172	72	353	140	67	73	0.957142857	1	0	0	1	1	1	1	1	1	1	1	2.2	25.03	0
jgi|Uncre1|1936|URET_02088	-1.535259	-10.3280775	-4.8380775	.	.	.	.	.	0	.	0	.	0	.	0	0.085	0	1	0.04	0	1	48719.13	440	0	6.4887	8	132	222	148	51	280	79	41	38	0.966666667	1	0	0	1	1	1	1	0	0	9	8	24.43	179.75	0.9
jgi|Uncre1|5312|URET_05449	-1.535531	-4.72881	-0.51681	.	.	.	.	.	0	.	0	.	0	.	0.001	0.297	0	0	0.28	0	0	40149.45	368	-6	5.3853	7	111	211	107	36	204	87	43	44	1.012345679	.	.	.	0	0	0	0	0	0	0	0	0	0.24	0
jgi|Uncre1|1553|URET_01705	-1.5370141	6.6873975	2.6953975	.	.	.	reduced_virulence,unaffected_pathogenicity	PHI:7181,PHI:6206,PHI:7735,PHI:7143,PHI:6199,PHI:7734,PHI:213,PHI:2477,PHI:249,PHI:277	0	.	1	PF00160	0	.	0.185	0.647	1	1	0.49	0	0	25827.18	239	10	9.9723	4	98	136	53	26	118	52	32	20	1.096153846	.	.	.	1	1	0	0	0	1	0	0	0.02	0.02	0
jgi|Uncre1|3769|URET_03915	-1.5371814	-1.472787	-0.532787	.	.	.	loss_of_pathogenicity	PHI:3514	0	.	0	.	0	.	0	0.01	0	0	0.35	0	0	99643.94	908	-4.5	6.085	10	312	506	267	103	472	208	106	102	1.0625	.	.	.	0	0	0	0	0	0	0	0	0.01	0.05	0
jgi|Uncre1|7703|URET_07837	-1.5380089	0.4506225	-2.5973775	.	.	.	.	.	0	.	0	.	0	.	0.899	0.609	0	0	0.02	1	0	19887.38	183	-3	5.0863	1	61	98	52	13	92	48	23	25	0.860465116	.	.	.	0	0	0	0	0	0	1	0	11.97	11.97	0
jgi|Uncre1|1337|URET_01489	-1.5401155	-3.7386585	0.6613415	.	.	.	reduced_virulence,unaffected_pathogenicity	PHI:541,PHI:2032,PHI:6121	0	.	0	.	0	CE1,CE10	0	0.1	1	1	0.24	1	0	66981.78	607	18	8.9203	14	194	333	152	70	327	139	81	58	1.064748201	.	.	.	0	1	0	0	0	0	1	1	13.04	22.82	0.673913043
jgi|Uncre1|449|URET_00601	-1.5418389	-6.4710605	-0.5310605	.	.	.	.	.	0	.	0	.	0	.	0	0.01	0	0	0.25	0	0	41773.76	386	-16.5	4.3272	3	134	225	106	34	201	81	33	48	0.928571429	.	.	.	0	0	0	0	0	0	0	0	0.36	0.38	0
jgi|Uncre1|6914|URET_07048	-1.5418552	0.487472	-0.532528	.	.	.	unaffected_pathogenicity,loss_of_pathogenicity,increased_virulence_(hypervirulence),reduced_virulence,lethal	PHI:7511,PHI:2837,PHI:784,PHI:5272,PHI:2269,PHI:685,PHI:5271,PHI:2022,PHI:4077,PHI:2836,PHI:59,PHI:6957,PHI:3866,PHI:2312,PHI:7485,PHI:6956,PHI:2802,PHI:9460,PHI:2844	0	.	0	.	0	.	0.777	0.393	0	0	0.28	0	0	24741.9	234	-3.5	5.0766	3	93	137	90	20	143	52	25	27	0.493150685	.	.	.	0	0	0	0	0	0	0	0	0	7.92	0
jgi|Uncre1|1577|URET_01729	-1.5419301	3.7562525	-0.5037475	.	.	.	.	.	0	.	0	.	0	.	1	0.71	0	0	0.19	0	0	10785.07	99	9.5	10.5429	3	31	57	17	6	44	29	20	9	0.956521739	.	.	.	0	0	0	0	0	0	0	0	0.05	0.05	0
jgi|Uncre1|5038|URET_05175	-1.5422198	-2.0283095	-0.5163095	.	.	.	.	.	0	.	0	.	0	.	0.034	0.714	0	0	0.39	0	0	36226	334	7.5	7.8598	9	109	193	102	41	200	81	47	34	0.77173913	.	.	.	0	0	0	0	0	0	0	0	0	0.12	0
jgi|Uncre1|6577|URET_06711	-1.5425633	-3.4668815	-6.8808815	.	.	.	.	.	0	.	0	.	0	.	0.967	0.602	0	0	0.46	0	1	17290.07	160	5	8.1723	10	67	94	50	16	98	28	17	11	0.58974359	.	.	.	0	0	0	0	0	0	2	2	12.88	40.14	0
jgi|Uncre1|6876|URET_07010	-1.5452015	4.7039025	-0.3480975	.	.	.	.	.	0	.	0	.	0	.	0.985	0.857	0	0	0.68	0	0	15789.09	145	-3.5	5.0589	6	45	76	47	16	84	27	13	14	1.28125	.	.	.	0	0	0	0	0	0	0	0	0	0.02	0
jgi|Uncre1|541|URET_00693	-1.5459458	-0.786178	-0.414178	.	.	.	.	.	0	.	0	.	0	.	0.51	0.428	0	0	0.86	0	0	15016.81	144	-5	4.3643	0	54	94	50	12	80	24	10	14	1.027027027	.	.	.	0	0	0	0	0	0	0	0	1.26	1.29	0
jgi|Uncre1|6915|URET_07049	-1.5473439	-6.46594	-0.52594	.	.	.	.	.	0	.	0	.	0	.	0	0.01	0	0	0.15	0	0	71608.25	642	3.5	6.7767	11	197	341	197	78	356	154	84	70	0.808510638	.	.	.	0	0	0	0	0	0	0	0	0	0.04	0
jgi|Uncre1|1086|URET_01238	-1.5473439	-1.2265525	-0.5025525	.	.	.	reduced_virulence,increased_virulence_(hypervirulence)	PHI:5042	0	.	0	.	0	.	0	0.046	0	0	0.27	0	0	50162.33	450	-10	5.2751	7	130	237	113	68	255	108	53	55	0.981481481	.	.	.	0	0	0	0	0	0	0	0	0	0.03	0
jgi|Uncre1|6628|URET_06762	-1.5520462	-5.328356	-2.832356	.	.	.	.	.	0	.	0	.	0	.	0.069	0.515	0	0	0.63	1	0	35770.83	329	-3	5.6654	2	90	191	106	29	184	76	38	38	1.275362319	.	.	.	0	0	0	0	0	0	1	1	22.96	23.24	0
jgi|Uncre1|6964|URET_07098	-1.5555066	-5.3721315	-0.5361315	.	.	.	.	.	0	.	0	.	0	.	0	0.194	0	0	0.18	0	0	40690.49	374	-5	5.7393	6	120	212	116	35	192	93	47	46	0.935897436	.	.	.	0	0	0	0	0	0	0	0	0	0.01	0
jgi|Uncre1|6920|URET_07054	-1.5558387	-4.8802	-0.4922	.	.	.	reduced_virulence	PHI:5406	0	.	0	.	0	.	0.001	0.101	0	0	0.22	0	0	36515.7	330	-6	5.8043	4	88	176	96	37	176	96	49	47	1.03125	.	.	.	0	0	0	0	0	0	0	0	0	0.05	0
jgi|Uncre1|3246|URET_03392	-1.5558387	2.7560315	-0.5059685	.	.	.	reduced_virulence	PHI:7753,PHI:7754	0	.	0	.	0	.	0.887	0.49	0	0	0.09	0	0	27071.83	251	-1	6.3383	2	77	132	91	19	136	72	38	34	0.692307692	.	.	.	0	0	0	0	0	0	0	0	0	0.07	0
jgi|Uncre1|5071|URET_05208	-1.557093	-6.2034195	-0.5094195	.	.	.	.	.	0	.	0	.	0	.	0	0.051	0	0	0.32	0	0	56125.33	533	-15.5	4.9911	9	208	325	154	46	282	130	62	68	0.692857143	.	.	.	0	0	0	0	0	0	0	0	0	0.01	0
jgi|Uncre1|2740|URET_02892	-1.5575821	-5.9885315	-0.1625315	.	.	.	.	.	0	.	0	.	0	GH92	0	0.029	0	0	0.41	0	0	64911.7	578	-10	5.0868	6	180	305	142	82	314	133	64	69	1.163934426	.	.	.	0	0	0	0	0	0	0	0	0	0.13	0
jgi|Uncre1|2750|URET_02902	-1.5578299	-6.4248185	-0.4908185	.	.	.	.	.	0	.	0	.	0	.	0	0.011	0	0	0.24	0	0	52218.85	477	-13.5	4.8096	9	159	259	144	57	270	99	46	53	0.883928571	.	.	.	0	0	0	0	0	0	0	0	0	0.24	0
jgi|Uncre1|4866|URET_05003	-1.5579871	-5.230527	-0.518527	.	.	.	reduced_virulence,unaffected_pathogenicity	PHI:1488,PHI:8748	0	.	0	.	0	.	0	0.048	0	0	0.07	0	0	130885.89	1201	3.5	6.8921	12	403	716	274	80	548	283	147	136	0.814545455	.	.	.	0	0	0	0	0	0	0	0	0	0	0
jgi|Uncre1|6390|URET_06524	-1.5634222	6.290288	2.066288	.	.	.	unaffected_pathogenicity,increased_virulence_(hypervirulence),reduced_virulence,lethal	PHI:7511,PHI:3866,PHI:784,PHI:5272,PHI:2312,PHI:5271,PHI:8929,PHI:2802,PHI:4077,PHI:2844,PHI:2836,PHI:5440,PHI:59	0	.	0	.	0	.	0.887	0.817	1	1	0.42	0	0	22587.55	213	0	6.4795	3	78	128	65	17	122	42	22	20	0.74137931	.	.	.	0	0	0	0	0	1	0	0	0.76	2.51	0
jgi|Uncre1|3103|URET_03249	-1.567084	-0.7597455	0.9802545	.	.	.	.	.	0	.	0	.	0	.	0.388	0.322	1	1	0.4	1	0	18017.77	163	0	6.4325	6	56	92	52	21	98	27	14	13	0.914285714	.	.	.	1	1	0	0	0	0	1	1	28.45	28.69	0.347826087
jgi|Uncre1|6301|URET_06435	-1.5679184	1.6072495	-0.5047505	.	.	.	.	.	0	.	0	.	0	.	0.783	0.569	0	0	0.07	0	0	29092.91	270	0	6.4994	2	86	145	87	24	153	71	38	33	0.753424658	.	.	.	0	0	0	0	0	0	0	0	0.06	0.16	0
jgi|Uncre1|3258|URET_03404	-1.5683358	2.673426	-0.794574	.	.	.	.	.	0	.	0	.	0	.	0.915	0.663	0	0	0.37	0	0	10972.66	104	7.5	10.9203	1	42	59	32	9	61	20	14	6	0.689655172	.	.	.	0	0	0	0	0	0	0	0	0	0.06	0
jgi|Uncre1|1599|URET_01751	-1.5699619	-1.4726585	4.2573415	.	.	.	.	.	0	.	0	.	0	GH76	0	0.045	1	1	0.29	0	0	72207.16	647	-6	5.9194	8	206	345	165	93	353	143	73	70	0.963768116	.	.	.	1	1	0	0	0	1	0	1	20.34	20.4	1
jgi|Uncre1|958|URET_01110	-1.5709547	-12.6818315	-6.7478315	.	.	.	.	.	0	.	0	.	0	.	0	0.011	0	1	0	0	1	95415.19	851	-8	5.5148	15	241	368	283	58	427	237	117	120	1.117241379	.	.	.	1	0	0	0	0	0	6	3	33.07	121	0.434782609
jgi|Uncre1|139|URET_00291	-1.5709894	-4.992263	-0.672263	.	.	.	.	.	0	.	0	.	0	.	0	0.28	0	0	0.05	0	0	42118.82	383	5	7.8908	12	123	201	123	31	224	85	46	39	0.835443038	.	.	.	0	0	0	0	0	0	0	0	0.08	1.37	0
jgi|Uncre1|5826|URET_05963	-1.5728015	-2.4330035	-0.5110035	.	.	.	reduced_virulence,unaffected_pathogenicity	PHI:4616,PHI:2255,PHI:3277,PHI:4903,PHI:9524,PHI:9519	0	.	0	.	0	.	0	0.513	0	0	0.37	0	0	43558.44	401	-3	5.9989	11	133	223	105	43	225	92	47	45	0.954022989	.	.	.	0	0	0	0	0	0	0	0	0	0.53	0
jgi|Uncre1|7477|URET_07611	-1.5728443	6.009125	2.655125	.	.	.	.	.	0	.	0	.	0	.	0.825	0.734	1	1	0.11	0	0	22948.37	206	8	9.3198	4	70	98	70	24	118	44	27	17	0.977777778	.	.	.	1	1	0	0	0	0	0	0	14.49	15.33	0
jgi|Uncre1|6769|URET_06903	-1.5791575	6.492276	2.406276	.	.	.	.	.	0	.	0	.	0	.	0.99	0.691	1	1	0.22	0	0	14164.26	130	12	11.1299	0	43	67	41	14	75	36	25	11	0.710526316	.	.	.	1	1	0	0	0	1	0	1	20.77	20.77	0.85
jgi|Uncre1|315|URET_00467	-1.5806789	2.835332	-0.410668	.	.	.	.	.	0	.	0	.	0	.	0.987	0.554	0	0	0.58	0	0	10831.51	100	9.5	10.4363	5	39	60	27	8	56	19	15	4	0.481481481	.	.	.	0	0	0	0	0	0	0	0	0	0	0
jgi|Uncre1|2003|URET_02155	-1.5811186	-3.4143875	-0.6243875	.	.	.	.	.	0	.	0	.	0	.	0.015	0.52	0	0	0.42	0	0	37821.54	355	4.5	7.3003	2	108	198	123	27	210	84	47	37	0.79787234	.	.	.	0	0	0	0	0	0	0	0	3.3	3.97	0
jgi|Uncre1|6784|URET_06918	-1.5825418	-7.6743155	-6.7343155	.	.	.	unaffected_pathogenicity,loss_of_pathogenicity,reduced_virulence	PHI:9016,PHI:562,PHI:2200,PHI:253,PHI:3374,PHI:6600,PHI:6117,PHI:8983,PHI:6115,PHI:8931,PHI:8991,PHI:9009,PHI:8361,PHI:8990,PHI:7059,PHI:8857,PHI:140,PHI:8453,PHI:3163,PHI:8973,PHI:9017,PHI:3592	0	.	0	.	0	.	0	0.01	0	1	0.02	0	1	115398.97	1054	2	6.7106	11	321	554	334	84	566	238	124	114	1.055813953	.	.	.	1	0	0	0	0	0	2	2	22.93	53.16	0.782608696
jgi|Uncre1|6017|URET_06151	-1.582672	5.553838	3.189838	.	.	.	.	.	0	.	0	.	0	.	0.78	0.614	1	1	0.36	0	0	9365.03	85	10	10.8338	1	29	44	26	9	52	18	14	4	0.869565217	.	.	.	0	1	0	0	0	0	0	0	2.42	2.42	0
jgi|Uncre1|4410|URET_04556	-1.5857965	-6.3867485	-0.5307485	.	.	.	.	.	0	.	0	.	0	.	0	0.024	0	0	0.05	0	0	53229.49	487	-0.5	6.4473	2	145	259	143	41	253	118	62	56	0.953271028	.	.	.	0	0	0	0	0	0	0	0	0.11	0.11	0
jgi|Uncre1|4131|URET_04277	-1.5861626	4.3822465	-0.6157535	.	.	.	.	.	0	.	0	.	0	.	0.949	0.884	0	0	0.01	0	0	18272.59	162	0.5	6.7235	1	45	84	42	17	81	40	21	19	1.212121212	.	.	.	0	0	0	0	0	0	0	0	0	0	0
jgi|Uncre1|1723|URET_01875	-1.5916783	3.576092	-0.323908	.	.	.	.	.	0	.	0	.	0	.	0.979	0.671	0	0	0.37	0	0	8005.25	76	4	9.4056	2	28	42	20	7	47	19	12	7	0.48	.	.	.	0	0	0	0	0	0	0	0	0	0	0
jgi|Uncre1|6682|URET_06816	-1.5922253	-6.4839375	-0.5799375	.	.	.	.	.	0	.	0	.	0	.	0	0.016	0	0	0.05	0	0	54916.4	505	-6	5.8369	11	164	279	150	53	288	122	62	60	0.739837398	.	.	.	0	0	0	0	0	0	0	0	0	0.25	0
jgi|Uncre1|2741|URET_02893	-1.5924962	-6.4484055	-0.5084055	.	.	.	.	.	0	.	0	.	0	.	0	0.01	0	0	0.12	0	0	58200.41	530	-7.5	5.2034	9	172	294	142	49	269	111	54	57	1.138613861	.	.	.	0	0	0	0	0	0	0	0	0	0.01	0
jgi|Uncre1|3734|URET_03880	-1.5927792	-1.450005	-0.510005	.	.	.	reduced_virulence,unaffected_pathogenicity,loss_of_pathogenicity	PHI:2734,PHI:3824,PHI:3823,PHI:9325	0	.	0	.	0	.	0	0.01	0	0	0.05	0	0	78053.9	709	-12.5	5.2073	10	231	381	199	78	386	183	89	94	0.835294118	.	.	.	0	0	0	0	0	0	0	0	0.04	0.06	0
jgi|Uncre1|3745|URET_03891	-1.5938021	-2.517944	3.422056	.	.	.	.	.	0	.	0	.	0	.	0	0.01	1	1	0.02	0	0	130192.23	1190	-55.5	4.6023	8	397	671	290	109	538	320	142	178	0.894273128	.	.	.	1	0	0	0	0	1	0	0	0	0	0
jgi|Uncre1|5142|URET_05279	-1.5943285	-5.0449615	-0.5269615	.	.	.	.	.	0	.	0	.	0	.	0.001	0.246	0	0	0.17	0	0	36495.82	327	-7.5	5.0011	1	94	178	90	36	159	86	41	45	1.203389831	.	.	.	0	0	0	0	0	0	0	0	0	0	0
jgi|Uncre1|5794|URET_05931	-1.5949305	-5.2986075	-0.5826075	.	.	.	.	.	0	.	0	.	0	.	0	0.214	0	0	0.04	0	0	42265.03	391	4.5	7.0444	3	133	206	122	38	212	94	53	41	0.688172043	.	.	.	0	0	0	0	0	0	0	0	0	0.02	0
jgi|Uncre1|5167|URET_05304	-1.5949305	-6.505077	-0.577077	.	.	.	.	.	0	.	0	.	0	.	0	0.012	0	0	0.22	0	0	60970.12	559	-2	6.1967	8	191	304	171	55	301	131	67	64	0.926829268	.	.	.	0	0	0	0	0	0	0	0	0	0.86	0
jgi|Uncre1|2371|URET_02523	-1.5949305	-5.8832725	-0.5432725	.	.	.	.	.	0	.	0	.	0	.	0	0.11	0	0	0.24	0	0	55896.41	515	-7	5.7028	9	185	286	144	57	275	119	60	59	0.841666667	.	.	.	0	0	0	0	0	0	0	0	0.01	0.23	0
jgi|Uncre1|2189|URET_02341	-1.5952647	-5.43237	-0.51837	.	.	.	.	.	0	.	0	.	0	.	0	0.181	0	0	0.11	0	0	41880.75	383	-1	6.3795	9	127	203	126	49	227	88	47	41	0.833333333	.	.	.	0	0	0	0	0	0	0	0	0.12	0.14	0
jgi|Uncre1|3287|URET_03433	-1.5964291	4.497799	-0.524201	.	.	.	.	.	0	.	0	.	0	.	0.972	0.865	0	0	0.66	0	0	9722.06	89	5.5	11.3766	1	31	51	20	8	47	20	13	7	0.863636364	.	.	.	0	0	0	0	0	0	0	0	0.04	0.04	0
jgi|Uncre1|6567|URET_06701	-1.5965735	-6.14695	-0.53095	.	.	.	.	.	0	.	0	.	0	.	0	0.064	0	0	0.18	0	0	38746.87	362	-9.5	4.8889	0	118	225	96	27	186	87	41	46	0.508928571	.	.	.	0	0	0	0	0	0	0	0	0	0	0
jgi|Uncre1|5083|URET_05220	-1.5968235	-6.4473015	-0.5073015	.	.	.	.	.	0	.	0	.	0	.	0	0.01	0	0	0.16	0	0	91103.29	828	-8	5.9209	13	256	444	229	97	456	188	96	92	0.920903955	.	.	.	0	0	0	0	0	0	0	0	0	0.11	0
jgi|Uncre1|2293|URET_02445	-1.5987688	-6.0558075	-0.5538075	.	.	.	.	.	0	.	0	.	0	.	0.011	0.072	0	0	0.09	0	0	32689.65	302	-9.5	4.9199	7	102	178	86	28	159	76	36	40	0.652777778	.	.	.	0	0	0	0	0	0	0	0	0	0	0
jgi|Uncre1|5057|URET_05194	-1.5989563	-6.432158	-0.510158	.	.	.	.	.	0	.	0	.	0	.	0	0.013	0	0	0.24	0	0	45956.96	440	-9.5	4.7815	1	170	268	140	32	253	89	41	48	0.628099174	.	.	.	0	0	0	0	0	0	0	0	0	0.04	0
jgi|Uncre1|6241|URET_06375	-1.5989563	-1.3496555	-0.4696555	.	.	.	reduced_virulence	PHI:6538,PHI:144	0	.	1	PF01476	1	CBM50,GH18	0	0.02	0	0	0.45	0	0	51675.79	472	-9.5	4.9954	5	154	269	133	63	270	92	44	48	0.9	.	.	.	0	0	0	0	0	0	0	0	0	0.08	0
jgi|Uncre1|1288|URET_01440	-1.5994321	1.462498	-0.535502	.	.	.	.	.	0	.	0	.	0	.	0.826	0.507	0	0	0.32	0	0	27453.26	257	4.5	7.2597	5	91	145	76	27	145	68	39	29	0.628571429	.	.	.	0	0	0	0	0	0	0	0	0.03	1.8	0
jgi|Uncre1|1364|URET_01516	-1.6003493	-3.2680345	2.6719655	.	.	.	.	.	0	.	0	.	0	.	0	0.01	1	1	0.11	0	0	39959.17	362	-21	4.4226	5	103	203	101	30	187	100	42	58	0.517647059	.	.	.	0	0	0	0	0	1	0	0	0.04	0.05	0
jgi|Uncre1|7798|URET_07932	-1.6022593	-5.162458	-0.516458	.	.	.	reduced_virulence	PHI:8574	0	.	0	.	0	.	0	0.059	0	0	0.04	0	0	59581.93	539	-13	5.0337	3	160	284	139	64	285	140	67	73	1.066666667	.	.	.	0	0	0	0	0	0	0	0	0	0.06	0
jgi|Uncre1|3518|URET_03664	-1.6029884	2.915787	-0.804213	.	.	.	.	.	0	.	0	.	0	.	0.946	0.674	0	0	0.38	0	0	19997.07	184	4	8.4595	2	63	97	61	18	118	38	22	16	0.517857143	.	.	.	0	0	0	0	0	0	0	0	0	0.3	0
jgi|Uncre1|5920|URET_06057	-1.6037982	-3.7311565	2.2028435	.	.	.	unaffected_pathogenicity,loss_of_pathogenicity,reduced_virulence,lethal	PHI:1225,PHI:2810,PHI:9481,PHI:313,PHI:1266,PHI:1244,PHI:7724,PHI:1178,PHI:2272,PHI:3377,PHI:1179,PHI:2346,PHI:4626,PHI:1083,PHI:4941,PHI:1240,PHI:4942,PHI:1004,PHI:4028,PHI:3088	0	.	0	.	0	.	0	0.011	1	1	0.01	1	0	128203.96	1150	-2	6.4169	13	326	612	320	117	600	313	164	149	0.858870968	1	1	0	1	0	1	1	1	1	1	0	9.11	15.55	0
jgi|Uncre1|1695|URET_01847	-1.6044459	-5.4558915	-0.5178915	.	.	.	.	.	0	.	0	.	0	.	0	0.177	0	0	0.11	0	0	56969.52	527	7	7.9324	7	185	291	162	55	305	120	66	54	0.753521127	.	.	.	0	0	0	0	0	0	0	0	0.02	0.46	0
jgi|Uncre1|6349|URET_06483	-1.6044459	-10.4765375	-0.5365375	.	.	.	reduced_virulence,lethal	PHI:2517,PHI:9321	0	.	0	.	0	.	0	0.01	0	0	0.09	0	0	77360.27	723	0.5	6.556	8	246	398	237	63	422	175	92	83	0.718085106	.	.	.	0	0	0	0	0	0	0	0	0	0.17	0
jgi|Uncre1|1564|URET_01716	-1.6044459	-5.2603305	-0.5123305	.	.	.	reduced_virulence,unaffected_pathogenicity	PHI:8720,PHI:8695,PHI:4071,PHI:9306,PHI:2474,PHI:8579	0	.	0	.	0	.	0	0.042	0	0	0.38	0	0	58550.85	551	5	7.1673	4	186	307	183	43	311	126	69	57	0.842105263	.	.	.	0	0	0	0	0	0	0	0	0	0.14	0
jgi|Uncre1|5347|URET_05484	-1.6044459	-6.0361585	-1.0021585	.	.	.	.	.	0	.	0	.	0	.	0	0.161	0	0	0.2	0	0	53568.57	500	1.5	6.9355	7	164	276	154	39	289	120	62	58	0.952	.	.	.	0	0	0	0	0	0	0	0	0.06	0.14	0
jgi|Uncre1|6027|URET_06161	-1.6045564	-5.231074	-0.485074	.	.	.	.	.	0	.	0	.	0	.	0	0.209	0	0	0.11	0	0	45119.05	413	-5	5.8677	10	128	225	118	51	242	106	54	52	0.851851852	.	.	.	0	0	0	0	0	0	0	0	0	0.38	0
jgi|Uncre1|1233|URET_01385	-1.6045564	-6.4504135	-0.5164135	.	.	.	.	.	0	.	0	.	0	.	0	0.011	0	0	0	0	0	59714.04	537	-2.5	6.201	11	153	283	157	59	307	140	72	68	0.829457364	.	.	.	0	0	0	0	0	0	0	0	0	0.02	0
jgi|Uncre1|5610|URET_05747	-1.6046162	4.738209	-0.511791	.	.	.	.	.	0	.	0	.	0	.	1	0.875	0	0	0.71	0	0	9627.6	89	0	6.2438	0	29	57	26	8	47	18	9	9	1.15	.	.	.	0	0	0	0	0	0	0	0	0.01	0.07	0
jgi|Uncre1|3802|URET_03948	-1.6048143	-5.4553315	-0.5153315	.	.	.	reduced_virulence	PHI:8580,PHI:9320	0	.	0	.	0	.	0	0.01	0	0	0.04	0	0	134289.22	1235	-12	5.7747	19	406	659	368	119	684	288	145	143	0.824137931	.	.	.	0	0	0	0	0	0	0	0	0	0.88	0
jgi|Uncre1|1789|URET_01941	-1.6057318	-2.192905	3.753095	.	.	.	.	.	0	.	0	.	0	GT4	0	0.009	1	1	0.01	0	0	64814.24	577	18	9.3012	8	176	289	177	74	322	147	86	61	1.024793388	1	0	0	1	1	0	1	0	1	0	1	22.1	60.87	0.695652174
jgi|Uncre1|1486|URET_01638	-1.6079402	-5.5916345	-0.6776345	.	.	.	.	.	0	.	0	.	0	.	0.003	0.178	0	0	0.15	0	0	37369.63	342	7.5	8.1217	8	109	182	90	32	188	76	44	32	0.694117647	.	.	.	0	0	0	0	0	0	0	0	0.01	0.04	0
jgi|Uncre1|2802|URET_02954	-1.6079402	-0.8952605	-0.6652605	.	.	.	reduced_virulence,unaffected_pathogenicity	PHI:7009,PHI:7010,PHI:7012	0	.	0	.	0	.	0.455	0.34	0	0	0.02	0	0	27219.78	247	-4	5.1618	3	73	137	76	22	132	66	32	34	0.9375	.	.	.	0	0	0	0	0	0	0	0	0	0.01	0
jgi|Uncre1|5470|URET_05607	-1.6107285	-6.3802275	-1.0042275	.	.	.	unaffected_pathogenicity	PHI:4672	0	.	0	.	0	.	0	0.104	0	0	0.43	0	0	36230.82	331	17	10.0155	4	125	175	106	36	189	58	39	19	0.973333333	.	.	.	0	0	0	0	0	0	0	0	6.86	74.8	0
jgi|Uncre1|6181|URET_06315	-1.6107714	-10.78582	-6.74182	.	.	.	.	.	0	.	0	.	0	.	0.001	0.325	0	1	0.22	0	1	38171.12	360	7	7.3145	0	132	198	113	39	201	78	47	31	0.642105263	.	.	.	1	0	0	0	0	0	5	4	0.84	95.46	0
jgi|Uncre1|2525|URET_02677	-1.6118321	-6.4503485	-0.5283485	.	.	.	unaffected_pathogenicity,loss_of_pathogenicity,increased_virulence_(hypervirulence),reduced_virulence,lethal	PHI:7511,PHI:2837,PHI:2835,PHI:784,PHI:5272,PHI:2269,PHI:685,PHI:5271,PHI:2022,PHI:2034,PHI:8927,PHI:4077,PHI:59,PHI:6957,PHI:7696,PHI:2312,PHI:8929,PHI:7485,PHI:6956,PHI:2802,PHI:9460,PHI:2844,PHI:5440	0	.	0	.	0	.	0	0.013	0	0	0.46	0	0	97400.19	904	10	8.5501	4	288	509	285	90	527	202	109	93	0.974358974	.	.	.	0	0	0	0	0	0	0	0	1.33	2.08	0
jgi|Uncre1|1470|URET_01622	-1.6118321	-6.398615	-0.524615	.	.	.	.	.	0	.	0	.	0	.	0	0.021	0	0	0.03	0	0	47417.55	436	-9	5.1958	3	140	248	146	41	242	113	55	58	0.69	.	.	.	0	0	0	0	0	0	0	0	0	0	0
jgi|Uncre1|1802|URET_01954	-1.6118321	-0.8126	-0.5386	.	.	.	reduced_virulence,increased_virulence_(hypervirulence)	PHI:6795,PHI:2490	0	.	0	.	0	.	0	0.121	0	0	0.49	0	0	49176.87	451	7.5	7.29	4	136	262	92	63	258	83	50	33	0.691176471	.	.	.	0	0	0	0	0	0	0	0	0	0.01	0
jgi|Uncre1|5721|URET_05858	-1.6121114	-5.99675	-0.51875	.	.	.	.	.	0	.	0	.	0	.	0	0.087	0	0	0.68	0	0	29776.8	301	20	11.0605	3	127	227	66	13	189	44	32	12	0.328467153	.	.	.	0	0	0	0	0	0	0	0	0	0.01	0
jgi|Uncre1|5991|URET_06125	-1.6123911	-4.8817115	-0.5377115	.	.	.	.	.	0	.	0	.	0	.	0.064	0.212	0	0	0.1	0	0	29775.38	269	-3	5.646	2	91	144	77	30	141	64	32	32	0.655172414	.	.	.	0	0	0	0	0	0	0	0	0	0.01	0
jgi|Uncre1|3139|URET_03285	-1.6134894	-7.9321105	-5.9821105	.	.	.	.	.	0	.	0	.	0	.	0.304	0.371	0	1	0.23	0	1	27908.7	253	11.5	9.442	7	77	133	93	29	161	44	29	15	0.8125	.	.	.	1	1	0	0	0	0	2	2	34.1	54.03	0.97826087
jgi|Uncre1|5814|URET_05951	-1.6138351	-6.444993	-0.504993	.	.	.	.	.	0	.	0	.	0	.	0	0.01	0	0	0.02	0	0	90935.86	818	-24.5	4.8303	14	241	424	247	90	456	217	101	116	0.779005525	.	.	.	0	0	0	0	0	0	0	0	0.03	0.36	0
jgi|Uncre1|5861|URET_05998	-1.6138351	-1.440213	-0.500213	.	.	.	reduced_virulence,unaffected_pathogenicity,increased_virulence_(hypervirulence)	PHI:3387,PHI:2425,PHI:726,PHI:718,PHI:725,PHI:3299,PHI:55,PHI:9265,PHI:255,PHI:8597,PHI:3324,PHI:730,PHI:5276,PHI:714,PHI:724,PHI:729,PHI:2290,PHI:7916,PHI:6936,PHI:727,PHI:4505,PHI:723,PHI:4196,PHI:728,PHI:7243,PHI:9106	0	.	0	.	0	.	0	0.01	0	0	0.11	0	0	177662.62	1611	-9	6.1852	26	511	836	467	184	877	366	190	176	1.06547619	.	.	.	0	0	0	0	0	0	0	0	0.06	0.09	0
jgi|Uncre1|1194|URET_01346	-1.6138351	-5.450864	-0.504864	.	.	.	reduced_virulence	PHI:2259,PHI:3657,PHI:2049,PHI:1007,PHI:8561,PHI:9092,PHI:2261,PHI:9072,PHI:9043,PHI:416,PHI:3019,PHI:1008,PHI:2923,PHI:4232,PHI:1009,PHI:4217,PHI:3419	0	.	0	.	0	.	0	0.009	0	0	0.03	0	0	213539.97	1936	-31	5.2563	30	575	999	634	173	1062	469	229	240	0.922680412	.	.	.	0	0	0	0	0	0	0	0	0	0.04	0
jgi|Uncre1|3274|URET_03420	-1.6139498	-4.257815	-0.501815	.	.	.	.	.	0	.	0	.	0	.	0	0.374	0	0	0.25	0	0	44637.4	417	3.5	7.1965	4	124	224	144	34	236	114	61	53	1.151515152	.	.	.	0	0	0	0	0	0	0	0	0	0.01	0
jgi|Uncre1|2876|URET_03022	-1.61683	-3.729253	-0.543253	.	.	.	.	.	0	.	0	.	0	.	0.315	0.154	0	0	0.03	0	0	22094.92	207	-4	4.9735	0	71	117	63	9	103	55	26	29	0.8	.	.	.	0	0	0	0	0	0	0	0	0.1	0.11	0
jgi|Uncre1|6767|URET_06901	-1.6176234	-10.9347675	-4.9947675	.	.	.	.	.	0	.	0	.	0	.	0	0.01	0	1	0.11	0	1	53854.35	492	-16.5	4.5651	6	141	277	138	21	237	113	49	64	0.558558559	1	0	0	1	1	1	1	0	0	2	2	20.55	41.3	0.695652174
jgi|Uncre1|7200|URET_07334	-1.617781	-6.239496	-0.509496	.	.	.	.	.	0	.	0	.	0	.	0	0.045	0	0	0.09	0	0	66871.17	579	-36	4.3601	5	128	265	148	74	297	167	68	99	1.340206186	.	.	.	0	0	0	0	0	0	0	0	0	0	0
jgi|Uncre1|5346|URET_05483	-1.6181494	-6.358951	-0.508951	.	.	.	.	.	0	.	0	.	0	.	0	0.025	0	0	0	0	0	106732.91	944	-48	4.5446	7	248	465	247	93	458	291	127	164	1.016393443	.	.	.	0	0	0	0	0	0	0	0	0	0.08	0
jgi|Uncre1|5948|URET_06085	-1.6199112	3.0984435	-0.0695565	.	.	.	.	.	0	.	0	.	0	.	0.933	0.595	0	0	0.37	0	0	8553.59	77	-1.5	5.4706	1	17	45	20	9	41	16	8	8	1	.	.	.	0	0	0	0	0	0	0	0	0.02	0.02	0
jgi|Uncre1|4599|URET_07947	-1.6199112	3.0984435	-0.0695565	.	.	.	.	.	0	.	0	.	0	.	0.933	0.595	0	0	0.37	0	0	8553.59	77	-1.5	5.4706	1	17	45	20	9	41	16	8	8	1	.	.	.	0	0	0	0	0	0	0	0	0.02	0.02	0
jgi|Uncre1|5938|URET_06075	-1.6199112	3.0984435	-0.0695565	.	.	.	.	.	0	.	0	.	0	.	0.933	0.595	0	0	0.37	0	0	8553.59	77	-1.5	5.4706	1	17	45	20	9	41	16	8	8	1	.	.	.	0	0	0	0	0	0	0	0	0.02	0.02	0
jgi|Uncre1|5940|URET_06077	-1.6199112	3.0984435	-0.0695565	.	.	.	.	.	0	.	0	.	0	.	0.933	0.595	0	0	0.37	0	0	8553.59	77	-1.5	5.4706	1	17	45	20	9	41	16	8	8	1	.	.	.	0	0	0	0	0	0	0	0	0.02	0.02	0
jgi|Uncre1|5957|URET_06094	-1.6199112	3.0984435	-0.0695565	.	.	.	.	.	0	.	0	.	0	.	0.933	0.595	0	0	0.37	0	0	8553.59	77	-1.5	5.4706	1	17	45	20	9	41	16	8	8	1	.	.	.	0	0	0	0	0	0	0	0	0.02	0.02	0
jgi|Uncre1|5951|URET_06088	-1.6199112	3.0984435	-0.0695565	.	.	.	.	.	0	.	0	.	0	.	0.933	0.595	0	0	0.37	0	0	8553.59	77	-1.5	5.4706	1	17	45	20	9	41	16	8	8	1	.	.	.	0	0	0	0	0	0	0	0	0.02	0.02	0
jgi|Uncre1|5954|URET_06091	-1.6199112	3.0984435	-0.0695565	.	.	.	.	.	0	.	0	.	0	.	0.933	0.595	0	0	0.37	0	0	8553.59	77	-1.5	5.4706	1	17	45	20	9	41	16	8	8	1	.	.	.	0	0	0	0	0	0	0	0	0.02	0.02	0
jgi|Uncre1|5959|URET_07948	-1.6199112	3.0984435	-0.0695565	.	.	.	.	.	0	.	0	.	0	.	0.933	0.595	0	0	0.37	0	0	8553.59	77	-1.5	5.4706	1	17	45	20	9	41	16	8	8	1	.	.	.	0	0	0	0	0	0	0	0	0.02	0.02	0
jgi|Uncre1|5960|URET_07949	-1.6199112	3.0984435	-0.0695565	.	.	.	.	.	0	.	0	.	0	.	0.933	0.595	0	0	0.37	0	0	8553.59	77	-1.5	5.4706	1	17	45	20	9	41	16	8	8	1	.	.	.	0	0	0	0	0	0	0	0	0.02	0.02	0
jgi|Uncre1|6172|URET_06306	-1.6209855	-2.45678	3.47722	.	.	.	.	.	0	.	0	.	0	.	0	0.011	1	1	0.03	0	0	88533.9	803	-7.5	5.8539	10	256	424	234	82	430	218	110	108	0.788359788	1	0	0	1	1	0	1	1	1	0	0	10.13	10.2	0
jgi|Uncre1|6051|URET_06185	-1.6216778	-5.350319	-0.502319	.	.	.	.	.	0	.	0	.	0	.	0.001	0.191	0	0	0.01	0	0	34735.55	309	-4.5	5.7567	2	70	144	89	35	166	81	41	40	1.046875	.	.	.	0	0	0	0	0	0	0	0	0	0.02	0
jgi|Uncre1|1146|URET_01298	-1.6216778	-4.3047205	-0.5047205	.	.	.	reduced_virulence	PHI:3944,PHI:2632,PHI:200,PHI:4922	0	.	0	.	0	.	0.007	0.193	0	0	0.03	0	0	33102.35	295	-7.5	4.8667	2	90	143	89	35	162	77	36	41	1.032258065	.	.	.	0	0	0	0	0	0	0	0	0.04	0.06	0
jgi|Uncre1|2805|URET_02957	-1.6216778	-2.2339215	-0.5059215	.	.	.	.	.	0	.	0	.	0	.	0.174	0.538	0	0	0.01	0	0	28967.4	259	3	7.4282	2	73	123	79	30	148	62	34	28	1.053571429	.	.	.	0	0	0	0	0	0	0	0	0	0.05	0
jgi|Uncre1|6481|URET_06615	-1.623062	0.946993	-0.511007	.	.	.	.	.	0	.	0	.	0	.	0.885	0.358	0	0	0.49	0	0	12725.36	117	7.5	10.5816	3	47	68	30	11	60	27	18	9	0.482758621	.	.	.	0	0	0	0	0	0	0	0	0.01	0.01	0
jgi|Uncre1|4562|URET_04708	-1.6242306	4.321754	-0.400246	.	.	.	.	.	0	.	0	.	0	.	0.978	0.809	0	0	0.4	0	0	15340.31	139	11.5	9.5986	5	45	81	35	19	71	34	25	9	1	.	.	.	0	0	0	0	0	0	0	0	0	0	0
jgi|Uncre1|4759|URET_04896	-1.6251566	3.845809	-0.612191	.	.	.	.	.	0	.	0	.	0	.	0.875	0.868	0	0	0.29	0	0	21268.05	192	3.5	7.476	2	64	101	51	23	100	47	27	20	0.95	.	.	.	0	0	0	0	0	0	0	0	0.08	0.25	0
jgi|Uncre1|3859|URET_04005	-1.6260011	-3.2666855	-0.6506855	.	.	.	.	.	0	.	0	.	0	.	0.089	0.475	0	0	0.05	0	0	32554.99	295	0.5	6.6399	4	91	161	96	30	162	71	37	34	0.910447761	.	.	.	0	0	0	0	0	0	0	0	1.71	14.49	0
jgi|Uncre1|7764|URET_07898	-1.6272119	-1.010999	-0.530999	.	.	.	.	.	0	.	0	.	0	.	0.507	0.413	0	0	0.1	0	0	21450.49	194	-4	5.05	4	56	105	58	14	103	46	22	24	0.810810811	.	.	.	0	0	0	0	0	0	0	0	0.02	0.03	0
jgi|Uncre1|6940|URET_07074	-1.629004	-2.2408305	-0.6208305	.	.	.	.	.	0	.	0	.	0	.	0.169	0.561	0	0	0.29	0	0	15883.07	145	-1.5	5.6506	1	53	78	40	14	75	32	16	16	0.903225806	.	.	.	0	0	0	0	0	0	0	0	3.74	3.76	0
jgi|Uncre1|3418|URET_03564	-1.6293098	1.943194	-0.504806	.	.	.	.	.	0	.	0	.	0	.	0.853	0.555	0	0	0.07	0	0	16522.38	146	17	11.1398	0	38	64	48	13	75	47	33	14	1.193548387	.	.	.	0	0	0	0	0	0	0	0	0.04	0.19	0
jgi|Uncre1|7383|URET_07517	-1.6293098	-1.97203	-0.50203	.	.	.	unaffected_pathogenicity	PHI:7699	0	.	0	.	0	.	0.212	0.543	0	0	0.14	0	0	28552.33	252	3	7.1855	1	68	117	67	33	134	75	41	34	1.181818182	.	.	.	0	0	0	0	0	0	0	0	0.02	0.02	0
jgi|Uncre1|4281|URET_04427	-1.6293098	-5.220275	-0.508275	.	.	.	reduced_virulence	PHI:7223	0	.	0	.	0	.	0	0.048	0	0	0	0	0	46170.16	404	-15	4.7613	1	103	188	107	36	183	142	65	77	1.082191781	.	.	.	0	0	0	0	0	0	0	0	0	0	0
jgi|Uncre1|2534|URET_02686	-1.6303651	-6.1220515	-0.5120515	.	.	.	.	.	0	.	0	.	0	.	0	0.065	0	0	0.15	0	0	57789.36	539	-12.5	5.0874	7	189	328	140	33	258	133	64	69	0.514925373	.	.	.	0	0	0	0	0	0	0	0	0	0	0
jgi|Uncre1|6354|URET_06488	-1.6303651	-5.9845475	-0.5245475	.	.	.	.	.	0	.	0	.	0	.	0	0.09	0	0	0.16	0	0	153517.7	1439	7	6.9032	1	532	846	325	112	708	295	159	136	0.507177033	.	.	.	0	0	0	0	0	0	0	0	0	0	0
jgi|Uncre1|5879|URET_06016	-1.6303651	-6.383548	-0.527548	.	.	.	.	.	0	.	0	.	0	.	0	0.024	0	0	0.27	0	0	75225.51	694	-4.5	6.1538	11	228	393	190	68	364	180	93	87	0.93452381	.	.	.	0	0	0	0	0	0	0	0	0	0	0
jgi|Uncre1|744|URET_00896	-1.6303651	-5.46087	-0.52687	.	.	.	reduced_virulence	PHI:815	0	.	0	.	0	.	0	0.011	0	0	0.02	0	0	94350.24	866	-9.5	5.5284	4	294	493	219	56	403	226	112	114	0.670050761	.	.	.	0	0	0	0	0	0	0	0	0	0	0
jgi|Uncre1|3408|URET_03554	-1.6303651	-6.2317525	-0.5257525	.	.	.	.	.	0	.	0	.	0	.	0	0.049	0	0	0.12	0	0	182860.6	1704	-13.5	5.954	4	582	1025	408	152	862	377	192	185	0.61358811	.	.	.	0	0	0	0	0	0	0	0	0	0	0
jgi|Uncre1|1580|URET_01732	-1.6303651	-6.1693505	-0.5353505	.	.	.	.	.	0	.	0	.	0	.	0	0.061	0	0	0.15	0	0	111662.62	1024	30	9.6657	8	350	598	267	87	501	229	137	92	0.669421488	.	.	.	0	0	0	0	0	0	0	0	0	0.01	0
jgi|Uncre1|6543|URET_06677	-1.6303651	-6.4723595	-0.5383595	.	.	.	.	.	0	.	0	.	0	.	0	0.011	0	0	0.06	0	0	49114.74	453	-15	4.941	2	162	264	109	37	208	124	59	65	0.510204082	.	.	.	0	0	0	0	0	0	0	0	0	0	0
jgi|Uncre1|4916|URET_05053	-1.6303651	-6.3537615	-0.5337615	.	.	.	.	.	0	.	0	.	0	.	0	0.03	0	0	0.09	0	0	44643.4	408	-21.5	4.4626	5	136	241	110	36	190	105	45	60	0.916666667	.	.	.	0	0	0	0	0	0	0	0	0	0.01	0
jgi|Uncre1|1746|URET_01898	-1.6303651	-6.204052	-0.516052	.	.	.	.	.	0	.	0	.	0	.	0	0.052	0	0	0.09	0	0	55701.44	517	-6	5.6659	1	171	309	141	43	256	134	67	67	0.64137931	.	.	.	0	0	0	0	0	0	0	0	0	0	0
jgi|Uncre1|2906|URET_03052	-1.6303651	-5.7398075	-0.5258075	.	.	.	.	.	0	.	0	.	0	.	0	0.131	0	0	0.21	0	0	42292.56	391	6.5	9.097	0	138	220	104	36	198	85	48	37	0.72	.	.	.	0	0	0	0	0	0	0	0	0.02	2.24	0
jgi|Uncre1|5178|URET_05315	-1.6303651	-6.464679	-0.530679	.	.	.	.	.	0	.	0	.	0	.	0	0.011	0	0	0.02	0	0	112127.28	1033	-38.5	4.7925	4	355	593	217	95	476	296	137	159	0.624031008	.	.	.	0	0	0	0	0	0	0	0	0	0	0
jgi|Uncre1|6608|URET_06742	-1.6303651	-6.2508605	-0.5328605	.	.	.	.	.	0	.	0	.	0	.	0	0.047	0	0	0.12	0	0	116638.63	1078	16	8.2798	11	381	631	270	90	535	243	135	108	0.746987952	.	.	.	0	0	0	0	0	0	0	0	0	0.01	0
jgi|Uncre1|3338|URET_03484	-1.6307702	-0.802939	-0.462939	.	.	.	loss_of_pathogenicity	PHI:311	0	.	0	.	0	.	0	0.11	0	0	0.67	0	0	38618.33	362	1.5	6.753	7	148	227	103	41	205	70	38	32	0.574468085	.	.	.	0	0	0	0	0	0	0	0	0	0.02	0
jgi|Uncre1|4159|URET_04305	-1.6312197	-0.3104265	2.8335735	.	.	.	.	.	0	.	0	.	0	.	0.107	0.369	1	1	0.02	0	0	31152.54	274	2	7.2685	4	73	135	76	26	143	80	42	38	0.980769231	.	.	.	0	1	0	0	0	0	0	0	0	0	0
jgi|Uncre1|1140|URET_01292	-1.6316403	-6.0308595	-0.5948595	.	.	.	.	.	0	.	0	.	0	.	0.002	0.092	0	0	0.44	0	0	15074.91	142	9	11.1157	2	66	85	33	12	68	25	18	7	0.735294118	.	.	.	0	0	0	0	0	0	0	0	0	0.01	0
jgi|Uncre1|3737|URET_03883	-1.6332064	-0.451966	-0.505966	.	.	.	.	.	0	.	0	.	0	.	0.515	0.494	0	0	0.05	0	0	23997.32	212	-1.5	5.797	1	56	93	64	21	114	60	30	30	1.243902439	.	.	.	0	0	0	0	0	0	0	0	0	0	0
jgi|Uncre1|481|URET_00633	-1.6332064	-6.1230265	-0.5070265	.	.	.	unaffected_pathogenicity	PHI:1270,PHI:1269,PHI:1271	0	.	0	.	0	.	0	0.064	0	0	0.02	0	0	40619.66	349	-7.5	5.0419	1	75	145	91	43	192	111	53	58	1.223880597	.	.	.	0	0	0	0	0	0	0	0	0	0.07	0
jgi|Uncre1|5153|URET_05290	-1.6335733	9.4574505	-0.5045495	.	.	.	unaffected_pathogenicity,increased_virulence_(hypervirulence)	PHI:673,PHI:674	0	.	0	.	0	.	0.98	0.847	0	0	0.05	0	0	24357.23	221	3.5	7.3904	5	62	110	80	19	124	57	32	25	0.977777778	.	.	.	0	0	0	0	0	0	0	0	0	0.36	0
jgi|Uncre1|6512|URET_06646	-1.6336517	6.6375835	2.6555835	.	.	.	reduced_virulence,unaffected_pathogenicity	PHI:7011,PHI:7009,PHI:7010,PHI:7012	0	.	0	.	0	.	0.95	0.547	1	1	0.1	0	0	21273.82	192	-1.5	5.703	1	50	90	71	20	117	42	21	21	1.2	.	.	.	1	0	0	0	0	0	0	0	0.13	0.27	0
jgi|Uncre1|767|URET_00919	-1.6341448	3.2715565	-0.6944435	.	.	.	.	.	0	.	0	.	0	.	0.961	0.7	0	0	0.19	0	0	21021.81	193	7	10.0289	1	56	110	55	15	112	43	25	18	0.639344262	.	.	.	0	0	0	0	0	0	0	0	0.03	0.03	0
jgi|Uncre1|1531|URET_01683	-1.6349527	-6.5418435	-0.5958435	.	.	.	.	.	0	.	0	.	0	.	0	0.009	0	0	0.27	0	0	80532.22	743	14.5	8.1405	14	266	429	217	82	422	168	96	72	0.696335079	.	.	.	0	0	0	0	0	0	0	0	0	0.02	0
jgi|Uncre1|5666|URET_05803	-1.6351165	0.6075035	-0.5144965	.	.	.	.	.	0	.	0	.	0	.	0.674	0.513	0	0	0	0	0	28037.32	252	2.5	7.1065	3	67	121	85	26	142	66	36	30	1.037037037	.	.	.	0	0	0	0	0	0	0	0	0	0	0
jgi|Uncre1|243|URET_00395	-1.6356895	-1.3342505	-0.5022505	.	.	.	reduced_virulence,increased_virulence_(hypervirulence)	PHI:2315,PHI:7564,PHI:3881,PHI:6881,PHI:482,PHI:7193	0	.	0	.	0	.	0	0.028	0	0	0.15	0	0	31786.5	284	-22	4.1447	2	72	151	71	34	154	73	27	46	0.984615385	.	.	.	0	0	0	0	0	0	0	0	0	0	0
jgi|Uncre1|1259|URET_01411	-1.6369777	-4.6631125	-0.5031125	.	.	.	reduced_virulence,unaffected_pathogenicity	PHI:4966,PHI:8507,PHI:7964,PHI:2960	0	.	0	.	0	.	0	0.14	0	0	0.28	0	0	46997.87	427	-3	6.1934	8	139	230	116	43	219	119	62	57	0.880434783	.	.	.	0	0	0	0	0	0	0	0	0	0.01	0
jgi|Uncre1|2449|URET_02601	-1.636986	-6.5761025	-0.8641025	.	.	.	.	.	0	.	0	.	0	.	0	0.048	0	0	0.21	0	0	38089.98	343	2	7.2905	3	101	193	77	35	191	74	39	35	0.546391753	.	.	.	0	0	0	0	0	0	0	0	0	0	0
jgi|Uncre1|617|URET_00769	-1.6381196	-3.649396	-0.607396	.	.	.	.	.	0	.	0	.	0	.	0.203	0.29	0	0	0.02	0	0	28774.39	262	-5.5	5.0824	7	85	145	69	21	133	73	35	38	0.807017544	.	.	.	0	0	0	0	0	0	0	0	0.21	0.35	0
jgi|Uncre1|3704|URET_03850	-1.6384342	-1.442864	-0.560864	.	.	.	.	.	0	.	0	.	0	.	0.344	0.509	0	0	0.09	0	0	27957.62	258	-2	6.1617	4	88	140	71	26	143	59	31	28	0.569230769	.	.	.	0	0	0	0	0	0	0	0	0	0	0
jgi|Uncre1|160|URET_00312	-1.6398886	-4.790456	0.717544	.	.	.	.	.	0	.	0	.	0	.	0	0.082	1	1	0.11	1	0	41180.49	379	-11	4.8672	4	126	202	114	37	207	92	43	49	0.727272727	.	.	.	1	1	0	0	0	0	1	1	19.72	19.74	0.565217391
jgi|Uncre1|5009|URET_05146	-1.640257	2.901336	0.339336	.	.	.	.	.	0	.	0	.	0	.	0.972	0.455	1	1	0.05	1	0	21636.64	206	-4.5	4.9312	3	77	112	69	11	116	49	23	26	0.574074074	.	.	.	0	1	0	0	0	0	1	1	22.37	22.39	0.85
jgi|Uncre1|6994|URET_07128	-1.6432402	-7.4847675	-2.7927675	.	.	.	.	.	0	.	0	.	0	.	0	0.218	0	0	0.22	1	0	41173.94	374	4	6.8367	8	132	213	92	53	188	82	48	34	0.873417722	.	.	.	0	0	0	0	0	0	1	0	0	3.37	0
jgi|Uncre1|4428|URET_04574	-1.6483012	-3.954272	1.973728	.	.	.	.	.	0	.	0	.	0	.	0	0.012	1	1	0.19	1	0	72885.36	670	21.5	9.1115	11	248	393	145	59	315	153	92	61	0.753424658	1	0	0	1	0	1	1	0	1	1	1	0.09	22.73	0
jgi|Uncre1|6848|URET_06982	-1.6501558	-6.431355	-0.497355	.	.	.	.	.	0	.	0	.	0	.	0	0.011	0	0	0.02	0	0	52838.84	477	-13.5	4.9451	5	135	248	141	56	265	131	62	69	1	.	.	.	0	0	0	0	0	0	0	0	0	0	0
jgi|Uncre1|5036|URET_05173	-1.6501558	-3.7340065	-0.5000065	.	.	.	.	.	0	.	0	.	0	.	0	0.461	0	0	0.2	0	0	41131.18	371	-1.5	6.2851	5	115	192	94	50	208	96	50	46	0.957894737	.	.	.	0	0	0	0	0	0	0	0	0	0	0
jgi|Uncre1|758|URET_00910	-1.6501558	-6.4286295	-0.4946295	.	.	.	.	.	0	.	0	.	0	.	0	0.011	0	0	0	0	0	53659.05	481	-13.5	4.815	8	126	251	150	52	272	129	60	69	1.098039216	.	.	.	0	0	0	0	0	0	0	0	0	0	0
jgi|Uncre1|3300|URET_03446	-1.6501558	-5.565892	-0.507892	.	.	.	.	.	0	.	0	.	0	CE10	0.016	0.141	0	0	0	0	0	31054.16	280	-10	4.8235	4	77	144	89	32	155	75	35	40	0.933333333	.	.	.	0	0	0	0	0	0	0	0	0	0.29	0
jgi|Uncre1|6762|URET_06896	-1.6501558	-5.445337	-0.499337	.	.	.	reduced_virulence,unaffected_pathogenicity	PHI:1560,PHI:7938,PHI:9314,PHI:1559,PHI:8570,PHI:443	0	.	0	.	0	.	0	0.009	0	0	0.01	0	0	71320.76	653	6.5	6.9696	6	207	339	210	70	365	159	89	70	0.614906832	.	.	.	0	0	0	0	0	0	0	0	0	0.05	0
jgi|Uncre1|1361|URET_01513	-1.6504526	-3.78177	-0.51777	.	.	.	.	.	0	.	0	.	0	.	0.386	0.07	0	0	0.21	0	0	19818.31	183	-16	3.9835	1	65	96	67	12	100	43	14	29	0.547619048	.	.	.	0	0	0	0	0	0	0	0	0.04	0.04	0
jgi|Uncre1|1029|URET_01181	-1.6530137	-4.593027	-0.645027	.	.	.	.	.	0	.	0	.	0	.	0	0.342	0	0	0.35	0	0	44039.38	412	7	9.4701	1	144	247	118	41	236	95	52	43	0.722689076	.	.	.	0	0	0	0	0	0	0	0	0.09	0.36	0
jgi|Uncre1|2507|URET_02659	-1.6547838	3.7601105	-0.6978895	.	.	.	.	.	0	.	0	.	0	.	0.963	0.78	0	0	0.33	0	0	17386.88	162	8.5	10.4031	0	55	91	57	16	96	36	23	13	0.795918367	.	.	.	0	0	0	0	0	0	0	0	0.01	0.01	0
jgi|Uncre1|7135|URET_07269	-1.6554272	-5.2608505	-0.5088505	.	.	.	.	.	0	.	0	.	0	.	0.149	0.059	0	0	0.04	0	0	36462.35	324	5.5	7.2236	1	71	180	61	31	164	89	51	38	0.436893204	.	.	.	0	0	0	0	0	0	0	0	0	0	0
jgi|Uncre1|1488|URET_01640	-1.6554272	-2.610573	-0.502573	.	.	.	reduced_virulence	PHI:206,PHI:5472,PHI:221	0	.	0	.	0	.	0.063	0.419	0	0	0.19	0	0	32738.05	295	-2	6.2259	1	79	156	85	30	150	80	42	38	1.178571429	.	.	.	0	0	0	0	0	0	0	0	0	0.02	0
jgi|Uncre1|76|URET_00228	-1.6569118	-0.4753585	-2.9593585	.	.	.	.	.	0	.	0	.	0	.	0.82	0.594	0	0	0.55	1	0	24981.3	236	-2.5	4.9924	8	85	153	64	15	138	40	19	21	0.615384615	.	.	.	0	0	0	0	0	0	1	1	5.56	22.68	0
jgi|Uncre1|6364|URET_06498	-1.6607354	-6.650155	-0.704155	.	.	.	.	.	0	.	0	.	0	.	0	0.009	0	0	0.1	0	0	130864.35	1199	20.5	8.122	28	396	657	375	103	675	264	148	116	0.702797203	.	.	.	0	0	0	0	0	0	0	0	1.76	2.95	0
jgi|Uncre1|7706|URET_07840	-1.6609434	-1.0450005	-0.5250005	.	.	.	loss_of_pathogenicity,increased_virulence_(hypervirulence)	PHI:5391,PHI:4506	0	.	0	.	0	.	0	0.08	0	0	0.23	0	0	132168.99	1221	23.5	8.0701	7	393	704	284	135	669	231	138	93	0.604519774	.	.	.	0	0	0	0	0	0	0	0	0	0.02	0
jgi|Uncre1|6990|URET_07124	-1.6612401	4.0029215	-0.5270785	.	.	.	.	.	0	.	0	.	0	.	0.943	0.812	0	0	0.18	0	0	18445.72	167	5	8.1629	4	57	88	41	17	84	42	25	17	0.75	.	.	.	0	0	0	0	0	0	0	0	0.06	0.07	0
jgi|Uncre1|5524|URET_05661	-1.6625245	-4.6665295	-0.6765295	.	.	.	.	.	0	.	0	.	0	.	0.014	0.321	0	0	0.05	0	0	33771.49	308	4	7.8273	3	107	166	97	33	169	65	36	29	0.911764706	.	.	.	0	0	0	0	0	0	0	0	0.02	1.51	0
jgi|Uncre1|540|URET_00692	-1.6627476	-4.901152	-6.905152	.	.	.	.	.	0	.	0	.	0	.	0.737	0.597	0	0	0.33	0	1	23070.94	213	-0.5	6.2523	0	82	115	71	18	109	47	24	23	0.808510638	.	.	.	0	0	0	0	0	0	4	4	12.76	80.46	0
jgi|Uncre1|2651|URET_02803	-1.6639037	4.7860325	-0.5359675	.	.	.	.	.	0	.	0	.	0	.	0.983	0.904	0	0	0.05	0	0	14350.35	131	0.5	6.7195	1	39	68	39	13	70	34	18	16	1.103448276	.	.	.	0	0	0	0	0	0	0	0	0	0	0
jgi|Uncre1|94|URET_00246	-1.6644264	-9.8293475	-4.7053475	.	.	.	.	.	0	.	0	.	0	.	0	0.146	0	1	0.33	0	1	44081.74	418	-1	6.3635	3	160	228	148	45	249	73	39	34	0.771428571	0	0	0	1	1	1	1	0	1	6	7	18.54	146.95	0.95
jgi|Uncre1|3402|URET_03548	-1.6660812	3.426327	-0.503673	.	.	.	.	.	0	.	0	.	0	.	0.864	0.791	0	0	0.13	0	0	18248.82	161	1.5	6.9696	2	39	76	50	21	89	46	25	21	1.314285714	.	.	.	0	0	0	0	0	0	0	0	0	0.01	0
jgi|Uncre1|515|URET_00667	-1.6660812	2.9908175	-0.5071825	.	.	.	.	.	0	.	0	.	0	.	0.885	0.698	0	0	0.21	0	0	18505.18	167	-0.5	6.3305	2	44	83	56	19	97	44	23	21	0.9	.	.	.	0	0	0	0	0	0	0	0	0.02	0.03	0
jgi|Uncre1|2470|URET_02622	-1.6675986	-5.680215	-0.502215	.	.	.	.	.	0	.	0	.	0	.	0	0.137	0	0	0.06	0	0	24621.43	219	32	11.5916	2	63	103	71	16	107	79	57	22	0.912280702	.	.	.	0	0	0	0	0	0	0	0	0	0	0
jgi|Uncre1|4417|URET_04563	-1.6675986	-5.6492585	-0.5012585	.	.	.	unaffected_pathogenicity	PHI:9153	0	.	0	.	0	.	0.007	0.135	0	0	0	0	0	33305.94	292	-6	5.5671	4	68	133	80	38	150	88	44	44	1.555555556	.	.	.	0	0	0	0	0	0	0	0	0	0.33	0
jgi|Uncre1|6422|URET_06556	-1.6681972	0.9851815	-0.5688185	.	.	.	.	.	0	.	0	.	0	.	0.79	0.469	0	0	0.23	0	0	28545.36	270	-2.5	5.8853	1	100	152	94	24	158	61	31	30	0.653333333	.	.	.	0	0	0	0	0	0	0	0	0.91	0.95	0
jgi|Uncre1|3967|URET_04113	-1.6683757	-12.4862395	-6.6602395	.	.	.	.	.	0	.	0	.	0	CBM66	0	0.029	0	0	0.47	0	1	91623.88	849	14.5	8.6588	10	310	494	257	90	469	175	98	77	0.97029703	.	.	.	0	0	0	0	0	0	2	1	0.01	23.34	0
jgi|Uncre1|6346|URET_06480	-1.6687423	-1.217632	-0.493632	.	.	.	unaffected_pathogenicity,increased_virulence_(hypervirulence),reduced_virulence	PHI:645,PHI:6995,PHI:8301,PHI:9184,PHI:6706,PHI:3411,PHI:9332,PHI:7902,PHI:4613,PHI:624	0	.	0	.	0	.	0	0.046	0	0	0.06	0	0	56451.02	508	-2	6.1404	2	146	260	148	48	270	134	68	66	1.180952381	.	.	.	0	0	0	0	0	0	0	0	0	0	0
jgi|Uncre1|4827|URET_04964	-1.669002	-5.158858	-0.520858	.	.	.	.	.	0	.	0	.	0	.	0.004	0.223	0	0	0.8	0	0	18210.43	175	13.5	10.5596	1	80	114	39	11	82	35	25	10	0.653061224	.	.	.	0	0	0	0	0	0	0	0	0	0	0
jgi|Uncre1|1635|URET_01787	-1.6697775	-0.9436	-0.5296	.	.	.	.	.	0	.	0	.	0	.	0.666	0.265	0	0	0.26	0	0	25276.92	235	11	10.3542	0	78	136	55	18	129	54	34	20	0.481927711	.	.	.	0	0	0	0	0	0	0	0	0	0	0
jgi|Uncre1|172|URET_00324	-1.6705405	-5.822339	-0.506339	.	.	.	.	.	0	.	0	.	0	.	0.018	0.096	0	0	0.1	0	0	15562.8	132	13.5	11.831	0	34	54	34	18	66	46	31	15	0.68	.	.	.	0	0	0	0	0	0	0	0	0	0	0
jgi|Uncre1|4194|URET_04340	-1.6706792	-3.881402	-0.497402	.	.	.	.	.	0	.	0	.	0	.	0.011	0.425	0	0	0.24	0	0	37277.58	344	-4	5.6355	7	110	179	114	36	204	82	41	41	0.978021978	.	.	.	0	0	0	0	0	0	0	0	0	1.03	0
jgi|Uncre1|739|URET_00891	-1.6710476	-1.4509545	-0.5049545	.	.	.	loss_of_pathogenicity,increased_virulence_(hypervirulence),reduced_virulence	PHI:5563,PHI:2923,PHI:9092,PHI:9043,PHI:3291,PHI:1008,PHI:1009,PHI:3419,PHI:6989,PHI:6416,PHI:2049,PHI:8561,PHI:5585,PHI:508,PHI:7323,PHI:416,PHI:133,PHI:4232,PHI:6938	0	.	0	.	0	.	0	0.009	0	0	0.03	0	0	131829.84	1194	-24	5.021	24	343	625	393	105	656	270	129	141	1.125	.	.	.	0	0	0	0	0	0	0	0	0.01	0.03	0
jgi|Uncre1|975|URET_01127	-1.6715474	0.0923	-0.4537	.	.	.	.	.	0	.	0	.	0	.	0.911	0.18	0	0	0.48	0	0	17473.27	168	-7	4.4596	1	61	116	36	6	87	38	16	22	0.246376812	.	.	.	0	0	0	0	0	0	0	0	0	0	0
jgi|Uncre1|5647|URET_05784	-1.6722991	-4.955652	-6.833652	.	.	.	.	.	0	.	0	.	0	.	0.78	0.533	0	0	0.22	0	1	16390.1	150	9	11.277	1	51	79	51	18	90	26	18	8	0.944444444	.	.	.	0	0	0	0	0	0	3	3	6.17	63.75	0
jgi|Uncre1|4269|URET_04415	-1.6730876	-6.354756	-0.552756	.	.	.	.	.	0	.	0	.	0	.	0	0.033	0	0	0.34	0	0	61694.43	572	8	7.1142	26	202	341	124	59	313	111	65	46	0.65	.	.	.	0	0	0	0	0	0	0	0	0	0	0
jgi|Uncre1|4820|URET_04957	-1.6730876	-1.4060485	-0.5380485	.	.	.	loss_of_pathogenicity	PHI:334	0	.	0	.	0	.	0	0.022	0	0	0.27	0	0	48876.29	459	-8	5.0039	2	168	262	160	35	251	105	50	55	0.754716981	.	.	.	0	0	0	0	0	0	0	0	0	0.01	0
jgi|Uncre1|1064|URET_01216	-1.6755962	-6.4425725	-0.5025725	.	.	.	.	.	0	.	0	.	0	.	0	0.01	0	0	0.06	0	0	57155.8	522	-13	4.9888	9	142	263	189	36	286	147	70	77	1.097087379	.	.	.	0	0	0	0	0	0	0	0	0	0.01	0
jgi|Uncre1|937|URET_01089	-1.6758034	1.611592	-0.296408	.	.	.	.	.	0	.	0	.	0	.	0.984	0.334	0	0	0.3	0	0	11683.05	110	4	10.0175	2	39	73	29	3	58	30	17	13	0.432432432	.	.	.	0	0	0	0	0	0	0	0	0	0	0
jgi|Uncre1|5663|URET_05800	-1.676556	-4.988871	-0.530871	.	.	.	.	.	0	.	0	.	0	.	0.146	0.111	0	0	0.26	0	0	18325.62	171	6.5	9.7492	2	70	101	50	10	83	35	22	13	0.357142857	.	.	.	0	0	0	0	0	0	0	0	0	0.05	0
jgi|Uncre1|909|URET_01061	-1.6775792	3.297419	-0.602581	.	.	.	.	.	0	.	0	.	0	.	0.919	0.731	0	0	0.33	0	0	10536.63	95	-3	4.9641	3	28	55	20	12	46	23	11	12	1.047619048	.	.	.	0	0	0	0	0	0	0	0	0	0	0
jgi|Uncre1|1630|URET_01782	-1.6782284	1.2675845	-0.5864155	.	.	.	.	.	0	.	0	.	0	.	0.969	0.34	0	0	0.09	0	0	8573.53	79	-4	4.5164	1	26	42	23	5	41	21	9	12	0.454545455	.	.	.	0	0	0	0	0	0	0	0	0	0	0
jgi|Uncre1|4362|URET_04508	-1.6828095	2.192181	-6.461819	.	.	.	reduced_virulence,unaffected_pathogenicity,loss_of_pathogenicity	PHI:429,PHI:3935,PHI:1079,PHI:329,PHI:6641	0	.	0	.	0	.	0.983	0.626	0	1	0.4	0	1	19443.58	178	-0.5	5.839	6	57	95	66	16	109	32	16	16	1.025641026	.	.	.	1	1	0	0	0	0	3	3	32.51	58.48	0.782608696
jgi|Uncre1|1389|URET_01541	-1.6833818	-3.570693	-0.924693	.	.	.	.	.	0	.	0	.	0	.	0.015	0.544	0	0	0.32	0	0	35161.54	315	10	9.1495	5	99	167	75	33	158	66	40	26	1	.	.	.	0	0	0	0	0	0	0	0	2	2.02	0
jgi|Uncre1|7242|URET_07376	-1.6842539	-2.492412	-0.506412	.	.	.	.	.	0	.	0	.	0	.	0.331	0.338	0	0	0.19	0	0	23692.81	214	9	8.5596	4	69	113	47	24	108	53	34	19	0.423076923	.	.	.	0	0	0	0	0	0	0	0	0	0	0
jgi|Uncre1|1219|URET_01371	-1.6861588	-0.0488505	-0.5288505	.	.	.	.	.	0	.	0	.	0	.	0.79	0.29	0	0	0.03	0	0	25918.27	238	-1.5	6.1551	0	65	134	59	16	124	62	32	30	0.582089552	.	.	.	0	0	0	0	0	0	0	0	0	0	0
jgi|Uncre1|1236|URET_01388	-1.6868297	-5.429384	-0.653384	.	.	.	.	.	0	.	0	.	0	.	0	0.204	0	0	0.09	0	0	46221.46	414	-0.5	6.4009	4	125	219	119	46	220	107	55	52	1.210526316	.	.	.	0	0	0	0	0	0	0	0	6.03	9.11	0
jgi|Uncre1|4071|URET_04217	-1.6869664	-5.3041535	-0.5101535	.	.	.	.	.	0	.	0	.	0	.	0.031	0.17	0	0	0.05	0	0	32472.19	296	-6.5	5.1988	3	85	159	92	23	164	76	37	39	0.671641791	.	.	.	0	0	0	0	0	0	0	0	0	0.17	0
jgi|Uncre1|5625|URET_05762	-1.6905481	-1.253802	-0.553802	.	.	.	loss_of_pathogenicity	PHI:4471	0	.	0	.	0	.	0	0.05	0	0	0.15	0	0	41383.64	387	-17.5	4.5104	7	140	231	103	25	192	100	43	57	0.715789474	.	.	.	0	0	0	0	0	0	0	0	0	0.03	0
jgi|Uncre1|599|URET_00751	-1.6910387	-0.256062	-0.514062	.	.	.	.	.	0	.	0	.	0	.	0.599	0.444	0	0	0.14	0	0	22041.2	200	-3	5.0652	1	61	106	60	21	121	46	22	24	0.641509434	.	.	.	0	0	0	0	0	0	0	0	0	0.03	0
jgi|Uncre1|7141|URET_07275	-1.6932603	-2.984881	-6.920881	.	.	.	.	.	0	.	0	.	0	.	0.941	0.715	0	1	0.29	0	1	22889.4	210	6.5	9.7793	0	63	114	70	20	119	49	29	20	0.976190476	.	.	.	1	0	0	0	0	0	3	0	12.96	18.4	0
jgi|Uncre1|3682|URET_03828	-1.6937126	-8.980033	-6.964033	.	.	.	.	.	0	.	0	.	0	.	0.249	0.415	0	0	0.41	0	1	22151.73	204	11	10.0232	5	76	114	66	22	122	35	24	11	0.735849057	.	.	.	0	0	0	0	0	0	3	3	0	62.03	0
jgi|Uncre1|7292|URET_07426	-1.6942996	2.248645	-0.487355	.	.	.	.	.	0	.	0	.	0	.	0.814	0.642	0	0	0.17	0	0	12340.97	110	-1	6.0692	0	33	56	30	16	61	27	14	13	0.88	.	.	.	0	0	0	0	0	0	0	0	0.03	0.12	0
jgi|Uncre1|2821|URET_02967	-1.6965419	-4.815753	-0.997753	.	.	.	reduced_virulence,unaffected_pathogenicity	PHI:2038,PHI:9082,PHI:4672	0	.	0	.	0	.	0.005	0.192	0	0	0.55	0	0	34428.76	330	15.5	10.368	2	128	195	116	28	205	58	38	20	0.62	.	.	.	0	0	0	0	0	0	0	0	10.9	31.79	0
jgi|Uncre1|6351|URET_06485	-1.6993686	-4.940851	-0.194851	.	.	.	.	.	0	.	0	.	0	.	0.075	0.134	0	0	0.27	0	0	7190.97	64	-1	5.5498	1	21	34	10	9	33	14	7	7	0.5625	.	.	.	0	0	0	0	0	0	0	0	0	0	0
jgi|Uncre1|5849|URET_05986	-1.7005975	-0.091258	-0.397258	.	.	.	.	.	0	.	0	.	0	.	0.606	0.445	0	0	0.26	0	0	22979.67	204	-8	4.5682	5	58	111	46	25	112	50	22	28	0.872340426	.	.	.	0	0	0	0	0	0	0	0	0.02	0.02	0
jgi|Uncre1|6370|URET_06504	-1.7007737	6.862016	-0.651984	.	.	.	unaffected_pathogenicity,loss_of_pathogenicity,increased_virulence_(hypervirulence),reduced_virulence	PHI:784,PHI:5272,PHI:2312,PHI:2269,PHI:685,PHI:2022,PHI:2247,PHI:2802,PHI:3301,PHI:9460,PHI:2844,PHI:5440	0	.	0	.	0	.	0.847	0.572	0	0	0.33	0	0	26641.64	250	2.5	6.986	0	86	140	95	26	148	49	28	21	0.793650794	.	.	.	0	0	0	0	0	0	0	0	0	0.35	0
jgi|Uncre1|5211|URET_05348	-1.7014769	-5.3467635	-0.5647635	.	.	.	.	.	0	.	0	.	0	.	0	0.203	0	0	0.18	0	0	39718.22	358	1.5	7.1314	7	114	195	103	28	189	93	48	45	0.807692308	.	.	.	0	0	0	0	0	0	0	0	0	0.02	0
jgi|Uncre1|2196|URET_02348	-1.7019228	4.1099605	-0.9780395	.	.	.	.	.	0	.	0	.	0	.	0.978	0.87	0	0	0.22	0	0	11845.58	107	2	7.856	2	32	56	35	11	60	23	13	10	1	.	.	.	0	0	0	0	0	0	0	0	3.35	5.69	0
jgi|Uncre1|491|URET_00643	-1.7046396	4.473244	-0.470756	.	.	.	.	.	0	.	0	.	0	.	1	0.824	0	0	0.31	0	0	19727.03	181	6.5	8.2339	9	63	104	38	13	89	55	32	23	0.734693878	.	.	.	0	0	0	0	0	0	0	0	0	0	0
jgi|Uncre1|1348|URET_01500	-1.7049891	-2.7338105	3.2121895	.	.	.	.	.	0	.	0	.	0	.	0	0.009	1	1	0.04	0	0	148903.86	1352	23	7.6296	21	431	748	331	128	660	350	198	152	0.744262295	.	.	.	1	0	1	0	0	1	0	0	0.51	1.09	0
jgi|Uncre1|4414|URET_04560	-1.705144	2.7628125	3.4168125	.	.	.	.	.	0	.	0	.	0	.	0.432	0.459	1	1	0.31	0	0	13499.49	122	3.5	8.356	5	42	64	32	14	75	22	13	9	0.514285714	.	.	.	1	0	0	0	0	0	0	0	0.01	0.02	0
jgi|Uncre1|538|URET_00690	-1.7059298	2.6562895	2.0382895	.	.	.	.	.	0	.	0	.	0	.	0.423	0.68	1	1	0.13	0	0	26355.94	245	6	8.6321	5	90	143	69	22	133	52	30	22	0.803278689	.	.	.	0	1	0	0	0	0	0	0	0	3.64	0
jgi|Uncre1|1696|URET_01848	-1.706634	2.248841	-0.655159	.	.	.	unaffected_pathogenicity,loss_of_pathogenicity,increased_virulence_(hypervirulence),reduced_virulence,lethal	PHI:7511,PHI:2837,PHI:784,PHI:5272,PHI:2269,PHI:685,PHI:5271,PHI:2022,PHI:4077,PHI:2836,PHI:59,PHI:3866,PHI:7696,PHI:2312,PHI:8929,PHI:7485,PHI:6956,PHI:3301,PHI:2802,PHI:9460,PHI:2844,PHI:5440	0	.	0	.	0	.	0.904	0.58	0	0	0.31	0	0	29726.96	279	2	7.7359	3	96	164	96	24	166	61	32	29	0.821917808	.	.	.	0	0	0	0	0	0	0	0	0.52	1.35	0
jgi|Uncre1|2524|URET_02676	-1.706692	-2.2927195	-0.4747195	.	.	.	.	.	0	.	0	.	0	.	0.083	0.614	0	0	0.45	0	0	32985.74	295	9.5	8.2337	9	95	168	67	45	152	67	41	26	1.183333333	.	.	.	0	0	0	0	0	0	0	0	0	0	0
jgi|Uncre1|3224|URET_03370	-1.7073683	-3.566442	-0.504442	.	.	.	reduced_virulence,unaffected_pathogenicity	PHI:3460,PHI:3459	0	.	0	.	0	.	0	0.323	0	0	0.12	0	0	43494.6	400	-2	6.2309	9	129	209	114	43	230	102	53	49	0.82	.	.	.	0	0	0	0	0	0	0	0	0	0.03	0
jgi|Uncre1|3362|URET_03508	-1.7074553	0.446451	-0.531549	.	.	.	.	.	0	.	0	.	0	.	0.999	0.164	0	0	0.23	0	0	11203.72	104	9.5	11.8827	1	40	62	30	4	53	34	22	12	0.266666667	.	.	.	0	0	0	0	0	0	0	0	0	0	0
jgi|Uncre1|7246|URET_07380	-1.7078001	3.865461	-0.196539	.	.	.	.	.	0	.	0	.	0	.	1	0.677	0	0	0.14	0	0	6676.51	59	6	9.42	3	20	30	10	8	28	22	15	7	0.6875	.	.	.	0	0	0	0	0	0	0	0	0	0	0
jgi|Uncre1|5307|URET_05444	-1.7103955	-8.657202	-6.999202	.	.	.	reduced_virulence,unaffected_pathogenicity	PHI:2038,PHI:9082	0	.	0	.	0	.	0.021	0.536	0	0	0.46	0	1	31827.45	291	12.5	9.3068	4	110	157	90	42	175	60	39	21	0.756410256	.	.	.	0	0	0	0	0	0	0	2	9.63	52.66	0
jgi|Uncre1|5994|URET_06128	-1.7121499	-7.5716725	-5.7216725	.	.	.	reduced_virulence	PHI:4003	0	.	0	.	0	.	0.376	0.149	0	1	0.06	0	1	20196.02	178	12	11.1106	3	51	82	66	22	109	32	23	9	1.161290323	.	.	.	1	1	1	0	0	1	3	4	40.71	86.28	0.65
jgi|Uncre1|3892|URET_04038	-1.7122853	2.974802	-0.499198	.	.	.	.	.	0	.	0	.	0	.	0.924	0.655	0	0	0.09	0	0	14313.4	131	-5	4.6342	3	38	64	40	12	77	34	15	19	1.058823529	.	.	.	0	0	0	0	0	0	0	0	0	0.14	0
jgi|Uncre1|4191|URET_04337	-1.7144659	-5.1000685	-0.5520685	.	.	.	unaffected_pathogenicity	PHI:1459	0	.	0	.	0	.	0.001	0.241	0	0	0.38	0	0	38154.17	352	4	7.3442	9	123	216	91	35	195	74	41	33	0.583333333	.	.	.	0	0	0	0	0	0	0	0	0.17	0.19	0
jgi|Uncre1|53|URET_00205	-1.7147033	3.9914325	-0.5025675	.	.	.	.	.	0	.	0	.	0	.	0.935	0.814	0	0	0.2	0	0	19307.92	169	12.5	9.3428	7	54	85	37	24	85	50	33	17	1.266666667	.	.	.	0	0	0	0	0	0	0	0	0	0	0
jgi|Uncre1|6404|URET_06538	-1.7148675	-3.3057745	2.6162255	.	.	.	.	.	0	.	0	.	0	.	0	0.013	1	1	0.1	0	0	60354.32	558	6.5	7.3004	11	181	300	189	54	334	118	66	52	0.805369128	.	.	.	0	0	0	0	0	1	0	0	0.09	1.28	0
jgi|Uncre1|5175|URET_05312	-1.7159159	4.5801145	-0.5018855	.	.	.	.	.	0	.	0	.	0	.	0.996	0.851	0	0	0.22	0	0	17313.56	158	10.5	8.61	7	59	87	36	21	80	42	29	13	0.72972973	.	.	.	0	0	0	0	0	0	0	0	0	0	0
jgi|Uncre1|6110|URET_06244	-1.7175823	-6.4660535	-0.5260535	.	.	.	.	.	0	.	0	.	0	.	0	0.01	0	0	0.27	0	0	61298.27	564	-5.5	5.5431	4	198	311	168	60	310	127	63	64	0.903703704	.	.	.	0	0	0	0	0	0	0	0	0.02	0.04	0
jgi|Uncre1|5979|URET_06113	-1.7182767	2.9465125	-0.5034875	.	.	.	.	.	0	.	0	.	0	.	0.958	0.617	0	0	0.25	0	0	13597.26	127	-6	4.4957	4	42	68	32	10	71	31	13	18	0.939393939	.	.	.	0	0	0	0	0	0	0	0	0	0	0
jgi|Uncre1|3911|URET_04057	-1.7184032	4.753397	-0.442603	.	.	.	.	.	0	.	0	.	0	.	1	0.866	0	0	0.25	0	0	10609.05	97	0	6.2527	5	33	51	23	4	49	28	14	14	0.904761905	.	.	.	0	0	0	0	0	0	0	0	0.02	0.02	0
jgi|Uncre1|5254|URET_05391	-1.720943	0.0566995	-0.5073005	.	.	.	.	.	0	.	0	.	0	.	0.654	0.44	0	0	0.07	0	0	26926.57	245	-4.5	5.373	7	78	132	69	21	130	69	34	35	0.907407407	.	.	.	0	0	0	0	0	0	0	0	0.01	0.07	0
jgi|Uncre1|6337|URET_06471	-1.7215886	-4.241888	-2.501888	.	.	.	.	.	0	.	0	.	0	.	0.09	0.62	0	0	0.46	1	0	6514.59	60	-2.5	4.4261	0	16	33	20	3	37	12	5	7	0.764705882	.	.	.	0	0	0	0	0	0	1	1	21.6	21.6	0
jgi|Uncre1|5681|URET_05818	-1.7245184	-4.7859165	-0.5059165	.	.	.	reduced_virulence	PHI:3963	0	.	0	.	0	.	0.016	0.104	0	0	0.01	0	0	30326.63	274	-9	4.8557	4	84	130	84	30	154	73	34	39	0.789473684	.	.	.	0	0	0	0	0	0	0	0	0	0.19	0
jgi|Uncre1|3680|URET_03826	-1.7245184	-6.3326175	-0.5066175	.	.	.	.	.	0	.	0	.	0	.	0	0.029	0	0	0	0	0	51501.04	455	-4.5	5.7187	4	116	205	130	54	249	124	62	62	1.44047619	.	.	.	0	0	0	0	0	0	0	0	0	0	0
jgi|Uncre1|1041|URET_01193	-1.7248868	-6.452856	-0.506856	.	.	.	.	.	0	.	0	.	0	.	0	0.009	0	0	0	0	0	107845.38	946	-22.5	4.9381	12	229	468	262	112	515	250	118	132	0.989690722	.	.	.	0	0	0	0	0	0	0	0	0	0.01	0
jgi|Uncre1|7028|URET_07162	-1.7269185	-5.3303715	-0.5363715	.	.	.	.	.	0	.	0	.	0	.	0	0.201	0	0	0.07	0	0	39658.02	361	-4.5	5.4326	1	103	190	115	32	202	83	41	42	0.752808989	.	.	.	0	0	0	0	0	0	0	0	0.02	0.28	0
jgi|Uncre1|4331|URET_04477	-1.7281152	-2.4133295	3.5266705	.	.	.	.	.	0	.	0	.	0	.	0	0.01	1	1	0.11	0	0	55152.37	495	-14.5	4.8037	8	150	252	147	62	276	121	56	65	1.071428571	.	.	.	1	0	0	0	0	1	0	0	0.01	0.19	0
jgi|Uncre1|3979|URET_04125	-1.7281665	2.55209	-0.51391	.	.	.	.	.	0	.	0	.	0	.	0.999	0.512	0	0	0.35	0	0	19020.02	185	0	6.452	2	71	122	51	5	92	54	27	27	0.761904762	.	.	.	0	0	0	0	0	0	0	0	0	0	0
jgi|Uncre1|96|URET_00248	-1.7295355	-0.737705	-0.989705	.	.	.	unaffected_pathogenicity	PHI:2038	0	.	0	.	0	.	0.273	0.769	0	0	0.43	0	0	24501.31	222	9.5	10.2769	2	72	121	62	30	137	49	30	19	0.796610169	.	.	.	0	0	0	0	0	0	0	0	1.34	12.04	0
jgi|Uncre1|889|URET_01041	-1.7297829	8.1473615	2.9033615	.	.	.	.	.	0	.	0	.	0	.	0.998	0.876	1	1	0.32	0	0	12952.85	114	7.5	8.6543	5	37	57	25	23	64	27	19	8	1.12	.	.	.	0	0	0	0	0	0	0	0	0.14	0.14	0
jgi|Uncre1|1294|URET_01446	-1.730087	-5.386566	-0.542566	.	.	.	reduced_virulence	PHI:8629	0	.	0	.	0	.	0	0.026	0	0	0.21	0	0	85672.86	808	-12	5.3882	1	293	495	206	67	424	197	97	100	0.516129032	.	.	.	0	0	0	0	0	0	0	0	0	0.01	0
jgi|Uncre1|6589|URET_06723	-1.7309368	3.5661815	-0.5438185	.	.	.	.	.	0	.	0	.	0	.	0.995	0.69	0	0	0.71	0	0	16616.85	159	-2	4.8779	0	58	98	56	11	94	32	15	17	0.644444444	.	.	.	0	0	0	0	0	0	0	0	0	0	0
jgi|Uncre1|679|URET_00831	-1.7309595	3.1690285	-0.0829715	.	.	.	.	.	0	.	0	.	0	.	0.958	0.584	0	0	0.5	0	0	8290.17	74	4	9.0601	1	25	45	20	9	34	18	12	6	1.142857143	.	.	.	0	0	0	0	0	0	0	0	0.3	0.3	0
jgi|Uncre1|3344|URET_03490	-1.7314736	4.08824	-0.50176	.	.	.	.	.	0	.	0	.	0	.	0.991	0.774	0	0	0.15	0	0	12258.99	110	-2	5.1873	1	27	55	38	13	62	33	16	17	1.409090909	.	.	.	0	0	0	0	0	0	0	0	0	0	0
jgi|Uncre1|917|URET_01069	-1.7316638	-7.58081	-2.95481	.	.	.	.	.	0	.	0	.	0	.	0.068	0.161	0	0	0.47	1	0	33438.39	309	11.5	8.3592	14	115	193	62	39	181	52	34	18	0.475247525	.	.	.	0	0	0	0	0	0	1	1	21.47	22.92	0
jgi|Uncre1|353|URET_00505	-1.7316638	-2.0272455	-2.6092455	.	.	.	.	.	0	.	0	.	0	.	0.868	0.229	0	0	0.68	1	0	13445.84	132	9.5	10.6336	2	61	89	20	13	77	20	15	5	0.555555556	.	.	.	0	0	0	0	0	0	1	1	18.59	18.71	0
jgi|Uncre1|693|URET_00845	-1.7319387	4.0267145	-0.5092855	.	.	.	.	.	0	.	0	.	0	.	0.976	0.78	0	0	0.1	0	0	23319.7	215	7	9.4322	2	70	113	70	17	121	52	31	21	0.736842105	.	.	.	0	0	0	0	0	0	0	0	0	0.02	0
jgi|Uncre1|3646|URET_03792	-1.7319387	3.894547	-0.533453	.	.	.	.	.	0	.	0	.	0	.	0.944	0.794	0	0	0.24	0	0	24043.38	220	5.5	8.2718	3	73	119	70	25	125	55	32	23	0.843137255	.	.	.	0	0	0	0	0	0	0	0	0	0.05	0
jgi|Uncre1|5268|URET_05405	-1.7321504	-4.4267305	-0.5027305	.	.	.	.	.	0	.	0	.	0	.	0.001	0.345	0	0	0.03	0	0	25797.3	230	29	10.9234	1	55	101	69	18	121	75	53	22	1.210526316	.	.	.	0	0	0	0	0	0	0	0	0	0.01	0
jgi|Uncre1|4418|URET_04564	-1.7322414	-2.64743	1.20457	.	.	.	.	.	0	.	0	.	0	.	0.121	0.237	1	1	0.49	1	0	9644.34	91	-0.5	5.62	4	37	56	38	8	60	10	5	5	0.782608696	.	.	.	1	1	0	0	0	0	1	1	23.8	24.27	0.652173913
jgi|Uncre1|6823|URET_06957	-1.732248	-6.454691	-0.508691	.	.	.	.	.	0	.	0	.	0	.	0	0.009	0	0	0	0	0	112744.44	1013	5	6.8502	17	308	523	285	102	524	241	129	112	1.114130435	.	.	.	0	0	0	0	0	0	0	0	0	0.02	0
jgi|Uncre1|3903|URET_04049	-1.7328087	0.9371385	-0.5028615	.	.	.	.	.	0	.	0	.	0	.	0.773	0.467	0	0	0.04	0	0	27315.64	247	-2	5.412	5	67	123	82	20	145	57	28	29	0.981132075	.	.	.	0	0	0	0	0	0	0	0	0	0.07	0
jgi|Uncre1|3281|URET_03427	-1.7328087	-5.5526305	-0.5006305	.	.	.	.	.	0	.	0	.	0	.	0	0.158	0	0	0.07	0	0	48683.27	446	-2	6.2678	11	139	222	153	47	260	109	57	52	1.092783505	.	.	.	0	0	0	0	0	0	0	0	0.02	0.05	0
jgi|Uncre1|6952|URET_07086	-1.7331142	-2.800975	3.145025	.	.	.	.	.	0	.	0	.	0	.	0	0.009	1	1	0.05	0	0	64229.26	575	-22.5	4.5434	8	162	304	172	56	301	148	65	83	0.834782609	.	.	.	1	0	1	0	0	0	0	0	0.25	0.26	0
jgi|Uncre1|6094|URET_06228	-1.7332973	-5.515051	-0.535051	.	.	.	.	.	0	.	0	.	0	.	0.046	0.124	0	0	0.29	0	0	23282.06	214	4	8.4622	0	76	119	54	22	105	47	27	20	0.76	.	.	.	0	0	0	0	0	0	0	0	0	0	0
jgi|Uncre1|174|URET_00326	-1.7337685	-5.2062015	-0.5302015	.	.	.	reduced_virulence,unaffected_pathogenicity	PHI:1438,PHI:3867,PHI:8717	0	.	0	.	0	.	0	0.054	0	0	0.4	0	0	39154.02	355	18	9.0104	13	123	214	73	34	169	70	47	23	0.871794872	.	.	.	0	0	0	0	0	0	0	0	0	0	0
jgi|Uncre1|2905|URET_03051	-1.7337687	-0.74366	-0.50966	.	.	.	.	.	0	.	0	.	0	.	0.445	0.516	0	0	0.08	0	0	27497.62	251	-0.5	6.3499	3	76	123	76	21	143	62	32	30	0.966101695	.	.	.	0	0	0	0	0	0	0	0	0.08	0.5	0
jgi|Uncre1|265|URET_00417	-1.7350981	-1.3373015	-0.5353015	.	.	.	reduced_virulence,unaffected_pathogenicity,loss_of_pathogenicity	PHI:9180,PHI:2145,PHI:3914,PHI:7787,PHI:7788,PHI:7520	0	.	0	.	0	.	0	0.033	0	0	0.15	0	0	54157.88	500	2	6.7702	7	175	273	157	54	291	120	64	56	0.744360902	.	.	.	0	0	0	0	0	0	0	0	0	0.53	0
jgi|Uncre1|5250|URET_05387	-1.7352086	-4.4625735	-0.4825735	.	.	.	reduced_virulence	PHI:8561	0	.	0	.	0	.	0	0.17	0	0	0.17	0	0	47932.62	431	3	7.2531	10	133	231	123	53	252	96	51	45	0.933333333	.	.	.	0	0	0	0	0	0	0	0	0	0.03	0
jgi|Uncre1|6549|URET_06683	-1.7369471	1.8628485	-0.6631515	.	.	.	.	.	0	.	0	.	0	.	0.92	0.501	0	0	0.12	0	0	14794.83	135	-4	4.7132	3	44	71	42	13	76	33	15	18	0.78125	.	.	.	0	0	0	0	0	0	0	0	0	8.83	0
jgi|Uncre1|4542|URET_04688	-1.737756	6.3083925	-0.4076075	.	.	.	reduced_virulence,increased_virulence_(hypervirulence)	PHI:2403	0	.	0	.	0	GH75	0.656	0.63	0	0	0.46	0	0	23558.28	218	-11	4.3236	6	71	134	58	25	125	47	19	28	0.980769231	.	.	.	0	0	0	0	0	0	0	0	0.02	2.01	0
jgi|Uncre1|3317|URET_03463	-1.7388724	-1.7511315	3.9308685	.	.	.	.	.	0	.	0	.	0	.	0.002	0.051	1	1	0.49	0	0	12170.87	112	10.5	12.1497	2	43	68	29	11	52	21	17	4	1	.	.	.	1	1	0	0	1	1	0	0	0	0	0
jgi|Uncre1|6188|URET_06322	-1.739527	-2.71459	0.35141	.	.	.	.	.	0	.	0	.	0	.	0.085	0.404	1	1	0.13	1	0	35101.76	333	6	8.4966	6	119	190	117	16	200	68	38	30	0.571428571	.	.	.	0	1	0	0	0	0	1	1	20.67	21.88	0.863636364
jgi|Uncre1|4083|URET_04229	-1.7397738	-0.9969985	-1.1909985	.	.	.	reduced_virulence,lethal	PHI:2737,PHI:1588	0	.	0	.	0	.	0.968	0.731	0	0	0.64	0	0	14975.82	139	5.5	10.6032	0	54	82	42	11	72	30	18	12	0.722222222	.	.	.	0	0	0	0	0	0	0	0	0.02	0.02	0
jgi|Uncre1|595|URET_00747	-1.7419331	0.651207	-0.578793	.	.	.	.	.	0	.	0	.	0	.	0.973	0.232	0	0	0.33	0	0	16425.42	158	10.5	10.5363	5	74	95	41	11	89	34	23	11	0.31372549	.	.	.	0	0	0	0	0	0	0	0	0	0.05	0
jgi|Uncre1|5540|URET_05677	-1.7422192	-5.982001	-0.528001	.	.	.	.	.	0	.	0	.	0	.	0	0.091	0	0	0.02	0	0	46644.41	426	-29.5	4.3523	4	138	224	130	30	192	133	54	79	0.913580247	.	.	.	0	0	0	0	0	0	0	0	0	0	0
jgi|Uncre1|409|URET_00561	-1.7424845	-6.453402	-0.513402	.	.	.	.	.	0	.	0	.	0	.	0	0.01	0	0	0.06	0	0	62775.27	580	-3	6.1048	5	179	330	166	51	325	123	63	60	0.735714286	.	.	.	0	0	0	0	0	0	0	0	0.05	0.09	0
jgi|Uncre1|4172|URET_04318	-1.7429047	-8.5399815	-6.7459815	.	.	.	.	.	0	.	0	.	0	.	0.103	0.598	0	1	0.48	0	1	32468.43	296	-0.5	6.3786	4	107	172	73	47	177	65	34	31	0.781609195	.	.	.	1	0	0	0	0	0	4	4	38.77	89.75	0.869565217
jgi|Uncre1|5015|URET_05152	-1.7444892	-5.903051	-0.503051	.	.	.	loss_of_pathogenicity,lethal	PHI:2428,PHI:4885	0	.	0	.	0	.	0.002	0.098	0	0	0.27	0	0	17269.02	157	-15	4.2318	1	51	80	41	14	67	57	22	35	1.142857143	.	.	.	0	0	0	0	0	0	0	0	0	0	0
jgi|Uncre1|3195|URET_03341	-1.7480891	-1.819307	2.758693	.	.	.	.	.	0	.	0	.	0	.	0	0.237	1	1	0.35	0	0	46797.46	435	1	6.6176	4	164	252	125	48	240	98	53	45	0.658119658	.	.	.	0	0	0	0	0	1	0	0	0.01	5.91	0
jgi|Uncre1|2108|URET_02260	-1.7487227	-2.5607315	3.0012685	.	.	.	.	.	0	.	0	.	0	.	0.007	0.066	1	1	0.22	0	0	9982.93	91	-1.5	5.5419	1	34	55	23	10	43	20	10	10	0.65	.	.	.	0	1	0	0	0	0	0	0	0.35	0.35	0
jgi|Uncre1|1495|URET_01647	-1.7513924	4.5877835	-0.5062165	.	.	.	.	.	0	.	0	.	0	.	0.992	0.857	0	0	0.13	0	0	20091.9	174	9	9.5151	4	42	77	40	20	88	45	28	17	1.606060606	.	.	.	0	0	0	0	0	0	0	0	0.01	0.03	0
jgi|Uncre1|3942|URET_04088	-1.751889	-6.3068195	-0.5288195	.	.	.	.	.	0	.	0	.	0	.	0	0.037	0	0	0.46	0	0	45164.98	436	3.5	7.4987	1	180	261	155	41	255	85	46	39	0.669230769	.	.	.	0	0	0	0	0	0	0	0	0	0.01	0
jgi|Uncre1|7092|URET_07226	-1.7545946	-6.3283115	-0.5143115	.	.	.	.	.	0	.	0	.	0	.	0	0.031	0	0	0	0	0	97932.95	893	-1	6.4411	4	290	483	245	63	412	229	119	110	0.714285714	.	.	.	0	0	0	0	0	0	0	0	0	0	0
jgi|Uncre1|6530|URET_06664	-1.7546973	-6.4174975	-0.5374975	.	.	.	.	.	0	.	0	.	0	.	0	0.02	0	0	0.06	0	0	50632.38	470	-2.5	6.1907	9	158	268	135	35	246	116	60	56	0.706422018	.	.	.	0	0	0	0	0	0	0	0	0	0.05	0
jgi|Uncre1|4961|URET_05098	-1.7553768	-2.9506315	2.7373685	.	.	.	.	.	0	.	0	.	0	.	0	0.052	1	1	0.2	0	0	59998.38	558	10	9.5297	3	190	328	132	30	284	146	79	67	0.62804878	.	.	.	0	0	0	0	0	1	0	0	5.6	5.61	0
jgi|Uncre1|6314|URET_06448	-1.7556245	-4.270189	-0.676189	.	.	.	.	.	0	.	0	.	0	.	0	0.401	0	0	0.64	0	0	40865.15	374	2	6.9153	2	117	204	101	43	199	76	41	35	1.141176471	.	.	.	0	0	0	0	0	0	0	0	0.01	0.02	0
jgi|Uncre1|4648|URET_04785	-1.7565516	-6.4030915	-0.5110915	.	.	.	.	.	0	.	0	.	0	.	0	0.018	0	0	0.04	0	0	55197.73	512	4.5	7.5109	3	168	279	163	34	269	127	68	59	0.738095238	.	.	.	0	0	0	0	0	0	0	0	0	0	0
jgi|Uncre1|2310|URET_02462	-1.759122	0.4953645	-0.2666355	.	.	.	.	.	0	.	0	.	0	.	0.645	0.482	0	0	0.34	0	0	8397.55	71	12.5	11.3987	2	16	32	11	8	27	26	20	6	1.909090909	.	.	.	0	0	0	0	0	0	0	0	0	0	0
jgi|Uncre1|4867|URET_05004	-1.7595462	4.3242875	-0.7457125	.	.	.	.	.	0	.	0	.	0	.	0.999	0.846	0	0	0.44	0	0	13155.12	121	2.5	7.1036	3	37	69	38	15	70	30	18	12	0.888888889	.	.	.	0	0	0	0	0	0	0	0	0	0	0
jgi|Uncre1|1472|URET_01624	-1.7596269	-6.010042	-0.598042	.	.	.	.	.	0	.	0	.	0	.	0.004	0.094	0	0	0.42	0	0	28927.36	271	13.5	10.5621	5	100	162	79	17	150	43	29	14	0.661971831	.	.	.	0	0	0	0	0	0	0	0	4.82	4.88	0
jgi|Uncre1|470|URET_00622	-1.7599841	-12.035693	-6.251693	.	.	.	.	.	0	.	0	.	0	GT22	0	0.036	0	1	0.05	0	1	42646.82	382	12.5	9.5602	3	106	184	139	56	244	70	44	26	1.035714286	.	.	.	1	0	1	0	0	0	6	5	0	122.43	0
jgi|Uncre1|566|URET_00718	-1.7601552	-6.3949295	-0.6529295	.	.	.	.	.	0	.	0	.	0	.	0	0.043	0	0	0.78	0	0	56876.45	520	2	6.8755	10	173	293	149	60	280	110	58	52	1.259259259	.	.	.	0	0	0	0	0	0	0	0	0	39.58	0
jgi|Uncre1|2887|URET_03033	-1.7630131	1.142701	-0.705299	.	.	.	reduced_virulence,loss_of_pathogenicity,lethal	PHI:2516,PHI:121,PHI:6441	0	.	0	.	0	.	0.726	0.582	0	0	0.37	0	0	24799.94	234	1	6.6528	4	95	132	68	24	128	50	28	22	0.5	.	.	.	0	0	0	0	0	0	0	0	0	0.02	0
jgi|Uncre1|6774|URET_06908	-1.7632728	-4.8936085	-0.5676085	.	.	.	.	.	0	.	0	.	0	.	0.083	0.196	0	0	0.25	0	0	23269.6	220	-15	4.4092	7	82	131	65	21	120	65	27	38	0.50877193	.	.	.	0	0	0	0	0	0	0	0	0.01	0.12	0
jgi|Uncre1|6691|URET_06825	-1.7646389	-1.390109	1.741891	.	.	.	.	.	0	.	0	.	0	.	0.166	0.312	1	1	0.04	1	0	27196.67	245	5	9.2954	1	81	123	69	19	117	65	36	29	1.083333333	.	.	.	1	0	0	0	0	0	1	1	17.97	19.62	1
jgi|Uncre1|4075|URET_04221	-1.765224	-2.871355	-0.787355	.	.	.	reduced_virulence,unaffected_pathogenicity	PHI:2174,PHI:2173,PHI:7704	0	.	0	.	0	.	0.003	0.483	0	0	0.21	0	0	36792.49	334	-5.5	5.123	3	105	180	93	42	184	85	41	44	1.037037037	.	.	.	0	0	0	0	0	0	0	0	0.04	0.04	0
jgi|Uncre1|5649|URET_05786	-1.766956	-0.8888325	-0.5308325	.	.	.	reduced_virulence,loss_of_pathogenicity	PHI:772,PHI:334,PHI:4182,PHI:3514,PHI:4606,PHI:797,PHI:316,PHI:2155	0	.	0	.	0	.	0	0.107	0	0	0.5	0	0	45927.21	416	-4	6.1148	11	136	243	120	47	208	97	51	46	0.987012987	.	.	.	0	0	0	0	0	0	0	0	0	0	0
jgi|Uncre1|2990|URET_03136	-1.768937	-5.447005	-0.507005	.	.	.	reduced_virulence	PHI:4677,PHI:6111,PHI:4182	0	.	0	.	0	.	0	0.01	0	0	0.04	0	0	148995.43	1341	-7	6.2377	13	401	697	411	150	706	350	182	168	1.063670412	.	.	.	0	0	0	0	0	0	0	0	0	0.58	0
jgi|Uncre1|2439|URET_02591	-1.7689552	-6.4791185	-0.5391185	.	.	.	.	.	0	.	0	.	0	.	0	0.01	0	0	0.12	0	0	66499.27	611	-8.5	5.4757	13	203	331	181	66	342	139	69	70	1.036764706	.	.	.	0	0	0	0	0	0	0	0	0	0.11	0
jgi|Uncre1|4553|URET_04699	-1.7693822	3.5437625	4.0537625	.	.	.	.	.	0	.	0	.	0	.	0.73	0.185	1	1	0.18	0	0	13123.95	114	11.5	11.5312	1	38	56	27	13	60	30	21	9	0.653846154	.	.	.	1	1	1	0	0	0	0	0	0	0	0
jgi|Uncre1|5775|URET_05912	-1.7697755	-5.352957	-0.510957	.	.	.	.	.	0	.	0	.	0	.	0	0.193	0	0	0.19	0	0	43474.61	399	-5.5	5.2582	7	124	215	122	38	231	90	44	46	0.978021978	.	.	.	0	0	0	0	0	0	0	0	0.02	0.09	0
jgi|Uncre1|1837|URET_01989	-1.7703781	-5.449481	-2.653481	.	.	.	.	.	0	.	0	.	0	.	0.006	0.528	0	0	0.38	1	0	36894.88	334	3	7.3051	7	99	181	88	35	178	78	42	36	1.070422535	.	.	.	0	0	0	0	0	0	1	1	0.06	17.4	0
jgi|Uncre1|6032|URET_06166	-1.7706008	-6.508561	-0.592561	.	.	.	.	.	0	.	0	.	0	.	0	0.014	0	0	0.26	0	0	60461.64	544	5.5	7.0794	8	166	289	156	74	307	128	71	57	0.968253968	.	.	.	0	0	0	0	0	0	0	0	0.01	0.21	0
jgi|Uncre1|1921|URET_02073	-1.7722533	0.1982935	-2.8077065	.	.	.	.	.	0	.	0	.	0	.	0.774	0.727	0	0	0.41	1	0	15003.86	133	0	6.4665	4	48	70	29	23	71	26	14	12	1.192307692	.	.	.	0	0	0	0	0	0	1	1	0.28	21.17	0
jgi|Uncre1|1092|URET_01244	-1.773175	-2.041443	-1.095443	.	.	.	reduced_virulence,unaffected_pathogenicity,loss_of_pathogenicity	PHI:3126,PHI:9305	0	.	0	.	0	.	0	0.009	0	0	0.34	0	0	85497.72	783	4.5	6.8709	7	268	420	230	91	430	167	91	76	0.878612717	.	.	.	0	0	0	0	0	0	0	0	0.01	0.09	0
jgi|Uncre1|4318|URET_04464	-1.773748	-4.020695	-0.186695	.	.	.	.	.	0	.	0	.	0	.	0.092	0.269	0	0	0.14	0	0	11354.44	101	-8	4.4188	2	29	55	25	12	42	31	13	18	1.066666667	.	.	.	0	0	0	0	0	0	0	0	0	0	0
jgi|Uncre1|1973|URET_02125	-1.7738717	-3.309739	2.636261	.	.	.	.	.	0	.	0	.	0	.	0	0.009	1	1	0.22	0	0	73105.71	672	15	8.4171	13	226	358	228	55	363	143	83	60	0.858156028	.	.	.	0	0	0	0	0	1	0	0	0.73	0.85	0
jgi|Uncre1|5382|URET_05519	-1.7759099	5.65699	3.92899	.	.	.	.	.	0	.	0	.	0	.	0.75	0.538	1	1	0.27	0	0	13985.73	123	10	10.6933	1	36	60	26	18	57	34	24	10	0.75	.	.	.	1	1	0	0	0	1	0	0	4.88	4.88	0
jgi|Uncre1|4455|URET_04601	-1.7761422	-6.279607	-0.537607	.	.	.	.	.	0	.	0	.	0	.	0	0.043	0	0	0.4	0	0	39333.97	370	-7	5.0699	2	115	218	91	38	226	83	40	43	0.551181102	.	.	.	0	0	0	0	0	0	0	0	0.07	0.37	0
jgi|Uncre1|7701|URET_07835	-1.7784195	-0.793194	-0.625194	.	.	.	unaffected_pathogenicity	PHI:9188	0	.	0	.	0	.	0.362	0.61	0	0	0.46	0	0	31394.11	289	6.5	9.246	3	88	160	93	26	169	64	36	28	0.957142857	.	.	.	0	0	0	0	0	0	0	0	0	0.04	0
jgi|Uncre1|488|URET_00640	-1.7784195	2.507566	-0.524434	.	.	.	reduced_virulence,loss_of_pathogenicity	PHI:509,PHI:2832,PHI:7979,PHI:9517,PHI:2322	0	.	0	.	0	.	0.161	0.511	0	0	0.12	0	0	30585.24	279	3.5	7.8271	3	86	148	90	28	164	60	33	27	0.826086957	.	.	.	0	0	0	0	0	0	0	0	0.11	0.11	0
jgi|Uncre1|5164|URET_05301	-1.7787637	-5.9714905	-0.5774905	.	.	.	unaffected_pathogenicity	PHI:1592	0	.	0	.	0	.	0	0.101	0	0	0.01	0	0	38811.82	351	0	6.5072	1	107	188	101	30	177	90	47	43	0.732394366	.	.	.	0	0	0	0	0	0	0	0	0	0.42	0
jgi|Uncre1|4574|URET_04720	-1.77918	-6.2075785	-0.5315785	.	.	.	.	.	0	.	0	.	0	.	0	0.054	0	0	0.35	0	0	53226.52	492	0	6.5001	6	166	275	162	53	293	102	53	49	0.834586466	.	.	.	0	0	0	0	0	0	0	0	0	0.07	0
jgi|Uncre1|5922|URET_06059	-1.7807884	0.3451355	-0.5508645	.	.	.	unaffected_pathogenicity,loss_of_pathogenicity	PHI:9360,PHI:157	0	.	0	.	0	.	0	0.316	0	0	0.11	0	0	40580.99	377	3	6.8724	1	124	216	112	46	219	86	48	38	0.780952381	.	.	.	0	0	0	0	0	0	0	0	0.01	0.14	0
jgi|Uncre1|279|URET_00431	-1.7808391	-6.2755255	-0.5515255	.	.	.	.	.	0	.	0	.	0	.	0	0.046	0	0	0.31	0	0	48427.96	431	0	6.4995	5	115	231	105	52	234	92	49	43	1.021978022	.	.	.	0	0	0	0	0	0	0	0	0.01	0.02	0
jgi|Uncre1|5917|URET_06054	-1.7815249	-12.3028065	-7.1428065	.	.	.	.	.	0	.	0	.	0	.	0.002	0.138	0	0	0.48	0	1	29286.4	267	21.5	10.8516	4	100	154	81	29	149	48	35	13	0.8	.	.	.	0	0	0	0	0	0	2	2	2.39	49.58	0
jgi|Uncre1|6921|URET_07055	-1.7815249	-0.5863255	2.5756745	.	.	.	.	.	0	.	0	.	0	.	0.279	0.194	1	1	0.49	0	0	12692.62	119	9.5	12.3341	1	45	72	38	9	67	19	15	4	0.529411765	.	.	.	1	0	0	0	0	0	0	0	0.1	0.1	0
jgi|Uncre1|4842|URET_04979	-1.7820196	-3.6425055	-0.5525055	.	.	.	unaffected_pathogenicity,loss_of_pathogenicity,increased_virulence_(hypervirulence),reduced_virulence,lethal	PHI:7511,PHI:2837,PHI:2835,PHI:784,PHI:2269,PHI:685,PHI:5271,PHI:2022,PHI:8927,PHI:4077,PHI:2836,PHI:59,PHI:6957,PHI:7696,PHI:3866,PHI:2312,PHI:8929,PHI:7485,PHI:2802,PHI:3301,PHI:9460,PHI:2844,PHI:5440	0	.	0	.	0	.	0.062	0.423	0	0	0.09	0	0	35722.92	329	4.5	7.4312	6	114	177	116	34	191	77	43	34	0.831168831	.	.	.	0	0	0	0	0	0	0	0	10.4	10.49	0
jgi|Uncre1|4041|URET_04187	-1.7828925	-4.613157	-0.503157	.	.	.	.	.	0	.	0	.	0	.	0.076	0.239	0	0	0.21	0	0	20678.7	183	24.5	12.125	1	57	87	46	17	87	49	38	11	0.904761905	.	.	.	0	0	0	0	0	0	0	0	0	0	0
jgi|Uncre1|3112|URET_03258	-1.7828925	-1.3069445	-0.5089445	.	.	.	.	.	0	.	0	.	0	.	0.546	0.321	0	0	0.13	0	0	20548.71	180	-4.5	5.0254	1	51	89	41	15	77	63	30	33	1.151515152	.	.	.	0	0	0	0	0	0	0	0	0	0	0
jgi|Uncre1|9|URET_00161	-1.7828925	-6.288025	-0.504025	.	.	.	.	.	0	.	0	.	0	.	0	0.036	0	0	0.03	0	0	43668.08	377	-12	4.8996	3	87	178	100	52	191	119	56	63	1.298507463	.	.	.	0	0	0	0	0	0	0	0	0	0	0
jgi|Uncre1|2727|URET_02879	-1.7829926	-5.714612	0.183388	.	.	.	.	.	0	.	0	.	0	.	0	0.017	1	1	0.25	1	0	32277.66	284	21.5	10.6189	9	85	137	70	40	164	55	39	16	1.358490566	.	.	.	0	0	1	0	0	0	1	0	0.03	1.62	0
jgi|Uncre1|3767|URET_03913	-1.7832608	-5.425934	-0.503934	.	.	.	reduced_virulence	PHI:1671,PHI:3330	0	.	0	.	0	.	0	0.013	0	0	0	0	0	154582.53	1372	15.5	7.1809	11	353	644	369	162	714	408	223	185	1.128919861	.	.	.	0	0	0	0	0	0	0	0	0	0	0
jgi|Uncre1|6544|URET_06678	-1.7832608	-6.2420895	-0.5060895	.	.	.	.	.	0	.	0	.	0	.	0	0.044	0	0	0	0	0	118856.37	1036	38	9.9314	7	254	440	304	78	470	369	210	159	1.030769231	.	.	.	0	0	0	0	0	0	0	0	0	0.01	0
jgi|Uncre1|6276|URET_06410	-1.7838837	-2.5414925	2.8885075	.	.	.	.	.	0	.	0	.	0	.	0	0.095	1	1	0.34	0	0	52003.02	483	24	10.6406	1	140	273	124	29	256	94	62	32	0.539473684	.	.	.	1	0	1	0	0	0	0	0	0	0	0
jgi|Uncre1|753|URET_00905	-1.78473	-1.327301	-0.529301	.	.	.	.	.	0	.	0	.	0	.	0.459	0.408	0	0	0.1	0	0	26971.47	250	-5.5	4.948	0	83	139	81	20	135	57	27	30	0.818181818	.	.	.	0	0	0	0	0	0	0	0	0.13	0.14	0
jgi|Uncre1|910|URET_01062	-1.7848045	-6.4801725	-0.5401725	.	.	.	.	.	0	.	0	.	0	.	0	0.01	0	0	0.06	0	0	71020.33	654	-16.5	5.1546	2	204	361	176	67	353	169	82	87	0.614973262	.	.	.	0	0	0	0	0	0	0	0	0	0	0
jgi|Uncre1|2334|URET_02486	-1.7852724	-0.201113	-0.759113	.	.	.	.	.	0	.	0	.	0	.	0.529	0.564	0	0	0.46	0	0	21478.47	198	6	9.6943	0	64	110	57	25	108	39	24	15	1.023809524	.	.	.	0	0	0	0	0	0	0	0	0.06	0.08	0
jgi|Uncre1|6173|URET_06307	-1.7856109	0.6894115	-0.6905885	.	.	.	.	.	0	.	0	.	0	.	0.771	0.459	0	0	0.5	0	0	12903.9	118	4	9.8645	1	38	63	37	10	55	25	15	10	3.636363636	.	.	.	0	0	0	0	0	0	0	0	0	0.16	0
jgi|Uncre1|7119|URET_07253	-1.7886618	-6.4089655	-0.5469655	.	.	.	.	.	0	.	0	.	0	.	0	0.023	0	0	0.19	0	0	57368.19	513	-1	6.3508	8	146	276	138	60	287	126	65	61	1.044642857	.	.	.	0	0	0	0	0	0	0	0	0.73	0.79	0
jgi|Uncre1|5574|URET_05711	-1.7892466	-4.070345	0.375655	.	.	.	.	.	0	.	0	.	0	.	0	0.259	1	1	0.4	1	0	37921.09	355	10	8.1917	7	137	199	108	43	200	73	45	28	0.825581395	.	.	.	1	0	0	0	0	1	1	0	1.4	2.21	0
jgi|Uncre1|4103|URET_04249	-1.7914869	-6.0785625	-2.9165625	.	.	.	.	.	0	.	0	.	0	.	0.052	0.421	0	0	0.18	1	0	30868.02	287	8.5	8.8064	7	99	155	92	29	183	57	34	23	0.628205128	.	.	.	0	0	0	0	0	0	1	0	5.49	12.98	0
jgi|Uncre1|7458|URET_07592	-1.791572	-0.22595	-0.53195	.	.	.	.	.	0	.	0	.	0	.	0.572	0.479	0	0	0.25	0	0	24781.77	228	6.5	8.4964	8	90	142	52	18	109	58	33	25	0.75	.	.	.	0	0	0	0	0	0	0	0	0	0	0
jgi|Uncre1|133|URET_00285	-1.791572	1.89635	-0.47965	.	.	.	.	.	0	.	0	.	0	.	0.917	0.479	0	0	0.43	0	0	9328.49	86	4	8.7612	3	34	50	17	6	40	19	12	7	0.75	.	.	.	0	0	0	0	0	0	0	0	0	0	0
jgi|Uncre1|5579|URET_05716	-1.791572	2.655827	-0.512173	.	.	.	.	.	0	.	0	.	0	.	0.996	0.532	0	0	0.43	0	0	8478.63	79	-1.5	5.0787	2	30	45	21	5	38	23	11	12	1.071428571	.	.	.	0	0	0	0	0	0	0	0	0	0	0
jgi|Uncre1|6673|URET_06807	-1.7915926	0.3882245	-0.6197755	.	.	.	unaffected_pathogenicity	PHI:1589	0	.	0	.	0	.	0.662	0.506	0	0	0.15	0	0	28016.25	266	5.5	8.4922	4	91	152	83	17	157	54	31	23	0.605633803	.	.	.	0	0	0	0	0	0	0	0	0	0.01	0
jgi|Uncre1|11|URET_00163	-1.7915926	-4.07607	-1.02807	.	.	.	.	.	0	.	0	.	0	.	0.008	0.484	0	0	0.16	0	0	36738.01	343	5.5	8.2685	3	119	193	110	28	194	77	43	34	0.744186047	.	.	.	0	0	0	0	0	0	0	0	0	0.09	0
jgi|Uncre1|1404|URET_01556	-1.791672	-6.13211	-0.74411	.	.	.	.	.	0	.	0	.	0	.	0	0.102	0	0	0.24	0	0	48618.61	451	10.5	8.954	4	152	245	149	42	261	92	54	38	0.773913043	.	.	.	0	0	0	0	0	0	0	0	12.06	14.11	0
jgi|Uncre1|1964|URET_02116	-1.7932564	-6.0430575	-0.5410575	.	.	.	.	.	0	.	0	.	0	.	0	0.083	0	0	0.14	0	0	36554.34	325	-7	4.9528	5	99	171	91	36	167	78	37	41	1.2	.	.	.	0	0	0	0	0	0	0	0	0	0.01	0
jgi|Uncre1|2031|URET_02183	-1.7944107	-5.848851	-0.556851	.	.	.	.	.	0	.	0	.	0	.	0.002	0.116	0	0	0.09	0	0	35321.47	327	-12	4.715	3	114	175	97	30	182	88	40	48	0.541176471	.	.	.	0	0	0	0	0	0	0	0	0	0.01	0
jgi|Uncre1|5553|URET_05690	-1.7944107	-5.08457	-0.56057	.	.	.	.	.	0	.	0	.	0	.	0.001	0.245	0	0	0.28	0	0	40273.05	373	4	7.2106	6	128	206	128	37	220	85	47	38	0.768421053	.	.	.	0	0	0	0	0	0	0	0	0	0.15	0
jgi|Uncre1|2097|URET_02249	-1.7957575	1.215911	-0.518089	.	.	.	.	.	0	.	0	.	0	.	0.993	0.296	0	0	0.21	0	0	6875.64	63	4.5	11.6974	0	22	39	15	3	29	19	12	7	0.444444444	.	.	.	0	0	0	0	0	0	0	0	0	0	0
jgi|Uncre1|4451|URET_04597	-1.7974379	-0.9006755	-0.5126755	.	.	.	reduced_virulence,unaffected_pathogenicity,loss_of_pathogenicity	PHI:9180,PHI:2145,PHI:3914,PHI:7787,PHI:7788,PHI:7520	0	.	0	.	0	.	0	0.102	0	0	0.44	0	0	48157.85	455	-1.5	6.248	2	172	254	149	38	257	101	52	49	0.851239669	.	.	.	0	0	0	0	0	0	0	0	0	0.09	0
jgi|Uncre1|6521|URET_06655	-1.7981634	-4.270212	-6.892212	.	.	.	.	.	0	.	0	.	0	.	0.982	0.455	0	0	0.32	0	1	14423.69	139	4.5	10.3045	0	52	76	47	17	96	20	13	7	0.666666667	.	.	.	0	0	0	0	0	0	3	3	25.53	62.24	0
jgi|Uncre1|3326|URET_03472	-1.7987436	-5.2257225	-0.5337225	.	.	.	.	.	0	.	0	.	0	.	0.136	0.082	0	0	0.08	0	0	23121.58	212	-13.5	4.347	2	66	122	65	15	104	59	24	35	0.733333333	.	.	.	0	0	0	0	0	0	0	0	0.01	0.01	0
jgi|Uncre1|2092|URET_02244	-1.7989001	-5.496376	-0.550376	.	.	.	reduced_virulence	PHI:9126	0	.	0	.	0	AA3_3,AA3,AA3_2	0	0.009	0	0	0.08	0	0	67120.75	607	-20	4.7756	11	182	319	171	63	327	148	68	80	1.056451613	.	.	.	0	0	0	0	0	0	0	0	0.58	1.61	0
jgi|Uncre1|2968|URET_03114	-1.8004394	-0.030164	-0.546164	.	.	.	.	.	0	.	0	.	0	.	0.831	0.255	0	0	0.33	0	0	10012.29	91	5	10.555	1	28	55	20	6	45	17	11	6	0.833333333	.	.	.	0	0	0	0	0	0	0	0	0.01	0.01	0
jgi|Uncre1|3172|URET_03318	-1.8055398	-8.3711155	-6.7031155	.	.	.	.	.	0	.	0	.	0	.	0.524	0.198	0	1	0.14	0	1	14967.87	139	7	10.6259	1	49	74	55	15	95	18	13	5	0.636363636	.	.	.	0	1	0	0	0	0	3	1	29.1	48.52	1
jgi|Uncre1|2960|URET_03106	-1.8067639	-5.875773	-0.679773	.	.	.	.	.	0	.	0	.	0	.	0.029	0.105	0	0	0.63	0	0	9081.91	85	-3	5.3952	2	38	49	19	12	40	20	10	10	0.684210526	.	.	.	0	0	0	0	0	0	0	0	0	0	0
jgi|Uncre1|3512|URET_03658	-1.8074548	-6.3496845	-0.5056845	.	.	.	.	.	0	.	0	.	0	.	0	0.026	0	0	0	0	0	121480.22	1075	-23	5.031	9	287	532	286	98	511	322	154	168	1.286486486	.	.	.	0	0	0	0	0	0	0	0	0.21	0.35	0
jgi|Uncre1|3356|URET_03502	-1.8111545	0.4722465	-0.5357535	.	.	.	.	.	0	.	0	.	0	.	0.971	0.197	0	0	0.29	0	0	20696.75	193	18	11.8034	1	70	103	65	12	111	52	36	16	0.373134328	.	.	.	0	0	0	0	0	0	0	0	0	0.02	0
jgi|Uncre1|2961|URET_03107	-1.8152672	-4.108605	-0.502605	.	.	.	.	.	0	.	0	.	0	.	0.001	0.398	0	0	0.05	0	0	40878.63	371	1.5	6.7208	5	106	191	114	37	203	107	57	50	1.037037037	.	.	.	0	0	0	0	0	0	0	0	0	0.08	0
jgi|Uncre1|2719|URET_02871	-1.8152672	-0.4898405	-0.5038405	.	.	.	reduced_virulence,effector_(plant_avirulence_determinant),increased_virulence_(hypervirulence)	PHI:4904,PHI:6520,PHI:7582	0	.	0	.	0	.	0	0.169	0	0	0.05	0	0	51684.38	476	4.5	7.031	6	144	245	143	51	278	126	69	57	1.008547009	.	.	.	0	0	0	0	0	0	0	0	0.12	0.84	0
jgi|Uncre1|4781|URET_04918	-1.8163475	5.492791	2.594791	.	.	.	.	.	0	.	0	.	0	.	0.991	0.492	1	1	0.39	0	0	11048.48	104	8	11.073	2	40	61	32	5	52	28	19	9	0.413793103	.	.	.	0	1	0	0	0	0	0	0	0.02	0.02	0
jgi|Uncre1|7172|URET_07306	-1.8175855	-6.2319265	-0.5739265	.	.	.	.	.	0	.	0	.	0	.	0	0.057	0	0	0.03	0	0	39074.21	356	-12	4.6923	0	110	191	100	18	163	104	47	57	0.631578947	.	.	.	0	0	0	0	0	0	0	0	0	0	0
jgi|Uncre1|2710|URET_02862	-1.8176107	-6.356629	-0.416629	.	.	.	.	.	0	.	0	.	0	.	0	0.01	0	0	0.19	0	0	71481.25	640	0.5	6.5496	6	190	336	178	81	341	164	87	77	1.12295082	.	.	.	0	0	0	0	0	0	0	0	0	0	0
jgi|Uncre1|5976|URET_06110	-1.8196725	-6.4486075	-0.5146075	.	.	.	.	.	0	.	0	.	0	.	0	0.011	0	0	0.09	0	0	85226.95	777	-7	5.9107	11	243	437	223	69	404	195	99	96	0.715909091	.	.	.	0	0	0	0	0	0	0	0	0	0.03	0
jgi|Uncre1|1046|URET_01198	-1.8197119	-6.2256595	-0.5616595	.	.	.	.	.	0	.	0	.	0	.	0	0.056	0	0	0.1	0	0	53865.89	490	-5	5.5549	4	153	259	157	46	262	131	65	66	0.899082569	.	.	.	0	0	0	0	0	0	0	0	0	0.65	0
jgi|Uncre1|4566|URET_04712	-1.8197937	-0.125228	-0.521228	.	.	.	.	.	0	.	0	.	0	.	0.725	0.341	0	0	0.38	0	0	27318.15	262	-3	5.0845	2	96	155	97	19	161	52	25	27	0.597560976	.	.	.	0	0	0	0	0	0	0	0	0.15	0.17	0
jgi|Uncre1|7423|URET_07557	-1.8200046	-0.207455	-0.503455	.	.	.	increased_virulence_(hypervirulence)	PHI:1139	0	.	0	.	0	.	0	0.216	0	0	0.22	0	0	50058.54	460	17	9.6605	6	139	251	134	41	246	126	74	52	1.247619048	.	.	.	0	0	0	0	0	0	0	0	0.01	0.04	0
jgi|Uncre1|3313|URET_03459	-1.8200803	-6.4774055	-0.5374055	.	.	.	.	.	0	.	0	.	0	.	0	0.01	0	0	0.12	0	0	115128.38	1041	0.5	6.5275	12	316	546	328	129	575	235	127	108	0.952380952	.	.	.	0	0	0	0	0	0	0	0	0	0.28	0
jgi|Uncre1|5897|URET_06034	-1.8201334	-8.0779025	-2.8879025	.	.	.	.	.	0	.	0	.	0	.	0	0.135	0	0	0.3	1	0	42203.55	383	3.5	7.0633	3	122	214	112	46	218	85	47	38	0.566037736	.	.	.	0	0	0	0	0	0	1	0	0	3.52	0
jgi|Uncre1|1267|URET_01419	-1.8234563	6.657456	2.931456	.	.	.	.	.	0	.	0	.	0	.	0.998	0.623	1	1	0.4	0	0	8496.55	79	1	7.4703	6	36	51	15	5	36	19	10	9	0.941176471	.	.	.	0	1	0	0	0	1	0	0	0	0	0
jgi|Uncre1|3916|URET_04062	-1.8235238	-6.3179535	-0.5099535	.	.	.	.	.	0	.	0	.	0	.	0	0.032	0	0	0.37	0	0	59280.9	540	66.5	12.2902	0	188	323	80	40	255	162	117	45	0.331428571	.	.	.	0	0	0	0	0	0	0	0	0	0	0
jgi|Uncre1|1380|URET_01532	-1.8240808	1.1298925	-0.5101075	.	.	.	reduced_virulence,unaffected_pathogenicity,increased_virulence_(hypervirulence)	PHI:5034,PHI:7708,PHI:6517,PHI:9524,PHI:2256,PHI:881	0	.	0	.	0	.	0.021	0.419	0	0	0.36	0	0	37309.02	350	-4	5.2783	6	110	193	118	30	212	82	40	42	0.876404494	.	.	.	0	0	0	0	0	0	0	0	0.01	0.07	0
jgi|Uncre1|309|URET_00461	-1.8241231	-3.295658	-0.511658	.	.	.	.	.	0	.	0	.	0	.	0.157	0.379	0	0	0.34	0	0	13614.47	119	4	8.9787	1	29	51	27	10	46	42	24	18	2.571428571	.	.	.	0	0	0	0	0	0	0	0	0	0	0
jgi|Uncre1|2351|URET_02503	-1.8248332	-2.05849	-6.99849	.	.	.	reduced_virulence,loss_of_pathogenicity	PHI:3907	0	.	0	.	0	.	0.463	0.527	0	0	0.37	0	1	29702.54	278	-3	6.0606	8	102	165	79	32	156	63	33	30	0.753623188	.	.	.	0	0	0	0	0	0	3	3	0	64.89	0
jgi|Uncre1|868|URET_01020	-1.8248378	3.9031645	-0.5968355	.	.	.	.	.	0	.	0	.	0	.	0.994	0.756	0	0	0.36	0	0	8095.18	74	-2	4.919	0	21	41	24	5	39	17	8	9	1.3125	.	.	.	0	0	0	0	0	0	0	0	0	0	0
jgi|Uncre1|368|URET_00520	-1.8254366	0.3718785	2.4838785	.	.	.	.	.	0	.	0	.	0	.	0.24	0.408	1	1	0.18	0	0	31287.82	286	4.5	7.5868	1	88	151	93	29	164	65	37	28	0.694444444	.	.	.	1	0	0	0	0	0	0	0	0	0	0
jgi|Uncre1|3795|URET_03941	-1.825485	3.9045205	-0.8354795	.	.	.	unaffected_pathogenicity,increased_virulence_(hypervirulence),reduced_virulence,lethal	PHI:7511,PHI:7696,PHI:784,PHI:5272,PHI:2312,PHI:2269,PHI:5271,PHI:7485,PHI:8929,PHI:4077,PHI:9460,PHI:2844,PHI:5440	0	.	0	.	0	.	0.992	0.798	0	0	0.62	0	0	16495.61	158	3	9.5108	0	61	96	52	11	85	28	16	12	1.026315789	.	.	.	0	0	0	0	0	0	0	0	5.98	5.98	0
jgi|Uncre1|2501|URET_02653	-1.828636	4.248424	-0.491576	.	.	.	.	.	0	.	0	.	0	.	0.974	0.816	0	0	0.67	0	0	6805.86	65	5	10.4962	2	24	42	17	2	34	13	9	4	1.125	.	.	.	0	0	0	0	0	0	0	0	0.26	0.26	0
jgi|Uncre1|5701|URET_05838	-1.8299611	-5.6278095	-0.5878095	.	.	.	.	.	0	.	0	.	0	.	0.004	0.156	0	0	0.36	0	0	15691.28	144	-12	3.9795	4	49	89	38	14	77	36	12	24	1	.	.	.	0	0	0	0	0	0	0	0	4.65	13.88	0
jgi|Uncre1|5724|URET_05861	-1.8338158	0.221529	-0.564471	.	.	.	.	.	0	.	0	.	0	.	0.661	0.47	0	0	0.02	0	0	26891.74	251	-0.5	6.2572	3	89	140	86	19	145	55	28	27	0.623188406	.	.	.	0	0	0	0	0	0	0	0	0.01	5.28	0
jgi|Uncre1|511|URET_00663	-1.834063	-4.264657	-0.638657	.	.	.	reduced_virulence	PHI:7159	0	.	0	.	0	.	0.001	0.228	0	0	0.24	0	0	38701.04	359	9	9.2686	1	120	192	106	36	201	77	46	31	0.656565657	.	.	.	0	0	0	0	0	0	0	0	0	0.03	0
jgi|Uncre1|6140|URET_06274	-1.8341967	4.9377685	-0.6542315	.	.	.	.	.	0	.	0	.	0	.	0.994	0.938	0	0	0.16	0	0	13733.61	125	5	8.9273	4	43	68	31	10	64	30	18	12	0.851851852	.	.	.	0	0	0	0	0	0	0	0	0.03	0.03	0
jgi|Uncre1|106|URET_00258	-1.8345069	1.837953	-0.190047	.	.	.	.	.	0	.	0	.	0	.	0.863	0.475	0	0	0.39	0	0	6817.98	61	2	8.5551	2	14	35	18	1	33	16	9	7	0.916666667	.	.	.	0	0	0	0	0	0	0	0	0.01	0.01	0
jgi|Uncre1|979|URET_01131	-1.8356318	-3.5417135	-0.5477135	.	.	.	.	.	0	.	0	.	0	.	0.066	0.435	0	0	0.18	0	0	32973.45	302	-4	5.407	6	94	161	98	30	162	77	38	39	1.131147541	.	.	.	0	0	0	0	0	0	0	0	0.07	0.09	0
jgi|Uncre1|4712|URET_04849	-1.835657	-2.947701	-0.677701	.	.	.	reduced_virulence,unaffected_pathogenicity	PHI:5034,PHI:881,PHI:6517,PHI:9524	0	.	0	.	0	.	0.038	0.417	0	0	0.36	0	0	36688.39	345	11.5	9.5419	4	113	194	128	29	217	77	46	31	0.742268041	.	.	.	0	0	0	0	0	0	0	0	0.28	6.43	0
jgi|Uncre1|4039|URET_04185	-1.8377987	-10.42817	-4.48217	.	.	.	.	.	0	.	0	.	0	GT22	0	0.009	0	1	0.14	0	1	61292.24	541	17.5	9.3242	5	145	262	179	87	327	90	58	32	1.385416667	0	0	0	1	1	1	1	1	1	8	5	15.92	154.84	0
jgi|Uncre1|7771|URET_07905	-1.8398105	-3.59215	-0.53815	.	.	.	.	.	0	.	0	.	0	.	0.337	0.154	0	0	0.29	0	0	19026.08	179	-1	5.3107	0	70	118	39	6	83	43	21	22	0.446808511	.	.	.	0	0	0	0	0	0	0	0	0	0.01	0
jgi|Uncre1|5731|URET_05868	-1.840528	-6.3940035	-0.5080035	.	.	.	.	.	0	.	0	.	0	.	0	0.019	0	0	0.05	0	0	59657.92	547	1.5	6.66	12	174	299	145	53	296	155	82	73	0.845588235	.	.	.	0	0	0	0	0	0	0	0	0.05	0.06	0
jgi|Uncre1|158|URET_00310	-1.840528	-5.4378285	-0.4918285	.	.	.	reduced_virulence	PHI:2171	0	.	0	.	0	.	0	0.009	0	0	0.19	0	0	74907.23	667	6.5	6.997	12	170	362	178	85	364	166	92	74	1.144927536	.	.	.	0	0	0	0	0	0	0	0	0	0	0
jgi|Uncre1|4761|URET_04898	-1.8412193	-4.759155	-0.361155	.	.	.	.	.	0	.	0	.	0	.	0.018	0.249	0	0	0.15	0	0	28790.55	253	-2.5	5.4068	2	68	131	70	34	137	63	31	32	1.137254902	.	.	.	0	0	0	0	0	0	0	0	0	0	0
jgi|Uncre1|4361|URET_04507	-1.8422182	-5.948024	-0.704024	.	.	.	.	.	0	.	0	.	0	.	0	0.126	0	0	0.21	0	0	43388.96	398	6	7.6156	2	121	234	116	39	216	88	50	38	0.75	.	.	.	0	0	0	0	0	0	0	0	0	0.16	0
jgi|Uncre1|7396|URET_07530	-1.8428549	3.8670515	-0.5789485	.	.	.	.	.	0	.	0	.	0	.	0.982	0.759	0	0	0.12	0	0	20436.46	189	8	9.0208	6	63	101	52	15	104	48	29	19	0.860465116	.	.	.	0	0	0	0	0	0	0	0	0.06	0.32	0
jgi|Uncre1|7330|URET_07464	-1.8429927	-1.2996135	-0.3756135	.	.	.	.	.	0	.	0	.	0	.	0	0.846	0	0	0.35	0	0	8545.9	77	2	9.3116	0	26	40	18	10	45	20	11	9	1.157894737	.	.	.	0	0	0	0	0	0	0	0	0	0	0
jgi|Uncre1|343|URET_00495	-1.8431468	-1.680763	-0.318763	.	.	.	.	.	0	.	0	.	0	.	0.669	0.104	0	0	0.72	0	0	6272.95	61	2	8.5435	2	28	42	13	2	32	8	5	3	0.545454545	.	.	.	0	0	0	0	0	0	0	0	0	0	0
jgi|Uncre1|6307|URET_06441	-1.8435773	-6.378217	-0.690217	.	.	.	.	.	0	.	0	.	0	.	0	0.052	0	0	0.05	0	0	60148.61	545	-2.5	6.0863	7	175	295	147	54	269	138	70	68	1.137614679	.	.	.	0	0	0	0	0	0	0	0	0.16	0.16	0
jgi|Uncre1|5356|URET_05493	-1.8436792	-6.2991	-0.4791	.	.	.	.	.	0	.	0	.	0	.	0	0.03	0	0	0.74	0	0	48050.56	468	-58.5	3.4847	0	115	364	45	1	277	96	19	77	0.308457711	.	.	.	0	0	0	0	0	0	0	0	0	0	0
jgi|Uncre1|5472|URET_05609	-1.8447297	-0.623711	3.006289	.	.	.	.	.	0	.	0	.	0	.	0	0.395	1	1	0.32	0	0	5403.35	50	0.5	6.9673	1	19	27	18	5	32	5	3	2	0.583333333	.	.	.	0	0	0	0	0	0	0	0	0.29	0.29	0
jgi|Uncre1|6348|URET_06482	-1.8453125	2.795837	-0.726163	.	.	.	.	.	0	.	0	.	0	.	0.829	0.758	0	0	0.15	0	0	16225.55	149	7.5	9.4817	3	53	75	44	17	83	30	20	10	0.810810811	.	.	.	0	0	0	0	0	0	0	0	0	0.29	0
jgi|Uncre1|7437|URET_07571	-1.845958	-6.593465	-0.767465	.	.	.	.	.	0	.	0	.	0	.	0	0.029	0	0	0.45	0	0	37591.52	342	-14.5	4.5495	6	115	200	68	48	183	82	36	46	0.786516854	.	.	.	0	0	0	0	0	0	0	0	0	0.03	0
jgi|Uncre1|7722|URET_07856	-1.8463178	-10.718668	-5.948668	.	.	.	.	.	0	.	0	.	0	.	0.049	0.156	0	1	0.06	0	1	29234.16	261	7.5	8.7918	4	77	131	94	35	161	47	29	18	1.083333333	.	.	.	1	1	1	0	0	0	4	0	18.7	82.83	0
jgi|Uncre1|7606|URET_07740	-1.8466245	3.907162	-0.490838	.	.	.	.	.	0	.	0	.	0	.	0.999	0.734	0	0	0.49	0	0	5474.36	51	5.5	11.1899	0	17	30	14	3	28	14	10	4	0.846153846	.	.	.	0	0	0	0	0	0	0	0	0	0	0
jgi|Uncre1|229|URET_00381	-1.8466692	-2.8727015	2.7192985	.	.	.	unaffected_pathogenicity	PHI:1580	0	.	0	.	0	.	0	0.068	1	1	0.15	0	0	48643.09	459	-2.5	5.9817	4	153	272	142	25	241	123	62	61	0.739495798	.	.	.	0	0	0	0	0	1	0	0	0	0.01	0
jgi|Uncre1|233|URET_00385	-1.8466692	-5.603187	-0.293187	.	.	.	.	.	0	.	0	.	0	.	0	0.115	0	0	0.15	0	0	50947.09	469	7	7.9198	3	152	269	119	45	236	109	61	48	0.990990991	.	.	.	0	0	0	0	0	0	0	0	0	0.01	0
jgi|Uncre1|4142|URET_04288	-1.8471961	-10.6891145	-4.7551145	.	.	.	unaffected_pathogenicity	PHI:4891	0	.	0	.	0	.	0	0.011	0	1	0.02	0	1	90223.06	818	-4	6.16	4	262	440	225	75	413	211	108	103	0.774566474	1	0	0	1	0	1	1	1	1	9	8	16.72	179.65	0
jgi|Uncre1|6128|URET_06262	-1.8473572	-1.932951	-6.996951	.	.	.	.	.	0	.	0	.	0	.	0.943	0.901	0	0	0.21	0	1	17585.82	159	7	9.8137	1	53	84	44	17	80	38	23	15	1.081081081	.	.	.	0	0	0	0	0	0	2	2	0	41.75	0
jgi|Uncre1|2700|URET_02852	-1.8473885	0.735749	-0.466251	.	.	.	reduced_virulence,increased_virulence_(hypervirulence)	PHI:2315,PHI:7564,PHI:3881,PHI:6881,PHI:482,PHI:7193	0	.	0	.	0	.	0.01	0.357	0	0	0.23	0	0	27122.64	236	-9	4.5364	3	56	114	61	35	132	55	24	31	1.288888889	.	.	.	0	0	0	0	0	0	0	0	0	0.16	0
jgi|Uncre1|3443|URET_03589	-1.8482345	-6.4031585	-0.5231585	.	.	.	.	.	0	.	0	.	0	.	0	0.02	0	0	0.4	0	0	55995.38	510	-6	5.4894	9	170	275	148	58	279	113	56	57	1.066037736	.	.	.	0	0	0	0	0	0	0	0	0	0.14	0
jgi|Uncre1|5857|URET_05994	-1.8509829	0.9432405	-2.9867595	.	.	.	unaffected_pathogenicity	PHI:3237	0	.	0	.	0	.	0.93	0.725	0	0	0.27	1	0	17067.86	157	7	10.0936	1	51	86	54	16	98	32	21	11	0.431818182	.	.	.	0	0	0	0	0	0	1	1	19.33	24.67	0
jgi|Uncre1|5240|URET_05377	-1.8518877	4.4795415	-0.5124585	.	.	.	.	.	0	.	0	.	0	.	0.999	0.833	0	0	0.11	0	0	15744.96	144	8.5	11.1414	0	39	81	39	8	75	37	23	14	0.909090909	.	.	.	0	0	0	0	0	0	0	0	4.07	4.9	0
jgi|Uncre1|5082|URET_05219	-1.8522573	-6.8303535	-2.5383535	.	.	.	reduced_virulence	PHI:2084	0	.	0	.	0	.	0	0.118	0	0	0.31	1	0	44419.59	405	10.5	9.1659	4	133	223	110	43	213	79	47	32	1.269230769	.	.	.	0	0	0	0	0	0	1	0	6.04	8.17	0
jgi|Uncre1|308|URET_00460	-1.8548188	-3.1075005	2.8324995	.	.	.	.	.	0	.	0	.	0	.	0	0.01	1	1	0.02	0	0	79500.54	707	-1.5	6.3537	10	200	322	239	69	379	172	89	83	1.166666667	.	.	.	1	0	0	0	0	1	0	1	19.34	19.42	0.47826087
jgi|Uncre1|3943|URET_04089	-1.8553915	-4.135186	-0.923186	.	.	.	reduced_virulence	PHI:254	0	.	0	.	0	.	0.001	0.297	0	0	0.31	0	0	33884.17	316	17.5	10.5113	3	122	169	99	30	188	65	42	23	0.83908046	.	.	.	0	0	0	0	0	0	0	0	2.35	28.14	0
jgi|Uncre1|5684|URET_05821	-1.8566527	-5.7036945	-0.7536945	.	.	.	.	.	0	.	0	.	0	.	0	0.175	0	0	0.02	0	0	41597.38	384	-0.5	6.4276	6	124	214	131	31	219	93	49	44	0.595959596	.	.	.	0	0	0	0	0	0	0	0	0.01	0.66	0
jgi|Uncre1|4672|URET_04809	-1.8566618	1.4353345	-0.4606655	.	.	.	.	.	0	.	0	.	0	.	0.985	0.331	0	0	0.6	0	0	9354.94	87	-1.5	4.9858	2	29	46	32	4	48	19	9	10	0.842105263	.	.	.	0	0	0	0	0	0	0	0	0.05	0.08	0
jgi|Uncre1|6821|URET_06955	-1.8567727	-6.322042	-0.478042	.	.	.	.	.	0	.	0	.	0	.	0	0.026	0	0	0.27	0	0	61905.64	557	-3	6.0421	5	163	296	149	69	291	148	75	73	1.247706422	.	.	.	0	0	0	0	0	0	0	0	0	0.12	0
jgi|Uncre1|4137|URET_04283	-1.8567727	-6.362585	-0.422585	.	.	.	.	.	0	.	0	.	0	.	0	0.01	0	0	0.08	0	0	78730.49	704	-6.5	5.69	9	222	379	186	94	368	178	89	89	1.214814815	.	.	.	0	0	0	0	0	0	0	0	0.04	0.04	0
jgi|Uncre1|2553|URET_02705	-1.857141	-6.2559025	-0.5259025	.	.	.	.	.	0	.	0	.	0	.	0	0.045	0	0	0.1	0	0	111083.7	987	-34.5	4.7544	10	284	521	251	136	514	247	114	133	1.110552764	.	.	.	0	0	0	0	0	0	0	0	0	0	0
jgi|Uncre1|1247|URET_01399	-1.8574018	-2.2104775	-0.5484775	.	.	.	unaffected_pathogenicity	PHI:9188	0	.	0	.	0	.	0.161	0.562	0	0	0.22	0	0	33498.41	309	5	7.7451	5	96	174	93	30	173	75	42	33	1	.	.	.	0	0	0	0	0	0	0	0	0	0.02	0
jgi|Uncre1|2222|URET_02374	-1.8579295	-6.150857	-0.588857	.	.	.	.	.	0	.	0	.	0	.	0	0.073	0	0	0.31	0	0	55640.31	513	1.5	6.6939	2	181	289	128	65	283	108	58	50	0.823076923	.	.	.	0	0	0	0	0	0	0	0	0.29	0.84	0
jgi|Uncre1|5062|URET_05199	-1.8580427	-5.7785	-0.5345	.	.	.	.	.	0	.	0	.	0	.	0.006	0.12	0	0	0.79	0	0	32637.43	331	-8	4.6322	0	150	227	86	16	188	49	22	27	0.371212121	.	.	.	0	0	0	0	0	0	0	0	0	0	0
jgi|Uncre1|6979|URET_07113	-1.8586547	4.258989	0.040989	.	.	.	.	.	0	.	0	.	0	.	0.957	0.746	0	0	0.27	0	0	13803.68	126	6.5	9.5192	2	44	70	41	13	65	31	20	11	0.75862069	.	.	.	0	0	0	0	0	0	0	0	0	0	0
jgi|Uncre1|1694|URET_01846	-1.8594304	-1.14279	-0.51479	.	.	.	reduced_virulence,unaffected_pathogenicity,loss_of_pathogenicity	PHI:9180,PHI:2145,PHI:3914,PHI:7787,PHI:7788,PHI:7520	0	.	0	.	0	.	0	0.062	0	0	0.07	0	0	54484.18	499	1.5	6.913	10	166	274	151	50	281	122	63	59	1	.	.	.	0	0	0	0	0	0	0	0	0	0	0
jgi|Uncre1|1579|URET_01731	-1.8594304	-5.510361	-0.518361	.	.	.	.	.	0	.	0	.	0	.	0	0.168	0	0	0.13	0	0	70654.61	644	6	7.2207	18	211	351	165	73	359	159	86	73	0.917721519	.	.	.	0	0	0	0	0	0	0	0	0	0.09	0
jgi|Uncre1|6970|URET_07104	-1.8602792	-5.965975	-0.511975	.	.	.	.	.	0	.	0	.	0	.	0	0.091	0	0	0.25	0	0	42418.09	385	-5	5.437	8	111	220	92	40	208	95	47	48	0.608695652	.	.	.	0	0	0	0	0	0	0	0	3.06	3.06	0
jgi|Uncre1|3694|URET_03840	-1.8617451	-12.807204	-6.879204	.	.	.	unaffected_pathogenicity	PHI:1457	0	.	0	.	0	.	0	0.012	0	0	0.37	0	1	61442.68	567	2.5	6.8247	4	192	316	185	58	313	135	72	63	0.864661654	.	.	.	0	0	0	0	0	0	2	2	19.41	39.17	0
jgi|Uncre1|2773|URET_02925	-1.8628005	-4.9968805	-0.5388805	.	.	.	.	.	0	.	0	.	0	.	0.026	0.231	0	0	0.13	0	0	33021.43	298	1.5	6.6444	4	97	158	90	39	166	76	43	33	0.535211268	.	.	.	0	0	0	0	0	0	0	0	0	0.04	0
jgi|Uncre1|634|URET_00786	-1.8631725	-1.6248665	-0.6528665	.	.	.	.	.	0	.	0	.	0	.	0.274	0.564	0	0	0.31	0	0	19040.6	172	4.5	9.5896	0	58	93	44	25	96	30	18	12	1	.	.	.	0	0	0	0	0	0	0	0	0.01	0.54	0
jgi|Uncre1|95|URET_00247	-1.8635327	0.577439	3.253439	.	.	.	.	.	0	.	0	.	0	GT62,GT2_Glycos_transf_2	0.136	0.418	1	1	0.17	0	0	29966.37	263	14	10.3023	2	69	131	73	27	133	60	38	22	1.32	.	.	.	1	1	0	0	0	1	0	1	20.24	20.47	1
jgi|Uncre1|4539|URET_04685	-1.8637025	-1.043809	-0.611809	.	.	.	.	.	0	.	0	.	0	.	0.325	0.603	0	0	0.15	0	0	32143.49	296	3	7.1871	1	95	152	91	30	168	69	38	31	0.860759494	.	.	.	0	0	0	0	0	0	0	0	0.12	1.4	0
jgi|Uncre1|324|URET_00476	-1.864419	-5.843466	-2.657466	.	.	.	.	.	0	.	0	.	0	.	0.297	0.172	0	0	0.34	1	0	10599.2	99	-2.5	4.6094	3	34	57	31	6	61	18	8	10	0.366666667	.	.	.	0	0	0	0	0	0	0	1	13.28	15.62	0
jgi|Uncre1|2842|URET_02988	-1.8647302	-6.4948995	-0.5608995	.	.	.	.	.	0	.	0	.	0	.	0	0.011	0	0	0.19	0	0	45453.03	432	-20	4.5462	5	162	262	135	20	216	129	57	72	0.537815126	.	.	.	0	0	0	0	0	0	0	0	0.02	0.02	0
jgi|Uncre1|5102|URET_05239	-1.8656936	-12.525252	-6.999252	.	.	.	unaffected_pathogenicity	PHI:4672	0	.	0	.	0	.	0	0.079	0	0	0.17	0	1	36655.14	340	17.5	11.0594	2	125	185	116	30	199	70	45	25	0.556818182	.	.	.	0	0	0	0	0	0	2	0	11.13	41.48	0
jgi|Uncre1|1829|URET_01981	-1.8673878	-3.5666765	2.2473235	.	.	.	.	.	0	.	0	.	0	.	0	0.031	1	1	0.62	1	0	71023.15	663	1	6.6341	6	249	396	179	76	371	125	66	59	0.810650888	0	0	0	1	0	1	1	1	1	1	1	0.53	23.51	0
jgi|Uncre1|2115|URET_02267	-1.8682375	-2.689599	-2.863599	.	.	.	.	.	0	.	0	.	0	.	0.695	0.334	0	0	0.11	1	0	21789.31	198	3	9.9048	0	64	113	50	12	92	50	27	23	0.651162791	.	.	.	0	0	0	0	0	0	1	1	20.18	20.18	0
jgi|Uncre1|4379|URET_04525	-1.8692033	2.7036635	3.2416635	.	.	.	reduced_virulence,increased_virulence_(hypervirulence)	PHI:7564,PHI:7193,PHI:2315	0	.	0	.	0	.	0.001	0.076	1	1	0.19	0	0	32063.41	283	-10	4.7498	5	78	142	79	44	165	74	34	40	0.950819672	.	.	.	1	0	0	0	1	0	0	0	0	0.02	0
jgi|Uncre1|270|URET_00422	-1.869278	4.0929865	-0.3290135	.	.	.	.	.	0	.	0	.	0	.	1	0.737	0	0	0.55	0	0	8208.47	74	-1	6.0309	4	17	39	27	8	41	13	7	6	1.9	.	.	.	0	0	0	0	0	0	0	0	0	0	0
jgi|Uncre1|5904|URET_06041	-1.8704273	3.983125	-0.672875	.	.	.	.	.	0	.	0	.	0	.	0.987	0.789	0	0	0.34	0	0	9582.96	88	6	11.4778	0	29	47	26	8	48	21	14	7	0.64	.	.	.	0	0	0	0	0	0	0	0	0	0	0
jgi|Uncre1|7681|URET_07815	-1.8705213	4.7482635	-0.4717365	.	.	.	.	.	0	.	0	.	0	.	1	0.87	0	0	0.44	0	0	7379.32	67	0	6.4399	3	20	38	15	4	33	19	10	9	0.941176471	.	.	.	0	0	0	0	0	0	0	0	0	0	0
jgi|Uncre1|5498|URET_05635	-1.8728192	-3.9797555	-0.5357555	.	.	.	.	.	0	.	0	.	0	.	0.013	0.413	0	0	0.2	0	0	35995.48	330	-4.5	5.2061	9	107	184	88	35	193	72	35	37	0.673913043	.	.	.	0	0	0	0	0	0	0	0	0.14	0.14	0
jgi|Uncre1|4909|URET_05046	-1.873192	2.720921	-0.579079	.	.	.	.	.	0	.	0	.	0	.	0.81	0.74	0	0	0.14	0	0	24797.9	225	6	9.4142	3	68	118	79	23	137	49	28	21	0.962264151	.	.	.	0	0	0	0	0	0	0	0	0.01	0.66	0
jgi|Uncre1|1485|URET_01637	-1.87515	3.558335	2.604335	.	.	.	.	.	0	.	0	.	0	.	0.99	0.169	1	1	0.1	0	0	10430.26	95	-0.5	5.8921	1	37	52	21	4	41	32	16	16	0.25	.	.	.	0	1	0	0	0	0	0	0	0.01	0.01	0
jgi|Uncre1|1073|URET_01225	-1.8765097	-2.6017085	-0.5797085	.	.	.	.	.	0	.	0	.	0	CE1	0.279	0.384	0	0	0.6	0	0	28391.55	270	-1	6.2866	4	100	153	96	25	162	47	25	22	0.842857143	.	.	.	0	0	0	0	0	0	0	0	1.69	1.91	0
jgi|Uncre1|421|URET_00573	-1.8768849	-6.066591	-0.528591	.	.	.	.	.	0	.	0	.	0	.	0	0.077	0	0	0.27	0	0	56910.42	520	12.5	8.3337	10	167	299	121	53	251	114	67	47	1.089285714	.	.	.	0	0	0	0	0	0	0	0	0	0	0
jgi|Uncre1|766|URET_00918	-1.8773954	4.219139	-0.518861	.	.	.	reduced_virulence	PHI:5191	0	.	0	.	0	.	0.983	0.64	0	0	0.09	0	0	22470.81	210	9.5	9.9411	3	71	119	62	11	108	58	34	24	0.851851852	.	.	.	0	0	0	0	0	0	0	0	0	0.01	0
jgi|Uncre1|3990|URET_04136	-1.8773954	2.215448	-0.514552	.	.	.	.	.	0	.	0	.	0	.	0.984	0.471	0	0	0.39	0	0	19087.67	183	12	10.5707	0	68	109	43	12	97	44	29	15	0.606557377	.	.	.	0	0	0	0	0	0	0	0	0	0	0
jgi|Uncre1|1910|URET_02062	-1.877569	-5.3570165	0.5169835	.	.	.	.	.	0	.	0	.	0	.	0	0.021	1	1	0.82	1	0	21301.73	216	-9	3.9944	5	105	166	55	11	132	22	7	15	0.296296296	.	.	.	0	0	0	0	0	0	1	1	0.14	20.99	0
jgi|Uncre1|637|URET_00789	-1.877765	-6.1233535	-0.5013535	.	.	.	.	.	0	.	0	.	0	.	0	0.063	0	0	0	0	0	255568.84	2288	-12.5	6.127	17	617	1149	680	243	1242	613	313	300	1.078389831	.	.	.	0	0	0	0	0	0	0	0	0	0.01	0
jgi|Uncre1|4832|URET_04969	-1.8779063	0.169647	-0.498353	.	.	.	loss_of_pathogenicity	PHI:3514	0	.	0	.	0	.	0	0.278	0	0	0.41	0	0	39992.87	364	3.5	7.0573	4	115	208	98	46	190	93	51	42	0.987804878	.	.	.	0	0	0	0	0	0	0	0	0	0.01	0
jgi|Uncre1|3652|URET_03798	-1.8779466	-6.455251	-0.515251	.	.	.	.	.	0	.	0	.	0	.	0	0.01	0	0	0.01	0	0	122414.57	1119	-19	5.1856	8	354	643	265	82	509	284	138	146	0.879310345	.	.	.	0	0	0	0	0	0	0	0	0	0.01	0
jgi|Uncre1|5501|URET_05638	-1.8784934	0.549184	-0.518816	.	.	.	.	.	0	.	0	.	0	.	0.845	0.333	0	0	0.07	0	0	21302.89	200	-2.5	5.321	2	65	110	61	8	104	49	24	25	0.559322034	.	.	.	0	0	0	0	0	0	0	0	0	0	0
jgi|Uncre1|624|URET_00776	-1.8784934	-5.228957	-0.512957	.	.	.	.	.	0	.	0	.	0	.	0.084	0.13	0	0	0.06	0	0	30641.74	282	-10	4.6094	5	92	153	98	14	145	79	35	44	0.912280702	.	.	.	0	0	0	0	0	0	0	0	0	0.27	0
jgi|Uncre1|4415|URET_04561	-1.8787441	4.196841	-0.369159	.	.	.	.	.	0	.	0	.	0	.	0.944	0.817	0	0	0.41	0	0	11762.27	105	7	9.1807	3	34	58	21	16	52	26	18	8	1.142857143	.	.	.	0	0	0	0	0	0	0	0	0	0.01	0
jgi|Uncre1|499|URET_00651	-1.879884	3.4178455	-0.6201545	.	.	.	.	.	0	.	0	.	0	.	0.991	0.682	0	0	0.37	0	0	19569.71	176	15	10.4474	9	66	93	46	17	97	43	30	13	0.710526316	.	.	.	0	0	0	0	0	0	0	0	0.02	0.26	0
jgi|Uncre1|3227|URET_03373	-1.8801992	-4.4071575	-0.5071575	.	.	.	.	.	0	.	0	.	0	.	0.219	0.131	0	0	0.43	0	0	11764.11	116	-10.5	3.9609	4	49	79	47	9	76	25	8	17	0.35	.	.	.	0	0	0	0	0	0	0	0	0.05	0.16	0
jgi|Uncre1|5927|URET_06064	-1.8812932	-5.0544065	-0.5244065	.	.	.	.	.	0	.	0	.	0	.	0.02	0.225	0	0	0.07	0	0	32714.63	298	-5	5.5394	6	86	160	102	32	183	66	33	33	0.68115942	.	.	.	0	0	0	0	0	0	0	0	0.13	3.62	0
jgi|Uncre1|3667|URET_03813	-1.8812932	-3.7451395	-0.5171395	.	.	.	.	.	0	.	0	.	0	.	0.003	0.459	0	0	0.16	0	0	38380.2	353	4.5	7.8909	7	112	192	107	32	215	79	43	36	0.824742268	.	.	.	0	0	0	0	0	0	0	0	0	0.08	0
jgi|Uncre1|2989|URET_03135	-1.882684	-5.259852	-0.507852	.	.	.	.	.	0	.	0	.	0	.	0.071	0.137	0	0	0.02	0	0	29649.86	264	-3.5	5.9431	1	64	130	81	29	146	76	39	37	0.882352941	.	.	.	0	0	0	0	0	0	0	0	0	0	0
jgi|Uncre1|5291|URET_05428	-1.8831877	2.3608395	-2.9491605	.	.	.	.	.	0	.	0	.	0	.	0.984	0.901	0	0	0.32	1	0	15833.32	141	9.5	10.5146	2	40	70	40	13	72	35	23	12	1.44	.	.	.	0	0	0	0	0	0	1	0	0.06	8.25	0
jgi|Uncre1|5284|URET_05421	-1.8839358	3.177655	-0.560345	.	.	.	.	.	0	.	0	.	0	.	0.96	0.663	0	0	0.24	0	0	15058.1	138	10.5	10.8558	3	52	78	38	11	70	32	22	10	0.866666667	.	.	.	0	0	0	0	0	0	0	0	0	0.01	0
jgi|Uncre1|7196|URET_07330	-1.8857331	-6.4289925	-0.5069925	.	.	.	reduced_virulence,loss_of_pathogenicity,lethal	PHI:4644,PHI:1566,PHI:2553,PHI:860	0	.	0	.	0	.	0	0.013	0	0	0.03	0	0	51580.77	462	-14.5	4.8104	3	112	218	145	25	226	166	77	89	1.244186047	.	.	.	0	0	0	0	0	0	0	0	0	0	0
jgi|Uncre1|7168|URET_07302	-1.8857331	-5.22707	-0.50507	.	.	.	.	.	0	.	0	.	0	.	0.014	0.199	0	0	0.06	0	0	18642.75	161	8	10.1713	1	32	74	32	10	66	72	41	31	0.857142857	.	.	.	0	0	0	0	0	0	0	0	0	0	0
jgi|Uncre1|1081|URET_01233	-1.8857331	-5.1748	-0.5048	.	.	.	reduced_virulence,unaffected_pathogenicity	PHI:1594,PHI:9409,PHI:1565	0	.	0	.	0	.	0	0.055	0	0	0	0	0	56752.54	502	4	6.9351	6	128	223	135	57	255	154	83	71	1.225490196	.	.	.	0	0	0	0	0	0	0	0	0	0.04	0
jgi|Uncre1|6455|URET_06589	-1.8857331	-5.881446	-0.523446	.	.	.	.	.	0	.	0	.	0	.	0	0.107	0	0	0.38	0	0	24220.18	203	45.5	11.8602	3	46	83	47	25	93	73	61	12	1.636363636	.	.	.	0	0	0	0	0	0	0	0	0	0	0
jgi|Uncre1|1880|URET_02032	-1.8857331	-6.4469415	-0.5069415	.	.	.	.	.	0	.	0	.	0	.	0	0.01	0	0	0.01	0	0	62922.15	559	-5	6.0408	8	145	268	166	63	297	152	78	74	1.396039604	.	.	.	0	0	0	0	0	0	0	0	0	0	0
jgi|Uncre1|7452|URET_07586	-1.8857331	-6.314302	-0.506302	.	.	.	.	.	0	.	0	.	0	.	0	0.032	0	0	0.02	0	0	53780	466	-7.5	5.5123	4	104	220	124	60	246	141	70	71	1.107526882	.	.	.	0	0	0	0	0	0	0	0	0	0	0
jgi|Uncre1|5802|URET_05939	-1.8857331	-6.3706605	-0.5086605	.	.	.	.	.	0	.	0	.	0	.	0	0.023	0	0	0.01	0	0	64340.65	565	13.5	9.1334	5	129	261	154	59	298	158	89	69	1.034482759	.	.	.	0	0	0	0	0	0	0	0	0	0.34	0
jgi|Uncre1|5140|URET_05277	-1.8857331	-10.121877	-0.505877	.	.	.	reduced_virulence,unaffected_pathogenicity,lethal	PHI:1218,PHI:6148,PHI:1175,PHI:1270,PHI:1269,PHI:1271,PHI:9201	0	.	0	.	0	.	0	0.064	0	0	0.04	0	0	43100.95	379	-8.5	5.4089	4	94	180	98	46	197	109	54	55	1.028985507	.	.	.	0	0	0	0	0	0	0	0	0	0.13	0
jgi|Uncre1|2172|URET_02324	-1.8870635	-6.5079035	-0.5619035	.	.	.	.	.	0	.	0	.	0	.	0	0.009	0	0	0.23	0	0	121958.88	1116	11	6.9383	24	392	597	325	137	595	249	141	108	1.142857143	.	.	.	0	0	0	0	0	0	0	0	0.02	3.19	0
jgi|Uncre1|4637|URET_04774	-1.8875723	-1.450237	-0.510237	.	.	.	reduced_virulence,unaffected_pathogenicity,loss_of_pathogenicity	PHI:4677,PHI:2716,PHI:6111,PHI:3514	0	.	0	.	0	.	0	0.01	0	0	0.23	0	0	102132.65	940	-7.5	6.0024	8	339	525	282	90	476	227	116	111	0.907692308	.	.	.	0	0	0	0	0	0	0	0	0	0.09	0
jgi|Uncre1|2797|URET_02949	-1.8886652	-3.304591	-0.542591	.	.	.	reduced_virulence	PHI:7768,PHI:3947,PHI:419	0	.	0	.	0	.	0.017	0.356	0	0	0.09	0	0	35384.54	328	-4	5.1206	6	107	176	105	24	192	77	37	40	0.8	.	.	.	0	0	0	0	0	0	0	0	0.08	0.09	0
jgi|Uncre1|5092|URET_05229	-1.8889118	-6.3068185	-0.8168185	.	.	.	.	.	0	.	0	.	0	.	0	0.085	0	0	0.01	0	0	43798.04	384	-7.5	5.1552	2	96	168	100	33	173	120	58	62	1.119402985	.	.	.	0	0	0	0	0	0	0	0	0.01	0.01	0
jgi|Uncre1|1892|URET_02044	-1.8896298	-5.588006	-0.506006	.	.	.	.	.	0	.	0	.	0	.	0	0.153	0	0	0.22	0	0	22882.86	201	32.5	11.3261	2	54	88	61	24	111	61	48	13	1.041666667	.	.	.	0	0	0	0	0	0	0	0	0	0	0
jgi|Uncre1|2287|URET_02439	-1.8896298	-1.0398565	-0.5018565	.	.	.	reduced_virulence,increased_virulence_(hypervirulence)	PHI:3881,PHI:6881,PHI:7193,PHI:2315	0	.	0	.	0	.	0.001	0.076	0	0	0	0	0	33824.47	298	-6.5	5.2165	4	74	142	94	34	160	84	41	43	1.132075472	.	.	.	0	0	0	0	0	0	0	0	0	0	0
jgi|Uncre1|3663|URET_03809	-1.8896298	-5.443966	-0.497966	.	.	.	reduced_virulence	PHI:8810	0	.	0	.	0	.	0	0.009	0	0	0.05	0	0	63344.67	562	-10.5	5.3832	7	158	268	148	78	315	156	77	79	1.016129032	.	.	.	0	0	0	0	0	0	0	0	0	0.01	0
jgi|Uncre1|7512|URET_07646	-1.8910662	-0.512114	-0.512114	.	.	.	.	.	0	.	0	.	0	.	0.519	0.481	0	0	0.42	0	0	12224.15	109	19	11.8313	0	31	56	29	14	57	29	25	4	1.25	.	.	.	0	0	0	0	0	0	0	0	0	0	0
jgi|Uncre1|2168|URET_02320	-1.8915757	-1.1597775	-0.5077775	.	.	.	reduced_virulence	PHI:9274	0	.	1	PF01363	0	.	0.001	0.057	0	0	0	0	0	326811.1	2951	25	7.0333	45	941	1568	756	292	1427	784	426	358	0.967128028	.	.	.	0	0	0	0	0	0	0	0	0	0.01	0
jgi|Uncre1|1084|URET_01236	-1.892291	-5.0990575	-0.5010575	.	.	.	reduced_virulence	PHI:3948	0	.	0	.	0	.	0	0.067	0	0	0.02	0	0	44790.62	397	-10.5	5.0156	2	103	194	121	49	210	111	53	58	1.38028169	.	.	.	0	0	0	0	0	0	0	0	0	0	0
jgi|Uncre1|5359|URET_05496	-1.8923602	-11.5659585	-5.6319585	.	.	.	.	.	0	.	0	.	0	.	0	0.011	0	1	0	0	1	89566.74	816	-8.5	5.3864	4	258	435	235	56	386	214	105	109	0.836363636	1	0	0	1	0	0	1	0	0	2	1	22.33	39.99	0.739130435
jgi|Uncre1|3472|URET_03618	-1.8925321	-4.5784115	-0.5644115	.	.	.	.	.	0	.	0	.	0	.	0	0.331	0	0	0.43	0	0	44982.05	412	2	6.8232	5	139	222	119	47	235	95	51	44	0.923809524	.	.	.	0	0	0	0	0	0	0	0	1.98	2.16	0
jgi|Uncre1|4315|URET_04461	-1.8940991	-7.450266	-6.504266	.	.	.	unaffected_pathogenicity,loss_of_pathogenicity,increased_virulence_(hypervirulence),reduced_virulence	PHI:2511,PHI:12,PHI:2259,PHI:4234,PHI:3659,PHI:6610,PHI:5563,PHI:2935,PHI:9092,PHI:9043,PHI:8603,PHI:3291,PHI:1008,PHI:3607,PHI:6991,PHI:4232,PHI:7334,PHI:1009,PHI:160,PHI:3658,PHI:3274,PHI:3657,PHI:2049,PHI:1007,PHI:8561,PHI:5585,PHI:2261,PHI:9072,PHI:4837,PHI:416,PHI:2934,PHI:3019,PHI:2923,PHI:4836,PHI:4217	0	.	0	.	0	.	0	0.009	0	0	0.02	0	1	567003.7	5109	-58	5.735	79	1498	2594	1628	537	2768	1157	583	574	1.098532495	.	.	.	0	0	0	0	0	0	4	0	0.01	1.19	0
jgi|Uncre1|2810|URET_07935	-1.8946599	3.00071	0.08471	.	.	.	.	.	0	.	0	.	0	.	0.957	0.529	0	0	0.41	0	0	6702.7	59	11	11.5794	3	20	26	14	2	21	20	16	4	1.444444444	.	.	.	0	0	0	0	0	0	0	0	0	0	0
jgi|Uncre1|3891|URET_04037	-1.8952482	-4.7341525	-0.5021525	.	.	.	reduced_virulence	PHI:4925	0	.	0	.	0	.	0.001	0.127	0	0	0.09	0	0	21365.87	187	-18	4.1145	5	47	90	54	21	95	56	20	36	1.592592593	.	.	.	0	0	0	0	0	0	0	0	0	0	0
jgi|Uncre1|2686|URET_02838	-1.896206	3.632599	-0.507401	.	.	.	.	.	0	.	0	.	0	.	0.998	0.692	0	0	0.16	0	0	16425.41	151	1.5	7.6353	4	44	79	54	13	94	32	17	15	1.258064516	.	.	.	0	0	0	0	0	0	0	0	0.17	0.23	0
jgi|Uncre1|1890|URET_02042	-1.8973045	-1.7319645	3.5660355	.	.	.	.	.	0	.	0	.	0	.	0.002	0.115	1	1	0	0	0	35660.69	306	2.5	6.8686	7	72	135	82	41	154	96	52	44	1.523809524	.	.	.	0	0	0	0	1	1	0	0	0.25	0.31	0
jgi|Uncre1|5188|URET_05325	-1.8990576	3.4276155	-0.7423845	.	.	.	.	.	0	.	0	.	0	.	0.9	0.795	0	0	0.59	0	0	13888.82	125	3.5	8.1255	4	39	74	34	18	72	19	12	7	1.28	.	.	.	0	0	0	0	0	0	0	0	0.01	19.78	0
jgi|Uncre1|5441|URET_05578	-1.8991448	0.158063	-0.495937	.	.	.	.	.	0	.	0	.	0	.	0.6	0.509	0	0	0.05	0	0	27404.75	247	-2	6.0842	6	67	119	79	27	147	64	33	31	1.094339623	.	.	.	0	0	0	0	0	0	0	0	0	0.01	0
jgi|Uncre1|2682|URET_02834	-1.9007685	-4.908819	-0.534819	.	.	.	.	.	0	.	0	.	0	.	0.107	0.164	0	0	0.09	0	0	29983.03	278	-9	4.6763	0	82	151	90	16	150	71	32	39	0.823529412	.	.	.	0	0	0	0	0	0	0	0	0	0	0
jgi|Uncre1|5563|URET_05700	-1.9017408	-6.321854	-0.525854	.	.	.	.	.	0	.	0	.	0	.	0.001	0.033	0	0	0.57	0	0	16527.25	156	-3	4.7919	6	72	103	38	14	75	28	13	15	0.705882353	.	.	.	0	0	0	0	0	0	0	0	0	0	0
jgi|Uncre1|2297|URET_02449	-1.9037261	3.0044565	-0.4215435	.	.	.	.	.	0	.	0	.	0	.	0.959	0.612	0	0	0.09	0	0	11788.32	105	-1.5	5.6391	0	25	54	33	10	52	32	16	16	1.25	.	.	.	0	0	0	0	0	0	0	0	0	0	0
jgi|Uncre1|7576|URET_07710	-1.9063448	3.9194365	-0.6045635	.	.	.	.	.	0	.	0	.	0	.	0.983	0.771	0	0	0.35	0	0	18930.24	174	8.5	11.1269	2	67	95	40	19	92	39	25	14	0.510638298	.	.	.	0	0	0	0	0	0	0	0	0	0.09	0
jgi|Uncre1|4918|URET_05055	-1.9069674	-2.4799515	-0.5059515	.	.	.	.	.	0	.	0	.	0	.	0.266	0.405	0	0	0.08	0	0	25550.49	227	5.5	7.3496	3	64	120	55	29	107	68	40	28	0.97826087	.	.	.	0	0	0	0	0	0	0	0	0	0	0
jgi|Uncre1|6419|URET_06553	-1.9069674	-0.8588165	-0.5088165	.	.	.	reduced_virulence,unaffected_pathogenicity	PHI:356,PHI:1571	0	.	0	.	0	.	0.451	0.324	0	0	0.27	0	0	17722.02	162	-6	4.9253	2	48	88	46	13	78	55	26	29	1.09375	.	.	.	0	0	0	0	0	0	0	0	0	0	0
jgi|Uncre1|3501|URET_03647	-1.9072878	0.6050475	-0.6429525	.	.	.	.	.	0	.	0	.	0	.	0.573	0.635	0	0	0.28	0	0	26610.43	245	3	7.3256	6	84	133	63	23	132	52	29	23	0.849056604	.	.	.	0	0	0	0	0	0	0	0	0	0.39	0
jgi|Uncre1|411|URET_00563	-1.9075472	-4.6340555	-0.5540555	.	.	.	.	.	0	.	0	.	0	.	0.112	0.208	0	0	0.11	0	0	24426.28	221	-10	4.4532	4	73	122	54	23	121	57	24	33	0.709090909	.	.	.	0	0	0	0	0	0	0	0	0	0.01	0
jgi|Uncre1|3650|URET_03796	-1.9082866	-3.0456215	2.4023785	.	.	.	.	.	0	.	0	.	0	.	0	0.092	1	1	0.07	0	0	56707.06	517	2	6.694	0	175	279	130	56	261	125	68	57	0.590163934	.	.	.	0	0	0	0	0	1	0	0	0	0.49	0
jgi|Uncre1|2722|URET_02874	-1.9090717	-6.1216505	-0.5236505	.	.	.	.	.	0	.	0	.	0	.	0	0.067	0	0	0.07	0	0	36353.54	328	-18.5	4.3746	2	98	174	92	35	178	93	38	55	0.8875	.	.	.	0	0	0	0	0	0	0	0	0.01	0.02	0
jgi|Uncre1|3703|URET_03849	-1.9090717	-1.065101	-0.513101	.	.	.	unaffected_pathogenicity,loss_of_pathogenicity,increased_virulence_(hypervirulence),reduced_virulence,lethal	PHI:7511,PHI:2837,PHI:784,PHI:5272,PHI:2269,PHI:685,PHI:5271,PHI:2022,PHI:4077,PHI:2836,PHI:59,PHI:6957,PHI:3866,PHI:7696,PHI:2312,PHI:8929,PHI:7485,PHI:2802,PHI:9460,PHI:2844,PHI:5440	0	.	0	.	0	.	0.198	0.71	0	0	0.17	0	0	25858.61	237	-6	4.9621	2	73	126	79	21	135	57	27	30	0.925925926	.	.	.	0	0	0	0	0	0	0	0	0	1.7	0
jgi|Uncre1|4889|URET_05026	-1.9090717	-0.353101	-0.529101	.	.	.	loss_of_pathogenicity	PHI:3175	0	.	0	.	0	.	0.001	0.195	0	0	0.24	0	0	39849.56	356	3.5	7.469	2	93	188	115	36	190	83	45	38	1.366666667	.	.	.	0	0	0	0	0	0	0	0	0	0.01	0
jgi|Uncre1|7648|URET_07782	-1.9090717	-1.114857	-0.574857	.	.	.	.	.	0	.	0	.	0	.	0.327	0.583	0	0	0.14	0	0	26682.75	242	6.5	9.066	3	75	128	68	26	137	51	30	21	0.918032787	.	.	.	0	0	0	0	0	0	0	0	0	0.65	0
jgi|Uncre1|5497|URET_05634	-1.909763	-10.317317	0.622683	.	.	.	unaffected_pathogenicity,lethal	PHI:1808,PHI:1714,PHI:1871,PHI:1965	0	.	0	.	0	.	0	0.01	1	1	0.01	1	0	73602.12	659	-0.5	6.4618	6	191	326	201	80	368	156	82	74	1.102941176	.	.	.	1	0	0	0	0	1	1	1	3.29	22.76	0
jgi|Uncre1|4449|URET_04595	-1.9104246	-1.613338	-0.727338	.	.	.	reduced_virulence,loss_of_pathogenicity	PHI:2227	0	.	0	.	0	.	0	0.019	0	0	0.15	0	0	55979.01	510	-3	6.2248	9	170	275	144	66	281	114	60	54	0.85	.	.	.	0	0	0	0	0	0	0	0	0.03	0.31	0
jgi|Uncre1|2772|URET_02924	-1.9121245	-6.103152	-0.517152	.	.	.	.	.	0	.	0	.	0	.	0	0.069	0	0	0.46	0	0	44236.1	415	29.5	10.9886	0	142	263	86	36	204	88	63	25	0.511111111	.	.	.	0	0	0	0	0	0	0	0	0	0	0
jgi|Uncre1|484|URET_00636	-1.9121245	-6.0921525	-0.5301525	.	.	.	.	.	0	.	0	.	0	.	0	0.073	0	0	0.07	0	0	82915.96	760	14	8.0839	9	257	432	189	71	371	191	108	83	0.769230769	.	.	.	0	0	0	0	0	0	0	0	0	0	0
jgi|Uncre1|6126|URET_06260	-1.9121771	-3.3223385	-1.1543385	.	.	.	reduced_virulence	PHI:2959	0	.	0	.	0	.	0.03	0.442	0	0	0.39	0	0	36645.04	346	6	9.2577	2	114	206	122	24	199	74	41	33	0.896551724	.	.	.	0	0	0	0	0	0	0	0	0.06	0.06	0
jgi|Uncre1|6891|URET_07025	-1.9122064	-2.933314	-0.549314	.	.	.	reduced_virulence,unaffected_pathogenicity	PHI:4077,PHI:9460,PHI:5440,PHI:7485,PHI:8929,PHI:59	0	.	0	.	0	.	0.141	0.295	0	0	0.4	0	0	27738.74	260	-5.5	4.7347	5	92	154	93	24	161	48	22	26	0.694444444	.	.	.	0	0	0	0	0	0	0	0	0.03	0.1	0
jgi|Uncre1|5149|URET_05286	-1.9139014	4.3276565	-0.6823435	.	.	.	.	.	0	.	0	.	0	.	0.992	0.843	0	0	0.48	0	0	19412.33	183	3.5	7.9337	2	60	105	61	11	101	44	25	19	0.8	.	.	.	0	0	0	0	0	0	0	0	0.01	0.01	0
jgi|Uncre1|7506|URET_07640	-1.9143019	-6.5127455	-0.5667455	.	.	.	.	.	0	.	0	.	0	.	0	0.009	0	0	0.13	0	0	86262.38	795	12	8.1367	11	262	462	230	76	453	168	94	74	0.625615764	.	.	.	0	0	0	0	0	0	0	0	0	0.01	0
jgi|Uncre1|2145|URET_02297	-1.9143535	-1.4647505	-0.5247505	.	.	.	reduced_virulence,loss_of_pathogenicity	PHI:9043,PHI:2321,PHI:7323,PHI:2049	0	.	0	.	0	.	0	0.01	0	0	0.01	0	0	93102.95	840	-2.5	6.3338	16	255	442	248	80	432	215	112	103	1.063694268	.	.	.	0	0	0	0	0	0	0	0	0	0.2	0
jgi|Uncre1|6277|URET_06411	-1.9150635	-3.1964015	-0.4724015	.	.	.	.	.	0	.	0	.	0	.	0.102	0.444	0	0	0.17	0	0	33681.96	303	1	6.6817	7	88	153	99	34	182	71	38	33	1.014705882	.	.	.	0	0	0	0	0	0	0	0	0.2	0.26	0
jgi|Uncre1|303|URET_00455	-1.9162922	-3.75508	-0.52108	.	.	.	.	.	0	.	0	.	0	.	0	0.461	0	0	0.7	0	0	42093.26	391	-1	6.1217	1	130	240	117	35	212	63	32	31	1.01010101	.	.	.	0	0	0	0	0	0	0	0	0	1.45	0
jgi|Uncre1|1164|URET_01316	-1.9163489	2.672598	-0.657402	.	.	.	.	.	0	.	0	.	0	.	0.875	0.68	0	0	0.39	0	0	7178.16	66	0	6.1901	0	20	37	17	4	36	14	7	7	0.882352941	.	.	.	0	0	0	0	0	0	0	0	0	0	0
jgi|Uncre1|2915|URET_03061	-1.9171729	-4.129591	-0.511591	.	.	.	.	.	0	.	0	.	0	.	0.001	0.396	0	0	0.18	0	0	40268.12	371	-2	6.1032	9	119	196	118	32	215	92	47	45	0.906976744	.	.	.	0	0	0	0	0	0	0	0	0	0.02	0
jgi|Uncre1|5302|URET_05439	-1.9171996	-6.765888	-1.083888	.	.	.	reduced_virulence,loss_of_pathogenicity,lethal	PHI:8964,PHI:9329,PHI:6480,PHI:2520,PHI:362	0	.	0	.	0	.	0	0.053	0	0	0.14	0	0	83661.08	771	6.5	7.1217	10	253	418	226	72	425	190	103	87	0.947643979	.	.	.	0	0	0	0	0	0	0	0	0	0.09	0
jgi|Uncre1|4012|URET_04158	-1.9177114	-4.2582155	-0.5922155	.	.	.	.	.	0	.	0	.	0	.	0.031	0.358	0	0	0.27	0	0	33476.43	315	1.5	6.9728	2	109	183	98	28	193	66	35	31	0.65060241	.	.	.	0	0	0	0	0	0	0	0	0.26	0.3	0
jgi|Uncre1|3527|URET_03673	-1.9185882	-6.4487	-0.5087	.	.	.	.	.	0	.	0	.	0	.	0	0.01	0	0	0	0	0	90845.88	801	-29.5	4.7326	4	213	402	189	82	373	239	109	130	1.006289308	.	.	.	0	0	0	0	0	0	0	0	0	0.01	0
jgi|Uncre1|5428|URET_05565	-1.919593	-5.617001	-0.505001	.	.	.	.	.	0	.	0	.	0	.	0	0.148	0	0	0.08	0	0	49283.17	450	-6	5.6507	2	129	246	126	40	228	134	67	67	1.05	.	.	.	0	0	0	0	0	0	0	0	0	0.01	0
jgi|Uncre1|5479|URET_05616	-1.9198632	-9.7657265	-5.7397265	.	.	.	.	.	0	.	0	.	0	.	0.121	0.208	0	1	0.14	0	1	23877.05	210	16.5	10.8341	1	59	97	66	24	114	50	34	16	1.323529412	.	.	.	1	1	0	0	0	1	0	2	20.67	41.99	0.956521739
jgi|Uncre1|1015|URET_01167	-1.9199613	-6.333002	-0.507002	.	.	.	.	.	0	.	0	.	0	.	0	0.029	0	0	0.03	0	0	143433.89	1308	17.5	7.9286	6	370	691	391	87	642	378	206	172	0.907216495	.	.	.	0	0	0	0	0	0	0	0	0	0	0
jgi|Uncre1|6744|URET_06878	-1.920018	-4.228385	-0.508385	.	.	.	.	.	0	.	0	.	0	.	0.046	0.334	0	0	0.11	0	0	14550.47	124	6.5	10.0477	0	29	52	28	14	54	54	31	23	1.107142857	.	.	.	0	0	0	0	0	0	0	0	0	0	0
jgi|Uncre1|7568|URET_07702	-1.9211351	-11.270145	-5.324145	.	.	.	.	.	0	.	0	.	0	.	0	0.009	0	1	0.19	0	1	76364.52	685	16.5	8.7833	6	219	372	185	96	379	163	95	68	0.833333333	.	.	.	1	1	1	0	0	1	2	3	22.3	76.1	0
jgi|Uncre1|1897|URET_02049	-1.921251	-3.1808385	-0.4328385	.	.	.	.	.	0	.	0	.	0	.	0.018	0.524	0	0	0.55	0	0	6391.16	60	-0.5	6.1858	1	24	38	16	7	34	11	6	5	0.444444444	.	.	.	0	0	0	0	0	0	0	0	0	0	0
jgi|Uncre1|1937|URET_02089	-1.9219632	1.312805	-0.567195	.	.	.	unaffected_pathogenicity,increased_virulence_(hypervirulence),reduced_virulence	PHI:5034,PHI:7708,PHI:6517,PHI:668,PHI:9524,PHI:2256,PHI:881	0	.	0	.	0	.	0.005	0.475	0	0	0.43	0	0	37671.27	346	10.5	9.5671	2	106	186	116	40	206	78	46	32	0.91954023	.	.	.	0	0	0	0	0	0	0	0	0.01	1.39	0
jgi|Uncre1|6434|URET_06568	-1.9221165	-5.428601	-0.500601	.	.	.	reduced_virulence	PHI:1049	0	.	0	.	0	.	0	0.012	0	0	0.03	0	0	50026.98	446	-11.5	4.9399	2	127	222	133	55	245	114	54	60	0.957894737	.	.	.	0	0	0	0	0	0	0	0	0	0.03	0
jgi|Uncre1|1307|URET_01459	-1.9247601	-0.9824185	3.6515815	.	.	.	reduced_virulence	PHI:438,PHI:7173	0	.	0	.	0	.	0	0.061	1	1	0.13	0	0	50105	448	4	7.1995	7	128	227	147	52	262	103	56	47	1.032967033	.	.	.	1	1	0	0	0	1	0	1	21.47	22.23	0.739130435
jgi|Uncre1|313|URET_00465	-1.9253768	-5.7921505	-0.5061505	.	.	.	unaffected_pathogenicity	PHI:3063	0	.	0	.	0	.	0	0.119	0	0	0.03	0	0	72627.8	648	5.5	6.8157	2	174	334	166	72	299	179	100	79	0.895833333	.	.	.	0	0	0	0	0	0	0	0	0	0.17	0
jgi|Uncre1|1395|URET_01547	-1.9259498	-11.7302185	-6.1262185	.	.	.	.	.	0	.	0	.	0	.	0	0.066	0	1	0.09	0	1	41532.52	370	1.5	6.7607	4	107	181	124	62	239	56	31	25	1.304347826	.	.	.	1	0	1	0	0	0	8	8	31.38	172.86	0.804347826
jgi|Uncre1|3390|URET_03536	-1.9263626	0.282147	-0.503853	.	.	.	.	.	0	.	0	.	0	.	1	0.131	0	0	0.23	0	0	29609.54	250	33.5	11.7941	0	67	131	21	16	80	117	76	41	0.75	.	.	.	0	0	0	0	0	0	0	0	0	0	0
jgi|Uncre1|2147|URET_02299	-1.9268037	-5.4491245	-0.5091245	.	.	.	reduced_virulence	PHI:7938,PHI:9314,PHI:443,PHI:8570	0	.	0	.	0	.	0	0.01	0	0	0	0	0	64633.21	585	-6.5	5.9038	15	187	312	168	72	319	145	74	71	0.966666667	.	.	.	0	0	0	0	0	0	0	0	0	0.01	0
jgi|Uncre1|4694|URET_04831	-1.9268914	-1.0002515	-0.5042515	.	.	.	reduced_virulence,unaffected_pathogenicity,increased_virulence_(hypervirulence)	PHI:8925,PHI:8494,PHI:2358	0	.	0	.	0	.	0	0.084	0	0	0.2	0	0	123667.35	1106	5.5	6.7465	8	317	562	262	147	567	253	139	114	0.949019608	.	.	.	0	0	0	0	0	0	0	0	0	0	0
jgi|Uncre1|7111|URET_07245	-1.9268914	-1.2136005	-0.5076005	.	.	.	unaffected_pathogenicity,loss_of_pathogenicity,increased_virulence_(hypervirulence),reduced_virulence,effector_(plant_avirulence_determinant)	PHI:9016,PHI:562,PHI:7740,PHI:9020,PHI:7986,PHI:253,PHI:6117,PHI:8983,PHI:6115,PHI:6601,PHI:8075,PHI:5332,PHI:5066,PHI:8991,PHI:8732,PHI:9009,PHI:4655,PHI:8997,PHI:8980,PHI:9002,PHI:8361,PHI:8990,PHI:4683,PHI:4224,PHI:3011,PHI:3614,PHI:7059,PHI:9022,PHI:8781,PHI:3615,PHI:4918,PHI:4497,PHI:8453,PHI:8973,PHI:9017,PHI:3592	0	.	0	.	0	.	0	0.049	0	0	0	0	0	263174.72	2359	-12	6.1705	33	703	1181	715	223	1199	616	316	300	1.138755981	.	.	.	0	0	0	0	0	0	0	0	0	1.19	0
jgi|Uncre1|5733|URET_05870	-1.9268914	-6.242701	-0.506701	.	.	.	.	.	0	.	0	.	0	.	0	0.044	0	0	0.08	0	0	119080.56	1077	-22	5.0764	11	314	543	313	101	551	291	140	151	1.180952381	.	.	.	0	0	0	0	0	0	0	0	0	0	0
jgi|Uncre1|2828|URET_02974	-1.9278963	-6.3062215	-0.5042215	.	.	.	.	.	0	.	0	.	0	.	0	0.033	0	0	0.02	0	0	73852.65	667	12.5	7.9642	8	201	356	192	73	354	173	98	75	0.914893617	.	.	.	0	0	0	0	0	0	0	0	0	0	0
jgi|Uncre1|31|URET_00183	-1.9278963	-5.335205	-0.509205	.	.	.	reduced_virulence	PHI:2988,PHI:3853,PHI:1296,PHI:1293,PHI:7726,PHI:2987	0	.	0	.	0	.	0	0.029	0	0	0.03	0	0	78307.79	711	10.5	7.3683	8	220	380	199	64	348	203	113	90	0.78313253	.	.	.	0	0	0	0	0	0	0	0	0	0	0
jgi|Uncre1|7097|URET_07231	-1.9282646	-6.451511	-0.505511	.	.	.	.	.	0	.	0	.	0	.	0	0.009	0	0	0	0	0	180872.02	1625	31	8.4016	15	491	856	394	153	790	426	240	186	0.941896024	.	.	.	0	0	0	0	0	0	0	0	0	0.01	0
jgi|Uncre1|6105|URET_06239	-1.9282646	-6.34725	-0.50925	.	.	.	.	.	0	.	0	.	0	.	0	0.027	0	0	0	0	0	121112.56	1102	2	6.6522	7	341	617	275	94	521	300	157	143	1.122171946	.	.	.	0	0	0	0	0	0	0	0	0	0	0
jgi|Uncre1|2561|URET_02713	-1.9282646	-6.051566	-0.507566	.	.	.	.	.	0	.	0	.	0	.	0	0.076	0	0	0.05	0	0	134114.02	1212	55.5	10.0957	9	354	640	339	117	629	303	184	119	1.085409253	.	.	.	0	0	0	0	0	0	0	0	0	0.01	0
jgi|Uncre1|6047|URET_06181	-1.9282646	-6.347515	-0.509515	.	.	.	.	.	0	.	0	.	0	.	0	0.027	0	0	0.1	0	0	106083.07	963	24	9.2515	8	301	531	274	89	482	232	134	98	1	.	.	.	0	0	0	0	0	0	0	0	0	0.34	0
jgi|Uncre1|5269|URET_05406	-1.9282646	-6.330422	-0.504422	.	.	.	.	.	0	.	0	.	0	.	0	0.029	0	0	0	0	0	99547.43	914	21	9.7028	6	282	479	274	54	473	262	144	118	0.751020408	.	.	.	0	0	0	0	0	0	0	0	0	0.01	0
jgi|Uncre1|2412|URET_02564	-1.9282646	-6.4495	-0.5035	.	.	.	.	.	0	.	0	.	0	.	0	0.009	0	0	0	0	0	147902.76	1340	17	7.9558	13	406	713	338	122	648	379	205	174	1.087121212	.	.	.	0	0	0	0	0	0	0	0	0	0	0
jgi|Uncre1|907|URET_01059	-1.9293958	-6.3554005	-0.5234005	.	.	.	.	.	0	.	0	.	0	.	0	0.028	0	0	0.19	0	0	32016.2	293	-39.5	3.9634	3	80	175	64	24	141	101	33	68	0.517647059	.	.	.	0	0	0	0	0	0	0	0	0	0	0
jgi|Uncre1|3649|URET_03795	-1.9304198	-2.8349735	-0.4569735	.	.	.	reduced_virulence	PHI:6416	0	.	0	.	0	.	0.057	0.38	0	0	0.06	0	0	32991.74	298	-4	5.4181	5	87	153	92	34	175	79	39	40	0.955223881	.	.	.	0	0	0	0	0	0	0	0	0.01	0.02	0
jgi|Uncre1|1306|URET_01458	-1.9307125	1.107528	-0.500472	.	.	.	.	.	0	.	0	.	0	.	0.949	0.319	0	0	0.25	0	0	10225.83	91	13	11.4603	1	25	46	20	7	45	30	22	8	0.76	.	.	.	0	0	0	0	0	0	0	0	0	0	0
jgi|Uncre1|4429|URET_04575	-1.93368	-5.839561	-0.505561	.	.	.	.	.	0	.	0	.	0	.	0	0.111	0	0	0.13	0	0	49290.44	444	-4.5	5.9292	4	138	232	115	50	222	128	65	63	1.123595506	.	.	.	0	0	0	0	0	0	0	0	0	0	0
jgi|Uncre1|1434|URET_01586	-1.93368	-1.164356	-0.488356	.	.	.	reduced_virulence,unaffected_pathogenicity,increased_virulence_(hypervirulence)	PHI:6090,PHI:7209,PHI:542,PHI:7253,PHI:1034,PHI:106	0	.	0	.	0	.	0	0.054	0	0	0.07	0	0	57509.46	503	6	7.0496	5	127	259	114	76	254	138	77	61	1.108910891	.	.	.	0	0	0	0	0	0	0	0	0	0	0
jgi|Uncre1|2321|URET_02473	-1.9340484	-6.449669	-0.503669	.	.	.	unaffected_pathogenicity,loss_of_pathogenicity,reduced_virulence,lethal	PHI:3917,PHI:2271,PHI:736,PHI:2327,PHI:4679,PHI:1266,PHI:1189,PHI:56,PHI:2365,PHI:2230,PHI:6622,PHI:7811,PHI:1194,PHI:483,PHI:4941,PHI:161,PHI:1031,PHI:1232,PHI:428,PHI:5536,PHI:2827,PHI:109,PHI:690,PHI:8001,PHI:4779,PHI:2498,PHI:6315,PHI:2438,PHI:9220,PHI:9481,PHI:2035,PHI:7568,PHI:5479,PHI:1200,PHI:8612,PHI:1223,PHI:7240,PHI:5426,PHI:100,PHI:1230,PHI:497,PHI:113,PHI:230,PHI:7117,PHI:2069,PHI:26…	0	.	0	.	0	.	0	0.009	0	0	0	0	0	101474.41	921	18	9.2246	6	275	478	288	70	480	246	136	110	0.866336634	.	.	.	0	0	0	0	0	0	0	0	0	0.02	0
jgi|Uncre1|6653|URET_06787	-1.9340484	-6.350914	-0.506914	.	.	.	.	.	0	.	0	.	0	.	0	0.026	0	0	0	0	0	106988.65	964	36.5	9.9774	10	287	502	271	73	467	244	146	98	1.10989011	.	.	.	0	0	0	0	0	0	0	0	0	0.01	0
jgi|Uncre1|7112|URET_07246	-1.9340484	-1.3642555	-0.5082555	.	.	.	unaffected_pathogenicity,loss_of_pathogenicity,increased_virulence_(hypervirulence),reduced_virulence	PHI:9016,PHI:9020,PHI:7680,PHI:3161,PHI:4655,PHI:3620,PHI:7894,PHI:2439,PHI:8981,PHI:6673,PHI:6110,PHI:9113,PHI:3451,PHI:9026,PHI:560,PHI:6965,PHI:8973,PHI:2440,PHI:6882,PHI:8980,PHI:8987,PHI:2677,PHI:9415,PHI:2685,PHI:9235,PHI:3108,PHI:7740,PHI:2674,PHI:9214,PHI:9017,PHI:6117,PHI:8983,PHI:1144,PHI:8075,PHI:5066,PHI:8732,PHI:8991,PHI:9465,PHI:554,PHI:1137,PHI:4683,PHI:4498,PHI:4224,PHI:8988,PHI:9…	0	.	0	.	0	.	0	0.024	0	0	0	0	0	203519.18	1829	18.5	7.1988	12	543	949	479	172	879	487	266	221	0.989010989	.	.	.	0	0	0	0	0	0	0	0	0	0.01	0
jgi|Uncre1|3471|URET_03617	-1.9344689	-11.3547595	-6.4687595	.	.	.	reduced_virulence,unaffected_pathogenicity	PHI:3381,PHI:737,PHI:2329	0	.	0	.	0	.	0	0.019	0	1	0.16	0	1	49357.74	443	8	8.4485	6	145	221	144	69	289	62	37	25	1.031578947	.	.	.	1	1	0	0	0	0	10	10	28.68	216.29	0.739130435
jgi|Uncre1|1025|URET_01177	-1.9346659	-6.1156775	-0.5056775	.	.	.	.	.	0	.	0	.	0	.	0	0.065	0	0	0.01	0	0	65412.74	586	4.5	6.9692	5	170	307	154	64	294	157	85	72	1.077586207	.	.	.	0	0	0	0	0	0	0	0	0	0.03	0
jgi|Uncre1|2687|URET_02839	-1.9353704	4.4964375	-0.5255625	.	.	.	.	.	0	.	0	.	0	.	0.975	0.862	0	0	0.15	0	0	24156.64	213	-1.5	6.1432	4	67	109	40	35	108	54	28	26	1.166666667	.	.	.	0	0	0	0	0	0	0	0	0	0.01	0
jgi|Uncre1|6604|URET_06738	-1.9360929	3.25889	-0.54511	.	.	.	.	.	0	.	0	.	0	.	0.854	0.78	0	0	0.36	0	0	16615.02	151	12.5	10.5789	4	56	86	45	16	79	35	25	10	0.794117647	.	.	.	0	0	0	0	0	0	0	0	0.17	0.18	0
jgi|Uncre1|5764|URET_05901	-1.9374983	-3.7357005	-0.5257005	.	.	.	.	.	0	.	0	.	0	.	0.366	0.099	0	0	0.06	0	0	20342.59	184	2	7.8577	2	64	109	33	14	83	47	25	22	0.692307692	.	.	.	0	0	0	0	0	0	0	0	0	0	0
jgi|Uncre1|6639|URET_06773	-1.9389429	-4.9636225	-0.6496225	.	.	.	.	.	0	.	0	.	0	.	0	0.281	0	0	0.24	0	0	39072.34	360	-3	6.0699	7	114	208	112	38	201	79	41	38	0.75308642	.	.	.	0	0	0	0	0	0	0	0	0	0.02	0
jgi|Uncre1|3335|URET_03481	-1.939267	3.6745905	-0.4474095	.	.	.	.	.	0	.	0	.	0	.	0.859	0.828	0	0	0.11	0	0	18620.21	167	0.5	6.637	2	51	85	48	23	89	37	20	17	1.451612903	.	.	.	0	0	0	0	0	0	0	0	0	0	0
jgi|Uncre1|3446|URET_03592	-1.939267	3.090891	-0.407109	.	.	.	.	.	0	.	0	.	0	.	0.76	0.823	0	0	0.37	0	0	20207.83	175	-0.5	6.3292	2	43	85	43	32	103	40	21	19	1.2	.	.	.	0	0	0	0	0	0	0	0	12.19	12.22	0
jgi|Uncre1|1410|URET_01562	-1.939267	3.861166	-0.608834	.	.	.	unaffected_pathogenicity	PHI:1567	0	.	0	.	0	.	0.94	0.805	0	0	0.26	0	0	22180.67	199	1.5	7.9754	1	53	101	68	17	114	46	24	22	1.255813953	.	.	.	0	0	0	0	0	0	0	0	0	0.07	0
jgi|Uncre1|2064|URET_02216	-1.939267	4.305894	-0.638106	.	.	.	.	.	0	.	0	.	0	.	0.998	0.826	0	0	0.23	0	0	14961.27	132	0	6.445	5	34	67	39	16	73	35	18	17	1.636363636	.	.	.	0	0	0	0	0	0	0	0	0	10.91	0
jgi|Uncre1|1844|URET_01996	-1.940271	10.0913065	-0.5786935	.	.	.	loss_of_pathogenicity	PHI:8522	0	.	0	.	0	.	1	0.945	0	0	0.34	0	0	12797.6	110	6.5	8.6148	5	28	50	28	18	56	33	21	12	2.533333333	.	.	.	0	0	0	0	0	0	0	0	0	0	0
jgi|Uncre1|7422|URET_07556	-1.940271	4.8693115	-0.5006885	.	.	.	unaffected_pathogenicity	PHI:1627	0	.	0	.	0	.	0.998	0.897	0	0	0.1	0	0	13578.56	116	7	9.195	5	31	55	22	15	57	34	21	13	1.684210526	.	.	.	0	0	0	0	0	0	0	0	0	0	0
jgi|Uncre1|5803|URET_05940	-1.940271	4.8663165	-0.5576835	.	.	.	.	.	0	.	0	.	0	.	0.997	0.907	0	0	0.03	0	0	18221.85	160	5.5	8.0976	8	42	76	37	17	80	46	27	19	1.4	.	.	.	0	0	0	0	0	0	0	0	0	0	0
jgi|Uncre1|3845|URET_03991	-1.940271	4.821644	-0.518356	.	.	.	.	.	0	.	0	.	0	.	0.995	0.895	0	0	0.2	0	0	17162.42	150	5	7.6337	8	40	69	30	24	77	41	25	16	1.166666667	.	.	.	0	0	0	0	0	0	0	0	0	0	0
jgi|Uncre1|514|URET_00666	-1.9403818	-0.1720775	-0.8740775	.	.	.	.	.	0	.	0	.	0	.	0.542	0.575	0	0	0.19	0	0	24538.79	224	-3.5	4.8894	1	69	128	63	21	123	47	22	25	0.821428571	.	.	.	0	0	0	0	0	0	0	0	8.53	9.46	0
jgi|Uncre1|2648|URET_02800	-1.9406723	-4.7476005	-0.5176005	.	.	.	.	.	0	.	0	.	0	.	0.054	0.241	0	0	0.13	0	0	31685.42	290	-1.5	6.1589	0	82	157	77	19	151	70	36	34	0.516853933	.	.	.	0	0	0	0	0	0	0	0	0	0	0
jgi|Uncre1|4260|URET_04406	-1.9421306	-4.660421	-0.424421	.	.	.	.	.	0	.	0	.	0	.	0.168	0.126	0	0	0.44	0	0	8488.32	78	-10.5	3.4192	2	25	49	16	11	48	14	2	12	0.518518519	.	.	.	0	0	0	0	0	0	0	0	0.01	0.01	0
jgi|Uncre1|4495|URET_04641	-1.9426563	2.017747	-0.532253	.	.	.	.	.	0	.	0	.	0	.	0.915	0.51	0	0	0.29	0	0	19815.67	177	-5	4.64	7	53	99	56	18	99	40	18	22	1.121212121	.	.	.	0	0	0	0	0	0	0	0	0.01	0.02	0
jgi|Uncre1|5238|URET_05375	-1.943573	4.0959335	-0.5120665	.	.	.	.	.	0	.	0	.	0	.	0.986	0.782	0	0	0.31	0	0	13910.01	129	6	10.3055	0	44	68	36	9	64	36	21	15	1.357142857	.	.	.	0	0	0	0	0	0	0	0	0	0	0
jgi|Uncre1|2796|URET_02948	-1.9436393	-4.2466485	-0.5506485	.	.	.	.	.	0	.	0	.	0	.	0	0.384	0	0	0.4	0	0	49378.08	463	5.5	7.6389	8	156	262	150	40	272	96	53	43	0.763779528	.	.	.	0	0	0	0	0	0	0	0	0.02	0.28	0
jgi|Uncre1|1887|URET_02039	-1.9441677	4.292433	-0.531567	.	.	.	.	.	0	.	0	.	0	.	0.895	0.909	0	0	0.03	0	0	13118.85	116	1.5	7.2763	1	31	59	24	13	62	29	16	13	0.862068966	.	.	.	0	0	0	0	0	0	0	0	0	0	0
jgi|Uncre1|3102|URET_03248	-1.9441677	4.4856745	-0.6443255	.	.	.	.	.	0	.	0	.	0	.	0.937	0.918	0	0	0.29	0	0	18033.52	159	2.5	7.3475	3	46	79	35	30	96	39	22	17	1.025	.	.	.	0	0	0	0	0	0	0	0	0.01	0.12	0
jgi|Uncre1|3565|URET_03711	-1.944515	1.7809995	-0.5350005	.	.	.	.	.	0	.	0	.	0	.	0.758	0.628	0	0	0.27	0	0	26694.82	246	13.5	9.5539	6	87	146	59	22	123	57	38	19	0.6	.	.	.	0	0	0	0	0	0	0	0	0	0	0
jgi|Uncre1|5158|URET_05295	-1.944714	1.484607	-0.537393	.	.	.	.	.	0	.	0	.	0	.	0.91	0.427	0	0	0.15	0	0	9852.13	89	-3	4.6436	4	28	48	24	5	43	27	12	15	1.625	.	.	.	0	0	0	0	0	0	0	0	0	0	0
jgi|Uncre1|4595|URET_07943	-1.9450119	0.5494655	-0.4585345	.	.	.	.	.	0	.	0	.	0	.	0.585	0.583	0	0	0.4	0	0	5699.61	52	3	9.51	1	18	26	19	4	29	10	7	3	0.8	.	.	.	0	0	0	0	0	0	0	0	0.04	0.04	0
jgi|Uncre1|1026|URET_01178	-1.9457115	3.597973	-0.464027	.	.	.	.	.	0	.	0	.	0	.	0.917	0.76	0	0	0.31	0	0	10052.9	91	11	11.1203	2	27	46	23	5	48	24	18	6	1	.	.	.	0	0	0	0	0	0	0	0	0	0	0
jgi|Uncre1|4656|URET_04793	-1.9475694	-6.5249675	-0.8369675	.	.	.	.	.	0	.	0	.	0	.	0	0.052	0	0	0.34	0	0	33376.19	312	16	8.9319	13	126	178	88	33	176	51	36	15	0.671052632	.	.	.	0	0	0	0	0	0	0	0	0.01	2.29	0
jgi|Uncre1|5974|URET_06108	-1.9475694	-4.771201	-0.739201	.	.	.	.	.	0	.	0	.	0	.	0.001	0.327	0	0	0.26	0	0	39384.06	369	6.5	8.0086	6	132	208	120	30	211	79	45	34	0.670103093	.	.	.	0	0	0	0	0	0	0	0	0	0.35	0
jgi|Uncre1|7398|URET_07532	-1.9484198	-1.456277	-0.510277	.	.	.	reduced_virulence,loss_of_pathogenicity	PHI:4182,PHI:3514,PHI:300,PHI:2310,PHI:4606,PHI:316,PHI:65,PHI:334,PHI:6111,PHI:311,PHI:4677,PHI:1015,PHI:2826	0	.	0	.	0	.	0	0.009	0	0	0.02	0	0	79033	714	14.5	7.4055	16	228	382	192	81	362	207	119	88	0.89261745	.	.	.	0	0	0	0	0	0	0	0	0	0	0
jgi|Uncre1|4004|URET_04150	-1.9488353	-6.6623105	-5.7223105	.	.	.	unaffected_pathogenicity,loss_of_pathogenicity,reduced_virulence	PHI:8782,PHI:2350,PHI:2093,PHI:3205,PHI:9406,PHI:2274,PHI:3901	0	.	0	.	0	.	0	0.01	0	1	0.29	0	1	68423.52	624	-6.5	5.2337	16	199	358	174	66	348	121	59	62	1.119402985	.	.	.	1	1	0	0	0	1	1	2	20.69	41.39	1
jgi|Uncre1|2543|URET_02695	-1.9503149	-5.4446465	-0.6066465	.	.	.	reduced_virulence	PHI:8507	0	.	0	.	0	.	0	0.027	0	0	0.15	0	0	68866.02	636	4.5	6.9229	3	200	347	183	66	343	170	92	78	0.908496732	.	.	.	0	0	0	0	0	0	0	0	11.96	11.96	0
jgi|Uncre1|1590|URET_01742	-1.9503247	-6.4622505	-0.5282505	.	.	.	.	.	0	.	0	.	0	.	0	0.011	0	0	0.06	0	0	56073.39	515	-29.5	4.4386	1	161	304	119	40	236	149	63	86	0.627118644	.	.	.	0	0	0	0	0	0	0	0	0	0	0
jgi|Uncre1|5127|URET_05264	-1.9503247	-5.940275	-0.528275	.	.	.	.	.	0	.	0	.	0	.	0	0.098	0	0	0.08	0	0	50396.78	456	3	7.4636	1	145	260	95	39	218	98	52	46	0.814814815	.	.	.	0	0	0	0	0	0	0	0	0	0	0
jgi|Uncre1|442|URET_00594	-1.9504671	-3.0994005	2.3905995	.	.	.	.	.	0	.	0	.	0	.	0	0.085	1	1	0.15	0	0	38253.41	350	7.5	8.1806	4	122	190	99	40	191	73	43	30	0.729411765	.	.	.	1	0	0	0	0	1	0	0	0	0.02	0
jgi|Uncre1|1866|URET_02018	-1.9509432	2.7054385	-0.5045615	.	.	.	.	.	0	.	0	.	0	.	0.993	0.542	0	0	0.02	0	0	16075.47	147	-5.5	4.7483	6	43	74	52	8	82	44	20	24	0.733333333	.	.	.	0	0	0	0	0	0	0	0	0.06	0.06	0
jgi|Uncre1|6965|URET_07099	-1.9511323	-1.196829	-0.508829	.	.	.	reduced_virulence,unaffected_pathogenicity,loss_of_pathogenicity	PHI:9180,PHI:2145,PHI:3914,PHI:7787,PHI:7788,PHI:7520	0	.	0	.	0	.	0	0.052	0	0	0.3	0	0	51423.01	477	-6.5	5.1271	5	146	261	157	42	281	108	52	56	1	.	.	.	0	0	0	0	0	0	0	0	0	1.52	0
jgi|Uncre1|2198|URET_02350	-1.9512693	-0.8150525	-0.5750525	.	.	.	.	.	0	.	0	.	0	.	0.621	0.339	0	0	0.37	0	0	13424.37	122	8	10.7323	2	40	66	36	15	72	29	20	9	0.435897436	.	.	.	0	0	0	0	0	0	0	0	0.03	0.03	0
jgi|Uncre1|4360|URET_04506	-1.9521222	-5.1341005	-0.5261005	.	.	.	.	.	0	.	0	.	0	.	0	0.232	0	0	0.29	0	0	36261.3	337	24.5	10.407	6	112	203	84	20	169	92	60	32	0.808510638	.	.	.	0	0	0	0	0	0	0	0	0	0	0
jgi|Uncre1|1227|URET_01379	-1.9521222	-5.9552	-0.5252	.	.	.	unaffected_pathogenicity	PHI:1461	0	.	0	.	0	.	0	0.095	0	0	0.39	0	0	39747.31	371	25.5	10.934	0	125	211	77	32	184	69	52	17	0.474137931	.	.	.	0	0	0	0	0	0	0	0	0	0.11	0
jgi|Uncre1|845|URET_00997	-1.953052	1.8291635	-2.9948365	.	.	.	.	.	0	.	0	.	0	.	1	0.804	0	0	0.82	1	0	13504.29	126	-2	4.6318	10	53	83	35	11	74	18	8	10	0.774193548	.	.	.	0	0	0	0	0	0	1	1	0.23	22.01	0
jgi|Uncre1|7360|URET_07494	-1.9542035	-1.619352	-0.509352	.	.	.	.	.	0	.	0	.	0	.	0.408	0.407	0	0	0.04	0	0	30452.75	274	6	7.9377	7	76	141	82	18	135	92	51	41	0.962962963	.	.	.	0	0	0	0	0	0	0	0	0	0.01	0
jgi|Uncre1|3793|URET_03939	-1.9551951	-8.304604	-2.658604	.	.	.	unaffected_pathogenicity	PHI:4615	0	.	0	.	0	.	0	0.059	0	0	0.48	1	0	97405.26	904	-13	5.2288	9	296	531	279	72	475	205	100	105	0.92039801	.	.	.	0	0	0	0	0	0	1	0	0.19	0.55	0
jgi|Uncre1|3163|URET_03309	-1.955199	-3.247239	0.406761	.	.	.	.	.	0	.	0	.	0	.	0.246	0.145	1	1	0.37	1	0	6982.11	64	8	12.5091	0	25	37	21	6	37	12	10	2	0.631578947	.	.	.	0	1	0	0	0	0	1	0	5.23	5.23	0
jgi|Uncre1|6937|URET_07071	-1.9556061	-5.4510405	-0.5110405	.	.	.	reduced_virulence,unaffected_pathogenicity	PHI:7653,PHI:7480,PHI:6653	0	.	0	.	0	.	0	0.01	0	0	0	0	0	67144.15	608	-3.5	6.0821	5	184	314	184	65	334	153	78	75	0.890510949	.	.	.	0	0	0	0	0	0	0	0	0	0.01	0
jgi|Uncre1|2341|URET_02493	-1.9557931	4.50845	-0.50155	.	.	.	.	.	0	.	0	.	0	.	0.993	0.842	0	0	0.14	0	0	17730.52	161	12	10.3376	5	56	84	53	14	88	43	28	15	0.975	.	.	.	0	0	0	0	0	0	0	0	0	0.32	0
jgi|Uncre1|6551|URET_06685	-1.9564362	3.708188	-0.653812	.	.	.	.	.	0	.	0	.	0	.	0.945	0.782	0	0	0.5	0	0	8831.04	79	2	7.4023	0	22	41	24	12	43	16	10	6	1.105263158	.	.	.	0	0	0	0	0	0	0	0	0.23	0.4	0
jgi|Uncre1|1807|URET_01959	-1.9578135	-4.386652	-0.522652	.	.	.	.	.	0	.	0	.	0	.	0.094	0.262	0	0	0.37	0	0	17606.27	161	5.5	8.8496	4	52	90	45	14	91	29	18	11	0.916666667	.	.	.	0	0	0	0	0	0	0	0	0.01	0.03	0
jgi|Uncre1|2890|URET_03036	-1.9579811	2.401249	-0.520751	.	.	.	.	.	0	.	0	.	0	.	1	0.487	0	0	0.38	0	0	12779.1	120	0	6.3537	0	32	66	54	2	64	28	14	14	2	.	.	.	0	0	0	0	0	0	0	0	0.01	0.04	0
jgi|Uncre1|287|URET_00439	-1.9594738	-2.103009	-0.595009	.	.	.	reduced_virulence	PHI:2154	0	.	0	.	0	.	0.064	0.518	0	0	0.37	0	0	41534.41	393	-0.5	6.3955	1	146	238	51	38	209	83	43	40	0.69047619	.	.	.	0	0	0	0	0	0	0	0	0	15.74	0
jgi|Uncre1|4335|URET_04481	-1.9597346	0.207195	-0.500805	.	.	.	.	.	0	.	0	.	0	.	0.853	0.265	0	0	0.14	0	0	12320.19	111	21.5	11.811	0	40	51	31	4	46	44	33	11	0.866666667	.	.	.	0	0	0	0	0	0	0	0	0	0	0
jgi|Uncre1|5313|URET_05450	-1.9602046	2.7382475	-0.5557525	.	.	.	.	.	0	.	0	.	0	.	0.893	0.656	0	0	0.24	0	0	10194.52	95	-0.5	6.2071	2	36	50	32	8	50	21	11	10	0.8	.	.	.	0	0	0	0	0	0	0	0	0	0.02	0
jgi|Uncre1|2414|URET_02566	-1.9604533	5.1084205	1.4664205	.	.	.	.	.	0	.	0	.	0	.	0.994	0.613	1	1	0.27	1	0	21303.95	190	6	9.7885	0	61	98	43	26	113	49	28	21	0.55	.	.	.	1	1	0	0	0	0	1	1	21.47	21.47	1
jgi|Uncre1|5048|URET_05185	-1.9607537	3.455913	-0.772087	.	.	.	reduced_virulence	PHI:1107,PHI:1108	0	.	0	.	0	.	0.819	0.719	0	0	0.63	0	0	15599.77	145	1.5	7.983	1	50	86	44	13	82	24	13	11	1	.	.	.	0	0	0	0	0	0	0	0	0.01	0.01	0
jgi|Uncre1|990|URET_01142	-1.9615377	-5.8607905	-0.5027905	.	.	.	unaffected_pathogenicity	PHI:1242	0	.	0	.	0	.	0	0.107	0	0	0.05	0	0	46569.67	419	2	7.0071	7	129	221	100	42	219	103	54	49	0.947916667	.	.	.	0	0	0	0	0	0	0	0	0.05	0.08	0
jgi|Uncre1|6423|URET_06557	-1.9617302	-11.1038	-0.5118	.	.	.	lethal	PHI:2544	0	.	0	.	0	.	0	0.068	0	0	0.04	0	0	82786.34	765	-3.5	6.0456	4	250	415	190	61	386	196	99	97	0.826732673	.	.	.	0	0	0	0	0	0	0	0	0	0	0
jgi|Uncre1|473|URET_00625	-1.9628408	-4.722661	-0.580661	.	.	.	reduced_virulence	PHI:7028	0	.	0	.	0	.	0	0.143	0	0	0.48	0	0	40766.19	386	-2	6.2223	1	144	232	129	40	230	72	38	34	0.60952381	.	.	.	0	0	0	0	0	0	0	0	0	0.08	0
jgi|Uncre1|865|URET_01017	-1.9640682	-6.364926	-0.520926	.	.	.	.	.	0	.	0	.	0	.	0	0.026	0	0	0.12	0	0	141512.59	1332	-22	4.9875	5	472	778	341	90	684	301	143	158	0.620786517	.	.	.	0	0	0	0	0	0	0	0	0	0	0
jgi|Uncre1|702|URET_00854	-1.9656303	-11.3549085	-6.9029085	.	.	.	unaffected_pathogenicity,loss_of_pathogenicity,increased_virulence_(hypervirulence),reduced_virulence,lethal	PHI:7511,PHI:2835,PHI:784,PHI:2269,PHI:685,PHI:5271,PHI:2022,PHI:8927,PHI:4077,PHI:2836,PHI:59,PHI:6957,PHI:7696,PHI:3866,PHI:8929,PHI:7485,PHI:3301,PHI:9460,PHI:5440	0	.	0	.	0	.	0.001	0.257	0	0	0.29	0	1	38089.65	348	11.5	9.8954	3	114	196	120	32	196	66	40	26	0.945205479	.	.	.	0	0	0	0	0	0	2	0	3.11	5.71	0
jgi|Uncre1|1862|URET_02014	-1.9680378	7.743739	-0.508261	.	.	.	increased_virulence_(hypervirulence)	PHI:9218	0	.	0	.	0	.	0.982	0.56	0	0	0.12	0	0	13497.25	124	8.5	10.1007	1	42	61	29	11	60	46	28	18	1.060606061	.	.	.	0	0	0	0	0	0	0	0	0	0	0
jgi|Uncre1|7440|URET_07574	-1.968101	-3.3244005	-6.9364005	.	.	.	.	.	0	.	0	.	0	.	0.909	0.693	0	0	0.15	0	1	21497.5	200	2.5	7.1179	2	65	114	63	16	110	46	26	20	0.769230769	.	.	.	0	0	0	0	0	0	2	2	0	45.18	0
jgi|Uncre1|4373|URET_04519	-1.9728587	-5.355911	-0.529911	.	.	.	reduced_virulence	PHI:8511	0	.	0	.	0	.	0	0.029	0	0	0.32	0	0	65234.05	624	19	10.2291	1	198	408	144	36	369	134	79	55	0.348837209	.	.	.	0	0	0	0	0	0	0	0	0.04	0.05	0
jgi|Uncre1|6799|URET_06933	-1.9728587	-5.999087	-0.539087	.	.	.	.	.	0	.	0	.	0	.	0	0.09	0	0	0.32	0	0	73510.92	681	20.5	9.5384	0	205	419	143	73	379	146	89	57	0.50877193	.	.	.	0	0	0	0	0	0	0	0	0	0.47	0
jgi|Uncre1|6166|URET_06300	-1.9728705	-3.6567075	-2.9567075	.	.	.	unaffected_pathogenicity,loss_of_pathogenicity,reduced_virulence	PHI:8716,PHI:8715	0	.	0	.	0	GH16	0	0.05	0	0	0.26	1	0	70940.36	640	-12	5.0487	10	196	362	142	78	345	154	74	80	0.946308725	.	.	.	0	0	0	0	0	0	1	1	0	23.22	0
jgi|Uncre1|6406|URET_06540	-1.9736065	-9.7177375	-6.6397375	.	.	.	.	.	0	.	0	.	0	.	0.305	0.182	0	1	0.21	0	1	26980.89	246	-5.5	5.0912	1	79	142	56	30	130	56	27	29	0.703125	.	.	.	1	0	0	0	0	0	2	2	38.36	38.4	1
jgi|Uncre1|3367|URET_03513	-1.9743783	1.767331	-0.824669	.	.	.	.	.	0	.	0	.	0	.	0.991	0.441	0	0	0.47	0	0	5609.3	53	3.5	9.9954	1	23	30	14	4	29	12	8	4	0.5	.	.	.	0	0	0	0	0	0	0	0	2.51	2.51	0
jgi|Uncre1|3644|URET_03790	-1.9748124	-2.278521	3.073479	.	.	.	.	.	0	.	0	.	0	.	0	0.108	1	1	0.01	0	0	50249.66	456	4	7.59	0	146	242	130	39	220	136	72	64	0.96969697	.	.	.	1	0	1	0	0	0	0	0	0	0	0
jgi|Uncre1|5045|URET_05182	-1.9752276	-0.087429	3.362571	.	.	.	.	.	0	.	0	.	0	.	0.091	0.334	1	1	0.19	0	0	33059.36	303	14.5	10.2235	2	92	155	104	24	170	74	46	28	1.061538462	.	.	.	1	1	0	0	0	1	0	0	0.01	0.02	0
jgi|Uncre1|2636|URET_02788	-1.9756587	-0.8862215	-0.5742215	.	.	.	.	.	0	.	0	.	0	.	0.381	0.567	0	0	0.14	0	0	20114.68	185	-4	4.9094	0	57	100	57	21	105	34	16	18	0.717391304	.	.	.	0	0	0	0	0	0	0	0	0	0.03	0
jgi|Uncre1|6285|URET_06419	-1.9764633	-6.069708	-0.519708	.	.	.	.	.	0	.	0	.	0	.	0	0.075	0	0	0.12	0	0	37700.26	344	0	6.5083	1	121	196	77	17	141	81	42	39	0.561643836	.	.	.	0	0	0	0	0	0	0	0	0	0	0
jgi|Uncre1|3633|URET_03779	-1.9764633	-6.4626	-0.5406	.	.	.	unaffected_pathogenicity	PHI:1625	0	.	0	.	0	.	0	0.013	0	0	0	0	0	49549.91	450	-4	5.5444	3	154	257	112	26	197	113	56	57	0.65	.	.	.	0	0	0	0	0	0	0	0	0	0	0
jgi|Uncre1|1043|URET_01195	-1.9765191	-11.762109	-6.992109	.	.	.	unaffected_pathogenicity	PHI:2038,PHI:4672	0	.	0	.	0	.	0.004	0.201	0	0	0.35	0	1	32017.01	302	15	10.8004	1	123	167	104	26	176	52	34	18	0.746987952	.	.	.	0	0	0	0	0	0	2	0	7.89	50.11	0
jgi|Uncre1|4964|URET_05101	-1.9771209	-5.091876	-6.789876	.	.	.	.	.	0	.	0	.	0	.	0.77	0.513	0	0	0.09	0	1	22811.68	213	1	6.8632	2	68	119	80	18	133	37	20	17	0.862745098	.	.	.	0	0	0	0	0	0	2	2	8.68	46.39	0
jgi|Uncre1|3056|URET_03202	-1.9782565	1.283143	-0.618857	.	.	.	.	.	0	.	0	.	0	.	0.879	0.438	0	0	0.19	0	0	13786.04	127	-3.5	4.8499	3	42	74	29	9	59	30	14	16	0.657142857	.	.	.	0	0	0	0	0	0	0	0	0	0	0
jgi|Uncre1|4397|URET_04543	-1.978791	-12.091732	-6.991732	.	.	.	.	.	0	.	0	.	0	.	0.006	0.144	0	0	0.34	0	1	30040.86	278	17.5	11.0894	6	92	156	90	27	162	53	37	16	0.764705882	.	.	.	0	0	0	0	0	0	2	2	0.03	44.67	0
jgi|Uncre1|3179|URET_03325	-1.980504	-5.5445605	-0.5985605	.	.	.	reduced_virulence,unaffected_pathogenicity	PHI:8561,PHI:9043,PHI:9227	0	.	0	.	0	.	0	0.009	0	0	0.04	0	0	78038.97	712	4.5	6.7467	11	226	388	225	93	407	174	97	77	0.883435583	.	.	.	0	0	0	0	0	0	0	0	0	0.24	0
jgi|Uncre1|322|URET_00474	-1.9806411	-8.8225605	-2.8825605	.	.	.	.	.	0	.	0	.	0	.	0	0.01	0	0	0.14	1	0	67646.26	621	-8.5	5.5733	9	193	336	191	65	365	136	68	68	0.877419355	.	.	.	0	0	0	0	0	0	1	0	11.21	11.78	0
jgi|Uncre1|4823|URET_04960	-1.9809926	1.9367825	-0.6232175	.	.	.	reduced_virulence	PHI:804,PHI:1606	0	.	0	.	0	.	0.884	0.376	0	0	0.4	0	0	27573.4	262	4	9.6705	0	96	159	88	11	142	59	32	27	0.628571429	.	.	.	0	0	0	0	0	0	0	0	0	0.01	0
jgi|Uncre1|6025|URET_06159	-1.9810666	6.974761	2.948761	.	.	.	.	.	0	.	0	.	0	.	0.987	0.684	1	1	0.12	0	0	18406.33	169	8.5	10.1413	1	50	89	55	13	91	50	30	20	1.027777778	.	.	.	0	1	0	0	0	1	0	0	0.01	0.03	0
jgi|Uncre1|6224|URET_06358	-1.9823354	-8.556002	-2.970002	.	.	.	.	.	0	.	0	.	0	.	0	0.069	0	0	0.61	1	0	28649.89	284	19.5	11.9896	2	121	194	69	25	171	36	30	6	0.405660377	.	.	.	0	0	0	0	0	0	1	1	0	24.78	0
jgi|Uncre1|2914|URET_03060	-1.9837356	-4.781553	-0.503553	.	.	.	.	.	0	.	0	.	0	.	0.01	0.277	0	0	0.05	0	0	16458.45	145	-12	4.1963	2	34	73	35	12	71	43	16	27	1	.	.	.	0	0	0	0	0	0	0	0	0	0	0
jgi|Uncre1|3121|URET_03267	-1.9846425	2.0230405	-1.0789595	.	.	.	.	.	0	.	0	.	0	.	0.989	0.528	0	0	0.01	0	0	19548.66	183	2	8.4767	2	62	98	68	8	103	46	24	22	0.72	.	.	.	0	0	0	0	0	0	0	0	0	0	0
jgi|Uncre1|7491|URET_07625	-1.9853153	1.798429	-0.505571	.	.	.	.	.	0	.	0	.	0	.	0.901	0.483	0	0	0.18	0	0	20273.85	185	-1.5	5.7415	4	62	96	47	19	109	48	24	24	0.461538462	.	.	.	0	0	0	0	0	0	0	0	0.02	2.43	0
jgi|Uncre1|6547|URET_06681	-1.9854771	-1.3321015	-0.5061015	.	.	.	reduced_virulence,loss_of_pathogenicity	PHI:7327,PHI:2202	0	.	0	.	0	.	0	0.029	0	0	0.05	0	0	108410.69	978	7.5	6.8483	19	299	524	261	110	493	244	135	109	1.06372549	.	.	.	0	0	0	0	0	0	0	0	0	0.02	0
jgi|Uncre1|4571|URET_04717	-1.9864928	-2.515453	-2.847453	.	.	.	reduced_virulence,unaffected_pathogenicity,loss_of_pathogenicity	PHI:434,PHI:6715,PHI:6712,PHI:6530,PHI:6711	0	.	0	.	0	GH72,GH5	0	0.222	0	0	0.13	1	0	43400.92	396	-6.5	5.1654	7	125	216	108	46	214	99	48	51	1.289156627	.	.	.	0	0	0	0	0	0	1	0	0.01	6.87	0
jgi|Uncre1|6688|URET_06822	-1.9864928	-6.480523	-0.534523	.	.	.	.	.	0	.	0	.	0	GT1	0	0.009	0	0	0.08	0	0	66423.8	599	-18	4.8058	6	190	317	172	75	331	155	72	83	0.835714286	.	.	.	0	0	0	0	0	0	0	0	0	3.61	0
jgi|Uncre1|7210|URET_07344	-1.9868062	-2.4615015	-0.7755015	.	.	.	.	.	0	.	0	.	0	.	0.172	0.547	0	0	0.49	0	0	26834.14	251	12	10.3063	2	89	137	78	23	147	46	30	16	0.924242424	.	.	.	0	0	0	0	0	0	0	0	0	1.97	0
jgi|Uncre1|1608|URET_01760	-1.9901692	3.3415465	-0.9964535	.	.	.	.	.	0	.	0	.	0	.	0.897	0.826	0	0	0.6	0	0	21056.88	195	10	10.0355	1	75	107	55	28	110	41	27	14	0.826923077	.	.	.	0	0	0	0	0	0	0	0	19.16	35.6	0
jgi|Uncre1|3119|URET_03265	-1.990613	-4.0496255	-0.5276255	.	.	.	.	.	0	.	0	.	0	.	0.015	0.398	0	0	0.23	0	0	33811.57	304	-2.5	5.897	4	82	161	90	36	173	73	37	36	0.956521739	.	.	.	0	0	0	0	0	0	0	0	0	0	0
jgi|Uncre1|4350|URET_04496	-1.9908173	-1.8070905	2.4049095	.	.	.	.	.	0	.	0	.	0	.	0.001	0.297	1	1	0.11	0	0	40724.25	374	-0.5	6.3621	4	122	198	118	36	216	92	47	45	0.731958763	.	.	.	0	0	0	0	0	1	0	1	18.25	18.25	0.888888889
jgi|Uncre1|2604|URET_02756	-1.9909437	-5.956386	-0.550386	.	.	.	.	.	0	.	0	.	0	.	0	0.099	0	0	0.19	0	0	55991.05	511	5	7.1517	6	173	273	150	52	263	120	66	54	1.092592593	.	.	.	0	0	0	0	0	0	0	0	0	0.15	0
jgi|Uncre1|6206|URET_06340	-1.9910841	-0.199401	-0.525401	.	.	.	reduced_virulence,unaffected_pathogenicity,loss_of_pathogenicity	PHI:2115,PHI:4494,PHI:9258	0	.	0	.	0	.	0	0.221	0	0	0.47	0	0	49197.4	451	5	7.9919	1	128	240	117	46	265	95	52	43	0.646258503	.	.	.	0	0	0	0	0	0	0	0	0	0.01	0
jgi|Uncre1|7113|URET_07247	-1.9911002	-5.407825	-0.547825	.	.	.	.	.	0	.	0	.	0	.	0.006	0.184	0	0	0.35	0	0	36232.49	332	16	9.647	8	110	193	105	34	189	86	54	32	0.655172414	.	.	.	0	0	0	0	0	0	0	0	3.86	3.89	0
jgi|Uncre1|5831|URET_05968	-1.9920585	-3.182427	2.805573	.	.	.	.	.	0	.	0	.	0	.	0	0.002	1	1	0.64	0	0	11997.4	118	3.5	8.5433	2	64	77	33	9	66	17	11	6	0.225	.	.	.	0	1	0	0	0	1	0	0	0.07	2.4	0
jgi|Uncre1|1850|URET_02002	-1.9922467	-6.43951	-0.50551	.	.	.	.	.	0	.	0	.	0	.	0	0.011	0	0	0.02	0	0	109674.95	981	-6	6.0373	22	305	514	260	103	508	270	137	133	0.893939394	.	.	.	0	0	0	0	0	0	0	0	0	0	0
jgi|Uncre1|4609|URET_04746	-1.9926667	0.26805	-0.51195	.	.	.	.	.	0	.	0	.	0	.	0.92	0.21	0	0	0.36	0	0	15336.96	141	6.5	10.9953	0	54	87	24	11	68	30	19	11	0.191489362	.	.	.	0	0	0	0	0	0	0	0	0	0	0
jgi|Uncre1|809|URET_00961	-1.9930738	-0.0329165	-0.6089165	.	.	.	.	.	0	.	0	.	0	.	0.511	0.585	0	0	0.12	0	0	28938.48	258	0	6.4928	4	81	140	70	33	137	66	35	31	0.793103448	.	.	.	0	0	0	0	0	0	0	0	0	0.12	0
jgi|Uncre1|1947|URET_02099	-1.9933019	-5.4097455	-0.7777455	.	.	.	.	.	0	.	0	.	0	.	0.026	0.202	0	0	0.46	0	0	9099.07	84	5.5	10.8847	1	37	51	16	5	35	16	11	5	0.823529412	.	.	.	0	0	0	0	0	0	0	0	0	0	0
jgi|Uncre1|7081|URET_07215	-1.9941533	-6.7630185	-1.0570185	.	.	.	.	.	0	.	0	.	0	.	0	0.049	0	0	0.4	0	0	34580.31	317	14	10.0471	3	119	181	98	39	174	56	37	19	0.72972973	.	.	.	0	0	0	0	0	0	0	0	0	12.8	0
jgi|Uncre1|5714|URET_05851	-1.994681	-6.102701	-0.522701	.	.	.	unaffected_pathogenicity	PHI:1302	0	.	0	.	0	.	0	0.07	0	0	0.24	0	0	42890.13	399	18.5	10.4925	3	150	235	88	23	181	89	56	33	0.7	.	.	.	0	0	0	0	0	0	0	0	0	0	0
jgi|Uncre1|1002|URET_01154	-1.994681	-6.1101525	-0.5301525	.	.	.	.	.	0	.	0	.	0	.	0	0.07	0	0	0.44	0	0	57409.42	543	37	11.1078	0	210	344	124	46	243	123	87	36	0.594405594	.	.	.	0	0	0	0	0	0	0	0	0	0	0
jgi|Uncre1|4790|URET_04927	-1.9964228	-1.2627525	1.4252475	.	.	.	.	.	0	.	0	.	0	.	0.275	0.277	1	1	0.26	1	0	18687.56	165	7	9.9913	1	44	80	46	25	104	37	23	14	0.622222222	.	.	.	1	1	0	0	0	0	1	1	19.81	19.83	0.972222222
jgi|Uncre1|3917|URET_04063	-1.9980881	-8.738467	-3.056467	.	.	.	.	.	0	.	0	.	0	.	0.004	0.049	0	0	0.57	1	0	11142.8	102	11	11.5677	1	43	59	32	11	52	22	17	5	0.863636364	.	.	.	0	0	0	0	0	0	1	1	11.82	23.57	0
jgi|Uncre1|5384|URET_05521	-1.9984207	-10.687089	-5.251089	.	.	.	.	.	0	.	0	.	0	.	0	0.094	0	1	0.23	0	1	81612.36	764	32.5	10.3033	8	282	468	191	59	383	185	114	71	0.580808081	.	.	.	1	1	1	0	0	1	1	2	24.77	49.23	0.956521739
jgi|Uncre1|2512|URET_02664	-1.9985085	-6.3978005	-0.9498005	.	.	.	.	.	0	.	0	.	0	.	0	0.092	0	0	0.41	0	0	37678.46	351	17	10.089	5	124	206	116	33	197	66	44	22	0.903614458	.	.	.	0	0	0	0	0	0	0	0	0	38.97	0
jgi|Uncre1|2029|URET_02181	-1.9992307	0.8326355	-0.5233645	.	.	.	.	.	0	.	0	.	0	.	0.685	0.541	0	0	0.08	0	0	27430.15	248	7.5	9.2713	3	72	136	68	23	133	68	39	29	0.880597015	.	.	.	0	0	0	0	0	0	0	0	0	0	0
jgi|Uncre1|6460|URET_06594	-1.9992307	3.7444615	-0.5635385	.	.	.	.	.	0	.	0	.	0	.	0.966	0.752	0	0	0.3	0	0	21988.59	201	11.5	9.9666	4	62	106	72	16	109	45	30	15	1.026315789	.	.	.	0	0	0	0	0	0	0	0	0.04	0.18	0
jgi|Uncre1|1358|URET_01510	-1.9993031	1.2829285	-3.0850715	.	.	.	.	.	0	.	0	.	0	.	1	0.728	0	0	0.48	1	0	6460.67	58	6.5	9.6568	4	20	29	20	9	40	11	9	2	1	.	.	.	0	0	0	0	0	0	1	1	22.52	22.52	0
jgi|Uncre1|6838|URET_06972	-2.0016766	-5.373749	-0.609749	.	.	.	.	.	0	.	0	.	0	.	0.001	0.205	0	0	0.06	0	0	39408.45	359	-6.5	5.1225	7	110	195	103	32	194	91	44	47	0.879518072	.	.	.	0	0	0	0	0	0	0	0	0	0.01	0
jgi|Uncre1|109|URET_00261	-2.0016766	-6.3927335	-0.5507335	.	.	.	reduced_virulence,unaffected_pathogenicity,lethal	PHI:1248,PHI:1235,PHI:1264,PHI:1213,PHI:1285	0	.	0	.	0	.	0.208	0.485	0	0	0.08	0	0	32624.28	290	1	6.6764	9	78	152	78	35	164	71	38	33	1.046875	.	.	.	0	0	0	0	0	0	0	0	0	0.09	0
jgi|Uncre1|4112|URET_04258	-2.0017142	-6.459751	-0.525751	.	.	.	.	.	0	.	0	.	0	.	0	0.011	0	0	0.26	0	0	54233.39	516	-33.5	4.3044	4	202	315	157	52	278	127	51	76	0.510638298	.	.	.	0	0	0	0	0	0	0	0	0	1.36	0
jgi|Uncre1|4589|URET_04735	-2.0017588	3.762761	-0.509239	.	.	.	.	.	0	.	0	.	0	.	0.968	0.744	0	0	0.29	0	0	22313.86	199	7	9.0019	3	56	94	66	23	111	50	30	20	1.210526316	.	.	.	0	0	0	0	0	0	0	0	0	0.02	0
jgi|Uncre1|1225|URET_01377	-2.0018983	-12.275797	-6.449797	.	.	.	.	.	0	.	0	.	0	.	0	0.029	0	1	0.01	0	1	83970.04	750	13	7.5392	8	215	382	201	80	368	211	119	92	1.135714286	.	.	.	1	1	0	0	0	0	2	2	23.1	43.78	1
jgi|Uncre1|2307|URET_02459	-2.0028257	-0.623955	-0.527955	.	.	.	.	.	0	.	0	.	0	.	0.642	0.342	0	0	0.19	0	0	22048.38	203	-10.5	4.5606	5	69	109	50	22	105	57	25	32	0.673469388	.	.	.	0	0	0	0	0	0	0	0	0	0	0
jgi|Uncre1|3048|URET_03194	-2.0028257	-5.219853	-0.527853	.	.	.	.	.	0	.	0	.	0	.	0	0.218	0	0	0.12	0	0	38654.67	352	-6	5.3977	10	115	195	90	37	187	87	43	44	0.893333333	.	.	.	0	0	0	0	0	0	0	0	0	0.05	0
jgi|Uncre1|5577|URET_05714	-2.003145	-5.547351	-0.507351	.	.	.	.	.	0	.	0	.	0	.	0	0.16	0	0	0.07	0	0	40271.61	362	5	7.0513	8	109	200	77	30	158	93	53	40	0.722222222	.	.	.	0	0	0	0	0	0	0	0	0	0	0
jgi|Uncre1|1072|URET_01224	-2.0033424	-8.3714635	-2.8214635	.	.	.	.	.	0	.	0	.	0	.	0	0.075	0	0	0.22	1	0	42113.96	380	-3.5	5.6485	3	127	206	109	38	185	86	43	43	0.92	.	.	.	0	0	0	0	0	0	1	1	0	21.88	0
jgi|Uncre1|7635|URET_07769	-2.0034165	3.2523935	-0.5276065	.	.	.	.	.	0	.	0	.	0	.	0.998	0.632	0	0	0.22	0	0	14046.81	130	6	8.961	4	50	72	36	8	65	38	23	15	0.485714286	.	.	.	0	0	0	0	0	0	0	0	0	0	0
jgi|Uncre1|6352|URET_06486	-2.0038273	-3.037655	-0.629655	.	.	.	reduced_virulence,unaffected_pathogenicity	PHI:5034,PHI:6517,PHI:3386,PHI:2255,PHI:9524,PHI:881	0	.	0	.	0	.	0.003	0.429	0	0	0.36	0	0	39048.95	368	7	9.6389	0	121	203	122	26	215	85	47	38	0.838383838	.	.	.	0	0	0	0	0	0	0	0	0.01	16.27	0
jgi|Uncre1|4488|URET_04634	-2.003945	0.066162	-0.911838	.	.	.	.	.	0	.	0	.	0	.	0.622	0.541	0	0	0.48	0	0	14265.28	132	6	10.2251	2	46	75	40	10	68	22	15	7	0.846153846	.	.	.	0	0	0	0	0	0	0	0	0	0.2	0
jgi|Uncre1|6795|URET_06929	-2.0045538	-6.5006385	-0.6086385	.	.	.	.	.	0	.	0	.	0	.	0	0.018	0	0	0.17	0	0	51814.15	468	-3	5.9008	5	137	248	138	47	259	109	55	54	0.924528302	.	.	.	0	0	0	0	0	0	0	0	2.06	7.59	0
jgi|Uncre1|4665|URET_04802	-2.005381	3.6763495	2.7283495	.	.	.	.	.	0	.	0	.	0	.	0.755	0.403	1	1	0.24	0	0	18451.86	168	-5	4.7791	0	51	90	54	15	88	39	18	21	0.833333333	.	.	.	1	0	0	0	0	0	0	0	0.01	0.21	0
jgi|Uncre1|1431|URET_01583	-2.0057142	1.5234405	-1.1785595	.	.	.	reduced_virulence,loss_of_pathogenicity	PHI:509,PHI:2832,PHI:7979,PHI:9517,PHI:2322	0	.	0	.	0	.	0.088	0.529	0	0	0.4	0	0	31064.67	293	5	8.5704	5	118	166	102	27	175	58	32	26	0.8625	.	.	.	0	0	0	0	0	0	0	0	0.04	0.8	0
jgi|Uncre1|6290|URET_06424	-2.008883	-6.271779	-0.505779	.	.	.	.	.	0	.	0	.	0	.	0	0.039	0	0	0.03	0	0	51182.73	468	0	6.5107	3	150	251	132	47	250	125	65	60	0.824561404	.	.	.	0	0	0	0	0	0	0	0	0	0	0
jgi|Uncre1|688|URET_00840	-2.0091732	3.8541315	-0.5078685	.	.	.	.	.	0	.	0	.	0	.	0.951	0.776	0	0	0.06	0	0	19561	174	8	9.7805	2	45	88	44	18	87	47	29	18	0.863636364	.	.	.	0	0	0	0	0	0	0	0	0	0	0
jgi|Uncre1|224|URET_00376	-2.0117083	-5.390781	-0.572781	.	.	.	.	.	0	.	0	.	0	.	0.011	0.186	0	0	0.12	0	0	35571.18	328	-1.5	6.1601	3	112	201	109	29	177	70	36	34	0.617283951	.	.	.	0	0	0	0	0	0	0	0	0.21	0.57	0
jgi|Uncre1|719|URET_00871	-2.0120068	-6.1722515	-0.5142515	.	.	.	.	.	0	.	0	.	0	.	0	0.057	0	0	0.11	0	0	48243.95	435	-5.5	5.6253	4	144	232	112	54	206	114	57	57	1.28	.	.	.	0	0	0	0	0	0	0	0	0.01	0.01	0
jgi|Uncre1|821|URET_00973	-2.0120068	-6.4171855	-0.5251855	.	.	.	.	.	0	.	0	.	0	.	0	0.018	0	0	0.05	0	0	49463.19	458	5.5	7.8172	4	150	254	139	26	242	108	59	49	0.622807018	.	.	.	0	0	0	0	0	0	0	0	0	0	0
jgi|Uncre1|147|URET_00299	-2.0121307	-6.7598935	-2.9558935	.	.	.	.	.	0	.	0	.	0	.	0.006	0.36	0	0	0.36	1	0	34450.16	314	9.5	9.4674	3	110	173	96	37	174	63	38	25	0.845070423	.	.	.	0	0	0	0	0	0	1	1	0	22.93	0
jgi|Uncre1|7007|URET_07141	-2.012375	-6.4594625	-0.5194625	.	.	.	.	.	0	.	0	.	0	.	0	0.01	0	0	0.12	0	0	91722.02	855	-14	5.107	8	286	478	300	61	455	195	94	101	0.961111111	.	.	.	0	0	0	0	0	0	0	0	0	0.33	0
jgi|Uncre1|314|URET_00466	-2.0130699	4.0292895	-0.5067105	.	.	.	.	.	0	.	0	.	0	.	0.988	0.768	0	0	0.27	0	0	11809.88	108	7.5	10.1031	1	31	53	38	11	62	33	21	12	1.25	.	.	.	0	0	0	0	0	0	0	0	0	0.02	0
jgi|Uncre1|3337|URET_03483	-2.0147095	3.55046	-0.54754	.	.	.	.	.	0	.	0	.	0	.	0.987	0.696	0	0	0.18	0	0	19145.83	175	1	7.2018	0	58	90	69	16	94	38	20	18	1.055555556	.	.	.	0	0	0	0	0	0	0	0	0.01	0.02	0
jgi|Uncre1|7269|URET_07403	-2.0161846	-6.48628	-0.55228	.	.	.	.	.	0	.	0	.	0	GH109	0	0.011	0	0	0.11	0	0	58808.29	529	-4.5	6.0621	14	172	290	144	63	284	144	74	70	0.786324786	.	.	.	0	0	0	0	0	0	0	0	0	0	0
jgi|Uncre1|5276|URET_05413	-2.0171227	-2.8420515	2.8459485	.	.	.	.	.	0	.	0	.	0	.	0.002	0.05	1	1	0.06	0	0	33524.07	312	-10	4.7157	1	111	171	78	18	148	97	44	53	0.727272727	.	.	.	0	1	0	0	0	1	0	0	0.37	0.37	0
jgi|Uncre1|3080|URET_03226	-2.0171294	-5.61525	-0.77325	.	.	.	.	.	0	.	0	.	0	.	0.025	0.168	0	0	0.2	0	0	25931.52	232	-3	5.117	4	79	133	41	26	110	56	27	29	0.625	.	.	.	0	0	0	0	0	0	0	0	0	0.01	0
jgi|Uncre1|1414|URET_01566	-2.019728	-8.3666395	-6.9686395	.	.	.	.	.	0	.	0	.	0	.	0.27	0.497	0	0	0.39	0	1	19733.94	179	6.5	9.5538	3	61	97	61	23	109	31	19	12	1.175	.	.	.	0	0	0	0	0	0	2	2	18.4	42.66	0
jgi|Uncre1|497|URET_00649	-2.0197375	2.3067835	-0.5792165	.	.	.	unaffected_pathogenicity,loss_of_pathogenicity,increased_virulence_(hypervirulence),reduced_virulence,lethal	PHI:7511,PHI:2837,PHI:2835,PHI:784,PHI:5272,PHI:2269,PHI:685,PHI:5271,PHI:2022,PHI:8927,PHI:4077,PHI:59,PHI:6957,PHI:7696,PHI:3866,PHI:2312,PHI:8929,PHI:7485,PHI:6956,PHI:2247,PHI:2802,PHI:3301,PHI:9460,PHI:2844,PHI:5440	0	.	0	.	0	.	0.911	0.57	0	0	0.09	0	0	29165.51	270	-1	5.9086	3	85	145	93	18	152	68	34	34	1.061538462	.	.	.	0	0	0	0	0	0	0	0	0.06	0.07	0
jgi|Uncre1|4779|URET_04916	-2.0197623	-0.256374	-0.648374	.	.	.	unaffected_pathogenicity,increased_virulence_(hypervirulence),reduced_virulence	PHI:7708,PHI:6517,PHI:5034,PHI:2255,PHI:668,PHI:4903,PHI:9524,PHI:9519	0	.	0	.	0	.	0.001	0.231	0	0	0.21	0	0	40247.11	374	5.5	7.4407	8	130	216	118	45	226	79	45	34	0.659574468	.	.	.	0	0	0	0	0	0	0	0	0.08	0.18	0
jgi|Uncre1|988|URET_01140	-2.0197623	-4.646795	-0.678795	.	.	.	reduced_virulence,unaffected_pathogenicity	PHI:8898,PHI:5572	0	.	0	.	0	.	0.007	0.165	0	0	0.08	0	0	35921.92	333	-4.5	5.6087	5	108	188	109	33	201	84	42	42	0.56122449	.	.	.	0	0	0	0	0	0	0	0	5.24	5.46	0
jgi|Uncre1|7574|URET_07708	-2.0197623	-3.9496955	-0.7936955	.	.	.	.	.	0	.	0	.	0	.	0.065	0.409	0	0	0.18	0	0	36637.24	347	3	7.0277	2	116	195	128	23	214	78	43	35	0.435643564	.	.	.	0	0	0	0	0	0	0	0	1.4	1.97	0
jgi|Uncre1|6929|URET_07063	-2.021793	-8.622404	-2.778404	.	.	.	unaffected_pathogenicity	PHI:1834,PHI:1960,PHI:1819	0	.	0	.	0	.	0	0.026	0	0	0.04	1	0	181926.15	1666	-7	6.271	21	552	942	425	167	860	385	201	184	0.756544503	.	.	.	0	0	0	0	0	0	1	0	0	15.48	0
jgi|Uncre1|6574|URET_06708	-2.0228586	-0.44663	-0.50063	.	.	.	.	.	0	.	0	.	0	.	0.599	0.41	0	0	0.22	0	0	9540.77	85	6.5	11.02	0	27	41	21	7	39	26	17	9	0.714285714	.	.	.	0	0	0	0	0	0	0	0	0	0	0
jgi|Uncre1|1618|URET_01770	-2.022896	0.2181245	-1.0478755	.	.	.	.	.	0	.	0	.	0	.	0.619	0.592	0	0	0.47	0	0	22277.21	207	11.5	10.0531	5	80	128	48	19	110	46	30	16	0.620689655	.	.	.	0	0	0	0	0	0	0	0	0	0	0
jgi|Uncre1|341|URET_00493	-2.027005	1.169234	-0.756766	.	.	.	.	.	0	.	0	.	0	.	0.935	0.386	0	0	0.6	0	0	6321.36	59	7	12.0387	2	21	34	21	4	36	14	11	3	0.611111111	.	.	.	0	0	0	0	0	0	0	0	0	0	0
jgi|Uncre1|6982|URET_07116	-2.0274384	-6.0251955	-0.5531955	.	.	.	.	.	0	.	0	.	0	.	0	0.088	0	0	0.35	0	0	54264.87	513	7.5	7.8583	4	182	302	132	43	277	102	58	44	0.706293706	.	.	.	0	0	0	0	0	0	0	0	0	0	0
jgi|Uncre1|391|URET_00543	-2.0318441	-6.353954	-0.509954	.	.	.	.	.	0	.	0	.	0	.	0	0.026	0	0	0	0	0	69820.59	629	-8.5	5.5343	3	175	331	164	53	310	167	83	84	0.940740741	.	.	.	0	0	0	0	0	0	0	0	0	0	0
jgi|Uncre1|3208|URET_03354	-2.031973	-3.86495	-0.51695	.	.	.	.	.	0	.	0	.	0	.	0	0.442	0	0	0.49	0	0	40113.9	370	3.5	7.205	3	131	215	66	47	197	60	34	26	0.630630631	.	.	.	0	0	0	0	0	0	0	0	0	0	0
jgi|Uncre1|1085|URET_01237	-2.031973	-4.3318535	-0.5278535	.	.	.	.	.	0	.	0	.	0	.	0.193	0.173	0	0	0.15	0	0	27954.28	261	-5	4.9393	1	96	153	85	19	135	57	27	30	0.676056338	.	.	.	0	0	0	0	0	0	0	0	0	0	0
jgi|Uncre1|3686|URET_03832	-2.031973	-5.7791135	-0.5351135	.	.	.	.	.	0	.	0	.	0	.	0.001	0.125	0	0	0.22	0	0	23187.14	220	-22	4.0726	3	85	129	68	17	111	58	20	38	0.6	.	.	.	0	0	0	0	0	0	0	0	0	0	0
jgi|Uncre1|3267|URET_03413	-2.0337234	2.5158345	0.2898345	.	.	.	.	.	0	.	0	.	0	.	0.649	0.722	1	1	0.17	1	0	12851.65	115	-1.5	5.1421	2	33	57	33	11	65	27	13	14	0.96	.	.	.	1	0	0	0	0	0	1	1	21.51	21.51	0.608695652
jgi|Uncre1|7083|URET_07217	-2.0344827	-5.4831525	-0.5371525	.	.	.	reduced_virulence,unaffected_pathogenicity	PHI:8755,PHI:7061,PHI:2624,PHI:6460,PHI:4250,PHI:9459,PHI:6586,PHI:4249	0	.	0	.	0	.	0	0.009	0	0	0.05	0	0	171167.48	1580	14.5	7.4466	20	511	836	535	129	903	370	200	170	0.894736842	.	.	.	0	0	0	0	0	0	0	0	0.01	7.09	0
jgi|Uncre1|7197|URET_07331	-2.036718	-3.111172	2.834828	.	.	.	.	.	0	.	0	.	0	.	0	0.009	1	1	0.08	0	0	92872.94	834	33	10.0277	5	246	429	230	91	442	180	113	67	0.902173913	.	.	.	0	0	1	0	0	0	0	0	0.08	0.09	0
jgi|Uncre1|2125|URET_02277	-2.037138	-1.1004575	-0.6264575	.	.	.	.	.	0	.	0	.	0	.	0.831	0.09	0	0	0.46	0	0	24463.86	222	4.5	8.4771	2	75	141	41	22	103	51	29	22	0.644067797	.	.	.	0	0	0	0	0	0	0	0	0	0	0
jgi|Uncre1|3778|URET_03924	-2.0392027	-6.2336	-0.5096	.	.	.	.	.	0	.	0	.	0	.	0	0.046	0	0	0.12	0	0	39061.12	360	-10.5	4.7095	5	125	198	106	30	190	86	39	47	0.833333333	.	.	.	0	0	0	0	0	0	0	0	0	0	0
jgi|Uncre1|763|URET_00915	-2.0393767	-5.009219	0.744781	.	.	.	unaffected_pathogenicity	PHI:1732,PHI:1796,PHI:1841	0	.	0	.	0	.	0	0.041	1	1	0.01	1	0	52386.3	468	-1.5	6.3381	11	139	229	147	48	262	116	61	55	0.946808511	.	.	.	1	0	0	0	0	0	1	0	14.13	14.77	0
jgi|Uncre1|3319|URET_03465	-2.0398538	-3.0413935	2.5626065	.	.	.	.	.	0	.	0	.	0	.	0	0.066	1	1	0.03	0	0	74855.8	679	-6.5	5.7881	7	227	382	174	64	328	179	90	89	0.935714286	.	.	.	0	0	0	0	0	1	0	0	0.04	0.04	0
jgi|Uncre1|6149|URET_06283	-2.0398867	-1.6728195	-0.5388195	.	.	.	.	.	0	.	0	.	0	.	0.347	0.464	0	0	0.3	0	0	30107.12	279	-2.5	5.4708	0	96	146	83	23	150	69	34	35	0.954545455	.	.	.	0	0	0	0	0	0	0	0	0.02	0.03	0
jgi|Uncre1|4907|URET_05044	-2.0399613	1.1113905	-0.9166095	.	.	.	.	.	0	.	0	.	0	.	0.836	0.502	0	0	0.09	0	0	7234.05	66	-1	6.051	0	22	34	20	10	36	17	9	8	0.5	.	.	.	0	0	0	0	0	0	0	0	7.85	7.85	0
jgi|Uncre1|1104|URET_01256	-2.0414305	0.298863	-0.619137	.	.	.	.	.	0	.	0	.	0	.	0.56	0.593	0	0	0.08	0	0	31147.75	287	10	8.8258	10	106	150	79	22	162	66	39	27	0.653333333	.	.	.	0	0	0	0	0	0	0	0	0	0.51	0
jgi|Uncre1|2292|URET_02444	-2.0425851	-6.203631	-0.533631	.	.	.	.	.	0	.	0	.	0	.	0	0.055	0	0	0.07	0	0	51771.79	474	-7	5.591	5	139	251	157	34	254	122	61	61	0.736363636	.	.	.	0	0	0	0	0	0	0	0	0	0.03	0
jgi|Uncre1|678|URET_00830	-2.0425851	-6.466584	-0.526584	.	.	.	.	.	0	.	0	.	0	.	0	0.01	0	0	0.08	0	0	68522.72	625	-2.5	6.2056	8	201	336	177	60	338	152	78	74	0.907142857	.	.	.	0	0	0	0	0	0	0	0	0	0.08	0
jgi|Uncre1|114|URET_00266	-2.0425851	-6.4624555	-0.5224555	.	.	.	.	.	0	.	0	.	0	.	0	0.01	0	0	0.06	0	0	67569.09	613	2	6.8234	7	191	322	182	68	337	157	82	75	1.251968504	.	.	.	0	0	0	0	0	0	0	0	0.07	0.13	0
jgi|Uncre1|6376|URET_06510	-2.0425851	-6.4969245	-0.5569245	.	.	.	.	.	0	.	0	.	0	.	0	0.01	0	0	0.01	0	0	73062.3	673	-3.5	6.1783	6	213	361	230	52	367	165	85	80	0.746666667	.	.	.	0	0	0	0	0	0	0	0	0	0.02	0
jgi|Uncre1|3194|URET_03340	-2.0428662	-1.830729	-0.528729	.	.	.	.	.	0	.	0	.	0	.	0.1	0.683	0	0	0.59	0	0	7747.06	68	8.5	10.6429	1	18	37	21	10	42	13	11	2	1.352941176	.	.	.	0	0	0	0	0	0	0	0	0.16	0.16	0
jgi|Uncre1|12|URET_00164	-2.0429535	-6.4660245	-0.5200245	.	.	.	.	.	0	.	0	.	0	.	0	0.009	0	0	0.06	0	0	125265.89	1144	-24.5	4.9815	12	350	600	386	106	632	267	127	140	1.026666667	.	.	.	0	0	0	0	0	0	0	0	0	1.53	0
jgi|Uncre1|4567|URET_04713	-2.0429535	-4.9456565	-0.5156565	.	.	.	reduced_virulence,unaffected_pathogenicity	PHI:3941,PHI:8577,PHI:9328,PHI:2634,PHI:3474,PHI:6594,PHI:2970	0	.	0	.	0	.	0	0.095	0	0	0.04	0	0	250844.05	2282	-7.5	6.2537	26	695	1205	717	225	1239	529	272	257	1.14159292	.	.	.	0	0	0	0	0	0	0	0	0	0.02	0
jgi|Uncre1|2127|URET_02279	-2.0429535	-12.4744345	-6.5344345	.	.	.	.	.	0	.	0	.	0	.	0	0.01	0	0	0.03	0	1	103084.11	949	-7	6.0276	11	306	525	308	82	523	237	121	116	0.766519824	.	.	.	0	0	0	0	0	0	2	0	0	23.59	0
jgi|Uncre1|4870|URET_05007	-2.043052	-0.747908	-2.871908	.	.	.	.	.	0	.	0	.	0	.	0.84	0.514	0	0	0.71	1	0	14773.08	136	-1	6.0513	3	46	75	44	16	82	25	13	12	1.033333333	.	.	.	0	0	0	0	0	0	1	1	0.66	23.07	0
jgi|Uncre1|5538|URET_05675	-2.0446374	-6.455601	-0.515601	.	.	.	.	.	0	.	0	.	0	.	0	0.01	0	0	0.11	0	0	75806.56	688	-6.5	5.7576	13	220	377	191	72	364	157	79	78	1.059701493	.	.	.	0	0	0	0	0	0	0	0	0	0.04	0
jgi|Uncre1|2318|URET_02470	-2.0446374	-4.7850845	-0.5050845	.	.	.	reduced_virulence,unaffected_pathogenicity	PHI:3236,PHI:5751,PHI:5716,PHI:6125,PHI:6123,PHI:7719,PHI:6126,PHI:5715	0	.	0	.	0	.	0	0.12	0	0	0.49	0	0	56117.4	501	10	8.2964	10	154	270	123	65	262	119	67	52	1.257425743	.	.	.	0	0	0	0	0	0	0	0	0	0	0
jgi|Uncre1|3832|URET_03978	-2.0449543	-6.166159	-0.562159	.	.	.	.	.	0	.	0	.	0	.	0	0.066	0	0	0.19	0	0	65571.66	610	9	7.142	13	224	358	151	78	350	130	76	54	0.519337017	.	.	.	0	0	0	0	0	0	0	0	0	0.01	0
jgi|Uncre1|1183|URET_01335	-2.0451534	-5.2918695	-0.5218695	.	.	.	.	.	0	.	0	.	0	.	0.007	0.198	0	0	0.64	0	0	5970.54	53	0	6.436	0	13	30	6	10	32	5	3	2	0.5	.	.	.	0	0	0	0	0	0	0	0	0	0	0
jgi|Uncre1|4627|URET_04764	-2.0461302	-5.730157	-0.528157	.	.	.	.	.	0	.	0	.	0	.	0.001	0.132	0	0	0.46	0	0	34251.44	321	12.5	9.3641	4	127	199	92	27	156	81	50	31	0.731343284	.	.	.	0	0	0	0	0	0	0	0	0	0	0
jgi|Uncre1|3710|URET_03856	-2.0461302	-6.1134295	-0.5334295	.	.	.	.	.	0	.	0	.	0	.	0	0.07	0	0	0.26	0	0	41866.09	392	20	10.8463	1	152	240	90	28	182	92	59	33	0.472727273	.	.	.	0	0	0	0	0	0	0	0	0	0	0
jgi|Uncre1|1555|URET_01707	-2.0465536	-11.9315815	-6.9855815	.	.	.	reduced_virulence	PHI:1006	0	.	0	.	0	.	0	0.009	0	0	0.2	0	1	122173.58	1133	20	8.5019	15	384	631	386	98	645	239	135	104	0.948616601	.	.	.	0	0	0	0	0	0	7	6	13.36	153.71	0
jgi|Uncre1|523|URET_00675	-2.0470958	2.259056	-0.120944	.	.	.	reduced_virulence	PHI:4502	0	.	0	.	0	.	0.637	0.593	0	0	0.12	0	0	28046.77	250	-0.5	6.3369	5	69	128	66	30	137	56	29	27	1.163636364	.	.	.	0	0	0	0	0	0	0	0	0	0.01	0
jgi|Uncre1|1704|URET_01856	-2.047994	-4.1028195	1.5011805	.	.	.	.	.	0	.	0	.	0	.	0	0.066	1	1	0.49	1	0	130287.19	1226	-12	5.188	12	444	726	372	105	679	220	107	113	0.868512111	0	0	0	1	0	0	1	0	1	1	1	0.07	23.19	0
jgi|Uncre1|1374|URET_01526	-2.0486133	-12.184414	-6.268414	.	.	.	.	.	0	.	0	.	0	.	0	0.014	0	1	0.19	0	1	48007.42	424	13	8.6113	10	123	211	137	63	258	83	51	32	0.954022989	.	.	.	1	0	1	0	0	0	5	5	18.47	123.3	1
jgi|Uncre1|730|URET_00882	-2.0516098	0.2674925	-0.5365075	.	.	.	unaffected_pathogenicity,loss_of_pathogenicity,reduced_virulence,lethal	PHI:507,PHI:8035,PHI:7134,PHI:4736,PHI:3280,PHI:1036,PHI:1119,PHI:62,PHI:317,PHI:269,PHI:7133,PHI:182,PHI:861,PHI:339,PHI:4990,PHI:270,PHI:3279,PHI:8036	0	.	0	.	0	.	0.539	0.595	0	0	0.03	0	0	26910.39	245	3.5	7.9426	6	82	127	68	21	125	53	29	24	0.979166667	.	.	.	0	0	0	0	0	0	0	0	0.11	0.11	0
jgi|Uncre1|433|URET_00585	-2.0527663	-11.043625	-6.919625	.	.	.	reduced_virulence	PHI:9290,PHI:7457	0	.	0	.	0	.	0	0.146	0	0	0.33	0	1	50386.99	467	5.5	7.1337	13	172	269	118	58	274	89	51	38	0.623076923	.	.	.	0	0	0	0	0	0	2	0	0	12.49	0
jgi|Uncre1|2053|URET_02205	-2.0528092	5.387414	-0.794586	.	.	.	reduced_virulence,loss_of_pathogenicity	PHI:8909,PHI:4641	0	.	0	.	0	.	0.621	0.576	0	0	0.08	0	0	29023.83	267	1	6.7484	4	91	142	84	25	142	64	34	30	0.781818182	.	.	.	0	0	0	0	0	0	0	0	0	0.26	0
jgi|Uncre1|2954|URET_03100	-2.0534976	1.7157895	-0.5822105	.	.	.	.	.	0	.	0	.	0	.	0.992	0.391	0	0	0.12	0	0	13004.89	121	-3.5	4.874	7	42	64	42	5	69	43	20	23	0.527777778	.	.	.	0	0	0	0	0	0	0	0	0.05	0.05	0
jgi|Uncre1|386|URET_00538	-2.0538335	-2.985078	-0.549078	.	.	.	.	.	0	.	0	.	0	.	0.102	0.492	0	0	0.22	0	0	31897.53	293	7.5	8.4942	4	100	156	89	27	164	68	40	28	0.735294118	.	.	.	0	0	0	0	0	0	0	0	0.02	0.04	0
jgi|Uncre1|4468|URET_04614	-2.0540807	-6.475651	-0.535651	.	.	.	.	.	0	.	0	.	0	.	0	0.01	0	0	0.2	0	0	37354.09	352	-25	4.0885	1	111	208	63	26	200	79	28	51	0.392	.	.	.	0	0	0	0	0	0	0	0	0	0	0
jgi|Uncre1|5171|URET_05308	-2.0544243	7.0862755	-1.1957245	.	.	.	reduced_virulence,unaffected_pathogenicity,loss_of_pathogenicity,increased_virulence_(hypervirulence)	PHI:401,PHI:420,PHI:9094,PHI:410,PHI:8634	0	.	0	.	0	.	0.781	0.766	0	0	0.74	0	0	25871	235	4.5	7.5789	1	80	122	67	34	125	55	32	23	1.090909091	.	.	.	0	0	0	0	0	0	0	0	0.1	0.11	0
jgi|Uncre1|1986|URET_02138	-2.0547936	2.436709	-0.635291	.	.	.	.	.	0	.	0	.	0	.	0.752	0.76	0	0	0.42	0	0	24184.33	219	11.5	10.2415	1	78	115	44	29	109	54	34	20	1.25	.	.	.	0	0	0	0	0	0	0	0	0.18	0.18	0
jgi|Uncre1|151|URET_00303	-2.0549455	-5.9694585	-0.5094585	.	.	.	.	.	0	.	0	.	0	.	0.002	0.088	0	0	0.07	0	0	28547.17	254	28.5	11.3701	4	75	127	70	16	125	81	56	25	0.773584906	.	.	.	0	0	0	0	0	0	0	0	0	0.02	0
jgi|Uncre1|5166|URET_05303	-2.0561743	3.892285	-0.781715	.	.	.	.	.	0	.	0	.	0	.	0.965	0.814	0	0	0.33	0	0	8046.06	71	2.5	7.4702	0	19	33	18	14	38	19	12	7	1.125	.	.	.	0	0	0	0	0	0	0	0	0	0	0
jgi|Uncre1|657|URET_00809	-2.0561743	4.2379935	-0.5260065	.	.	.	.	.	0	.	0	.	0	.	0.989	0.805	0	0	0.33	0	0	7790.97	69	7	11.3081	1	20	34	14	7	35	19	13	6	1.133333333	.	.	.	0	0	0	0	0	0	0	0	0.12	0.12	0
jgi|Uncre1|2157|URET_02309	-2.056443	1.749106	-0.454894	.	.	.	effector_(plant_avirulence_determinant)	PHI:9334	0	.	0	.	0	.	0.018	0.516	0	0	0.07	0	0	37099.41	334	2.5	6.9354	9	93	181	87	33	182	93	50	43	1.108108108	.	.	.	0	0	0	0	0	0	0	0	0	0	0
jgi|Uncre1|5242|URET_05379	-2.0574024	1.663419	-0.502581	.	.	.	.	.	0	.	0	.	0	.	0.883	0.478	0	0	0.08	0	0	13824	123	16	11.1769	0	34	59	39	11	59	46	32	14	1.269230769	.	.	.	0	0	0	0	0	0	0	0	0	0	0
jgi|Uncre1|7290|URET_07424	-2.0577707	-6.4402395	-0.5062395	.	.	.	unaffected_pathogenicity	PHI:2085	0	.	0	.	0	.	0	0.011	0	0	0	0	0	142425.24	1264	-8.5	6.0958	2	347	578	361	87	551	419	213	206	1.051401869	.	.	.	0	0	0	0	0	0	0	0	0	0.01	0
jgi|Uncre1|4886|URET_05023	-2.0584435	6.475741	2.527741	.	.	.	.	.	0	.	0	.	0	.	1	0.658	1	1	0.36	0	0	12010.81	120	2	7.2946	3	45	78	44	10	89	30	17	13	0.19047619	.	.	.	1	0	0	0	0	0	0	0	0.1	0.19	0
jgi|Uncre1|3476|URET_03622	-2.0585766	-8.19507	-0.54707	.	.	.	reduced_virulence,unaffected_pathogenicity,lethal	PHI:598,PHI:2529,PHI:5083,PHI:5082,PHI:3689,PHI:3688	0	.	0	.	0	.	0	0.392	0	0	0.18	0	0	44722.24	420	2.5	7.5469	7	143	234	135	24	235	96	50	46	0.913461538	.	.	.	0	0	0	0	0	0	0	0	0	0.45	0
[truncated: 6,031 more rows]
[truncated: 18 more columns]
