# Supplementary material for: An automated and combinative method for the predictive ranking of candidate effector proteins of fungal plant pathogens
Source: Sci Rep. 2021 Oct 5;11:19731. doi: 10.1038/s41598-021-99363-0 (PMC8492765; doi:10.1038/s41598-021-99363-0)
Supplement: Supplementary file 2 — Supplementary Information 2. [file 41598_2021_99363_MOESM2_ESM.zip › Supp Data S2 - Raw Predector results tables for all the whole proteomes used for evaluation (listed in Supplementary Table S2)/ven_ina_MNH120.tsv]

name	effector_score	manual_effector_score	manual_secretion_score	phibase_effector	phibase_virulence	phibase_lethal	phibase_phenotypes	phibase_matches	effector_match	effector_matches	pfam_match	pfam_matches	dbcan_match	dbcan_matches	effectorp1	effectorp2	is_secreted	any_signal_peptide	apoplastp	single_transmembrane	multiple_transmembrane	molecular_weight	residue_number	charge	isoelectric_point	aa_c_number	aa_tiny_number	aa_small_number	aa_aliphatic_number	aa_aromatic_number	aa_nonpolar_number	aa_charged_number	aa_basic_number	aa_acidic_number	fykin_gap	localizer_nuclear	localizer_chloro	localizer_mito	signalp3_nn	signalp3_hmm	signalp4	signalp5	deepsig	phobius_sp	phobius_tmcount	tmhmm_tmcount	tmhmm_first_60	tmhmm_exp_aa	tmhmm_first_tm_sp_coverage
jgi|Venin1|13402|atg11932.t1	3.9632354	11.874	6	.	.	.	.	.	0	.	0	.	0	.	1	0.979	1	1	0.89	0	0	8775.06	81	4	8.2412	6	34	49	22	9	45	17	11	6	1.105263158	0	0	0	1	1	1	1	1	1	0	0	0.19	0.19	0
jgi|Venin1|21757|atg7592.t1	3.9409428	11.898	6	.	.	.	.	.	0	.	0	.	0	.	1	0.983	1	1	0.88	0	0	9875.21	93	1.5	7.1053	8	40	58	30	11	58	17	10	7	0.692307692	0	0	0	1	1	1	1	1	1	0	0	0.02	0.02	0
jgi|Venin1|26040|atg10948.t1	3.9409428	11.91	6	.	.	.	.	.	0	.	0	.	0	.	1	0.985	1	1	0.93	0	0	9016.19	83	3	8.1407	7	35	53	18	10	47	15	9	6	1.090909091	0	0	0	1	1	1	1	1	1	0	0	0.22	0.22	0
jgi|Venin1|22169|atg7642.t1	3.9409428	11.91	6	.	.	.	.	.	0	.	0	.	0	.	1	0.985	1	1	0.92	0	0	8924.31	83	4	8.3798	7	34	51	21	7	49	14	9	5	0.904761905	0	0	0	1	1	1	1	1	1	0	0	2.03	2.03	0
jgi|Venin1|21667|atg7515.t1	3.8758097	11.88	6	.	.	.	.	.	0	.	0	.	0	.	1	0.98	1	1	0.91	0	0	9195.45	86	-0.5	5.6938	7	36	52	22	7	50	16	8	8	0.583333333	0	0	0	1	1	1	1	1	1	0	0	0.29	0.29	0
jgi|Venin1|15105|atg1293.t1	3.8758097	11.886	6	.	.	.	.	.	0	.	0	.	0	.	1	0.981	1	1	0.82	0	0	8061.15	75	3.5	8.2401	6	31	47	12	7	40	14	9	5	0.894736842	0	0	0	1	1	1	1	1	1	0	0	0.47	0.47	0
jgi|Venin1|19258|atg4859.t1	3.8358529	11.529344	5.937344	.	.	.	.	.	0	.	0	.	0	.	0.986	0.946	1	1	0.46	0	0	19141.96	176	5	8.3425	5	60	100	52	21	98	37	22	15	1.236842105	0	0	0	1	1	1	1	1	1	0	0	2.55	2.58	0
jgi|Venin1|20442|atg6711.t1	3.7711554	11.832	6	.	.	.	.	.	0	.	0	.	0	.	1	0.972	1	1	0.81	0	0	10633.09	96	3.5	7.8309	8	39	52	20	16	55	23	14	9	1.043478261	0	0	0	1	1	1	1	1	1	0	0	0	0	0
jgi|Venin1|17133|atg3657.t1	3.7711554	11.898	6	.	.	.	.	.	0	.	0	.	0	.	1	0.983	1	1	0.89	0	0	8388.76	78	3.5	8.0818	8	31	47	18	5	43	14	9	5	1.055555556	0	0	0	1	1	1	1	1	1	0	0	0.01	0.01	0
jgi|Venin1|24439|atg11479.t1	3.7379913	11.79	6	.	.	.	.	.	0	.	0	.	0	.	1	0.965	1	1	0.86	0	0	8801.07	82	5	8.7468	6	34	52	22	7	48	17	11	6	1.090909091	0	0	0	1	1	1	1	1	1	0	0	1.36	1.36	0
jgi|Venin1|13885|atg11536.t1	3.7379913	11.754	6	.	.	.	.	.	0	.	0	.	0	.	1	0.959	1	1	0.85	0	0	8751.87	81	3	7.945	6	33	50	18	10	46	14	9	5	1	0	0	0	1	1	1	1	1	1	0	0	0.82	0.82	0
jgi|Venin1|13636|atg12276.t1	3.7072315	11.6491755	5.9551755	.	.	.	.	.	0	.	0	.	0	.	0.997	0.952	1	1	0.77	0	0	15946.98	149	2.5	8.1128	4	56	91	46	17	86	27	15	12	1.15	0	0	0	1	1	1	1	1	1	0	0	1.61	1.61	0
jgi|Venin1|23941|atg12201.t1	3.6865382	11.808	6	.	.	.	.	.	0	.	0	.	0	.	1	0.968	1	1	0.73	0	0	11659.6	107	3.5	8.0782	8	40	62	28	6	57	22	13	9	1.095238095	0	0	0	1	1	1	1	1	1	0	0	0.72	0.73	0
jgi|Venin1|14507|atg2850.t1	3.6415236	11.8799995	5.9999995	.	.	.	.	.	0	.	0	.	0	.	1	0.98	1	1	0.59	0	0	8974.17	81	3	8.2269	6	36	47	18	9	41	19	11	8	1.117647059	0	0	0	1	1	1	1	1	1	0	0	1.33	1.33	0
jgi|Venin1|22457|atg9444.t1	3.5705128	11.898	6	.	.	.	.	.	0	.	0	.	0	.	1	0.983	1	1	0.67	0	0	11375.72	102	1.5	7.1058	8	35	59	23	13	57	25	14	11	0.916666667	0	0	0	1	1	1	1	1	1	0	0	0.46	0.46	0
jgi|Venin1|21855|atg7104.t1	3.5233474	11.868	6	.	.	.	.	.	0	.	0	.	0	.	1	0.978	1	1	0.67	0	0	9010.34	82	3.5	7.9552	6	29	43	20	8	43	17	11	6	1.1875	0	0	0	1	1	1	1	1	1	0	0	1.02	1.02	0
jgi|Venin1|22239|atg7739.t1	3.5101168	11.79	6	.	.	.	.	.	0	.	0	.	0	.	1	0.965	1	1	0.83	0	0	9381.7	87	5	8.5068	6	35	51	22	11	49	18	12	6	1.095238095	0	0	0	1	1	1	1	1	1	0	0	1.32	1.32	0
jgi|Venin1|14552|atg818.t1	3.4682329	11.904	6	.	.	.	.	.	0	.	0	.	0	.	1	0.984	1	1	0.49	0	0	8852.35	83	3.5	7.8394	8	33	46	24	8	51	19	12	7	0.782608696	0	0	0	1	1	1	1	1	1	0	0	1.09	1.09	0
jgi|Venin1|26222|atg10822.t1	3.4494433	11.886	6	.	.	.	.	.	0	.	0	.	0	.	1	0.981	1	1	0.75	0	0	12392.9	110	4	7.7587	10	38	63	16	14	58	22	14	8	0.884615385	0	0	0	1	1	1	1	1	1	0	0	0	0	0
jgi|Venin1|14110|atg594.t1	3.4267182	11.72305	5.99905	.	.	.	.	.	0	.	0	.	0	.	0.997	0.957	1	1	0.83	0	0	16726.78	149	4.5	7.9594	6	49	85	31	24	82	35	21	14	1.181818182	0	0	0	1	1	1	1	1	1	0	0	0.9	0.94	0
jgi|Venin1|16369|atg2953.t1	3.417886	11.6996	5.9996	.	.	.	.	.	0	.	0	.	0	.	0.998	0.952	1	1	0.9	0	0	9958.33	90	4.5	8.3404	5	32	51	23	13	51	18	12	6	1.3	0	0	0	1	1	1	1	1	1	0	0	8.56	8.57	0
jgi|Venin1|24527|atg9241.t1	3.390079	11.783699	5.999699	.	.	.	.	.	0	.	0	.	0	.	0.999	0.965	1	1	0.93	0	0	11322.83	103	3	7.6164	6	37	59	26	13	58	21	13	8	1.130434783	0	0	0	1	1	1	1	1	1	0	0	0.95	0.95	0
jgi|Venin1|16548|atg557.t1	3.3875215	11.813999	5.999999	.	.	.	.	.	0	.	0	.	0	.	1	0.969	1	1	0.61	0	0	12682.47	109	3.5	7.8301	8	36	55	20	19	58	27	16	11	1.777777778	0	0	0	1	1	1	1	1	1	0	0	8	8	0
jgi|Venin1|23024|atg9164.t1	3.360711	11.1326875	5.9066875	.	.	.	.	.	0	.	0	.	0	.	0.938	0.933	1	1	0.38	0	0	24819.02	224	0	6.477	8	68	127	59	26	123	57	30	27	1.039215686	1	0	0	1	1	1	1	1	1	0	0	4.52	4.52	0
jgi|Venin1|21208|atg8184.t1	3.358338	11.7148	5.9968	.	.	.	.	.	0	.	0	.	0	.	0.996	0.957	1	1	0.62	0	0	16674.98	149	7	8.7191	6	50	83	29	23	81	37	23	14	1.151515152	0	1	0	1	1	1	1	1	1	0	0	0.24	0.25	0
jgi|Venin1|20947|atg6168.t1	3.3545144	11.7539745	5.9999745	.	.	.	.	.	0	.	0	.	0	.	1	0.959	1	1	0.62	0	0	8932.24	81	4	8.4904	6	32	46	21	8	43	18	11	7	1.333333333	0	0	0	1	1	1	1	1	1	0	0	0.46	0.46	0
jgi|Venin1|18707|atg4470.t1	3.3539174	11.8139	5.9999	.	.	.	.	.	0	.	0	.	0	.	0.999	0.97	1	1	0.7	0	0	14216.01	125	-0.5	5.8307	7	44	71	26	22	69	30	15	15	1.695652174	0	0	0	1	1	1	1	1	1	0	0	1.44	1.44	0
jgi|Venin1|14908|atg3320.t1	3.352827	11.676	6	.	.	.	.	.	0	.	0	.	0	.	0.999	0.947	1	1	0.82	0	0	10134.77	95	5.5	8.7745	6	39	57	29	6	55	16	11	5	1	0	0	0	1	1	1	1	1	1	0	0	0.29	0.3	0
jgi|Venin1|19167|atg5171.t1	3.3502185	11.374091	5.998091	.	.	.	.	.	0	.	0	.	0	.	0.976	0.92	1	1	0.63	0	0	25145.12	229	8	7.9689	7	78	132	48	33	122	54	34	20	0.803571429	1	0	0	1	1	1	1	1	1	0	0	1.11	1.2	0
jgi|Venin1|22071|atg7944.t1	3.321699	11.7659495	5.9999495	.	.	.	.	.	0	.	0	.	0	.	0.999	0.962	1	1	0.42	0	0	13235.26	121	3	7.9485	6	41	64	35	10	65	32	18	14	1.185185185	1	0	0	1	1	1	1	1	1	0	0	5.42	5.42	0
jgi|Venin1|14100|atg623.t1	3.321699	11.7942	5.9982	.	.	.	.	.	0	.	0	.	0	.	0.999	0.967	1	1	0.66	0	0	13058.98	120	5.5	8.3834	7	44	67	33	12	66	23	15	8	1.25	0	0	0	1	1	1	1	1	1	0	0	2.22	2.24	0
jgi|Venin1|18570|atg4674.t1	3.311828	11.6579995	5.9999995	.	.	.	.	.	0	.	0	.	0	.	1	0.943	1	1	0.88	0	0	8718.06	81	6	9.0196	6	33	53	19	8	47	14	10	4	1.15	0	0	0	1	1	1	1	1	1	0	0	0.15	0.15	0
jgi|Venin1|26514|atg12960.t1	3.3028402	15.730553	5.558553	.	.	.	unaffected_pathogenicity,effector_(plant_avirulence_determinant)	PHI:1575,PHI:1581,PHI:3378,PHI:3216	1	MoCDIP4	1	PF03443	1	AA9	0.944	0.918	1	1	0.65	0	0	25063.61	227	8.5	8.3634	5	65	122	63	32	129	52	33	19	1.111111111	0	0	0	1	1	1	1	1	1	0	0	0.21	0.22	0
jgi|Venin1|16583|atg2419.t1	3.2886782	11.7839995	5.9999995	.	.	.	.	.	0	.	0	.	0	.	1	0.964	1	1	0.84	0	0	9967.31	94	1.5	6.9104	8	36	56	28	11	56	18	11	7	0.916666667	0	0	0	1	1	1	1	1	1	0	0	2.04	2.04	0
jgi|Venin1|13727|atg12367.t1	3.2713048	11.534006	5.900006	.	.	.	.	.	0	.	0	.	0	.	0.997	0.942	1	1	0.85	0	0	17179.55	156	9.5	9.2183	7	58	93	33	18	83	35	23	12	1.076923077	0	0	0	1	1	1	1	1	1	0	0	6.17	6.17	0
jgi|Venin1|23985|atg12245.t1	3.2609184	11.79	6	.	.	.	.	.	0	.	0	.	0	.	1	0.965	1	1	0.88	0	0	8966.02	80	2	7.6039	5	28	46	18	13	45	15	9	6	1.529411765	0	0	0	1	1	1	1	1	1	0	0	0.02	0.02	0
jgi|Venin1|17357|atg4266.t1	3.2413256	11.6871955	5.9991955	.	.	.	.	.	0	.	0	.	0	.	1	0.948	1	1	0.3	0	0	17878.59	160	7.5	8.3332	10	55	84	37	23	90	40	25	15	1.3125	0	0	0	1	1	1	1	1	1	0	0	12.32	12.47	0
jgi|Venin1|20766|atg6601.t1	3.2346437	11.754	6	.	.	.	.	.	0	.	0	.	0	.	0.999	0.96	1	1	0.77	0	0	10668.2	95	4.5	8.4721	6	34	51	22	17	55	15	10	5	1.789473684	0	0	0	1	1	1	1	1	1	0	0	11.36	11.36	0
jgi|Venin1|21583|atg6994.t1	3.2339644	11.796	6	.	.	.	.	.	0	.	0	.	0	.	1	0.966	1	1	0.8	0	0	10615.09	101	3	7.8246	8	45	65	22	8	56	20	12	8	0.740740741	0	0	0	1	1	1	1	1	1	0	0	0.08	0.09	0
jgi|Venin1|16338|atg2922.t1	3.2339644	11.754	6	.	.	.	.	.	0	.	0	.	0	.	1	0.959	1	1	0.81	0	0	8065.38	78	4	8.087	8	36	47	21	6	49	13	9	4	0.857142857	0	0	0	1	1	1	1	1	1	0	0	0.05	0.05	0
jgi|Venin1|20794|atg6630.t1	3.2339644	11.796	6	.	.	.	.	.	0	.	0	.	0	.	1	0.966	1	1	0.8	0	0	10615.09	101	3	7.8246	8	45	65	22	8	56	20	12	8	0.740740741	0	0	0	1	1	1	1	1	1	0	0	0.08	0.09	0
jgi|Venin1|16048|atg2363.t1	3.2196658	11.706	6	.	.	.	.	.	0	.	0	.	0	.	1	0.951	1	1	0.84	0	0	8403.66	78	3.5	8.2401	6	31	47	20	8	45	16	10	6	1.157894737	0	0	0	1	1	1	1	1	1	0	0	1.29	1.29	0
jgi|Venin1|13478|atg11705.t1	3.1895788	11.8727965	5.9987965	.	.	.	.	.	0	.	0	.	0	.	1	0.979	1	1	0.24	0	0	16099.24	145	4	7.9706	10	52	82	37	12	77	35	20	15	0.878787879	0	0	0	1	1	1	1	1	1	0	0	5.21	5.21	0
jgi|Venin1|13442|atg11972.t1	3.1865692	16.474543	5.996543	.	.	.	reduced_virulence,increased_virulence_(hypervirulence)	PHI:8666,PHI:8667,PHI:8668	0	.	0	.	0	.	0.999	0.914	1	1	0.93	0	0	14682.55	141	1.5	7.1068	8	61	90	35	12	79	23	13	10	0.914285714	0	0	0	1	1	1	1	1	1	0	0	10.15	10.16	0
jgi|Venin1|18077|atg4427.t1	3.1851294	11.814	6	.	.	.	.	.	0	.	0	.	0	.	1	0.969	1	1	0.43	0	0	8612	78	1.5	7.4386	8	28	44	19	4	40	20	11	9	1.357142857	0	0	0	1	1	1	1	1	1	0	0	0	0	0
jgi|Venin1|16189|atg2465.t1	3.1782398	11.4848375	5.7488375	.	.	.	.	.	0	.	0	.	0	.	0.999	0.957	1	1	0.73	0	0	10306.03	95	3	8.2336	6	34	53	30	8	56	17	10	7	1.45	0	0	0	1	1	1	1	0	1	0	0	1.25	1.25	0
jgi|Venin1|24658|atg9834.t1	3.1762724	11.389199	5.749199	.	.	.	.	.	0	.	0	.	0	.	0.995	0.945	1	1	0.42	0	0	15738.66	140	1	6.8196	7	55	73	32	21	72	33	18	15	1.148148148	0	1	0	1	1	1	1	0	1	0	0	1.82	1.82	0
jgi|Venin1|18432|atg5938.t1	3.1458757	11.6139955	5.9979955	.	.	.	.	.	0	.	0	.	0	.	0.999	0.937	1	1	0.6	0	0	16564.58	147	4.5	8.2121	6	49	80	25	24	81	34	20	14	1.142857143	0	0	0	1	1	1	1	1	1	0	0	0.3	0.3	0
jgi|Venin1|23590|atg11229.t1	3.1447217	10.5641255	5.9621255	.	.	.	.	.	0	.	0	.	0	.	0.944	0.823	1	1	0.5	0	0	19989.92	186	5.5	10.0991	1	65	104	69	11	101	38	22	16	0.829787234	0	0	0	1	1	1	1	1	1	0	0	0.96	0.96	0
jgi|Venin1|15329|atg2126.t1	3.1287565	11.688	6	.	.	.	.	.	0	.	0	.	0	.	1	0.948	1	1	0.79	0	0	9796.49	92	7	9.0757	6	35	55	26	6	51	20	14	6	1.136363636	0	0	0	1	1	1	1	1	1	0	0	1.95	1.95	0
jgi|Venin1|26313|atg10873.t1	3.1072476	16.728923	5.992923	.	.	.	.	.	1	LmAvrLm6	0	.	0	.	0.997	0.959	1	1	0.73	0	0	16969.12	149	6.5	8.4537	6	52	77	31	26	79	35	22	13	1.375	0	0	0	1	1	1	1	1	1	0	0	0.13	0.24	0
jgi|Venin1|17771|atg5393.t1	3.0973563	11.7	6	.	.	.	.	.	0	.	0	.	0	.	1	0.95	1	1	0.82	0	0	9799.32	89	7	8.7762	9	37	55	18	5	47	19	13	6	0.833333333	0	0	0	1	1	1	1	1	1	0	0	4.18	4.18	0
jgi|Venin1|24643|atg9819.t1	3.094938	11.646	6	.	.	.	.	.	0	.	0	.	0	.	0.999	0.942	1	1	0.76	0	0	11209.76	101	4.5	8.2424	6	39	54	19	16	57	16	11	5	1.304347826	0	0	0	1	1	1	1	1	1	0	0	1.43	1.43	0
jgi|Venin1|26271|atg10719.t1	3.0909731	11.76	6	.	.	.	.	.	0	.	0	.	0	.	1	0.96	1	1	0.76	0	0	9345.7	86	0	6.4022	8	33	52	30	10	53	13	7	6	0.95	0	0	0	1	1	1	1	1	1	0	0	0.39	0.39	0
jgi|Venin1|23712|atg8170.t1	3.086678	11.5139655	5.9999655	.	.	.	.	.	0	.	0	.	0	.	1	0.919	1	1	0.46	0	0	8991.31	81	2	7.9202	6	33	43	21	8	42	18	10	8	1.357142857	0	0	0	1	1	1	1	1	1	0	0	1.48	1.48	0
jgi|Venin1|18503|atg6009.t1	3.086644	11.753995	5.999995	.	.	.	.	.	0	.	0	.	0	.	0.999	0.96	1	1	0.72	0	0	10944.53	98	5	8.2499	6	33	55	26	14	54	23	15	8	1.3	0	0	0	1	1	1	1	1	1	0	0	4.55	4.55	0
jgi|Venin1|26495|atg12941.t1	3.0766745	11.748	6	.	.	.	.	.	0	.	0	.	0	.	1	0.958	1	1	0.64	0	0	9060.49	85	0	6.4022	8	34	50	30	9	56	13	7	6	0.772727273	0	0	0	1	1	1	1	1	1	0	0	1.04	1.05	0
jgi|Venin1|13594|atg10757.t1	3.0766745	11.712	6	.	.	.	.	.	0	.	0	.	0	.	1	0.952	1	1	0.72	0	0	7468.63	69	2	7.4814	8	29	42	19	7	40	13	8	5	1.133333333	0	0	0	1	1	1	1	1	1	0	0	0.21	0.21	0
jgi|Venin1|20013|atg7288.t1	3.0766745	11.67	6	.	.	.	.	.	0	.	0	.	0	.	1	0.945	1	1	0.68	0	0	9710.96	93	3	7.8221	8	43	56	23	8	54	20	12	8	0.730769231	0	0	0	1	1	1	1	1	1	0	0	0.02	0.02	0
jgi|Venin1|17672|atg3447.t1	3.0766745	11.7059995	5.9999995	.	.	.	.	.	0	.	0	.	0	.	1	0.951	1	1	0.76	0	0	9317.73	88	3.5	7.838	8	36	52	25	7	50	19	12	7	1.052631579	0	0	0	1	1	1	1	1	1	0	0	0.09	0.09	0
jgi|Venin1|16223|atg3066.t1	3.0623689	11.6758	5.9998	.	.	.	.	.	0	.	0	.	0	.	1	0.946	1	1	0.79	0	0	9507.7	86	4	8.1487	7	31	51	15	10	44	17	11	6	1.157894737	0	0	0	1	1	1	1	1	1	0	0	10.33	10.33	0
jgi|Venin1|20287|atg6101.t1	3.0391338	11.82	6	.	.	.	.	.	0	.	0	.	0	.	1	0.97	1	1	0.71	0	0	10846.65	97	3	7.9523	10	33	53	26	8	56	21	12	9	1.647058824	0	0	0	1	1	1	1	1	1	0	1	16.21	16.21	0.739130435
jgi|Venin1|23068|atg8470.t1	3.0345619	11.7539795	5.9999795	.	.	.	.	.	0	.	0	.	0	.	1	0.959	1	1	0.56	0	0	10399.79	96	1.5	7.4384	8	36	58	30	6	52	22	12	10	0.952380952	0	0	0	1	1	1	1	1	1	0	0	0.02	0.02	0
jgi|Venin1|23855|atg12115.t1	3.0345619	11.76	6	.	.	.	.	.	0	.	0	.	0	.	1	0.96	1	1	0.68	0	0	8293.76	76	3	8.2389	6	26	43	22	4	45	17	10	7	1	0	0	0	1	1	1	1	1	1	0	0	0.01	0.01	0
jgi|Venin1|15707|atg3580.t1	3.0049262	11.5739	5.9999	.	.	.	.	.	0	.	0	.	0	.	0.997	0.932	1	1	0.35	0	0	13286.3	121	2	7.5607	6	39	69	31	14	71	23	13	10	1.034482759	0	0	0	1	1	1	1	1	1	0	0	0.65	0.7	0
jgi|Venin1|25648|atg11569.t1	3.0027957	11.5743485	5.9883485	.	.	.	.	.	0	.	0	.	0	.	0.992	0.939	1	1	0.48	0	0	16695.04	147	4.5	8.2181	6	48	77	35	21	80	36	21	15	1.225806452	0	0	0	1	1	1	1	1	1	0	0	1.39	1.5	0
jgi|Venin1|18400|atg5906.t1	2.9920976	11.567276	5.999276	.	.	.	.	.	0	.	0	.	0	.	0.998	0.93	1	1	0.65	0	0	14819.9	134	6	8.4882	8	48	79	27	18	76	27	17	10	1.0625	0	1	0	1	1	1	1	1	1	0	0	0.1	0.1	0
jgi|Venin1|25374|atg9935.t1	2.9920976	11.568	6	.	.	.	.	.	0	.	0	.	0	.	1	0.928	1	1	0.92	0	0	10915.6	103	6.5	8.9685	6	39	67	18	10	63	19	13	6	0.764705882	0	0	0	1	1	1	1	1	1	0	0	0.01	0.01	0
jgi|Venin1|20945|atg6166.t1	2.9811132	11.484	6	.	.	.	.	.	0	.	0	.	0	.	1	0.914	1	1	0.81	0	0	8902.19	86	3.5	8.2401	6	37	58	20	8	54	14	9	5	0.766666667	0	0	0	1	1	1	1	1	1	0	0	0.2	0.2	0
jgi|Venin1|25284|atg9206.t1	2.9707801	11.688	6	.	.	.	.	.	0	.	0	.	0	.	1	0.948	1	1	0.63	0	0	11353.89	108	3.5	7.7896	9	47	63	23	9	65	25	15	10	0.545454545	0	0	0	1	1	1	1	1	1	0	0	0.79	0.79	0
jgi|Venin1|14076|atg801.t1	2.9657774	11.6039995	5.9999995	.	.	.	.	.	0	.	0	.	0	.	0.998	0.936	1	1	0.68	0	0	10328.89	92	4	8.4762	6	34	49	20	14	54	16	10	6	1.421052632	0	0	0	1	1	1	1	1	1	0	0	2.18	2.2	0
jgi|Venin1|21839|atg7087.t1	2.9657774	11.598	6	.	.	.	.	.	0	.	0	.	0	.	1	0.933	1	1	0.85	0	0	10093.47	91	4.5	8.4811	6	31	55	19	13	54	19	12	7	1.304347826	0	0	0	1	1	1	1	1	1	0	0	0.07	0.07	0
jgi|Venin1|25323|atg9883.t1	2.9657774	11.6158495	5.9998495	.	.	.	.	.	0	.	0	.	0	.	1	0.936	1	1	0.56	0	0	17210.82	155	5.5	8.3212	10	61	82	33	20	89	36	21	15	1.114285714	0	0	0	1	1	1	1	1	1	0	0	0.09	0.09	0
jgi|Venin1|15899|atg301.t1	2.9570441	11.286595	5.826595	.	.	.	.	.	0	.	0	.	0	.	0.999	0.911	1	1	0.55	0	0	17655.16	167	-0.5	6.3663	6	61	98	58	16	99	37	20	17	0.761904762	0	0	0	1	1	1	1	1	1	0	0	11.98	12.06	0
jgi|Venin1|13942|atg12663.t1	2.9564745	11.718	6	.	.	.	.	.	0	.	0	.	0	.	1	0.953	1	1	0.61	0	0	12423.17	112	6	8.1298	14	40	70	22	10	58	29	18	11	1.666666667	1	0	0	1	1	1	1	1	1	0	0	8.72	8.72	0
jgi|Venin1|17239|atg3764.t1	2.954365	11.706	6	.	.	.	.	.	0	.	0	.	0	.	1	0.951	1	1	0.79	0	0	9004.28	83	3.5	8.0738	8	35	48	18	7	44	14	9	5	1.1875	0	0	0	1	1	1	1	1	1	0	0	0	0	0
jgi|Venin1|13446|atg11976.t1	2.9371324	11.735396	5.999396	.	.	.	.	.	0	.	0	.	0	.	0.999	0.957	1	1	0.61	0	0	14047.84	126	6.5	8.8693	5	45	70	28	19	68	32	20	12	1.166666667	0	0	0	1	1	1	1	1	1	0	0	13.76	13.77	0
jgi|Venin1|14643|atg1069.t1	2.934941	11.484	6	.	.	.	.	.	0	.	0	.	0	.	1	0.914	1	1	0.63	0	0	12359.14	108	5.5	8.479	8	30	59	16	13	54	26	16	10	2.235294118	0	0	0	1	1	1	1	1	1	0	0	0	0	0
jgi|Venin1|26119|atg11804.t1	2.930427	11.435999	5.999999	.	.	.	.	.	0	.	0	.	0	.	0.978	0.928	1	1	0.47	0	0	10493.11	94	5	8.8599	4	28	49	26	14	57	24	15	9	1.083333333	0	0	0	1	1	1	1	1	1	0	0	0.26	0.26	0
jgi|Venin1|22492|atg9479.t1	2.929084	9.168496	5.940496	.	.	.	.	.	0	.	0	.	0	CE12	0.768	0.77	1	1	0.72	0	0	25420.19	241	6.5	9.7059	0	90	138	78	23	137	51	30	21	0.876923077	0	0	0	1	1	1	1	1	1	0	0	0.4	2.94	0
jgi|Venin1|20355|atg5649.t1	2.928083	11.442	6	.	.	.	.	.	0	.	0	.	0	.	1	0.907	1	1	0.96	0	0	10940.64	102	8	9.3487	6	40	65	27	10	57	19	14	5	1.32	0	0	0	1	1	1	1	1	1	0	0	5.85	5.85	0
jgi|Venin1|21204|atg7064.t1	2.914369	11.6699995	5.9999995	.	.	.	.	.	0	.	0	.	0	.	1	0.945	1	1	0.74	0	0	8436.87	76	5	8.5017	6	25	42	21	7	43	16	11	5	1.25	0	0	0	1	1	1	1	1	1	0	0	0.03	0.03	0
jgi|Venin1|19505|atg5278.t1	2.914369	11.682	6	.	.	.	.	.	0	.	0	.	0	.	1	0.947	1	1	0.63	0	0	12647.54	114	4.5	8.0234	9	38	65	29	14	65	28	17	11	1.391304348	0	0	0	1	1	1	1	1	1	0	0	0.06	0.07	0
jgi|Venin1|20234|atg5771.t1	2.914369	11.6699995	5.9999995	.	.	.	.	.	0	.	0	.	0	.	1	0.945	1	1	0.74	0	0	8436.87	76	5	8.5017	6	25	42	21	7	43	16	11	5	1.25	0	0	0	1	1	1	1	1	1	0	0	0.03	0.03	0
jgi|Venin1|18097|atg4040.t1	2.9090543	9.1339	5.9299	.	.	.	.	.	0	.	0	.	0	.	0.637	0.897	1	1	0.95	0	0	26002.72	243	10.5	8.7772	10	97	148	69	25	137	47	30	17	1.107142857	0	0	0	1	1	1	1	1	1	0	0	1.15	1.19	0
jgi|Venin1|18371|atg4316.t1	2.9019885	11.601749	5.961749	.	.	.	.	.	0	.	0	.	0	.	1	0.94	1	1	0.59	0	0	10215.79	94	7	8.7526	6	35	51	27	11	55	23	16	7	0.875	0	0	0	1	1	1	1	1	1	0	0	9.82	9.82	0
jgi|Venin1|15983|atg2516.t1	2.876198	11.7957995	5.9997995	.	.	.	.	.	0	.	0	.	0	.	1	0.966	1	1	0.68	0	0	10075.49	90	1.5	7.1413	6	35	48	20	18	54	19	11	8	1.25	0	0	0	1	1	1	1	1	1	0	0	1.25	1.25	0
jgi|Venin1|17633|atg4089.t1	2.876198	11.753999	5.999999	.	.	.	.	.	0	.	0	.	0	.	1	0.959	1	1	0.67	0	0	9257.7	85	2.5	7.9323	6	32	49	22	9	52	19	11	8	0.782608696	0	0	0	1	1	1	1	1	1	0	0	0.73	0.73	0
jgi|Venin1|16543|atg552.t1	2.8678384	10.7577355	5.9937355	.	.	.	.	.	0	.	0	.	0	.	0.984	0.81	1	1	0.5	0	0	19483.54	180	6.5	10.0351	1	62	98	70	10	94	38	23	15	1.166666667	0	0	0	1	1	1	1	1	1	0	0	0.09	0.09	0
jgi|Venin1|16475|atg1044.t1	2.864001	11.412	6	.	.	.	.	.	0	.	0	.	0	.	0.99	0.912	1	1	0.74	0	0	8258.52	74	0.5	6.8928	4	24	42	19	8	43	15	8	7	1.428571429	0	0	0	1	1	1	1	1	1	0	0	0.31	0.31	0
jgi|Venin1|13919|atg12640.t1	2.8630059	11.604	6	.	.	.	.	.	0	.	0	.	0	.	1	0.934	1	1	0.74	0	0	8904.37	82	4.5	8.5005	6	29	48	25	8	52	13	9	4	0.863636364	0	0	0	1	1	1	1	1	1	0	0	5.84	5.84	0
jgi|Venin1|16015|atg2072.t1	2.859883	11.585999	5.999999	.	.	.	.	.	0	.	0	.	0	.	1	0.931	1	1	0.78	0	0	9161.59	83	4.5	8.4847	6	31	48	18	8	45	19	12	7	1.111111111	0	0	0	1	1	1	1	1	1	0	0	0.55	0.55	0
jgi|Venin1|25740|atg11661.t1	2.8588037	11.58	6	.	.	.	.	.	0	.	0	.	0	.	1	0.93	1	1	0.89	0	0	9135.2	87	2.5	7.9273	6	38	60	17	7	46	15	9	6	0.956521739	0	0	0	1	1	1	1	1	1	0	0	0.73	0.73	0
jgi|Venin1|15720|atg3593.t1	2.852611	11.3745305	5.7225305	.	.	.	.	.	0	.	0	.	0	.	0.999	0.943	1	1	0.22	0	0	11565.31	102	1.5	7.5192	6	32	52	29	12	56	26	14	12	1.578947368	0	0	0	1	1	1	1	0	1	0	0	1.88	1.88	0
jgi|Venin1|15055|atg1081.t1	2.8499064	11.628	6	.	.	.	.	.	0	.	0	.	0	.	1	0.938	1	1	0.83	0	0	11385.74	103	-1	5.5461	10	43	64	22	14	55	18	9	9	1.2	0	0	0	1	1	1	1	1	1	0	0	13.36	13.36	0
jgi|Venin1|25993|atg10400.t1	2.82261	10.683979	5.901979	.	.	.	.	.	0	.	0	.	0	.	0.948	0.849	1	1	0.92	0	0	21431.23	201	2.5	8.1047	4	70	125	60	22	114	33	18	15	1.244444444	1	1	0	1	1	1	1	1	1	0	0	0.15	0.57	0
jgi|Venin1|18824|atg4627.t1	2.8205974	0.8041955	-4.4098045	.	.	.	.	.	0	.	0	.	0	.	0.918	0.951	0	1	0.14	0	1	23813.12	210	3.5	8.4536	2	62	102	59	30	108	49	27	22	1.878787879	0	0	0	1	1	1	1	1	1	1	2	20.84	43.77	0.782608696
jgi|Venin1|22452|atg9439.t1	2.807801	11.5859995	5.9999995	.	.	.	.	.	0	.	0	.	0	.	1	0.931	1	1	0.88	0	0	9808.24	94	3.5	8.076	8	45	57	25	8	56	16	10	6	0.833333333	0	0	0	1	1	1	1	1	1	0	0	4.99	4.99	0
jgi|Venin1|19656|atg5803.t1	2.807801	11.664	6	.	.	.	.	.	0	.	0	.	0	.	1	0.944	1	1	0.89	0	0	8751.07	82	4	8.0856	8	36	49	21	9	47	15	10	5	0.944444444	0	0	0	1	1	1	1	1	1	0	0	0.07	0.07	0
jgi|Venin1|26129|atg11814.t1	2.807801	11.664	6	.	.	.	.	.	0	.	0	.	0	.	1	0.944	1	1	0.71	0	0	8117.45	75	3.5	8.0805	8	30	43	19	5	41	14	9	5	1.538461538	0	0	0	1	1	1	1	1	1	0	0	0.08	0.08	0
jgi|Venin1|26117|atg10355.t1	2.807801	11.64	6	.	.	.	.	.	0	.	0	.	0	.	1	0.94	1	1	0.58	0	0	11541.98	107	0	6.4176	8	45	63	22	11	59	23	12	11	0.931034483	0	0	0	1	1	1	1	1	1	0	0	0.31	0.31	0
jgi|Venin1|23768|atg12027.t1	2.807801	11.664	6	.	.	.	.	.	0	.	0	.	0	.	1	0.944	1	1	0.77	0	0	8789.16	82	4.5	8.2995	8	35	48	20	6	47	15	10	5	0.789473684	0	0	0	1	1	1	1	1	1	0	0	0.24	0.24	0
jgi|Venin1|26303|atg10862.t1	2.807801	11.586	6	.	.	.	.	.	0	.	0	.	0	.	1	0.931	1	1	0.78	0	0	9128.32	83	2.5	7.8612	7	33	50	23	8	46	15	9	6	0.777777778	0	0	0	1	1	1	1	1	1	0	0	1.67	1.67	0
jgi|Venin1|15177|atg209.t1	2.807801	11.658	6	.	.	.	.	.	0	.	0	.	0	.	1	0.943	1	1	0.89	0	0	9469.1	88	2.5	7.8129	8	35	51	27	5	51	15	9	6	1	0	0	0	1	1	1	1	1	1	0	0	0.66	0.66	0
jgi|Venin1|14518|atg2861.t1	2.806358	11.784	6	.	.	.	.	.	0	.	0	.	0	.	1	0.964	1	1	0.46	0	0	8544.84	78	6	8.5132	8	30	42	18	6	41	17	12	5	0.823529412	0	0	0	1	1	1	1	1	1	0	0	2.31	2.31	0
jgi|Venin1|13533|atg11760.t1	2.7954335	11.3639995	5.9999995	.	.	.	.	.	0	.	0	.	0	.	1	0.894	1	1	0.68	0	0	10637.93	100	4.5	8.5175	6	41	65	27	6	52	19	12	7	0.72	0	0	0	1	1	1	1	1	1	0	0	2.14	2.14	0
jgi|Venin1|13393|atg11923.t1	2.7942429	11.526	6	.	.	.	.	.	0	.	0	.	0	.	1	0.921	1	1	0.73	0	0	8801.25	84	4.5	8.3022	8	39	50	28	5	49	13	9	4	1	0	0	0	1	1	1	1	1	1	0	0	4.99	4.99	0
jgi|Venin1|16031|atg2346.t1	2.7942429	11.55	6	.	.	.	.	.	0	.	0	.	0	.	1	0.925	1	1	0.9	0	0	8497.89	79	3.5	7.8349	8	32	46	20	9	48	15	10	5	0.888888889	0	0	0	1	1	1	1	1	1	0	0	0.46	0.46	0
jgi|Venin1|15474|atg1495.t1	2.7646034	11.0338	5.8798	.	.	.	.	.	0	.	0	.	0	.	0.986	0.873	1	1	0.84	0	0	26068.77	241	4	7.8788	12	89	140	64	23	134	47	26	21	1.25	0	0	0	1	1	1	1	1	1	0	0	8.43	8.43	0
jgi|Venin1|15505|atg1429.t1	2.7646034	11.303897	5.999897	.	.	.	.	.	0	.	0	.	0	.	0.997	0.887	1	1	0.47	0	0	14703.85	136	1.5	6.9288	6	51	75	44	16	81	32	18	14	0.944444444	0	0	0	1	1	1	1	1	1	0	0	9.48	9.48	0
jgi|Venin1|13647|atg12287.t1	2.7578251	11.652	6	.	.	.	.	.	0	.	0	.	0	.	1	0.942	1	1	0.67	0	0	8945.37	80	2.5	7.9308	6	28	44	21	6	42	17	10	7	1.307692308	0	0	0	1	1	1	1	1	1	0	0	0	0	0
jgi|Venin1|24619|atg9795.t1	2.7340918	11.5259475	5.9999475	.	.	.	.	.	0	.	0	.	0	.	1	0.921	1	1	0.63	0	0	11628.17	102	3	7.2862	8	31	58	20	18	58	24	15	9	1	0	0	0	1	1	1	1	1	1	0	0	0	0	0
jgi|Venin1|20788|atg6624.t1	2.7236607	16.20775	5.99975	.	.	.	.	.	1	MoSPD5	0	.	0	.	0.997	0.871	1	1	0.83	0	0	10745.08	101	3	7.6163	6	49	62	25	16	63	19	12	7	0.5	0	0	0	1	1	1	1	1	1	0	0	0.74	0.75	0
jgi|Venin1|19949|atg7222.t1	2.7172866	7.4174405	5.9474405	.	.	.	.	.	0	.	0	.	0	CE12	0.614	0.631	1	1	0.49	0	0	28931.12	271	9	9.9604	1	95	152	94	22	151	63	37	26	0.942857143	0	0	0	1	1	1	1	1	1	0	0	1.29	1.29	0
jgi|Venin1|23561|atg11200.t1	2.713924	9.9298495	5.9998495	.	.	.	.	.	0	.	0	.	0	.	0.884	0.771	1	1	0.81	0	0	10130.62	97	2.5	7.8885	2	38	60	28	9	55	18	11	7	0.962962963	0	0	0	1	1	1	1	1	1	0	0	0.15	0.53	0
jgi|Venin1|22255|atg365.t1	2.7049606	11.543999	5.999999	.	.	.	.	.	0	.	0	.	0	.	1	0.924	1	1	0.7	0	0	10269.86	98	4	8.0861	8	44	60	33	7	58	19	12	7	0.8	0	0	0	1	1	1	1	1	1	0	0	0.53	0.53	0
jgi|Venin1|24878|atg9364.t1	2.7049606	11.5559995	5.9999995	.	.	.	.	.	0	.	0	.	0	.	1	0.926	1	1	0.83	0	0	10274.7	98	6	8.5004	8	46	62	28	8	56	21	14	7	0.607142857	0	0	0	1	1	1	1	1	1	0	0	0.61	0.61	0
jgi|Venin1|19795|atg5227.t1	2.7049606	11.574	6	.	.	.	.	.	0	.	0	.	0	.	1	0.929	1	1	0.86	0	0	11016.52	103	2.5	7.8087	8	43	66	24	10	59	21	12	9	0.964285714	0	0	0	1	1	1	1	1	1	0	0	0.88	0.88	0
jgi|Venin1|23868|atg12128.t1	2.7019067	11.664	6	.	.	.	.	.	0	.	0	.	0	.	1	0.944	1	1	0.42	0	0	8495.79	77	2	7.4779	8	30	44	22	7	42	21	12	9	1.307692308	0	0	0	1	1	1	1	1	1	0	0	0.29	0.29	0
jgi|Venin1|13608|atg10771.t1	2.7019067	11.664	6	.	.	.	.	.	0	.	0	.	0	.	1	0.944	1	1	0.42	0	0	8495.79	77	2	7.4779	8	30	44	22	7	42	21	12	9	1.307692308	0	0	0	1	1	1	1	1	1	0	0	0.29	0.29	0
jgi|Venin1|14397|atg660.t1	2.7019067	11.646	6	.	.	.	.	.	0	.	0	.	0	.	1	0.941	1	1	0.61	0	0	9748.32	92	5	8.3028	8	41	55	32	7	57	20	13	7	0.56	0	0	0	1	1	1	1	1	1	0	0	0.96	0.96	0
jgi|Venin1|19224|atg4824.t1	2.6854916	11.663992	5.999992	.	.	.	.	.	0	.	0	.	0	.	1	0.944	1	1	0.65	0	0	10325.75	95	1	6.8091	8	38	53	26	9	49	21	12	9	1.125	0	0	0	1	1	1	1	1	1	0	0	0.02	0.02	0
jgi|Venin1|16596|atg2432.t1	2.6816347	11.568	6	.	.	.	.	.	0	.	0	.	0	.	1	0.928	1	1	0.48	0	0	9258.65	83	0.5	6.8193	8	32	43	20	10	48	19	10	9	1.055555556	0	0	0	1	1	1	1	1	1	0	0	0.01	0.01	0
jgi|Venin1|21509|atg478.t1	2.6780303	10.2057605	5.9337605	.	.	.	.	.	0	.	0	.	0	.	0.843	0.869	1	1	0.26	0	0	25753.03	240	7.5	8.2719	6	85	137	59	22	125	54	33	21	0.719298246	1	0	0	1	1	1	1	1	1	0	0	0.22	0.28	0
jgi|Venin1|24356|atg11396.t1	2.6758122	11.5679	5.9999	.	.	.	.	.	0	.	0	.	0	.	0.997	0.931	1	1	0.78	0	0	10904.36	98	1.5	7.1408	6	39	57	19	17	57	17	10	7	1	0	0	0	1	1	1	1	1	1	0	0	10.88	10.88	0
jgi|Venin1|21331|atg8307.t1	2.6688244	11.393966	5.999966	.	.	.	.	.	0	.	0	.	0	.	0.99	0.909	1	1	0.76	0	0	11101.74	100	5.5	8.2472	6	34	58	26	16	57	20	14	6	1.2	0	0	0	1	1	1	1	1	1	0	0	1.79	1.79	0
jgi|Venin1|15607|atg2596.t1	2.6620317	11.454	6	.	.	.	.	.	0	.	0	.	0	.	1	0.909	1	1	0.64	0	0	12089.84	108	2.5	7.516	8	35	60	24	14	63	26	15	11	0.888888889	0	0	0	1	1	1	1	1	1	0	0	0.48	0.48	0
jgi|Venin1|17390|atg4299.t1	2.6554687	11.67	6	.	.	.	.	.	0	.	0	.	0	.	1	0.945	1	1	0.83	0	0	10965.3	99	0.5	6.6481	10	42	60	16	16	54	20	11	9	1.047619048	0	0	0	1	1	1	1	1	1	0	1	20.69	20.69	0.826086957
jgi|Venin1|25393|atg9954.t1	2.6546943	11.352	6	.	.	.	.	.	0	.	0	.	0	.	1	0.892	1	1	0.64	0	0	9181.55	82	3.5	7.9499	6	28	45	21	11	44	21	13	8	1.428571429	0	0	0	1	1	1	1	1	1	0	0	2.91	2.91	0
jgi|Venin1|22556|atg9545.t1	2.6428263	9.7242615	5.7502615	.	.	.	reduced_virulence,unaffected_pathogenicity,increased_virulence_(hypervirulence)	PHI:222,PHI:6855,PHI:6853,PHI:6841,PHI:2476,PHI:6857,PHI:6854	0	.	0	.	0	PL6_1,PL1_11,PL1_12,PL1_8,PL1_13,PL1,PL1_7,PL1_10,PL1_5,PL1_9,PL1_3,PL1_2,PL1_1,PL1_6,PL1_4	0.091	0.738	1	1	0.77	0	0	34654.11	325	6.5	7.6067	3	115	188	102	36	175	77	45	32	1.25	0	1	0	1	1	1	1	1	1	0	0	0.12	0.13	0
jgi|Venin1|17102|atg3999.t1	2.638677	11.382	6	.	.	.	.	.	0	.	0	.	0	.	0.999	0.898	1	1	0.92	0	0	9994.55	96	6.5	8.995	6	40	64	27	8	60	17	12	5	0.709677419	0	0	0	1	1	1	1	1	1	0	0	1.77	1.79	0
jgi|Venin1|16370|atg2954.t1	2.6368551	9.4904985	5.8844985	.	.	.	.	.	0	.	0	.	0	.	0.841	0.76	1	1	0.7	0	0	21312.83	196	6	8.2669	3	74	113	56	29	109	38	24	14	0.891304348	0	1	0	1	1	1	1	1	1	0	0	2.31	2.31	0
jgi|Venin1|21666|atg7514.t1	2.6368551	9.0648945	5.9988945	.	.	.	.	.	0	.	0	.	0	.	0.73	0.781	1	1	0.71	0	0	19407	178	7	9.1632	5	69	107	47	24	96	32	20	12	1.146341463	0	0	0	1	1	1	1	1	1	0	0	0.26	0.27	0
jgi|Venin1|16513|atg2683.t1	2.6368551	6.915567	5.955567	.	.	.	.	.	0	.	0	.	0	.	0.362	0.798	1	1	0.78	0	0	25670.24	238	9	9.3176	5	91	135	61	23	130	49	30	19	0.966101695	1	0	0	1	1	1	1	1	1	0	0	0.13	0.13	0
jgi|Venin1|16097|atg2280.t1	2.6351316	11.615996	5.999996	.	.	.	.	.	0	.	0	.	0	.	1	0.936	1	1	0.72	0	0	10698.31	99	3.5	7.954	6	38	56	31	13	62	19	12	7	0.916666667	0	0	0	1	1	1	1	1	1	0	0	10.43	10.43	0
jgi|Venin1|24278|atg11318.t1	2.6340075	9.691337	5.971337	.	.	.	.	.	0	.	0	.	0	.	0.912	0.708	1	1	0.03	0	0	21710.91	196	5.5	10.0646	0	60	99	63	13	102	44	25	19	1.071428571	0	0	0	1	1	1	1	1	1	0	0	0.19	0.19	0
jgi|Venin1|17775|atg5397.t1	2.631947	8.9318445	5.9198445	.	.	.	.	.	0	.	0	.	0	.	0.763	0.739	1	1	0.56	0	0	25012.65	226	9	9.6141	2	64	118	62	25	119	55	34	21	1.115384615	0	0	0	1	1	1	1	1	1	0	0	0.64	0.66	0
jgi|Venin1|17739|atg5361.t1	2.625084	9.5746925	5.8006925	.	.	.	.	.	0	.	0	.	0	.	0.994	0.635	1	1	0.69	0	0	17436.32	170	5	9.7103	0	64	107	68	11	100	39	23	16	0.836734694	0	0	0	1	1	1	1	1	1	0	0	6.19	6.99	0
jgi|Venin1|21148|atg6334.t1	2.625084	9.5746925	5.8006925	.	.	.	.	.	0	.	0	.	0	.	0.994	0.635	1	1	0.69	0	0	17436.32	170	5	9.7103	0	64	107	68	11	100	39	23	16	0.836734694	0	0	0	1	1	1	1	1	1	0	0	6.19	6.99	0
jgi|Venin1|19495|atg5268.t1	2.6241856	11.27765	5.98565	.	.	.	.	.	0	.	0	.	0	.	0.998	0.884	1	1	0.68	0	0	16930.57	153	4	7.7608	10	56	81	36	19	87	30	18	12	1.096774194	0	0	0	1	1	1	1	1	1	0	0	0.73	0.78	0
jgi|Venin1|17333|atg4242.t1	2.6232316	7.2596185	5.8856185	.	.	.	.	.	0	.	0	.	0	.	0.42	0.809	1	1	0.67	0	0	24180.49	222	6	8.2387	6	86	126	58	25	117	49	29	20	1.06	0	0	0	1	1	1	1	1	1	0	0	0.48	0.48	0
jgi|Venin1|22453|atg9440.t1	2.617231	11.364	6	.	.	.	.	.	0	.	0	.	0	.	1	0.894	1	1	0.81	0	0	6713.91	66	4.5	8.3088	8	36	43	21	3	40	11	8	3	0.578947368	0	0	0	1	1	1	1	1	1	0	0	2.19	2.19	0
jgi|Venin1|21711|atg7546.t1	2.610823	10.9087975	5.9467975	.	.	.	.	.	0	.	0	.	0	.	0.989	0.838	1	1	0.86	0	0	15087.96	140	-4	4.725	8	56	81	38	21	85	24	11	13	0.914285714	0	0	0	1	1	1	1	1	1	0	0	0.48	0.49	0
jgi|Venin1|22385|atg8810.t1	2.6049669	9.1471455	5.9311455	.	.	.	.	.	0	.	0	.	0	.	0.883	0.653	1	1	0.59	0	0	17875.68	168	5.5	10.072	0	58	96	51	14	96	32	19	13	0.930232558	0	1	0	1	1	1	1	1	1	0	0	0.53	0.53	0
jgi|Venin1|19481|atg5254.t1	2.6001885	11.168448	5.942448	.	.	.	.	.	0	.	0	.	0	.	0.988	0.883	1	1	0.34	0	0	20506.32	186	0.5	6.6742	8	58	105	46	14	96	50	26	24	1.243243243	1	0	0	1	1	1	1	1	1	0	0	4.7	4.7	0
jgi|Venin1|20185|atg5721.t1	2.5949771	9.961602	5.917602	.	.	.	.	.	0	.	0	.	0	.	0.993	0.681	1	1	0.47	0	0	20060.38	186	4.5	9.8602	0	60	99	68	12	96	47	26	21	1.575757576	0	0	0	1	1	1	1	1	1	0	0	0.25	0.27	0
jgi|Venin1|20032|atg7307.t1	2.5947967	11.6219475	5.9999475	.	.	.	.	.	0	.	0	.	0	.	1	0.937	1	1	0.47	0	0	14190.42	122	5.5	8.4755	8	35	56	28	15	65	30	18	12	2.05	0	0	0	1	1	1	1	1	1	0	0	16.63	16.63	0
jgi|Venin1|22582|atg9571.t1	2.5888789	10.8111495	5.9991495	.	.	.	.	.	0	.	0	.	0	.	0.992	0.81	1	1	0.8	0	0	12492.5	117	5	8.4968	6	45	69	36	10	69	18	12	6	1.208333333	0	0	0	1	1	1	1	1	1	0	0	7.48	7.55	0
jgi|Venin1|22028|atg7900.t1	2.5778017	9.9140465	5.9420465	.	.	.	.	.	0	.	0	.	0	.	0.889	0.773	1	1	0.49	0	0	20324.78	187	1	6.813	8	72	112	44	25	101	37	20	17	1.048780488	0	0	0	1	1	1	1	1	1	0	0	0.54	0.54	0
jgi|Venin1|20888|atg6878.t1	2.5603967	11.41195	5.99995	.	.	.	.	.	0	.	0	.	0	.	1	0.902	1	1	0.72	0	0	16628.14	158	10.5	8.9895	10	63	94	35	16	95	32	22	10	0.886363636	0	0	0	1	1	1	1	1	1	0	0	10.03	10.3	0
jgi|Venin1|22816|atg9665.t1	2.5599039	10.9248905	5.9568905	.	.	.	.	.	0	.	0	.	0	.	0.995	0.833	1	1	0.46	0	0	19923.73	184	5.5	10.0076	1	60	105	65	9	90	36	21	15	1.5	0	0	0	1	1	1	1	1	1	0	0	0.34	0.34	0
jgi|Venin1|18938|atg4991.t1	2.5564454	8.9212	5.8552	.	.	.	.	.	0	.	0	.	0	.	0.785	0.726	1	1	0.65	0	0	26080.69	246	4.5	7.5552	10	98	146	71	22	138	48	28	20	0.877192982	1	0	0	1	1	1	1	1	1	0	0	7.5	7.52	0
jgi|Venin1|19598|atg6221.t1	2.5564454	10.120298	5.986298	.	.	.	.	.	0	.	0	.	0	.	0.941	0.748	1	1	0.55	0	0	15026.38	136	7	8.7758	6	47	77	36	15	76	35	22	13	0.818181818	0	0	0	1	1	1	1	1	1	0	0	10.87	10.88	0
jgi|Venin1|18145|atg8550.t1	2.5495834	10.8341445	5.9261445	.	.	.	.	.	0	.	0	.	0	.	1	0.818	1	1	0.71	0	0	16845.21	162	-1	6.0696	5	67	98	32	17	93	33	17	16	0.592592593	0	0	0	1	1	1	1	1	1	0	0	1.03	1.03	0
jgi|Venin1|25318|atg9199.t1	2.5467734	9.685727	5.917727	.	.	.	.	.	0	.	0	.	0	.	0.805	0.823	1	1	0.71	0	0	26663.26	248	8	8.272	11	99	147	68	30	139	45	28	17	1.068965517	0	0	0	1	1	1	1	1	1	0	0	0.13	0.17	0
jgi|Venin1|17367|atg4276.t1	2.5428364	10.67185	5.93185	.	.	.	.	.	0	.	0	.	0	.	0.989	0.801	1	1	0.71	0	0	21805.88	198	0.5	6.6081	10	70	110	50	21	108	43	23	20	0.975609756	1	0	0	1	1	1	1	1	1	0	0	9.91	9.92	0
jgi|Venin1|17124|atg3648.t1	2.5400517	11.3639325	5.9999325	.	.	.	.	.	0	.	0	.	0	.	0.991	0.903	1	1	0.62	0	0	10936.64	97	2	7.5582	6	35	53	24	14	57	19	11	8	1.052631579	0	0	0	1	1	1	1	1	1	0	0	3.33	3.33	0
jgi|Venin1|25001|atg13051.t1	2.5375688	10.8296885	5.9636885	.	.	.	.	.	0	.	0	.	0	.	0.975	0.836	1	1	0.31	0	0	17426.6	156	-1	6.2833	4	46	86	38	25	87	39	21	18	0.888888889	0	0	0	1	1	1	1	1	1	0	0	4.99	4.99	0
jgi|Venin1|19385|atg6068.t1	2.5351133	11.511797	5.979797	.	.	.	.	.	0	.	0	.	0	.	0.996	0.926	1	1	0.49	0	0	17482.62	160	1	6.6737	8	64	92	40	19	77	39	22	17	1.1	0	1	0	1	1	1	1	1	1	0	1	21.72	21.74	0.739130435
jgi|Venin1|18079|atg4022.t1	2.5341754	10.162609	5.854609	.	.	.	.	.	0	.	0	.	0	.	0.998	0.72	1	1	0.34	0	0	17682.82	167	-2.5	5.0427	1	59	108	56	9	88	44	21	23	0.847826087	0	0	0	1	1	1	1	1	1	0	0	9.99	9.99	0
jgi|Venin1|25798|atg10296.t1	2.5322912	11.310799	5.748799	.	.	.	.	.	0	.	0	.	0	.	0.999	0.928	1	1	0.61	0	0	10721.37	96	4.5	8.2323	6	35	53	26	16	60	18	12	6	1.043478261	0	0	0	1	1	1	1	0	1	0	0	9.07	9.07	0
jgi|Venin1|15921|atg323.t1	2.5306249	10.057404	5.965404	.	.	.	.	.	0	.	0	.	0	.	0.909	0.773	1	1	0.73	0	0	23006.14	211	3.5	7.8867	7	69	127	66	21	121	45	25	20	1.056603774	0	0	0	1	1	1	1	1	1	0	0	6.84	6.84	0
jgi|Venin1|22332|atg8757.t1	2.5213664	11.036741	5.984741	.	.	.	.	.	0	.	0	.	0	.	0.943	0.899	1	1	0.3	0	0	22897.98	206	0.5	6.6767	8	69	115	52	17	100	50	26	24	1.205128205	1	0	0	1	1	1	1	1	1	0	0	6.03	6.03	0
jgi|Venin1|18757|atg415.t1	2.5182807	9.6832505	5.6132505	.	.	.	reduced_virulence,unaffected_pathogenicity	PHI:2210,PHI:573,PHI:2214,PHI:572,PHI:2213,PHI:570,PHI:567,PHI:2211,PHI:546,PHI:571	1	FgXYLA	1	PF00457	1	CBM60,GH11	0.154	0.691	1	1	0.74	0	0	23801.38	219	2.5	7.4072	1	92	125	51	33	117	43	24	19	1.058823529	0	0	0	1	1	1	1	1	1	0	0	0.04	0.05	0
jgi|Venin1|24123|atg10527.t1	2.5182807	3.4749505	5.8449505	.	.	.	.	.	0	.	0	.	0	PL1_2,PL1	0.002	0.603	1	1	0.69	0	0	40279.28	381	2	7.2889	3	136	222	105	35	220	80	42	38	0.961904762	0	1	1	1	1	1	1	1	1	0	0	0.15	0.16	0
jgi|Venin1|13790|atg12431.t1	2.5179663	10.3402635	5.9962635	.	.	.	.	.	0	.	0	.	0	.	0.928	0.796	1	1	0.66	0	0	23662.75	225	7	8.181	7	85	143	68	21	127	43	27	16	0.709090909	0	0	0	1	1	1	1	1	1	0	0	0.68	1.79	0
jgi|Venin1|20377|atg5784.t1	2.5179663	10.5119995	5.9999995	.	.	.	.	.	0	.	0	.	0	.	0.982	0.77	1	1	0.75	0	0	22105.24	209	8	8.5636	11	81	135	52	14	123	35	22	13	0.53030303	1	0	0	1	1	1	1	1	1	0	0	0.13	0.47	0
jgi|Venin1|19448|atg4911.t1	2.5170941	11.4695495	5.9975495	.	.	.	.	.	0	.	0	.	0	.	0.993	0.919	1	1	0.59	0	0	17677.37	159	5	8.2187	9	62	83	32	22	90	32	19	13	1.151515152	0	0	0	1	1	1	1	1	1	0	1	21.81	21.82	1
jgi|Venin1|21499|atg468.t1	2.51434	9.83495	5.99495	.	.	.	.	.	0	.	0	.	0	.	0.975	0.665	1	1	0.69	0	0	21900.13	204	4	7.1604	11	76	123	56	24	121	35	22	13	0.685185185	0	1	0	1	1	1	1	1	1	0	0	0.18	0.18	0
jgi|Venin1|23387|atg7705.t1	2.5015411	11.616	6	.	.	.	.	.	0	.	0	.	0	.	1	0.936	1	1	0.76	0	0	7450.55	70	1.5	7.1423	6	30	44	16	12	47	15	9	6	0.72	0	0	0	1	1	1	1	1	1	0	0	2.03	2.03	0
jgi|Venin1|17542|atg174.t1	2.5015328	10.9559	5.9999	.	.	.	.	.	0	.	0	.	0	.	0.972	0.854	1	1	0.58	0	0	13359.94	121	-1	5.671	6	47	76	27	15	64	26	13	13	1.125	0	0	0	1	1	1	1	1	1	0	0	2.24	2.24	0
jgi|Venin1|23610|atg11249.t1	2.500731	11.036749	5.990749	.	.	.	.	.	0	.	0	.	0	.	0.99	0.851	1	1	0.55	0	0	13949.13	125	4.5	8.2431	6	41	70	38	17	74	22	14	8	1.24	0	1	0	1	1	1	1	1	1	0	0	2.84	2.95	0
jgi|Venin1|18555|atg141.t1	2.4991515	10.8743455	5.9963455	.	.	.	.	.	0	.	0	.	0	.	0.995	0.818	1	1	0.49	0	0	18027.56	168	8	8.614	7	62	103	49	17	97	37	24	13	0.680851064	0	0	0	1	1	1	1	1	1	0	0	0.76	0.81	0
jgi|Venin1|16207|atg3050.t1	2.4950857	9.6396995	5.9976995	.	.	.	.	.	0	.	0	.	0	.	0.998	0.609	1	1	0.84	0	0	15403.82	152	2.5	9.1078	0	72	99	33	16	90	23	13	10	0.709090909	0	0	0	1	1	1	1	1	1	0	0	0.44	0.62	0
jgi|Venin1|15568|atg2557.t1	2.4942942	10.9277295	5.6717295	.	.	.	.	.	0	.	0	.	0	.	0.999	0.877	1	1	0.23	0	0	20416.98	184	-2	6.0629	11	60	100	44	21	93	52	27	25	1.411764706	0	0	0	1	1	1	1	1	1	0	0	0.37	0.37	0
jgi|Venin1|18699|atg4475.t1	2.4901857	11.562	6	.	.	.	.	.	0	.	0	.	0	.	1	0.927	1	1	0.75	0	0	9048.49	84	4.5	8.4812	6	33	49	25	10	53	13	9	4	0.954545455	0	0	0	1	1	1	1	1	1	0	0	0.36	0.36	0
jgi|Venin1|21175|atg7035.t1	2.489406	11.3034	5.9994	.	.	.	.	.	0	.	0	.	0	.	0.995	0.889	1	1	0.17	0	0	16488.89	146	-0.5	6.2125	8	46	76	33	19	81	37	19	18	1.178571429	0	0	0	1	1	1	1	1	1	0	0	0.7	0.7	0
jgi|Venin1|17986|atg4121.t1	2.4885194	6.774949	5.868949	.	.	.	.	.	0	.	0	.	0	.	0.391	0.76	1	1	0.86	0	0	26369.09	246	8.5	8.4153	11	100	146	65	26	136	43	27	16	1.074074074	0	0	0	1	1	1	1	1	1	0	0	0.22	0.23	0
jgi|Venin1|18142|atg8547.t1	2.4885194	8.978149	5.888149	.	.	.	.	.	0	.	0	.	0	.	0.721	0.794	1	1	0.47	0	0	26489.48	248	8.5	8.4861	10	94	145	66	23	141	51	31	20	0.948275862	0	0	0	1	1	1	1	1	1	0	0	0.08	0.08	0
jgi|Venin1|15189|atg221.t1	2.4867	10.625885	5.999885	.	.	.	.	.	0	.	0	.	0	.	0.902	0.869	1	1	0.8	0	0	10300.77	96	2.5	7.9258	6	43	58	27	13	59	13	8	5	0.92	0	0	0	1	1	1	1	1	1	0	0	6.72	6.72	0
jgi|Venin1|14899|atg3311.t1	2.4847536	11.2843995	5.9983995	.	.	.	.	.	0	.	0	.	0	.	0.972	0.909	1	1	0.61	0	0	13382.36	124	1.5	7.5167	6	47	74	38	16	78	20	11	9	1.03030303	0	0	0	1	1	1	1	1	1	0	0	11.06	12.78	0
jgi|Venin1|17810|atg5433.t1	2.4837823	10.965849	5.991849	.	.	.	.	.	0	.	0	.	0	.	0.991	0.838	1	1	0.69	0	0	16072.23	144	-1	6.0631	6	47	78	37	19	78	31	16	15	1.266666667	0	0	0	1	1	1	1	1	1	0	0	0	0.01	0
jgi|Venin1|14586|atg929.t1	2.4816437	5.0899375	5.9779375	.	.	.	.	.	0	.	0	.	0	GH131	0.206	0.646	1	1	0.61	0	0	33322.24	299	3.5	7.4385	3	91	165	75	42	155	65	36	29	1.295081967	0	0	0	1	1	1	1	1	1	0	0	0.18	0.19	0
jgi|Venin1|20157|atg5693.t1	2.4774687	5.117949	5.999949	.	.	.	.	.	0	.	0	.	0	.	0.068	0.785	1	1	0.96	0	0	11049.64	103	4	8.4797	6	47	65	24	11	54	18	11	7	1.526315789	0	0	0	1	1	1	1	1	1	0	0	0.28	0.28	0
jgi|Venin1|14797|atg3208.t1	2.4713578	11.43	6	.	.	.	.	.	0	.	0	.	0	.	1	0.905	1	1	0.85	0	0	8723.15	81	3.5	8.0818	8	32	49	26	6	50	14	9	5	0.75	0	0	0	1	1	1	1	1	1	0	0	0.2	0.21	0
jgi|Venin1|14527|atg2870.t1	2.4709184	11.0393485	5.9993485	.	.	.	.	.	0	.	0	.	0	.	0.994	0.846	1	1	0.55	0	0	15314.61	138	7	8.4866	6	48	73	32	20	74	38	24	14	1.310344828	0	0	0	1	1	1	1	1	1	0	0	7.5	7.5	0
jgi|Venin1|24572|atg9286.t1	2.4664335	8.3450065	5.8730065	.	.	.	.	.	0	.	0	.	0	.	0.799	0.613	1	1	0.5	0	0	28948.08	267	3	7.6621	5	86	151	91	20	150	55	30	25	0.929824561	0	0	0	1	1	1	1	1	1	0	0	9.48	10.48	0
jgi|Venin1|20610|atg5662.t1	2.4591444	11.466	6	.	.	.	.	.	0	.	0	.	0	.	1	0.911	1	1	0.9	0	0	9807.21	93	3.5	8.0773	8	41	59	25	5	50	20	12	8	0.904761905	0	0	0	1	1	1	1	1	1	0	0	0.03	0.03	0
jgi|Venin1|16621|atg3341.t1	2.4518971	9.472213	5.980213	.	.	.	.	.	0	.	0	.	0	.	0.929	0.653	1	1	0.24	0	0	20193.11	186	4	9.9775	1	67	97	67	8	92	44	24	20	0.87804878	0	0	0	1	1	1	1	1	1	0	0	0.36	0.36	0
jgi|Venin1|20791|atg6627.t1	2.4518068	11.412	6	.	.	.	.	.	0	.	0	.	0	.	1	0.902	1	1	0.89	0	0	8204.53	79	4.5	8.0968	8	36	50	22	7	48	12	9	3	0.761904762	0	0	0	1	1	1	1	1	1	0	0	0.13	0.13	0
jgi|Venin1|23789|atg12048.t1	2.450931	9.071882	5.999882	.	.	.	.	.	0	.	0	.	0	.	0.712	0.8	1	1	0.84	0	0	9977.38	93	0.5	6.8519	6	40	58	25	9	53	13	7	6	0.714285714	0	0	0	1	1	1	1	1	1	0	0	11.18	11.18	0
jgi|Venin1|17160|atg3685.t1	2.4480453	13.98705	5.99905	.	.	.	reduced_virulence,loss_of_pathogenicity	PHI:383,PHI:6412,PHI:8749	0	.	0	.	0	.	0.768	0.73	1	1	0.89	0	0	23228.24	223	1	6.8357	5	89	143	63	21	131	41	22	19	0.735294118	0	0	0	1	1	1	1	1	1	0	0	0.27	0.28	0
jgi|Venin1|24478|atg9040.t1	2.4434319	11.25	6	.	.	.	.	.	0	.	0	.	0	.	0.998	0.877	1	1	0.61	0	0	10944.49	99	1.5	6.9276	6	32	53	27	14	58	22	13	9	1.095238095	0	0	0	1	1	1	1	1	1	0	0	0.71	0.71	0
jgi|Venin1|17939|atg4321.t1	2.4350498	11.622	6	.	.	.	.	.	0	.	0	.	0	.	1	0.937	1	1	0.61	0	0	8580.13	79	5.5	8.306	8	29	42	24	10	51	13	10	3	1.176470588	0	0	0	1	1	1	1	1	1	0	0	0.24	0.24	0
jgi|Venin1|17740|atg5362.t1	2.4350498	11.622	6	.	.	.	.	.	0	.	0	.	0	.	1	0.937	1	1	0.61	0	0	8580.13	79	5.5	8.306	8	29	42	24	10	51	13	10	3	1.176470588	0	0	0	1	1	1	1	1	1	0	0	0.24	0.24	0
jgi|Venin1|17738|atg5360.t1	2.4350498	11.622	6	.	.	.	.	.	0	.	0	.	0	.	1	0.937	1	1	0.61	0	0	8580.13	79	5.5	8.306	8	29	42	24	10	51	13	10	3	1.176470588	0	0	0	1	1	1	1	1	1	0	0	0.24	0.24	0
jgi|Venin1|19870|atg7143.t1	2.4350498	11.664	6	.	.	.	.	.	0	.	0	.	0	.	1	0.944	1	1	0.7	0	0	8656.08	81	5	8.3021	8	35	46	19	10	52	16	11	5	0.826086957	0	0	0	1	1	1	1	1	1	0	0	0.31	0.31	0
jgi|Venin1|24417|atg11457.t1	2.4350498	11.622	6	.	.	.	.	.	0	.	0	.	0	.	1	0.937	1	1	0.75	0	0	9373.73	88	3.5	7.5713	8	36	53	21	13	55	14	10	4	0.791666667	0	0	0	1	1	1	1	1	1	0	0	0.02	0.02	0
jgi|Venin1|15350|atg2147.t1	2.4350498	11.6579965	5.9999965	.	.	.	.	.	0	.	0	.	0	.	1	0.943	1	1	0.72	0	0	9849.22	95	3	7.5461	8	41	56	30	8	57	17	11	6	0.615384615	0	0	0	1	1	1	1	1	1	0	0	0.26	0.26	0
jgi|Venin1|18525|atg4392.t1	2.4348288	10.2336795	5.9916795	.	.	.	.	.	0	.	0	.	0	.	0.999	0.708	1	1	0.12	0	0	10712.47	99	5	10.0308	1	32	54	33	5	57	27	16	11	0.692307692	0	0	0	1	1	1	1	1	1	0	0	0.09	0.09	0
jgi|Venin1|22537|atg9526.t1	2.428813	10.592096	5.996096	.	.	.	.	.	0	.	0	.	0	.	0.949	0.817	1	1	0.5	0	0	20552.47	185	5.5	7.8281	9	56	99	48	26	103	43	26	17	1.351351351	0	0	0	1	1	1	1	1	1	0	0	0.04	0.04	0
jgi|Venin1|14039|atg12760.t1	2.428813	10.961697	5.999697	.	.	.	.	.	0	.	0	.	0	.	0.991	0.836	1	1	0.67	0	0	16294.62	152	8	8.5041	6	57	85	33	17	81	32	22	10	0.864864865	0	0	0	1	1	1	1	1	1	0	0	2.57	2.57	0
jgi|Venin1|15706|atg3579.t1	2.428813	10.900495	5.956495	.	.	.	.	.	0	.	0	.	0	.	0.999	0.825	1	1	0.65	0	0	13835.82	125	1.5	6.8162	6	43	66	40	18	71	27	16	11	1.076923077	0	0	0	1	1	1	1	1	1	0	0	1.28	1.28	0
jgi|Venin1|18182|atg8587.t1	2.4265742	16.328	6	.	.	.	reduced_virulence,unaffected_pathogenicity	PHI:458,PHI:9245	0	.	1	PF06766	0	.	1	0.888	1	1	0.74	0	0	9751.21	94	-6	4.0233	8	38	60	30	4	58	18	6	12	0.76	0	0	0	1	1	1	1	1	1	0	0	1.62	1.62	0
jgi|Venin1|20222|atg5758.t1	2.4250576	9.7906315	5.9726315	.	.	.	unaffected_pathogenicity,effector_(plant_avirulence_determinant)	PHI:1575,PHI:1581,PHI:3378,PHI:3216	1	MoCDIP4	1	PF03443	1	AA9	0.172	0.631	1	1	0.67	0	0	28261.19	263	5	7.8588	3	96	152	79	35	156	47	28	19	0.915492958	0	0	0	1	1	1	1	1	1	0	0	1.61	1.62	0
jgi|Venin1|23726|atg8038.t1	2.424464	11.0148345	5.9688345	.	.	.	.	.	0	.	0	.	0	.	0.999	0.842	1	1	0.69	0	0	15802.89	150	3.5	8.1443	7	61	86	38	10	77	36	20	16	1	0	0	0	1	1	1	1	1	1	0	0	0.1	0.1	0
jgi|Venin1|18758|atg416.t1	2.419665	9.926998	5.966998	.	.	.	.	.	0	.	0	.	0	.	0.954	0.706	1	1	0.91	0	0	18203.48	177	2	7.264	4	76	118	55	16	97	34	19	15	0.914893617	1	0	0	1	1	1	1	1	1	0	0	2.68	2.68	0
jgi|Venin1|23944|atg12204.t1	2.419665	9.1540995	5.9560995	.	.	.	.	.	0	.	0	.	0	.	0.791	0.742	1	1	0.86	0	0	26005.78	248	8.5	8.5615	11	103	155	72	18	143	44	27	17	0.85483871	0	0	0	1	1	1	1	1	1	0	0	0.06	0.07	0
jgi|Venin1|22807|atg9656.t1	2.4168434	11.3457945	5.9997945	.	.	.	.	.	0	.	0	.	0	.	1	0.891	1	1	0.65	0	0	9714.38	93	4.5	8.3081	8	41	55	28	6	55	17	11	6	0.904761905	0	0	0	1	1	1	1	1	1	0	0	12.29	12.29	0
jgi|Venin1|20635|atg6095.t1	2.412201	10.83	6	.	.	.	.	.	0	.	0	.	0	.	0.997	0.808	1	1	0.55	0	0	11112.03	103	8.5	9.3602	6	39	56	32	10	62	20	15	5	0.88	0	0	0	1	1	1	1	1	1	0	0	2.86	2.87	0
jgi|Venin1|25922|atg11093.t1	2.4114487	10.6618985	5.9998985	.	.	.	.	.	0	.	0	.	0	.	0.957	0.82	1	1	0.46	0	0	12316.17	112	2	7.9197	6	42	61	36	10	65	22	12	10	0.875	0	0	0	1	1	1	1	1	1	0	0	0.01	0.02	0
jgi|Venin1|23099|atg8501.t1	2.40463	11.3879995	5.9999995	.	.	.	.	.	0	.	0	.	0	.	1	0.898	1	1	0.87	0	0	10091.51	97	4	7.846	8	43	61	30	9	60	16	11	5	0.592592593	0	0	0	1	1	1	1	1	1	0	0	9.47	9.47	0
jgi|Venin1|13480|atg11707.t1	2.40463	11.304	6	.	.	.	.	.	0	.	0	.	0	.	1	0.884	1	1	0.82	0	0	10591.1	99	3	7.7329	10	45	63	24	8	55	20	12	8	0.863636364	0	0	0	1	1	1	1	1	1	0	0	7.99	7.99	0
jgi|Venin1|19058|atg5081.t1	2.39581	11.285578	5.999578	.	.	.	.	.	0	.	0	.	0	.	0.992	0.889	1	1	0.62	0	0	10358.93	92	6	8.776	6	33	52	19	14	53	17	12	5	1.105263158	0	0	0	1	1	1	1	1	1	0	0	1.44	1.44	0
jgi|Venin1|16155|atg2036.t1	2.3957858	10.819198	5.995198	.	.	.	.	.	0	.	0	.	0	.	0.984	0.82	1	1	0.46	0	0	24081.17	219	11.5	9.0889	9	77	121	45	24	115	60	37	23	0.882352941	1	0	0	1	1	1	1	1	1	0	0	1.25	1.25	0
jgi|Venin1|25566|atg12556.t1	2.3899503	8.544	6	.	.	.	.	.	0	.	0	.	0	.	0.789	0.635	1	1	0.87	0	0	10526.81	97	-3	4.1672	6	41	62	29	13	59	11	4	7	0.884615385	0	0	0	1	1	1	1	1	1	0	0	0.12	0.14	0
jgi|Venin1|21809|atg6964.t1	2.3868816	10.788	6	.	.	.	.	.	0	.	0	.	0	.	0.99	0.808	1	1	0.92	0	0	9257.56	89	2	7.5579	6	41	60	27	8	54	13	8	5	0.68	0	0	0	1	1	1	1	1	1	0	0	7.53	7.53	0
jgi|Venin1|24109|atg10513.t1	2.384702	6.411694	5.985694	.	.	.	.	.	0	.	0	.	0	.	0.401	0.67	1	1	0.43	0	0	24668.86	223	1.5	6.8204	6	75	126	52	22	112	55	30	25	0.956521739	0	0	0	1	1	1	1	1	1	0	0	8.16	8.16	0
jgi|Venin1|14794|atg3205.t1	2.384702	10.1533485	5.9833485	.	.	.	.	.	0	.	0	.	0	.	0.976	0.719	1	1	0.28	0	0	21547.53	196	6.5	8.5852	7	66	116	44	13	97	56	32	24	0.816326531	0	0	0	1	1	1	1	1	1	0	0	13.35	13.35	0
jgi|Venin1|19837|atg5327.t1	2.3820755	11.472	6	.	.	.	.	.	0	.	0	.	0	.	1	0.912	1	1	0.83	0	0	9434.72	88	2	7.4784	8	38	54	23	10	51	17	10	7	0.857142857	0	0	0	1	1	1	1	1	1	0	0	0.04	0.04	0
jgi|Venin1|26246|atg10694.t1	2.3820755	11.43	6	.	.	.	.	.	0	.	0	.	0	.	1	0.905	1	1	0.8	0	0	10601.16	98	6	8.1062	8	42	54	23	14	54	23	16	7	0.904761905	0	0	0	1	1	1	1	1	1	0	0	0.01	0.01	0
jgi|Venin1|25104|atg13154.t1	2.3814743	6.8516495	5.8196495	.	.	.	.	.	0	.	0	.	0	.	0.553	0.619	1	1	0.11	0	0	26464.11	243	-1.5	6.0113	5	82	134	69	25	136	55	28	27	0.894736842	0	0	0	1	1	1	1	1	1	0	0	7.72	7.73	0
jgi|Venin1|22638|atg7774.t1	2.376322	14.653798	5.993798	.	.	.	reduced_virulence,loss_of_pathogenicity	PHI:7230,PHI:6412,PHI:422,PHI:318,PHI:383,PHI:8749	0	.	0	.	0	.	0.925	0.685	1	1	0.87	0	0	18873.91	182	4	7.8993	7	76	114	59	16	112	34	20	14	0.905660377	0	0	0	1	1	1	1	1	1	0	0	2.79	2.79	0
jgi|Venin1|13349|atg841.t1	2.3756468	11.2466	5.9966	.	.	.	.	.	0	.	0	.	0	.	0.997	0.878	1	1	0.42	0	0	13929.06	129	3	7.938	6	48	67	39	16	80	28	16	12	1.03125	0	0	0	1	1	1	1	1	1	0	0	8.01	10.68	0
jgi|Venin1|20039|atg7314.t1	2.3625245	11.138	5.75	.	.	.	.	.	0	.	0	.	0	.	1	0.898	1	1	0.87	0	0	8305.32	80	2.5	7.4823	9	36	54	17	7	46	12	8	4	0.681818182	0	0	0	1	1	1	1	0	1	0	0	0.78	0.78	0
jgi|Venin1|23724|atg8182.t1	2.3557982	11.0277755	5.9997755	.	.	.	.	.	0	.	0	.	0	.	1	0.838	1	1	0.65	0	0	12520.28	115	4	8.0874	8	47	73	26	9	62	27	16	11	0.481481481	0	0	0	1	1	1	1	1	1	0	0	0	0	0
jgi|Venin1|23057|atg8459.t1	2.3517194	11.574	6	.	.	.	.	.	0	.	0	.	0	.	1	0.929	1	1	0.73	0	0	10521.15	94	5	8.4981	6	30	53	26	13	55	16	11	5	1.333333333	0	0	0	1	1	1	1	1	1	0	0	15	15	0
jgi|Venin1|21752|atg7587.t1	2.3462875	11.3099855	5.9999855	.	.	.	.	.	0	.	0	.	0	.	0.988	0.897	1	1	0.44	0	0	13909.8	119	3.5	8.0712	8	37	62	22	20	63	30	17	13	1.65	1	0	0	1	1	1	1	1	1	0	0	7.35	7.35	0
jgi|Venin1|18423|atg5929.t1	2.3447762	10.8779995	5.9999995	.	.	.	.	.	0	.	0	.	0	.	0.955	0.858	1	1	0.88	0	0	9914.29	94	4.5	8.5005	6	42	60	25	12	59	13	9	4	0.777777778	0	0	0	1	1	1	1	1	1	0	0	2.8	2.8	0
jgi|Venin1|17155|atg3680.t1	2.3425965	10.2956975	5.9996975	.	.	.	.	.	0	.	0	.	0	.	0.986	0.73	1	1	0.82	0	0	11861.54	112	4	7.9689	6	47	67	31	14	68	16	11	5	0.75862069	0	0	0	1	1	1	1	1	1	0	0	0.23	0.25	0
jgi|Venin1|16866|atg6423.t1	2.3425965	3.8435695	5.8235695	.	.	.	.	.	0	.	0	.	0	GH43_7,GH43_29,GH43_34,GH43_19,GH43_31,GH159,GH43_33,GH43_28,GH43_8,GH43_6,GH43_5,GH43_26,GH43,GH43_12,GH43_3,GH43_18,GH43_4,GH43_9,GH43_10,GH43_22,GH43_30,GH43_11,GH43_32,GH43_2	0.006	0.664	1	1	0.81	0	0	35457.82	328	5.5	8.1983	6	120	195	87	45	191	62	35	27	1.011764706	1	1	1	1	1	1	1	1	1	0	0	1.16	1.18	0
jgi|Venin1|14917|atg3329.t1	2.3425965	9.1319	5.6999	.	.	.	.	.	0	.	0	.	0	.	0.83	0.742	1	1	0.83	0	0	21629.8	203	-7.5	4.5796	11	74	121	57	18	121	36	16	20	0.82	0	0	0	1	1	1	1	1	1	0	0	4.49	4.5	0
jgi|Venin1|15976|atg2509.t1	2.3411903	11.568	6	.	.	.	.	.	0	.	0	.	0	.	1	0.928	1	1	0.76	0	0	7418.56	70	4.5	8.5005	6	30	41	19	8	45	15	10	5	0.782608696	0	0	0	1	1	1	1	1	1	0	0	9.61	9.61	0
jgi|Venin1|15679|atg1512.t1	2.3403394	11.2418495	5.9978495	.	.	.	.	.	0	.	0	.	0	.	0.999	0.875	1	1	0.19	0	0	22934.9	205	4	7.4862	12	66	115	43	24	101	57	32	25	1.195121951	0	1	0	1	1	1	1	1	1	0	0	0.6	0.6	0
jgi|Venin1|22392|atg8817.t1	2.3375375	11.4119995	5.9999995	.	.	.	.	.	0	.	0	.	0	.	1	0.902	1	1	0.57	0	0	9474.84	85	3.5	8.2305	6	33	49	18	11	47	22	13	9	1.052631579	1	0	0	1	1	1	1	1	1	0	0	4.2	4.2	0
jgi|Venin1|17231|atg3756.t1	2.332979	14.527749	5.999749	.	.	.	effector_(plant_avirulence_determinant)	PHI:5402,PHI:1131	1	LmAvrLm6	0	.	0	.	0.984	0.604	1	1	0.7	0	0	25321.93	240	16	9.9696	8	81	149	51	16	134	63	40	23	0.846153846	1	0	0	1	1	1	1	1	1	0	0	0.08	0.08	0
jgi|Venin1|17016|atg3912.t1	2.3322957	8.2058495	5.9678495	.	.	.	.	.	0	.	0	.	0	.	0.779	0.594	1	1	0.83	0	0	18219.45	175	-2	5.0992	0	66	112	55	16	100	29	14	15	0.75	0	0	0	1	1	1	1	1	1	0	0	0.07	0.07	0
jgi|Venin1|16000|atg1995.t1	2.3322093	11.484	6	.	.	.	.	.	0	.	0	.	0	.	1	0.914	1	1	0.65	0	0	10233.04	93	4.5	8.3015	8	32	50	26	7	56	17	11	6	0.904761905	0	0	0	1	1	1	1	1	1	0	0	0.04	0.04	0
jgi|Venin1|24935|atg9061.t1	2.3209248	7.037996	5.999996	.	.	.	.	.	0	.	0	.	0	.	0.539	0.634	1	1	0.8	0	0	12656.34	115	5	8.4981	6	45	67	28	13	62	16	11	5	1	0	0	0	1	1	1	1	1	1	0	0	0.01	0.01	0
jgi|Venin1|25983|atg10390.t1	2.3182867	11.436	6	.	.	.	.	.	0	.	0	.	0	.	1	0.906	1	1	0.57	0	0	7898.08	73	2.5	7.5965	6	32	40	18	7	38	20	12	8	0.8125	0	0	0	1	1	1	1	1	1	0	0	7.56	7.56	0
jgi|Venin1|16691|atg3412.t1	2.311284	10.4233845	4.9993845	.	.	.	.	.	0	.	0	.	0	.	0.988	0.916	1	1	0.72	0	0	9676.09	88	3.5	8.2393	6	38	51	19	12	49	18	11	7	1.052631579	0	0	0	1	0	0	1	0	1	0	0	0.03	0.03	0
jgi|Venin1|17453|atg3485.t1	2.3104258	8.1588515	5.9688515	.	.	.	.	.	0	.	0	.	0	.	0.622	0.743	1	1	0.27	0	0	24705.42	222	-1.5	6.2179	6	71	122	56	31	116	59	31	28	0.96	0	0	0	1	1	1	1	1	1	0	0	0.11	0.11	0
jgi|Venin1|24180|atg10584.t1	2.3098128	11.142	6	.	.	.	.	.	0	.	0	.	0	.	0.996	0.861	1	1	0.8	0	0	10944.44	99	1.5	7.1404	6	39	57	25	19	66	17	10	7	0.733333333	0	0	0	1	1	1	1	1	1	0	0	9.3	9.33	0
jgi|Venin1|14765|atg3176.t1	2.3077376	10.711616	5.995616	.	.	.	.	.	0	.	0	.	0	.	0.997	0.789	1	1	0.88	0	0	20717.5	194	2	7.6224	12	77	135	59	13	106	30	16	14	0.914893617	0	0	0	1	1	1	1	1	1	0	0	0.02	0.04	0
jgi|Venin1|23276|atg10169.t1	2.3065035	10.6960475	5.9980475	.	.	.	.	.	0	.	0	.	0	.	0.977	0.806	1	1	0.28	0	0	23510.25	210	-1	6.3261	10	70	114	45	29	104	66	35	31	1.12195122	0	0	0	1	1	1	1	1	1	0	0	4.12	4.12	0
jgi|Venin1|24980|atg13029.t1	2.3065035	11.063	5.999	.	.	.	.	.	0	.	0	.	0	.	0.988	0.856	1	1	0.67	0	0	15609.67	139	3.5	7.9409	6	47	77	28	19	73	35	20	15	1.266666667	0	0	0	1	1	1	1	1	1	0	0	0.16	0.16	0
jgi|Venin1|14332|atg671.t1	2.3032875	11.2047355	5.9907355	.	.	.	.	.	0	.	0	.	0	.	1	0.869	1	1	0.65	0	0	12078.62	109	4	8.2268	6	44	58	28	19	67	21	13	8	1.129032258	0	0	0	1	1	1	1	1	1	0	0	0.84	0.84	0
jgi|Venin1|23611|atg11250.t1	2.3012922	11.2850995	5.9990995	.	.	.	.	.	0	.	0	.	0	.	0.993	0.888	1	1	0.75	0	0	13341.44	121	6	8.4933	6	40	68	33	15	68	24	16	8	1.260869565	0	0	0	1	1	1	1	1	1	0	1	17.71	17.82	1
jgi|Venin1|17864|atg5488.t1	2.2992535	9.5326365	5.9326365	.	.	.	.	.	0	.	0	.	0	.	0.932	0.668	1	1	0.85	0	0	28237.04	258	-1	6.2086	12	84	152	74	28	144	54	28	26	1.272727273	0	0	0	1	1	1	1	1	1	0	0	0.04	0.04	0
jgi|Venin1|19726|atg5873.t1	2.2987359	11.214	6	.	.	.	.	.	0	.	0	.	0	.	1	0.869	1	1	0.87	0	0	7275.57	69	3	8.0774	8	27	42	18	3	44	9	6	3	0.941176471	0	0	0	1	1	1	1	1	1	0	0	0.46	0.46	0
jgi|Venin1|15149|atg181.t1	2.2985752	4.1411205	5.9051205	.	.	.	.	.	0	.	0	.	0	.	0.116	0.59	1	1	0.55	0	0	30977.48	276	5.5	9.4672	1	83	136	79	28	141	62	34	28	1.782608696	1	0	0	1	1	1	1	1	1	0	0	0.32	0.36	0
jgi|Venin1|17514|atg3546.t1	2.2970161	11.79	6	.	.	.	.	.	0	.	0	.	0	.	1	0.965	1	1	0.72	0	0	8141.49	75	3	7.8252	8	29	41	15	8	46	16	10	6	1	0	0	0	1	1	1	1	1	1	0	1	17.79	17.79	0.695652174
jgi|Venin1|20230|atg5767.t1	2.296289	6.985316	5.995316	.	.	.	.	.	0	.	0	.	0	.	0.448	0.717	1	1	0.76	0	0	11944.47	108	5	9.1032	2	38	62	23	16	56	23	15	8	1.136363636	0	0	0	1	1	1	1	1	1	0	0	0.21	0.21	0
jgi|Venin1|25846|atg10344.t1	2.2949743	15.3479115	5.9199115	.	.	.	unaffected_pathogenicity,effector_(plant_avirulence_determinant)	PHI:7378,PHI:7379	0	.	0	.	0	.	0.994	0.744	1	1	0.64	0	0	18807.4	172	-1.5	5.652	8	57	98	54	16	95	38	19	19	1.108108108	0	0	0	1	1	1	1	1	1	0	0	0.1	0.1	0
jgi|Venin1|25639|atg12630.t1	2.2916138	11.3759995	5.9999995	.	.	.	.	.	0	.	0	.	0	.	0.997	0.899	1	1	0.63	0	0	8735.14	81	4	8.498	6	32	47	22	8	51	12	8	4	0.863636364	0	0	0	1	1	1	1	1	1	0	0	0.29	0.29	0
jgi|Venin1|14030|atg12751.t1	2.2907498	3.9718	5.8978	.	.	.	.	.	0	.	0	.	0	.	0.02	0.659	1	1	0.72	0	0	33508.36	315	7.5	8.7105	4	113	180	87	33	184	61	36	25	0.987951807	0	0	0	1	1	1	1	1	1	0	0	0.91	1.24	0
jgi|Venin1|24498|atg9060.t1	2.2865222	11.214	6	.	.	.	.	.	0	.	0	.	0	.	1	0.869	1	1	0.84	0	0	8852.19	82	2.5	7.81	8	33	51	23	7	47	11	7	4	1.294117647	0	0	0	1	1	1	1	1	1	0	0	1.18	1.18	0
jgi|Venin1|14874|atg3286.t1	2.2854557	11.406	6	.	.	.	.	.	0	.	0	.	0	.	1	0.901	1	1	0.69	0	0	8280.64	76	5.5	8.7647	6	29	43	21	5	44	14	10	4	0.736842105	0	0	0	1	1	1	1	1	1	0	0	0.01	0.01	0
jgi|Venin1|26007|atg10915.t1	2.2853572	9.5985155	5.9985155	.	.	.	.	.	0	.	0	.	0	.	0.95	0.65	1	1	0.62	0	0	12303.29	119	4.5	8.5095	6	54	74	41	6	71	23	14	9	0.588235294	0	0	0	1	1	1	1	1	1	0	0	0.09	0.09	0
jgi|Venin1|19892|atg7165.t1	2.2832017	11.0119995	5.7499995	.	.	.	.	.	0	.	0	.	0	.	0.997	0.88	1	1	0.62	0	0	10633.24	96	5	8.2441	6	38	50	25	14	54	17	12	5	1.210526316	0	0	0	1	1	1	1	0	1	0	0	0.61	0.61	0
jgi|Venin1|13729|atg12369.t1	2.2800708	16.162906	5.954906	.	.	.	effector_(plant_avirulence_determinant)	PHI:5402,PHI:1131	1	LmAvrLm6	0	.	0	.	0.991	0.877	1	1	0.43	0	0	18461.71	169	8.5	9.013	7	63	99	33	19	88	46	28	18	0.9	1	0	0	1	1	1	1	1	1	0	0	0	0	0
jgi|Venin1|21082|atg1925.t1	2.2771149	10.6556	5.9756	.	.	.	.	.	0	.	0	.	0	.	0.987	0.793	1	1	0.43	0	0	16297.89	148	5.5	8.4992	6	47	77	42	12	84	35	21	14	0.8	0	0	0	1	1	1	1	1	1	0	0	0.02	0.02	0
jgi|Venin1|24050|atg10454.t1	2.2761812	11.448	6	.	.	.	.	.	0	.	0	.	0	.	1	0.908	1	1	0.56	0	0	10656.22	96	5	8.2976	8	32	56	22	10	54	26	16	10	1	0	0	0	1	1	1	1	1	1	0	0	0.33	0.33	0
jgi|Venin1|19292|atg4893.t1	2.2761812	11.448	6	.	.	.	.	.	0	.	0	.	0	.	1	0.908	1	1	0.58	0	0	7783.29	74	7	9.2581	6	33	40	24	5	48	15	11	4	0.869565217	0	0	0	1	1	1	1	1	1	0	0	0.89	0.89	0
jgi|Venin1|19014|atg989.t1	2.2728963	9.1999375	5.6119375	.	.	.	.	.	0	.	0	.	0	.	0.995	0.603	1	1	0.63	0	0	18028.02	176	4	10.1306	0	67	105	72	6	103	32	18	14	0.78	0	0	0	1	1	1	1	1	1	0	0	0.68	0.68	0
jgi|Venin1|17243|atg3768.t1	2.2698896	11.3339995	5.9999995	.	.	.	.	.	0	.	0	.	0	.	1	0.889	1	1	0.47	0	0	11560.72	105	3.5	8.2312	6	32	57	37	10	69	24	14	10	1	0	0	0	1	1	1	1	1	1	0	0	14.77	14.77	0
jgi|Venin1|20193|atg5729.t1	2.261114	10.039388	5.737388	.	.	.	.	.	0	.	0	.	0	.	0.919	0.798	1	1	0.13	0	0	20717.44	187	-2	5.9271	4	61	98	43	26	101	49	25	24	0.976744186	0	0	0	1	1	1	1	1	1	0	0	3.17	3.17	0
jgi|Venin1|20600|atg354.t1	2.2582715	14.8419445	5.9899445	.	.	.	reduced_virulence,unaffected_pathogenicity,increased_virulence_(hypervirulence)	PHI:548,PHI:2305	0	.	0	.	0	.	0.922	0.72	1	1	0.71	0	0	17876.37	166	4	8.14	4	62	100	47	21	96	28	17	11	0.909090909	0	0	0	1	1	1	1	1	1	0	0	4.5	4.65	0
jgi|Venin1|26548|atg10357.t1	2.2582715	14.8419445	5.9899445	.	.	.	reduced_virulence,unaffected_pathogenicity,increased_virulence_(hypervirulence)	PHI:548,PHI:2305	0	.	0	.	0	.	0.922	0.72	1	1	0.71	0	0	17876.37	166	4	8.14	4	62	100	47	21	96	28	17	11	0.909090909	0	0	0	1	1	1	1	1	1	0	0	4.5	4.65	0
jgi|Venin1|22251|atg7751.t1	2.2582173	9.166175	5.614175	.	.	.	.	.	0	.	0	.	0	.	0.976	0.616	1	1	0.69	0	0	19330.56	185	-0.5	6.2351	0	67	103	72	10	110	39	20	19	0.8	0	0	0	1	1	1	1	1	1	0	0	0.13	0.19	0
jgi|Venin1|19059|atg5082.t1	2.2559104	7.7764365	5.8684365	.	.	.	.	.	0	.	0	.	0	.	0.691	0.627	1	1	0.67	0	0	27232.01	253	5.5	7.937	11	97	150	66	27	144	46	27	19	0.949152542	0	0	0	1	1	1	1	1	1	0	0	0.26	0.27	0
jgi|Venin1|18260|atg8665.t1	2.2559104	14.19382	5.78582	.	.	.	unaffected_pathogenicity,increased_virulence_(hypervirulence),loss_of_pathogenicity	PHI:69,PHI:2383,PHI:407,PHI:2849	0	.	1	PF01083	0	CE5	0.926	0.642	1	1	0.7	0	0	27715.89	268	9	9.4119	6	105	157	82	17	158	58	34	24	0.802469136	0	0	0	1	1	1	1	1	1	0	0	0	0.01	0
jgi|Venin1|19362|atg6045.t1	2.2559104	9.229749	5.875749	.	.	.	.	.	0	.	0	.	0	.	0.958	0.601	1	1	0.77	0	0	27362.18	251	3.5	7.1228	11	87	142	68	29	142	54	31	23	1.017857143	0	0	0	1	1	1	1	1	1	0	0	0.25	0.25	0
jgi|Venin1|18488|atg5994.t1	2.2559104	7.4424995	5.9964995	.	.	.	.	.	0	.	0	.	0	.	0.622	0.619	1	1	0.46	0	0	26923.72	246	9.5	8.4792	10	86	140	64	29	134	55	34	21	1.163265306	0	0	0	1	1	1	1	1	1	0	0	3.77	3.78	0
jgi|Venin1|23485|atg497.t1	2.2559104	9.6962975	5.8322975	.	.	.	.	.	0	.	0	.	0	.	0.936	0.708	1	1	0.61	0	0	27267.13	251	9	8.4174	11	91	141	71	26	137	50	31	19	1.203703704	0	1	1	1	1	1	1	1	1	0	0	0.06	0.07	0
jgi|Venin1|15305|atg2102.t1	2.2512248	7.9815265	5.8215265	.	.	.	.	.	0	.	0	.	0	.	0.754	0.606	1	1	0.71	0	0	19744.38	189	1.5	8.3906	0	75	115	63	17	112	34	18	16	0.745454545	0	0	0	1	1	1	1	1	1	0	0	0.07	0.12	0
jgi|Venin1|15749|atg3622.t1	2.251091	11.11085	5.99885	.	.	.	.	.	0	.	0	.	0	.	0.997	0.855	1	1	0.79	0	0	12037.89	113	1.5	7.1426	6	43	70	37	13	70	21	12	9	0.892857143	0	0	0	1	1	1	1	1	1	0	0	0.27	0.29	0
jgi|Venin1|17291|atg4199.t1	2.2505805	11.574	6	.	.	.	.	.	0	.	0	.	0	.	1	0.929	1	1	0.76	0	0	8836.11	80	3.5	7.9637	10	35	45	14	8	42	12	8	4	1.285714286	0	0	0	1	1	1	1	1	1	0	0	0.13	0.13	0
jgi|Venin1|21625|atg7473.t1	2.2411551	4.423949	5.887949	.	.	.	.	.	0	.	0	.	0	.	0.123	0.633	1	1	0.58	0	0	31038.16	287	2.5	7.4075	1	103	163	88	37	168	61	33	28	0.95890411	0	0	0	1	1	1	1	1	1	0	0	0.02	0.09	0
jgi|Venin1|17827|atg5450.t1	2.2368693	11.03245	5.99245	.	.	.	.	.	0	.	0	.	0	.	0.999	0.841	1	1	0.42	0	0	17145.4	156	-5.5	4.7759	10	59	89	43	15	82	39	18	21	1.129032258	0	0	0	1	1	1	1	1	1	0	0	0.14	0.14	0
jgi|Venin1|17820|atg5443.t1	2.2368693	11.03245	5.99245	.	.	.	.	.	0	.	0	.	0	.	0.999	0.841	1	1	0.42	0	0	17145.4	156	-5.5	4.7759	10	59	89	43	15	82	39	18	21	1.129032258	0	0	0	1	1	1	1	1	1	0	0	0.14	0.14	0
jgi|Venin1|13652|atg12292.t1	2.2295375	11.22	6	.	.	.	.	.	0	.	0	.	0	.	0.997	0.873	1	1	0.58	0	0	9161.53	85	-1	4.8997	6	36	52	27	9	52	17	8	9	1	0	0	0	1	1	1	1	1	1	0	0	4.04	5.03	0
jgi|Venin1|21525|atg6918.t1	2.2147028	11.032349	5.998349	.	.	.	.	.	0	.	0	.	0	.	0.994	0.845	1	1	0.79	0	0	17409.82	163	-3	5.453	8	57	98	49	16	98	32	16	16	0.833333333	0	0	0	1	1	1	1	1	1	0	0	1.22	1.22	0
jgi|Venin1|16243|atg3086.t1	2.2147028	11.0201985	5.9681985	.	.	.	.	.	0	.	0	.	0	.	0.979	0.863	1	1	0.57	0	0	15793.67	146	-6.5	4.3767	6	48	87	42	16	88	34	14	20	0.871794872	0	0	0	1	1	1	1	1	1	0	0	0.51	0.51	0
jgi|Venin1|13663|atg12303.t1	2.2119217	10.454084	5.978084	.	.	.	.	.	0	.	0	.	0	.	0.985	0.761	1	1	0.79	0	0	27048.06	258	6.5	8.8414	7	98	169	62	17	128	45	26	19	1.075757576	1	1	0	1	1	1	1	1	1	0	0	0.74	0.74	0
jgi|Venin1|23634|atg11273.t1	2.2094533	11.22	6	.	.	.	.	.	0	.	0	.	0	.	1	0.87	1	1	0.82	0	0	7910.22	72	2.5	7.8096	8	27	44	19	9	44	9	6	3	1.357142857	0	0	0	1	1	1	1	1	1	0	0	0.35	0.35	0
jgi|Venin1|18274|atg8679.t1	2.2082882	9.6509375	5.9849375	.	.	.	.	.	0	.	0	.	0	.	0.917	0.694	1	1	0.46	0	0	26675.22	247	2.5	7.0643	7	81	143	67	23	136	58	32	26	0.779661017	0	0	0	1	1	1	1	1	1	0	0	3.58	3.58	0
jgi|Venin1|17597|atg4053.t1	2.2082882	9.4977105	5.8137105	.	.	.	.	.	0	.	0	.	0	.	0.964	0.65	1	1	0.4	0	0	26743.52	247	4	7.1704	10	86	143	70	28	136	57	33	24	1.018518519	0	0	0	1	1	1	1	1	1	0	0	1.09	1.38	0
jgi|Venin1|18752|atg410.t1	2.207981	11.3158495	5.9998495	.	.	.	.	.	0	.	0	.	0	.	0.979	0.907	1	1	0.67	0	0	10177.63	95	1	7.0357	6	37	56	29	11	59	14	8	6	0.833333333	0	0	0	1	1	1	1	1	1	0	0	2.48	2.48	0
jgi|Venin1|14735|atg333.t1	2.205702	13.287378	5.569378	.	.	.	unaffected_pathogenicity,increased_virulence_(hypervirulence),loss_of_pathogenicity	PHI:69,PHI:2383,PHI:407,PHI:2849	0	.	1	PF01083	0	CE5	0.718	0.735	1	1	0.67	0	0	23964.24	231	2	7.6619	4	93	144	76	20	139	39	21	18	0.818181818	0	0	0	1	1	1	1	1	1	0	0	7.8	8.3	0
jgi|Venin1|20314|atg262.t1	2.1849897	10.3799455	5.9999455	.	.	.	.	.	0	.	0	.	0	.	1	0.73	1	1	0.28	0	0	10717.9	102	-1.5	5.9645	4	42	56	29	8	55	29	15	14	0.580645161	0	0	0	1	1	1	1	1	1	0	0	3.8	3.8	0
jgi|Venin1|25025|atg13075.t1	2.1840212	11.4239	5.9999	.	.	.	.	.	0	.	0	.	0	.	1	0.904	1	1	0.63	0	0	12377.53	118	4	8.3002	8	49	66	36	10	76	18	11	7	0.939393939	0	0	0	1	1	1	1	1	1	0	0	16.18	24	0
jgi|Venin1|14679|atg2226.t1	2.1822693	5.385149	5.955149	.	.	.	.	.	0	.	0	.	0	.	0.232	0.673	1	1	0.79	0	0	21509.71	201	5.5	8.7659	4	76	120	53	23	119	33	20	13	0.9	0	0	0	1	1	1	1	1	1	0	0	4.96	4.98	0
jgi|Venin1|19040|atg5063.t1	2.1795614	11.3099975	5.9999975	.	.	.	.	.	0	.	0	.	0	.	1	0.885	1	1	0.56	0	0	10254.66	95	3.5	7.8345	8	41	53	25	10	52	25	15	10	0.739130435	0	0	0	1	1	1	1	1	1	0	0	0.04	0.04	0
jgi|Venin1|22632|atg7768.t1	2.1673005	11.4059995	5.9999995	.	.	.	.	.	0	.	0	.	0	.	0.998	0.903	1	1	0.7	0	0	10424.97	96	4	8.239	6	38	55	27	13	59	17	11	6	1.043478261	0	0	0	1	1	1	1	1	1	0	0	0.67	0.67	0
jgi|Venin1|22643|atg7779.t1	2.1670809	11.12255	5.99855	.	.	.	.	.	0	.	0	.	0	.	0.995	0.859	1	1	0.66	0	0	12833.7	122	0.5	6.8575	6	49	74	32	14	79	23	12	11	0.777777778	0	0	0	1	1	1	1	1	1	0	0	2.11	2.16	0
jgi|Venin1|18529|atg4396.t1	2.163318	9.8134975	5.9974975	.	.	.	.	.	0	.	0	.	0	.	0.934	0.702	1	1	0.17	0	0	11610.49	106	8	10.4021	2	36	57	31	6	57	26	17	9	0.84	0	0	0	1	1	1	1	1	1	0	0	0.1	0.1	0
jgi|Venin1|13964|atg12685.t1	2.1631463	11.25	6	.	.	.	.	.	0	.	0	.	0	.	1	0.875	1	1	0.7	0	0	8565.84	78	4	8.0865	8	33	43	17	8	40	15	10	5	1.384615385	0	0	0	1	1	1	1	1	1	0	0	0.91	0.91	0
jgi|Venin1|21932|atg10618.t1	2.1618075	11.412	6	.	.	.	.	.	0	.	0	.	0	.	1	0.902	1	1	0.37	0	0	10972.75	99	3.5	8.2363	6	30	49	30	7	56	18	11	7	0.913043478	0	0	0	1	1	1	1	1	1	0	0	0.61	0.61	0
jgi|Venin1|23553|atg11192.t1	2.1578736	10.427135	5.999135	.	.	.	.	.	0	.	0	.	0	.	0.965	0.773	1	1	0.64	0	0	13821.92	130	4.5	8.2453	6	52	74	37	15	83	24	15	9	0.692307692	0	0	0	1	1	1	1	1	1	0	0	12.14	13.59	0
jgi|Venin1|24108|atg10512.t1	2.156596	10.46425	5.97625	.	.	.	.	.	0	.	0	.	0	.	0.966	0.782	1	1	0.8	0	0	20069.75	179	-1	6.3172	7	51	101	48	23	96	36	20	16	1.3	0	0	0	1	1	1	1	1	1	0	1	19.03	19.09	0.782608696
jgi|Venin1|20756|atg6591.t1	2.1534667	11.2258335	5.9998335	.	.	.	.	.	0	.	0	.	0	.	0.987	0.884	1	1	0.71	0	0	10525.04	97	2	7.5552	6	37	55	29	13	60	15	9	6	1.041666667	0	0	0	1	1	1	1	1	1	0	0	5.67	6.98	0
jgi|Venin1|19198|atg5202.t1	2.1504574	8.421987	5.985987	.	.	.	.	.	0	.	0	.	0	.	0.793	0.613	1	1	0.29	0	0	23919.34	217	3	7.9124	2	64	121	64	20	120	41	23	18	0.957446809	1	0	1	1	1	1	1	1	1	0	0	0.02	0.75	0
jgi|Venin1|22479|atg9466.t1	2.149747	10.9136775	5.9996775	.	.	.	.	.	0	.	0	.	0	.	1	0.819	1	1	0.47	0	0	10549.11	97	1	7.038	6	37	51	30	6	53	22	12	10	0.619047619	0	0	0	1	1	1	1	1	1	0	0	0.19	0.19	0
jgi|Venin1|18519|atg4386.t1	2.148195	5.4340175	5.9980175	.	.	.	.	.	0	.	0	.	0	.	0.317	0.589	1	1	0.57	0	0	12277.58	118	13	11.6868	0	42	68	28	3	74	25	19	6	0.536585366	0	0	0	1	1	1	1	1	1	0	0	0.01	0.12	0
jgi|Venin1|15460|atg1481.t1	2.1465342	11.322	6	.	.	.	.	.	0	.	0	.	0	.	1	0.887	1	1	0.29	0	0	12242.83	110	3	6.981	9	39	61	23	17	55	36	22	14	0.782608696	0	0	0	1	1	1	1	1	1	0	0	0.11	0.11	0
jgi|Venin1|20052|atg7327.t1	2.1420102	11.087797	5.999797	.	.	.	.	.	0	.	0	.	0	.	0.973	0.875	1	1	0.59	0	0	10987.66	99	5.5	8.4969	6	38	51	20	16	57	17	12	5	1.136363636	0	0	0	1	1	1	1	1	1	0	0	1.93	1.93	0
jgi|Venin1|14871|atg3283.t1	2.1415887	11.640581	5.848581	.	.	.	unaffected_pathogenicity,increased_virulence_(hypervirulence),loss_of_pathogenicity	PHI:69,PHI:2383,PHI:407,PHI:2849	0	.	1	PF01083	0	CE5	0.522	0.61	1	1	0.48	0	0	28904.19	277	6	8.1611	10	114	159	82	21	168	56	32	24	0.670886076	0	0	0	1	1	1	1	1	1	0	0	0.25	0.29	0
jgi|Venin1|21222|atg8198.t1	2.133601	8.9083085	5.6683085	.	.	.	.	.	0	.	0	.	0	.	0.903	0.637	1	1	0.42	0	0	18883.26	173	-0.5	6.2105	6	56	102	45	15	90	37	19	18	1.212121212	0	0	1	1	1	1	1	1	1	0	0	0.76	0.76	0
jgi|Venin1|26075|atg10983.t1	2.1298134	10.224291	5.886291	.	.	.	.	.	0	.	0	.	0	.	0.957	0.766	1	1	0.3	0	0	18979.04	176	1.5	7.6289	4	56	94	58	15	107	34	18	16	0.976744186	0	0	0	1	1	1	1	1	1	0	0	1.68	1.69	0
jgi|Venin1|23408|atg1358.t1	2.1254752	8.8261925	5.9861925	.	.	.	unaffected_pathogenicity,effector_(plant_avirulence_determinant)	PHI:1575,PHI:3378,PHI:3216	1	MoCDIP4	1	PF03443	1	AA9	0.044	0.596	1	1	0.66	0	0	24448.94	231	9	9.6166	2	84	135	70	28	144	28	20	8	0.823529412	0	0	0	1	1	1	1	1	1	0	0	6.23	6.25	0
jgi|Venin1|17984|atg4020.t1	2.123358	10.1963145	5.9063145	.	.	.	.	.	0	.	0	.	0	.	0.969	0.746	1	1	0.31	0	0	20281.48	184	4.5	8.3363	5	57	97	58	16	102	44	25	19	0.902439024	0	0	1	1	1	1	1	1	1	0	0	0.01	0.02	0
jgi|Venin1|21706|atg7541.t1	2.120105	6.291302	5.907302	.	.	.	.	.	0	.	0	.	0	GH131	0.38	0.684	1	1	0.69	0	0	30893.83	285	2	7.2908	3	90	163	76	29	151	64	34	30	1.25	0	0	0	1	1	1	1	1	1	0	0	0.04	0.04	0
jgi|Venin1|15384|atg2182.t1	2.1199172	12.215833	5.913833	.	.	.	unaffected_pathogenicity,increased_virulence_(hypervirulence),loss_of_pathogenicity	PHI:69,PHI:2383,PHI:407,PHI:2849	0	.	1	PF01083	0	CE5	0.575	0.642	1	1	0.67	0	0	30762.39	292	5.5	8.3019	10	115	165	93	23	178	56	31	25	0.873417722	0	0	0	1	1	1	1	1	1	0	0	0	0.76	0
jgi|Venin1|16969|atg3864.t1	2.1197362	11.382	6	.	.	.	.	.	0	.	0	.	0	.	1	0.897	1	1	0.76	0	0	12772.54	122	-2	4.6916	11	55	81	33	8	74	22	10	12	0.647058824	0	0	0	1	1	1	1	1	1	0	0	0.58	0.58	0
jgi|Venin1|19549|atg6172.t1	2.1157787	4.235376	5.963376	.	.	.	.	.	0	.	0	.	0	.	0.11	0.602	1	1	0.46	0	0	30213.05	272	3	7.1594	3	93	147	76	38	146	53	30	23	1.098360656	0	0	0	1	1	1	1	1	1	0	0	0.32	0.32	0
jgi|Venin1|18919|atg4972.t1	2.1136413	9.774	6	.	.	.	.	.	0	.	0	.	0	.	0.985	0.644	1	1	0.49	0	0	11062.44	97	4	7.4502	4	32	48	18	21	48	34	21	13	1.315789474	0	0	0	1	1	1	1	1	1	0	0	1.93	1.93	0
jgi|Venin1|17989|atg4124.t1	2.103991	11.1	6	.	.	.	.	.	0	.	0	.	0	.	1	0.85	1	1	0.63	0	0	9025.14	82	2	7.5574	6	32	51	20	10	43	21	12	9	1.25	0	0	0	1	1	1	1	1	1	0	0	9.26	9.26	0
jgi|Venin1|17272|atg4180.t1	2.1027088	10.601046	5.933046	.	.	.	.	.	0	.	0	.	0	.	0.996	0.782	1	1	0.09	0	0	27336.12	248	0.5	6.6038	14	81	134	72	17	123	71	37	34	1.16	1	0	0	1	1	1	1	1	1	0	0	1.22	1.22	0
jgi|Venin1|13606|atg10769.t1	2.1022854	10.6911035	5.9871035	.	.	.	.	.	0	.	0	.	0	.	0.979	0.805	1	1	0.63	0	0	20349.17	190	4.5	7.8112	9	72	112	50	16	101	45	26	19	1.15	0	0	0	1	1	1	1	1	1	0	0	0.8	0.8	0
jgi|Venin1|14532|atg2875.t1	2.102125	10.8617965	5.7497965	.	.	.	.	.	0	.	0	.	0	.	0.993	0.859	1	1	0.56	0	0	10932.52	96	3.5	8.2297	6	32	51	23	14	54	20	12	8	1.368421053	0	0	0	1	1	1	1	0	1	0	0	4.54	4.54	0
jgi|Venin1|23934|atg12194.t1	2.0986066	11.448	6	.	.	.	.	.	0	.	0	.	0	.	1	0.908	1	1	0.5	0	0	13109.32	120	-1	5.6827	12	40	69	41	8	74	30	15	15	0.862068966	0	0	0	1	1	1	1	1	1	0	0	2.17	2.17	0
jgi|Venin1|13459|atg10685.t1	2.0986066	11.418	6	.	.	.	.	.	0	.	0	.	0	.	1	0.903	1	1	0.76	0	0	9730.23	94	3.5	7.8377	8	42	57	29	8	59	17	11	6	0.607142857	0	0	0	1	1	1	1	1	1	0	0	0.05	0.06	0
jgi|Venin1|18189|atg8594.t1	2.0938432	11.34	6	.	.	.	.	.	0	.	0	.	0	.	1	0.89	1	1	0.4	0	0	8055.44	73	1.5	7.4745	7	26	37	23	7	42	16	9	7	2	0	0	0	1	1	1	1	1	1	0	0	1.8	1.8	0
jgi|Venin1|25919|atg11090.t1	2.0900435	8.412138	5.820138	.	.	.	.	.	0	.	0	.	0	.	0.794	0.638	1	1	0.5	0	0	27958.52	250	-2.5	6.1007	12	77	139	59	38	145	63	33	30	0.93442623	1	0	0	1	1	1	1	1	1	0	0	10.92	11.02	0
jgi|Venin1|26318|atg10878.t1	2.085055	11.208	6	.	.	.	.	.	0	.	0	.	0	.	1	0.868	1	1	0.69	0	0	14060.57	133	7.5	8.786	9	48	76	47	7	83	20	14	6	0.941176471	0	0	0	1	1	1	1	1	1	0	0	11.45	11.47	0
jgi|Venin1|14745|atg343.t1	2.0847638	9.031435	5.917435	.	.	.	.	.	0	.	0	.	0	CBM52	0.738	0.781	1	1	0.79	0	0	25862.31	243	-3	4.8661	12	93	147	68	34	160	32	15	17	0.914285714	0	0	0	1	1	1	1	1	1	0	0	0.77	0.85	0
jgi|Venin1|21904|atg10589.t1	2.0631332	10.482	6	.	.	.	.	.	0	.	0	.	0	.	1	0.747	1	1	0.9	0	0	6739.55	67	1.5	7.4365	8	36	47	17	5	41	6	4	2	0.75	0	0	0	1	1	1	1	1	1	0	0	1.76	1.76	0
jgi|Venin1|24736|atg10051.t1	2.059984	6.8139905	5.8599905	.	.	.	.	.	0	.	0	.	0	.	0.432	0.727	1	1	0.47	0	0	23355.05	209	6.5	8.6941	6	61	112	61	26	127	44	26	18	1.078431373	0	0	0	1	1	1	1	1	1	0	0	3.21	3.22	0
jgi|Venin1|26223|atg10823.t1	2.0583587	11.25	6	.	.	.	.	.	0	.	0	.	0	.	1	0.875	1	1	0.63	0	0	7935.34	73	4	8.242	6	27	38	20	8	46	13	9	4	1	0	0	0	1	1	1	1	1	1	0	0	6.01	6.01	0
jgi|Venin1|24703|atg9880.t1	2.056759	3.839226	5.981226	.	.	.	.	.	0	.	0	.	0	.	0	0.643	1	1	0.57	0	0	42796.74	402	8	8.1542	7	143	233	104	41	239	85	49	36	0.789473684	0	0	0	1	1	1	1	1	1	0	0	0.09	0.16	0
jgi|Venin1|16328|atg2912.t1	2.0546484	10.1683495	5.9563495	.	.	.	.	.	0	.	0	.	0	.	0.922	0.78	1	1	0.23	0	0	21942.48	193	-3	5.8005	10	58	102	47	26	93	53	27	26	1.344827586	0	0	0	1	1	1	1	1	1	0	0	0.01	0.01	0
jgi|Venin1|13899|atg11550.t1	2.047334	11.12129	5.99729	.	.	.	.	.	0	.	0	.	0	.	0.992	0.862	1	1	0.71	0	0	17817.22	162	-1.5	5.0613	9	54	92	40	19	96	25	12	13	1.027777778	0	0	0	1	1	1	1	1	1	0	0	13.97	13.97	0
jgi|Venin1|24841|atg9327.t1	2.044985	10.806	6	.	.	.	.	.	0	.	0	.	0	.	1	0.801	1	1	0.88	0	0	7001.07	67	0	5.9066	8	31	44	20	4	39	6	3	3	1.230769231	0	0	0	1	1	1	1	1	1	0	0	0.84	0.84	0
jgi|Venin1|16927|atg3001.t1	2.044985	10.926	6	.	.	.	.	.	0	.	0	.	0	.	1	0.821	1	1	0.79	0	0	9466.9	89	-1	5.4323	8	37	56	28	10	58	10	5	5	0.826086957	0	0	0	1	1	1	1	1	1	0	0	5.06	5.09	0
jgi|Venin1|21244|atg8220.t1	2.041091	7.380787	5.958787	.	.	.	.	.	0	.	0	.	0	.	0.625	0.612	1	1	0.46	0	0	16950.06	154	-5	4.7598	2	51	86	42	15	80	37	17	20	0.861111111	0	0	0	1	1	1	1	1	1	0	0	0.66	0.74	0
jgi|Venin1|25164|atg13216.t1	2.0402846	11.4110085	5.7490085	.	.	.	reduced_virulence,unaffected_pathogenicity	PHI:1670,PHI:2189,PHI:1663	0	.	0	.	0	.	1	0.777	1	1	0.68	0	0	29861.18	288	9	7.8341	26	138	186	45	27	169	57	35	22	0.421052632	0	1	0	1	1	1	1	0	1	0	0	0	0	0
jgi|Venin1|21294|atg8270.t1	2.0370178	10.1284055	5.6224055	.	.	.	.	.	0	.	0	.	0	.	0.957	0.794	1	1	0.35	0	0	14482.11	134	4	9.0181	1	48	81	37	16	74	39	22	17	0.868421053	0	0	0	1	1	1	1	1	1	0	1	19.01	19.01	0.75
jgi|Venin1|25184|atg13237.t1	2.035023	9.938308	5.972308	.	.	.	.	.	0	.	0	.	0	.	0.981	0.68	1	1	0.34	0	0	12501.48	116	2	8.0389	1	38	63	46	9	68	21	12	9	1.04	0	0	0	1	1	1	1	1	1	0	0	0.1	0.1	0
jgi|Venin1|19106|atg4506.t1	2.034307	15.92	6	.	.	.	.	.	0	.	1	PF05730	0	.	1	0.82	1	1	0.84	0	0	9779.53	97	3	8.0747	8	44	66	33	6	68	15	9	6	0.540540541	0	0	0	1	1	1	1	1	1	0	0	1.78	1.78	0
jgi|Venin1|21555|atg6966.t1	2.0333173	9.9035465	5.9615465	.	.	.	.	.	0	.	0	.	0	.	0.964	0.693	1	1	0.4	0	0	18721.45	173	1.5	7.1254	7	64	97	53	11	93	35	19	16	1.083333333	0	0	0	1	1	1	1	1	1	0	0	0.23	0.24	0
jgi|Venin1|22971|atg9110.t1	2.031067	7.96237	5.92637	.	.	.	reduced_virulence,increased_virulence_(hypervirulence)	PHI:222,PHI:6855,PHI:2476,PHI:6854	0	.	0	.	0	PL1_11,PL1_1,PL1_12,PL1_8,PL1_13,PL1,PL1_7,PL1_10,PL1_5,PL1_9,PL1_3,PL1_2,PL1_4,PL1_6	0.038	0.468	1	1	0.84	0	0	32338.05	314	8.5	9.3396	1	134	213	102	33	171	57	35	22	1.025316456	0	1	0	1	1	1	1	1	1	0	0	0.04	0.14	0
jgi|Venin1|19774|atg5043.t1	2.0240927	6.4752295	5.1192295	.	.	.	.	.	0	.	0	.	0	.	0.54	0.686	1	1	0.41	0	0	26332.13	235	15	10.4781	1	65	127	58	29	117	67	42	25	1.425531915	1	0	0	1	1	1	1	0	1	0	1	19.54	20.06	1
jgi|Venin1|22820|atg9669.t1	2.016077	11.232	6	.	.	.	.	.	0	.	0	.	0	.	1	0.872	1	1	0.66	0	0	8556.89	77	2.5	7.9355	6	23	43	19	8	45	11	7	4	1.277777778	0	0	0	1	1	1	1	1	1	0	0	0.01	0.01	0
jgi|Venin1|13395|atg11925.t1	2.0143127	10.396999	5.920999	.	.	.	.	.	0	.	0	.	0	.	0.975	0.771	1	1	0.6	0	0	20598.46	191	1.5	6.93	6	68	111	60	19	108	34	19	15	1.047619048	0	0	0	1	1	1	1	1	1	0	1	21.71	21.73	0.739130435
jgi|Venin1|15863|atg1971.t1	2.010526	8.993626	5.849626	.	.	.	.	.	0	.	0	.	0	.	0.91	0.614	1	1	0.71	0	0	15251.59	147	3	8.2754	3	60	90	48	11	87	26	15	11	0.658536585	0	0	0	1	1	1	1	1	1	0	0	0.32	0.34	0
jgi|Venin1|25666|atg11587.t1	2.010526	8.206294	5.908294	.	.	.	.	.	0	.	0	.	0	GH23	0.647	0.736	1	1	0.66	0	0	26291.51	241	-0.5	6.3226	5	82	146	70	22	130	40	21	19	0.8	0	0	0	1	1	1	1	1	1	0	0	3.2	3.21	0
jgi|Venin1|22778|atg9626.t1	2.010526	9.126045	5.910045	.	.	.	.	.	0	.	0	.	0	.	0.867	0.669	1	1	0.73	0	0	12743.71	120	6	8.508	6	47	72	38	14	72	16	12	4	1.076923077	0	0	0	1	1	1	1	1	1	0	0	0.69	3.35	0
jgi|Venin1|14928|atg1108.t1	2.010526	9.396796	5.982796	.	.	.	.	.	0	.	0	.	0	.	0.859	0.71	1	1	0.71	0	0	13134.16	124	5	8.1658	7	53	71	38	12	72	17	12	5	1	0	1	0	1	1	1	1	1	1	0	0	1.93	2.02	0
jgi|Venin1|22121|atg7995.t1	2.010526	9.909196	5.961196	.	.	.	.	.	0	.	0	.	0	.	0.914	0.744	1	1	0.47	0	0	20005.8	183	1	7.0388	6	59	104	51	19	103	36	19	17	1.179487179	0	0	0	1	1	1	1	1	1	0	0	0.24	0.24	0
jgi|Venin1|19792|atg5224.t1	2.0100703	11.02785	5.99985	.	.	.	.	.	0	.	0	.	0	.	0.99	0.848	1	1	0.38	0	0	11530.24	102	0	6.4297	5	32	48	26	14	58	21	11	10	1.777777778	0	0	0	1	1	1	1	1	1	0	0	3.61	3.61	0
jgi|Venin1|22922|atg9771.t1	2.0093243	11.43	6	.	.	.	.	.	0	.	0	.	0	.	1	0.905	1	1	0.77	0	0	9903.4	95	4.5	8.0896	8	44	56	29	9	57	16	11	5	0.769230769	0	0	0	1	1	1	1	1	1	0	0	0.02	0.03	0
jgi|Venin1|24280|atg11320.t1	2.0093243	11.43	6	.	.	.	.	.	0	.	0	.	0	.	1	0.905	1	1	0.74	0	0	8558.78	80	6.5	9.0123	6	36	47	17	10	49	13	10	3	0.826086957	0	0	0	1	1	1	1	1	1	0	0	0.15	0.15	0
jgi|Venin1|23388|atg1338.t1	2.0089607	8.545094	5.515094	.	.	.	.	.	0	.	0	.	0	.	0.782	0.723	1	1	0.6	0	0	24858.93	228	8	8.2417	9	77	127	71	25	131	44	28	16	1.181818182	0	1	0	1	1	1	1	0	1	0	0	7.57	13.96	0
jgi|Venin1|17134|atg3658.t1	2.0087707	10.602	6	.	.	.	.	.	0	.	0	.	0	.	0.997	0.77	1	1	0.76	0	0	9162.64	85	2.5	7.9312	6	34	51	28	8	52	11	7	4	0.842105263	0	0	0	1	1	1	1	1	1	0	0	9.51	9.51	0
jgi|Venin1|16612|atg7722.t1	2.0072982	10.09945	5.98945	.	.	.	.	.	0	.	0	.	0	.	0.976	0.709	1	1	0.57	0	0	14727.09	134	0	6.4205	6	45	73	36	22	88	21	11	10	1.171428571	0	0	0	1	1	1	1	1	1	0	0	4.63	4.63	0
jgi|Venin1|20925|atg6146.t1	2.0009084	12.0466565	5.9906565	.	.	.	unaffected_pathogenicity,increased_virulence_(hypervirulence),loss_of_pathogenicity	PHI:69,PHI:2383,PHI:407,PHI:2849	0	.	1	PF01083	0	CE5	0.58	0.596	1	1	0.68	0	0	25844.88	254	8	9.2165	6	98	163	81	14	165	43	26	17	0.579545455	0	0	0	1	1	1	1	1	1	0	0	0.04	0.04	0
jgi|Venin1|19342|atg6025.t1	2.0009084	9.5444815	5.9984815	.	.	.	.	.	0	.	0	.	0	.	0.919	0.672	1	1	0.77	0	0	14699.79	139	-0.5	6.1925	6	55	87	38	16	86	23	12	11	0.7	0	0	0	1	1	1	1	1	1	0	0	0.49	0.49	0
jgi|Venin1|25737|atg11658.t1	2.0002859	11.508	6	.	.	.	.	.	0	.	0	.	0	.	1	0.918	1	1	0.73	0	0	11052.82	100	4.5	7.9745	10	39	54	26	14	61	20	13	7	1.227272727	0	0	0	1	1	1	1	1	1	0	0	16.41	16.41	0
jgi|Venin1|19838|atg5328.t1	1.9966295	14.612726	5.994726	.	.	.	effector_(plant_avirulence_determinant)	PHI:7988,PHI:2331	1	VdAve1	0	.	0	.	0.963	0.64	1	1	0.78	0	0	13762.92	134	5.5	8.9208	5	56	84	47	11	89	20	13	7	0.711111111	0	0	0	1	1	1	1	1	1	0	0	0.31	0.32	0
jgi|Venin1|25594|atg12585.t1	1.9892638	3.601747	5.713747	.	.	.	.	.	0	.	0	.	0	.	0.024	0.624	1	1	0.79	0	0	36098.83	337	9	8.7623	5	124	193	76	43	192	77	45	32	0.96875	0	0	0	1	1	1	1	0	1	0	0	0.04	0.04	0
jgi|Venin1|15498|atg1422.t1	1.9888542	10.09195	5.99995	.	.	.	.	.	0	.	0	.	0	.	0.988	0.694	1	1	0.74	0	0	11298.18	106	1	7.4676	6	42	62	31	7	65	17	9	8	0.741935484	0	0	0	1	1	1	1	1	1	0	0	0	0.01	0
jgi|Venin1|16795|atg2775.t1	1.9878893	7.0435495	5.7295495	.	.	.	.	.	0	.	0	.	0	.	0.604	0.615	1	1	0.57	0	0	11628.23	109	-6	4.2969	4	39	65	29	7	62	21	8	13	0.875	0	0	0	1	1	1	1	1	1	0	0	0.05	0.06	0
jgi|Venin1|22402|atg9389.t1	1.9841254	10.242	6	.	.	.	.	.	0	.	0	.	0	.	0.999	0.708	1	1	0.86	0	0	7299.56	72	2	7.5616	6	35	46	21	7	49	9	6	3	0.52173913	0	0	0	1	1	1	1	1	1	0	0	1.41	1.41	0
jgi|Venin1|19291|atg4892.t1	1.979196	11.3279995	5.9999995	.	.	.	.	.	0	.	0	.	0	.	0.999	0.889	1	1	0.44	0	0	8227.71	78	4	8.2511	6	28	45	25	7	55	13	9	4	0.5	0	0	0	1	1	1	1	1	1	0	0	0.39	0.39	0
jgi|Venin1|13874|atg11525.t1	1.9778057	10.44	6	.	.	.	.	.	0	.	0	.	0	.	1	0.74	1	1	0.83	0	0	8562.7	81	3.5	8.0777	8	42	53	15	9	48	10	7	3	0.608695652	0	0	0	1	1	1	1	1	1	0	0	0.06	0.06	0
jgi|Venin1|26232|atg10832.t1	1.9726684	9.939808	5.877808	.	.	.	.	.	0	.	0	.	0	.	0.984	0.693	1	1	0.12	0	0	17410.98	159	-3	5.0267	6	50	84	44	7	81	44	21	23	0.885714286	0	0	0	1	1	1	1	1	1	0	0	0.79	0.79	0
jgi|Venin1|14702|atg2249.t1	1.9692252	11.2074	5.9994	.	.	.	.	.	0	.	0	.	0	.	0.97	0.898	1	1	0.67	0	0	10832.52	97	3.5	8.2254	6	33	51	26	17	63	16	10	6	1.318181818	0	0	0	1	1	1	1	1	1	0	0	15.65	15.68	0
jgi|Venin1|24393|atg11433.t1	1.9682522	8.794185	5.536185	.	.	.	.	.	0	.	0	.	0	.	0.863	0.68	1	1	0.21	0	0	23834.99	221	-2	5.9198	1	79	118	66	30	134	45	23	22	0.838709677	0	1	1	1	1	1	1	1	1	0	0	5.54	7.93	0
jgi|Venin1|24353|atg11393.t1	1.9682522	9.5049745	5.6589745	.	.	.	.	.	0	.	0	.	0	.	0.998	0.643	1	1	0.5	0	0	22069.87	214	4	10.0994	0	80	117	93	6	127	38	21	17	0.931034483	0	0	0	1	1	1	1	1	1	0	0	9.28	9.3	0
jgi|Venin1|14932|atg1112.t1	1.9629037	9.7347655	5.9607655	.	.	.	.	.	0	.	0	.	0	.	0.893	0.736	1	1	0.33	0	0	18990.02	175	1.5	7.5181	6	58	100	49	14	103	34	18	16	0.925	0	0	0	1	1	1	1	1	1	0	0	1.32	1.33	0
jgi|Venin1|16360|atg2944.t1	1.9624538	10.17	6	.	.	.	.	.	0	.	0	.	0	.	1	0.695	1	1	0.82	0	0	8566.7	83	2	7.4796	8	42	54	21	7	47	11	7	4	0.75	0	0	0	1	1	1	1	1	1	0	0	0.02	0.02	0
jgi|Venin1|24132|atg10536.t1	1.9610367	9.5832785	5.4072785	.	.	.	.	.	0	.	0	.	0	.	0.999	0.697	1	1	0.62	0	0	10179.03	98	1	7.4238	7	42	55	36	9	70	13	7	6	0.642857143	0	0	0	1	1	1	1	0	1	0	0	14.14	14.87	0
jgi|Venin1|25940|atg11111.t1	1.9583046	11.075993	5.999993	.	.	.	.	.	0	.	0	.	0	.	1	0.846	1	1	0.84	0	0	10050.42	94	2.5	7.403	12	42	61	25	7	52	16	10	6	0.904761905	0	0	0	1	1	1	1	1	1	0	0	0.77	0.77	0
jgi|Venin1|16910|atg2984.t1	1.9583046	11.075993	5.999993	.	.	.	.	.	0	.	0	.	0	.	1	0.846	1	1	0.84	0	0	10050.42	94	2.5	7.403	12	42	61	25	7	52	16	10	6	0.904761905	0	0	0	1	1	1	1	1	1	0	0	0.77	0.77	0
jgi|Venin1|19112|atg5116.t1	1.9581615	10.679699	5.999699	.	.	.	.	.	0	.	0	.	0	.	0.987	0.793	1	1	0.75	0	0	11348.1	106	3.5	7.6474	6	39	59	27	15	68	20	13	7	0.666666667	0	0	0	1	1	1	1	1	1	0	0	0.11	0.11	0
jgi|Venin1|25868|atg11039.t1	1.9533851	11.31	6	.	.	.	.	.	0	.	0	.	0	.	1	0.885	1	1	0.77	0	0	9610.89	89	0.5	6.8159	8	38	52	23	8	49	15	8	7	0.833333333	0	0	0	1	1	1	1	1	1	0	0	0.09	0.09	0
jgi|Venin1|23063|atg8465.t1	1.9488611	9.9694495	5.9794495	.	.	.	.	.	0	.	0	.	0	.	0.974	0.691	1	1	0.25	0	0	18495.42	163	13.5	9.6069	8	54	81	41	19	80	45	31	14	1.36	1	1	0	1	1	1	1	1	1	0	0	0.01	0.01	0
jgi|Venin1|19022|atg4526.t1	1.9467664	8.9545995	5.5465995	.	.	.	.	.	0	.	0	.	0	.	0.905	0.663	1	1	0.14	0	0	22715.02	198	1	6.7392	5	54	93	63	21	95	48	26	22	2.045454545	0	0	0	1	1	1	1	1	1	0	0	5.61	5.62	0
jgi|Venin1|18105|atg4048.t1	1.9414322	10.367313	5.999313	.	.	.	.	.	0	.	0	.	0	.	0.969	0.759	1	1	0.67	0	0	10103.79	95	2	7.9173	6	38	56	31	11	63	12	7	5	0.958333333	0	0	0	1	1	1	1	1	1	0	0	3.67	5.02	0
jgi|Venin1|20062|atg7337.t1	1.9356368	10.9499995	5.9999995	.	.	.	.	.	0	.	0	.	0	.	0.967	0.858	1	1	0.61	0	0	10510.01	98	3.5	7.9561	6	40	58	27	12	58	15	10	5	0.84	0	0	0	1	1	1	1	1	1	0	0	0.29	0.3	0
jgi|Venin1|13660|atg12300.t1	1.9356368	10.85595	5.74995	.	.	.	.	.	0	.	0	.	0	.	0.994	0.857	1	1	0.7	0	0	10824.38	98	3.5	8.1442	7	41	56	21	14	57	14	9	5	1.041666667	0	0	0	1	1	1	1	0	1	0	0	0.34	0.34	0
jgi|Venin1|19293|atg4894.t1	1.931574	11.2439	5.9999	.	.	.	.	.	0	.	0	.	0	.	1	0.874	1	1	0.7	0	0	7701.17	75	7	9.3129	6	36	43	26	4	50	13	10	3	0.64	0	0	0	1	1	1	1	1	1	0	0	0.81	0.82	0
jgi|Venin1|17235|atg3760.t1	1.9294279	8.7650445	5.9990445	.	.	.	.	.	0	.	0	.	0	.	0.718	0.743	1	1	0.75	0	0	14687.57	133	5	8.2343	6	56	76	20	19	64	35	21	14	1.384615385	0	0	0	1	1	1	1	1	1	0	0	0.32	0.32	0
jgi|Venin1|21396|atg8372.t1	1.928372	15.000783	5.866783	.	.	.	.	.	1	ZtNIP2	1	PF02221	0	.	0.991	0.698	1	1	0.35	0	0	16879.36	157	-4	4.9815	4	51	83	52	10	82	40	19	21	1.419354839	0	0	0	1	1	1	1	1	1	0	0	0.07	0.07	0
jgi|Venin1|13593|atg10756.t1	1.92768	9.7772495	5.9852495	.	.	.	.	.	0	.	0	.	0	.	0.842	0.79	1	1	0.48	0	0	24198.33	214	-3.5	5.0038	9	62	112	53	30	121	42	20	22	1.285714286	0	0	0	1	1	1	1	1	1	0	0	1.21	1.21	0
jgi|Venin1|22253|atg7753.t1	1.9222232	14.0165065	5.8065065	.	.	.	unaffected_pathogenicity,increased_virulence_(hypervirulence),loss_of_pathogenicity	PHI:69,PHI:2383,PHI:407,PHI:2849	0	.	1	PF01083	0	CE5	0.802	0.733	1	1	0.68	0	0	25078.85	240	8.5	8.7056	9	97	145	73	23	152	42	26	16	0.763888889	0	0	0	1	1	1	1	1	1	0	0	3.59	4.42	0
jgi|Venin1|19757|atg5026.t1	1.9195609	14.4072475	5.9992475	.	.	.	effector_(plant_avirulence_determinant)	PHI:7988,PHI:2331	1	VdAve1	0	.	0	.	0.883	0.685	1	1	0.78	0	0	13330.34	126	5	8.8755	5	54	74	39	15	83	19	12	7	0.868421053	0	1	0	1	1	1	1	1	1	0	0	5.32	5.42	0
jgi|Venin1|23569|atg11208.t1	1.9194882	10.6074495	5.9994495	.	.	.	.	.	0	.	0	.	0	.	0.98	0.788	1	1	0.66	0	0	10669.37	97	4	8.239	6	32	55	27	13	62	15	10	5	1.045454545	0	0	0	1	1	1	1	1	1	0	0	5.64	6.3	0
jgi|Venin1|25825|atg10323.t1	1.9192331	6.78659	5.69459	.	.	.	.	.	0	.	0	.	0	.	0.45	0.732	1	1	0.37	0	0	17553.03	158	10.5	10.0208	5	58	83	35	21	85	31	21	10	1.111111111	1	0	0	1	1	1	1	0	1	0	0	0.01	0.07	0
jgi|Venin1|17334|atg4243.t1	1.9173067	8.060639	5.648639	.	.	.	.	.	0	.	0	.	0	.	0.795	0.607	1	1	0.21	0	0	22915.09	209	-5.5	4.9939	8	67	115	65	25	122	44	21	23	0.869565217	0	0	0	1	1	1	1	1	1	0	0	11.47	11.47	0
jgi|Venin1|15442|atg1419.t1	1.9127781	3.7780975	5.9980975	.	.	.	unaffected_pathogenicity	PHI:566	0	.	0	.	0	GH7	0	0.63	1	1	0.92	0	0	48900.91	453	10.5	8.1079	18	173	271	103	50	240	93	54	39	1.136363636	0	0	0	1	1	1	1	1	1	0	0	0.13	0.14	0
jgi|Venin1|24055|atg10459.t1	1.9127046	11.2379975	5.9999975	.	.	.	.	.	0	.	0	.	0	.	1	0.873	1	1	0.72	0	0	10257.92	98	6	8.1084	8	43	54	32	12	60	17	13	4	0.88	0	0	0	1	1	1	1	1	1	0	0	0.8	0.8	0
jgi|Venin1|18275|atg8680.t1	1.9051579	7.542	6	.	.	.	.	.	0	.	0	.	0	.	0.686	0.571	1	1	0.95	0	0	9026.58	87	3	7.9482	6	37	56	24	4	49	14	9	5	0.80952381	0	0	0	1	1	1	1	1	1	0	0	2.85	2.85	0
jgi|Venin1|15995|atg1990.t1	1.8986667	11.4	6	.	.	.	.	.	0	.	0	.	0	.	1	0.9	1	1	0.26	0	0	15396.42	134	-1	6.0691	10	41	68	26	22	74	37	19	18	1.36	0	0	0	1	1	1	1	1	1	0	0	0.05	0.06	0
jgi|Venin1|22175|atg7648.t1	1.8908966	10.086	6	.	.	.	.	.	0	.	0	.	0	.	1	0.681	1	1	0.91	0	0	9237.81	86	2.5	7.8121	8	36	53	29	7	53	9	6	3	1.05	0	0	0	1	1	1	1	1	1	0	0	3.51	3.51	0
jgi|Venin1|16456|atg1025.t1	1.8832649	11.35785	5.99985	.	.	.	.	.	0	.	0	.	0	.	1	0.893	1	1	0.28	0	0	7713.02	69	2	7.2197	6	21	32	19	9	43	20	12	8	0.789473684	0	0	0	1	1	1	1	1	1	0	0	0.1	0.1	0
jgi|Venin1|17517|atg3549.t1	1.8801692	6.582849	5.472849	.	.	.	.	.	0	.	0	.	0	.	0.547	0.638	1	1	0.41	0	0	31823.2	292	-0.5	6.4276	10	95	159	81	39	174	68	37	31	0.890410959	0	0	0	1	1	1	1	0	1	0	0	0.05	0.14	0
jgi|Venin1|20577|atg6847.t1	1.8797189	10.7039	5.9879	.	.	.	.	.	0	.	0	.	0	.	0.989	0.797	1	1	0.72	0	0	29411.2	272	5	7.4357	17	112	157	69	31	146	57	33	24	1.118644068	0	0	1	1	1	1	1	1	1	0	0	14.15	14.73	0
jgi|Venin1|24287|atg11327.t1	1.8746526	4.463011	5.867011	.	.	.	.	.	0	.	0	.	0	.	0.169	0.597	1	1	0.03	0	0	32165.21	290	4	7.3268	10	95	157	72	32	145	68	38	30	1.096153846	0	0	0	1	1	1	1	1	1	0	0	7.02	7.02	0
jgi|Venin1|24750|atg10065.t1	1.8714639	5.5506935	4.6326935	.	.	.	.	.	0	.	0	.	0	.	0.5	0.653	1	1	0.23	0	0	29086.43	265	10	9.7906	1	72	141	88	30	149	71	42	29	1.104477612	1	0	0	1	1	1	1	0	1	0	1	22.63	22.64	1
jgi|Venin1|18188|atg8593.t1	1.868541	10.3407415	5.8707415	.	.	.	.	.	0	.	0	.	0	.	0.993	0.752	1	1	0.39	0	0	13955.16	130	5	9.1533	3	42	70	42	10	76	32	19	13	0.75	0	0	0	1	1	1	1	1	1	0	0	0	0	0
jgi|Venin1|18703|atg4466.t1	1.8679616	4.100752	5.948752	.	.	.	.	.	0	.	0	.	0	.	0.22	0.472	1	1	0.9	0	0	16436.51	156	2.5	8.1006	4	66	98	43	16	87	23	13	10	0.974358974	0	1	0	1	1	1	1	1	1	0	0	0.73	1.09	0
jgi|Venin1|16891|atg6448.t1	1.8667243	3.402997	5.994997	.	.	.	.	.	0	.	0	.	0	.	0.046	0.522	1	1	0.9	0	0	19269.42	181	-5	4.4274	9	82	119	48	22	101	26	11	15	0.860465116	0	0	0	1	1	1	1	1	1	0	0	11.99	11.99	0
jgi|Venin1|19901|atg7174.t1	1.8650687	9.20385	5.99985	.	.	.	.	.	0	.	0	.	0	.	0.927	0.607	1	1	0.79	0	0	11319.94	110	-1	4.744	10	53	76	28	6	63	13	6	7	0.653846154	0	0	0	1	1	1	1	1	1	0	0	1.6	1.61	0
jgi|Venin1|14209|atg1665.t1	1.8634593	6.4361985	5.9801985	.	.	.	.	.	0	.	0	.	0	.	0.449	0.627	1	1	0.73	0	0	29842.69	276	6.5	7.4512	10	102	168	77	35	151	63	38	25	0.875	1	0	0	1	1	1	1	1	1	0	0	0.85	0.93	0
jgi|Venin1|25670|atg11591.t1	1.8473787	3.022937	5.968937	.	.	.	.	.	0	.	0	.	0	CE12	0.106	0.403	1	1	0.75	0	0	28479.49	272	8	9.1391	4	113	168	92	25	156	55	33	22	0.717948718	0	1	0	1	1	1	1	1	1	0	0	6.41	9.22	0
jgi|Venin1|13741|atg12381.t1	1.8437878	0.869147	-4.368853	.	.	.	.	.	0	.	0	.	0	.	0.998	0.875	0	1	0.57	0	1	17113.81	156	3	8.0703	8	60	82	52	14	87	31	17	14	1.25	1	0	0	1	1	1	1	1	1	1	2	22.34	44.47	0.826086957
jgi|Venin1|21039|atg1882.t1	1.8398137	9.288048	5.952048	.	.	.	.	.	0	.	0	.	0	.	0.829	0.727	1	1	0.46	0	0	18167.79	168	-1	6.0488	6	56	99	51	23	108	23	12	11	0.957446809	0	0	0	1	1	1	1	1	1	0	1	17.55	17.56	0.833333333
jgi|Venin1|17381|atg4290.t1	1.8371574	4.383883	5.939883	.	.	.	reduced_virulence	PHI:5188	0	.	0	.	0	.	0.032	0.542	1	1	0.8	0	0	44835.83	435	2	7.0459	3	173	274	93	39	246	85	45	40	0.62585034	1	1	0	1	1	1	1	1	1	0	0	1.76	1.77	0
jgi|Venin1|18852|atg4567.t1	1.8355371	14.6033565	5.8893565	.	.	.	unaffected_pathogenicity,increased_virulence_(hypervirulence),loss_of_pathogenicity	PHI:69,PHI:2383,PHI:407,PHI:2849	0	.	1	PF01083	0	CE5	0.916	0.703	1	1	0.6	0	0	27332.2	261	10.5	8.7522	10	107	157	75	25	158	55	34	21	0.734177215	0	0	0	1	1	1	1	1	1	0	0	3.64	3.68	0
jgi|Venin1|15786|atg1775.t1	1.8246188	3.937147	5.977147	.	.	.	.	.	0	.	0	.	0	.	0.154	0.506	1	1	0.8	0	0	17949.65	169	3	7.8116	8	70	105	50	22	111	18	11	7	0.745098039	0	1	0	1	1	1	1	1	1	0	0	1.18	1.26	0
jgi|Venin1|15077|atg29.t1	1.8227427	8.434676	5.996676	.	.	.	reduced_virulence,increased_virulence_(hypervirulence)	PHI:5550,PHI:179,PHI:4845,PHI:180,PHI:4620	0	.	1	PF03211	0	PL3_4,PL3_5,PL3_3,PL3_2,PL3,PL3_1	0.161	0.412	1	1	0.96	0	0	28427.04	283	4	7.9667	10	133	195	87	18	162	43	24	19	0.860759494	0	1	0	1	1	1	1	1	1	0	0	0.16	0.2	0
jgi|Venin1|20528|atg6798.t1	1.8194432	10.493657	5.999657	.	.	.	.	.	0	.	0	.	0	.	0.998	0.751	1	1	0.22	0	0	11594.28	106	5.5	8.8608	4	37	58	28	9	51	33	20	13	1.208333333	1	0	0	1	1	1	1	1	1	0	0	3.1	3.11	0
jgi|Venin1|22272|atg7516.t1	1.8147354	9.3840955	5.8680955	.	.	.	.	.	0	.	0	.	0	.	0.991	0.595	1	1	0.07	0	0	11922.6	112	0.5	6.7026	3	42	65	41	8	63	28	15	13	0.612903226	0	0	0	1	1	1	1	1	1	0	0	0.05	0.05	0
jgi|Venin1|16808|atg2788.t1	1.8147354	8.6617495	5.9257495	.	.	.	.	.	0	.	0	.	0	.	0.866	0.59	1	1	0.42	0	0	27226	253	5.5	7.4092	10	97	146	74	29	140	59	35	24	0.842105263	0	0	0	1	1	1	1	1	1	0	0	0.07	1.32	0
jgi|Venin1|19077|atg5101.t1	1.8140149	11.358	6	.	.	.	.	.	0	.	0	.	0	.	1	0.893	1	1	0.66	0	0	8816.97	79	2.5	7.5948	6	25	45	20	9	39	20	12	8	1.785714286	0	0	0	1	1	1	1	1	1	0	0	2.73	2.73	0
jgi|Venin1|25228|atg13281.t1	1.8047624	3.0633645	5.9253645	.	.	.	.	.	0	.	0	.	0	.	0.001	0.522	1	1	0.79	0	0	37698.91	361	6.5	8.2263	6	144	219	96	33	206	74	42	32	0.84375	0	0	0	1	1	1	1	1	1	0	0	5.16	5.16	0
jgi|Venin1|16618|atg3338.t1	1.7999947	11.3440115	5.9980115	.	.	.	.	.	0	.	0	.	0	.	0.997	0.894	1	1	0.48	0	0	10549.4	96	4	8.4892	6	35	49	30	12	61	16	10	6	1.333333333	1	0	0	1	1	1	1	1	1	0	0	2.99	3	0
jgi|Venin1|14472|atg828.t1	1.7848696	13.9327965	5.9027965	.	.	.	unaffected_pathogenicity	PHI:7649	0	.	1	PF00188	0	.	0.692	0.813	1	1	0.63	0	0	20337.82	183	9	9.67	4	70	104	41	27	96	37	24	13	1.071428571	0	0	0	1	1	1	1	1	1	0	0	16.45	16.45	0
jgi|Venin1|24357|atg11397.t1	1.75799	10.781945	5.495945	.	.	.	.	.	0	.	0	.	0	.	0.997	0.884	1	1	0.72	0	0	10513.21	94	5.5	8.5119	6	35	52	19	16	57	19	13	6	1	0	0	0	1	1	0	1	1	1	0	0	14.66	14.66	0
jgi|Venin1|20454|atg6723.t1	1.739315	9.1964695	5.9984695	.	.	.	.	.	0	.	0	.	0	.	0.882	0.651	1	1	0.33	0	0	10147.51	91	9.5	10.347	2	31	46	25	13	49	20	16	4	0.75	0	0	0	1	1	1	1	1	1	0	0	0.08	0.08	0
jgi|Venin1|23091|atg8493.t1	1.7334361	10.866	6	.	.	.	.	.	0	.	0	.	0	.	1	0.811	1	1	0.71	0	0	8958.57	86	4.5	8.0923	8	37	50	27	8	58	10	8	2	0.730769231	0	0	0	1	1	1	1	1	1	0	0	13.49	13.49	0
jgi|Venin1|14057|atg782.t1	1.7331165	7.9317	5.9997	.	.	.	.	.	0	.	0	.	0	.	0.506	0.816	1	1	0.85	0	0	11393.12	103	2.5	7.9322	6	40	59	27	11	58	17	10	7	1.095238095	0	0	0	1	1	1	1	1	1	0	1	22.2	22.2	0.608695652
jgi|Venin1|14046|atg12767.t1	1.7274355	7.920124	5.970124	.	.	.	.	.	0	.	0	.	0	.	0.998	0.327	1	1	0.82	0	0	17726.99	181	1	7.188	0	86	135	43	19	119	32	17	15	0.488636364	0	0	0	1	1	1	1	1	1	0	0	0.49	0.49	0
jgi|Venin1|19491|atg5264.t1	1.727331	11.0638875	5.9998875	.	.	.	.	.	0	.	0	.	0	.	0.998	0.846	1	1	0.6	0	0	10883.65	100	3.5	8.2283	6	38	51	28	12	62	18	11	7	1	1	0	0	1	1	1	1	1	1	0	0	4.92	4.92	0
jgi|Venin1|14468|atg907.t1	1.7165223	7.1828815	5.9988815	.	.	.	reduced_virulence,unaffected_pathogenicity	PHI:2210,PHI:573,PHI:572,PHI:2214,PHI:2213,PHI:570,PHI:567,PHI:2211,PHI:546,PHI:571	1	FgXYLA	1	PF00457	1	CBM60,GH11	0.016	0.348	1	1	0.82	0	0	23521.87	224	9.5	9.8125	1	104	147	54	32	123	29	20	9	0.93220339	0	0	0	1	1	1	1	1	1	0	0	0.02	0.03	0
jgi|Venin1|20670|atg6502.t1	1.7155163	10.638	6	.	.	.	.	.	0	.	0	.	0	.	1	0.773	1	1	0.74	0	0	8446.89	84	4.5	8.0927	8	41	52	27	8	57	8	7	1	0.68	0	0	0	1	1	1	1	1	1	0	0	0.12	0.18	0
jgi|Venin1|22464|atg9451.t1	1.7111474	9.7085325	4.4085325	.	.	.	reduced_virulence,unaffected_pathogenicity	PHI:249,PHI:7633,PHI:7735,PHI:7181,PHI:213,PHI:6206,PHI:6199,PHI:7143,PHI:7734,PHI:277,PHI:2477	0	.	1	PF00160	0	.	0.42	0.63	1	1	0.49	0	0	30704.12	284	1.5	6.9834	1	97	148	75	31	157	68	36	32	1.102941176	0	0	0	1	1	1	1	0	1	0	1	20.31	26.92	1
jgi|Venin1|19200|atg5204.t1	1.7092826	7.8527335	5.9927335	.	.	.	.	.	0	.	0	.	0	.	0.729	0.581	1	1	0.32	0	0	23899.35	217	4	8.5349	2	64	121	63	20	121	40	23	17	0.918367347	1	0	1	1	1	1	1	1	1	0	0	0.02	0.75	0
jgi|Venin1|22234|atg7734.t1	1.706533	3.1231295	5.9071295	.	.	.	.	.	0	.	0	.	0	.	0.002	0.534	1	1	0.75	0	0	36031.2	336	5	8.106	4	121	200	101	36	200	66	37	29	0.816091954	0	0	1	1	1	1	1	1	1	0	0	0.01	0.62	0
jgi|Venin1|13495|atg11722.t1	1.7023093	3.4832995	5.9972995	.	.	.	.	.	0	.	0	.	0	.	0.131	0.45	1	1	0.87	0	0	15373	145	-4.5	4.6265	8	70	96	30	17	72	29	13	16	0.903225806	0	0	0	1	1	1	1	1	1	0	0	2.99	2.99	0
jgi|Venin1|23056|atg8458.t1	1.6960541	10.1503985	5.9983985	.	.	.	.	.	0	.	0	.	0	.	0.954	0.738	1	1	0.42	0	0	12545.31	111	4	8.3452	5	34	61	29	14	60	19	12	7	1.15	0	0	0	1	1	1	1	1	1	0	0	13.77	13.77	0
jgi|Venin1|24858|atg9344.t1	1.6905711	9.4039875	4.9339875	.	.	.	.	.	0	.	0	.	0	.	0.949	0.796	1	1	0.86	0	0	26629.26	246	5	7.3843	10	89	140	67	29	138	50	30	20	1.01754386	0	0	0	1	1	0	1	0	1	0	0	0.04	0.16	0
jgi|Venin1|17899|atg5524.t1	1.6809402	10.26	6	.	.	.	.	.	0	.	0	.	0	.	0.916	0.794	1	1	0.39	0	0	11405.01	99	3.5	8.2225	6	31	49	24	15	54	20	12	8	2.142857143	0	0	0	1	1	1	1	1	1	0	0	3.28	3.28	0
jgi|Venin1|23578|atg11217.t1	1.6771438	9.2057835	5.3777835	.	.	.	.	.	0	.	0	.	0	.	0.885	0.753	1	1	0.78	0	0	24369.58	230	6.5	7.9545	11	101	137	58	22	122	48	29	19	0.942307692	0	0	0	1	1	1	1	1	1	0	0	1.01	1.19	0
jgi|Venin1|18734|atg392.t1	1.6756184	2.9711395	5.8451395	.	.	.	.	.	0	.	0	.	0	.	0.205	0.316	1	1	0.81	0	0	16145.39	157	-3	4.5408	4	69	100	52	14	98	23	10	13	0.659574468	0	0	0	1	1	1	1	1	1	0	0	8	8.01	0
jgi|Venin1|18875|atg4590.t1	1.6749942	3.6820455	5.6980455	.	.	.	.	.	0	.	0	.	0	.	0.035	0.629	1	1	0.4	0	0	25990.06	246	6.5	10.129	0	81	144	85	14	149	39	24	15	0.486842105	0	0	0	1	1	1	1	1	1	0	0	10.58	10.67	0
jgi|Venin1|23605|atg11244.t1	1.6617316	6.608008	5.558008	.	.	.	.	.	0	.	0	.	0	.	0.478	0.697	1	1	0.19	0	0	26135.04	232	-6	5.4816	8	70	121	58	38	125	68	34	34	1.037735849	0	0	0	1	1	1	1	0	1	0	0	0.06	0.06	0
jgi|Venin1|22166|atg7639.t1	1.660661	1.6267925	5.9347925	.	.	.	.	.	0	.	0	.	0	.	0	0.282	1	1	0.88	0	0	40862.24	381	-0.5	6.3735	5	139	218	111	47	221	53	28	25	1.122222222	0	0	0	1	1	1	1	1	1	0	0	0	0.03	0
jgi|Venin1|18750|atg408.t1	1.660661	1.844488	5.990488	.	.	.	.	.	0	.	0	.	0	.	0.047	0.262	1	1	0.81	0	0	23563.54	225	6	9.2634	2	89	142	66	25	136	26	17	9	0.716216216	0	1	0	1	1	1	1	1	1	0	0	0.66	0.8	0
jgi|Venin1|15953|atg1758.t1	1.6595876	7.8849555	5.9989555	.	.	.	reduced_virulence	PHI:256	0	.	1	PF11327	0	.	0.247	0.234	1	1	0.89	0	0	25102.17	253	7.5	10.1297	2	121	180	85	12	143	38	23	15	0.707317073	0	0	0	1	1	1	1	1	1	0	0	2.58	2.6	0
jgi|Venin1|21010|atg1853.t1	1.6558812	5.588604	5.972604	.	.	.	.	.	0	.	0	.	0	.	0.47	0.466	1	1	0.84	0	0	12094.82	118	5.5	8.5005	6	57	75	37	10	70	15	11	4	0.515151515	0	0	0	1	1	1	1	1	1	0	0	0.12	2.75	0
jgi|Venin1|22231|atg7731.t1	1.6551279	3.1848975	5.9928975	.	.	.	unaffected_pathogenicity	PHI:566	0	.	0	.	0	GH7	0	0.532	1	1	0.8	0	0	48805.01	453	4.5	7.5518	18	169	273	99	49	245	97	52	45	1.174757282	0	0	0	1	1	1	1	1	1	0	0	0.02	0.04	0
jgi|Venin1|15133|atg1321.t1	1.6504897	10.406374	5.996374	.	.	.	.	.	0	.	0	.	0	.	0.982	0.753	1	1	0.43	0	0	21996.13	200	3.5	7.5683	8	64	107	50	17	106	42	24	18	1.023255814	0	0	0	1	1	1	1	1	1	0	0	0.06	0.09	0
jgi|Venin1|26194|atg10794.t1	1.648384	4.3714375	5.1634375	.	.	.	.	.	0	.	0	.	0	.	0.141	0.727	1	1	0.38	0	0	24512.96	220	8	9.8043	1	69	117	57	25	116	40	25	15	1.272727273	0	0	0	1	1	1	1	1	1	0	1	18.79	18.8	0.652173913
jgi|Venin1|17022|atg3918.t1	1.6435431	8.2057495	3.0697495	.	.	.	.	.	0	.	0	.	0	.	0.999	0.857	1	1	0.67	1	0	20741.55	191	-8	4.5826	11	60	113	60	18	105	45	20	25	1.382352941	0	0	0	1	1	1	1	1	1	1	1	15.34	34.7	0
jgi|Venin1|13623|atg12262.t1	1.6430501	8.75434	5.83834	.	.	.	.	.	0	.	0	.	0	.	0.757	0.729	1	1	0.67	0	0	26069.7	243	6	8.1658	10	96	145	68	18	129	52	30	22	0.87037037	0	0	0	1	1	1	1	1	1	0	0	0.06	0.06	0
jgi|Venin1|14798|atg3209.t1	1.6385915	10.428482	5.748482	.	.	.	.	.	0	.	0	.	0	.	0.999	0.781	1	1	0.8	0	0	10623.32	99	4	8.0891	8	40	59	29	7	54	13	9	4	1.294117647	0	0	0	1	1	1	1	0	1	0	0	5.58	5.58	0
jgi|Venin1|18245|atg8650.t1	1.6384478	11.046	6	.	.	.	.	.	0	.	0	.	0	.	1	0.841	1	1	0.79	0	0	8324.65	78	3.5	7.8398	8	37	46	18	7	42	11	8	3	1	0	0	0	1	1	1	1	1	1	0	0	0.05	0.05	0
jgi|Venin1|16911|atg2985.t1	1.6215425	1.844412	5.966412	.	.	.	.	.	0	.	0	.	0	.	0.001	0.312	1	1	0.83	0	0	20780.27	197	-1	4.8284	6	86	130	64	21	116	15	7	8	0.836734694	0	0	0	1	1	1	1	1	1	0	0	0.39	0.41	0
jgi|Venin1|19739|atg5886.t1	1.620166	15.98	6	.	.	.	.	.	0	.	1	PF05730	0	.	0.998	0.832	1	1	0.81	0	0	10954.87	108	5	8.5033	8	51	70	32	7	69	15	10	5	0.823529412	0	0	0	1	1	1	1	1	1	0	0	16.77	16.77	0
jgi|Venin1|20031|atg7306.t1	1.6096101	10.825945	5.749945	.	.	.	.	.	0	.	0	.	0	.	0.985	0.861	1	1	0.66	0	0	11206.79	98	3	7.9419	6	29	51	21	16	55	16	10	6	1.631578947	0	0	0	1	1	1	1	0	1	0	0	4.66	4.66	0
jgi|Venin1|16797|atg2777.t1	1.6039026	7.0575815	5.6695815	.	.	.	loss_of_pathogenicity,reduced_virulence,unaffected_pathogenicity	PHI:88,PHI:247,PHI:115,PHI:2848,PHI:114,PHI:3,PHI:1027,PHI:4916,PHI:7283,PHI:437,PHI:2343,PHI:3721,PHI:2817,PHI:2847,PHI:9525,PHI:103,PHI:2818,PHI:4879,PHI:492	0	.	0	.	0	GH28	0	0.398	1	1	0.96	0	0	40077.98	382	-8	4.5547	9	143	243	113	29	213	59	26	33	1.229885057	0	0	0	1	1	1	1	0	1	0	0	0.91	0.92	0
jgi|Venin1|23034|atg7799.t1	1.6037041	-0.58585	2.70815	.	.	.	.	.	0	.	0	.	0	.	0.002	0.449	1	1	0.94	1	0	35680.58	342	-3.5	4.8332	18	142	235	97	28	205	47	22	25	0.802325581	0	0	0	1	1	1	1	1	1	1	0	11.73	15.42	0
jgi|Venin1|22045|atg7917.t1	1.5902412	10.404	6	.	.	.	.	.	0	.	0	.	0	.	1	0.734	1	1	0.77	0	0	8437.57	80	5	8.4884	6	37	50	13	13	53	10	8	2	0.555555556	0	0	0	1	1	1	1	1	1	0	0	15.88	15.88	0
jgi|Venin1|14469|atg908.t1	1.5901699	10.20555	5.97355	.	.	.	.	.	0	.	1	PF01083	0	CE5	0.522	0.35	1	1	0.79	0	0	22651.59	225	2	7.409	10	112	147	72	20	142	29	16	13	0.653333333	0	0	0	1	1	1	1	1	1	0	0	0.82	0.84	0
jgi|Venin1|22176|atg7649.t1	1.5781996	6.6148485	5.9948485	.	.	.	reduced_virulence,unaffected_pathogenicity,increased_virulence_(hypervirulence)	PHI:9527,PHI:1029,PHI:540,PHI:1028,PHI:9526,PHI:278	0	.	0	.	0	CE8	0	0.27	1	1	0.83	0	0	39911.26	376	12.5	9.424	6	152	226	103	44	215	71	43	28	0.923076923	0	1	0	1	1	1	1	1	1	0	0	0	0.1	0
jgi|Venin1|16946|atg3020.t1	1.5711129	10.229496	5.801496	.	.	.	.	.	0	.	0	.	0	.	0.992	0.746	1	1	0.25	0	0	15583.55	141	-1.5	5.1048	3	49	75	42	12	70	25	12	13	1.5	0	0	0	1	1	1	1	1	1	0	0	0.44	0.44	0
jgi|Venin1|21216|atg8192.t1	1.5700419	10.639674	5.749674	.	.	.	.	.	0	.	0	.	0	.	0.989	0.826	1	1	0.65	0	0	11648.34	103	-1	5.5903	8	38	61	23	13	57	22	11	11	1.111111111	0	0	0	1	1	1	1	1	0	0	0	0.14	0.14	0
jgi|Venin1|22815|atg9664.t1	1.567777	13.9505315	5.4105315	.	.	.	unaffected_pathogenicity,increased_virulence_(hypervirulence),loss_of_pathogenicity	PHI:69,PHI:2383,PHI:407,PHI:2849	0	.	1	PF01083	0	CE5	0.886	0.704	1	1	0.68	0	0	24666.31	242	9	9.4749	6	103	152	71	18	152	46	28	18	0.670588235	0	0	0	1	1	1	1	1	1	0	0	0	0.3	0
jgi|Venin1|15465|atg1486.t1	1.5643301	6.330248	5.422248	.	.	.	reduced_virulence	PHI:4242,PHI:4212,PHI:432	1	FGL1	1	PF01764	0	.	0.004	0.314	1	1	0.83	0	0	31634.53	295	-6	4.7016	8	116	184	98	35	172	48	22	26	0.985714286	0	0	0	1	1	1	1	1	1	0	0	0.7	0.74	0
jgi|Venin1|14825|atg3236.t1	1.5641149	8.3985665	5.1885665	.	.	.	.	.	0	.	0	.	0	.	0.92	0.615	1	1	0.23	0	0	28001.63	254	-1	6.2353	8	81	135	63	21	126	70	36	34	1.185185185	1	0	0	1	1	1	1	1	1	0	1	21.07	21.19	0.826086957
jgi|Venin1|22963|atg9102.t1	1.5597336	8.5896425	5.9976425	.	.	.	.	.	0	.	0	.	0	.	0.852	0.58	1	1	0.67	0	0	19258.18	188	2.5	7.7686	3	76	120	65	16	120	32	18	14	0.682539683	0	0	0	1	1	1	1	1	1	0	0	0.76	0.77	0
jgi|Venin1|23180|atg8939.t1	1.5569236	10.6054205	5.2474205	.	.	.	.	.	0	.	0	.	0	.	1	0.893	1	1	0.67	0	0	9742.31	88	5	8.5919	7	34	48	24	13	57	13	9	4	1.173913043	0	0	0	1	1	0	1	0	1	0	0	13.25	13.25	0
jgi|Venin1|25601|atg12592.t1	1.5486395	14.080641	5.996641	.	.	.	unaffected_pathogenicity	PHI:69	0	.	1	PF01083	0	CE5	0.894	0.62	1	1	0.46	0	0	24890.66	242	10	8.7763	10	108	147	79	21	154	48	30	18	0.55952381	0	0	0	1	1	1	1	1	1	0	0	15.61	19.87	0
jgi|Venin1|20463|atg6732.t1	1.5465409	9.205805	5.059805	.	.	.	.	.	0	.	0	.	0	.	0.854	0.837	1	1	0.22	0	0	25840.33	233	5	8.131	4	72	123	69	24	120	60	34	26	1.295454545	0	0	0	1	1	1	1	0	1	0	0	0	0.01	0
jgi|Venin1|20467|atg6736.t1	1.5465409	9.205805	5.059805	.	.	.	.	.	0	.	0	.	0	.	0.854	0.837	1	1	0.22	0	0	25840.33	233	5	8.131	4	72	123	69	24	120	60	34	26	1.295454545	0	0	0	1	1	1	1	0	1	0	0	0	0.01	0
jgi|Venin1|13866|atg11517.t1	1.5414308	3.9661495	5.7741495	.	.	.	reduced_virulence	PHI:811	0	.	0	.	0	.	0.059	0.473	1	1	0.85	0	0	30825.55	279	-7	4.7208	12	104	162	65	43	159	48	22	26	1.15	0	0	0	1	1	1	1	1	1	0	1	15.89	15.9	0.782608696
jgi|Venin1|18021|atg4156.t1	1.5370988	11.07	6	.	.	.	.	.	0	.	0	.	0	.	1	0.845	1	1	0.8	0	0	9964.67	96	5	8.1719	10	47	60	29	7	58	14	10	4	0.857142857	0	0	0	1	1	1	1	1	1	0	1	19.73	19.74	0.631578947
jgi|Venin1|13531|atg11758.t1	1.5366611	9.0651255	5.7051255	.	.	.	.	.	0	.	0	.	0	.	0.878	0.682	1	1	0.49	0	0	19251.19	177	9	9.3327	6	64	96	52	19	100	31	21	10	1	0	0	1	1	1	1	1	1	1	0	0	0.07	0.07	0
jgi|Venin1|25896|atg11067.t1	1.5314072	7.384637	5.872637	.	.	.	.	.	0	.	0	.	0	.	0.657	0.595	1	1	0.11	0	0	29153.88	256	4	6.986	8	74	124	68	38	132	73	42	31	1.173076923	1	0	0	1	1	1	1	1	1	0	0	0.81	0.81	0
jgi|Venin1|16129|atg2312.t1	1.5282924	3.081255	5.835255	.	.	.	unaffected_pathogenicity	PHI:547	0	.	0	.	0	GH5_25,GH5_40,GH5_8,GH5_2,GH5_5,GH5	0.002	0.539	1	1	0.72	0	0	37664.81	338	5	8.2861	5	107	181	94	48	195	77	42	35	1.282051282	0	0	0	1	1	1	1	1	1	0	0	0.36	0.36	0
jgi|Venin1|25462|atg12452.t1	1.5282924	4.601056	5.897056	.	.	.	.	.	0	.	0	.	0	GH131	0.228	0.556	1	1	0.46	0	0	32340.8	288	4.5	8.24	3	71	157	85	40	161	67	37	30	1.3	0	0	0	1	1	1	1	1	1	0	0	0.11	0.11	0
jgi|Venin1|21370|atg8346.t1	1.5231005	14.429254	4.503254	.	.	.	.	.	1	LmAvrLm6	0	.	0	.	0.981	0.84	1	1	0.71	0	0	20786.46	183	8.5	8.5473	7	63	96	33	35	93	42	27	15	1.78125	.	.	.	1	1	0	0	0	1	0	0	0.07	0.09	0
jgi|Venin1|14926|atg1169.t1	1.5199139	8.2860575	5.9380575	.	.	.	reduced_virulence	PHI:256	0	.	1	PF11327	0	.	0.333	0.225	1	1	0.81	0	0	23930.68	239	-7	4.4287	6	107	167	72	10	141	40	17	23	0.481481481	0	0	0	1	1	1	1	1	1	0	0	2.27	2.31	0
jgi|Venin1|26255|atg10703.t1	1.5199139	5.43	6	.	.	.	.	.	0	.	0	.	0	.	0.674	0.231	1	1	0.8	0	0	20625.48	201	0	6.4753	8	79	142	52	16	128	32	18	14	0.333333333	0	0	0	1	1	1	1	1	1	0	0	1.75	1.8	0
jgi|Venin1|21681|atg6534.t1	1.5142286	10.606035	5.968035	.	.	.	.	.	0	.	0	.	0	.	1	0.773	1	1	0.72	0	0	21343.87	200	5	8.0825	15	72	121	56	10	123	33	19	14	0.655737705	0	0	0	1	1	1	1	1	1	0	0	0.78	0.78	0
jgi|Venin1|19086|atg4517.t1	1.5140522	4.813585	5.947585	.	.	.	.	.	0	.	0	.	0	.	0.248	0.563	1	1	0.4	0	0	31538.25	289	-5	5.5015	12	100	177	69	35	155	62	31	31	0.909090909	0	0	0	1	1	1	1	1	1	0	0	1.57	1.58	0
jgi|Venin1|23914|atg12174.t1	1.5093579	4.547397	2.609397	.	.	.	.	.	0	.	0	.	0	.	0.678	0.645	1	1	0.48	1	0	24555.03	220	8.5	8.2488	9	73	121	54	31	122	45	29	16	0.936170213	0	1	0	1	1	1	1	1	1	1	1	0	22.67	0
jgi|Venin1|18399|atg5905.t1	1.5081167	8.535308	5.767308	.	.	.	unaffected_pathogenicity,increased_virulence_(hypervirulence),loss_of_pathogenicity	PHI:69,PHI:2383,PHI:407,PHI:2849	0	.	1	PF01083	0	CE5	0.075	0.553	1	1	0.88	0	0	32781.24	313	4.5	8.1996	9	126	193	97	27	185	61	33	28	0.787234043	0	0	0	1	1	1	1	1	1	0	0	0.43	0.45	0
jgi|Venin1|25102|atg13152.t1	1.508023	1.7848995	5.9968995	.	.	.	.	.	0	.	0	.	0	.	0.038	0.26	1	1	0.75	0	0	19310.12	182	4	9.8654	0	64	117	61	16	108	19	12	7	0.730769231	0	1	0	1	1	1	1	1	1	0	0	0.2	0.56	0
jgi|Venin1|20478|atg6747.t1	1.5055448	3.382044	5.908044	.	.	.	.	.	0	.	0	.	0	.	0	0.579	1	1	0.5	0	0	40975.75	386	8	8.4375	6	143	218	106	43	232	80	46	34	0.890909091	0	0	0	1	1	1	1	1	1	0	0	0.03	0.29	0
jgi|Venin1|22257|atg7451.t1	1.5018446	3.482084	5.972084	.	.	.	.	.	0	.	0	.	0	.	0.02	0.565	1	1	0.75	0	0	32190.79	300	7	8.9064	6	116	174	90	33	171	56	32	24	0.948051948	0	1	0	1	1	1	1	1	1	0	0	0	0.17	0
jgi|Venin1|16333|atg2917.t1	1.4889455	10.681434	5.749434	.	.	.	.	.	0	.	0	.	0	.	0.995	0.827	1	1	0.44	0	0	11015.82	98	3	8.2231	6	30	49	28	12	62	15	9	6	1.4	0	0	0	1	1	1	1	0	1	0	0	0.18	0.19	0
jgi|Venin1|20347|atg5641.t1	1.4887257	3.1963775	5.6283775	.	.	.	reduced_virulence	PHI:2834	0	.	0	.	0	.	0.024	0.404	1	1	0.58	0	0	34764.64	330	4.5	8.438	2	128	191	100	26	187	75	41	34	0.722891566	0	0	0	1	1	1	1	1	1	0	0	7.61	7.66	0
jgi|Venin1|15328|atg2125.t1	1.4839829	5.25047	2.49647	.	.	.	.	.	0	.	0	.	0	.	0.722	0.737	1	1	0.82	1	0	11075.49	98	3	7.6213	6	39	55	21	18	51	17	11	6	1.733333333	.	.	.	1	1	0	0	0	0	1	0	15.87	15.87	0
jgi|Venin1|15433|atg1336.t1	1.4833841	8.4062065	5.9742065	.	.	.	reduced_virulence,unaffected_pathogenicity,loss_of_pathogenicity	PHI:88,PHI:2332,PHI:247,PHI:115,PHI:181,PHI:2333,PHI:114,PHI:3,PHI:1027,PHI:4916,PHI:7283,PHI:437,PHI:2343,PHI:2817,PHI:2847,PHI:9525,PHI:4880,PHI:103,PHI:2818,PHI:4879	0	.	0	.	0	GH28	0	0.572	1	1	0.88	0	0	43783.95	418	11	8.7219	12	154	257	124	34	242	75	44	31	1.173076923	1	0	0	1	1	1	1	1	1	0	0	0.01	0.01	0
jgi|Venin1|25186|atg13239.t1	1.46894	3.3855175	5.9895175	.	.	.	.	.	0	.	0	.	0	.	0.045	0.521	1	1	0.68	0	0	30947.9	294	5	8.8873	2	121	174	77	37	175	59	33	26	0.75	0	0	0	1	1	1	1	1	1	0	0	0	0.03	0
jgi|Venin1|24006|atg10409.t1	1.4684745	8.59232	5.97632	.	.	.	.	.	0	.	0	.	0	.	0.987	0.449	1	1	0.24	0	0	19622.79	183	10	10.3028	0	48	92	56	6	94	53	32	21	1.019230769	1	0	0	1	1	1	1	1	1	0	0	7.09	7.09	0
jgi|Venin1|21350|atg8326.t1	1.4672916	10.11	6	.	.	.	.	.	0	.	0	.	0	.	1	0.685	1	1	0.76	0	0	9579.31	89	1.5	7.4377	8	36	54	30	6	54	12	7	5	1	0	0	0	1	1	1	1	1	1	0	0	5.16	5.25	0
jgi|Venin1|24092|atg10496.t1	1.4660178	7.79864	5.97264	.	.	.	reduced_virulence,unaffected_pathogenicity,increased_virulence_(hypervirulence)	PHI:9527,PHI:1029,PHI:540,PHI:6840,PHI:1028,PHI:9526,PHI:278	0	.	0	.	0	CE8	0.001	0.47	1	1	0.85	0	0	34702.07	326	9	9.4087	4	131	199	95	38	184	48	29	19	1.06097561	0	0	0	1	1	1	1	1	1	0	0	14.01	15.49	0
jgi|Venin1|19593|atg6216.t1	1.465678	-0.637443	3.688557	.	.	.	.	.	0	.	0	.	0	.	0	0.279	1	1	0.83	1	0	48093.91	450	-0.5	6.3414	6	169	268	130	53	259	66	34	32	0.983333333	0	0	0	1	1	1	1	0	1	1	0	3.65	22.31	0
jgi|Venin1|19056|atg5079.t1	1.4612157	3.280448	5.842448	.	.	.	.	.	0	.	0	.	0	.	0.181	0.392	1	1	0.79	0	0	18777.13	178	-0.5	6.2101	2	71	111	54	21	103	27	14	13	0.744680851	0	1	0	1	1	1	1	1	1	0	0	0.14	0.14	0
jgi|Venin1|16334|atg2918.t1	1.4591454	15.872	6	.	.	.	.	.	0	.	1	PF05730	0	.	1	0.812	1	1	0.77	0	0	10551.48	104	5	8.2711	11	52	66	42	5	70	21	13	8	0.578947368	0	0	0	1	1	1	1	1	1	0	0	0.11	0.11	0
jgi|Venin1|13781|atg12422.t1	1.4558814	9.3177365	5.9997365	.	.	.	.	.	0	.	0	.	0	.	0.995	0.558	1	1	0.75	0	0	24569.36	229	7.5	9.8014	0	85	138	39	24	110	44	26	18	0.819444444	0	0	0	1	1	1	1	1	1	0	0	0.05	0.05	0
jgi|Venin1|25479|atg12469.t1	1.449762	4.9434995	5.9934995	.	.	.	.	.	0	.	0	.	0	.	0.39	0.435	1	1	0.81	0	0	13671.78	131	1	7.4213	7	61	82	42	10	76	19	10	9	0.9	0	0	0	1	1	1	1	1	1	0	1	19.95	20.01	0.652173913
jgi|Venin1|19513|atg5286.t1	1.4467558	3.9616655	5.9956655	.	.	.	.	.	0	.	0	.	0	AA16,AA15	0.254	0.407	1	1	0.8	0	0	20961.99	202	1	7.0383	6	84	134	66	16	125	30	16	14	0.606060606	0	0	0	1	1	1	1	1	1	0	1	14.19	14.29	0.608695652
jgi|Venin1|24579|atg9293.t1	1.4466202	8.882233	5.786233	.	.	.	.	.	0	.	0	.	0	.	0.986	0.53	1	1	0.57	0	0	14208.45	138	-4	4.3981	4	48	88	54	8	90	17	7	10	0.771428571	0	0	0	1	1	1	1	1	1	0	0	4.07	4.39	0
jgi|Venin1|21171|atg6482.t1	1.4389942	8.9889655	5.4429655	.	.	.	.	.	0	.	0	.	0	.	0.998	0.593	1	1	0.57	0	0	8546.11	78	9.5	12.0336	4	30	42	23	6	49	18	14	4	0.523809524	0	0	0	1	1	1	1	1	1	0	0	0.83	0.83	0
jgi|Venin1|22334|atg8759.t1	1.432956	11.060292	5.948292	.	.	.	.	.	0	.	0	.	0	.	1	0.852	1	1	0.48	0	0	16326.48	156	-5.5	4.4808	12	63	99	35	12	98	33	14	19	0.511111111	0	0	0	1	1	1	1	1	1	0	0	0.85	0.85	0
jgi|Venin1|21972|atg10659.t1	1.4311543	3.5206315	5.9866315	.	.	.	.	.	0	.	0	.	0	.	0.051	0.538	1	1	0.42	0	0	21727.75	203	5.5	10.0945	0	81	117	64	19	110	33	20	13	0.854166667	0	1	1	1	1	1	1	1	1	0	0	14.59	14.7	0
jgi|Venin1|19465|atg4929.t1	1.4274507	7.400995	5.858995	.	.	.	.	.	0	.	0	.	0	.	0.999	0.258	1	1	0.83	0	0	34185.16	362	21.5	10.6905	0	187	282	46	8	177	71	47	24	0.594594595	1	0	0	1	1	1	1	1	1	0	0	1.88	1.88	0
jgi|Venin1|16474|atg1043.t1	1.4274155	9.353999	5.999999	.	.	.	.	.	0	.	0	.	0	.	0.999	0.56	1	1	0.82	0	0	8494.82	83	3.5	8.079	8	44	55	20	6	51	10	7	3	0.48	0	0	0	1	1	1	1	1	1	0	0	0.66	0.66	0
jgi|Venin1|17292|atg4200.t1	1.4040396	8.20246	5.86846	.	.	.	.	.	0	.	0	.	0	.	0.681	0.708	1	1	0.6	0	0	19827.53	176	1.5	7.1833	4	58	96	42	31	102	33	18	15	1.230769231	0	0	0	1	1	1	1	1	1	0	0	0.06	0.07	0
jgi|Venin1|14224|atg1680.t1	1.3987138	8.6714755	5.9894755	.	.	.	.	.	0	.	0	.	0	.	0.968	0.479	1	1	0.12	0	0	20265.81	189	3	7.5255	0	56	115	45	16	103	42	24	18	0.573770492	0	0	0	1	1	1	1	1	1	0	0	7.46	7.46	0
jgi|Venin1|25056|atg13106.t1	1.3964951	2.487084	5.999084	.	.	.	reduced_virulence,unaffected_pathogenicity	PHI:2117,PHI:6569,PHI:4615	0	.	0	.	0	.	0	0.248	1	1	0.87	0	0	50048.05	472	2	6.8942	6	162	304	137	40	261	94	50	44	0.872	0	0	0	1	1	1	1	1	1	0	0	0.02	0.06	0
jgi|Venin1|14435|atg874.t1	1.3955927	1.4578895	5.9998895	.	.	.	.	.	0	.	0	.	0	.	0.002	0.241	1	1	0.87	0	0	12666.42	121	4.5	8.9374	4	56	79	31	13	68	17	11	6	0.838709677	0	0	0	1	1	1	1	1	1	0	0	0.67	0.67	0
jgi|Venin1|14935|atg1115.t1	1.3945655	5.891398	5.879398	.	.	.	.	.	0	.	0	.	0	.	0.38	0.622	1	1	0.62	0	0	30867.97	282	5.5	7.5881	10	102	157	69	35	152	62	36	26	1.133333333	0	0	0	1	1	1	1	1	1	0	0	14.46	14.53	0
jgi|Venin1|17799|atg5422.t1	1.3924881	3.0683215	5.5703215	.	.	.	.	.	0	.	0	.	0	.	0.06	0.523	1	1	0.67	0	0	30281.23	289	11	10.3022	0	107	174	87	25	176	55	33	22	0.925925926	1	0	0	1	1	1	1	1	1	0	0	3.44	3.95	0
jgi|Venin1|21102|atg1945.t1	1.3910453	9.0379	5.7499	.	.	.	.	.	0	.	0	.	0	.	0.779	0.769	1	1	0.58	0	0	11217.86	98	2	7.5559	6	30	46	22	19	63	13	8	5	1.272727273	0	0	0	1	1	1	1	0	1	0	0	1	1	0
jgi|Venin1|21101|atg1944.t1	1.3910453	9.0379	5.7499	.	.	.	.	.	0	.	0	.	0	.	0.779	0.769	1	1	0.58	0	0	11217.86	98	2	7.5559	6	30	46	22	19	63	13	8	5	1.272727273	0	0	0	1	1	1	1	0	1	0	0	1	1	0
jgi|Venin1|15961|atg2494.t1	1.3894079	9.6597445	5.9737445	.	.	.	.	.	0	.	1	PF16541	0	.	0.281	0.5	1	1	0.73	0	0	17528.54	164	-6.5	4.1569	5	66	106	48	19	91	24	9	15	1.131578947	0	0	0	1	1	1	1	1	1	0	0	2.2	2.25	0
jgi|Venin1|19107|atg4507.t1	1.3859652	13.88	6	.	.	.	.	.	0	.	1	PF05730	0	.	0.987	0.493	1	1	0.83	0	0	9659.35	97	3	8.0756	8	51	66	33	5	64	11	7	4	0.617647059	0	0	0	1	1	1	1	1	1	0	0	2.31	2.31	0
jgi|Venin1|23474|atg8071.t1	1.3817885	7.3758045	5.5878045	.	.	.	.	.	0	.	0	.	0	.	0.856	0.442	1	1	0.17	0	0	30596.28	274	8.5	8.3804	0	73	136	75	47	141	110	63	47	1.126984127	0	0	0	1	1	1	1	1	1	0	0	9.42	9.42	0
jgi|Venin1|18010|atg4145.t1	1.3683581	10.842	6	.	.	.	.	.	0	.	0	.	0	.	1	0.807	1	1	0.7	0	0	7259.32	70	-1	5.5012	8	33	46	23	8	47	12	6	6	0.476190476	0	0	0	1	1	1	1	1	1	0	0	6.94	6.94	0
jgi|Venin1|20644|atg6122.t1	1.3679264	9.8644245	5.1304245	.	.	.	.	.	0	.	0	.	0	.	0.953	0.836	1	1	0.47	0	0	25225.6	239	7	8.0176	6	90	138	70	22	137	54	33	21	0.557142857	.	.	.	1	1	1	0	1	1	0	0	0.1	0.51	0
jgi|Venin1|19326|atg4545.t1	1.3522496	2.532	6	.	.	.	.	.	0	.	0	.	0	.	0.024	0.398	1	1	0.82	0	0	9587.98	91	5	8.8781	4	38	55	21	12	54	8	7	1	1.086956522	0	0	0	1	1	1	1	1	1	0	0	0.08	0.15	0
jgi|Venin1|16302|atg140.t1	1.34358	7.472377	5.468377	.	.	.	.	.	0	.	0	.	0	.	0.547	0.787	1	1	0.73	0	0	26135.37	246	7	8.1704	7	95	152	72	26	137	49	30	19	0.754098361	.	.	.	1	1	1	0	1	1	0	0	7.62	8.1	0
jgi|Venin1|18263|atg8668.t1	1.339282	5.9023705	5.9923705	.	.	.	.	.	0	.	0	.	0	.	0.484	0.501	1	1	0.08	0	0	26647.69	240	3	7.9017	2	65	130	72	25	142	53	29	24	0.766666667	0	0	0	1	1	1	1	1	1	0	0	0	0.01	0
jgi|Venin1|19299|atg4900.t1	1.3318212	1.797709	5.397709	.	.	.	.	.	0	.	0	.	0	.	0.029	0.371	1	1	0.76	0	0	22830.93	213	1	7.77	2	82	132	65	17	116	37	19	18	0.823529412	0	1	1	1	1	1	1	1	1	0	0	2.17	2.18	0
jgi|Venin1|16613|atg7723.t1	1.3205311	1.7605485	5.8705485	.	.	.	.	.	0	.	0	.	0	.	0.035	0.28	1	1	0.44	0	0	28307.79	262	-7	4.6333	9	95	167	71	25	143	47	21	26	0.907407407	0	0	0	1	1	1	1	1	1	0	0	13.23	13.4	0
jgi|Venin1|23714|atg8172.t1	1.3171101	10.392	6	.	.	.	.	.	0	.	0	.	0	.	1	0.732	1	1	0.69	0	0	7495.9	70	4	8.3009	8	31	42	22	5	45	8	6	2	0.8125	0	0	0	1	1	1	1	1	1	0	0	9.9	9.9	0
jgi|Venin1|14635|atg1158.t1	1.3052387	6.7778175	5.7278175	.	.	.	.	.	0	.	0	.	0	.	0.765	0.41	1	1	0.43	0	0	30229.8	291	7.5	10.1628	0	104	175	107	7	159	66	37	29	0.670588235	0	0	0	1	1	1	1	0	1	0	0	0.01	0.01	0
jgi|Venin1|15106|atg1294.t1	1.3035362	1.00901	5.99501	.	.	.	.	.	0	.	0	.	0	.	0.003	0.166	1	1	0.93	0	0	32669.17	318	3.5	8.1308	4	135	207	111	22	180	49	27	22	0.822222222	0	1	0	1	1	1	1	1	1	0	0	2.42	2.64	0
jgi|Venin1|19821|atg5104.t1	1.3031247	3.209416	5.999416	.	.	.	.	.	0	.	0	.	0	.	0.011	0.524	1	1	0.47	0	0	12887.37	124	14	12.078	0	42	75	29	5	83	22	18	4	0.510638298	1	0	0	1	1	1	1	1	1	0	0	0.05	2.43	0
jgi|Venin1|14767|atg3178.t1	1.3003399	4.75925	5.42525	.	.	.	.	.	0	.	0	.	0	.	0.416	0.473	1	1	0.84	0	0	10217.58	95	3	7.1136	7	44	60	23	15	52	15	11	4	0.5	0	0	0	1	1	1	1	0	0	0	0	0	0	0
jgi|Venin1|14131|atg615.t1	1.3002048	1.5240835	5.5560835	.	.	.	.	.	0	.	0	.	0	GH5_47,GH5_13,GH5_46,GH5_1,GH5_31,GH5_7,GH5_10,GH5_54,GH5_22,GH5_19,GH5_41,GH158,GH5	0	0.328	1	1	0.78	0	0	41323.78	380	2	7.0003	7	139	225	113	53	225	73	39	34	1.010204082	0	0	0	1	1	1	1	1	1	0	0	8.75	8.79	0
jgi|Venin1|13337|atg829.t1	1.2916186	2.177202	5.933202	.	.	.	.	.	0	.	0	.	0	.	0.029	0.345	1	1	0.83	0	0	25529.71	245	-1	6.0755	6	112	154	76	26	145	37	19	18	0.7	0	0	0	1	1	1	1	1	1	0	0	1.56	1.7	0
jgi|Venin1|19989|atg7263.t1	1.2915821	5.336777	5.714777	.	.	.	.	.	0	.	0	.	0	.	0.36	0.577	1	1	0.23	0	0	30607.84	279	6.5	8.1137	11	95	154	76	19	133	67	38	29	1.418604651	0	0	0	1	1	1	1	0	1	0	0	0.01	0.02	0
jgi|Venin1|18583|atg4687.t1	1.2896477	2.950482	5.998482	.	.	.	unaffected_pathogenicity	PHI:2451	0	.	0	.	0	CE1	0.006	0.486	1	1	0.69	0	0	31861.21	302	9.5	8.9504	4	121	189	85	38	183	50	32	18	0.714285714	0	0	0	1	1	1	1	1	1	0	0	1.05	6.5	0
jgi|Venin1|14801|atg3212.t1	1.2849066	1.6394965	5.9894965	.	.	.	.	.	0	.	0	.	0	.	0.081	0.194	1	1	0.88	0	0	15645.7	154	-2.5	4.8464	8	78	104	54	13	96	17	8	9	0.367346939	0	0	0	1	1	1	1	1	1	0	0	8.3	8.51	0
jgi|Venin1|25087|atg13137.t1	1.278948	4.461298	5.643298	.	.	.	.	.	0	.	0	.	0	.	0.285	0.518	1	1	0.43	0	0	27864.05	251	5	8.982	0	77	128	73	25	133	62	35	27	1.043478261	0	0	0	1	1	1	1	1	1	0	0	3.57	3.57	0
jgi|Venin1|14739|atg337.t1	1.278182	4.477436	3.517436	.	.	.	.	.	0	.	0	.	0	.	0.518	0.642	1	1	0.41	1	0	25987.57	235	0.5	6.6357	3	76	123	62	31	136	49	26	23	0.913793103	0	0	0	1	1	1	1	1	1	0	1	0.24	15.5	0
jgi|Venin1|25982|atg10389.t1	1.2677083	2.84975	5.66375	.	.	.	.	.	0	.	0	.	0	.	0.052	0.479	1	1	0.55	0	0	19980.6	182	-3.5	4.7583	2	58	101	53	26	107	24	11	13	1.097560976	0	0	0	1	1	1	1	1	1	0	0	3.21	3.22	0
jgi|Venin1|21553|atg6946.t1	1.266711	8.701362	5.941362	.	.	.	.	.	0	.	0	.	0	.	0.999	0.461	1	1	0.26	0	0	20831.07	205	1	6.6917	3	85	125	47	14	117	51	28	23	0.356164384	1	0	0	1	1	1	1	1	1	0	0	3.91	3.91	0
jgi|Venin1|18731|atg389.t1	1.266711	8.8442435	5.9982435	.	.	.	unaffected_pathogenicity	PHI:1581,PHI:1575,PHI:3378	0	.	1	PF03443	1	AA9	0.096	0.545	1	1	0.61	0	0	29753.7	280	12.5	9.6813	4	109	166	70	32	161	56	36	20	0.807228916	0	0	0	1	1	1	1	1	1	0	0	1.77	1.77	0
jgi|Venin1|24952|atg13001.t1	1.266711	9.2409845	5.9509845	.	.	.	unaffected_pathogenicity,increased_virulence_(hypervirulence),loss_of_pathogenicity	PHI:69,PHI:2383,PHI:407,PHI:2849	0	.	1	PF01083	0	CE5	0.308	0.407	1	1	0.5	0	0	32309.87	310	7	9.1477	4	122	186	103	23	180	70	39	31	0.736842105	0	0	0	1	1	1	1	1	1	0	0	0.21	0.22	0
jgi|Venin1|20417|atg6686.t1	1.261947	7.6364485	3.1244485	.	.	.	.	.	0	.	0	.	0	.	0.997	0.755	1	1	0.82	1	0	27503.3	266	4.5	7.7197	24	110	168	64	18	167	31	18	13	0.528735632	0	0	0	1	1	0	1	0	1	1	0	16.09	16.88	0
jgi|Venin1|21843|atg7091.t1	1.2558284	8.537948	5.999948	.	.	.	.	.	0	.	0	.	0	.	0.988	0.435	1	1	0.73	0	0	8038.35	79	3.5	8.5657	2	35	48	33	3	45	15	10	5	0.727272727	0	0	0	1	1	1	1	1	1	0	0	5.91	5.96	0
jgi|Venin1|15532|atg2015.t1	1.2520169	1.7004265	5.7324265	.	.	.	unaffected_pathogenicity	PHI:697	0	.	0	.	0	.	0	0.328	1	1	0.75	0	0	44157.78	412	3.5	7.7974	3	155	237	109	43	227	84	45	39	0.906542056	0	0	1	1	0	1	1	1	1	0	0	0	0.01	0
jgi|Venin1|24033|atg10437.t1	1.2499509	10.186382	5.326382	.	.	.	.	.	0	.	0	.	0	.	0.978	0.832	1	1	0.27	0	0	11995.71	108	4.5	9.627	1	36	55	26	14	58	32	19	13	0.958333333	0	0	0	1	1	1	1	0	1	0	0	1.2	1.2	0
jgi|Venin1|16919|atg2993.t1	1.2486255	7.71595	5.99995	.	.	.	.	.	0	.	0	.	0	.	0.988	0.298	1	1	0.78	0	0	7936.65	81	2.5	8.7814	0	37	57	19	7	49	12	8	4	0.470588235	0	0	0	1	1	1	1	1	1	0	0	9.04	9.04	0
jgi|Venin1|19920|atg7193.t1	1.2471669	2.2653975	5.7473975	.	.	.	reduced_virulence,unaffected_pathogenicity	PHI:2117,PHI:6569,PHI:4615	0	.	0	.	0	.	0	0.253	1	1	0.91	0	0	42401.17	406	-1.5	6.3054	4	164	254	124	47	229	71	38	33	0.899082569	1	0	0	1	0	1	1	1	1	0	0	0.02	1.27	0
jgi|Venin1|17450|atg3482.t1	1.2468429	10.4500445	5.9540445	.	.	.	unaffected_pathogenicity,increased_virulence_(hypervirulence),loss_of_pathogenicity	PHI:69,PHI:2383,PHI:407,PHI:2849	0	.	1	PF01083	0	CE5	0.427	0.489	1	1	0.77	0	0	30632.23	303	2	7.4401	9	129	190	103	18	192	53	28	25	0.724489796	0	0	0	1	1	1	1	1	1	0	0	1.35	1.84	0
jgi|Venin1|20708|atg6543.t1	1.243951	7.930638	5.990638	.	.	.	reduced_virulence,unaffected_pathogenicity,loss_of_pathogenicity	PHI:88,PHI:4880,PHI:437,PHI:3,PHI:3721,PHI:115,PHI:181	0	.	0	.	0	GH28	0	0.49	1	1	0.78	0	0	46775.67	433	4	7.065	9	141	255	116	51	242	88	49	39	1.202020202	0	0	0	1	1	1	1	1	1	0	0	0.51	0.53	0
jgi|Venin1|16123|atg2306.t1	1.243951	7.496896	5.748896	.	.	.	reduced_virulence,unaffected_pathogenicity,loss_of_pathogenicity	PHI:492,PHI:2818,PHI:247,PHI:4916,PHI:437,PHI:2343,PHI:2848,PHI:3721,PHI:181,PHI:2817,PHI:2847,PHI:9525,PHI:4880,PHI:103,PHI:1027,PHI:115,PHI:3,PHI:7283	0	.	0	.	0	GH28	0	0.458	1	1	0.88	0	0	45660.73	424	-2.5	5.6596	10	159	261	107	50	226	66	33	33	1.404494382	0	0	0	1	1	1	1	0	1	0	0	0	0.02	0
jgi|Venin1|13437|atg11967.t1	1.2433412	6.5441995	3.7781995	.	.	.	.	.	0	.	0	.	0	.	0.961	0.5	1	1	0.48	1	0	20457.64	190	-1	6.084	1	61	107	73	17	112	37	19	18	0.914893617	0	0	0	1	1	1	1	1	1	1	0	10.69	20.47	0
jgi|Venin1|18276|atg8681.t1	1.2322595	6.06885	5.88285	.	.	.	.	.	0	.	0	.	0	.	0.687	0.344	1	1	0.78	0	0	20967.31	195	9.5	8.6506	10	67	117	51	12	106	28	20	8	0.822222222	0	1	1	1	1	1	1	1	1	0	0	0.34	0.41	0
jgi|Venin1|25750|atg11671.t1	1.2305787	6.510354	5.992354	.	.	.	reduced_virulence	PHI:4242,PHI:4212,PHI:432	1	FGL1	1	PF01764	0	.	0	0.253	1	1	0.74	0	0	50134.21	459	5	7.6523	7	155	268	117	59	258	93	51	42	0.939655172	1	0	0	1	1	1	1	1	1	0	0	4.51	5.05	0
jgi|Venin1|16117|atg2300.t1	1.2297966	1.2466135	5.6326135	.	.	.	.	.	0	.	0	.	0	.	0.012	0.257	1	1	0.84	0	0	16469.68	156	-2.5	4.7525	4	65	102	48	15	86	24	11	13	0.837837838	0	0	0	1	1	1	1	1	1	0	0	3.32	3.33	0
jgi|Venin1|13447|atg11977.t1	1.2279778	3.288241	5.802241	.	.	.	.	.	0	.	0	.	0	AA2	0.064	0.517	1	1	0.46	0	0	25261.5	228	1.5	7.2391	2	74	126	64	32	136	43	23	20	0.737704918	0	0	0	1	1	1	1	1	1	0	0	5.38	5.48	0
jgi|Venin1|25294|atg9175.t1	1.2270646	3.3601355	5.9341355	.	.	.	.	.	0	.	0	.	0	.	0.009	0.562	1	1	0.49	0	0	35844.1	337	6.5	8.1348	4	124	185	94	30	187	79	45	34	0.938271605	0	1	1	1	1	1	1	1	1	0	0	0.28	0.41	0
jgi|Venin1|20474|atg6743.t1	1.2270646	2.925981	5.685981	.	.	.	.	.	0	.	0	.	0	.	0.002	0.538	1	1	0.32	0	0	37568.49	342	2	6.7724	4	114	185	86	44	186	80	44	36	0.961538462	0	0	0	1	1	1	1	1	1	0	0	0.21	0.3	0
jgi|Venin1|14259|atg1715.t1	1.2270646	3.1155355	5.9895355	.	.	.	.	.	0	.	0	.	0	.	0	0.521	1	1	0.49	0	0	40045.49	374	4	6.9989	5	142	206	103	40	212	85	48	37	0.68	1	0	0	1	1	1	1	1	1	0	0	0.14	0.14	0
jgi|Venin1|19108|atg5112.t1	1.2258676	8.3865605	5.9925605	.	.	.	.	.	0	.	0	.	0	.	0.971	0.428	1	1	0.23	0	0	7271.28	68	1	7.2029	0	21	39	21	3	35	20	11	9	0.6	0	0	0	1	1	1	1	1	1	0	0	0.6	0.6	0
jgi|Venin1|22358|atg8783.t1	1.213723	3.543846	5.991846	.	.	.	.	.	0	.	0	.	0	.	0.039	0.553	1	1	0.49	0	0	33232.75	305	6	8.1512	7	103	184	86	31	164	73	41	32	0.957142857	1	0	0	1	1	1	1	1	1	0	0	2.17	2.17	0
jgi|Venin1|24195|atg8851.t1	1.2089787	1.544082	5.774082	.	.	.	.	.	0	.	0	.	0	GH43_21,GH43,GH159,GH43_33,GH43_17,GH43_29,GH43_34,GH43_24,GH43_23,GH43_18,GH43_22,GH43_19,GH43_20	0	0.295	1	1	0.68	0	0	36382.9	334	5	8.9366	0	125	190	87	45	180	68	38	30	1.051282051	1	0	0	1	1	1	1	1	1	0	0	9.43	9.44	0
jgi|Venin1|18231|atg8636.t1	1.2085251	6.8766025	4.7766025	.	.	.	.	.	0	.	0	.	0	.	0.721	0.629	1	1	0.5	0	0	27438.26	247	4	8.1109	4	72	135	66	30	140	60	33	27	1.133333333	1	1	0	1	1	1	1	0	1	0	1	22.5	22.56	1
jgi|Venin1|24002|atg10405.t1	1.2026756	10.964563	5.498563	.	.	.	.	.	0	.	0	.	0	.	1	0.911	1	1	0.79	0	0	10889.69	98	3.5	7.8335	8	31	55	25	13	59	17	11	6	1.388888889	0	0	0	1	1	0	1	1	1	0	0	15.5	15.5	0
jgi|Venin1|17297|atg4205.t1	1.2012358	2.9650395	5.6950395	.	.	.	.	.	0	.	0	.	0	.	0.142	0.403	1	1	0.49	0	0	28880.2	273	4.5	7.9395	2	102	160	94	35	170	44	26	18	0.847222222	0	0	0	1	1	1	1	1	1	0	0	4.96	12.16	0
jgi|Venin1|21840|atg7088.t1	1.1921153	8.55345	5.99745	.	.	.	.	.	0	.	0	.	0	.	0.999	0.427	1	1	0.77	0	0	10977.74	113	3	8.0725	8	63	74	39	8	80	15	9	6	0.520833333	0	0	0	1	1	1	1	1	1	0	0	1.63	1.63	0
jgi|Venin1|17568|atg2982.t1	1.1920516	7.2319895	5.9659895	.	.	.	.	.	0	.	0	.	0	.	0.652	0.559	1	1	0.7	0	0	27088.82	252	3.5	7.5074	10	96	150	68	28	148	48	27	21	0.71641791	0	0	0	1	1	1	1	1	1	0	0	0.05	0.05	0
jgi|Venin1|15824|atg1813.t1	1.1920171	2.7580895	5.5840895	.	.	.	unaffected_pathogenicity	PHI:2452	0	.	0	.	0	CE1	0.018	0.511	1	1	0.5	0	0	32385.47	302	-3	5.8286	4	106	175	86	42	180	61	31	30	1	0	0	0	1	1	1	1	1	1	0	0	7.11	11.59	0
jgi|Venin1|18915|atg4968.t1	1.188757	10.0438	5.9998	.	.	.	.	.	0	.	0	.	0	.	0.999	0.675	1	1	0.71	0	0	33771.87	311	-8	4.6327	30	129	200	74	23	160	63	28	35	1.05	0	0	0	1	1	1	1	1	1	0	0	4.78	4.78	0
jgi|Venin1|15676|atg1509.t1	1.1842496	7.837288	5.699288	.	.	.	.	.	0	.	1	PF01764	0	.	0	0.523	1	1	0.64	0	0	38102.19	355	11.5	9.059	5	133	206	94	40	202	69	43	26	0.765957447	0	0	0	1	1	1	1	1	1	0	0	0.21	1.24	0
jgi|Venin1|14267|atg1723.t1	1.1836097	3.161096	5.687096	.	.	.	.	.	0	.	0	.	0	GH131	0.01	0.569	1	1	0.58	0	0	31265.08	283	1.5	6.7705	1	99	154	72	47	156	54	30	24	1.14516129	0	1	0	1	1	1	1	0	1	0	0	13.07	13.13	0
jgi|Venin1|13396|atg11926.t1	1.1792665	1.402576	5.748576	.	.	.	reduced_virulence,unaffected_pathogenicity	PHI:6569,PHI:4615	0	.	0	.	0	.	0	0.109	1	1	0.84	0	0	41016.25	402	7	8.4571	6	180	271	138	32	234	42	26	16	0.790909091	0	0	0	1	1	1	1	0	1	0	0	11.51	11.86	0
jgi|Venin1|22298|atg437.t1	1.1763064	7.26595	5.99995	.	.	.	.	.	0	.	0	.	0	.	0.879	0.332	1	1	0.7	0	0	8407.85	81	5	10.4642	1	21	54	25	3	57	13	9	4	0.552631579	0	0	0	1	1	1	1	1	1	0	0	17.54	17.54	0
jgi|Venin1|14790|atg3201.t1	1.169774	2.734642	5.614642	.	.	.	unaffected_pathogenicity	PHI:2452	0	.	0	.	0	CE1	0.008	0.512	1	1	0.75	0	0	34310.66	317	4.5	7.3908	8	114	188	87	36	175	55	32	23	0.875	0	0	0	1	1	1	1	0	1	0	0	0	0.01	0
jgi|Venin1|26108|atg11017.t1	1.169774	8.360541	5.964541	.	.	.	unaffected_pathogenicity,increased_virulence_(hypervirulence),loss_of_pathogenicity	PHI:69,PHI:2383,PHI:407,PHI:2849	0	.	1	PF01083	0	CE5	0.116	0.45	1	1	0.77	0	0	21987.49	209	8	9.1432	5	87	125	64	21	127	32	21	11	0.785714286	0	0	0	1	1	1	1	1	1	0	0	0.21	1.28	0
jgi|Venin1|18785|atg4447.t1	1.1695396	8.592	6	.	.	.	.	.	0	.	0	.	0	.	0.999	0.433	1	1	0.91	0	0	7161.35	72	5	8.7944	6	41	48	29	3	43	11	8	3	0.739130435	0	0	0	1	1	1	1	1	1	0	0	6.08	6.08	0
jgi|Venin1|15571|atg2560.t1	1.1691425	2.75196	5.77596	.	.	.	.	.	0	.	0	.	0	.	0	0.496	1	1	0.46	0	0	39708.44	364	1.5	6.7552	7	121	206	88	36	199	88	47	41	0.954022989	1	0	0	1	1	1	1	1	1	0	0	8.38	11.25	0
jgi|Venin1|18604|atg4708.t1	1.1677598	7.4899375	5.9959375	.	.	.	.	.	0	.	0	.	0	.	0.835	0.414	1	1	0.19	0	0	16892.05	159	8	10.4268	1	61	98	49	8	77	39	24	15	0.825	1	0	0	1	1	1	1	1	1	0	0	2.51	2.51	0
jgi|Venin1|25163|atg13215.t1	1.1668732	8.2218785	5.9898785	.	.	.	.	.	0	.	0	.	0	.	1	0.372	1	1	0.59	0	0	24953.63	266	12	10.355	0	128	156	83	10	180	68	41	27	0.369747899	1	0	0	1	1	1	1	1	1	0	0	0.99	0.99	0
jgi|Venin1|16288|atg3132.t1	1.1648719	0.6765495	5.9985495	.	.	.	.	.	0	.	0	.	0	.	0.009	0.104	1	1	0.86	0	0	19760.55	204	0.5	6.7102	1	101	138	61	7	114	18	10	8	0.450704225	0	0	0	1	1	1	1	1	1	0	0	7.02	7.03	0
jgi|Venin1|22653|atg7789.t1	1.161251	0.424847	5.998847	.	.	.	.	.	0	.	0	.	0	.	0	0.071	1	1	0.85	0	0	25693.2	254	-1.5	5.9815	2	134	183	64	25	131	37	19	18	0.675675676	0	1	0	1	1	1	1	1	1	0	0	10.17	10.2	0
jgi|Venin1|17880|atg5505.t1	1.1611788	0.883983	5.935983	.	.	.	.	.	0	.	0	.	0	GH71	0	0.158	1	1	0.87	0	0	50071.42	457	-2	6.0939	4	151	261	125	67	272	84	43	41	1.025641026	0	0	0	1	1	1	1	1	1	0	0	4.24	4.27	0
jgi|Venin1|16382|atg2967.t1	1.1507186	2.8626455	5.9946455	.	.	.	.	.	0	.	0	.	0	.	0.2	0.278	1	1	0.46	0	0	26173.16	254	-2	5.2233	2	92	155	96	17	164	37	18	19	0.56626506	0	0	0	1	1	1	1	1	1	0	0	0.12	0.38	0
jgi|Venin1|19653|atg5800.t1	1.1469697	3.8311595	2.5351595	.	.	.	.	.	0	.	0	.	0	.	0.61	0.606	1	1	0.77	1	0	24326.95	232	13.5	10.1482	5	97	135	72	10	109	54	35	19	1.104166667	0	0	0	1	1	1	1	1	1	1	0	0.07	10.4	0
jgi|Venin1|16471|atg1040.t1	1.141633	6.6242795	4.4942795	.	.	.	.	.	0	.	0	.	0	.	0.697	0.658	1	1	0.49	0	0	8444.78	76	3	8.1375	4	28	40	23	10	41	14	9	5	1.5	.	.	.	0	1	0	0	0	1	0	0	2.88	2.88	0
jgi|Venin1|16169|atg2050.t1	1.1380595	8.0881875	5.9821875	.	.	.	.	.	0	.	0	.	0	.	0.886	0.465	1	1	0.21	0	0	25501.4	236	5	7.9791	2	84	136	56	19	118	61	35	26	0.5	0	0	0	1	1	1	1	1	1	0	0	2.1	2.1	0
jgi|Venin1|26478|atg12924.t1	1.1334445	7.881251	5.997251	.	.	.	.	.	0	.	0	.	0	.	0.994	0.32	1	1	0.46	0	0	15912.8	150	9	10.151	0	50	96	34	13	80	47	30	17	0.396226415	0	0	0	1	1	1	1	1	1	0	0	0.06	0.06	0
jgi|Venin1|17700|atg3803.t1	1.1312495	7.0147855	5.9947855	.	.	.	.	.	0	.	0	.	0	.	0.923	0.247	1	1	0.29	0	0	17774.99	168	0.5	7.0205	0	57	101	42	12	89	43	22	21	0.642857143	1	0	0	1	1	1	1	1	1	0	0	4.62	4.62	0
jgi|Venin1|21098|atg1941.t1	1.127037	3.1176475	5.8476475	.	.	.	.	.	0	.	0	.	0	.	0.05	0.495	1	1	0.11	0	0	33663.09	305	2.5	6.8704	6	95	172	85	37	164	76	42	34	0.824324324	0	0	0	1	1	1	1	1	1	0	0	0.04	0.23	0
jgi|Venin1|21582|atg6993.t1	1.1254818	3.2692465	5.9992465	.	.	.	.	.	0	.	0	.	0	.	0.07	0.475	1	1	0.49	0	0	9444.79	90	-0.5	5.57	1	33	55	33	9	58	8	4	4	0.814814815	0	0	0	1	1	1	1	1	1	0	0	1.23	1.23	0
jgi|Venin1|23195|atg8954.t1	1.1228802	4.0544615	5.1644615	.	.	.	.	.	0	.	0	.	0	.	0.187	0.628	1	1	0.41	0	0	17994.98	161	3.5	8.8805	2	50	78	42	24	103	28	16	12	0.974358974	0	0	0	1	1	1	1	0	1	0	0	1.88	1.99	0
jgi|Venin1|25319|atg9200.t1	1.1123848	3.0805235	5.6005235	.	.	.	.	.	0	.	0	.	0	.	0.059	0.521	1	1	0.22	0	0	31823.24	289	-0.5	6.3551	3	89	150	97	29	163	78	40	38	1.084507042	0	0	0	1	1	1	1	1	1	0	0	0.35	0.37	0
jgi|Venin1|19241|atg4841.t1	1.1074995	7.3421975	5.9561975	.	.	.	.	.	0	.	0	.	0	.	1	0.231	1	1	0.67	0	0	18978.51	199	10	10.9267	0	88	136	46	6	137	37	24	13	0.211538462	1	0	0	1	1	1	1	1	1	0	0	0.07	0.15	0
jgi|Venin1|19303|atg4904.t1	1.103822	3.3633095	5.9753095	.	.	.	reduced_virulence,unaffected_pathogenicity	PHI:541,PHI:6121,PHI:2032,PHI:9144	0	.	0	.	0	CE10,CE1	0	0.398	1	1	0.75	0	0	40412.37	369	2	7.2813	3	134	205	101	50	209	68	36	32	1.047619048	0	0	0	1	1	1	1	1	1	0	0	0.14	0.15	0
jgi|Venin1|16480|atg1049.t1	1.1036072	14.4859	5.9999	.	.	.	.	.	0	.	1	PF05730	0	.	1	0.581	1	1	0.66	0	0	8856.46	92	2	7.6623	11	54	65	43	4	68	16	9	7	0.447368421	0	0	0	1	1	1	1	1	1	0	0	0.37	0.37	0
jgi|Venin1|23778|atg12037.t1	1.1016632	14.172788	5.248788	.	.	.	unaffected_pathogenicity,increased_virulence_(hypervirulence),loss_of_pathogenicity	PHI:69,PHI:2383,PHI:407,PHI:2849	0	.	1	PF01083	0	CE5	0.801	0.853	1	1	0.63	0	0	24372.92	231	6	8.7866	4	91	137	71	21	133	46	27	19	0.95	0	0	0	1	1	0	1	1	1	0	0	18.37	19.87	0
jgi|Venin1|24354|atg11394.t1	1.0983951	8.4337625	5.9197625	.	.	.	.	.	0	.	0	.	0	.	0.987	0.432	1	1	0.7	0	0	19829.94	193	-3	4.6742	1	73	115	82	3	108	33	15	18	0.822222222	0	0	0	1	1	1	1	1	1	0	0	0.58	0.79	0
jgi|Venin1|20854|atg6373.t1	1.0959265	2.6375965	5.8835965	.	.	.	.	.	0	.	0	.	0	CE12	0.036	0.423	1	1	0.62	0	0	30493.3	288	12	9.6033	5	107	177	92	32	178	49	32	17	0.804878049	0	0	0	1	1	1	1	1	1	0	1	20.02	20.89	0.695652174
jgi|Venin1|15404|atg1395.t1	1.0922173	2.379891	5.925891	.	.	.	.	.	0	.	0	.	0	.	0.015	0.394	1	1	0.38	0	0	17867.21	153	0	6.4807	2	44	79	29	25	67	51	26	25	2.823529412	0	0	0	1	1	1	1	1	1	0	0	0.14	0.14	0
jgi|Venin1|20680|atg6512.t1	1.091833	1.065459	5.999459	.	.	.	reduced_virulence	PHI:811	0	.	0	.	0	.	0	0.011	1	1	0.89	0	0	41650.78	396	-2	5.9056	14	205	263	88	51	201	49	25	24	0.833333333	0	0	0	1	1	1	1	1	1	0	0	11.66	11.89	0
jgi|Venin1|24567|atg9281.t1	1.09174	2.843077	5.825077	.	.	.	.	.	0	.	0	.	0	.	0	0.503	1	1	0.45	0	0	41587.34	386	3.5	7.4081	4	129	210	103	36	218	81	44	37	0.896907216	1	1	0	1	1	1	1	1	1	0	0	2.34	2.45	0
jgi|Venin1|19013|atg988.t1	1.0902262	7.523212	5.957212	.	.	.	.	.	0	.	0	.	0	.	0.987	0.274	1	1	0.64	0	0	20752.26	199	-1	5.2443	1	69	123	82	8	119	39	19	20	0.788461538	0	0	0	1	1	1	1	1	1	0	0	0.75	0.88	0
jgi|Venin1|17253|atg3778.t1	1.0829953	6.869049	5.999049	.	.	.	.	.	0	.	0	.	0	.	1	0.145	1	1	0.82	0	0	10786.37	117	-3	3.8841	0	64	100	30	4	67	7	2	5	0.659090909	0	0	0	1	1	1	1	1	1	0	0	10.38	10.38	0
jgi|Venin1|22233|atg7733.t1	1.082236	2.2339995	5.8579995	.	.	.	unaffected_pathogenicity	PHI:1087	0	.	0	.	0	.	0	0.396	1	1	0.41	0	0	38672.46	346	4	7.3773	7	101	185	89	45	201	80	44	36	1.025641026	0	0	1	1	1	1	1	1	1	0	0	0.09	0.09	0
jgi|Venin1|20318|atg266.t1	1.0820973	5.77099	3.26099	.	.	.	loss_of_pathogenicity,reduced_virulence,unaffected_pathogenicity	PHI:88,PHI:247,PHI:2848,PHI:181,PHI:114,PHI:1027,PHI:3,PHI:4916,PHI:7283,PHI:437,PHI:2343,PHI:3721,PHI:2817,PHI:2847,PHI:9525,PHI:103,PHI:2818,PHI:4879,PHI:492	0	.	0	.	0	GH28	0.03	0.555	1	1	0.89	1	0	35599.63	331	4	7.8343	8	112	194	102	26	179	66	36	30	1.343283582	0	0	0	1	1	1	1	1	1	1	0	0.43	11.82	0
jgi|Venin1|15197|atg229.t1	1.076668	2.1632445	5.9912445	.	.	.	.	.	0	.	0	.	0	.	0.082	0.28	1	1	0.72	0	0	21533.26	206	2.5	7.1027	3	84	135	59	24	115	30	18	12	0.836363636	0	1	0	1	1	1	1	1	1	0	0	3.78	3.79	0
jgi|Venin1|16902|atg6459.t1	1.0687425	10.867675	5.497675	.	.	.	.	.	0	.	0	.	0	.	0.998	0.897	1	1	0.61	0	0	9306.88	85	4	8.2427	6	33	46	27	10	52	13	9	4	0.842105263	0	0	0	1	1	0	1	1	1	0	1	18.34	18.35	0.7
jgi|Venin1|13635|atg12275.t1	1.0679783	0.7251	5.9811	.	.	.	.	.	0	.	0	.	0	GH128	0	0.124	1	1	0.89	0	0	41026.19	380	-1	6.2346	4	138	234	108	46	215	66	34	32	0.88	1	1	0	1	1	1	1	1	1	0	0	0.03	0.04	0
jgi|Venin1|26086|atg10994.t1	1.0677004	5.662137	5.998137	.	.	.	.	.	0	.	0	.	0	.	0.773	0.171	1	1	0.26	0	0	7422	67	10	11.8037	0	23	31	24	9	43	12	11	1	1	0	0	0	1	1	1	1	1	1	0	1	22.47	22.47	0.826086957
jgi|Venin1|21357|atg8333.t1	1.066905	4.997547	5.703547	.	.	.	unaffected_pathogenicity,effector_(plant_avirulence_determinant)	PHI:1581,PHI:1575,PHI:3378,PHI:3216	1	MoCDIP4	1	PF03443	1	AA9	0	0.049	1	1	0.83	0	0	34335.46	337	5	7.7431	5	165	231	102	31	189	47	28	19	0.571428571	1	0	0	1	1	1	1	0	1	0	0	1.38	1.4	0
jgi|Venin1|22310|atg8735.t1	1.0640326	2.473751	5.923751	.	.	.	.	.	0	.	0	.	0	.	0.033	0.392	1	1	0.72	0	0	25941.63	242	1.5	8.2228	0	88	140	84	25	142	30	16	14	1.178571429	0	0	0	1	1	1	1	1	1	0	0	5.44	5.67	0
jgi|Venin1|21937|atg10623.t1	1.0640326	7.1945295	5.9925295	.	.	.	unaffected_pathogenicity,increased_virulence_(hypervirulence),loss_of_pathogenicity	PHI:69,PHI:2383,PHI:407,PHI:2849	0	.	1	PF01083	0	CE5	0.1	0.267	1	1	0.26	0	0	33241.11	321	12	9.8418	4	119	193	101	21	193	83	48	35	0.647058824	1	0	0	1	1	1	1	1	1	0	0	4.31	4.33	0
jgi|Venin1|13681|atg12321.t1	1.063405	3.563946	5.497946	.	.	.	reduced_virulence	PHI:811	0	.	0	.	0	.	0.001	0.51	1	1	0.8	0	0	35470.47	322	2.5	7.1999	10	121	195	76	50	185	39	22	17	0.973684211	0	0	0	1	1	0	1	1	1	0	0	2.88	2.89	0
jgi|Venin1|20477|atg6746.t1	1.0631884	8.009147	5.999147	.	.	.	.	.	0	.	0	.	0	.	0.999	0.336	1	1	0.34	0	0	15331.76	152	2.5	7.4697	0	60	105	31	12	86	37	21	16	0.410714286	1	0	0	1	1	1	1	1	1	0	0	0.02	0.02	0
jgi|Venin1|14421|atg956.t1	1.061238	12.250993	4.886993	.	.	.	.	.	0	.	1	PF05730	0	.	0.949	0.445	1	1	0.8	0	0	14061.34	140	5	8.7886	6	67	88	51	6	86	19	12	7	0.80952381	0	1	0	1	1	1	1	1	1	0	0	2.21	7.31	0
jgi|Venin1|17605|atg4061.t1	1.0569888	3.558748	5.454748	.	.	.	.	.	0	.	0	.	0	.	0.333	0.351	1	1	0.04	0	0	25681.26	228	-4	5.4378	0	62	114	60	29	107	79	39	40	1.039215686	0	0	0	1	1	1	1	1	1	0	0	0.03	0.03	0
jgi|Venin1|24908|atg9999.t1	1.054716	6.1688885	5.0408885	.	.	.	.	.	0	.	0	.	0	.	0.578	0.61	1	1	0.39	0	0	30466.46	276	2.5	6.8539	10	94	147	71	35	146	62	35	27	1.185185185	0	0	0	1	1	0	1	0	1	0	1	18.9	18.94	1
jgi|Venin1|22181|atg7654.t1	1.0546997	0.5186945	5.9306945	.	.	.	.	.	0	.	0	.	0	.	0	0.098	1	1	0.88	0	0	18798.19	179	-3	4.5174	4	77	116	48	16	100	16	7	9	0.75	0	1	0	1	1	1	1	1	1	0	0	2.29	2.33	0
jgi|Venin1|19616|atg6240.t1	1.0522754	6.4382085	5.7362085	.	.	.	.	.	0	.	0	.	0	.	0.835	0.282	1	1	0.59	0	0	11919.24	114	-13	3.701	0	38	72	44	6	63	25	6	19	1.08	0	0	0	1	1	1	1	1	1	0	0	1.32	1.32	0
jgi|Venin1|18748|atg406.t1	1.0469308	7.0917445	5.9997445	.	.	.	.	.	0	.	0	.	0	.	0.999	0.183	1	1	0.64	0	0	9850.43	100	10	11.2964	0	41	61	24	8	70	19	15	4	0.346938776	1	0	0	1	1	1	1	1	1	0	0	0	0	0
jgi|Venin1|26542|atg12989.t1	1.0412443	-5.5049135	-4.4969135	.	.	.	.	.	0	.	0	.	0	.	0.232	0.6	0	1	0.76	0	1	19968.64	186	3.5	8.1221	7	82	113	43	25	104	30	17	13	1.11627907	0	0	0	1	1	1	1	1	1	1	2	13.58	36.11	0.944444444
jgi|Venin1|18450|atg5956.t1	1.0398524	1.110083	5.886083	.	.	.	.	.	0	.	0	.	0	.	0.059	0.145	1	1	0.74	0	0	22349.65	225	26	11.5179	0	102	152	80	8	129	46	36	10	0.604395604	1	0	0	1	1	1	1	1	1	0	0	0.32	0.33	0
jgi|Venin1|24165|atg10569.t1	1.039781	4.61285	4.95285	.	.	.	.	.	0	.	1	PF05730	0	.	0	0.11	1	1	0.9	0	0	14642.63	151	1	7.3805	8	95	115	54	6	87	13	7	6	0.413043478	0	1	0	1	1	1	1	1	1	0	0	6.51	7.39	0
jgi|Venin1|25596|atg12587.t1	1.0395925	0.534899	5.988899	.	.	.	.	.	0	.	0	.	0	.	0.007	0.084	1	1	0.85	0	0	17012.86	160	-8	4.1381	6	68	106	46	17	90	27	10	17	0.694444444	0	0	0	1	1	1	1	1	1	0	0	6.72	6.73	0
jgi|Venin1|25684|atg11605.t1	1.038752	5.6935995	5.9995995	.	.	.	.	.	0	.	0	.	0	.	0.396	0.553	1	1	0.64	0	0	13490.61	120	2	7.5604	6	42	66	34	17	71	23	13	10	0.92	0	0	0	1	1	1	1	1	1	0	0	0.64	0.65	0
jgi|Venin1|19913|atg7186.t1	1.0370252	8.833843	5.983843	.	.	.	.	.	0	.	0	.	0	.	0.959	0.516	1	1	0.2	0	0	16097.35	149	-1.5	5.6569	4	46	91	40	13	88	36	18	18	0.583333333	0	0	0	1	1	1	1	1	1	0	0	0.34	0.34	0
jgi|Venin1|22405|atg9392.t1	1.0369321	2.9134475	5.8654475	.	.	.	.	.	0	.	0	.	0	.	0.05	0.458	1	1	0.65	0	0	30164.5	284	14	9.294	11	120	170	82	23	158	54	35	19	0.808219178	0	0	0	1	1	1	1	1	1	0	0	0.84	10.61	0
jgi|Venin1|19464|atg4928.t1	1.0319122	0.4169235	5.9969235	.	.	.	.	.	0	.	0	.	0	.	0	0.07	1	1	0.85	0	0	26960.33	274	-3.5	4.6243	0	132	197	101	6	158	33	15	18	0.494382022	0	0	0	1	1	1	1	1	1	0	0	0.35	0.41	0
jgi|Venin1|19032|atg4482.t1	1.0316974	0.377399	5.891399	.	.	.	.	.	0	.	0	.	0	GH99,GH71	0	0.081	1	1	0.8	0	0	48779.77	446	-2	6.17	3	150	265	119	67	260	81	42	39	0.964912281	0	0	0	1	1	1	1	1	1	0	0	0.77	0.78	0
jgi|Venin1|23691|atg8149.t1	1.0268593	8.7402935	5.8602935	.	.	.	.	.	0	.	0	.	0	.	0.906	0.574	1	1	0.5	0	0	17911.44	164	-2	5.551	6	54	94	46	17	95	32	16	16	0.744186047	0	0	0	1	1	1	1	1	1	0	0	12.44	12.44	0
jgi|Venin1|23565|atg11204.t1	1.0266428	2.712912	5.958912	.	.	.	.	.	0	.	0	.	0	.	0	0.459	1	1	0.47	0	0	41914.98	389	4.5	7.4271	6	126	218	110	33	216	95	52	43	0.957894737	0	1	0	1	1	1	1	1	1	0	0	0.01	0.01	0
jgi|Venin1|17909|atg5534.t1	1.0266428	3.2420435	5.8940435	.	.	.	.	.	0	.	0	.	0	.	0	0.558	1	1	0.47	0	0	40852.66	379	4	7.2098	6	129	212	106	39	218	87	48	39	0.885416667	1	0	0	1	1	1	1	1	1	0	0	0.4	0.41	0
jgi|Venin1|13759|atg12399.t1	1.0173731	6.9567315	4.7187315	.	.	.	.	.	0	.	0	.	0	.	0.742	0.631	1	1	0.55	0	0	22832.69	210	-7.5	4.5551	8	69	127	61	20	121	50	22	28	0.901960784	.	.	.	1	1	1	0	0	1	0	0	0.58	0.58	0
jgi|Venin1|17755|atg5377.t1	1.0117092	2.683294	5.995294	.	.	.	.	.	0	.	0	.	0	.	0.018	0.43	1	1	0.61	0	0	27897.38	262	0.5	6.7192	1	93	156	82	24	149	40	21	19	0.676056338	0	0	0	1	1	1	1	1	1	0	0	0.08	0.14	0
jgi|Venin1|23943|atg12203.t1	1.0117092	3.1268935	5.9588935	.	.	.	.	.	0	.	0	.	0	.	0	0.528	1	1	0.61	0	0	34187.23	329	6.5	9.256	2	123	194	101	26	202	43	26	17	0.702970297	0	0	0	1	1	1	1	1	1	0	0	1.94	13.82	0
jgi|Venin1|19254|atg4855.t1	1.0110446	8.0213485	5.9993485	.	.	.	.	.	0	.	0	.	0	.	0.999	0.338	1	1	0.6	0	0	7148.34	75	7.5	10.5822	2	38	44	25	7	53	13	11	2	0.515151515	0	0	0	1	1	1	1	1	1	0	0	2.89	2.94	0
jgi|Venin1|17496|atg3528.t1	1.0025451	3.068945	5.960945	.	.	.	.	.	0	.	0	.	0	.	0	0.518	1	1	0.3	0	0	45301.64	418	6	7.9645	6	139	238	116	45	240	100	55	45	0.981981982	1	0	0	1	1	1	1	1	1	0	0	0.07	0.1	0
jgi|Venin1|25769|atg11690.t1	1.0023652	2.725549	5.593549	.	.	.	.	.	0	.	0	.	0	.	0.049	0.473	1	1	0.71	0	0	33000.88	312	0.5	6.6539	0	117	181	102	28	182	67	35	32	0.827586207	0	0	0	1	1	1	1	0	1	0	0	2.25	2.76	0
jgi|Venin1|25558|atg12548.t1	0.9956923	1.4002035	5.9662035	.	.	.	.	.	0	.	0	.	0	GH43_29,GH43_34,GH43_19,GH43_31,GH43_33,GH43_28,GH43_24,GH43_16,GH43_8,GH43_5,GH43_26,GH43,GH43_12,GH43_17,GH43_23,GH43_3,GH43_18,GH43_15,GH43_4,GH43_9,GH43_10,GH43_22,GH117,GH43_30,GH43_11,GH43_32	0	0.239	1	1	0.77	0	0	34986.35	335	-3.5	5.2358	4	130	222	104	35	209	51	25	26	0.607476636	1	0	0	1	1	1	1	1	1	0	0	0.05	0.08	0
jgi|Venin1|16183|atg2459.t1	0.99313635	3.3288	5.9748	.	.	.	.	.	0	.	0	.	0	.	0.384	0.175	1	1	0.74	0	0	7060.99	78	8.5	12.5316	1	45	58	23	1	53	9	9	0	0.25	0	0	0	1	1	1	1	1	1	0	0	0.77	0.77	0
jgi|Venin1|18609|atg4713.t1	0.9893732	3.138788	5.934788	.	.	.	.	.	0	.	0	.	0	.	0.154	0.38	1	1	0.58	0	0	13533.35	127	-3.5	4.5636	2	48	74	44	12	72	18	8	10	0.714285714	0	0	0	1	1	1	1	1	1	0	0	0.01	0.63	0
jgi|Venin1|18998|atg973.t1	0.9844436	0.601811	5.959811	.	.	.	.	.	0	.	0	.	0	.	0.002	0.105	1	1	0.89	0	0	23153.24	226	-8	4.0493	4	98	156	89	7	123	26	9	17	0.872727273	0	0	0	1	1	1	1	1	1	0	0	1.16	1.18	0
jgi|Venin1|25567|atg12557.t1	0.9844436	0.7079485	5.9999485	.	.	.	.	.	0	.	0	.	0	.	0.002	0.116	1	1	0.8	0	0	25007.9	249	2.5	8.0714	4	115	184	40	25	145	29	16	13	0.588888889	0	0	0	1	1	1	1	1	1	0	0	1.59	1.59	0
jgi|Venin1|15427|atg48.t1	0.9815712	1.6067875	5.8007875	.	.	.	.	.	0	.	0	.	0	.	0.001	0.3	1	1	0.66	0	0	35781.04	333	-3	6.062	5	133	200	110	43	183	67	35	32	0.883116883	0	0	0	1	1	1	1	1	1	0	0	4.74	4.75	0
jgi|Venin1|23551|atg11190.t1	0.9815712	1.6067875	5.8007875	.	.	.	.	.	0	.	0	.	0	.	0.001	0.3	1	1	0.66	0	0	35781.04	333	-3	6.062	5	133	200	110	43	183	67	35	32	0.883116883	0	0	0	1	1	1	1	1	1	0	0	4.74	4.75	0
jgi|Venin1|15993|atg1534.t1	0.9748638	9.505391	5.233391	.	.	.	.	.	0	.	0	.	0	.	0.947	0.765	1	1	0.46	0	0	11100.97	100	4	8.4929	6	33	56	30	12	64	14	9	5	1.125	0	0	0	1	1	0	1	0	1	0	1	18.89	18.89	0.7
jgi|Venin1|14005|atg12726.t1	0.97073287	2.663099	5.999099	.	.	.	.	.	0	.	0	.	0	.	0	0.444	1	1	0.65	0	0	44530.04	420	3.5	7.1701	6	146	241	115	40	256	94	51	43	0.80620155	0	0	0	1	1	1	1	1	1	0	0	0	0.01	0
jgi|Venin1|20526|atg6796.t1	0.9695963	0.253064	5.965064	.	.	.	.	.	0	.	0	.	0	.	0	0.048	1	1	0.74	0	0	38053.01	381	47	11.3672	0	183	260	69	48	217	82	69	13	0.483870968	1	1	0	1	1	1	1	1	1	0	0	0.03	0.03	0
jgi|Venin1|19893|atg7166.t1	0.96846175	2.8157315	5.7857315	.	.	.	.	.	0	.	0	.	0	.	0.361	0.144	1	1	0.88	0	0	15235.88	154	-11	3.7502	2	66	111	58	4	92	23	6	17	0.470588235	0	0	0	1	1	1	1	1	1	0	0	4.39	4.39	0
jgi|Venin1|14195|atg1651.t1	0.9667104	2.929132	5.989132	.	.	.	.	.	0	.	0	.	0	CE10	0.001	0.489	1	1	0.72	0	0	37436.85	356	4	7.6168	7	136	206	90	37	213	67	37	30	0.825242718	0	0	0	1	1	1	1	1	1	0	0	3.26	3.33	0
jgi|Venin1|21403|atg8379.t1	0.96072894	1.4681025	5.9681025	.	.	.	.	.	0	.	0	.	0	.	0.018	0.232	1	1	0.77	0	0	27199.92	257	1	6.8288	6	106	162	80	28	151	41	22	19	0.716216216	0	0	0	1	1	1	1	1	1	0	1	16.13	18.24	0.947368421
jgi|Venin1|14044|atg12765.t1	0.95872146	4.4630995	5.9090995	.	.	.	.	.	0	.	0	.	0	.	0.305	0.454	1	1	0.72	0	0	12854.77	124	3.5	7.9612	6	55	79	40	8	71	15	10	5	0.7	0	1	0	1	1	1	1	1	1	0	0	0.95	0.98	0
jgi|Venin1|14733|atg331.t1	0.9556561	1.0960865	5.8540865	.	.	.	.	.	0	.	0	.	0	CE16	0	0.207	1	1	0.78	0	0	39891.85	358	-9	4.5123	5	115	204	98	56	207	60	26	34	1.285714286	0	0	0	1	1	1	1	1	1	0	0	0.16	0.28	0
jgi|Venin1|23632|atg11271.t1	0.9484131	2.619149	5.925149	.	.	.	.	.	0	.	0	.	0	.	0	0.449	1	1	0.71	0	0	44070.87	418	3	7.1264	6	154	239	122	39	257	87	47	40	0.756097561	1	0	0	1	1	1	1	1	1	0	0	0.71	0.9	0
jgi|Venin1|20820|atg6013.t1	0.9482916	12.2838335	5.3698335	.	.	.	unaffected_pathogenicity,increased_virulence_(hypervirulence),loss_of_pathogenicity	PHI:69,PHI:2383,PHI:407,PHI:2849	0	.	1	PF01083	0	CE5	0.779	0.54	1	1	0.76	0	0	21990.45	216	1.5	7.5701	5	91	140	79	12	135	36	19	17	0.650793651	0	0	0	1	1	1	1	1	1	0	0	2.45	2.53	0
jgi|Venin1|25964|atg11135.t1	0.94404185	7.116	6	.	.	.	.	.	0	.	0	.	0	.	0.901	0.285	1	1	0.71	0	0	15853.06	159	7.5	10.4453	0	60	121	39	14	102	30	20	10	0.369863014	0	0	0	1	1	1	1	1	1	0	0	0.03	0.03	0
jgi|Venin1|20510|atg6779.t1	0.9408431	-0.1386175	5.8013825	.	.	.	.	.	0	.	0	.	0	PL4_4,PL4_1,PL4,PL4_5,PL4_2	0	0.01	1	1	0.82	0	0	64035.91	584	7.5	7.8415	4	209	333	170	83	328	112	63	49	1	0	0	0	1	1	1	1	1	1	0	0	0.03	0.06	0
jgi|Venin1|25842|atg10340.t1	0.93957883	3.5354295	5.9894295	.	.	.	.	.	0	.	0	.	0	.	0.079	0.512	1	1	0.66	0	0	28354.34	260	2	6.9109	2	85	145	70	34	153	48	27	21	0.865671642	0	0	0	1	1	1	1	1	1	0	0	0.33	0.33	0
jgi|Venin1|24279|atg11319.t1	0.93423134	6.432057	0.498057	.	.	.	.	.	0	.	0	.	0	.	1	0.989	0	0	0.74	0	0	7535.53	69	1.5	7.5164	6	27	42	13	7	38	16	9	7	0.823529412	.	.	.	0	0	0	0	0	0	0	0	0	0	0
jgi|Venin1|26193|atg10793.t1	0.9292479	3.0256055	5.7736055	.	.	.	.	.	0	.	0	.	0	.	0.04	0.502	1	1	0.5	0	0	31906.75	302	4	8.8904	2	107	182	102	23	180	47	26	21	1.027777778	0	1	0	1	1	1	1	1	1	0	0	2.53	3.07	0
jgi|Venin1|14452|atg891.t1	0.9283043	5.615183	5.943183	.	.	.	.	.	1	MoAVR_Pita2,MoAVR_Pita	0	.	0	.	0	0.112	1	1	0.84	0	0	37479.57	358	8	8.3766	9	157	226	121	31	197	59	35	24	0.896551724	0	0	0	1	1	1	1	1	1	0	0	0.28	0.32	0
jgi|Venin1|24872|atg9358.t1	0.9281186	-2.773151	2.782849	.	.	.	.	.	0	.	0	.	0	.	0	0.074	1	1	0.93	1	0	19810.07	198	1.5	7.313	12	113	148	57	12	107	14	8	6	0.660377358	0	1	0	1	1	1	1	1	1	0	1	6.25	28.8	0
jgi|Venin1|16837|atg2477.t1	0.9279131	7.7619175	5.6439175	.	.	.	.	.	0	.	0	.	0	.	0.858	0.495	1	1	0.6	0	0	10805.62	102	0	6.2439	0	34	58	37	8	63	18	9	9	1.115384615	1	0	0	1	1	1	1	0	1	0	1	22.59	22.61	0.608695652
jgi|Venin1|15315|atg2112.t1	0.9272311	5.7351385	5.9971385	.	.	.	loss_of_pathogenicity,reduced_virulence,unaffected_pathogenicity	PHI:88,PHI:492,PHI:2818,PHI:247,PHI:437,PHI:2343,PHI:2848,PHI:3721,PHI:2817,PHI:2847,PHI:9525,PHI:114,PHI:1027,PHI:103,PHI:3,PHI:4879,PHI:4916,PHI:7283	0	.	0	.	0	GH28	0	0.123	1	1	0.92	0	0	37801.46	373	6.5	8.2186	9	175	256	110	28	205	57	33	24	1.086021505	0	1	0	1	1	1	1	1	1	0	0	0.94	1.02	0
jgi|Venin1|22817|atg9666.t1	0.9272311	5.346072	5.962072	.	.	.	.	.	0	.	1	PF03330	0	CBM63	0	0.064	1	1	0.82	0	0	24980.29	240	5	8.4691	6	109	165	67	25	138	24	15	9	0.948275862	0	1	0	1	1	1	1	1	1	0	0	2.22	6.6	0
jgi|Venin1|22485|atg9472.t1	0.925943	6.2835055	5.9955055	.	.	.	.	.	0	.	0	.	0	.	0.727	0.321	1	1	0.44	0	0	8982.51	84	8.5	10.7771	1	30	46	29	9	50	16	13	3	1	0	0	0	1	1	1	1	1	1	0	0	4.77	4.97	0
jgi|Venin1|25000|atg13050.t1	0.9253094	3.257557	5.813557	.	.	.	.	.	0	.	0	.	0	GH114	0.021	0.553	1	1	0.2	0	0	35748.63	326	0.5	6.6261	8	109	170	96	32	176	79	41	38	1.176470588	0	0	0	1	1	1	1	1	1	0	0	0.42	0.42	0
jgi|Venin1|26080|atg10988.t1	0.91840595	6.562194	5.926194	.	.	.	.	.	0	.	0	.	0	.	0.859	0.247	1	1	0.49	0	0	19308.13	189	-12	4.0768	2	76	116	50	16	119	36	12	24	0.643835616	0	0	0	1	1	1	1	1	1	0	0	1.94	1.95	0
jgi|Venin1|17500|atg3532.t1	0.9180409	10.3741355	5.9921355	.	.	.	unaffected_pathogenicity,loss_of_pathogenicity	PHI:69,PHI:407,PHI:2849	0	.	1	PF01083	0	CE5	0.488	0.409	1	1	0.61	0	0	29223.71	283	10.5	8.9008	10	118	176	95	21	180	56	34	22	0.547368421	0	0	0	1	1	1	1	1	1	0	0	4.59	4.63	0
jgi|Venin1|18116|atg8520.t1	0.9151007	-0.017802	5.928198	.	.	.	.	.	0	.	0	.	0	GH43,GH43_10,GH43_34,GH43_37,GH43_24,GH43_3	0	0.009	1	1	0.83	0	0	58183.92	541	-18.5	4.2835	8	199	342	153	64	307	89	36	53	0.983870968	0	0	0	1	1	1	1	1	1	0	0	7.16	8.48	0
jgi|Venin1|15033|atg1265.t1	0.91414076	7.7260415	5.9420415	.	.	.	unaffected_pathogenicity,increased_virulence_(hypervirulence),loss_of_pathogenicity	PHI:69,PHI:2383,PHI:407,PHI:2849	0	.	1	PF01083	0	CE5	0.037	0.427	1	1	0.72	0	0	31844.74	313	2.5	7.5067	8	128	194	105	24	210	50	27	23	0.648148148	0	0	0	1	1	1	1	1	1	0	0	7.97	8.25	0
jgi|Venin1|17940|atg4323.t1	0.9117866	1.3717905	5.8777905	.	.	.	.	.	0	.	0	.	0	.	0	0.249	1	1	0.75	0	0	45739.55	418	-3	5.201	6	148	236	121	51	243	68	33	35	1.019047619	0	0	0	1	1	1	1	1	1	0	0	0.38	0.4	0
jgi|Venin1|21418|atg8394.t1	0.9073195	1.536362	4.872362	.	.	.	.	.	0	.	0	.	0	.	0.008	0.436	1	1	0.59	0	0	26212.79	247	-1	6.0559	5	93	149	73	31	158	23	12	11	0.842857143	0	0	0	1	1	1	1	1	1	0	0	9.3	14.19	0
jgi|Venin1|16656|atg3377.t1	0.90270734	2.305824	5.955824	.	.	.	reduced_virulence,unaffected_pathogenicity	PHI:9401,PHI:17,PHI:697,PHI:7926,PHI:9402,PHI:7930,PHI:9400,PHI:3973	0	.	0	.	0	.	0	0.225	1	1	0.67	0	0	45933.35	430	7	9.2008	2	153	248	127	41	245	89	49	40	0.900900901	1	0	0	1	1	1	1	1	1	0	0	0.32	0.34	0
jgi|Venin1|20787|atg6623.t1	0.9020767	2.100091	5.760091	.	.	.	.	.	0	.	0	.	0	.	0.02	0.37	1	1	0.46	0	0	30414.38	275	0	6.494	4	95	152	76	35	146	63	34	29	0.842105263	0	0	0	1	1	1	1	1	1	0	0	0.13	0.14	0
jgi|Venin1|17791|atg5414.t1	0.89846957	4.5820745	5.4400745	.	.	.	.	.	0	.	0	.	0	.	0.477	0.38	1	1	0.46	0	0	11731.76	112	10	11.0247	1	43	63	39	9	64	18	15	3	1.08	0	1	0	1	1	1	1	0	1	0	0	0.02	0.06	0
jgi|Venin1|17790|atg5413.t1	0.89846957	4.5820745	5.4400745	.	.	.	.	.	0	.	0	.	0	.	0.477	0.38	1	1	0.46	0	0	11731.76	112	10	11.0247	1	43	63	39	9	64	18	15	3	1.08	0	1	0	1	1	1	1	0	1	0	0	0.02	0.06	0
jgi|Venin1|15663|atg2653.t1	0.8957343	-0.378613	5.477387	.	.	.	.	.	0	.	0	.	0	.	0	0.024	1	1	0.82	0	0	22676.37	222	-4	4.6573	2	93	157	60	13	121	20	9	11	0.558823529	0	0	0	1	0	1	1	0	1	0	0	0.49	0.52	0
jgi|Venin1|15630|atg2619.t1	0.8919405	2.2095705	5.7495705	.	.	.	.	.	0	.	0	.	0	.	0	0.41	1	1	0.71	0	0	49312.62	463	2.5	6.8484	30	168	304	91	46	271	97	52	45	0.643356643	0	0	0	1	0	1	1	1	1	0	0	9.35	9.35	0
jgi|Venin1|21824|atg530.t1	0.8901068	7.8014445	2.3714445	.	.	.	.	.	0	.	0	.	0	.	0.995	0.91	1	1	0.46	1	0	14231.39	136	8.5	9.9898	3	55	75	46	13	80	29	20	9	0.972222222	0	0	0	1	1	0	1	0	0	1	1	21.95	21.96	0.869565217
jgi|Venin1|22906|atg9755.t1	0.8887352	7.8308375	5.8628375	.	.	.	.	.	0	.	0	.	0	.	0.946	0.382	1	1	0.55	0	0	16170.28	154	0.5	6.7014	4	54	98	48	9	79	50	26	24	0.772727273	1	0	0	1	1	1	1	1	1	0	0	1.86	1.86	0
jgi|Venin1|13387|atg11917.t1	0.8823648	8.7659995	5.9999995	.	.	.	.	.	0	.	0	.	0	.	0.954	0.507	1	1	0.69	0	0	8257.66	81	1.5	7.5185	6	38	53	26	9	61	8	5	3	0.387096774	0	0	0	1	1	1	1	1	1	0	0	1.35	1.35	0
jgi|Venin1|20438|atg6707.t1	0.8816524	2.6572715	5.8552715	.	.	.	unaffected_pathogenicity	PHI:1087	0	.	0	.	0	.	0.001	0.466	1	1	0.63	0	0	37498	341	-3.5	5.9222	7	110	193	89	48	189	64	33	31	1.064935065	0	0	0	1	1	1	1	1	1	0	0	5.18	5.2	0
jgi|Venin1|16096|atg2411.t1	0.8816524	2.6572715	5.8552715	.	.	.	unaffected_pathogenicity	PHI:1087	0	.	0	.	0	.	0.001	0.466	1	1	0.63	0	0	37498	341	-3.5	5.9222	7	110	193	89	48	189	64	33	31	1.064935065	0	0	0	1	1	1	1	1	1	0	0	5.18	5.2	0
jgi|Venin1|15128|atg1316.t1	0.8794185	3.689899	5.885899	.	.	.	.	.	0	.	0	.	0	.	0.101	0.533	1	1	0.1	0	0	32737.06	295	-1	6.2379	6	88	163	83	35	165	70	36	34	1	0	0	0	1	1	1	1	1	1	0	0	3.71	3.71	0
jgi|Venin1|14042|atg12763.t1	0.8786896	5.0394235	-0.4945765	.	.	.	loss_of_pathogenicity	PHI:8693	0	.	0	.	0	.	0.523	0.566	0	0	0.48	0	0	25308.65	239	-4	5.1008	2	91	142	79	27	141	56	27	29	0.835820896	.	.	.	0	0	0	0	0	0	0	0	0.19	0.37	0
jgi|Venin1|17566|atg2980.t1	0.87749463	3.0798045	5.3798045	.	.	.	reduced_virulence	PHI:6265	0	.	0	.	0	.	0	0.45	1	1	0.79	0	0	38151.74	347	-4.5	5.3119	8	118	201	83	49	193	63	31	32	1.085365854	.	.	.	1	1	1	0	1	1	0	0	0	0.01	0
jgi|Venin1|15307|atg2104.t1	0.87384397	2.672133	5.864133	.	.	.	.	.	0	.	0	.	0	.	0.277	0.191	1	1	0.61	0	0	30887	292	-1	6.2354	4	109	177	101	30	169	68	35	33	0.688888889	0	0	0	1	1	1	1	1	1	0	0	0.15	0.15	0
jgi|Venin1|13911|atg12632.t1	0.87299526	1.0423315	5.9823315	.	.	.	reduced_virulence,unaffected_pathogenicity	PHI:9074,PHI:9075,PHI:397,PHI:1011,PHI:2921,PHI:3991,PHI:552,PHI:48,PHI:9058,PHI:712,PHI:2920,PHI:3919	0	.	0	.	0	AA1_3,AA1_1,AA1_2	0	0.01	1	1	0.91	0	0	60360.62	569	-2	6.288	7	220	362	158	68	326	88	47	41	0.840277778	1	0	0	1	1	1	1	1	1	0	0	3.96	4.12	0
jgi|Venin1|24199|atg8855.t1	0.872887	2.853822	5.661822	.	.	.	.	.	0	.	0	.	0	.	0	0.532	1	1	0.5	0	0	44968.35	411	10.5	8.6369	6	130	223	96	48	225	94	55	39	1.097826087	1	0	0	1	1	1	1	0	1	0	0	0.36	0.37	0
jgi|Venin1|13711|atg12351.t1	0.872887	2.7757465	5.8897465	.	.	.	.	.	0	.	0	.	0	.	0	0.481	1	1	0.3	0	0	42472.55	395	1	6.6576	5	127	221	108	36	227	98	52	46	0.912621359	1	0	0	1	1	1	1	1	1	0	0	0.07	0.08	0
jgi|Venin1|19486|atg5259.t1	0.870901	0.125018	5.909018	.	.	.	.	.	0	.	0	.	0	PL4_1,PL4	0	0.036	1	1	0.78	0	0	59800.48	551	12.5	9.3638	2	197	319	139	68	303	111	64	47	1.007751938	0	0	0	1	1	1	1	1	1	0	0	6.35	6.38	0
jgi|Venin1|20105|atg5562.t1	0.8670032	7.4755	5.9995	.	.	.	.	.	0	.	0	.	0	.	0.78	0.466	1	1	0.7	0	0	6984.16	68	0.5	6.8481	6	33	43	25	6	46	5	3	2	0.736842105	0	0	0	1	1	1	1	1	1	0	0	9.77	9.89	0
jgi|Venin1|25334|atg9894.t1	0.86639416	3.1919	5.9999	.	.	.	.	.	0	.	0	.	0	.	0	0.532	1	1	0.78	0	0	51991.87	484	4	6.879	42	189	318	96	45	268	95	53	42	0.629032258	0	0	0	1	1	1	1	1	1	0	0	2.7	2.7	0
jgi|Venin1|24183|atg8839.t1	0.8582431	8.8214785	4.7714785	.	.	.	.	.	0	.	0	.	0	.	0.995	0.68	1	1	0.35	0	0	9500.18	84	11	11.144	4	27	41	25	9	47	20	16	4	1.266666667	.	.	.	1	0	1	0	0	1	0	1	18.9	18.93	1
jgi|Venin1|24504|atg9218.t1	0.85804826	-1.648901	3.907099	.	.	.	.	.	0	.	0	.	0	.	0	0.074	1	1	0.89	1	0	38809.76	384	5	7.6342	15	177	271	95	40	255	38	23	15	0.42384106	0	0	0	1	1	1	1	1	1	1	0	0.52	11.96	0
jgi|Venin1|22856|atg9705.t1	0.85804826	0.7678	5.9998	.	.	.	.	.	0	.	0	.	0	.	0.001	0.127	1	1	0.81	0	0	34721.52	346	8.5	8.1282	24	150	252	95	15	226	33	21	12	0.352112676	1	0	0	1	1	1	1	1	1	0	0	0.51	0.55	0
jgi|Venin1|13565|atg11792.t1	0.8566343	0.9154405	5.9914405	.	.	.	.	.	0	.	0	.	0	.	0.136	0.018	1	1	0.2	0	0	28434.09	271	-6	5.5195	0	92	170	70	23	141	72	36	36	0.418604651	0	0	0	1	1	1	1	1	1	0	0	0	0	0
jgi|Venin1|14731|atg2278.t1	0.8526777	2.6696855	5.6716855	.	.	.	reduced_virulence,unaffected_pathogenicity	PHI:8645,PHI:2570,PHI:3383,PHI:8646	0	.	0	.	0	.	0	0.333	1	1	0.34	0	0	41963.8	388	2.5	8.1556	0	135	211	138	41	234	78	41	37	0.892156863	0	0	0	1	1	1	1	1	1	0	0	0.03	0.28	0
jgi|Venin1|23389|atg1339.t1	0.8521791	2.8800535	5.5260535	.	.	.	.	.	0	.	0	.	0	.	0.026	0.533	1	1	0.58	0	0	30623.96	284	4	8.4587	4	106	160	84	26	156	53	29	24	0.985074627	0	1	0	1	1	1	1	1	1	0	0	0.04	0.09	0
jgi|Venin1|22706|atg7870.t1	0.85177654	4.4505475	5.9985475	.	.	.	.	.	0	.	0	.	0	.	0.638	0.104	1	1	0.7	0	0	27588.46	287	17.5	10.6014	2	135	196	84	7	180	64	41	23	0.360294118	1	1	0	1	1	1	1	1	1	0	0	0.14	0.19	0
jgi|Venin1|21399|atg8375.t1	0.8485753	6.6128895	5.8908895	.	.	.	loss_of_pathogenicity,reduced_virulence,unaffected_pathogenicity	PHI:17,PHI:6815,PHI:6787,PHI:9402,PHI:7930,PHI:6783,PHI:6811,PHI:6784,PHI:126,PHI:73,PHI:6793,PHI:3973,PHI:9401,PHI:697,PHI:6790,PHI:6812,PHI:9400,PHI:72,PHI:6791,PHI:68,PHI:6813,PHI:6789,PHI:6808,PHI:7926,PHI:6785	0	.	0	.	0	.	0	0.287	1	1	0.6	0	0	43958.15	405	8.5	9.2403	3	135	229	123	49	243	75	43	32	0.875	0	0	1	1	1	1	1	1	1	0	0	0.27	0.6	0
jgi|Venin1|21623|atg7471.t1	0.8483572	2.920983	5.592983	.	.	.	reduced_virulence	PHI:9285,PHI:2644,PHI:7258	0	.	0	.	0	.	0.001	0.387	1	1	0.32	0	0	39303.83	367	3	7.7104	4	130	204	120	33	201	101	53	48	1.075268817	0	0	0	1	1	1	1	1	1	0	0	7.81	7.81	0
jgi|Venin1|23787|atg12046.t1	0.8471959	1.812296	5.954296	.	.	.	reduced_virulence,unaffected_pathogenicity	PHI:6807,PHI:9401,PHI:17,PHI:697,PHI:9400,PHI:6791,PHI:125,PHI:6786,PHI:6792,PHI:6813,PHI:6814,PHI:6785,PHI:73,PHI:3973	0	.	0	.	0	.	0	0.143	1	1	0.78	0	0	42074.41	404	3.5	7.8935	2	160	259	126	38	236	54	30	24	0.75862069	0	0	1	1	1	1	1	1	1	0	0	9.09	9.12	0
jgi|Venin1|21517|atg486.t1	0.8471208	2.6209195	5.8009195	.	.	.	.	.	0	.	0	.	0	.	0.002	0.468	1	1	0.29	0	0	39129.07	355	5.5	7.8637	8	121	197	95	37	181	87	48	39	1.02739726	1	1	0	1	1	1	1	1	1	0	0	0.09	0.17	0
jgi|Venin1|22969|atg9108.t1	0.8456213	-0.2164105	2.5795895	.	.	.	.	.	0	.	0	.	0	.	0.007	0.527	1	1	0.34	1	0	35422.26	317	4.5	8.7877	2	101	162	85	45	179	82	44	38	1.183098592	0	0	0	1	1	1	1	1	1	1	1	0.63	23.46	0
jgi|Venin1|20475|atg6744.t1	0.83885527	-0.8314905	4.9825095	.	.	.	.	.	0	.	0	.	0	.	0	0.031	1	1	0.82	0	0	58194.16	554	12.5	9.2514	4	206	341	181	53	321	108	63	45	0.90625	.	.	.	1	0	1	0	0	1	0	0	0.15	0.89	0
jgi|Venin1|17766|atg5388.t1	0.83800244	0.609958	5.895958	.	.	.	.	.	0	.	0	.	0	.	0	0.119	1	1	0.82	0	0	55049.32	516	-5.5	5.2567	2	188	313	152	61	295	96	47	49	0.942446043	0	0	0	1	1	1	1	1	1	0	0	0.28	0.28	0
jgi|Venin1|21924|atg10610.t1	0.83707196	3.4966875	5.9866875	.	.	.	.	.	0	.	0	.	0	.	0.182	0.403	1	1	0.68	0	0	17591.23	161	3.5	7.8885	7	60	95	39	25	100	21	13	8	1	0	0	0	1	1	1	1	1	1	0	0	6.19	6.28	0
jgi|Venin1|21978|atg10665.t1	0.8369292	-0.083811	5.850189	.	.	.	.	.	0	.	0	.	0	.	0	0.011	1	1	0.84	0	0	49359.11	506	-3.5	4.8836	1	254	391	156	17	288	34	16	18	0.378698225	0	1	0	1	1	1	1	1	1	0	0	1.54	1.57	0
jgi|Venin1|20208|atg5744.t1	0.8348027	1.6645665	5.9545665	.	.	.	.	.	0	.	0	.	0	.	0	0.285	1	1	0.67	0	0	34819.2	318	-2.5	5.6518	1	112	182	98	37	172	62	31	31	0.985714286	0	0	0	1	1	1	1	1	1	0	0	1.68	1.71	0
jgi|Venin1|23850|atg12110.t1	0.83427227	1.8033835	5.8073835	.	.	.	reduced_virulence,unaffected_pathogenicity	PHI:9150	0	.	0	.	0	.	0	0.166	1	1	0.59	0	0	42868.54	399	-4	6.0011	3	141	229	128	43	227	87	45	42	0.808510638	0	0	0	1	1	1	1	1	1	0	0	0.16	0.18	0
jgi|Venin1|14713|atg2260.t1	0.8342538	1.399274	5.713274	.	.	.	.	.	0	.	0	.	0	AA2	0	0.281	1	1	0.73	0	0	40159.77	371	2.5	6.938	8	126	222	109	41	209	73	40	33	1.024096386	0	0	0	1	1	1	1	0	1	0	0	3.97	4.03	0
jgi|Venin1|24360|atg11400.t1	0.83220524	6.1462955	5.9942955	.	.	.	effector_(plant_avirulence_determinant),reduced_virulence,unaffected_pathogenicity,increased_virulence_(hypervirulence)	PHI:664,PHI:3128,PHI:666,PHI:8054,PHI:9298,PHI:2712,PHI:8053,PHI:658,PHI:2341,PHI:8060,PHI:8059,PHI:8058,PHI:8061,PHI:2442,PHI:2342,PHI:8062	1	MpNEP1_2,FoeNEP1,BfNep1,VdNEP,MpNEP1_1	1	PF05630	0	.	0.003	0.189	1	1	0.76	0	0	24788.9	238	0	6.4682	4	107	153	68	28	143	30	16	14	0.686567164	0	0	0	1	1	1	1	1	1	0	0	7.63	8.18	0
jgi|Venin1|23111|atg8072.t1	0.82514983	1.2350755	5.8130755	.	.	.	.	.	0	.	0	.	0	.	0.001	0.236	1	1	0.59	0	0	37342.69	348	-2	5.7032	3	118	199	121	33	209	58	29	29	0.855555556	0	0	0	1	1	1	1	1	1	0	1	19.32	19.35	1
jgi|Venin1|21552|atg6945.t1	0.82468396	2.691238	5.955238	.	.	.	.	.	0	.	0	.	0	.	0.049	0.407	1	1	0.36	0	0	22751.01	210	5.5	9.336	3	74	115	70	20	120	30	18	12	0.788461538	0	0	0	1	1	1	1	1	1	0	0	0.1	0.13	0
jgi|Venin1|23655|atg11294.t1	0.8225025	8.1012805	5.1432805	.	.	.	.	.	0	.	0	.	0	.	0.805	0.688	1	1	0.48	0	0	27921.81	256	12	8.6362	10	97	140	68	34	139	61	39	22	1.272727273	0	0	0	1	1	0	1	0	1	0	0	17.28	18.43	0
jgi|Venin1|17897|atg5522.t1	0.8219777	3.0010485	5.5570485	.	.	.	.	.	0	.	0	.	0	GH45	0.086	0.488	1	1	0.67	0	0	27378.78	248	-8	4.5472	14	94	150	63	34	143	43	19	24	0.839285714	0	1	0	1	1	1	1	1	1	0	1	16.79	16.9	1
jgi|Venin1|15536|atg2020.t1	0.8168349	1.225344	5.929344	.	.	.	.	.	0	.	0	.	0	.	0	0.216	1	1	0.02	0	0	43603.59	392	-6	5.4759	9	112	206	110	40	211	111	55	56	1.048192771	0	0	0	1	1	1	1	1	1	0	0	0.13	0.13	0
jgi|Venin1|14424|atg668.t1	0.8145778	-0.0969875	5.8490125	.	.	.	unaffected_pathogenicity	PHI:2488,PHI:2510	0	.	0	.	0	GH47	0	0.009	1	1	0.41	0	0	75497.47	670	8.5	8.188	3	183	350	182	91	372	159	87	72	1.032467532	0	1	0	1	1	1	1	1	1	0	0	5.58	5.71	0
jgi|Venin1|24714|atg8828.t1	0.8038124	0.79151	5.71951	.	.	.	reduced_virulence,unaffected_pathogenicity	PHI:9074,PHI:9075,PHI:1011,PHI:397,PHI:2921,PHI:552,PHI:48,PHI:9058,PHI:2920,PHI:3919	0	.	0	.	0	AA1_3,AA1_2,AA1_1	0	0.012	1	1	0.8	0	0	62206.85	571	9	8.0017	6	174	329	164	67	326	108	62	46	1.139705882	0	0	0	1	1	1	1	0	1	0	0	0	0.03	0
jgi|Venin1|18968|atg4486.t1	0.8038124	-0.050784	5.895216	.	.	.	.	.	0	.	0	.	0	.	0	0.009	1	1	0.8	0	0	76207.42	708	-18	4.6331	8	279	436	221	91	407	100	45	55	0.871345029	0	0	0	1	1	1	1	1	1	0	0	0.37	0.71	0
jgi|Venin1|23220|atg8979.t1	0.8038124	1.1700445	5.9960445	.	.	.	reduced_virulence,unaffected_pathogenicity	PHI:9074,PHI:9075,PHI:397,PHI:1011,PHI:2921,PHI:3991,PHI:2700,PHI:552,PHI:48,PHI:9058,PHI:712,PHI:2920,PHI:3919	0	.	0	.	0	AA1,AA1_3,AA1_1,AA1_2	0	0.029	1	1	0.86	0	0	67566.69	617	-1.5	6.3662	9	208	373	165	79	331	102	55	47	1.099236641	0	1	0	1	1	1	1	1	1	0	0	0.25	0.25	0
jgi|Venin1|25295|atg9176.t1	0.7998668	1.472361	5.984361	.	.	.	.	.	0	.	0	.	0	.	0	0.248	1	1	0.68	0	0	42619.22	409	8	8.2403	6	173	243	113	38	230	89	51	38	0.698275862	0	0	0	1	1	1	1	1	1	0	0	0.01	0.02	0
jgi|Venin1|24525|atg9239.t1	0.7998668	2.354306	5.972306	.	.	.	.	.	0	.	0	.	0	.	0	0.397	1	1	0.47	0	0	47512.49	440	8.5	8.4372	6	148	253	119	44	259	99	56	43	0.876033058	0	0	0	1	1	1	1	1	1	0	0	1.13	1.15	0
jgi|Venin1|25992|atg10399.t1	0.7998668	2.097072	5.903072	.	.	.	reduced_virulence,unaffected_pathogenicity	PHI:541,PHI:6121,PHI:2032,PHI:9144	0	.	0	.	0	CE10	0	0.199	1	1	0.46	0	0	54712.94	508	3	7.5609	7	174	294	147	56	301	111	58	53	0.868055556	0	0	0	1	1	1	1	1	1	0	0	2	2.02	0
jgi|Venin1|18910|atg4963.t1	0.7969696	0.1786945	5.5846945	.	.	.	.	.	0	.	0	.	0	.	0.005	0.094	1	1	0.87	0	0	23299.36	238	14.5	10.5913	4	119	170	91	11	143	28	22	6	0.505154639	1	0	0	1	1	1	1	0	1	0	0	0.56	1.06	0
jgi|Venin1|15659|atg2649.t1	0.79543877	6.3176975	5.9996975	.	.	.	.	.	0	.	0	.	0	.	0.973	0.08	1	1	0.68	0	0	13931.56	144	21.5	11.5732	0	67	98	61	5	100	32	27	5	0.37804878	1	0	0	1	1	1	1	1	1	0	0	5.92	9.86	0
jgi|Venin1|20198|atg5734.t1	0.79507667	3.6657485	5.9997485	.	.	.	.	.	0	.	0	.	0	.	0.489	0.122	1	1	0.7	0	0	13511.26	132	13.5	11.3516	0	64	85	50	12	71	30	23	7	0.531914894	1	0	0	1	1	1	1	1	1	0	1	21.66	21.66	0.782608696
jgi|Venin1|17318|atg4227.t1	0.7949665	8.0924995	5.9924995	.	.	.	.	.	0	.	0	.	0	.	0.814	0.536	1	1	0.7	0	0	14391.57	136	0	6.1807	6	51	82	39	9	79	22	11	11	1.03125	0	1	0	1	1	1	1	1	1	0	0	2.66	2.66	0
jgi|Venin1|19512|atg5285.t1	0.7949665	3.403248	5.949248	.	.	.	reduced_virulence	PHI:6265	0	.	0	.	0	GH16	0.001	0.408	1	1	0.72	0	0	34631.75	316	-2.5	5.6172	8	115	187	83	43	184	54	27	27	0.934210526	0	0	0	1	1	1	1	1	1	0	0	2.22	2.44	0
jgi|Venin1|24117|atg10521.t1	0.7949665	3.1254975	5.9994975	.	.	.	.	.	0	.	0	.	0	.	0.005	0.516	1	1	0.66	0	0	34307.69	318	5	7.9768	10	113	191	86	31	178	51	29	22	0.790697674	0	0	0	1	1	1	1	1	1	0	0	0.93	0.93	0
jgi|Venin1|20915|atg6905.t1	0.7949665	8.7719485	5.9999485	.	.	.	.	.	0	.	0	.	0	.	0.952	0.51	1	1	0.5	0	0	7501.44	70	-4	4.1763	2	25	41	26	5	40	16	6	10	1.052631579	0	0	0	1	1	1	1	1	1	0	0	2.89	2.89	0
jgi|Venin1|17818|atg5441.t1	0.7949665	8.7719485	5.9999485	.	.	.	.	.	0	.	0	.	0	.	0.952	0.51	1	1	0.5	0	0	7501.44	70	-4	4.1763	2	25	41	26	5	40	16	6	10	1.052631579	0	0	0	1	1	1	1	1	1	0	0	2.89	2.89	0
jgi|Venin1|17609|atg4065.t1	0.79380274	0.262279	5.992279	.	.	.	.	.	0	.	0	.	0	GH78	0	0.045	1	1	0.8	0	0	81382.03	745	1.5	6.7281	3	272	430	192	97	413	141	74	67	0.896174863	0	1	0	1	1	1	1	1	1	0	0	0.04	0.11	0
jgi|Venin1|16528|atg537.t1	0.79380274	0.285928	5.991928	.	.	.	.	.	0	.	0	.	0	CE8	0	0.049	1	1	0.82	0	0	55054.33	517	10	9.5745	1	185	308	141	51	290	101	57	44	0.95620438	0	0	0	1	1	1	1	1	1	0	0	0	0.02	0
jgi|Venin1|21021|atg1864.t1	0.79291695	1.222948	5.548948	.	.	.	.	.	0	.	0	.	0	.	0.018	0.261	1	1	0.01	0	0	32600.6	291	-3.5	5.5013	3	78	138	88	24	153	89	44	45	1.148148148	1	0	0	1	1	1	1	1	1	0	0	0	0.01	0
jgi|Venin1|19211|atg5217.t1	0.7913826	1.2334525	5.9854525	.	.	.	.	.	0	.	0	.	0	AA2	0.002	0.206	1	1	0.26	0	0	36546.28	344	1.5	6.8233	6	140	205	111	30	190	73	39	34	0.634408602	0	0	0	1	1	1	1	1	1	0	0	0.42	0.48	0
jgi|Venin1|18820|atg4623.t1	0.79073733	0.042124	5.970124	.	.	.	.	.	0	.	0	.	0	PL4_1,PL4	0	0.012	1	1	0.74	0	0	60294.54	552	13	9.4768	2	175	320	163	72	331	102	60	42	1.014492754	0	0	0	1	1	1	1	1	1	0	0	2.21	2.22	0
jgi|Venin1|18922|atg4975.t1	0.7820748	2.7584215	5.1524215	.	.	.	.	.	0	.	0	.	0	CE12	0.081	0.52	1	1	0.46	0	0	33449.06	302	0.5	6.7186	3	90	161	94	28	158	70	36	34	1.4	0	0	0	1	1	1	1	0	1	0	0	7.4	7.42	0
jgi|Venin1|19897|atg7170.t1	0.7820469	3.538271	5.662271	.	.	.	.	.	0	.	0	.	0	.	0.212	0.434	1	1	0.1	0	0	27921.7	249	0	6.496	2	79	123	70	31	134	59	31	28	1.037735849	0	0	1	1	1	1	1	1	1	0	0	0.05	0.06	0
jgi|Venin1|14430|atg21.t1	0.7816238	0.8699735	5.8379735	.	.	.	.	.	0	.	0	.	0	.	0.006	0.166	1	1	0.79	0	0	17586.81	168	-1.5	4.967	0	72	106	53	19	95	21	10	11	1.075	0	0	0	1	1	1	1	1	1	0	0	13.91	18.12	0
jgi|Venin1|13560|atg11787.t1	0.7796126	6.154797	4.562797	.	.	.	.	.	0	.	1	PF00314	0	GH152	0.001	0.431	1	1	0.93	0	0	35405.81	331	-0.5	6.3604	14	137	209	82	40	183	55	29	26	1.013333333	0	0	0	1	1	1	1	0	1	0	0	0.05	0.55	0
jgi|Venin1|17670|atg3445.t1	0.7791045	-0.395319	4.914681	.	.	.	.	.	0	.	0	.	0	.	0.002	0.113	1	1	0.48	0	0	26498.85	236	24.5	11.7185	1	59	121	64	32	137	56	43	13	0.84375	1	0	1	1	1	1	1	0	1	0	1	21.88	29.42	0.652173913
jgi|Venin1|24712|atg8826.t1	0.7769647	1.2212485	5.9932485	.	.	.	reduced_virulence,unaffected_pathogenicity	PHI:2117,PHI:6569,PHI:4615	0	.	0	.	0	.	0	0.038	1	1	0.77	0	0	39320.3	387	1	6.6964	2	177	253	133	33	227	67	36	31	0.669565217	1	0	0	1	1	1	1	1	1	0	0	4.15	6.84	0
jgi|Venin1|23226|atg8985.t1	0.77617204	-0.541051	2.500949	.	.	.	.	.	0	.	0	.	0	.	0.002	0.491	1	1	0.84	1	0	36204.87	343	9	8.1701	16	144	211	92	30	191	52	32	20	0.769230769	1	0	0	1	1	1	1	1	1	1	1	9.07	46.31	0
jgi|Venin1|19848|atg7121.t1	0.775849	2.422653	-0.511347	.	.	.	lethal,loss_of_pathogenicity,reduced_virulence,unaffected_pathogenicity,increased_virulence_(hypervirulence)	PHI:8929,PHI:2835,PHI:8927,PHI:784,PHI:3866,PHI:3301,PHI:2836,PHI:685,PHI:7485,PHI:2269,PHI:2022,PHI:2837,PHI:5440,PHI:2844,PHI:7696,PHI:5272,PHI:6957,PHI:2802,PHI:6956,PHI:2312,PHI:9460,PHI:5271,PHI:4077,PHI:2247,PHI:7511,PHI:59	0	.	0	.	0	.	0.874	0.615	0	0	0.49	0	0	27790.04	261	0.5	6.7136	3	93	147	92	19	150	58	30	28	0.93442623	.	.	.	0	0	0	0	0	0	0	0	0	0.24	0
jgi|Venin1|16321|atg2905.t1	0.7753051	1.328788	5.990788	.	.	.	.	.	0	.	0	.	0	.	0	0.223	1	1	0.69	0	0	41001.32	384	6	8.5395	5	142	240	95	37	225	62	35	27	0.623931624	0	0	0	1	1	1	1	1	1	0	0	3.72	10.11	0
jgi|Venin1|22912|atg9761.t1	0.77499276	3.377849	5.999849	.	.	.	.	.	0	.	0	.	0	.	0.379	0.184	1	1	0.76	0	0	8890.04	88	-1	4.8016	2	40	56	30	7	56	13	6	7	0.633333333	0	0	0	1	1	1	1	1	1	0	0	7.95	7.97	0
jgi|Venin1|18859|atg4574.t1	0.77431667	1.539644	5.985644	.	.	.	.	.	0	.	0	.	0	.	0	0.259	1	1	0.31	0	0	47981.37	450	-3	5.9014	8	154	268	120	39	259	103	52	51	0.751937984	0	0	0	1	1	1	1	1	1	0	0	0	0.04	0
jgi|Venin1|19645|atg6269.t1	0.7710074	4.732276	5.678276	.	.	.	loss_of_pathogenicity,reduced_virulence,unaffected_pathogenicity	PHI:88,PHI:2332,PHI:247,PHI:2848,PHI:181,PHI:3,PHI:1027,PHI:7283,PHI:437,PHI:2343,PHI:3721,PHI:2817,PHI:2847,PHI:9525,PHI:4880,PHI:103,PHI:2818,PHI:115,PHI:492	0	.	0	.	0	GH5_37,GH5_47,GH5_46,GH5_25,GH5_4,GH5_8,GH5_39,CBM46,GH5_54,GH5_38,GH5_22,GH5_5,GH28,GH5	0	0.009	1	1	0.82	0	0	116479.57	1060	10.5	7.9918	14	349	616	296	130	572	227	122	105	1.356164384	0	0	0	1	0	1	1	1	1	0	0	4.89	4.92	0
jgi|Venin1|17165|atg3690.t1	0.76791483	1.527275	5.909275	.	.	.	reduced_virulence	PHI:61,PHI:2896	0	.	0	.	0	GH17	0	0.103	1	1	0.79	0	0	34036.86	327	-5.5	4.5419	2	138	216	113	35	195	41	18	23	0.742268041	0	1	0	1	1	1	1	1	1	0	0	0.36	0.72	0
jgi|Venin1|23146|atg8107.t1	0.76788676	11.9812475	5.8352475	.	.	.	reduced_virulence,unaffected_pathogenicity,increased_virulence_(hypervirulence)	PHI:548,PHI:2305	0	.	0	.	0	.	0.782	0.409	1	1	0.11	0	0	14840.91	135	-6.5	4.4294	2	42	67	40	12	76	36	15	21	0.90625	1	0	0	1	1	1	1	1	1	0	0	1.19	1.19	0
jgi|Venin1|25286|atg9208.t1	0.76675195	1.1541955	5.7441955	.	.	.	.	.	0	.	0	.	0	.	0.001	0.234	1	1	0.17	0	0	36375.85	329	-8.5	4.9017	6	107	178	78	37	177	83	39	44	0.828947368	0	0	0	1	1	1	1	1	1	0	0	0.56	0.57	0
jgi|Venin1|22174|atg7647.t1	0.7663675	1.123343	5.899343	.	.	.	.	.	0	.	0	.	0	GH93	0	0.204	1	1	0.58	0	0	41211.61	374	2	7.3426	1	119	215	104	46	217	70	37	33	0.847826087	0	0	0	1	1	1	1	1	1	0	0	0.06	0.12	0
jgi|Venin1|23048|atg7813.t1	0.7659117	1.323797	5.997797	.	.	.	.	.	0	.	0	.	0	.	0	0.221	1	1	0.31	0	0	41503.66	377	12	8.6169	15	117	215	90	34	214	80	47	33	0.755102041	1	0	0	1	1	1	1	1	1	0	0	0.79	0.8	0
jgi|Venin1|25852|atg11023.t1	0.7652477	0.8191895	5.0611895	.	.	.	.	.	0	.	0	.	0	CE16	0	0.293	1	1	0.81	0	0	36914.4	334	-9	4.6402	4	109	190	90	46	183	62	28	34	1.295774648	0	0	0	1	1	1	1	0	1	0	1	22.13	22.15	0.739130435
jgi|Venin1|26502|atg12948.t1	0.76403195	2.1237395	5.9937395	.	.	.	.	.	0	.	0	.	0	.	0.04	0.315	1	1	0.73	0	0	14531.81	138	3.5	8.4818	4	54	92	46	11	88	16	10	6	0.613636364	0	0	0	1	1	1	1	1	1	0	0	0.66	0.69	0
jgi|Venin1|14182|atg1638.t1	0.7639691	1.0240695	5.9980695	.	.	.	.	.	0	.	0	.	0	.	0	0.171	1	1	0.69	0	0	39077.82	408	6.5	9.891	2	192	253	51	32	260	27	17	10	0.326530612	0	0	0	1	1	1	1	1	1	0	0	0.06	0.06	0
jgi|Venin1|26437|atg12882.t1	0.76247704	2.4756985	5.9676985	.	.	.	.	.	0	.	0	.	0	.	0	0.418	1	1	0.28	0	0	44318.5	414	3	6.9957	7	145	231	110	37	232	102	55	47	0.898148148	0	0	0	1	1	1	1	1	1	0	0	0.79	0.81	0
jgi|Venin1|19168|atg5172.t1	0.7614905	8.929023	5.875023	.	.	.	.	.	0	.	0	.	0	.	0.982	0.527	1	1	0.3	0	0	18403	169	-1.5	5.422	4	63	101	33	18	80	57	28	29	1.073170732	1	0	0	1	1	1	1	1	1	0	0	3.35	3.39	0
jgi|Venin1|25914|atg11085.t1	0.7602204	2.179995	5.977995	.	.	.	.	.	0	.	0	.	0	.	0	0.367	1	1	0.31	0	0	42469.69	387	5.5	7.3307	4	125	214	111	47	207	92	52	40	0.925531915	0	0	0	1	1	1	1	1	1	0	0	0.77	0.85	0
jgi|Venin1|16102|atg2285.t1	0.7594911	1.629538	5.877538	.	.	.	.	.	0	.	0	.	0	.	0	0.292	1	1	0.09	0	0	47124.78	428	-2.5	5.9536	6	131	235	113	39	228	107	54	53	1.065217391	1	0	0	1	1	1	1	1	1	0	0	1.72	1.74	0
jgi|Venin1|19174|atg5178.t1	0.757109	2.6147815	5.8607815	.	.	.	.	.	0	.	0	.	0	GH114	0.004	0.455	1	1	0.56	0	0	36824.67	336	-2.5	6.1151	8	107	188	97	37	178	81	42	39	1.220588235	1	0	0	1	1	1	1	1	1	0	0	0.53	0.54	0
jgi|Venin1|23198|atg8957.t1	0.7563801	0.5824385	5.9944385	.	.	.	.	.	0	.	0	.	0	.	0.009	0.089	1	1	0.6	0	0	31191.37	295	-6.5	5.1288	0	111	188	57	29	150	66	32	34	0.662650602	0	0	0	1	1	1	1	1	1	0	0	2.53	2.53	0
jgi|Venin1|15051|atg1077.t1	0.75576395	0.019282	5.959282	.	.	.	.	.	0	.	0	.	0	.	0	0.01	1	1	0.05	0	0	69915.91	627	-10.5	5.3934	4	178	320	170	81	335	160	79	81	1.134920635	1	0	0	1	1	1	1	1	1	0	0	0.05	0.05	0
jgi|Venin1|14964|atg1195.t1	0.7540947	8.43908	4.49108	.	.	.	.	.	0	.	0	.	0	.	0.998	0.66	1	1	0.65	0	0	8779.25	81	4	8.3615	5	33	45	28	12	53	13	9	4	1	.	.	.	1	1	1	0	0	0	0	0	0.99	1.01	0
jgi|Venin1|23596|atg11235.t1	0.75129586	3.3038855	5.6318855	.	.	.	.	.	0	.	0	.	0	.	0.081	0.531	1	1	0.03	0	0	33639.28	304	3	7.1275	6	91	167	89	33	165	77	42	35	0.955882353	0	0	0	1	1	1	1	1	1	0	0	0.03	0.18	0
jgi|Venin1|26546|atg12994.t1	0.75129586	8.6690775	5.8550775	.	.	.	.	.	0	.	0	.	0	.	0.935	0.534	1	1	0.55	0	0	18920	171	15.5	10.0522	9	64	95	52	29	110	31	25	6	0.708333333	0	1	1	1	1	1	1	1	1	0	0	2.4	5.88	0
jgi|Venin1|25853|atg11024.t1	0.75029886	1.2649275	5.7789275	.	.	.	reduced_virulence,unaffected_pathogenicity	PHI:9150	0	.	0	.	0	.	0	0.081	1	1	0.48	0	0	40392.22	375	-11.5	4.9158	3	125	218	117	37	202	97	46	51	0.909090909	0	0	0	1	1	1	1	1	1	0	0	0	0.03	0
jgi|Venin1|23825|atg12084.t1	0.75006247	4.1766925	2.6466925	.	.	.	.	.	0	.	0	.	0	.	0.68	0.575	1	1	0.16	1	0	22911.89	198	-0.5	6.4229	2	48	92	55	34	100	57	31	26	1.655172414	0	0	0	1	1	1	1	1	1	1	0	0.24	12.52	0
jgi|Venin1|22266|atg7460.t1	0.7494802	5.3637835	5.9997835	.	.	.	.	.	0	.	0	.	0	.	0.491	0.403	1	1	0.71	0	0	31450.99	297	5.5	7.8415	24	104	189	64	17	183	32	19	13	0.445544554	0	1	0	1	1	1	1	1	1	0	0	0.07	0.15	0
jgi|Venin1|15671|atg1504.t1	0.74536574	9.454113	4.354113	.	.	.	.	.	0	.	0	.	0	.	0.999	0.851	1	1	0.17	0	0	15965.07	141	5	9.5662	0	37	68	37	16	80	40	23	17	0.810810811	.	.	.	1	0	1	0	1	0	0	0	0.09	0.09	0
jgi|Venin1|13471|atg10899.t1	0.7436765	2.1304125	5.4964125	.	.	.	.	.	0	.	0	.	0	.	0.002	0.437	1	1	0.05	0	0	35561.62	315	-1.5	6.0662	5	86	158	87	35	167	93	47	46	1.338709677	0	0	0	1	1	1	1	1	1	0	0	0.99	1	0
jgi|Venin1|14325|atg637.t1	0.7405618	2.85805	5.99605	.	.	.	.	.	0	.	0	.	0	.	0	0.477	1	1	0.49	0	0	48939.86	444	4	6.835	27	153	266	86	50	228	107	60	47	0.798165138	0	1	0	1	1	1	1	1	1	0	0	0.06	0.1	0
jgi|Venin1|26456|atg12901.t1	0.7398886	8.7583965	5.9503965	.	.	.	.	.	0	.	0	.	0	.	0.934	0.534	1	1	0.68	0	0	10690.14	100	-4.5	4.4421	0	34	56	38	10	56	19	8	11	1	0	0	0	1	1	1	1	1	1	0	0	1.04	1.04	0
jgi|Venin1|17089|atg3986.t1	0.7360146	5.0108335	5.9568335	.	.	.	unaffected_pathogenicity,loss_of_pathogenicity	PHI:24,PHI:191	0	.	0	.	0	GH3	0	0.009	1	1	0.87	0	0	94498.19	878	-10.5	5.179	6	311	539	245	103	490	150	73	77	0.892018779	0	0	0	1	1	1	1	1	1	0	0	0.24	0.27	0
jgi|Venin1|15885|atg287.t1	0.7356281	0.05555	5.82755	.	.	.	.	.	0	.	0	.	0	.	0	0.038	1	1	0.8	0	0	28089.67	286	-1	5.5649	15	164	211	85	22	179	18	9	9	0.5	0	1	0	1	1	1	1	1	1	0	0	7.83	57.39	0
jgi|Venin1|18802|atg4605.t1	0.73417014	6.3777685	5.9997685	.	.	.	.	.	0	.	0	.	0	.	0.864	0.199	1	1	0.72	0	0	28658.83	271	8.5	9.4459	6	94	183	38	19	146	51	30	21	0.569892473	1	0	0	1	1	1	1	1	1	0	0	0.05	0.05	0
jgi|Venin1|21640|atg7488.t1	0.7333353	3.07005	2.50005	.	.	.	.	.	0	.	0	.	0	.	0.457	0.638	1	1	0.79	1	0	30230.57	293	0.5	6.5902	15	126	203	66	17	162	45	24	21	0.443037975	1	0	0	1	1	1	1	1	1	1	1	2.25	24.99	0
jgi|Venin1|20330|atg5624.t1	0.7333213	1.26547	5.94747	.	.	.	reduced_virulence,unaffected_pathogenicity	PHI:6569,PHI:4615	0	.	0	.	0	.	0	0.053	1	1	0.88	0	0	49338.37	473	-7.5	4.8643	12	184	303	150	42	272	70	33	37	0.869918699	0	0	0	1	1	1	1	1	1	0	0	1.66	2.72	0
jgi|Venin1|24773|atg10089.t1	0.7333213	0.71612	5.99012	.	.	.	.	.	0	.	0	.	0	.	0	0.121	1	1	0.9	0	0	63815.6	601	-1	6.0938	19	255	398	155	73	336	73	37	36	1.034013605	0	0	0	1	1	1	1	1	1	0	0	1.91	1.95	0
jgi|Venin1|20327|atg5621.t1	0.7333213	1.26547	5.94747	.	.	.	reduced_virulence,unaffected_pathogenicity	PHI:6569,PHI:4615	0	.	0	.	0	.	0	0.053	1	1	0.88	0	0	49338.37	473	-7.5	4.8643	12	184	303	150	42	272	70	33	37	0.869918699	0	0	0	1	1	1	1	1	1	0	0	1.66	2.72	0
jgi|Venin1|17269|atg4177.t1	0.7328873	0.943039	5.983039	.	.	.	.	.	0	.	0	.	0	GH43_29,GH43_34,GH43_37,GH43_19,GH43_31,GH43_33,GH43_28,GH43_24,GH43_16,GH43_8,GH43_6,GH43_5,GH43_26,GH43,GH43_12,GH43_3,GH43_4,GH43_9,GH43_10,GH43_22,GH117,GH43_30,GH43_11,GH43_32	0	0.16	1	1	0.76	0	0	34399.47	332	-6.5	4.5218	6	138	218	103	35	205	41	18	23	0.686868687	0	0	0	1	1	1	1	1	1	0	0	1.07	1.34	0
jgi|Venin1|17815|atg5438.t1	0.7322969	1.871847	5.923847	.	.	.	reduced_virulence,unaffected_pathogenicity	PHI:7703	0	.	0	.	0	.	0	0.158	1	1	0.75	0	0	39657.36	370	-7	4.9362	1	139	219	102	54	215	57	27	30	0.873684211	0	0	0	1	1	1	1	1	1	0	0	0.62	0.66	0
jgi|Venin1|21427|atg8403.t1	0.731962	1.5600895	5.9520895	.	.	.	.	.	0	.	0	.	0	.	0.003	0.265	1	1	0.7	0	0	34311.47	322	-4.5	4.8743	4	116	190	116	31	193	51	24	27	1.136986301	0	0	0	1	1	1	1	1	1	0	0	0.45	1.44	0
jgi|Venin1|23866|atg12126.t1	0.731962	1.810716	5.998716	.	.	.	.	.	0	.	0	.	0	.	0.003	0.299	1	1	0.57	0	0	31753.67	296	4.5	9.551	1	90	171	77	19	167	45	25	20	0.641304348	0	0	0	1	1	1	1	1	1	0	0	0.39	0.39	0
jgi|Venin1|24098|atg10502.t1	0.731962	2.0035035	5.9815035	.	.	.	.	.	0	.	0	.	0	.	0.069	0.268	1	1	0.58	0	0	25269.95	243	3.5	7.5642	0	99	148	93	23	143	35	21	14	0.714285714	0	0	0	1	1	1	1	1	1	0	0	0.98	1.06	0
jgi|Venin1|20421|atg6690.t1	0.731962	1.95064	5.99464	.	.	.	.	.	0	.	0	.	0	.	0.001	0.325	1	1	0.59	0	0	36013.14	348	3.5	7.8892	2	137	212	105	40	227	58	32	26	0.655737705	0	0	0	1	1	1	1	1	1	0	0	1.38	1.44	0
jgi|Venin1|16916|atg2990.t1	0.731962	0.8173715	5.5393715	.	.	.	.	.	0	.	0	.	0	.	0	0.213	1	1	0.5	0	0	39141.37	361	-5.5	5.1438	1	121	212	122	47	225	64	31	33	0.826530612	0	0	0	1	1	1	1	0	1	0	0	0.33	1.64	0
jgi|Venin1|18334|atg4356.t1	0.73168206	0.0575735	5.7095735	.	.	.	.	.	0	.	0	.	0	AA7	0	0.058	1	1	0.8	0	0	55591.86	507	-3.5	6.1066	4	153	276	148	74	298	104	54	50	1.141666667	0	0	0	1	1	1	1	1	1	0	0	0.01	0.01	0
jgi|Venin1|23830|atg12090.t1	0.7314316	1.2448365	5.9908365	.	.	.	.	.	0	.	0	.	0	.	0	0.209	1	1	0.45	0	0	51530.32	474	8.5	8.5169	5	169	270	131	55	261	111	62	49	0.99137931	0	0	0	1	1	1	1	1	1	0	0	0.16	0.16	0
jgi|Venin1|14193|atg1649.t1	0.7271815	4.5302345	5.9882345	.	.	.	.	.	0	.	0	.	0	AA11	0.299	0.458	1	1	0.71	0	0	27413.62	253	-7	4.8713	8	89	154	57	33	147	47	22	25	0.661971831	0	1	0	1	1	1	1	1	1	0	0	0	0.04	0
jgi|Venin1|19668|atg5815.t1	0.72541183	5.8422095	0.4242095	.	.	.	.	.	0	.	0	.	0	.	1	0.903	0	0	0.94	0	0	9031.17	82	5	8.4993	6	33	54	15	11	44	14	10	4	1.375	.	.	.	0	0	0	0	0	0	0	0	0.02	0.03	0
jgi|Venin1|21659|atg7507.t1	0.72527575	1.1838035	5.1698035	.	.	.	reduced_virulence	PHI:6121,PHI:9144	0	.	0	.	0	CE10	0	0.169	1	1	0.42	0	0	51538.18	484	7	8.4265	6	177	290	126	52	287	100	55	45	0.710344828	0	0	0	1	1	0	1	0	1	0	0	0	0	0
jgi|Venin1|23471|atg8068.t1	0.72256726	7.3983755	5.2143755	.	.	.	.	.	0	.	0	.	0	.	0.858	0.506	1	1	0.23	0	0	25012.92	231	-6	5.4838	1	79	129	78	26	120	66	33	33	0.732142857	1	0	0	1	1	1	1	1	1	0	0	0.34	1.84	0
jgi|Venin1|14870|atg3282.t1	0.7184965	2.769079	5.811079	.	.	.	.	.	0	.	0	.	0	.	0	0.493	1	1	0.46	0	0	42078.43	384	7	8.2125	6	117	205	96	38	214	85	48	37	1.091954023	1	0	0	1	1	1	1	1	1	0	0	1.46	1.48	0
jgi|Venin1|15574|atg2563.t1	0.7142322	2.216459	5.156459	.	.	.	.	.	0	.	0	.	0	.	0	0.51	1	1	0.64	0	0	44296.76	412	2.5	7.3202	4	137	234	104	34	233	83	44	39	0.896226415	1	1	0	1	1	0	1	0	1	0	0	0.97	0.99	0
jgi|Venin1|13983|atg12704.t1	0.71406835	8.3520465	5.9640465	.	.	.	.	.	0	.	0	.	0	.	0.892	0.506	1	1	0.14	0	0	17953.37	155	16.5	10.503	3	40	70	28	21	68	52	37	15	1.25	1	0	0	1	1	1	1	1	1	0	0	1.07	1.07	0
jgi|Venin1|16525|atg2413.t1	0.7089117	2.2975455	5.7955455	.	.	.	.	.	0	.	0	.	0	.	0.001	0.416	1	1	0.7	0	0	37177.42	344	11	9.4544	5	120	200	99	42	206	61	37	24	0.909090909	1	0	0	1	1	1	1	1	1	0	1	19.78	19.85	0.782608696
jgi|Venin1|18175|atg8580.t1	0.7058815	2.0518385	5.9478385	.	.	.	reduced_virulence,unaffected_pathogenicity	PHI:541,PHI:6121,PHI:2032,PHI:9144	0	.	0	.	0	CE10	0	0.184	1	1	0.42	0	0	52464.21	492	7.5	8.0905	8	178	285	142	48	282	112	62	50	0.783216783	0	0	0	1	1	1	1	1	1	0	0	0	0.01	0
jgi|Venin1|24760|atg10076.t1	0.7055958	0.734415	5.996415	.	.	.	.	.	0	.	0	.	0	.	0	0.123	1	1	0.35	0	0	49633.33	457	5	7.6583	7	151	269	117	49	275	93	51	42	0.651162791	1	0	0	1	1	1	1	1	1	0	0	11.11	11.42	0
jgi|Venin1|24077|atg10481.t1	0.7031166	4.0687395	2.5907395	.	.	.	loss_of_pathogenicity,reduced_virulence,unaffected_pathogenicity	PHI:6412,PHI:271,PHI:8749,PHI:5588,PHI:769,PHI:6198,PHI:383,PHI:2806,PHI:318,PHI:330,PHI:2314	0	.	0	.	0	.	0.035	0.378	1	1	0.88	1	0	28214.54	278	-1	6.2125	4	118	192	84	24	163	38	20	18	0.67816092	0	0	0	1	1	1	1	1	1	1	0	0.58	7.19	0
jgi|Venin1|21446|atg8422.t1	0.7028834	8.108251	5.978251	.	.	.	.	.	0	.	0	.	0	.	0.974	0.381	1	1	0.1	0	0	14235.52	125	-3.5	4.8066	0	39	69	37	14	56	39	18	21	1.107142857	0	0	0	1	1	1	1	1	1	0	0	0.69	0.69	0
jgi|Venin1|25962|atg11133.t1	0.70287776	-1.10255	4.63945	.	.	.	.	.	0	.	0	.	0	.	0	0.043	1	1	0.88	0	0	25064.32	260	0.5	6.8202	8	159	205	70	15	132	23	12	11	0.56	0	0	0	1	1	1	1	1	1	0	0	0.71	1.05	0
jgi|Venin1|18384|atg527.t1	0.70221823	5.8653965	5.6013965	.	.	.	.	.	0	.	0	.	0	.	0.71	0.334	1	1	0.44	0	0	8474.92	76	1	6.8377	4	23	44	26	13	51	11	7	4	0.823529412	0	0	0	1	1	1	1	0	1	0	0	25.29	25.29	0
jgi|Venin1|14916|atg3328.t1	0.70182455	0.1126185	5.7166185	.	.	.	.	.	0	.	0	.	0	GH55	0	0.066	1	1	0.81	0	0	85037.41	793	-12.5	4.9261	11	290	487	213	85	443	137	65	72	0.948453608	0	0	0	1	0	1	1	1	1	0	0	0	0.11	0
jgi|Venin1|18577|atg4681.t1	0.7014813	1.9674775	5.8134775	.	.	.	.	.	0	.	0	.	0	.	0.011	0.348	1	1	0.65	0	0	34905.91	313	-5.5	4.9978	6	80	170	92	34	173	71	34	37	1.456140351	0	0	0	1	1	1	1	1	1	0	0	8.38	8.38	0
jgi|Venin1|20076|atg7351.t1	0.700489	0.1908325	5.9988325	.	.	.	.	.	0	.	0	.	0	.	0	0.032	1	1	0.41	0	0	48533.36	482	9	9.4023	3	215	346	83	12	217	138	75	63	0.454545455	1	0	0	1	1	1	1	1	1	0	0	4.76	4.76	0
jgi|Venin1|22083|atg7956.t1	0.6985943	1.8899985	5.9999985	.	.	.	.	.	0	.	0	.	0	.	0.027	0.288	1	1	0.35	0	0	7436.84	66	3.5	9.3557	1	19	33	19	8	37	13	9	4	0.846153846	0	0	0	1	1	1	1	1	1	0	0	3.71	3.71	0
jgi|Venin1|16549|atg558.t1	0.6976587	0.1371	5.9871	.	.	.	.	.	0	.	0	.	0	.	0	0.025	1	1	0.79	0	0	29884.06	295	-4	4.6671	4	147	230	92	27	168	31	14	17	0.568181818	0	1	0	1	1	1	1	1	1	0	0	0.6	0.64	0
jgi|Venin1|17938|atg3575.t1	0.6944518	3.69732	5.86932	.	.	.	.	.	0	.	0	.	0	.	0.255	0.383	1	1	0.32	0	0	18839.74	169	18.5	11.3931	5	56	86	48	17	83	39	30	9	1.09375	0	1	1	1	1	1	1	1	1	0	0	0	0	0
jgi|Venin1|21842|atg7090.t1	0.6916583	-0.2959855	4.1620145	.	.	.	.	.	0	.	0	.	0	.	0	0.257	1	1	0.78	0	0	38482.03	357	5	7.5684	2	134	221	94	56	208	70	40	30	0.791666667	.	.	.	1	0	0	0	0	0	0	0	0.01	0.01	0
jgi|Venin1|25276|atg13329.t1	0.6864729	0.887596	5.681596	.	.	.	.	.	0	.	0	.	0	.	0	0.201	1	1	0.58	0	0	46560.72	413	6	7.6131	2	116	221	105	59	224	94	53	41	1.152941176	0	0	0	1	1	1	1	1	1	0	0	10.22	10.32	0
jgi|Venin1|19239|atg4839.t1	0.68096244	4.72986	5.65786	.	.	.	loss_of_pathogenicity	PHI:2590,PHI:2611	0	.	0	.	0	.	0	0.012	1	1	0.85	0	0	39796.72	375	-13	4.3949	2	157	245	106	51	200	53	22	31	1.037037037	0	1	0	1	1	1	1	0	1	0	1	20.75	20.85	0.608695652
jgi|Venin1|16589|atg2425.t1	0.679919	2.3084905	5.9564905	.	.	.	unaffected_pathogenicity	PHI:9444	0	.	0	.	0	.	0	0.392	1	1	0.15	0	0	39058.93	356	11	9.0422	5	110	179	112	39	208	80	48	32	0.877777778	0	0	0	1	1	1	1	1	1	0	0	0	0.01	0
jgi|Venin1|15624|atg2613.t1	0.67821187	0.72309	5.70309	.	.	.	.	.	0	.	0	.	0	GH158	0	0.17	1	1	0.79	0	0	43101.37	389	-7	4.7534	6	132	223	110	57	222	65	30	35	1.316455696	0	0	0	1	1	1	1	1	1	0	0	2.45	2.48	0
jgi|Venin1|23643|atg11282.t1	0.6751255	2.654471	4.346471	.	.	.	.	.	0	.	0	.	0	AA2	0.175	0.543	1	1	0.64	0	0	32169.59	305	5.5	8.239	6	115	190	95	28	173	72	40	32	0.765432099	.	.	.	1	1	0	0	0	1	0	0	0.09	0.17	0
jgi|Venin1|22252|atg7752.t1	0.6724652	2.7270905	5.8950905	.	.	.	.	.	0	.	0	.	0	.	0	0.472	1	1	0.6	0	0	43139.54	397	5.5	7.4796	6	125	221	108	41	228	91	51	40	1	0	0	0	1	1	1	1	1	1	0	0	0.32	0.32	0
jgi|Venin1|16625|atg3345.t1	0.6721114	7.241806	5.453806	.	.	.	.	.	0	.	0	.	0	.	0.991	0.307	1	1	0.2	0	0	27774.13	263	-4.5	4.9087	0	81	144	100	5	143	70	33	37	0.677419355	1	0	0	1	1	1	1	1	1	0	0	0.01	0.01	0
jgi|Venin1|25488|atg12478.t1	0.671435	0.9907665	5.7027665	.	.	.	reduced_virulence,unaffected_pathogenicity	PHI:9150	0	.	0	.	0	.	0	0.048	1	1	0.27	0	0	44538.89	409	-7.5	5.5345	2	136	228	120	49	226	108	54	54	0.731481481	1	1	0	1	1	1	1	1	1	0	0	0	0	0
jgi|Venin1|15497|atg1464.t1	0.671435	0.4952325	5.9912325	.	.	.	unaffected_pathogenicity	PHI:716	0	.	0	.	0	AA7	0	0.084	1	1	0.28	0	0	68978.99	631	16.5	9.4966	2	206	355	167	75	346	146	85	61	0.850931677	1	0	0	1	1	1	1	1	1	0	0	0	0	0
jgi|Venin1|21249|atg8225.t1	0.6713708	0.432925	5.778925	.	.	.	.	.	0	.	0	.	0	.	0	0.109	1	1	0.11	0	0	17165.99	149	-8.5	4.6231	2	34	75	37	19	65	62	28	34	2.117647059	1	0	0	1	1	1	1	1	1	0	0	0.45	0.45	0
jgi|Venin1|16009|atg2065.t1	0.67002875	1.157945	5.873945	.	.	.	.	.	0	.	0	.	0	.	0.042	0.172	1	1	0.73	0	0	23114.08	219	-10	4.1314	2	85	137	76	21	128	38	14	24	0.854545455	0	0	0	1	1	1	1	1	1	0	0	0.04	0.08	0
jgi|Venin1|15445|atg1466.t1	0.66861916	6.894826	4.044826	.	.	.	.	.	0	.	0	.	0	.	0.828	0.647	1	1	0.74	0	0	26899.8	248	10	8.7891	10	89	146	67	25	140	54	33	21	1.111111111	.	.	.	1	0	0	0	0	1	0	0	0.04	0.09	0
jgi|Venin1|20587|atg6857.t1	0.66753376	3.3783825	4.3623825	.	.	.	.	.	0	.	0	.	0	.	0.614	0.222	1	1	0.25	0	0	8403.49	78	0.5	6.7115	1	27	47	26	7	42	16	9	7	0.555555556	.	.	.	0	1	0	0	0	1	0	0	0.14	0.14	0
jgi|Venin1|19315|atg4534.t1	0.6638036	-0.7054205	3.9565795	.	.	.	.	.	0	.	0	.	0	.	0.008	0.215	1	1	0.35	1	0	14758.48	137	15.5	11.6018	1	55	72	48	14	78	21	19	2	1.161290323	0	1	1	1	1	1	1	1	1	1	0	4.73	21.54	0
jgi|Venin1|16962|atg3036.t1	0.6635269	6.2145985	5.9905985	.	.	.	.	.	0	.	0	.	1	AA9,AA11	0	0.204	1	1	0.49	0	0	37834.35	352	3.5	7.1928	4	132	226	100	42	202	62	35	27	0.682242991	1	0	0	1	1	1	1	1	1	0	0	0.18	0.2	0
jgi|Venin1|22018|atg7890.t1	0.66275704	2.5113835	5.6793835	.	.	.	.	.	0	.	0	.	0	.	0	0.472	1	1	0.67	0	0	40755.78	379	5	7.7285	5	133	208	108	42	224	81	45	36	0.948979592	0	0	0	1	1	1	1	1	1	0	1	17.74	17.75	0.695652174
jgi|Venin1|20803|atg6639.t1	0.65937585	2.0028305	5.8848305	.	.	.	unaffected_pathogenicity	PHI:547	0	.	0	.	0	GH5_37,GH5_47,GH5_46,GH5_25,GH5_4,GH5_1,GH5_52,GH5_8,GH5_39,GH5_54,GH5_2,GH5_22,GH5_38,GH5_5,GH5	0	0.353	1	1	0.46	0	0	40845.02	372	-5	5.7161	8	118	208	109	51	214	77	39	38	1.047619048	0	0	0	1	1	1	1	1	1	0	0	0.01	0.02	0
jgi|Venin1|19150|atg5154.t1	0.6566292	0.18091	5.77891	.	.	.	.	.	0	.	0	.	0	.	0	0.067	1	1	0.73	0	0	42878.29	390	-10	5.0519	0	136	221	94	70	224	85	41	44	0.780952381	0	0	0	1	1	1	1	1	1	0	0	9.14	9.15	0
jgi|Venin1|20441|atg6710.t1	0.6498033	2.4660565	5.9780565	.	.	.	reduced_virulence,unaffected_pathogenicity	PHI:88,PHI:2332,PHI:115,PHI:2848,PHI:181,PHI:2333,PHI:114,PHI:3,PHI:1027,PHI:4916,PHI:7283,PHI:2343,PHI:3721,PHI:2817,PHI:2847,PHI:9525,PHI:4880,PHI:103,PHI:2818,PHI:4879,PHI:492	0	.	0	.	0	GH28	0	0.248	1	1	0.77	0	0	50385.61	462	6.5	8.0969	11	156	278	119	48	235	79	44	35	1.670731707	1	1	0	1	1	1	1	1	1	0	0	0.61	0.66	0
jgi|Venin1|17242|atg3767.t1	0.64950067	2.35884	5.97084	.	.	.	.	.	0	.	0	.	0	.	0	0.398	1	1	0.71	0	0	38882.18	370	-3.5	5.6236	6	142	223	110	32	217	74	37	37	0.81	0	0	0	1	1	1	1	1	1	0	0	0.06	0.1	0
jgi|Venin1|20728|atg6563.t1	0.64950067	1.36529	5.42729	.	.	.	.	.	0	.	0	.	0	.	0.003	0.32	1	1	0.68	0	0	30702.02	288	7	9.2143	2	116	171	96	36	163	48	29	19	0.985294118	0	0	0	1	1	1	1	0	1	0	0	1.54	13.39	0
jgi|Venin1|26269|atg10717.t1	0.6486592	3.3695385	5.7995385	.	.	.	.	.	0	.	0	.	0	.	0.107	0.488	1	1	0.44	0	0	17995.68	160	-1	6.2013	4	47	83	41	19	88	28	15	13	1.107142857	0	0	0	1	1	1	1	1	1	0	0	0.05	0.19	0
jgi|Venin1|21750|atg7585.t1	0.6480578	9.100012	5.140012	.	.	.	.	.	0	.	0	.	0	.	0.999	0.661	1	1	0.49	0	0	8018.1	70	0	6.4594	4	23	34	16	15	39	16	9	7	1.6	.	.	.	1	1	1	0	0	1	0	0	0.04	0.04	0
jgi|Venin1|14580|atg923.t1	0.6480296	3.160177	-0.463823	.	.	.	.	.	0	.	0	.	0	.	0.869	0.735	0	0	0.42	0	0	13108.53	120	-3	5.1042	1	41	71	33	12	60	31	15	16	0.8	.	.	.	0	0	0	0	0	0	0	0	0	0.01	0
jgi|Venin1|13878|atg11529.t1	0.64632744	5.6338075	5.2018075	.	.	.	.	.	0	.	0	.	0	.	0.662	0.41	1	1	0.49	0	0	21261.13	197	-2	5.5531	0	69	117	70	26	115	34	17	17	0.829787234	0	0	0	1	1	0	1	1	1	0	0	0.21	5.73	0
jgi|Venin1|13705|atg12345.t1	0.64559764	-0.523368	5.296632	.	.	.	.	.	0	.	0	.	0	.	0	0.03	1	1	0.08	0	0	44498.7	403	-8	5.2742	1	126	209	121	45	220	104	51	53	0.714285714	0	0	0	1	1	1	1	1	1	0	0	0.05	0.05	0
jgi|Venin1|19725|atg5872.t1	0.64559764	0.9582075	5.8982075	.	.	.	reduced_virulence	PHI:4103	0	.	0	.	0	.	0	0.01	1	1	0.7	0	0	87395.69	772	-0.5	6.4608	3	213	399	206	112	418	177	92	85	1.390728477	0	0	0	1	1	1	1	1	1	0	0	4.18	4.19	0
jgi|Venin1|25413|atg9377.t1	0.6451241	1.0224415	5.5464415	.	.	.	.	.	0	.	0	.	0	GH105	0	0.246	1	1	0.67	0	0	44701.3	410	6.5	8.6617	2	142	220	132	50	243	88	49	39	0.92	0	0	0	1	1	1	1	1	1	0	0	6.27	6.55	0
jgi|Venin1|23103|atg8505.t1	0.6451241	1.0224415	5.5464415	.	.	.	.	.	0	.	0	.	0	GH105	0	0.246	1	1	0.67	0	0	44701.3	410	6.5	8.6617	2	142	220	132	50	243	88	49	39	0.92	0	0	0	1	1	1	1	1	1	0	0	6.27	6.55	0
jgi|Venin1|25414|atg9378.t1	0.6451241	1.0224415	5.5464415	.	.	.	.	.	0	.	0	.	0	GH105	0	0.246	1	1	0.67	0	0	44701.3	410	6.5	8.6617	2	142	220	132	50	243	88	49	39	0.92	0	0	0	1	1	1	1	1	1	0	0	6.27	6.55	0
jgi|Venin1|18022|atg4157.t1	0.6379109	1.1988515	5.6628515	.	.	.	.	.	0	.	0	.	0	CE16	0	0.256	1	1	0.55	0	0	45324.08	402	10	8.9549	5	118	222	97	52	205	96	55	41	1.256410256	1	0	0	1	1	1	1	0	1	0	0	0.14	0.15	0
jgi|Venin1|17422|atg135.t1	0.6377245	2.679503	5.945503	.	.	.	reduced_virulence,unaffected_pathogenicity	PHI:6538,PHI:144,PHI:7320	0	.	0	.	0	GH18	0	0.289	1	1	0.59	0	0	51188.61	455	-1	6.2628	3	131	241	120	64	252	104	53	51	1.184466019	1	0	0	1	1	1	1	1	1	0	0	0.86	0.9	0
jgi|Venin1|13503|atg11730.t1	0.63646007	-0.1030115	5.8309885	.	.	.	.	.	0	.	0	.	0	.	0	0.011	1	1	0.83	0	0	43116.57	438	10.5	9.9626	2	234	332	153	17	243	43	27	16	0.482517483	1	0	0	1	1	1	1	1	1	0	0	0.07	0.39	0
jgi|Venin1|17692|atg3795.t1	0.63457	-3.12375	2.61825	.	.	.	.	.	0	.	0	.	0	.	0	0.043	1	1	0.82	1	0	20187.32	214	3	8.1315	4	130	171	59	8	119	18	11	7	0.337837838	0	0	0	1	1	1	1	1	1	1	1	0.94	18.92	0
jgi|Venin1|13972|atg12693.t1	0.63352835	9.626215	4.148215	.	.	.	.	.	0	.	0	.	0	.	1	0.913	1	1	0.39	0	0	14843.5	136	7.5	8.4302	11	46	78	46	10	85	31	20	11	0.766666667	.	.	.	1	1	1	0	0	0	0	0	0	0.5	0
jgi|Venin1|20103|atg5560.t1	0.63138866	-0.485563	5.454437	.	.	.	.	.	0	.	0	.	0	.	0	0.01	1	1	0.83	0	0	35826.31	360	-4	5.135	3	166	258	104	19	213	35	17	18	0.388429752	0	0	0	1	0	1	1	0	1	0	0	0.57	11.09	0
jgi|Venin1|19015|atg990.t1	0.63020724	0.9799645	5.8959645	.	.	.	reduced_virulence	PHI:6121,PHI:9144	0	.	0	.	0	CE10	0	0.014	1	1	0.78	0	0	59286.92	555	-4	5.5243	6	195	336	173	60	323	107	53	54	0.907284768	0	0	0	1	1	1	1	1	1	0	0	1.58	1.65	0
jgi|Venin1|13745|atg12385.t1	0.63020724	0.40523	5.98523	.	.	.	.	.	0	.	0	.	0	.	0	0.07	1	1	0.78	0	0	61152.59	555	-4	5.4627	9	183	313	141	82	324	91	45	46	1.162962963	0	0	0	1	1	1	1	1	1	0	0	1.02	1.04	0
jgi|Venin1|17688|atg3791.t1	0.62716764	0.096589	5.994589	.	.	.	.	.	0	.	0	.	0	.	0	0.017	1	1	0.79	0	0	27058.79	276	5.5	8.3008	8	134	195	92	15	181	23	15	8	0.444444444	0	0	0	1	1	1	1	1	1	0	0	1.28	1.36	0
jgi|Venin1|16017|atg2074.t1	0.6270946	0.602457	5.996457	.	.	.	.	.	0	.	0	.	0	.	0	0.101	1	1	0.83	0	0	37141.36	381	13.5	10.6796	3	193	279	137	13	222	42	28	14	0.537931034	1	0	0	1	1	1	1	1	1	0	0	0.14	0.26	0
jgi|Venin1|16827|atg2807.t1	0.62667286	2.439964	4.719964	.	.	.	.	.	0	.	0	.	0	.	0.237	0.383	1	1	0.79	0	0	21973.63	216	3	7.6671	5	98	145	73	21	132	25	15	10	0.612903226	0	0	0	1	1	1	1	0	1	0	0	1.23	7.11	0
jgi|Venin1|22210|atg7436.t1	0.6263826	0.3981675	5.8761675	.	.	.	unaffected_pathogenicity	PHI:716	0	.	0	.	0	AA7	0	0.087	1	1	0.47	0	0	65303.46	613	19.5	9.7272	2	215	365	197	63	360	137	82	55	0.745856354	0	1	0	1	1	1	1	1	1	0	0	0	0.01	0
jgi|Venin1|20251|atg5300.t1	0.6252644	2.02113	5.60913	.	.	.	.	.	0	.	0	.	0	.	0	0.402	1	1	0.05	0	0	43439.3	392	-1.5	6.2817	7	117	200	102	47	211	98	51	47	1.205128205	1	0	0	1	1	1	1	1	1	0	0	0.35	0.35	0
jgi|Venin1|14144|atg1600.t1	0.624933	6.7775625	5.4855625	.	.	.	reduced_virulence	PHI:4242,PHI:4212,PHI:432	1	FGL1	1	PF01764	0	.	0	0.382	1	1	0.18	0	0	45770.04	423	1.5	6.7558	8	145	224	126	42	237	104	55	49	0.97	0	0	0	1	1	1	1	1	1	0	0	1.44	2.33	0
jgi|Venin1|18772|atg4434.t1	0.6245122	0.6488485	5.9228485	.	.	.	.	.	0	.	0	.	0	.	0.001	0.12	1	1	0.66	0	0	27472.44	255	-2	5.5496	8	100	157	84	28	148	32	16	16	0.888888889	0	0	0	1	1	1	1	1	1	0	0	0.63	0.67	0
jgi|Venin1|24157|atg10561.t1	0.62429523	-0.5491535	3.9988465	.	.	.	.	.	0	.	0	.	0	.	0.016	0.226	1	1	0.6	1	0	7005.09	67	-1	4.5973	2	31	39	25	3	39	9	4	5	0.8	0	0	0	1	1	1	1	1	1	1	0	2.77	2.89	0
jgi|Venin1|16954|atg3028.t1	0.6230078	2.0763455	5.8863455	.	.	.	.	.	0	.	0	.	0	.	0	0.365	1	1	0.29	0	0	47762.96	429	-1	6.3453	5	128	220	102	61	239	102	53	49	1.303370787	0	0	0	1	1	1	1	1	1	0	0	0.14	0.18	0
jgi|Venin1|20657|atg6489.t1	0.6214753	0.159148	5.661148	.	.	.	.	.	0	.	0	.	0	.	0	0.083	1	1	0.75	0	0	28077.55	267	2	6.8368	0	125	175	74	19	128	49	28	21	0.53968254	0	0	0	1	1	1	1	0	1	0	1	21.08	21.16	0.608695652
jgi|Venin1|14921|atg3333.t1	0.6207605	3.737531	5.857531	.	.	.	reduced_virulence	PHI:61,PHI:2896	0	.	0	.	0	GH17	0.012	0.468	1	1	0.68	0	0	32701.6	304	-4.5	4.9735	5	119	176	85	41	171	63	30	33	1.081081081	0	0	0	1	1	1	1	1	1	0	0	16.47	18.65	0
jgi|Venin1|26438|atg12883.t1	0.61999553	2.440043	5.962043	.	.	.	.	.	0	.	0	.	0	.	0.002	0.411	1	1	0.59	0	0	37008.01	333	0	6.4778	8	110	183	87	49	191	51	27	24	1.263888889	0	0	0	1	1	1	1	1	1	0	0	0.1	0.61	0
jgi|Venin1|25519|atg12509.t1	0.61547685	9.737848	4.043848	.	.	.	.	.	0	.	0	.	0	.	0.974	0.975	1	1	0.8	0	0	11930.5	107	6	8.7264	6	42	61	21	13	52	21	14	7	1.473684211	.	.	.	0	0	0	0	0	1	0	0	4.25	4.25	0
jgi|Venin1|22989|atg9128.t1	0.61525273	2.610487	5.892487	.	.	.	.	.	0	.	0	.	0	.	0	0.453	1	1	0.13	0	0	42569.42	383	6	7.6819	7	123	201	96	52	207	93	52	41	1.227848101	1	0	0	1	1	1	1	1	1	0	0	0.36	0.38	0
jgi|Venin1|14474|atg2817.t1	0.61460596	6.973934	5.995934	.	.	.	.	.	0	.	0	.	0	.	0.981	0.182	1	1	0.49	0	0	10656.29	101	1	6.8761	0	39	59	40	7	60	17	10	7	0.290322581	0	0	0	1	1	1	1	1	1	0	0	3.88	4.3	0
jgi|Venin1|17395|atg2530.t1	0.61452377	0.0880015	5.9440015	.	.	.	.	.	0	.	0	.	0	.	0	0.024	1	1	0.69	0	0	52634.89	485	14	9.5283	4	170	278	141	59	274	89	54	35	1.016806723	0	1	1	1	1	1	1	1	1	0	0	0.94	1.13	0
jgi|Venin1|23876|atg12136.t1	0.61452377	0.913734	5.959734	.	.	.	.	.	0	.	0	.	0	.	0	0.159	1	1	0.35	0	0	55472.51	525	21	10.1982	4	199	304	106	52	309	117	71	46	0.474860335	1	0	1	1	1	1	1	1	1	0	0	0.53	0.54	0
jgi|Venin1|20353|atg5647.t1	0.61452377	0.8169855	5.7389855	.	.	.	reduced_virulence,unaffected_pathogenicity	PHI:3347,PHI:1046	0	.	0	.	0	AA7	0	0.013	1	1	0.4	0	0	73492.5	679	17	9.6643	5	222	390	202	66	377	148	85	63	0.95625	1	1	0	1	0	1	1	1	1	0	0	2.51	2.93	0
jgi|Venin1|15395|atg2193.t1	0.61452377	1.045483	5.991483	.	.	.	reduced_virulence,unaffected_pathogenicity	PHI:9126,PHI:7705	0	.	0	.	0	AA3_2,AA3_3,AA3,AA3_1	0	0.009	1	1	0.34	0	0	66874.1	619	12.5	9.0096	5	217	358	190	77	362	118	68	50	0.894409938	1	0	0	1	1	1	1	1	1	0	0	1.09	1.1	0
jgi|Venin1|24194|atg8850.t1	0.61452377	0.4128995	5.9928995	.	.	.	unaffected_pathogenicity	PHI:716	0	.	0	.	0	AA7	0	0.07	1	1	0.39	0	0	64653.67	601	17.5	9.4751	4	207	339	172	63	347	140	82	58	0.802325581	1	0	0	1	1	1	1	1	1	0	0	0.02	0.03	0
jgi|Venin1|23164|atg8923.t1	0.61359817	1.1076995	5.9976995	.	.	.	.	.	0	.	0	.	0	.	0.029	0.156	1	1	0.78	0	0	21508.91	209	2	7.3961	0	95	128	52	19	109	32	18	14	0.813559322	0	0	0	1	1	1	1	1	1	0	0	3.3	3.3	0
jgi|Venin1|22508|atg9497.t1	0.6115768	0.1053805	5.6613805	.	.	.	.	.	0	.	0	.	0	GH43,GH43_25,GH43_10,GH43_34,GH43_24,GH43_37,GH43_3,CBM32	0	0.074	1	1	0.72	0	0	60062.49	547	9	9.253	2	186	311	145	67	292	111	61	50	1.233333333	0	0	0	1	0	1	1	1	1	0	0	11.17	11.21	0
jgi|Venin1|23581|atg11220.t1	0.6108024	0.809889	5.243889	.	.	.	.	.	0	.	0	.	0	CE10	0	0.261	1	1	0.71	0	0	39422.71	379	5	8.2063	3	154	229	105	45	236	66	37	29	0.784	0	1	0	1	1	0	1	0	1	0	0	0.11	0.13	0
jgi|Venin1|18549|atg4416.t1	0.6094581	0.590983	5.750983	.	.	.	.	.	0	.	0	.	0	.	0	0.14	1	1	0.13	0	0	19744.03	171	-14.5	4.3215	0	42	80	48	18	73	70	28	42	2.315789474	0	0	0	1	1	1	1	1	1	0	0	0.1	0.1	0
jgi|Venin1|22225|atg7725.t1	0.6069643	1.0987215	5.8107215	.	.	.	reduced_virulence,unaffected_pathogenicity	PHI:3600,PHI:228,PHI:2843,PHI:105,PHI:7565,PHI:9057,PHI:7231,PHI:3601,PHI:7259	0	.	0	.	0	.	0	0.048	1	1	0.82	0	0	68694.54	640	-25	4.167	8	232	399	181	66	357	95	36	59	1.013513514	0	0	0	1	1	1	1	1	1	0	0	0.23	0.67	0
jgi|Venin1|14266|atg1722.t1	0.6060608	1.505689	5.987689	.	.	.	.	.	0	.	0	.	0	GH6	0	0.253	1	1	0.5	0	0	47400.29	436	4	7.7762	9	139	248	135	49	263	96	51	45	0.949579832	0	0	0	1	1	1	1	1	1	0	0	0.01	0.01	0
jgi|Venin1|17184|atg3709.t1	0.60411614	2.2003465	5.4363465	.	.	.	reduced_virulence,unaffected_pathogenicity	PHI:17,PHI:697,PHI:7934,PHI:7926,PHI:7932,PHI:7930,PHI:7929,PHI:3973	0	.	0	.	0	.	0	0.294	1	1	0.4	0	0	43602.55	401	5	8.8518	3	138	231	112	46	233	78	42	36	0.95	0	0	0	1	1	0	1	1	1	0	0	0	0.35	0
jgi|Venin1|16186|atg2462.t1	0.5999201	9.1888935	5.9968935	.	.	.	.	.	0	.	0	.	0	.	1	0.532	1	1	0.71	0	0	32813.88	307	0	6.4585	2	90	202	65	13	125	35	18	17	1.569230769	0	0	0	1	1	1	1	1	1	0	0	0.82	0.82	0
jgi|Venin1|20011|atg7286.t1	0.5984412	-0.196509	5.749491	.	.	.	.	.	0	.	0	.	0	.	0	0.009	1	1	0.86	0	0	96283.83	898	-14	5.1159	16	327	554	245	106	503	167	81	86	0.964285714	0	0	0	1	0	1	1	1	1	0	0	1.8	4.16	0
jgi|Venin1|17797|atg5420.t1	0.598076	3.2036685	5.7956685	.	.	.	.	.	0	.	0	.	0	.	0.195	0.373	1	1	0.27	0	0	26254.36	233	11	9.6917	4	51	110	46	18	107	99	56	43	1.163934426	1	0	0	1	1	1	1	1	1	0	0	0.22	0.22	0
jgi|Venin1|16444|atg1013.t1	0.59633905	6.9790855	5.9350855	.	.	.	.	.	0	.	0	.	0	.	0.998	0.176	1	1	0.62	0	0	16180.92	165	1.5	8.5545	0	71	101	77	3	113	28	15	13	0.52238806	0	0	0	1	1	1	1	1	1	0	0	1.85	2.13	0
jgi|Venin1|21262|atg8238.t1	0.59559757	0.907248	5.983248	.	.	.	.	.	0	.	0	.	0	.	0.003	0.151	1	1	0.34	0	0	31576.23	287	-10	4.6284	10	83	174	73	28	146	66	30	36	1.137254902	0	0	0	1	1	1	1	1	1	0	0	0.1	0.11	0
jgi|Venin1|18109|atg8513.t1	0.59495056	6.5895795	5.9995795	.	.	.	.	.	0	.	1	PF01083	0	CE5	0.042	0.223	1	1	0.69	0	0	31911.74	314	11	9.1622	8	137	199	87	23	200	61	37	24	0.512396694	0	0	0	1	1	1	1	1	1	0	0	0.87	0.88	0
jgi|Venin1|22516|atg9505.t1	0.5927431	5.984628	0.368628	.	.	.	.	.	0	.	0	.	0	.	1	0.936	0	0	0.62	0	0	13423.49	120	4	7.6921	12	42	70	24	15	71	22	14	8	1	.	.	.	0	0	0	0	0	0	0	0	0	0	0
jgi|Venin1|26136|atg11821.t1	0.5927171	-0.5972905	4.8387095	.	.	.	.	.	0	.	0	.	0	.	0	0.094	1	1	0.75	0	0	23902.46	245	21.5	10.9087	4	124	176	97	15	156	31	27	4	0.553398058	.	.	.	1	0	1	0	0	1	0	0	0.28	5.27	0
jgi|Venin1|26141|atg11826.t1	0.5927171	-0.5972905	4.8387095	.	.	.	.	.	0	.	0	.	0	.	0	0.094	1	1	0.75	0	0	23902.46	245	21.5	10.9087	4	124	176	97	15	156	31	27	4	0.553398058	.	.	.	1	0	1	0	0	1	0	0	0.28	5.27	0
jgi|Venin1|23136|atg8097.t1	0.59228814	1.6788935	5.9448935	.	.	.	.	.	0	.	0	.	0	AA2	0.01	0.279	1	1	0.61	0	0	31966.58	304	5.5	8.2341	6	126	185	106	30	180	52	30	22	0.697674419	0	0	0	1	1	1	1	1	1	0	0	1.79	1.85	0
jgi|Venin1|20189|atg5725.t1	0.58949316	-0.174758	5.717242	.	.	.	.	.	0	.	0	.	0	GH27	0	0.018	1	1	0.27	0	0	51688.52	461	-8	5.2028	11	142	241	126	60	253	115	56	59	1.21978022	0	0	0	1	1	1	1	1	1	0	0	0.19	0.19	0
jgi|Venin1|14883|atg3295.t1	0.5885347	0.5992295	5.9992295	.	.	.	.	.	0	.	0	.	0	.	0	0.1	1	1	0.75	0	0	39030.68	416	3	8.1403	4	198	325	150	8	289	26	15	11	0.257009346	0	0	0	1	1	1	1	1	1	0	0	2.31	2.54	0
jgi|Venin1|16920|atg2994.t1	0.58714914	-7.7735115	-3.0035115	.	.	.	.	.	0	.	0	.	0	.	0.016	0.189	0	1	0.42	0	1	18807.8	183	6	11.5249	0	64	109	61	13	124	16	11	5	0.523076923	0	0	1	1	1	1	1	1	1	2	0	7.05	17.01	0
jgi|Venin1|26464|atg12910.t1	0.58122885	0.234834	5.724834	.	.	.	.	.	0	.	0	.	0	.	0	0.085	1	1	0.88	0	0	32751.65	325	-0.5	5.7464	10	154	226	91	30	203	22	11	11	0.695238095	0	0	0	1	1	1	1	1	1	0	0	5.74	9.55	0
jgi|Venin1|16545|atg554.t1	0.5764697	-9.989151	-4.133151	.	.	.	.	.	0	.	0	.	0	.	0	0.024	0	1	0.88	0	1	16525.31	171	-0.5	5.6066	8	105	134	63	7	93	12	6	6	0.42	0	0	0	1	1	1	1	1	1	0	2	16.61	36.43	0.565217391
jgi|Venin1|21990|atg10677.t1	0.5710902	7.4527225	5.7407225	.	.	.	unaffected_pathogenicity,increased_virulence_(hypervirulence),loss_of_pathogenicity	PHI:69,PHI:2383,PHI:407,PHI:2849	0	.	1	PF01083	0	CE5	0.233	0.219	1	1	0.5	0	0	27554.92	262	-6.5	4.5402	4	86	150	90	16	166	48	21	27	0.641025641	1	0	0	1	1	1	1	1	1	0	0	1.73	1.85	0
jgi|Venin1|14553|atg819.t1	0.56947136	0.486473	5.946473	.	.	.	unaffected_pathogenicity	PHI:716	0	.	0	.	0	AA7	0	0.09	1	1	0.33	0	0	70162.5	659	7	8.643	2	240	387	206	68	387	145	78	67	0.709183673	0	0	0	1	1	1	1	1	1	0	0	0.31	0.53	0
jgi|Venin1|13532|atg11759.t1	0.56947136	0.5439385	5.9379385	.	.	.	.	.	0	.	0	.	0	.	0	0.101	1	1	0.65	0	0	56699.97	525	11	9.1101	2	181	292	162	55	281	115	66	49	1.141666667	1	0	0	1	1	1	1	1	1	0	0	2.81	3.06	0
jgi|Venin1|22396|atg9383.t1	0.56947136	0.2896305	5.7256305	.	.	.	.	.	0	.	0	.	0	PL1_2,PL1	0	0.094	1	1	0.64	0	0	88941.31	841	9	7.4964	3	335	511	236	97	466	175	97	78	0.825112108	0	0	0	1	0	1	1	1	1	0	0	0.21	0.25	0
jgi|Venin1|20755|atg6590.t1	0.565548	1.9963265	5.4163265	.	.	.	.	.	0	.	0	.	0	CE1	0.051	0.379	1	1	0.16	0	0	30260.72	279	12.5	9.8649	4	101	152	90	33	161	60	38	22	0.882352941	1	0	0	1	1	1	1	1	1	0	0	0.01	0.75	0
jgi|Venin1|15833|atg1497.t1	0.5641037	6.8339495	5.9999495	.	.	.	.	.	0	.	0	.	0	.	0.98	0.159	1	1	0.77	0	0	17226.16	177	12	10.2194	8	87	124	66	4	120	30	21	9	0.4	0	0	0	1	1	1	1	1	1	0	0	0.06	0.07	0
jgi|Venin1|19938|atg7211.t1	0.56367046	2.715249	5.127249	.	.	.	.	.	0	.	0	.	0	.	0.086	0.512	1	1	0.31	0	0	32540.89	297	1	7.0871	4	101	164	96	27	160	66	34	32	0.985074627	0	0	0	1	1	1	1	0	1	0	0	0.3	0.31	0
jgi|Venin1|23624|atg11263.t1	0.56367046	2.715249	5.127249	.	.	.	.	.	0	.	0	.	0	.	0.086	0.512	1	1	0.31	0	0	32540.89	297	1	7.0871	4	101	164	96	27	160	66	34	32	0.985074627	0	0	0	1	1	1	1	0	1	0	0	0.3	0.31	0
jgi|Venin1|14631|atg1154.t1	0.561234	0.765875	5.973875	.	.	.	.	.	0	.	0	.	0	.	0	0.132	1	1	0.71	0	0	41305.39	399	-3	5.4929	5	165	255	132	46	244	40	20	20	0.8	0	1	0	1	1	1	1	1	1	0	0	11.52	11.64	0
jgi|Venin1|23863|atg12123.t1	0.5612157	1.869825	5.913825	.	.	.	.	.	0	.	0	.	0	.	0.001	0.325	1	1	0.15	0	0	37345.9	343	0	6.4799	6	112	192	109	38	207	62	32	30	0.837209302	0	1	0	1	1	1	1	1	1	0	0	0.17	0.19	0
jgi|Venin1|17530|atg162.t1	0.5597987	1.8826825	5.8666825	.	.	.	.	.	0	.	0	.	0	.	0	0.336	1	1	0.34	0	0	49907.23	458	9	8.101	8	151	253	118	45	251	109	62	47	1.057692308	0	1	0	1	1	1	1	1	1	0	0	1.09	1.11	0
jgi|Venin1|18283|atg8688.t1	0.55433756	6.838679	5.888679	.	.	.	.	.	0	.	1	PF14521	0	.	0	0.325	1	1	0.14	0	0	41251.46	375	6	7.3199	7	129	200	107	45	191	83	48	35	1.051948052	0	0	0	1	1	1	1	1	1	0	0	0.18	0.18	0
jgi|Venin1|22491|atg9478.t1	0.54177344	1.01262	5.72262	.	.	.	.	.	0	.	0	.	0	GH43_21,GH43,GH43_34,GH43_24,GH43_18,GH43_22,GH43_19,GH43_20	0	0.215	1	1	0.73	0	0	37100.2	337	-6.5	4.8408	1	120	200	91	50	181	64	30	34	1.126760563	0	0	0	1	1	1	1	1	1	0	0	0.53	0.54	0
jgi|Venin1|13985|atg12706.t1	0.54122865	5.3530625	5.9930625	.	.	.	loss_of_pathogenicity,reduced_virulence,unaffected_pathogenicity	PHI:434,PHI:33,PHI:6711,PHI:522,PHI:6713,PHI:2808,PHI:6530,PHI:6715,PHI:6712,PHI:6714	0	.	0	.	0	GH17,GH158,GH5,GH72	0	0.06	1	1	0.82	0	0	51479.95	476	-8	4.8262	13	167	291	139	59	283	77	36	41	0.975609756	0	0	0	1	1	1	1	1	1	0	0	0.86	5.93	0
jgi|Venin1|15623|atg2612.t1	0.5409247	0.2356275	5.9716275	.	.	.	.	.	0	.	0	.	0	GH29	0	0.044	1	1	0.79	0	0	86676.76	786	-11.5	5.0986	8	273	457	205	115	436	147	71	76	1.097142857	0	0	0	1	1	1	1	1	1	0	0	3.08	3.11	0
jgi|Venin1|15555|atg2544.t1	0.53850514	0.108042	5.988042	.	.	.	.	.	0	.	0	.	0	.	0	0.02	1	1	0.75	0	0	14587.38	140	-0.5	5.6976	1	64	90	45	14	80	14	7	7	0.710526316	0	1	0	1	1	1	1	1	1	0	0	0.64	0.65	0
jgi|Venin1|25010|atg13060.t1	0.5384253	1.3512225	5.2512225	.	.	.	.	.	0	.	0	.	0	.	0.002	0.348	1	1	0.1	0	0	34322.77	296	-2.5	6.1276	1	73	137	69	46	150	89	46	43	1.48	0	0	0	1	1	1	1	1	1	0	0	0.24	0.25	0
jgi|Venin1|17005|atg3901.t1	0.53752214	2.883785	5.949785	.	.	.	.	.	0	.	0	.	0	.	0.106	0.383	1	1	0.3	0	0	28757.58	265	-7	4.9602	2	83	142	76	28	140	55	26	29	1.196428571	0	0	0	1	1	1	1	1	1	0	0	0.11	0.11	0
jgi|Venin1|13609|atg12248.t1	0.53156203	1.1547715	5.9867715	.	.	.	reduced_virulence,unaffected_pathogenicity	PHI:3600,PHI:228,PHI:2843,PHI:105,PHI:7565,PHI:9057,PHI:7231,PHI:3601,PHI:7259	0	.	0	.	0	.	0	0.028	1	1	0.79	0	0	60827.7	561	-21	4.2828	2	185	332	161	61	308	92	37	55	1.015748031	0	0	0	1	1	1	1	1	1	0	0	0.23	0.28	0
jgi|Venin1|13420|atg11950.t1	0.53092235	0.702	6	.	.	.	.	.	0	.	0	.	0	.	0	0.117	1	1	0.68	0	0	23944.58	234	-1.5	4.792	2	84	154	56	21	155	13	6	7	0.377358491	0	0	0	1	1	1	1	1	1	0	0	1.47	1.48	0
jgi|Venin1|15578|atg2567.t1	0.5303822	0.0866995	5.7866995	.	.	.	.	.	0	.	0	.	0	.	0	0.05	1	1	0.11	0	0	53081.23	476	-4.5	5.8979	8	149	247	139	59	259	102	52	50	1.191489362	0	0	0	1	1	1	1	1	1	0	0	4.74	4.88	0
jgi|Venin1|15443|atg1420.t1	0.52992713	5.576043	-0.087957	.	.	.	.	.	0	.	0	.	0	GH7	0.992	0.952	0	0	0.92	0	0	24963.01	231	7.5	8.7804	7	88	141	54	24	118	47	28	19	1.326923077	.	.	.	0	0	0	0	0	0	0	0	0	0.05	0
jgi|Venin1|21074|atg1917.t1	0.5297451	6.2928155	0.3828155	.	.	.	.	.	0	.	0	.	0	.	1	0.985	0	0	0.34	0	0	10411.63	93	2	7.1814	8	34	50	18	14	52	26	15	11	0.875	.	.	.	0	0	0	0	0	0	0	0	0	0	0
jgi|Venin1|18827|atg4630.t1	0.52767104	6.845498	5.267498	.	.	.	.	.	0	.	0	.	0	.	0.9	0.363	1	1	0.24	0	0	29851.75	291	7	8.698	3	105	168	81	14	162	81	46	35	0.554347826	0	1	0	1	1	1	1	1	1	0	0	0	0	0
jgi|Venin1|16310|atg2894.t1	0.5265356	0.497501	2.249501	.	.	.	.	.	0	.	0	.	0	.	0.068	0.64	1	1	0.72	1	0	31582.66	295	-1	6.0743	16	123	182	77	28	164	45	23	22	0.746268657	0	0	0	1	1	1	1	0	1	1	1	4.09	26.79	0
jgi|Venin1|19625|atg6249.t1	0.52597773	5.173799	5.981799	.	.	.	.	.	0	.	0	.	1	CBM19,AA9,AA11	0	0.032	1	1	0.78	0	0	40556.37	408	6	8.1506	10	201	292	98	33	246	54	31	23	0.551020408	0	0	0	1	1	1	1	1	1	0	0	0.1	0.12	0
jgi|Venin1|24793|atg10109.t1	0.52506655	-8.6145745	-4.4205745	.	.	.	.	.	0	.	0	.	0	.	0.001	0.3	0	1	0.44	0	1	36801.71	341	11.5	9.5022	5	133	201	66	41	183	69	41	28	0.741935484	0	0	0	1	1	1	1	1	1	1	2	13.47	45.57	0.95
jgi|Venin1|16690|atg3411.t1	0.5248844	2.8649455	5.9969455	.	.	.	.	.	0	.	0	.	0	.	0.373	0.105	1	1	0.32	0	0	7929.34	69	11	12.5106	0	20	30	20	4	33	18	15	3	0.785714286	1	0	0	1	1	1	1	1	1	0	0	3.69	3.69	0
jgi|Venin1|23915|atg12175.t1	0.5242673	-0.8850515	4.6289485	.	.	.	.	.	0	.	0	.	0	.	0	0.081	1	1	0.89	0	0	19326.37	193	-2	4.8553	12	112	140	59	16	106	15	7	8	0.527272727	0	0	0	1	1	1	1	1	1	0	0	1.73	8.07	0
jgi|Venin1|14290|atg737.t1	0.5242673	-0.2483505	5.0376495	.	.	.	.	.	0	.	0	.	0	.	0	0.119	1	1	0.87	0	0	17492.98	177	2.5	7.762	9	96	128	62	7	101	17	10	7	0.666666667	0	1	0	1	1	1	1	1	1	0	0	2.17	3.25	0
jgi|Venin1|24497|atg9059.t1	0.52401793	1.909579	5.095579	.	.	.	.	.	0	.	0	.	0	.	0.006	0.463	1	1	0.73	0	0	29575.69	270	8.5	9.7482	3	96	157	73	31	143	46	28	18	1.290909091	0	0	0	1	1	0	1	0	1	0	0	0	0.02	0
jgi|Venin1|21349|atg8325.t1	0.5220709	6.311747	5.999747	.	.	.	.	.	0	.	0	.	0	.	0.511	0.541	1	1	0.26	0	0	15849.42	144	9.5	10.1189	5	51	73	45	15	88	24	17	7	0.75	0	0	0	1	1	1	1	1	1	0	0	0.01	0.02	0
jgi|Venin1|17358|atg4267.t1	0.5201279	8.348423	5.694423	.	.	.	reduced_virulence,increased_virulence_(hypervirulence)	PHI:2711,PHI:3128	0	.	1	PF05630	0	.	0.125	0.484	1	1	0.17	0	0	28575.97	248	0	6.4956	4	63	120	57	36	118	75	40	35	1.409090909	0	0	0	1	1	1	1	1	1	0	0	0.01	0.02	0
jgi|Venin1|23964|atg12224.t1	0.5191914	0.3494495	5.9474495	.	.	.	.	.	0	.	0	.	0	.	0	0.067	1	1	0.15	0	0	40257.67	371	-18	4.4391	17	122	218	110	37	212	85	36	49	0.841463415	0	0	0	1	1	1	1	1	1	0	0	3.86	3.88	0
jgi|Venin1|14384|atg724.t1	0.5191914	0.4771995	5.9491995	.	.	.	.	.	0	.	0	.	0	.	0	0.088	1	1	0.2	0	0	40275.66	371	-19	4.4015	18	122	219	109	37	212	86	36	50	0.841463415	0	0	0	1	1	1	1	1	1	0	0	3.86	3.88	0
jgi|Venin1|14595|atg1117.t1	0.5141423	0.189084	5.997084	.	.	.	.	.	0	.	0	.	0	AA7	0	0.032	1	1	0.14	0	0	89968.1	835	5.5	6.8861	8	284	466	234	96	491	208	113	95	0.692307692	1	0	0	1	1	1	1	1	1	0	0	6.76	6.78	0
jgi|Venin1|25804|atg10302.t1	0.5138656	0.542475	5.702475	.	.	.	.	.	0	.	0	.	0	.	0	0.14	1	1	0.45	0	0	37878.4	354	-12.5	4.8068	8	123	202	103	35	186	86	40	46	0.947368421	0	0	0	1	1	1	1	1	1	0	0	0.21	0.21	0
jgi|Venin1|17742|atg5364.t1	0.51191473	4.2501685	5.1781685	.	.	.	loss_of_pathogenicity,reduced_virulence,unaffected_pathogenicity	PHI:17,PHI:9402,PHI:6786,PHI:6809,PHI:6792,PHI:6783,PHI:6814,PHI:6811,PHI:6784,PHI:6788,PHI:73,PHI:6794,PHI:6807,PHI:9401,PHI:697,PHI:6790,PHI:6812,PHI:9400,PHI:6791,PHI:72,PHI:68,PHI:125,PHI:6816,PHI:6789,PHI:6813,PHI:127,PHI:6785	0	.	0	.	0	.	0	0.012	1	1	0.84	0	0	46756.79	448	8	9.0909	4	194	284	134	46	249	58	34	24	0.90990991	1	1	1	1	1	1	1	1	1	0	0	0.05	0.49	0
jgi|Venin1|18542|atg4409.t1	0.5116832	-1.339496	-0.495496	.	.	.	reduced_virulence,unaffected_pathogenicity,loss_of_pathogenicity	PHI:9180,PHI:7520,PHI:7787,PHI:7788,PHI:2145,PHI:3914	0	.	0	.	0	.	0	0.026	0	0	0.18	0	0	51003.13	480	-8	5.0417	4	168	271	168	39	286	113	54	59	0.773722628	.	.	.	0	0	0	0	0	0	0	0	0	0.02	0
jgi|Venin1|19042|atg5065.t1	0.5116832	0.6566885	5.9846885	.	.	.	.	.	0	.	0	.	0	AA2	0	0.112	1	1	0.47	0	0	53494.37	506	6.5	8.4447	6	180	306	140	39	289	105	57	48	0.662420382	0	0	0	1	1	1	1	1	1	0	0	3.93	4.93	0
jgi|Venin1|25078|atg13128.t1	0.5116832	0.7060495	5.6460495	.	.	.	reduced_virulence	PHI:9285,PHI:2644,PHI:7258	0	.	0	.	0	.	0	0.01	1	1	0.32	0	0	56286.46	524	-27.5	4.4429	6	175	295	185	53	291	154	65	89	0.99270073	0	0	0	1	1	1	1	1	1	0	0	0.17	0.17	0
jgi|Venin1|15526|atg2009.t1	0.5116832	-0.2649565	5.6630435	.	.	.	.	.	0	.	0	.	0	GH114	0	0.012	1	1	0.14	0	0	80307.78	748	-2	6.1204	10	254	443	172	62	403	207	104	103	0.655737705	1	1	0	1	0	1	1	1	1	0	0	3.29	3.29	0
jgi|Venin1|19496|atg5269.t1	0.5116832	1.5635485	5.9695485	.	.	.	reduced_virulence,unaffected_pathogenicity	PHI:541,PHI:6121	0	.	0	.	0	CE10	0	0.099	1	1	0.32	0	0	55493.42	516	-0.5	6.4007	5	189	293	146	58	294	109	56	53	0.801470588	0	0	0	1	1	1	1	1	1	0	0	1.02	1.1	0
jgi|Venin1|15114|atg1302.t1	0.5116832	0.4439265	5.9999265	.	.	.	.	.	0	.	0	.	0	.	0	0.074	1	1	0.36	0	0	54677.18	518	11.5	9.0093	6	189	316	140	45	309	104	60	44	0.554913295	0	0	0	1	1	1	1	1	1	0	0	0.43	0.76	0
jgi|Venin1|22764|atg9611.t1	0.5116832	0.1620345	5.9940345	.	.	.	.	.	0	.	0	.	0	.	0	0.028	1	1	0.41	0	0	57444.29	528	4.5	7.256	5	174	306	131	58	294	122	66	56	0.9	0	0	0	1	1	1	1	1	1	0	0	0.06	0.06	0
jgi|Venin1|14164|atg1620.t1	0.5116832	0.996946	5.864946	.	.	.	reduced_virulence,unaffected_pathogenicity	PHI:3347,PHI:1046	0	.	0	.	0	AA7	0	0.022	1	1	0.49	0	0	54871.57	502	-8.5	5.0848	6	173	286	147	62	272	110	53	57	1.130841121	0	1	0	1	1	1	1	1	1	0	0	0.09	0.65	0
jgi|Venin1|21465|atg8441.t1	0.5116832	-6.048794	-0.510794	.	.	.	lethal,loss_of_pathogenicity,reduced_virulence,unaffected_pathogenicity,increased_virulence_(hypervirulence)	PHI:1264,PHI:1258,PHI:1230,PHI:4679,PHI:417,PHI:1004,PHI:5045,PHI:7447,PHI:1235,PHI:6317,PHI:153,PHI:1032,PHI:7280,PHI:100,PHI:246,PHI:1179,PHI:2224,PHI:5009,PHI:7568,PHI:1223,PHI:8395,PHI:9481,PHI:1082,PHI:9453,PHI:4779,PHI:8854,PHI:1266,PHI:9454,PHI:9141,PHI:8002,PHI:4468,PHI:1031,PHI:263,PHI:113,PHI:5536,PHI:1072,PHI:266,PHI:2429,PHI:4941,PHI:2327,PHI:3377,PHI:6716,PHI:4942,PHI:6068,PHI:1271,P…	0	.	0	.	0	.	0	0.077	0	0	0.14	0	0	55043.79	513	8	8.5615	5	168	298	147	38	285	110	61	49	0.805970149	.	.	.	0	0	0	0	0	0	0	0	0	0.38	0
jgi|Venin1|26067|atg10975.t1	0.51032573	-6.3842725	-0.4982725	.	.	.	.	.	0	.	0	.	0	.	0	0.019	0	0	0.28	0	0	55733.66	521	4.5	7.0502	2	174	293	174	36	288	116	64	52	0.738095238	.	.	.	0	0	0	0	0	0	0	0	0.04	0.13	0
jgi|Venin1|24524|atg9238.t1	0.5091085	2.4812445	5.9012445	.	.	.	.	.	0	.	0	.	0	.	0.02	0.41	1	1	0.32	0	0	15765.86	136	-1	5.7382	2	41	69	33	20	68	34	17	17	1.545454545	0	0	0	1	1	1	1	1	1	0	0	0.04	0.28	0
jgi|Venin1|13476|atg10904.t1	0.5074718	-0.276069	5.663931	.	.	.	.	.	0	.	0	.	0	GH13_40,GH13_10,GH13_6,GH13_28,GH13_11,GH13_13,GH13_2,GH13_19,GH13,GH13_20,GH13_39,GH13_23,GH13_1,GH13_9,GH13_21,GH13_14,GH13_31,GH13_37,GH13_29,GH13_30,GH13_36,GH13_32,GH13_17,GH13_12,GH13_41,GH13_3	0	0.01	1	1	0.43	0	0	82522.73	742	-11	5.2404	3	221	417	202	91	393	176	86	90	1.101265823	0	1	0	1	1	1	1	1	1	0	0	11.98	12.26	0
jgi|Venin1|15100|atg1288.t1	0.50662833	-0.1168215	5.1091785	.	.	.	.	.	0	.	0	.	0	.	0	0.129	1	1	0.57	0	0	51299.52	471	6.5	8.0312	5	164	264	141	60	275	101	56	45	1.016129032	0	1	0	1	1	0	1	0	1	0	0	0	0.03	0
jgi|Venin1|19102|atg4502.t1	0.50359863	2.1413435	5.9993435	.	.	.	.	.	0	.	0	.	0	.	0.22	0.137	1	1	0.72	0	0	21554.44	208	1	7.1952	0	69	133	56	16	132	26	14	12	0.548780488	0	0	0	1	1	1	1	1	1	0	0	0.49	0.49	0
jgi|Venin1|16050|atg2365.t1	0.50261515	-0.3847325	5.5552675	.	.	.	.	.	0	.	0	.	0	.	0	0.01	1	1	0.11	0	0	49996.65	440	-13	4.9171	1	118	207	120	58	229	117	55	62	1.24691358	0	0	0	1	1	1	1	1	1	0	0	0.08	0.08	0
jgi|Venin1|15181|atg213.t1	0.5025862	2.0323405	5.9803405	.	.	.	.	.	0	.	0	.	0	.	0	0.342	1	1	0.56	0	0	43208.6	390	5	7.3982	9	131	217	85	57	220	84	47	37	0.924731183	0	0	0	1	1	1	1	1	1	0	0	0.03	0.04	0
jgi|Venin1|18964|atg4479.t1	0.50218326	1.520804	5.396804	.	.	.	.	.	0	.	0	.	0	GH43,GH43_10,GH43_33,GH43_29,GH43_34,GH43_24,GH43_3,GH43_8,GH43_19,GH43_35,GH43_30,GH43_6,GH43_31,GH43_11,GH117,GH43_4,GH43_32,GH43_26	0.001	0.353	1	1	0.67	0	0	38331.99	352	-7	4.799	7	118	213	89	45	201	71	33	38	1.081395349	0	0	0	1	0	1	1	0	1	0	0	0.06	0.06	0
jgi|Venin1|23961|atg12221.t1	0.5007111	2.130945	5.706945	.	.	.	.	.	0	.	0	.	0	.	0.156	0.248	1	1	0.12	0	0	25215.41	228	-15.5	4.3163	12	73	125	64	16	114	70	28	42	1	0	0	0	1	1	1	1	1	1	0	0	7.55	7.55	0
jgi|Venin1|24927|atg10018.t1	0.49931413	7.319399	5.999399	.	.	.	.	.	0	.	0	.	0	.	0.93	0.29	1	1	0.05	0	0	19807.76	180	3.5	7.0859	0	56	105	30	20	78	49	29	20	0.704545455	0	0	0	1	1	1	1	1	1	0	0	0.03	0.03	0
jgi|Venin1|23043|atg7808.t1	0.49930838	0.154854	5.974854	.	.	.	.	.	0	.	0	.	0	GH92	0	0.03	1	1	0.4	0	0	90302.59	818	-2.5	6.2068	10	268	455	197	116	458	168	86	82	1.131868132	0	0	0	1	1	1	1	1	1	0	0	0.27	0.36	0
jgi|Venin1|23093|atg8495.t1	0.49930838	1.1935105	5.9715105	.	.	.	reduced_virulence,unaffected_pathogenicity	PHI:541,PHI:6121,PHI:2032,PHI:9144	0	.	0	.	0	CE10	0	0.037	1	1	0.5	0	0	55469.71	510	4.5	7.8856	7	169	284	147	58	294	101	54	47	0.932330827	0	0	0	1	1	1	1	1	1	0	0	1.47	1.51	0
jgi|Venin1|17927|atg3564.t1	0.49930838	0.0784365	5.8564365	.	.	.	.	.	0	.	0	.	0	CE2,CE3	0	0.037	1	1	0.48	0	0	46681.23	417	0.5	6.5612	4	144	221	110	71	226	83	45	38	1.141176471	0	0	0	1	1	1	1	1	1	0	0	3.05	3.12	0
jgi|Venin1|18377|atg520.t1	0.49798438	-0.2363035	5.3316965	.	.	.	.	.	0	.	0	.	0	.	0	0.072	1	1	0.03	0	0	31971.2	287	-16.5	4.5305	0	85	146	68	31	133	99	43	56	0.983606557	0	1	0	1	1	1	1	1	1	0	0	0.62	0.62	0
jgi|Venin1|18282|atg8687.t1	0.4941796	2.017734	5.851734	.	.	.	.	.	0	.	0	.	0	.	0	0.361	1	1	0.08	0	0	44634.76	406	-1.5	6.1776	6	117	220	105	43	230	98	50	48	0.958333333	1	0	0	1	1	1	1	1	1	0	0	6.02	6.06	0
jgi|Venin1|13385|atg11915.t1	0.48949826	0.90815	5.90015	.	.	.	.	.	0	.	0	.	0	.	0.006	0.162	1	1	0.7	0	0	26330.98	257	7	10.4508	0	108	180	98	21	155	26	17	9	0.688311688	0	0	0	1	1	1	1	1	1	0	0	2.65	3.8	0
jgi|Venin1|15496|atg1463.t1	0.48936978	0.514165	4.810165	.	.	.	.	.	0	.	0	.	0	.	0	0.284	1	1	0.69	0	0	13590.71	135	1	7.9807	1	78	89	38	3	73	9	5	4	0.387096774	0	0	0	1	1	1	1	1	1	0	0	11.56	28.6	0
jgi|Venin1|17761|atg5383.t1	0.48613307	1.0774445	5.9934445	.	.	.	reduced_virulence,unaffected_pathogenicity	PHI:2117,PHI:6569,PHI:4615	0	.	0	.	0	.	0	0.014	1	1	0.67	0	0	44134.52	419	18	9.8548	7	164	255	138	34	229	72	47	25	1.085106383	1	0	1	1	1	1	1	1	1	0	0	0	0.86	0
jgi|Venin1|18556|atg142.t1	0.4858839	0.0200675	5.2460675	.	.	.	.	.	0	.	0	.	0	.	0.004	0.125	1	1	0.43	0	0	27039.86	254	-21.5	4.1263	0	86	151	91	16	133	65	23	42	0.953125	0	0	0	1	1	1	1	1	1	0	0	9.26	9.26	0
jgi|Venin1|16059|atg2374.t1	0.48486567	0.2131105	5.9491105	.	.	.	.	.	0	.	0	.	0	PL4_4,PL4_3,PL4,PL4_1,PL4_5,PL4_2	0	0.044	1	1	0.47	0	0	75357.41	677	7.5	7.1202	4	218	375	176	102	364	145	82	63	0.986206897	0	0	1	1	1	1	1	1	1	0	0	0.04	0.04	0
jgi|Venin1|23219|atg8978.t1	0.4846547	0.0180465	5.7840465	.	.	.	.	.	0	.	0	.	0	.	0	0.039	1	1	0.85	0	0	43031.97	407	8	9.0798	6	173	271	131	30	213	55	32	23	1.011235955	0	0	0	1	1	1	1	1	1	0	0	0.02	0.41	0
jgi|Venin1|14664|atg2211.t1	0.48353255	-0.181604	5.746396	.	.	.	.	.	0	.	0	.	0	.	0	0.012	1	1	0.42	0	0	96691.24	984	0.5	6.6551	12	459	731	145	34	512	209	106	103	0.30861244	1	0	0	1	0	1	1	1	1	0	0	5.59	5.6	0
jgi|Venin1|23780|atg12039.t1	0.48168933	1.353983	-0.502017	.	.	.	reduced_virulence,unaffected_pathogenicity,increased_virulence_(hypervirulence)	PHI:881,PHI:587,PHI:7708,PHI:2256,PHI:9524,PHI:6517,PHI:5034	0	.	0	.	0	.	0.005	0.471	0	0	0.56	0	0	37426.59	348	-1	6.3019	4	117	191	110	35	196	81	42	39	0.975609756	.	.	.	0	0	0	0	0	0	0	0	0	2.5	0
jgi|Venin1|23396|atg1346.t1	0.48168933	0.0106415	-0.5013585	.	.	.	reduced_virulence,unaffected_pathogenicity,loss_of_pathogenicity	PHI:9319,PHI:504,PHI:9354,PHI:415,PHI:8963,PHI:8862,PHI:9353	0	.	0	.	0	.	0.001	0.251	0	0	0.14	0	0	39294.07	368	-4.5	5.4505	4	122	201	127	28	213	87	43	44	0.880434783	.	.	.	0	0	0	0	0	0	0	0	0	0.02	0
jgi|Venin1|23020|atg9160.t1	0.47945952	-0.041443	5.898557	.	.	.	.	.	0	.	0	.	0	.	0	0.01	1	1	0.2	0	0	88322.47	799	4	6.9445	3	243	420	251	105	464	184	98	86	0.912371134	0	0	0	1	1	1	1	1	1	0	0	0.01	0.01	0
jgi|Venin1|20721|atg6556.t1	0.47731113	0.0282865	5.8542865	.	.	.	.	.	0	.	0	.	0	.	0	0.029	1	1	0.27	0	0	80292.12	713	6.5	7.4335	1	204	356	195	99	395	164	89	75	1.031847134	0	0	0	1	1	1	1	1	1	0	0	0.16	1.19	0
jgi|Venin1|19803|atg5235.t1	0.47619623	0.132	6	.	.	.	.	.	0	.	0	.	0	.	0	0.022	1	1	0.72	0	0	26521.03	284	-3.5	4.4796	2	131	228	111	6	213	19	8	11	0.130177515	0	0	0	1	1	1	1	1	1	0	0	2.43	2.44	0
jgi|Venin1|18639|atg4744.t1	0.47578555	0.1108085	5.9908085	.	.	.	.	.	0	.	0	.	0	.	0	0.02	1	1	0.69	0	0	33916.88	334	-2.5	5.1401	4	140	220	129	24	219	31	15	16	0.474576271	0	0	0	1	1	1	1	1	1	0	0	0.93	1.3	0
jgi|Venin1|17529|atg161.t1	0.46997863	1.683996	5.751996	.	.	.	.	.	0	.	0	.	0	.	0.002	0.32	1	1	0.61	0	0	25558.92	236	-5	4.6939	6	94	144	65	22	125	42	19	23	1.063829787	0	0	0	1	1	1	1	1	1	0	0	1.87	1.89	0
jgi|Venin1|26359|atg12803.t1	0.46977848	1.6201575	5.9781575	.	.	.	reduced_virulence,unaffected_pathogenicity	PHI:541,PHI:6121,PHI:2032	0	.	0	.	0	CE10,CE1	0	0.107	1	1	0.76	0	0	63585.79	592	-4.5	5.2173	6	215	359	163	75	342	80	39	41	0.967532468	0	0	0	1	1	1	1	1	1	0	0	0.88	0.9	0
jgi|Venin1|16079|atg2394.t1	0.46779627	2.030674	5.996674	.	.	.	.	.	0	.	0	.	0	.	0	0.339	1	1	0.64	0	0	42983.81	409	0	6.4976	4	158	247	103	37	237	78	41	37	0.747826087	1	0	0	1	1	1	1	1	1	0	0	0.49	0.5	0
jgi|Venin1|26356|atg12800.t1	0.46779627	1.08546	5.93346	.	.	.	.	.	0	.	0	.	0	GH76	0	0.192	1	1	0.49	0	0	43922.61	403	-1	6.1188	6	137	231	112	52	242	71	36	35	0.81981982	1	0	0	1	1	1	1	1	1	0	0	0.27	0.29	0
jgi|Venin1|18850|atg4565.t1	0.46721232	8.372045	3.230045	.	.	.	.	.	0	.	0	.	0	.	0.977	0.88	1	1	0.55	0	0	9249.57	84	3	8.1367	4	33	45	24	9	47	16	10	6	0.85	.	.	.	0	1	0	0	0	0	0	0	0.22	0.23	0
jgi|Venin1|23410|atg1360.t1	0.46527502	3.1757935	2.6177935	.	.	.	.	.	0	.	0	.	0	.	0.612	0.481	1	1	0.65	1	0	20758.66	198	6	9.5834	1	80	123	62	17	112	40	24	16	0.666666667	0	0	0	1	1	1	1	1	1	1	1	0.17	16.81	0
jgi|Venin1|15084|atg1272.t1	0.4621688	6.656706	5.882706	.	.	.	.	.	0	.	0	.	0	.	0.988	0.141	1	1	0.75	0	0	8082.26	82	0	6.1771	0	39	54	41	2	51	14	7	7	0.533333333	0	0	0	1	1	1	1	1	1	0	0	5.97	5.97	0
jgi|Venin1|16710|atg2703.t1	0.45860565	6.009547	5.605547	.	.	.	reduced_virulence	PHI:4242,PHI:4212,PHI:432	1	FGL1	1	PF01764	0	.	0	0.234	1	1	0.27	0	0	41676.32	379	-7	5.3925	8	112	204	112	50	221	91	45	46	1.119047619	0	0	0	1	1	1	1	1	1	0	0	4.65	11.45	0
jgi|Venin1|14516|atg2859.t1	0.45755115	0.299949	5.993949	.	.	.	.	.	0	.	0	.	0	GH17	0	0.051	1	1	0.49	0	0	46206.31	435	4.5	7.1336	4	139	276	150	44	267	87	49	38	0.650684932	0	0	0	1	1	1	1	1	1	0	0	0.16	0.17	0
jgi|Venin1|23481|atg493.t1	0.45755115	0.129326	5.955326	.	.	.	.	.	0	.	0	.	0	AA2	0	0.029	1	1	0.45	0	0	49454.24	475	8.5	8.3595	5	168	296	145	37	287	94	54	40	0.470588235	1	0	0	1	1	1	1	1	1	0	0	1.26	1.27	0
jgi|Venin1|24648|atg9824.t1	0.4570685	1.073693	5.803693	.	.	.	reduced_virulence,unaffected_pathogenicity	PHI:9074,PHI:9075,PHI:1011,PHI:397,PHI:2921,PHI:3991,PHI:552,PHI:48,PHI:9058,PHI:712,PHI:2920,PHI:3919	0	.	0	.	0	AA1_3,AA1,AA1_2,CBM16,AA1_1	0	0.045	1	1	0.29	0	0	69377.86	621	-9.5	5.6534	6	185	325	159	94	348	145	73	72	1	0	0	0	1	1	1	1	1	1	0	0	0.12	0.13	0
jgi|Venin1|22718|atg7419.t1	0.45425385	1.259336	5.873336	.	.	.	.	.	0	.	0	.	0	.	0.014	0.217	1	1	0.07	0	0	32600.12	288	-9	5.17	7	87	153	65	42	143	82	40	42	0.873015873	1	0	0	1	1	1	1	1	1	0	0	0.22	0.22	0
jgi|Venin1|17520|atg3552.t1	0.45425385	1.259336	5.873336	.	.	.	.	.	0	.	0	.	0	.	0.014	0.217	1	1	0.07	0	0	32600.12	288	-9	5.17	7	87	153	65	42	143	82	40	42	0.873015873	1	0	0	1	1	1	1	1	1	0	0	0.22	0.22	0
jgi|Venin1|18341|atg4363.t1	0.45399737	6.8819845	5.7659845	.	.	.	.	.	0	.	0	.	0	.	0.888	0.298	1	1	0.24	0	0	25280.16	231	9	9.9118	0	45	128	33	15	107	69	41	28	0.657894737	1	0	0	1	1	1	1	1	1	0	0	0.01	0.01	0
jgi|Venin1|19425|atg4654.t1	0.45263958	1.0347225	5.9327225	.	.	.	reduced_virulence,unaffected_pathogenicity	PHI:541,PHI:6121,PHI:2032	0	.	0	.	0	CE10	0	0.017	1	1	0.5	0	0	57340.03	524	10	8.7203	8	168	291	151	60	300	101	57	44	0.96124031	0	1	0	1	1	1	1	1	1	0	0	0.33	1.09	0
jgi|Venin1|17502|atg3534.t1	0.4503494	6.5432845	5.9712845	.	.	.	loss_of_pathogenicity,reduced_virulence,unaffected_pathogenicity	PHI:17,PHI:9402,PHI:6783,PHI:6811,PHI:6784,PHI:73,PHI:9401,PHI:7925,PHI:697,PHI:6790,PHI:6812,PHI:9400,PHI:6791,PHI:72,PHI:68,PHI:6813,PHI:6789,PHI:7935,PHI:6785	0	.	0	.	0	.	0	0.262	1	1	0.66	0	0	43351.68	408	6	8.5375	7	148	234	121	36	241	67	37	30	0.932692308	0	0	1	1	1	1	1	1	1	0	0	0.02	3.44	0
jgi|Venin1|24614|atg9790.t1	0.4488725	2.7020485	5.9840485	.	.	.	.	.	0	.	0	.	0	.	0.376	0.077	1	1	0.71	0	0	18321.68	204	2	9.7236	0	123	147	64	6	143	24	13	11	0.235294118	0	0	0	1	1	1	1	1	1	0	0	0.17	0.25	0
jgi|Venin1|21744|atg7579.t1	0.4481758	2.235527	5.997527	.	.	.	.	.	0	.	0	.	0	.	0.285	0.088	1	1	0.49	0	0	13107.3	127	4	11.3031	0	42	81	44	7	91	19	12	7	0.206896552	0	0	0	1	1	1	1	1	1	0	0	0.21	0.21	0
jgi|Venin1|14158|atg1614.t1	0.44537205	0.059898	5.999898	.	.	.	.	.	0	.	0	.	0	.	0	0.01	1	1	0.48	0	0	42806.9	403	1.5	7.1889	4	115	262	92	31	255	55	29	26	0.414634146	0	0	0	1	1	1	1	1	1	0	0	3.12	3.12	0
jgi|Venin1|17796|atg5419.t1	0.44377846	0.618952	5.952952	.	.	.	.	.	0	.	0	.	0	.	0.001	0.11	1	1	0.69	0	0	32445.83	311	-2	5.6605	3	132	195	110	34	184	48	24	24	0.776470588	0	0	0	1	1	1	1	1	1	0	0	0.33	1.99	0
jgi|Venin1|15668|atg2658.t1	0.4436161	0.04884	5.98884	.	.	.	.	.	0	.	0	.	0	CE1	0	0.01	1	1	0.76	0	0	74299.08	685	-1	6.3775	3	238	402	195	89	385	133	69	64	0.987951807	0	0	0	1	1	1	1	1	1	0	0	0.05	0.07	0
jgi|Venin1|20300|atg6114.t1	0.44270414	1.0997995	5.8997995	.	.	.	.	.	0	.	0	.	0	.	0	0.2	1	1	0.47	0	0	46634.98	425	-8	4.8675	2	132	248	110	57	243	68	32	36	1	0	0	0	1	1	1	1	1	1	0	0	0.26	0.26	0
jgi|Venin1|14678|atg2225.t1	0.44207957	5.37355	5.42555	.	.	.	.	.	0	.	1	PF05730	0	.	0.001	0.157	1	1	0.85	0	0	14419.58	153	2	7.7022	10	92	116	63	6	106	8	5	3	0.366666667	0	0	0	1	1	1	1	1	1	0	0	0.82	20.61	0
jgi|Venin1|13927|atg12648.t1	0.44158313	0.0451595	5.8471595	.	.	.	.	.	0	.	0	.	0	.	0	0.033	1	1	0.08	0	0	74479.05	665	18.5	9.0982	6	185	330	176	85	349	191	110	81	1.255319149	1	0	0	1	1	1	1	1	1	0	1	17.23	17.23	1
jgi|Venin1|20289|atg6103.t1	0.4395528	-0.10397	5.78203	.	.	.	.	.	0	.	0	.	0	.	0	0.019	1	1	0.29	0	0	44386.95	401	-12	4.7081	3	131	215	119	53	216	92	42	50	1.333333333	0	0	0	1	1	1	1	1	1	0	0	0.13	0.18	0
jgi|Venin1|19088|atg4519.t1	0.4389369	1.0295155	5.9755155	.	.	.	reduced_virulence,unaffected_pathogenicity	PHI:3865,PHI:9126,PHI:7705	0	.	0	.	0	AA3,AA3_3,AA8,AA3_1,AA3_2	0	0.009	1	1	0.79	0	0	66464.4	622	-12.5	4.8836	5	233	372	184	70	352	100	47	53	0.822368421	0	0	0	1	1	1	1	1	1	0	0	1.56	1.57	0
jgi|Venin1|20574|atg6844.t1	0.4389369	0.028444	5.974444	.	.	.	.	.	0	.	0	.	0	GH35	0	0.009	1	1	0.78	0	0	111483.6	1030	-14	5.1686	8	376	613	290	142	590	175	85	90	0.979338843	0	0	0	1	1	1	1	1	1	0	0	0.77	1.6	0
jgi|Venin1|25341|atg9902.t1	0.4307082	1.3841485	2.5001485	.	.	.	.	.	0	.	0	.	0	.	0.232	0.582	1	1	0.62	1	0	27682.28	249	1	6.8543	3	82	135	68	31	132	49	26	23	1.291666667	0	0	0	1	1	1	1	1	1	1	1	0.24	22.31	0
jgi|Venin1|20482|atg6751.t1	0.42926344	2.6149445	5.8569445	.	.	.	reduced_virulence,unaffected_pathogenicity	PHI:4509,PHI:4508	0	.	0	.	0	.	0	0.293	1	1	0.57	0	0	44837.29	410	-2	6.2682	0	135	223	117	60	224	91	48	43	1.010204082	0	0	0	1	1	1	1	1	1	0	0	0.19	0.22	0
jgi|Venin1|24555|atg9269.t1	0.4292219	0.7524285	5.9964285	.	.	.	unaffected_pathogenicity	PHI:716	0	.	0	.	0	AA7	0	0.126	1	1	0.44	0	0	65730.78	616	9	7.9673	11	240	373	172	66	352	119	67	52	0.67251462	1	0	0	1	1	1	1	1	1	0	0	0.76	0.86	0
jgi|Venin1|23600|atg11239.t1	0.42737678	-0.47904	4.76496	.	.	.	.	.	0	.	0	.	0	.	0	0.126	1	1	0.83	0	0	40811.16	374	-10	4.607	3	126	211	127	45	214	63	28	35	1.166666667	.	.	.	1	1	1	0	0	1	0	0	0.59	0.78	0
jgi|Venin1|24558|atg9272.t1	0.42599466	0.0040105	5.9440105	.	.	.	.	.	0	.	0	.	0	.	0	0.01	1	1	0.63	0	0	69564.97	638	2.5	6.6819	7	211	352	197	83	357	132	73	59	1.013513514	0	0	0	1	1	1	1	1	1	0	0	1.59	1.61	0
jgi|Venin1|18918|atg4971.t1	0.42415202	0.0266965	5.8706965	.	.	.	.	.	0	.	0	.	0	AA7	0	0.026	1	1	0.64	0	0	60324.51	549	7	7.7367	6	180	298	167	74	318	105	59	46	1.123076923	0	0	0	1	1	1	1	1	1	0	0	10.85	11.16	0
jgi|Venin1|17177|atg3702.t1	0.42362818	0.4934505	5.7734505	.	.	.	.	.	0	.	0	.	0	.	0	0.12	1	1	0.01	0	0	51371.8	467	2.5	6.8756	6	138	230	132	42	255	122	65	57	1.085714286	1	0	0	1	1	1	1	1	1	0	0	2	2	0
jgi|Venin1|23742|atg12001.t1	0.4223225	-0.673021	4.990979	.	.	.	.	.	0	.	0	.	0	.	0	0.056	1	1	0.82	0	0	46193.55	421	-9.5	4.6299	1	140	250	118	50	235	78	35	43	0.9	0	0	0	1	0	0	1	0	1	0	0	0	0.02	0
jgi|Venin1|21554|atg6965.t1	0.42052177	-0.5171515	5.3088485	.	.	.	.	.	0	.	0	.	0	.	0	0.029	1	1	0.81	0	0	245717.5	2435	11.5	8.1427	8	1049	1835	542	47	1332	294	157	137	0.489749431	1	0	0	1	0	1	1	1	1	0	0	1.69	1.69	0
jgi|Venin1|21428|atg8404.t1	0.41946393	3.5191655	5.7991655	.	.	.	.	.	0	.	0	.	0	.	0.434	0.186	1	1	0.24	0	0	19682.45	190	-19	3.9073	0	66	120	70	4	96	49	15	34	0.767857143	0	0	0	1	1	1	1	1	1	0	0	0.05	0.05	0
jgi|Venin1|18073|atg113.t1	0.41753995	0.1839485	5.9979485	.	.	.	.	.	0	.	0	.	0	.	0	0.031	1	1	0.46	0	0	20269.19	208	-31.5	3.4176	0	79	156	72	2	134	47	8	39	0.142857143	0	0	0	1	1	1	1	1	1	0	0	1.82	1.82	0
jgi|Venin1|18178|atg8583.t1	0.4153696	0.959588	5.741588	.	.	.	.	.	0	.	0	.	0	.	0	0.203	1	1	0	0	0	39645.28	356	11	8.8499	6	112	177	94	39	189	88	52	36	0.976190476	0	1	0	1	1	1	1	1	1	0	0	0.16	0.17	0
jgi|Venin1|15517|atg2000.t1	0.4119665	1.1683375	5.8423375	.	.	.	.	.	0	.	0	.	0	.	0.042	0.179	1	1	0.42	0	0	21308.53	198	-9	4.4086	6	77	125	50	12	93	50	21	29	0.853658537	0	0	0	1	1	1	1	1	1	0	0	0.56	0.59	0
jgi|Venin1|20872|atg6391.t1	0.41139168	0.0443435	5.9903435	.	.	.	unaffected_pathogenicity	PHI:191	0	.	0	.	0	GH3	0	0.009	1	1	0.63	0	0	85973.52	789	-13	4.9134	10	269	453	223	96	456	133	63	70	0.870646766	0	0	0	1	1	1	1	1	1	0	0	2.89	2.9	0
jgi|Venin1|16594|atg2430.t1	0.41086254	0.0740485	5.9960485	.	.	.	.	.	0	.	0	.	0	.	0	0.013	1	1	0.75	0	0	53016.92	502	13	7.8123	24	218	327	122	44	262	94	58	36	0.709401709	0	0	0	1	1	1	1	1	1	0	0	0.35	0.39	0
jgi|Venin1|19127|atg5131.t1	0.4099583	0.0272205	5.9672205	.	.	.	.	.	0	.	0	.	0	GH78	0	0.01	1	1	0.76	0	0	73055.07	679	-8	5.4163	4	259	396	211	88	389	113	56	57	0.99378882	0	0	0	1	1	1	1	1	1	0	0	2.15	2.5	0
jgi|Venin1|18174|atg8579.t1	0.4099583	-0.016082	5.929918	.	.	.	.	.	0	.	0	.	0	.	0	0.009	1	1	0.74	0	0	67052.96	618	5	7.885	7	212	361	171	69	351	116	62	54	0.868421053	0	0	0	1	1	1	1	1	1	0	0	1.3	1.32	0
jgi|Venin1|15550|atg2539.t1	0.4085166	5.2815495	5.9995495	.	.	.	unaffected_pathogenicity,increased_virulence_(hypervirulence),loss_of_pathogenicity	PHI:69,PHI:2383,PHI:407,PHI:2849	0	.	1	PF01083	0	CE5	0	0.047	1	1	0.67	0	0	27934.44	285	3	8.0078	5	144	200	89	25	182	28	16	12	0.55	0	1	0	1	1	1	1	1	1	0	0	8.93	9.07	0
jgi|Venin1|16693|atg3042.t1	0.4065762	-1.090492	-0.504492	.	.	.	loss_of_pathogenicity,reduced_virulence,unaffected_pathogenicity,increased_virulence_(hypervirulence)	PHI:7844,PHI:2608,PHI:713,PHI:725,PHI:4776,PHI:7335,PHI:433,PHI:9106,PHI:8770,PHI:8593,PHI:2260,PHI:729,PHI:3990,PHI:2587,PHI:7840,PHI:3025,PHI:3933,PHI:718,PHI:7916,PHI:724,PHI:238,PHI:5280,PHI:9080,PHI:722,PHI:728,PHI:726,PHI:116,PHI:101,PHI:2311,PHI:7000,PHI:40,PHI:9265,PHI:730,PHI:6891,PHI:5279,PHI:721,PHI:720	0	.	1	PF16073	0	.	0	0.069	0	0	0.12	0	0	237463.4	2209	-5.5	6.3389	31	759	1255	718	207	1247	498	259	239	0.854316547	.	.	.	0	0	0	0	0	0	0	0	0	0.22	0
jgi|Venin1|19806|atg5238.t1	0.4055295	0.06245	5.99645	.	.	.	.	.	0	.	0	.	0	.	0	0.011	1	1	0.72	0	0	40996.53	428	-0.5	5.8851	3	190	325	165	9	300	34	17	17	0.191780822	0	0	0	1	1	1	1	1	1	0	0	2.51	2.55	0
jgi|Venin1|22730|atg7681.t1	0.4055295	-0.727876	3.954124	.	.	.	reduced_virulence	PHI:4231	0	.	0	.	0	.	0	0.053	1	1	0.68	1	0	37605.58	384	1.5	6.7704	0	182	271	157	26	241	28	17	11	0.512195122	0	0	0	1	1	1	1	1	1	1	1	2.19	22.98	0
jgi|Venin1|16595|atg2431.t1	0.4034226	0.8482145	5.9722145	.	.	.	.	.	0	.	0	.	0	AA2	0	0.146	1	1	0.63	0	0	36294.14	345	9.5	9.1847	6	150	217	103	37	195	54	33	21	0.8125	0	0	0	1	1	1	1	1	1	0	0	7.69	7.84	0
jgi|Venin1|14536|atg2879.t1	0.40068787	-0.0635885	5.8704115	.	.	.	.	.	0	.	0	.	0	GH128,GH5	0	0.011	1	1	0.79	0	0	44202.27	433	1	6.7388	5	215	298	135	40	240	54	29	25	0.674796748	0	0	0	1	1	1	1	1	1	0	0	2.96	3.1	0
jgi|Venin1|25387|atg9948.t1	0.4005956	0.052824	5.998824	.	.	.	.	.	0	.	0	.	0	.	0	0.009	1	1	0.74	0	0	52334.34	491	-23	4.0936	4	182	300	143	54	287	68	24	44	0.686131387	0	1	0	1	1	1	1	1	1	0	0	0.26	0.55	0
jgi|Venin1|15015|atg1247.t1	0.3972965	5.058835	5.950835	.	.	.	loss_of_pathogenicity,reduced_virulence,unaffected_pathogenicity	PHI:17,PHI:7930,PHI:6786,PHI:6809,PHI:6792,PHI:6814,PHI:6784,PHI:6788,PHI:6794,PHI:3973,PHI:6807,PHI:9401,PHI:697,PHI:6790,PHI:6812,PHI:9400,PHI:72,PHI:125,PHI:6816,PHI:127,PHI:7926	0	.	0	.	0	.	0	0.018	1	1	0.39	0	0	56387.1	521	1.5	6.9777	2	173	296	149	51	297	108	56	52	0.809160305	1	0	0	1	1	1	1	1	1	0	0	0.16	0.62	0
jgi|Venin1|16139|atg2322.t1	0.39544937	1.3582925	5.4982925	.	.	.	.	.	0	.	0	.	0	.	0	0.31	1	1	0.42	0	0	42858.54	393	2	6.8187	6	127	227	87	45	220	89	48	41	0.815533981	1	0	0	1	1	0	1	1	1	0	0	0.05	0.28	0
jgi|Venin1|21524|atg6917.t1	0.38937363	0.0678775	5.9298775	.	.	.	.	.	0	.	0	.	0	.	0	0.023	1	1	0.63	0	0	74699.58	679	-6	5.9322	6	222	381	187	89	357	163	83	80	1.220689655	1	0	0	1	1	1	1	1	1	0	0	1.48	1.96	0
jgi|Venin1|21520|atg6913.t1	0.38937363	0.0678775	5.9298775	.	.	.	.	.	0	.	0	.	0	.	0	0.023	1	1	0.63	0	0	74699.58	679	-6	5.9322	6	222	381	187	89	357	163	83	80	1.220689655	1	0	0	1	1	1	1	1	1	0	0	1.48	1.96	0
jgi|Venin1|25348|atg9909.t1	0.3890143	1.0187885	5.9647885	.	.	.	reduced_virulence	PHI:3076,PHI:5349	0	.	0	.	0	CBM32,GH65	0	0.009	1	1	0.78	0	0	111181.49	1011	-24	4.8647	5	334	574	293	135	557	187	88	99	1.071428571	0	0	0	1	1	1	1	1	1	0	0	0.66	0.83	0
jgi|Venin1|23552|atg11191.t1	0.38476995	0.6410485	5.4490485	.	.	.	reduced_virulence	PHI:4231	0	.	0	.	0	.	0	0.032	1	1	0.21	0	0	54103.78	491	2.5	6.6742	1	132	251	160	66	270	127	71	56	1.127272727	1	0	0	1	0	1	1	1	1	0	0	0.05	0.06	0
jgi|Venin1|15426|atg47.t1	0.38476995	0.6410485	5.4490485	.	.	.	reduced_virulence	PHI:4231	0	.	0	.	0	.	0	0.032	1	1	0.21	0	0	54103.78	491	2.5	6.6742	1	132	251	160	66	270	127	71	56	1.127272727	1	0	0	1	0	1	1	1	1	0	0	0.05	0.06	0
jgi|Venin1|15418|atg1409.t1	0.38399163	1.042609	5.988609	.	.	.	reduced_virulence	PHI:9126	0	.	0	.	0	AA3,AA3_3,AA8,AA3_1,AA3_2	0	0.009	1	1	0.81	0	0	80971.28	770	16.5	9.5278	5	325	491	238	71	421	113	67	46	0.819587629	0	0	0	1	1	1	1	1	1	0	1	15.56	16.69	0.85
jgi|Venin1|21996|atg425.t1	0.3829478	0.133488	2.581488	.	.	.	.	.	0	.	0	.	0	.	0.228	0.364	1	1	0.04	1	0	29556.57	265	-3	5.4223	6	78	141	83	24	143	63	31	32	0.736842105	0	0	0	1	1	1	1	1	1	1	1	9.21	31.9	0
jgi|Venin1|15332|atg2129.t1	0.38202506	0.431762	5.969762	.	.	.	.	.	0	.	0	.	0	.	0	0.077	1	1	0.26	0	0	75970.79	688	0	6.5035	10	209	370	179	86	370	162	86	76	1.11038961	1	0	0	1	1	1	1	1	1	0	0	0.9	1.68	0
jgi|Venin1|20151|atg5687.t1	0.38202506	0.15377	5.96777	.	.	.	.	.	0	.	0	.	0	CE10	0	0.031	1	1	0.33	0	0	58549.11	528	-10.5	5.5139	5	162	280	133	81	282	140	70	70	1.024793388	0	0	0	1	1	1	1	1	1	0	0	0.94	0.96	0
jgi|Venin1|18123|atg8527.t1	0.38202506	-0.0293405	5.8986595	.	.	.	.	.	0	.	0	.	0	.	0	0.012	1	1	0.39	0	0	63047.76	565	-3	6.2565	6	158	307	155	80	305	137	72	65	1.165217391	0	0	0	1	1	1	1	1	1	0	0	0.01	0.01	0
jgi|Venin1|20796|atg6632.t1	0.3793433	0.9793945	5.7493945	.	.	.	.	.	0	.	0	.	0	.	0	0.205	1	1	0.41	0	0	74815.09	691	1.5	6.624	38	254	421	174	61	353	173	91	82	1.107913669	1	0	0	1	0	1	1	1	1	0	0	0.04	0.04	0
jgi|Venin1|26180|atg10780.t1	0.3769057	-0.1328195	5.6811805	.	.	.	.	.	0	.	0	.	0	.	0	0.031	1	1	0.24	0	0	50917	511	-10.5	5.3322	0	241	356	99	23	260	136	67	69	0.15920398	0	0	0	1	1	1	1	0	1	0	0	0.01	0.01	0
jgi|Venin1|16961|atg3035.t1	0.37663653	6.106239	5.660239	.	.	.	reduced_virulence	PHI:4242,PHI:4212,PHI:432	1	FGL1	1	PF01764	0	.	0	0.241	1	1	0.39	0	0	39605.85	360	-6.5	5.5006	10	117	199	100	51	216	76	38	38	0.766666667	0	0	0	1	1	1	1	1	1	0	0	3.38	4.88	0
jgi|Venin1|16162|atg2043.t1	0.37200937	0.5034265	5.9754265	.	.	.	.	.	0	.	0	.	0	.	0	0.088	1	1	0.24	0	0	64301.03	591	2.5	6.6929	12	202	332	130	76	331	131	72	59	0.721518987	0	1	0	1	1	1	1	1	1	0	0	0.53	0.53	0
jgi|Venin1|19478|atg4942.t1	0.37200937	0.5180425	5.9780425	.	.	.	unaffected_pathogenicity	PHI:716	0	.	0	.	0	AA7	0	0.09	1	1	0.59	0	0	65067.02	609	11	8.2855	13	240	369	168	67	349	112	64	48	0.701754386	0	1	0	1	1	1	1	1	1	0	0	3.78	3.79	0
jgi|Venin1|26145|atg11830.t1	0.36975402	-0.21105	5.72895	.	.	.	.	.	0	.	0	.	0	.	0	0.01	1	1	0.79	0	0	120523.8	1157	-20.5	4.8046	16	482	749	326	97	628	191	89	102	0.746621622	0	1	0	1	0	1	1	1	1	0	0	0.01	0.03	0
jgi|Venin1|25814|atg10312.t1	0.36926278	-2.1655565	3.7744435	.	.	.	.	.	0	.	0	.	0	.	0	0.01	1	1	0.85	1	0	75352.36	705	-1	6.1248	10	272	434	197	92	410	77	39	38	1.022346369	1	1	0	1	1	1	1	1	1	1	1	0.04	22.15	0
jgi|Venin1|18176|atg8581.t1	0.36790174	0.160001	5.974001	.	.	.	.	.	0	.	0	.	0	AA7	0	0.031	1	1	0.6	0	0	52798	496	13.5	9.7042	3	198	289	150	55	287	83	50	33	0.813432836	1	1	0	1	1	1	1	1	1	0	0	5.94	6.32	0
jgi|Venin1|22271|atg7465.t1	0.36778605	1.027827	5.847827	.	.	.	reduced_virulence	PHI:6501	0	.	0	.	0	GH5,GH1	0	0.03	1	1	0.42	0	0	64516.78	572	-4.5	5.8178	5	172	298	144	98	326	123	62	61	1.203125	0	0	0	1	1	1	1	1	1	0	0	0.27	0.29	0
jgi|Venin1|14136|atg1592.t1	0.36771774	0.83005	5.99005	.	.	.	.	.	0	.	0	.	0	.	0	0.14	1	1	0.86	0	0	19193.58	181	6	8.6436	6	99	127	38	19	81	21	14	7	1.413793103	0	0	0	1	1	1	1	1	1	0	0	1.87	1.9	0
jgi|Venin1|23988|atg758.t1	0.36411345	10.177857	4.993857	.	.	.	.	.	0	.	0	.	0	.	0.974	0.89	1	1	0.73	0	0	10187.97	93	9.5	9.5436	6	34	54	21	15	58	15	13	2	1.16	0	0	0	0	1	0	1	0	1	0	1	15.11	15.26	0.608695652
jgi|Venin1|13863|atg11514.t1	0.36312035	-0.273305	2.834695	.	.	.	.	.	0	.	0	.	0	.	0.011	0.471	1	1	0.64	1	0	34260.91	317	10	8.4615	6	121	175	82	43	182	56	36	20	0.9375	0	0	0	1	1	1	1	1	1	1	1	5.09	28.59	0
jgi|Venin1|17552|atg3423.t1	0.36064404	0.772494	5.712494	.	.	.	reduced_virulence	PHI:8858	0	.	0	.	0	.	0	0.01	1	1	0.6	0	0	100349.17	936	2.5	6.6939	13	345	549	272	95	509	167	90	77	0.903846154	0	0	0	1	0	1	1	1	1	0	0	6.98	7.43	0
jgi|Venin1|23094|atg8496.t1	0.3604472	1.6121785	5.3981785	.	.	.	.	.	0	.	0	.	0	.	0.018	0.351	1	1	0.08	0	0	31381.61	276	-3	5.6675	4	76	139	85	34	143	76	38	38	1.32	0	0	0	1	1	1	1	1	1	0	0	6.15	6.16	0
jgi|Venin1|23951|atg12211.t1	0.3557093	7.334468	3.476468	.	.	.	.	.	0	.	0	.	0	.	0.893	0.75	1	1	0.06	0	0	14103.24	124	3	8.495	0	31	57	34	17	69	37	21	16	1.24	.	.	.	1	1	0	0	0	1	0	1	21.96	21.96	0.869565217
jgi|Venin1|17554|atg3425.t1	0.35533264	-0.6739085	4.9480915	.	.	.	.	.	0	.	0	.	0	.	0	0.063	1	1	0.89	0	0	26150.28	258	-1.5	5.5093	4	130	178	85	24	155	20	10	10	0.641025641	0	0	0	1	1	1	1	1	1	0	0	0.04	1.55	0
jgi|Venin1|21926|atg10612.t1	0.3545277	-0.16776	5.77824	.	.	.	.	.	0	.	0	.	0	.	0	0.009	1	1	0.34	0	0	59628.87	533	-28.5	4.1776	7	160	279	144	80	312	99	37	62	1.086956522	0	0	1	1	1	1	1	1	1	0	0	5.8	5.99	0
jgi|Venin1|26345|atg12789.t1	0.35378367	0.2268495	5.9928495	.	.	.	.	.	0	.	0	.	0	.	0	0.039	1	1	0.79	0	0	24861.61	243	4.5	8.2803	3	129	181	57	16	113	21	14	7	0.523809524	0	0	0	1	1	1	1	1	1	0	0	1.26	1.33	0
jgi|Venin1|19472|atg4936.t1	0.35258794	-0.9293765	5.0106235	.	.	.	.	.	0	.	0	.	0	.	0	0.01	1	1	0.83	0	0	102936.1	1041	-12	4.5025	13	538	793	255	60	579	76	33	43	0.490740741	1	1	0	1	0	1	1	0	1	0	0	0.08	0.22	0
jgi|Venin1|26457|atg12902.t1	0.35151333	-0.3847645	5.4412355	.	.	.	.	.	0	.	0	.	0	GH115	0	0.029	1	1	0.64	0	0	108828.78	983	6	7.0658	1	319	539	279	125	536	208	112	96	1.08411215	0	0	0	1	0	1	1	0	1	0	0	12.01	17.12	0
jgi|Venin1|23352|atg10246.t1	0.35134122	0.9372085	5.9652085	.	.	.	.	.	0	.	0	.	0	.	0	0.162	1	1	0.18	0	0	54873.42	499	4	6.9927	7	164	263	127	53	265	121	66	55	0.99137931	0	0	1	1	1	1	1	1	1	0	0	0.08	0.12	0
jgi|Venin1|24900|atg9991.t1	0.35122317	1.126924	5.946924	.	.	.	reduced_virulence,unaffected_pathogenicity	PHI:3865,PHI:9126,PHI:7705	0	.	0	.	0	AA3_2,AA3_3,AA3,AA3_1	0	0.03	1	1	0.75	0	0	63295.09	594	5.5	8.1799	0	223	363	187	67	337	102	56	46	0.92	0	0	0	1	1	1	1	1	1	0	0	0.01	0.11	0
jgi|Venin1|21635|atg7483.t1	0.3497363	-0.206208	5.721792	.	.	.	.	.	0	.	0	.	0	AA2	0	0.012	1	1	0.86	0	0	56162.29	537	-7	5.1082	12	240	360	147	52	282	95	46	49	0.762962963	0	0	0	1	1	1	1	0	1	0	0	4.56	4.59	0
jgi|Venin1|25640|atg11561.t1	0.349541	0.9945475	5.9345475	.	.	.	reduced_virulence	PHI:4987	0	.	0	.	0	GH20	0	0.01	1	1	0.57	0	0	63946.57	572	4	7.0967	4	170	300	168	76	316	118	64	54	1.161016949	0	1	0	1	1	1	1	1	1	0	0	5.34	5.41	0
jgi|Venin1|14385|atg3.t1	0.3485117	1.0464425	5.5104425	.	.	.	.	.	0	.	0	.	0	.	0	0.256	1	1	0.42	0	0	41604.64	394	3.5	7.4721	2	144	234	135	40	241	67	37	30	0.76635514	0	0	1	1	1	1	1	0	1	0	0	2.26	3.16	0
jgi|Venin1|13566|atg11793.t1	0.34744763	5.3459995	5.9999995	.	.	.	.	.	0	.	0	.	0	.	0.748	0.143	1	1	0.68	0	0	7658.92	76	1	7.1323	2	32	50	30	4	50	12	7	5	0.379310345	0	0	0	1	1	1	1	1	1	0	0	2.4	2.4	0
jgi|Venin1|21189|atg7049.t1	0.34744763	1.8047445	5.9987445	.	.	.	.	.	0	.	0	.	0	.	0.178	0.123	1	1	0.71	0	0	13430.33	134	2	7.2906	3	62	89	41	10	84	20	12	8	0.411764706	0	0	0	1	1	1	1	1	1	0	0	0.12	0.3	0
jgi|Venin1|22480|atg9467.t1	0.34498534	0.801022	5.967022	.	.	.	unaffected_pathogenicity	PHI:2451	0	.	0	.	0	CE1	0	0.139	1	1	0.65	0	0	31443.09	299	10	9.3505	4	126	186	97	41	191	39	26	13	0.747252747	0	1	0	1	1	1	1	1	1	0	0	16.34	28.17	0
jgi|Venin1|18821|atg4624.t1	0.34391385	-3.2775395	-0.5035395	.	.	.	reduced_virulence	PHI:1047	0	.	0	.	0	.	0.042	0.329	0	0	0.29	0	0	36798.12	344	-2.5	5.9189	2	111	199	122	25	191	83	42	41	0.893333333	.	.	.	0	0	0	0	0	0	0	0	0.07	0.09	0
jgi|Venin1|20225|atg5761.t1	0.34217077	0.0206995	5.9666995	.	.	.	.	.	0	.	0	.	0	.	0	0.009	1	1	0.5	0	0	32549.98	300	-20	4.0369	5	116	188	72	32	149	58	20	38	1	0	0	0	1	1	1	1	1	1	0	0	1.34	1.34	0
jgi|Venin1|19380|atg6063.t1	0.34166425	1.970813	5.774813	.	.	.	.	.	0	.	0	.	0	.	0	0.366	1	1	0.15	0	0	44071.43	400	8	7.9457	7	124	214	100	44	216	102	58	44	1.144578313	0	0	0	1	1	1	1	1	1	0	0	0.01	0.02	0
jgi|Venin1|17255|atg3780.t1	0.34077543	0.983546	5.929546	.	.	.	reduced_virulence,unaffected_pathogenicity	PHI:3347,PHI:1046	0	.	0	.	0	AA7	0	0.009	1	1	0.77	0	0	61220.73	566	-10.5	4.8762	7	210	328	167	68	316	100	47	53	0.976190476	0	0	0	1	1	1	1	1	1	0	0	0.1	0.19	0
jgi|Venin1|16746|atg2740.t1	0.34077543	0.494096	5.876096	.	.	.	.	.	0	.	0	.	0	.	0	0.103	1	1	0.76	0	0	45702.69	434	0	6.4915	5	173	263	135	59	258	61	33	28	0.915254237	0	0	0	1	1	1	1	1	1	0	0	0.15	0.34	0
jgi|Venin1|15774|atg1763.t1	0.34077543	0.021823	5.961823	.	.	.	.	.	0	.	0	.	0	.	0	0.01	1	1	0.77	0	0	73735.87	673	2.5	6.7717	8	219	396	189	88	370	130	70	60	1.124137931	0	0	0	1	1	1	1	1	1	0	0	0.07	0.1	0
jgi|Venin1|13409|atg11939.t1	0.34077543	1.008116	5.948116	.	.	.	reduced_virulence,unaffected_pathogenicity	PHI:541,PHI:6121,PHI:2032	0	.	0	.	0	CE10	0	0.01	1	1	0.74	0	0	62131.37	580	-4	5.2946	7	221	333	173	60	329	92	45	47	0.956834532	0	0	0	1	1	1	1	1	1	0	0	0.06	0.12	0
jgi|Venin1|24156|atg10560.t1	0.34077543	0.1239825	5.9799825	.	.	.	.	.	0	.	0	.	0	GH30_2,GH30_5,GH30_4,GH30_6,GH30_8,GH30_1,GH59,GH30_3,GH30_7,GH30	0	0.024	1	1	0.77	0	0	56644.51	524	2	6.8156	7	193	305	151	61	289	97	52	45	0.912	0	0	0	1	1	1	1	1	1	0	0	0.08	0.64	0
jgi|Venin1|14276|atg1732.t1	0.34048176	0.138971	5.964971	.	.	.	.	.	0	.	0	.	0	.	0	0.029	1	1	0.38	0	0	79363.03	708	12.5	9.1417	2	215	371	196	92	390	147	83	64	1.057692308	0	0	1	1	1	1	1	1	1	0	0	0.26	0.36	0
jgi|Venin1|23582|atg11221.t1	0.33925164	0.811548	5.713548	.	.	.	.	.	0	.	0	.	0	.	0	0.183	1	1	0.24	0	0	43776.72	397	-2	6.2632	2	122	211	120	57	224	79	42	37	1.2125	0	0	0	1	1	1	1	1	1	0	0	1.21	1.58	0
jgi|Venin1|18340|atg4362.t1	0.33911702	0.289849	5.749849	.	.	.	.	.	0	.	0	.	0	.	0	0.09	1	1	0.5	0	0	74056.78	682	6	7.3935	12	236	425	115	82	373	148	80	68	0.768115942	1	0	0	1	0	1	1	1	1	0	0	0.44	0.51	0
jgi|Venin1|19804|atg5236.t1	0.33885658	2.15617	5.56417	.	.	.	.	.	0	.	0	.	0	.	0.089	0.343	1	1	0.49	0	0	26781.77	244	-6	4.6135	2	75	135	85	21	145	47	21	26	0.87037037	0	0	0	1	1	1	1	1	1	0	0	1.63	1.7	0
jgi|Venin1|19801|atg5233.t1	0.33885658	2.15617	5.56417	.	.	.	.	.	0	.	0	.	0	.	0.089	0.343	1	1	0.49	0	0	26781.77	244	-6	4.6135	2	75	135	85	21	145	47	21	26	0.87037037	0	0	0	1	1	1	1	1	1	0	0	1.63	1.7	0
jgi|Venin1|23278|atg10171.t1	0.33885658	1.9702095	5.5542095	.	.	.	reduced_virulence	PHI:4988,PHI:4989	0	.	0	.	0	.	0.001	0.235	1	1	0.11	0	0	36419.32	334	-7.5	4.8381	4	108	185	108	34	187	73	34	39	0.948717949	0	0	0	1	1	1	1	1	1	0	0	0.13	0.13	0
jgi|Venin1|19604|atg6227.t1	0.33832613	5.6671125	5.6771125	.	.	.	loss_of_pathogenicity,reduced_virulence,unaffected_pathogenicity	PHI:6815,PHI:9402,PHI:7930,PHI:6786,PHI:7931,PHI:6784,PHI:6794,PHI:9401,PHI:480,PHI:72,PHI:125,PHI:7933,PHI:6808,PHI:7926,PHI:7929,PHI:7932,PHI:17,PHI:7934,PHI:6787,PHI:6809,PHI:6792,PHI:6783,PHI:6814,PHI:6811,PHI:126,PHI:7928,PHI:6788,PHI:73,PHI:6793,PHI:6807,PHI:697,PHI:6790,PHI:6812,PHI:9400,PHI:6791,PHI:6816,PHI:68,PHI:6813,PHI:6789,PHI:7935,PHI:127,PHI:6785	0	.	0	.	0	.	0	0.165	1	1	0.36	0	0	43450.1	401	-8	5.1259	4	136	215	116	52	228	93	45	48	1.075268817	0	0	0	1	1	1	1	1	1	0	0	1.4	1.41	0
jgi|Venin1|17813|atg5436.t1	0.33816844	4.972086	5.912086	.	.	.	.	.	0	.	1	PF00734	0	GH45,CBM1	0	0.01	1	1	0.81	0	0	39201.68	399	1	7.1324	17	221	303	130	30	246	45	23	22	0.41958042	0	0	0	1	1	1	1	1	1	0	0	0.04	0.08	0
jgi|Venin1|26188|atg10788.t1	0.3367122	0.9007845	5.6307845	.	.	.	reduced_virulence	PHI:323,PHI:3859,PHI:3813	0	.	0	.	0	GH5_37,GH5_23,GH5_25,GH5_54,GH5_9,GH5_14,GH5_44,GH5_50,GH5_1,GH5_22,GH5_38,GH5_15,GH5_5,GH5_46,GH5_4,GH5_39,GH5_45,GH5,GH5_47,GH5_49,GH5_8,GH5_26	0	0.045	1	1	0.34	0	0	46552.66	420	2.5	6.8743	5	146	226	129	66	247	84	46	38	0.951456311	0	0	1	1	0	1	1	1	1	0	0	0.53	0.56	0
jgi|Venin1|26030|atg10938.t1	0.3367122	1.0020165	5.9300165	.	.	.	reduced_virulence	PHI:6121	0	.	0	.	0	CE10	0	0.012	1	1	0.65	0	0	63462.17	589	6	7.7137	6	202	324	172	72	350	119	65	54	0.891719745	0	1	0	1	1	1	1	1	1	0	0	3.22	3.33	0
jgi|Venin1|21776|atg7400.t1	0.3367122	0.767686	5.939686	.	.	.	.	.	0	.	0	.	0	GH43_25,GH43_29,GH43_34,CBM35,GH43_37,GH43_19,GH43_31,GH43_33,GH43_24,GH43_16,GH43_8,GH43_5,GH43,GH43_14,GH43_12,GH43_3,GH43_18,GH43_35,GH43_4,GH43_9,GH43_10,GH43_22,GH43_30,GH43_11,GH43_32,GH43_2	0	0.138	1	1	0.47	0	0	49407.68	451	-0.5	6.3958	4	150	250	123	53	252	97	50	47	0.970873786	0	0	0	1	1	1	1	1	1	0	0	4.34	4.35	0
jgi|Venin1|17757|atg5379.t1	0.329742	-6.2387	-0.5087	.	.	.	.	.	0	.	0	.	0	.	0	0.045	0	0	0.14	0	0	63785	579	-20.5	4.5871	3	195	328	132	38	259	154	68	86	0.811965812	.	.	.	0	0	0	0	0	0	0	0	0	0.01	0
jgi|Venin1|17981|atg3861.t1	0.3269683	0.025048	5.821048	.	.	.	.	.	0	.	0	.	0	.	0	0.034	1	1	0.29	0	0	60382.23	552	-4.5	6.0561	6	167	306	137	66	310	128	66	62	0.85106383	0	0	0	1	1	1	1	1	1	0	0	11.58	11.58	0
jgi|Venin1|13713|atg12353.t1	0.3269067	-0.678812	5.171188	.	.	.	.	.	0	.	0	.	0	.	0	0.025	1	1	0.86	0	0	28750.91	303	0	6.4753	0	167	222	109	10	174	35	18	17	0.375	0	0	0	1	1	1	1	1	1	0	0	0.09	6.85	0
jgi|Venin1|20455|atg6724.t1	0.32407504	-5.4208015	-0.5008015	.	.	.	unaffected_pathogenicity	PHI:1652	0	.	0	.	0	.	0	0.18	0	0	0.59	0	0	23619.82	233	48	11.6681	0	98	148	83	6	126	67	58	9	0.666666667	.	.	.	0	0	0	0	0	0	0	0	0	0	0
jgi|Venin1|24914|atg10005.t1	0.3240099	0.0475955	5.9875955	.	.	.	unaffected_pathogenicity	PHI:716	0	.	0	.	0	AA7	0	0.01	1	1	0.28	0	0	63907.38	594	3.5	6.9407	11	212	341	183	66	349	124	67	57	0.73125	0	0	0	1	1	1	1	1	1	0	0	10.88	10.95	0
jgi|Venin1|18253|atg8658.t1	0.3230922	1.1239945	5.9379945	.	.	.	reduced_virulence	PHI:9126	0	.	0	.	0	AA3,AA3_3,AA8,AA3_1,AA3_2	0	0.031	1	1	0.88	0	0	64553.9	608	-4	5.3256	6	237	372	170	61	337	100	49	51	0.953020134	0	0	0	1	1	1	1	1	1	0	0	0.06	0.43	0
jgi|Venin1|24560|atg9274.t1	0.3230682	5.1294465	5.9974465	.	.	.	.	.	0	.	1	PF00734	0	AA16,AA15,CBM1	0	0.022	1	1	0.68	0	0	36803.52	368	-16.5	3.9563	12	190	277	116	23	205	43	14	29	0.5	0	0	0	1	1	1	1	1	1	0	0	1.49	1.5	0
jgi|Venin1|20044|atg7319.t1	0.32245022	0.4759655	-0.5020345	.	.	.	.	.	0	.	0	.	0	.	0.682	0.481	0	0	0.19	0	0	29250.7	279	-2.5	5.6874	4	99	153	100	21	175	62	31	31	0.698795181	.	.	.	0	0	0	0	0	0	0	0	0.26	0.27	0
jgi|Venin1|15037|atg1269.t1	0.32169262	1.1373445	5.9973445	.	.	.	.	.	0	.	0	.	0	.	0.056	0.134	1	1	0.05	0	0	13762.08	117	3	10.1893	0	26	47	26	3	43	51	27	24	0.576923077	1	0	0	1	1	1	1	1	1	0	1	17.12	17.12	0.652173913
jgi|Venin1|18256|atg8661.t1	0.32146895	-0.225291	5.540709	.	.	.	.	.	0	.	0	.	0	GH16	0	0.039	1	1	0.62	0	0	39176.37	355	-12	4.5471	5	128	214	90	46	178	73	32	41	1.164179104	0	1	0	1	1	1	1	1	1	0	0	0.05	0.05	0
jgi|Venin1|25167|atg13220.t1	0.317461	4.1172405	3.5292405	.	.	.	.	.	0	.	0	.	0	.	0.536	0.562	1	1	0.08	1	0	26306.93	246	-1	6.233	1	86	140	79	25	144	52	27	25	0.732394366	1	1	0	1	1	1	1	1	1	1	0	15.83	35.12	0
jgi|Venin1|16074|atg2389.t1	0.31531015	-8.3426135	-4.4246135	.	.	.	unaffected_pathogenicity	PHI:4890	0	.	0	.	0	.	0.024	0.323	0	1	0.3	0	1	30513.45	287	13	10.3529	1	103	155	103	30	172	52	34	18	0.837837838	0	0	0	1	1	1	1	1	1	3	3	4.87	70.43	0
jgi|Venin1|20981|atg1824.t1	0.31372055	1.1065505	5.8965505	.	.	.	reduced_virulence,unaffected_pathogenicity	PHI:3600,PHI:228,PHI:2843,PHI:105,PHI:7565,PHI:9057,PHI:7231,PHI:3601,PHI:7259	0	.	0	.	0	.	0	0.035	1	1	0.44	0	0	61585.62	562	12.5	8.8013	10	193	313	141	61	303	120	68	52	1	1	0	1	1	1	1	1	1	1	0	0	6.71	6.85	0
jgi|Venin1|23337|atg10231.t1	0.3122634	2.8100475	-0.5079525	.	.	.	.	.	0	.	0	.	0	.	0.979	0.574	0	0	0.16	0	0	19571.48	181	-3.5	5.241	1	59	95	67	19	109	43	21	22	0.857142857	.	.	.	0	0	0	0	0	0	0	0	0.26	0.28	0
jgi|Venin1|25070|atg13120.t1	0.31100053	-0.0474885	5.7725115	.	.	.	.	.	0	.	0	.	0	.	0	0.03	1	1	0.71	0	0	74121.35	691	1	6.6091	8	277	423	215	87	398	92	50	42	0.912790698	0	0	0	1	1	1	1	1	1	0	0	9.54	12.34	0
jgi|Venin1|17385|atg4294.t1	0.31013608	2.5499385	-0.5100615	.	.	.	lethal,loss_of_pathogenicity,reduced_virulence,unaffected_pathogenicity,increased_virulence_(hypervirulence)	PHI:8929,PHI:784,PHI:685,PHI:7485,PHI:2269,PHI:2022,PHI:2837,PHI:5440,PHI:2844,PHI:7696,PHI:5272,PHI:6957,PHI:2802,PHI:9460,PHI:2312,PHI:2247,PHI:5271,PHI:4077,PHI:6956,PHI:59	0	.	0	.	0	.	0.961	0.549	0	0	0.49	0	0	27962.74	270	-0.5	6.3445	0	102	161	100	15	156	56	29	27	0.743589744	.	.	.	0	0	0	0	0	0	0	0	0.04	0.13	0
jgi|Venin1|14856|atg3268.t1	0.30989525	0.0350785	3.2570785	.	.	.	.	.	0	.	0	.	0	.	0.103	0.36	1	1	0.56	1	0	22082.19	209	-5	4.4719	5	85	118	66	23	125	28	12	16	1	0	0	0	1	1	1	1	1	1	1	0	0.41	14.68	0
jgi|Venin1|24263|atg8919.t1	0.30940792	-0.1957045	5.7442955	.	.	.	.	.	0	.	0	.	0	PL26	0	0.01	1	1	0.64	0	0	101259.28	924	3	6.741	1	334	508	262	129	501	190	102	88	0.942583732	0	1	0	1	0	1	1	1	1	0	0	0.15	0.18	0
jgi|Venin1|19109|atg5113.t1	0.30862892	3.5351885	5.7491885	.	.	.	.	.	0	.	0	.	0	.	0.124	0.507	1	1	0.38	0	0	11464.36	103	3.5	8.2371	6	36	52	32	12	63	14	9	5	1.086956522	0	0	0	1	1	1	1	0	1	0	0	6.57	6.57	0
jgi|Venin1|15845|atg1953.t1	0.30862504	8.1134415	5.7494415	.	.	.	.	.	0	.	0	.	0	.	0.885	0.509	1	1	0.22	0	0	23190.14	207	4	7.8016	9	70	116	37	22	99	52	29	23	0.790697674	0	1	0	1	0	1	1	1	1	0	0	0	0	0
jgi|Venin1|21791|atg7415.t1	0.30744207	7.871712	5.999712	.	.	.	.	.	0	.	0	.	0	.	0.998	0.314	1	1	0.25	0	0	7766.19	72	2.5	10.4103	0	22	34	28	5	47	11	7	4	0.727272727	0	0	0	1	1	1	1	1	1	0	0	7.36	7.92	0
jgi|Venin1|14089|atg814.t1	0.30708635	0.7286355	5.9966355	.	.	.	.	.	0	.	0	.	0	.	0.018	0.104	1	1	0.66	0	0	11192.72	114	1	8.662	0	57	79	39	7	72	13	7	6	0.43902439	0	0	0	1	1	1	1	1	1	0	0	3.47	7.76	0
jgi|Venin1|21735|atg7570.t1	0.30632	7.941529	3.129529	.	.	.	.	.	0	.	0	.	0	.	1	0.802	1	1	0.55	0	0	11294.26	103	1.5	7.0754	10	42	59	33	9	59	21	12	9	0.9375	.	.	.	1	0	0	0	0	0	0	0	0.01	0.02	0
jgi|Venin1|23540|atg11179.t1	0.305938	-0.201759	5.576241	.	.	.	.	.	0	.	0	.	0	.	0	0.037	1	1	0.3	0	0	56192.94	495	11	7.5151	6	121	253	123	77	269	129	76	53	1.237623762	0	0	0	1	0	1	1	1	1	0	0	0.02	0.02	0
jgi|Venin1|13494|atg11721.t1	0.30449373	1.300999	4.294999	.	.	.	.	.	0	.	0	.	0	.	0.044	0.457	1	1	0.35	0	0	10760.12	97	2	7.3588	1	36	51	23	11	43	22	13	9	1.333333333	.	.	.	1	1	0	0	1	1	0	0	0.07	0.07	0
jgi|Venin1|20623|atg5676.t1	0.30410463	0.490091	5.848091	.	.	.	.	.	0	.	0	.	0	.	0	0.107	1	1	0.68	0	0	41724.95	402	-1	6.1366	12	164	256	101	29	230	81	41	40	0.5625	1	0	0	1	1	1	1	1	1	0	0	2	4.53	0
jgi|Venin1|13772|atg12412.t1	0.30410463	5.6140665	5.8820665	.	.	.	effector_(plant_avirulence_determinant)	PHI:7664	0	.	0	.	0	.	0	0.122	1	1	0.66	0	0	39492.23	374	-7.5	4.8807	10	155	233	113	36	211	66	31	35	0.742268041	0	0	0	1	1	1	1	1	1	0	0	4.62	4.62	0
jgi|Venin1|22536|atg9525.t1	0.30298063	6.8891	5.9651	.	.	.	.	.	0	.	0	.	0	.	0.949	0.205	1	1	0.32	0	0	14957.14	131	-8	4.5209	6	27	67	40	15	69	37	16	21	1.823529412	0	0	0	1	1	1	1	1	1	0	1	15.27	15.27	0.8
jgi|Venin1|15231|atg1183.t1	0.30103996	-2.9743705	2.5996295	.	.	.	.	.	0	.	0	.	0	.	0.001	0.07	1	1	0.82	1	0	26950.6	267	3	8.298	5	137	183	69	23	153	33	18	15	0.530120482	1	0	0	1	1	1	1	1	1	1	1	5.35	33.19	0
jgi|Venin1|16405|atg2445.t1	0.30032834	1.573173	5.985173	.	.	.	reduced_virulence,unaffected_pathogenicity	PHI:8645,PHI:3383,PHI:8646,PHI:2570	0	.	0	.	0	.	0	0.098	1	1	0.36	0	0	49436.46	467	3	7.4682	1	161	261	143	38	286	92	49	43	0.623287671	0	0	0	1	1	1	1	1	1	0	0	0.18	0.53	0
jgi|Venin1|25214|atg13267.t1	0.30009395	5.4721105	-0.2398895	.	.	.	.	.	0	.	0	.	0	.	0.995	0.957	0	0	0.87	0	0	11053.56	102	4.5	9.2756	2	36	58	28	12	60	21	13	8	1.148148148	.	.	.	0	0	0	0	0	0	0	0	0.21	0.21	0
jgi|Venin1|22201|atg7427.t1	0.30009395	5.4721105	-0.2398895	.	.	.	.	.	0	.	0	.	0	.	0.995	0.957	0	0	0.87	0	0	11053.56	102	4.5	9.2756	2	36	58	28	12	60	21	13	8	1.148148148	.	.	.	0	0	0	0	0	0	0	0	0.21	0.21	0
jgi|Venin1|14159|atg1615.t1	0.29421386	1.173893	5.493893	.	.	.	.	.	0	.	0	.	0	.	0	0.28	1	1	0.73	0	0	53442.48	478	7	8.0864	11	147	257	127	64	267	100	55	45	1.275229358	0	0	0	1	1	1	1	1	1	0	0	12.91	12.93	0
jgi|Venin1|17287|atg4195.t1	0.29282528	1.6652	5.8832	.	.	.	.	.	0	.	0	.	0	.	0	0.297	1	1	0.7	0	0	42412.22	382	1	6.6871	5	115	213	110	55	222	73	39	34	1.126436782	0	0	0	1	1	1	1	1	1	0	0	1.11	1.22	0
jgi|Venin1|25101|atg13151.t1	0.29181933	0.626094	5.648094	.	.	.	.	.	0	.	0	.	0	.	0	0.163	1	1	0.57	0	0	78940.05	756	8.5	10.4403	0	244	490	180	24	370	67	38	29	0.981042654	0	0	0	1	1	1	1	1	1	0	0	0.08	0.17	0
jgi|Venin1|25963|atg11134.t1	0.29116488	2.2915585	5.7715585	.	.	.	.	.	0	.	0	.	0	.	0.006	0.414	1	1	0.09	0	0	32035.76	281	20	9.9388	8	81	139	65	32	136	80	51	29	1.509803922	1	0	0	1	1	1	1	1	1	0	0	0.23	0.23	0
jgi|Venin1|14154|atg1610.t1	0.2910611	0.1311995	5.9991995	.	.	.	.	.	0	.	0	.	0	AA2	0	0.022	1	1	0.61	0	0	38499.96	382	0.5	6.6263	6	171	265	108	30	236	59	31	28	0.388489209	0	0	0	1	1	1	1	1	1	0	0	0.03	0.11	0
jgi|Venin1|17802|atg5425.t1	0.28904918	2.5318455	5.9998455	.	.	.	.	.	0	.	0	.	0	.	0.085	0.337	1	1	0.1	0	0	9297.5	80	-0.5	5.88	2	23	33	15	7	33	28	14	14	1.285714286	1	0	0	1	1	1	1	1	1	0	0	0.02	0.02	0
jgi|Venin1|20962|atg6281.t1	0.28632554	-0.661699	4.894301	.	.	.	.	.	0	.	0	.	0	PL22,PL22_2	0	0.074	1	1	0.59	0	0	70144.46	638	-3	5.9308	3	228	364	154	78	341	133	67	66	0.972027972	.	.	.	1	0	1	0	0	1	0	0	0.01	0.01	0
jgi|Venin1|14652|atg1066.t1	0.2861659	0.302019	2.510019	.	.	.	.	.	0	.	0	.	0	.	0.056	0.576	1	1	0.47	1	0	27548.07	246	1.5	7.2404	2	76	131	68	24	122	49	26	23	1.355555556	0	0	0	1	1	1	1	1	1	1	1	0	22.94	0
jgi|Venin1|25739|atg11660.t1	0.28406763	2.66985	5.72985	.	.	.	.	.	0	.	0	.	0	.	0.365	0.125	1	1	0.56	0	0	19851.09	191	-4	4.7952	4	58	121	61	13	131	26	12	14	0.513513514	0	0	0	1	1	1	1	0	1	0	1	18.79	18.9	0.8
jgi|Venin1|22704|atg7868.t1	0.28245324	0.986646	5.926646	.	.	.	reduced_virulence,unaffected_pathogenicity	PHI:9074,PHI:9075,PHI:1011,PHI:397,PHI:2921,PHI:552,PHI:48,PHI:9058,PHI:2920,PHI:3919	0	.	0	.	0	AA1_3,AA1,AA1_2,AA1_1	0	0.01	1	1	0.49	0	0	62459.87	570	-7.5	5.8306	3	166	327	175	77	340	103	53	50	0.949640288	0	0	0	1	1	1	1	1	1	0	0	0.67	0.8	0
jgi|Venin1|23098|atg8500.t1	0.28245324	0.6038665	5.9258665	.	.	.	.	.	0	.	0	.	0	.	0	0.113	1	1	0.73	0	0	42811.37	401	4.5	7.3116	1	150	234	121	45	215	70	40	30	1.107142857	0	1	0	1	1	1	1	1	1	0	0	1.16	1.36	0
jgi|Venin1|13620|atg12259.t1	0.28245324	1.0078865	5.9418865	.	.	.	reduced_virulence,unaffected_pathogenicity	PHI:7689,PHI:2411,PHI:3146	0	.	0	.	0	.	0	0.011	1	1	0.56	0	0	60074.22	568	4.5	7.498	3	221	343	185	56	327	105	57	48	0.847222222	0	0	0	1	1	1	1	1	1	0	0	1.33	4.43	0
jgi|Venin1|14482|atg2825.t1	0.28245324	-0.0116165	5.9343835	.	.	.	.	.	0	.	0	.	0	.	0	0.009	1	1	0.48	0	0	70461.84	644	7	7.8429	4	219	368	170	79	351	111	62	49	1.073529412	0	1	1	1	1	1	1	1	1	0	0	0.83	3.2	0
jgi|Venin1|20481|atg6750.t1	0.28245324	-0.153913	5.792087	.	.	.	.	.	0	.	0	.	0	.	0	0.009	1	1	0.32	0	0	57359.95	532	-17	4.6014	0	158	307	165	49	294	118	53	65	1.094017094	0	0	0	1	1	1	1	1	1	0	0	0.17	0.18	0
jgi|Venin1|13982|atg12703.t1	0.28192362	-0.328617	5.617383	.	.	.	.	.	0	.	0	.	0	.	0	0.009	1	1	0.31	0	0	80365.18	740	35	9.7271	8	258	422	199	95	401	164	109	55	0.6	0	0	0	1	0	1	1	1	1	0	0	0.04	0.1	0
jgi|Venin1|19820|atg5103.t1	0.28133613	-0.242955	5.487045	.	.	.	.	.	0	.	0	.	0	GH31	0	0.045	1	1	0.49	0	0	82026.4	727	-7	5.4372	1	221	376	185	110	393	158	78	80	1.445255474	0	0	0	1	0	1	1	1	1	0	0	0.53	0.62	0
jgi|Venin1|21822|atg7076.t1	0.28012294	1.6636535	5.9956535	.	.	.	.	.	0	.	0	.	0	.	0	0.278	1	1	0.66	0	0	50286.4	471	0	6.4705	18	179	293	118	50	267	78	41	37	0.881355932	0	0	0	1	1	1	1	1	1	0	0	10.4	10.41	0
jgi|Venin1|16221|atg3064.t1	0.27719158	0.3605985	5.9945985	.	.	.	.	.	0	.	0	.	0	.	0.001	0.06	1	1	0.69	0	0	31723.16	311	-1.5	5.3306	6	134	215	107	18	191	47	23	24	0.472222222	0	0	0	1	1	1	1	1	1	0	0	1.62	1.62	0
jgi|Venin1|25675|atg11596.t1	0.27381992	0.053533	5.747533	.	.	.	.	.	0	.	0	.	0	.	0.021	0.03	1	1	0.69	0	0	13384.21	127	-1.5	5.446	2	44	81	33	10	71	14	7	7	0.694444444	0	0	0	1	1	1	1	0	1	0	0	0.96	0.96	0
jgi|Venin1|19421|atg4650.t1	0.27051944	5.19195	5.99995	.	.	.	increased_virulence_(hypervirulence)	PHI:5043	0	.	0	.	0	.	0	0.032	1	1	0.77	0	0	54433.57	555	10	9.4066	6	246	404	155	22	358	81	46	35	0.324324324	0	0	0	1	1	1	1	1	1	0	0	0.51	0.66	0
jgi|Venin1|21295|atg8271.t1	0.27020958	11.345091	4.413091	.	.	.	.	.	0	.	1	PF11807	0	.	0.622	0.7	1	1	0.18	0	0	25135.61	222	1.5	6.7162	4	55	109	64	38	131	59	33	26	1.058823529	.	.	.	1	0	1	0	1	1	0	1	19.92	19.92	0.5
jgi|Venin1|19908|atg7181.t1	0.26899132	0.825859	5.277859	.	.	.	.	.	0	.	0	.	0	.	0.007	0.251	1	1	0.01	0	0	34364.66	306	-3.5	5.83	4	93	149	92	34	160	83	42	41	0.85483871	0	0	0	1	1	1	1	1	1	0	1	18.93	18.95	0.608695652
jgi|Venin1|21764|atg7599.t1	0.26889515	0.248988	5.972988	.	.	.	.	.	0	.	0	.	0	.	0	0.046	1	1	0.67	0	0	60284.61	542	-3.5	5.9583	9	186	305	141	88	315	90	46	44	0.908396947	0	0	0	1	1	1	1	1	1	0	0	0.06	0.32	0
jgi|Venin1|24826|atg10143.t1	0.26605034	6.7830275	5.3670275	.	.	.	.	.	0	.	0	.	0	.	0.928	0.308	1	1	0.72	0	0	18031.88	177	3	9.9544	0	77	111	72	6	99	33	18	15	0.854166667	0	0	0	1	1	1	1	1	1	0	0	2.72	2.97	0
jgi|Venin1|23549|atg11188.t1	0.26585567	-0.1739865	5.7360135	.	.	.	.	.	0	.	0	.	0	.	0	0.015	1	1	0.72	0	0	13597.28	129	-1.5	4.7934	3	57	88	41	11	71	15	7	8	0.724137931	0	1	0	1	1	1	1	1	1	0	0	0.29	0.32	0
jgi|Venin1|16796|atg2776.t1	0.26585567	0.45975	5.99175	.	.	.	.	.	0	.	0	.	0	.	0	0.078	1	1	0.56	0	0	35088.15	338	-6	4.7547	8	138	229	107	30	204	48	22	26	0.513274336	0	0	0	1	1	1	1	1	1	0	0	0.16	0.22	0
jgi|Venin1|25344|atg9905.t1	0.26355484	-2.562083	-0.504083	.	.	.	increased_virulence_(hypervirulence),loss_of_pathogenicity,reduced_virulence,unaffected_pathogenicity,lethal	PHI:8929,PHI:2835,PHI:8927,PHI:784,PHI:3866,PHI:3301,PHI:2836,PHI:685,PHI:7485,PHI:2269,PHI:2022,PHI:2837,PHI:5440,PHI:2844,PHI:7696,PHI:7915,PHI:5272,PHI:6957,PHI:2802,PHI:6956,PHI:2312,PHI:9460,PHI:5271,PHI:4077,PHI:7511,PHI:59	0	.	0	.	0	.	0.086	0.571	0	0	0.18	0	0	32864.64	306	-0.5	6.2778	2	105	162	98	26	175	69	35	34	0.974683544	.	.	.	0	0	0	0	0	0	0	0	0	1.52	0
jgi|Venin1|20037|atg7312.t1	0.26355484	-3.84554	-0.50754	.	.	.	reduced_virulence	PHI:3947,PHI:419	0	.	0	.	0	.	0.005	0.272	0	0	0.07	0	0	35993.05	335	-5	5.1712	4	114	178	101	26	187	89	43	46	0.857142857	.	.	.	0	0	0	0	0	0	0	0	0.02	0.03	0
jgi|Venin1|19177|atg5181.t1	0.26150152	-0.2780975	5.6619025	.	.	.	.	.	0	.	0	.	0	CBM32,GH142,GH133	0	0.01	1	1	0.41	0	0	75781	674	-6	5.8601	3	198	356	196	104	373	156	79	77	1.192857143	0	0	0	1	0	1	1	1	1	0	0	6.91	6.92	0
jgi|Venin1|24041|atg10445.t1	0.25987583	4.6557175	5.3797175	.	.	.	reduced_virulence,loss_of_pathogenicity	PHI:1071,PHI:526,PHI:6739	0	.	0	.	0	GH31	0	0.046	1	1	0.09	0	0	109421.34	978	3	6.7207	6	289	503	249	140	529	271	143	128	1.108597285	1	0	0	1	0	1	1	1	1	0	0	9.04	9.11	0
jgi|Venin1|20199|atg5735.t1	0.2597155	0.570455	5.928455	.	.	.	.	.	0	.	0	.	0	GH114	0	0.107	1	1	0.04	0	0	49112.01	443	-5.5	5.1515	6	132	233	93	48	235	124	60	64	0.926605505	1	0	0	1	1	1	1	1	1	0	0	0.09	0.11	0
jgi|Venin1|23953|atg12213.t1	0.25963965	0.5635855	5.3155855	.	.	.	.	.	0	.	0	.	0	.	0.021	0.187	1	1	0.47	0	0	26137.3	243	-12.5	4.2567	4	86	146	58	27	144	51	20	31	0.580645161	0	0	0	1	1	1	1	1	1	0	1	22.75	26.13	0.869565217
jgi|Venin1|26079|atg10987.t1	0.2590566	5.6936785	0.3296785	.	.	.	.	.	0	.	0	.	0	.	1	0.894	0	0	0.81	0	0	18192.64	168	3.5	7.678	12	67	103	36	16	89	35	20	15	1.055555556	.	.	.	0	0	0	0	0	0	0	0	6.66	6.67	0
jgi|Venin1|17886|atg5511.t1	0.2589262	2.800199	5.800199	.	.	.	.	.	0	.	0	.	0	.	0	0.5	1	1	0.19	0	0	51524.85	462	11.5	8.2197	28	153	251	89	46	223	172	92	80	1.298076923	1	0	0	1	1	1	1	1	1	0	0	3.49	3.49	0
jgi|Venin1|22243|atg7743.t1	0.25714523	0.418098	5.926098	.	.	.	.	.	0	.	0	.	0	.	0.002	0.08	1	1	0.6	0	0	13132.59	126	-8.5	4.0075	4	56	85	41	6	67	22	7	15	0.485714286	0	0	0	1	1	1	1	1	1	0	0	0.54	0.54	0
jgi|Venin1|17173|atg3698.t1	0.25666642	-9.1820545	-3.9860545	.	.	.	.	.	0	.	0	.	0	.	0	0.134	0	1	0.05	0	1	43668.55	388	18	10.0773	1	110	197	110	44	198	120	71	49	1.047058824	1	0	0	1	1	1	1	1	1	1	2	15.91	38.26	0.944444444
jgi|Venin1|17474|atg3506.t1	0.25425085	1.0159055	5.9199055	.	.	.	reduced_virulence,unaffected_pathogenicity	PHI:541,PHI:6121,PHI:2032	0	.	0	.	0	CE10	0	0.016	1	1	0.23	0	0	61915.98	562	2	6.8773	10	184	303	156	67	311	120	63	57	1.090163934	0	0	0	1	1	1	1	1	1	0	0	0.35	0.39	0
jgi|Venin1|17227|atg3752.t1	0.2539024	-0.2967995	5.6432005	.	.	.	.	.	0	.	0	.	0	GH43_25,GH43_29,GH43_34,GH43_37,GH43_19,GH43_31,GH43_33,GH43_24,GH43,GH43_12,GH43_17,GH43_3,GH43_18,GH43_9,GH43_10,GH43_22,GH43_30,GH43_11,GH43_32,GH43_2	0	0.01	1	1	0.46	0	0	113738.11	1038	1.5	6.5916	11	340	574	281	127	563	236	126	110	0.995614035	0	0	0	1	0	1	1	1	1	0	0	0.23	0.27	0
jgi|Venin1|17178|atg3703.t1	0.25268632	1.6810475	5.7870475	.	.	.	reduced_virulence	PHI:6120	0	.	0	.	0	.	0	0.149	1	1	0.57	0	0	49990.02	462	-0.5	6.409	6	151	259	143	54	281	86	45	41	0.869918699	0	1	0	1	1	1	1	1	1	0	0	5.88	6.41	0
jgi|Venin1|20938|atg6159.t1	0.2512129	0.768596	5.994596	.	.	.	.	.	0	.	0	.	0	.	0	0.129	1	1	0.72	0	0	28612.93	286	11	10.2616	0	138	198	55	27	146	30	23	7	0.51	0	0	0	1	1	1	1	1	1	0	0	1.42	1.42	0
jgi|Venin1|26189|atg10789.t1	0.25024173	0.338018	4.624018	.	.	.	reduced_virulence	PHI:6075,PHI:4096	0	.	0	.	0	GT32	0	0.119	1	1	0.07	0	0	44078.23	385	0	6.5076	1	99	187	100	55	203	108	57	51	1.144736842	0	0	0	1	1	1	1	1	1	0	0	13.34	13.35	0
jgi|Venin1|19719|atg5866.t1	0.25024173	-0.58423	5.13977	.	.	.	.	.	0	.	0	.	0	.	0	0.046	1	1	0.1	0	0	53726.59	465	-13	5.0844	2	105	214	119	65	235	135	65	70	1.434210526	0	0	0	1	1	1	1	1	1	0	0	0.66	0.66	0
jgi|Venin1|19758|atg5027.t1	0.24971895	-0.004431	5.803569	.	.	.	.	.	0	.	0	.	0	GH114	0	0.032	1	1	0.05	0	0	64407.77	594	-5	5.3972	7	196	336	148	42	302	167	82	85	0.794871795	1	0	0	1	1	1	1	1	1	0	0	0.66	0.66	0
jgi|Venin1|22855|atg9704.t1	0.24860293	0.85175	5.99975	.	.	.	.	.	0	.	0	.	0	.	0.047	0.095	1	1	0.66	0	0	14478.17	142	-2.5	4.7023	0	63	97	35	16	88	20	9	11	0.464285714	0	1	0	1	1	1	1	1	1	0	1	19.87	20.42	0.652173913
jgi|Venin1|22675|atg7839.t1	0.24670039	4.8071935	5.7471935	.	.	.	unaffected_pathogenicity,loss_of_pathogenicity	PHI:24,PHI:191	0	.	0	.	0	GH3	0	0.01	1	1	0.58	0	0	154483.74	1416	4	6.7021	14	456	792	415	172	818	289	155	134	0.90625	0	0	0	1	0	1	1	1	1	0	0	0.12	0.15	0
jgi|Venin1|19947|atg7220.t1	0.24574196	2.8890005	-1.5809995	.	.	.	.	.	0	.	0	.	0	.	0.94	0.805	0	0	0.94	1	0	11725.47	109	9	9.2919	6	43	68	29	11	59	17	14	3	0.961538462	.	.	.	0	0	0	0	0	0	1	1	13.1	21.87	0
jgi|Venin1|13954|atg12675.t1	0.2414642	-0.7240065	3.7819935	.	.	.	.	.	0	.	0	.	0	.	0.09	0.159	1	1	0.45	0	0	9146.17	87	1	7.1327	2	34	58	21	8	48	20	11	9	0.625	.	.	.	0	0	0	0	0	0	0	0	0	0	0
jgi|Venin1|14001|atg12722.t1	0.23936307	-2.9579175	-0.5199175	.	.	.	reduced_virulence	PHI:1047	0	.	0	.	0	.	0.004	0.423	0	0	0.3	0	0	37416.74	347	-4	5.1208	3	114	187	114	36	207	77	37	40	1.033707865	.	.	.	0	0	0	0	0	0	0	0	0.02	0.04	0
jgi|Venin1|24122|atg10526.t1	0.23900765	0.060746	5.808746	.	.	.	.	.	0	.	0	.	0	.	0.001	0.041	1	1	0.59	0	0	17968.93	173	6	10.4909	0	76	102	70	6	92	22	14	8	0.829268293	0	1	0	1	1	1	1	1	1	0	0	1.65	1.65	0
jgi|Venin1|22886|atg9735.t1	0.23870635	0.6164735	5.9504735	.	.	.	.	.	0	.	0	.	0	.	0	0.111	1	1	0.47	0	0	23060.04	212	3.5	8.4901	4	86	121	60	22	112	28	16	12	0.787234043	1	0	0	1	1	1	1	1	1	0	0	0	0.12	0
jgi|Venin1|19647|atg5794.t1	0.23740083	4.9966315	5.9366315	.	.	.	unaffected_pathogenicity,loss_of_pathogenicity	PHI:24,PHI:191	0	.	0	.	0	GH3	0	0.01	1	1	0.36	0	0	84206.26	778	-3	6.2081	4	266	442	246	88	440	157	81	76	0.927374302	0	0	0	1	1	1	1	1	1	0	0	0.01	0.02	0
jgi|Venin1|21727|atg7562.t1	0.23648585	-0.0717025	5.8742975	.	.	.	.	.	0	.	0	.	0	.	0	0.009	1	1	0.64	0	0	63538.73	592	-18.5	4.4662	3	206	341	187	66	346	98	42	56	0.88028169	0	0	0	1	1	1	1	1	1	0	0	12.9	13.1	0
jgi|Venin1|18584|atg4688.t1	0.23648585	1.019585	5.959585	.	.	.	reduced_virulence,unaffected_pathogenicity	PHI:9126,PHI:7705	0	.	0	.	0	AA3,AA3_3,AA8,AA3_1,AA3_2	0	0.01	1	1	0.66	0	0	65317.53	609	-7	4.9955	2	214	353	191	63	356	90	43	47	0.883435583	1	0	0	1	1	1	1	1	1	0	0	9.41	9.45	0
jgi|Venin1|14118|atg602.t1	0.2347548	3.8994	4.8754	.	.	.	.	.	1	BghBEC4	1	PF05730	0	.	0	0.004	1	1	0.78	0	0	20372.84	218	-1.5	4.5376	8	141	173	83	11	140	7	3	4	0.2375	0	0	0	1	1	1	1	1	1	0	0	2.44	9.69	0
jgi|Venin1|20217|atg5753.t1	0.23185715	-0.074704	4.901296	.	.	.	reduced_virulence	PHI:350	0	.	0	.	0	.	0	0.004	1	1	0.81	0	0	20230.55	205	3	9.994	0	112	151	68	10	109	13	8	5	0.566666667	0	0	0	1	1	1	1	1	1	0	0	0.96	1.81	0
jgi|Venin1|17770|atg5392.t1	0.23185715	-1.159501	4.816499	.	.	.	.	.	0	.	0	.	0	.	0	0.004	1	1	0.8	0	0	22839.99	229	-5.5	4.3535	3	124	181	68	19	122	22	9	13	0.47826087	0	1	0	1	1	1	1	1	1	0	0	0.09	12.15	0
jgi|Venin1|15127|atg1315.t1	0.23185715	-1.00495	4.57505	.	.	.	.	.	0	.	0	.	0	.	0	0.07	1	1	0.9	0	0	22086.53	218	4.5	8.1499	10	121	158	60	18	115	21	13	8	0.696428571	0	0	0	1	1	1	1	1	1	0	0	2.5	14.12	0
jgi|Venin1|20809|atg6645.t1	0.23038939	0.186	6	.	.	.	.	.	0	.	0	.	0	.	0	0.031	1	1	0.73	0	0	37018.97	379	-0.5	5.8973	0	184	287	66	26	227	36	18	18	0.223529412	0	0	0	1	1	1	1	1	1	0	0	14.04	14.04	0
jgi|Venin1|18471|atg5977.t1	0.22723143	1.580783	5.992783	.	.	.	reduced_virulence	PHI:6122,PHI:5741	0	.	0	.	0	.	0	0.098	1	1	0.64	0	0	71066.75	632	-6	5.5289	4	202	347	161	87	317	139	69	70	1.544642857	0	0	0	1	1	1	1	1	1	0	0	0.07	0.07	0
jgi|Venin1|22245|atg7745.t1	0.22723143	0.663338	5.399338	.	.	.	reduced_virulence	PHI:2171	0	.	0	.	0	.	0	0.044	1	1	0.37	0	0	83742.71	757	-18.5	4.9568	6	232	412	199	100	401	168	80	88	1.302631579	0	0	0	1	0	1	1	1	0	0	0	0.01	0.03	0
jgi|Venin1|19252|atg4853.t1	0.22703455	-3.231484	2.528516	.	.	.	.	.	0	.	0	.	0	.	0	0.04	1	1	0.25	1	0	50861.05	455	8	8.881	0	135	227	139	61	247	104	59	45	1.163043478	1	0	0	1	1	1	1	1	1	1	1	5.2	28.61	0
jgi|Venin1|21174|atg7034.t1	0.22592439	1.3859715	5.6219715	.	.	.	.	.	0	.	0	.	0	.	0	0.294	1	1	0.13	0	0	42129.8	383	-4	5.8129	3	122	195	116	45	206	95	48	47	1.170731707	0	0	0	1	1	1	1	1	1	0	0	0.29	0.3	0
jgi|Venin1|23281|atg10174.t1	0.22590613	-2.4478885	-4.4998885	.	.	.	.	.	0	.	0	.	0	.	0.732	0.61	0	1	0.22	0	1	27895.98	254	2.5	7.4211	1	85	140	62	26	128	59	32	27	0.742424242	1	0	0	1	1	1	1	1	1	1	2	18.81	41.19	0.782608696
jgi|Venin1|22254|atg364.t1	0.22482328	0.325601	5.791601	.	.	.	.	.	0	.	0	.	0	.	0	0.089	1	1	0.58	0	0	48754.63	447	8.5	9.4979	0	144	254	137	48	247	89	51	38	1.105263158	0	1	1	1	1	1	1	1	1	0	0	0.47	1.43	0
jgi|Venin1|18602|atg4706.t1	0.22441554	0.4890755	5.9430755	.	.	.	.	.	0	.	0	.	0	.	0	0.091	1	1	0.15	0	0	20852.85	192	-27	3.9102	0	61	109	62	9	88	66	20	46	0.85	0	0	0	1	1	1	1	1	1	0	0	0.93	0.93	0
jgi|Venin1|16263|atg3106.t1	0.22227184	8.0443905	5.9923905	.	.	.	.	.	0	.	0	.	0	.	0.952	0.39	1	1	0.01	0	0	15242.28	138	-5.5	4.5825	4	42	70	43	10	78	39	17	22	0.648648649	0	0	0	1	1	1	1	1	1	0	0	15.86	15.86	0
jgi|Venin1|16810|atg2790.t1	0.22217329	9.42617	3.94817	.	.	.	.	.	0	.	0	.	0	.	0.987	0.926	1	1	0.71	0	0	11559.5	104	7.5	9.0722	6	33	56	25	12	59	17	13	4	1.304347826	.	.	.	0	0	0	0	0	0	0	0	6.19	6.21	0
jgi|Venin1|20990|atg1833.t1	0.22171813	-0.109515	5.836485	.	.	.	.	.	0	.	0	.	0	.	0	0.009	1	1	0.71	0	0	64020.01	594	-15	4.5524	3	208	343	184	59	343	105	46	59	0.842105263	0	0	0	1	1	1	1	1	1	0	0	8.82	8.85	0
jgi|Venin1|16083|atg2398.t1	0.22171813	0.341912	5.765912	.	.	.	.	.	0	.	0	.	0	GH76	0	0.096	1	1	0.64	0	0	45787.13	411	-5.5	4.9178	5	132	231	126	51	220	78	37	41	1.174418605	1	0	0	1	1	1	1	1	1	0	0	9.04	9.17	0
jgi|Venin1|26049|atg10957.t1	0.2193547	1.2349525	5.7709525	.	.	.	.	.	0	.	0	.	0	.	0	0.244	1	1	0.15	0	0	48161.93	438	5	7.2667	7	140	237	120	43	232	109	60	49	1.032258065	1	0	1	1	1	1	1	1	1	0	0	2.29	2.29	0
jgi|Venin1|19749|atg5018.t1	0.21521828	-2.2752665	3.6587335	.	.	.	.	.	0	.	0	.	0	.	0	0.011	1	1	0.82	1	0	61771.55	623	-4	5.3429	5	302	447	211	32	361	63	31	32	0.518134715	0	0	0	1	1	1	1	1	1	1	0	1.21	14.84	0
jgi|Venin1|20710|atg6545.t1	0.21496928	0.1531175	5.9131175	.	.	.	.	.	0	.	0	.	0	.	0	0.04	1	1	0.26	0	0	40997.08	383	15	9.6747	8	127	228	116	32	227	73	46	27	0.538461538	0	0	0	1	1	1	1	1	1	0	1	18.12	18.12	0.826086957
jgi|Venin1|14422|atg957.t1	0.21380219	0.2337845	5.9337845	.	.	.	.	.	0	.	0	.	0	AA11	0	0.05	1	1	0.7	0	0	32150.52	307	0	6.4634	6	135	201	71	28	158	36	19	17	0.763157895	0	0	0	1	1	1	1	1	1	0	0	0.62	0.75	0
jgi|Venin1|14831|atg3242.t1	0.21168262	5.0940415	5.9920415	.	.	.	reduced_virulence,loss_of_pathogenicity	PHI:5393,PHI:352	0	.	0	.	0	AA5_2,AA5,AA5_1	0	0.017	1	1	0.68	0	0	59630.54	544	3.5	6.9405	10	164	327	154	65	315	86	48	38	1.032258065	0	0	0	1	1	1	1	1	1	0	0	0.63	0.7	0
jgi|Venin1|19807|atg5239.t1	0.20971616	-0.0431575	5.8908425	.	.	.	.	.	0	.	0	.	0	.	0	0.011	1	1	0.32	0	0	56585.86	518	-1.5	6.3981	12	153	313	129	74	298	115	63	52	0.735099338	1	0	0	1	1	1	1	1	1	0	0	8.48	8.71	0
jgi|Venin1|23238|atg8997.t1	0.2093142	-0.460055	5.341945	.	.	.	.	.	0	.	0	.	0	.	0	0.033	1	1	0.57	0	0	16564.34	203	-1	4.9432	0	139	156	76	3	171	17	8	9	0.111940299	0	0	0	1	1	1	1	1	1	0	0	32.48	75.46	0
jgi|Venin1|25298|atg9179.t1	0.2071769	0.3897515	5.1957515	.	.	.	.	.	0	.	0	.	0	.	0	0.199	1	1	0.08	0	0	36219.63	311	-3	6.0061	3	77	152	77	45	157	98	50	48	1.301886792	1	0	0	1	1	1	1	0	1	0	0	0.68	0.75	0
jgi|Venin1|24620|atg9796.t1	0.20604855	4.5514115	-0.2365885	.	.	.	.	.	0	.	0	.	0	.	0.979	0.819	0	0	0.56	0	0	11393.13	103	8.5	9.309	6	39	60	27	16	61	18	14	4	1.086956522	.	.	.	0	0	0	0	0	0	0	0	0.15	5.97	0
jgi|Venin1|19819|atg5251.t1	0.20284005	8.3162645	4.1462645	.	.	.	.	.	0	.	0	.	0	.	0.998	0.697	1	1	0.36	0	0	6661.61	58	4	11.3658	0	13	27	17	2	26	14	9	5	1.111111111	.	.	.	0	1	0	0	0	0	0	0	0	0	0
jgi|Venin1|15750|atg3623.t1	0.20095623	5.683481	5.999481	.	.	.	reduced_virulence	PHI:257	0	.	1	PF11327	0	.	0.023	0.091	1	1	0.58	0	0	29638.65	306	8.5	9.4962	5	155	209	104	12	197	46	28	18	0.371900826	0	0	0	1	1	1	1	1	1	0	0	4.08	25.07	0
jgi|Venin1|17396|atg2531.t1	0.19918269	0.908883	5.456883	.	.	.	.	.	0	.	0	.	0	.	0.001	0.241	1	1	0.36	0	0	35963.68	326	-6	5.1307	8	112	173	107	45	195	64	31	33	0.924050633	0	0	0	1	1	1	1	0	1	0	0	0.34	0.39	0
jgi|Venin1|15745|atg3618.t1	0.19832107	4.7439175	-0.0140825	.	.	.	.	.	0	.	0	.	0	.	0.983	0.81	0	0	0.48	0	0	13352.63	120	6.5	8.7906	7	42	66	30	13	69	23	15	8	1.166666667	.	.	.	0	0	0	0	0	0	0	0	1.11	1.11	0
jgi|Venin1|16650|atg3371.t1	0.19718784	1.099758	5.931758	.	.	.	reduced_virulence	PHI:6265	0	.	0	.	0	GH16	0	0.028	1	1	0.78	0	0	50205.12	479	-1	6.3318	8	198	314	119	49	271	78	41	37	0.676258993	1	0	0	1	1	1	1	1	1	0	0	0.07	0.11	0
jgi|Venin1|14633|atg1156.t1	0.19646421	-2.9423515	2.9856485	.	.	.	.	.	0	.	0	.	0	.	0	0.012	1	1	0.82	1	0	42272.59	396	-14	4.4452	3	148	241	113	42	222	66	28	38	0.860465116	0	0	0	1	1	1	1	1	1	1	0	7.93	22.91	0
jgi|Venin1|24406|atg11446.t1	0.19478309	-0.223344	5.716656	.	.	.	.	.	0	.	0	.	0	.	0	0.01	1	1	0.79	0	0	66328.22	607	1.5	6.7546	8	201	339	170	74	353	112	59	53	0.908496732	0	0	1	1	0	1	1	1	1	0	0	0.7	1.06	0
jgi|Venin1|23777|atg12036.t1	0.1918094	-4.552501	-0.502501	.	.	.	.	.	0	.	0	.	0	.	0.001	0.324	0	0	0.14	0	0	38833.27	350	-4	5.6462	0	96	185	112	43	196	86	43	43	1.142857143	.	.	.	0	0	0	0	0	0	0	0	7.1	7.11	0
jgi|Venin1|13489|atg11716.t1	0.19110988	9.067573	5.449573	.	.	.	.	.	0	.	0	.	0	.	0.916	0.687	1	1	0.2	0	0	14902.13	134	4.5	9.9512	2	42	70	42	11	73	33	19	14	1	0	0	0	0	1	1	1	1	1	0	0	0	0	0
jgi|Venin1|24230|atg8886.t1	0.18407641	6.6755305	5.3495305	.	.	.	.	.	0	.	0	.	0	.	0.909	0.312	1	1	0.36	0	0	7588.61	72	-1	5.0015	0	26	41	25	1	37	17	8	9	0.571428571	0	0	0	1	1	1	1	1	1	0	0	10.56	10.56	0
jgi|Venin1|21212|atg8188.t1	0.18333428	-0.45388	5.46812	.	.	.	.	.	0	.	0	.	0	.	0	0.013	1	1	0.14	0	0	55589.89	501	-2	6.1917	5	141	272	139	54	276	121	62	59	0.918918919	0	0	0	1	1	1	1	0	1	0	0	9.79	9.79	0
jgi|Venin1|24138|atg10542.t1	0.18179509	-0.014351	5.913649	.	.	.	unaffected_pathogenicity	PHI:1087	0	.	0	.	0	.	0	0.012	1	1	0.7	0	0	39996.43	371	-14	4.4958	7	149	229	109	45	197	69	30	39	0.846153846	0	0	0	1	1	1	1	1	1	0	0	0.08	0.1	0
jgi|Venin1|24292|atg11332.t1	0.18151027	0.2387145	5.6147145	.	.	.	.	.	0	.	0	.	0	.	0	0.104	1	1	0.23	0	0	53979.93	477	5	7.1365	8	129	253	124	61	260	124	68	56	1.05	1	0	0	1	0	1	1	1	1	0	0	0.04	0.04	0
jgi|Venin1|24835|atg9321.t1	0.1796127	-0.538236	5.401764	.	.	.	.	.	0	.	0	.	0	.	0	0.01	1	1	0.47	0	0	55593.22	517	-15	4.6705	7	186	301	154	58	286	104	47	57	1.058823529	.	.	.	1	1	1	0	1	1	0	0	0.06	0.08	0
jgi|Venin1|25559|atg12549.t1	0.1796127	-0.358814	5.581186	.	.	.	.	.	0	.	0	.	0	.	0	0.01	1	1	0.71	0	0	81620.75	750	-7.5	5.1021	6	258	440	219	89	426	137	66	71	0.972826087	0	0	0	1	0	1	1	1	1	0	0	3.53	3.6	0
jgi|Venin1|17890|atg5515.t1	0.1796127	0.7662955	5.7062955	.	.	.	reduced_virulence,unaffected_pathogenicity	PHI:9126,PHI:7705	0	.	0	.	0	AA3,AA3_3,AA8,AA3_1,AA3_2	0	0.01	1	1	0.39	0	0	66832.1	614	-2	6.1826	4	212	358	172	70	338	97	50	47	1.03649635	0	0	0	1	0	1	1	1	1	0	0	0.59	0.62	0
jgi|Venin1|24830|atg10147.t1	0.1796127	0.266293	5.996293	.	.	.	.	.	0	.	0	.	0	.	0	0.045	1	1	0.39	0	0	53237.55	508	6.5	7.742	6	190	311	138	50	315	94	53	41	0.604651163	0	0	1	1	1	1	1	1	1	0	0	2.79	2.83	0
jgi|Venin1|20549|atg6819.t1	0.1796127	0.023986	5.963986	.	.	.	.	.	0	.	0	.	0	.	0	0.01	1	1	0.4	0	0	69190.54	636	-9	5.0663	6	210	365	181	69	348	127	61	66	0.974358974	1	0	0	1	1	1	1	1	1	0	0	0.08	0.18	0
jgi|Venin1|21876|atg7613.t1	0.1796127	0.945223	5.591223	.	.	.	reduced_virulence,unaffected_pathogenicity	PHI:1333,PHI:467,PHI:3706,PHI:9144,PHI:541,PHI:6121,PHI:3707,PHI:340	0	.	0	.	0	CE10	0	0.059	1	1	0.48	0	0	102800.83	967	3	6.7521	9	362	598	244	97	527	185	99	86	0.736263736	1	0	0	1	0	1	1	1	1	0	0	1.21	1.25	0
jgi|Venin1|22136|atg8010.t1	0.1796127	1.485026	5.993026	.	.	.	reduced_virulence,unaffected_pathogenicity	PHI:3347,PHI:1046	0	.	0	.	0	AA7	0	0.082	1	1	0.26	0	0	55594.49	523	0.5	6.609	5	198	307	145	55	299	96	50	46	0.725925926	0	0	0	1	1	1	1	1	1	0	0	0.7	0.75	0
jgi|Venin1|21781|atg7405.t1	0.1796127	1.0733505	5.8453505	.	.	.	reduced_virulence,unaffected_pathogenicity	PHI:541,PHI:6121,PHI:9144	0	.	0	.	0	CE10	0	0.038	1	1	0.4	0	0	51438.81	483	5.5	8.3377	7	174	278	148	53	297	83	45	38	0.828571429	0	1	0	1	1	1	1	1	1	0	0	0.28	0.52	0
jgi|Venin1|20216|atg5752.t1	0.1796127	1.0199965	5.9419965	.	.	.	reduced_virulence,unaffected_pathogenicity	PHI:9074,PHI:9075,PHI:1011,PHI:397,PHI:2921,PHI:552,PHI:48,PHI:9058,PHI:2920,PHI:3919	0	.	0	.	0	AA1_3,AA1_2,AA1_1	0	0.013	1	1	0.56	0	0	52302.34	475	-14.5	4.7659	7	146	267	130	62	275	97	45	52	1.058252427	0	0	0	1	1	1	1	1	1	0	0	1.94	1.95	0
jgi|Venin1|14617|atg1139.t1	0.1796127	1.4004995	5.9024995	.	.	.	reduced_virulence,unaffected_pathogenicity	PHI:9074,PHI:9075,PHI:397,PHI:1011,PHI:2921,PHI:552,PHI:9058,PHI:2920,PHI:3919	0	.	0	.	0	AA1_3,AA1_2,AA1_1	0	0.083	1	1	0.7	0	0	87244.04	816	-14.5	5.2541	10	296	514	213	104	449	128	63	65	0.979274611	0	0	0	1	1	1	1	1	1	0	0	0.99	1.06	0
jgi|Venin1|13849|atg11500.t1	0.1796127	0.032733	5.972733	.	.	.	.	.	0	.	0	.	0	.	0	0.01	1	1	0.66	0	0	66209.47	612	0.5	6.5682	9	222	352	168	76	342	114	60	54	0.945205479	0	0	0	1	1	1	1	1	1	0	0	0.59	0.7	0
jgi|Venin1|25465|atg12455.t1	0.1796127	1.4149265	5.9529265	.	.	.	reduced_virulence	PHI:8753,PHI:8806	0	.	0	.	0	GH18	0	0.077	1	1	0.72	0	0	44527.35	419	-2	5.7533	6	169	255	132	39	234	74	37	37	0.950980392	0	1	0	1	1	1	1	1	1	0	0	0.48	1.48	0
jgi|Venin1|25350|atg9911.t1	0.1796127	4.753423	5.699423	.	.	.	unaffected_pathogenicity,loss_of_pathogenicity	PHI:24,PHI:191	0	.	0	.	0	GH3	0	0.009	1	1	0.65	0	0	93785.67	862	-27	4.5304	6	288	495	259	97	484	158	69	89	0.967391304	0	0	0	1	0	1	1	1	1	0	0	0.18	0.19	0
jgi|Venin1|19585|atg6208.t1	0.1796127	1.0208675	5.9608675	.	.	.	reduced_virulence	PHI:9126	0	.	0	.	0	AA3,AA3_3,AA8,AA3_1,AA3_2	0	0.01	1	1	0.64	0	0	65442.4	612	-7.5	5.0346	3	222	372	188	65	353	98	47	51	0.866242038	1	0	0	1	1	1	1	1	1	0	0	4.7	4.73	0
jgi|Venin1|23084|atg8486.t1	0.1796127	1.54897	5.97297	.	.	.	reduced_virulence	PHI:6120	0	.	0	.	0	.	0	0.096	1	1	0.62	0	0	46950.22	441	-1	6.2351	4	162	267	145	45	258	68	35	33	0.873873874	0	0	0	1	1	1	1	1	1	0	0	0.48	0.67	0
jgi|Venin1|15335|atg2132.t1	0.1796127	1.7841985	5.9861985	.	.	.	reduced_virulence,unaffected_pathogenicity	PHI:2117,PHI:6569,PHI:4615	0	.	0	.	0	.	0	0.133	1	1	0.69	0	0	45861.72	436	-5	5.7259	6	168	271	130	40	245	89	45	44	0.862385321	0	0	0	1	1	1	1	1	1	0	0	0.43	0.48	0
jgi|Venin1|24209|atg8865.t1	0.1796127	-0.8892855	5.0447145	.	.	.	.	.	0	.	0	.	0	.	0	0.011	1	1	0.57	0	0	69277.86	645	-5.5	5.5215	7	228	375	179	68	364	127	63	64	0.839285714	.	.	.	1	0	1	0	1	1	0	0	0.07	0.32	0
jgi|Venin1|25966|atg11137.t1	0.1796127	1.061866	5.965866	.	.	.	reduced_virulence	PHI:6501	0	.	0	.	0	GH5,GH1	0	0.016	1	1	0.67	0	0	59512.17	541	-1	6.3362	8	181	308	152	84	323	88	46	42	1.014492754	0	0	0	1	1	1	1	1	1	0	0	0.03	0.12	0
jgi|Venin1|22410|atg9397.t1	0.1796127	1.659971	5.981971	.	.	.	reduced_virulence	PHI:323,PHI:3859,PHI:3813	0	.	0	.	0	GH5_23,GH5_25,GH5_33,GH5_54,GH5_9,GH5_14,GH5_44,GH5_50,GH5_1,GH5_22,GH5_38,GH5_15,GH5_46,GH5_39,GH5_45,GH5,GH5_47,GH5_49,GH5_8,GH5_52	0	0.113	1	1	0.55	0	0	44105.31	409	-2.5	6.1138	5	160	230	119	60	241	71	37	34	0.732142857	0	0	0	1	1	1	1	1	1	0	0	0.8	0.86	0
jgi|Venin1|23891|atg12151.t1	0.1796127	0.0624785	5.9964785	.	.	.	.	.	0	.	0	.	0	.	0	0.011	1	1	0.65	0	0	71817.07	669	-4.5	5.8021	7	246	402	180	76	374	117	59	58	0.741573034	0	0	0	1	1	1	1	1	1	0	0	0.3	0.3	0
jgi|Venin1|19553|atg6176.t1	0.1795336	-0.041514	5.898486	.	.	.	.	.	0	.	0	.	0	.	0	0.01	1	1	0.67	0	0	77450.29	706	-5	5.9717	1	234	388	207	90	388	139	71	68	1.045751634	0	0	0	1	1	1	1	1	1	0	0	14.68	18.57	0
jgi|Venin1|14180|atg1636.t1	0.17723528	0.053241	5.993241	.	.	.	.	.	0	.	0	.	0	.	0	0.01	1	1	0.82	0	0	66584.39	635	1	6.8065	11	252	412	203	53	362	97	50	47	0.924050633	1	0	0	1	1	1	1	1	1	0	0	14.35	15.76	0
jgi|Venin1|21661|atg7509.t1	0.17691499	6.717788	5.479788	.	.	.	unaffected_pathogenicity,effector_(plant_avirulence_determinant)	PHI:6868,PHI:2978	0	.	0	.	0	GH12	0.001	0.372	1	1	0.73	0	0	33288.6	312	-1	6.0834	3	118	188	95	37	182	37	19	18	1.04	0	0	0	1	1	1	1	0	1	0	1	22.37	22.97	0.695652174
jgi|Venin1|15834|atg1498.t1	0.1743874	7.2688445	5.7928445	.	.	.	.	.	0	.	0	.	0	.	0.846	0.4	1	1	0.4	0	0	13843.78	126	0	6.4775	5	43	67	36	18	70	22	13	9	0.958333333	0	1	0	1	1	1	1	1	1	0	0	2.6	2.61	0
jgi|Venin1|25257|atg13310.t1	0.17115888	0.0951575	5.5311575	.	.	.	.	.	0	.	0	.	0	CE1	0	0.094	1	1	0.02	0	0	47977.29	437	-2.5	6.1439	6	135	237	122	43	240	117	60	57	0.747747748	1	0	0	1	1	1	1	1	1	0	0	0	0.14	0
jgi|Venin1|13634|atg12274.t1	0.16824953	2.661246	4.287246	.	.	.	.	.	0	.	0	.	0	.	0.097	0.632	1	1	0.25	0	0	31921.61	286	11	9.8731	2	82	150	81	36	157	69	41	28	1.285714286	1	0	0	1	1	0	1	0	1	0	1	21.46	21.74	1
jgi|Venin1|26374|atg12818.t1	0.16540809	0.7552415	5.2792415	.	.	.	.	.	0	.	0	.	0	.	0.01	0.236	1	1	0.12	0	0	35622.44	330	1	6.7643	1	97	193	88	22	178	72	38	34	0.640449438	.	.	.	1	1	1	0	1	1	0	0	7.97	7.97	0
jgi|Venin1|13617|atg12256.t1	0.16416015	1.7461975	5.5261975	.	.	.	.	.	0	.	0	.	0	.	0.001	0.369	1	1	0.37	0	0	37307.95	337	-0.5	6.3798	7	100	166	115	43	204	73	38	35	1.25	0	0	0	1	1	1	1	1	1	0	1	21.53	24.04	0.652173913
jgi|Venin1|23473|atg8070.t1	0.1626868	0.3825	5.9685	.	.	.	.	.	0	.	0	.	0	.	0	0.069	1	1	0.43	0	0	44818.06	412	-16	4.5433	19	143	254	106	40	208	88	39	49	1.136986301	0	0	0	1	1	1	1	1	1	0	0	2.11	2.13	0
jgi|Venin1|15569|atg2558.t1	0.16227414	2.084257	3.012257	.	.	.	loss_of_pathogenicity,reduced_virulence,unaffected_pathogenicity	PHI:434,PHI:33,PHI:6711,PHI:522,PHI:6713,PHI:2808,PHI:6530,PHI:6715,PHI:6712,PHI:6714	0	.	0	.	0	GH72	0	0.012	1	1	0.87	1	0	51288.54	489	-9	4.4946	6	203	316	159	51	290	60	26	34	0.84496124	0	0	0	1	1	1	1	1	1	1	1	12.89	34.67	0
jgi|Venin1|17347|atg4256.t1	0.15959494	-0.452154	5.475846	.	.	.	.	.	0	.	0	.	0	.	0	0.012	1	1	0.41	0	0	57175.12	521	-0.5	6.3967	22	186	318	110	59	271	112	58	54	0.885964912	0	0	0	1	0	1	1	0	1	0	0	0.15	0.15	0
jgi|Venin1|20844|atg6363.t1	0.15893888	0.875624	5.815624	.	.	.	reduced_virulence	PHI:816	0	.	0	.	0	GH17	0	0.01	1	1	0.79	0	0	69034.67	673	4	7.3012	11	317	472	221	64	383	88	48	40	0.770491803	0	1	0	1	1	1	1	1	1	0	0	0.34	0.38	0
jgi|Venin1|23872|atg12132.t1	0.157916	-2.542621	3.205379	.	.	.	.	.	0	.	0	.	0	.	0	0.042	1	1	0.26	1	0	55299.52	493	10	9.4072	1	139	251	150	57	268	117	65	52	1.381443299	0	0	0	1	1	1	1	1	1	1	1	0.91	20.09	0
jgi|Venin1|20637|atg5791.t1	0.15452339	-6.4342	-0.5062	.	.	.	.	.	0	.	0	.	0	.	0	0.012	0	0	0.02	0	0	149706.31	1371	12.5	7.4765	3	468	770	317	106	659	331	179	152	0.536312849	.	.	.	0	0	0	0	0	0	0	0	0	0	0
jgi|Venin1|24462|atg9024.t1	0.15452339	-6.2218375	-0.5098375	.	.	.	.	.	0	.	0	.	0	.	0	0.048	0	0	0.04	0	0	102393.43	955	-4.5	6.1976	3	334	558	273	73	478	219	113	106	0.698347107	.	.	.	0	0	0	0	0	0	0	0	0	0.02	0
jgi|Venin1|18076|atg4426.t1	0.15336835	0.750897	5.844897	.	.	.	.	.	0	.	0	.	0	.	0	0.151	1	1	0.72	0	0	42735.83	389	-7.5	5.0361	8	139	218	98	55	214	71	34	37	1.06097561	0	0	0	1	1	1	1	1	1	0	0	0.09	0.09	0
jgi|Venin1|16443|atg1012.t1	0.15218076	1.1283095	5.7963095	.	.	.	.	.	0	.	0	.	0	.	0	0.222	1	1	0.04	0	0	36681.6	326	-9.5	5.0063	2	86	151	77	23	137	101	48	53	0.950819672	1	0	0	1	1	1	1	1	1	0	0	13.06	13.06	0
jgi|Venin1|20801|atg6637.t1	0.14958772	0.183776	5.919776	.	.	.	.	.	0	.	0	.	0	.	0	0.044	1	1	0.35	0	0	92399.39	827	-22.5	4.7871	6	264	440	217	117	441	179	83	96	1.054216867	0	0	0	1	1	1	1	1	1	0	0	7.92	8	0
jgi|Venin1|14602|atg1124.t1	0.14709817	5.925391	0.387391	.	.	.	.	.	0	.	0	.	0	.	1	0.923	0	0	0.68	0	0	8978.03	81	2	7.2193	6	27	48	15	11	45	20	12	8	0.95	.	.	.	0	0	0	0	0	0	0	0	0	0	0
jgi|Venin1|25847|atg11018.t1	0.1435461	5.030095	5.976095	.	.	.	.	.	0	.	1	PF03330	0	CBM63	0	0.009	1	1	0.63	0	0	38777.05	372	-20	4.1011	9	157	253	106	28	198	60	21	39	0.779069767	0	0	0	1	1	1	1	1	1	0	0	0.03	0.06	0
jgi|Venin1|18262|atg8667.t1	0.14082375	-0.188425	5.583575	.	.	.	.	.	0	.	0	.	0	.	0	0.038	1	1	0.83	0	0	38517.05	368	-1	6.2063	6	163	243	112	38	199	38	20	18	0.845238095	0	1	0	1	1	1	1	1	1	0	0	0	2.8	0
jgi|Venin1|19888|atg7161.t1	0.14049435	-0.1585345	5.6194655	.	.	.	.	.	0	.	0	.	0	.	0	0.037	1	1	0.7	0	0	43675.74	401	-13.5	4.4227	7	148	233	118	45	217	76	32	44	1.235294118	1	0	1	1	1	1	1	1	1	0	0	4.83	5.1	0
jgi|Venin1|18631|atg4736.t1	0.13938841	3.274211	-0.499789	.	.	.	lethal,loss_of_pathogenicity,reduced_virulence,unaffected_pathogenicity,increased_virulence_(hypervirulence)	PHI:8929,PHI:2835,PHI:784,PHI:3866,PHI:3301,PHI:685,PHI:7485,PHI:2269,PHI:2022,PHI:2837,PHI:5440,PHI:7696,PHI:2844,PHI:7915,PHI:5272,PHI:6957,PHI:2802,PHI:6956,PHI:2312,PHI:2247,PHI:5271,PHI:4077,PHI:9460,PHI:7511,PHI:59	0	.	0	.	0	.	0.981	0.648	0	0	0.28	0	0	28362.43	265	3.5	7.4134	4	88	152	88	26	155	65	36	29	0.984848485	.	.	.	0	0	0	0	0	0	0	0	0	0.01	0
jgi|Venin1|25683|atg11604.t1	0.1392568	0.05309	5.99309	.	.	.	unaffected_pathogenicity	PHI:6392,PHI:3972	0	.	0	.	0	CE4	0	0.01	1	1	0.55	0	0	84268.64	787	-1.5	6.2443	12	289	471	226	88	457	129	66	63	0.913705584	0	0	0	1	1	1	1	1	1	0	0	6.41	6.46	0
jgi|Venin1|24514|atg9228.t1	0.13721871	5.8181565	0.2381565	.	.	.	.	.	0	.	0	.	0	.	1	0.93	0	0	0.72	0	0	8259.16	82	1.5	7.3168	12	48	63	18	2	41	16	9	7	0.590909091	.	.	.	0	0	0	0	0	0	0	0	0	0	0
jgi|Venin1|25904|atg11075.t1	0.13295084	0.6474145	5.5754145	.	.	.	reduced_virulence,unaffected_pathogenicity	PHI:9126,PHI:7705	0	.	0	.	0	AA3_2,AA3_3,AA3,AA3_1	0	0.012	1	1	0.72	0	0	65246.79	605	1	6.665	3	199	352	194	67	351	122	64	58	0.967948718	1	0	0	1	1	1	1	0	1	0	0	2.89	3.33	0
jgi|Venin1|17997|atg4132.t1	0.13295084	5.021365	5.829365	.	.	.	loss_of_pathogenicity	PHI:2590,PHI:2611	0	.	0	.	0	.	0	0.032	1	1	0.36	0	0	65042.69	611	4.5	7.1346	4	224	372	167	64	345	127	69	58	0.594594595	1	0	0	1	1	1	1	1	1	0	0	0.09	0.32	0
jgi|Venin1|24494|atg9056.t1	0.13264945	4.4147435	5.3547435	.	.	.	unaffected_pathogenicity,loss_of_pathogenicity	PHI:7031,PHI:387	0	.	0	.	0	.	0	0.01	1	1	0.2	0	0	69813.23	647	-1.5	6.1203	13	238	367	208	52	352	147	74	73	0.986111111	1	1	0	1	0	1	1	1	1	0	0	0	0.07	0
jgi|Venin1|23671|atg8128.t1	0.13210532	-0.2231665	4.9848335	.	.	.	.	.	0	.	0	.	0	.	0	0.132	1	1	0.89	0	0	22408.09	219	-1.5	5.5094	4	100	151	64	20	126	20	10	10	0.737704918	0	0	0	1	1	1	1	1	1	0	0	0.44	2.06	0
jgi|Venin1|25651|atg11572.t1	0.13210532	-3.012802	2.909198	.	.	.	.	.	0	.	0	.	0	GH16	0	0.013	1	1	0.82	1	0	39335.8	379	0.5	6.9197	3	171	254	102	39	215	41	21	20	0.742857143	0	0	0	1	1	1	1	1	1	1	0	0.06	7.46	0
jgi|Venin1|23299|atg10192.t1	0.13210532	-1.4159505	4.5180495	.	.	.	.	.	0	.	0	.	0	.	0	0.011	1	1	0.82	0	0	27499.29	278	3.5	7.7851	9	140	204	88	12	166	23	14	9	0.404255319	0	1	0	1	1	1	1	1	1	0	0	0.18	4.95	0
jgi|Venin1|18347|atg4369.t1	0.13146842	-1.1083385	4.8616615	.	.	.	.	.	0	.	0	.	0	.	0	0.005	1	1	0.77	0	0	21548.04	221	-4	4.2849	4	124	165	71	11	124	18	7	11	0.516666667	0	0	0	1	1	1	1	1	1	0	0	7.42	19.17	0
jgi|Venin1|18941|atg4994.t1	0.13128555	-0.1064625	5.8275375	.	.	.	.	.	0	.	0	.	0	.	0	0.011	1	1	0.8	0	0	65157.24	617	-3	5.8966	7	246	372	186	64	355	103	52	51	0.73964497	0	0	0	1	1	1	1	1	1	0	0	0.27	0.47	0
jgi|Venin1|18171|atg8576.t1	0.12968135	0.058449	5.992449	.	.	.	.	.	0	.	0	.	0	.	0	0.011	1	1	0.48	0	0	73241.75	709	-21	4.6853	9	348	488	156	50	324	135	61	74	0.549450549	1	0	0	1	1	1	1	1	1	0	0	0.03	0.08	0
jgi|Venin1|18846|atg4561.t1	0.12913361	-0.101979	5.700021	.	.	.	unaffected_pathogenicity	PHI:1087	0	.	0	.	0	.	0	0.033	1	1	0.48	0	0	39173.4	347	-19	4.394	8	115	185	76	61	188	79	33	46	1.173913043	0	0	0	1	1	1	1	1	1	0	0	0.14	0.18	0
jgi|Venin1|17067|atg3963.t1	0.124859035	6.65205	5.99805	.	.	.	.	.	0	.	0	.	0	.	0.987	0.122	1	1	0.63	0	0	6412.04	68	1	8.5476	0	37	51	21	7	51	9	5	4	0.352941176	0	0	0	1	1	1	1	1	1	0	0	10.68	10.68	0
jgi|Venin1|20412|atg6681.t1	0.12429774	0.1394465	5.9534465	.	.	.	.	.	0	.	0	.	0	.	0	0.031	1	1	0.36	0	0	80857.34	738	1	6.6737	17	251	411	201	77	397	171	88	83	1.201298701	0	0	0	1	1	1	1	1	1	0	0	0.11	0.11	0
jgi|Venin1|24969|atg13018.t1	0.11857772	-6.383417	-0.443417	.	.	.	.	.	0	.	0	.	0	.	0	0.01	0	0	0.33	0	0	105832.45	980	-4.5	6.0464	10	333	547	315	85	547	213	108	105	0.947136564	.	.	.	0	0	0	0	0	0	0	0	0	0.1	0
jgi|Venin1|26447|atg12892.t1	0.11857772	-0.235024	5.710976	.	.	.	unaffected_pathogenicity	PHI:716	0	.	0	.	0	AA7	0	0.009	1	1	0.38	0	0	87404.17	801	18	8.8407	9	265	441	211	95	454	157	92	65	0.882352941	1	0	0	1	0	1	1	1	1	0	0	0.02	0.11	0
jgi|Venin1|18054|atg94.t1	0.11623956	1.156498	5.862498	.	.	.	reduced_virulence	PHI:6538,PHI:144	0	.	0	.	0	GH18	0	0.049	1	1	0.41	0	0	50074.49	451	-7.5	5.2577	8	137	242	128	63	262	98	48	50	0.963302752	0	0	0	1	1	1	1	1	1	0	0	5.67	5.83	0
jgi|Venin1|26314|atg10874.t1	0.11528897	-0.0234285	5.8985715	.	.	.	.	.	0	.	0	.	0	GH128,GH5	0	0.013	1	1	0.71	0	0	42758.04	411	1	6.7166	10	190	271	131	42	238	52	28	24	0.6875	0	0	0	1	1	1	1	1	1	0	0	0.2	0.22	0
jgi|Venin1|16552|atg561.t1	0.11141513	6.391744	2.757744	.	.	.	reduced_virulence	PHI:6093	0	.	0	.	0	.	0.888	0.551	1	1	0.27	0	0	21914.07	201	-4.5	5.0346	3	61	107	57	23	118	50	24	26	0.804347826	.	.	.	0	0	0	0	0	1	0	0	0	0.01	0
jgi|Venin1|14857|atg3269.t1	0.110869795	0.4381245	5.8081245	.	.	.	.	.	0	.	0	.	0	.	0.001	0.104	1	1	0.79	0	0	14016.7	141	-2.5	4.2271	4	67	99	50	7	80	8	3	5	0.735294118	0	0	0	1	1	1	1	1	1	0	0	0.01	0.33	0
jgi|Venin1|17000|atg3896.t1	0.10935664	5.257662	5.999662	.	.	.	.	.	0	.	1	PF00734	0	CBM1	0	0.043	1	1	0.63	0	0	59358.79	589	-1	6.1603	4	219	430	120	30	353	89	45	44	0.311787072	1	0	0	1	1	1	1	1	1	0	0	0.06	0.06	0
jgi|Venin1|23962|atg12222.t1	0.109181896	0.4159575	5.5159575	.	.	.	.	.	0	.	0	.	0	.	0	0.15	1	1	0.02	0	0	45859.4	402	11	9.3526	5	116	190	106	43	192	110	62	48	1.596774194	1	0	1	1	1	1	1	1	1	0	0	0.22	0.22	0
jgi|Venin1|17695|atg3798.t1	0.107482314	4.787985	5.727985	.	.	.	reduced_virulence,loss_of_pathogenicity	PHI:1071,PHI:526,PHI:6739	0	.	0	.	0	GH31	0	0.01	1	1	0.43	0	0	99099.82	888	2.5	6.7456	7	279	484	249	133	507	171	91	80	1.128205128	0	0	0	1	0	1	1	1	1	0	0	0.03	0.04	0
jgi|Venin1|17380|atg4289.t1	0.1060197	-0.370304	5.371696	.	.	.	.	.	0	.	0	.	0	GH16	0	0.043	1	1	0.8	0	0	51475.07	510	-3	5.1865	3	251	349	152	43	293	64	31	33	0.579881657	0	0	0	1	1	1	1	1	1	0	0	0.07	0.85	0
jgi|Venin1|13928|atg12649.t1	0.10274623	7.2598095	5.1878095	.	.	.	reduced_virulence,unaffected_pathogenicity,increased_virulence_(hypervirulence)	PHI:222,PHI:6855,PHI:6853,PHI:6841,PHI:2476,PHI:6854	0	.	0	.	0	PL1_11,PL1_12,PL1_13,PL1_8,PL1,PL1_7,PL1_10,PL1_5,PL1_9,PL1_3,PL1_1,PL1_6,PL1_4	0.002	0.51	1	1	0.48	0	0	38991.63	356	-2.5	6.177	5	112	194	96	46	187	82	43	39	1.357142857	0	0	0	1	1	1	1	1	1	0	1	21.02	21.06	1
jgi|Venin1|24749|atg10064.t1	0.1026994	0.876373	-0.503627	.	.	.	.	.	0	.	0	.	0	.	0.979	0.251	0	0	0.11	0	0	23693.88	224	-10	4.6727	2	73	126	89	13	131	62	28	34	0.355932203	.	.	.	0	0	0	0	0	0	0	0	0	0	0
jgi|Venin1|16712|atg2705.t1	0.102516286	5.4752875	-0.0147125	.	.	.	.	.	0	.	0	.	0	.	0.996	0.919	0	0	0.43	0	0	15951.26	141	5	8.2933	8	48	77	32	16	71	32	19	13	1.434782609	.	.	.	0	0	0	0	0	0	0	0	3.52	5.22	0
jgi|Venin1|22840|atg9689.t1	0.10111439	2.5721875	3.5181875	.	.	.	unaffected_pathogenicity,loss_of_pathogenicity	PHI:24,PHI:191	0	.	0	.	0	GH3	0	0.009	1	1	0.79	0	0	84897.22	798	-28	4.438	7	287	489	243	87	469	144	61	83	0.786407767	.	.	.	1	0	0	0	0	1	0	0	0	0.06	0
jgi|Venin1|17759|atg5381.t1	0.10098037	0.1481765	5.9801765	.	.	.	.	.	0	.	0	.	0	.	0	0.028	1	1	0.7	0	0	19907.36	192	-2	4.9187	2	86	130	50	14	100	17	8	9	0.782608696	0	0	0	1	1	1	1	1	1	0	0	14.59	15.47	0
jgi|Venin1|21276|atg8252.t1	0.0971514	0.1362145	5.6802145	.	.	.	.	.	0	.	0	.	0	.	0	0.076	1	1	0.47	0	0	46049.33	427	-9.5	4.5967	7	151	242	138	46	256	79	35	44	0.972477064	1	0	0	1	1	1	1	1	1	0	0	0.01	0.51	0
jgi|Venin1|16581|atg2417.t1	0.096703745	1.191875	5.877875	.	.	.	.	.	0	.	0	.	0	.	0	0.219	1	1	0.66	0	0	44783.91	412	-3.5	5.7936	9	138	235	124	48	243	67	34	33	1.010204082	0	0	0	1	1	1	1	1	1	0	1	14.36	16.48	0.782608696
jgi|Venin1|17977|atg3857.t1	0.093924165	1.089645	5.951645	.	.	.	reduced_virulence	PHI:785,PHI:7968	0	.	0	.	0	GH125	0	0.023	1	1	0.58	0	0	56138.26	509	-0.5	6.3915	5	166	284	137	61	273	95	49	46	1.112149533	0	0	0	1	1	1	1	1	1	0	0	3.51	3.52	0
jgi|Venin1|13524|atg11751.t1	0.09028417	7.6272245	3.2952245	.	.	.	.	.	0	.	0	.	0	.	0.915	0.807	1	1	0.3	0	0	18480.76	165	0	6.4702	1	47	90	45	19	86	41	21	20	1.194444444	.	.	.	0	0	0	0	0	0	0	0	0.02	0.02	0
jgi|Venin1|21115|atg6301.t1	0.08937305	1.1172995	5.9432995	.	.	.	reduced_virulence	PHI:6265	0	.	0	.	0	GH16	0	0.029	1	1	0.47	0	0	53765.69	508	-4	5.611	10	242	340	105	59	236	84	42	42	0.921568627	0	0	0	1	1	1	1	1	1	0	0	0.22	0.24	0
jgi|Venin1|13986|atg12707.t1	0.08900316	3.989506	2.603506	.	.	.	.	.	0	.	0	.	0	.	0.722	0.509	1	1	0.24	1	0	24615.21	223	-1.5	6.1328	5	62	120	71	25	133	50	26	24	0.843137255	0	0	0	1	1	1	1	1	1	1	1	0.02	22.89	0
jgi|Venin1|15636|atg2625.t1	0.0839659	6.0531035	0.3411035	.	.	.	.	.	0	.	0	.	0	.	1	0.952	0	0	0.73	0	0	7707.74	71	2	7.9186	6	26	48	18	6	42	12	7	5	0.888888889	.	.	.	0	0	0	0	0	0	0	0	0	0	0
jgi|Venin1|18222|atg8627.t1	0.08226362	-6.181276	-0.505276	.	.	.	.	.	0	.	0	.	0	.	0.001	0.053	0	0	0.5	0	0	32016.83	300	-13	4.4313	2	110	182	107	28	179	69	29	40	0.642105263	.	.	.	0	0	0	0	0	0	0	0	0	0.05	0
jgi|Venin1|25058|atg13108.t1	0.079896	1.0261445	5.9701445	.	.	.	.	.	0	.	0	.	0	.	0.002	0.174	1	1	0.66	0	0	16272.36	149	1.5	7.627	4	60	87	38	17	73	22	12	10	1.32	0	0	0	1	1	1	1	1	1	0	0	0.21	0.21	0
jgi|Venin1|20706|atg6541.t1	0.078792036	0.084495	5.988495	.	.	.	.	.	0	.	0	.	0	GH132	0	0.016	1	1	0.75	0	0	47632.66	457	6	7.6106	17	214	300	103	42	227	84	47	37	0.830188679	0	0	0	1	1	1	1	1	1	0	0	0.11	0.11	0
jgi|Venin1|24571|atg9285.t1	0.07472877	0.2338775	5.9638775	.	.	.	.	.	0	.	0	.	0	.	0	0.045	1	1	0.48	0	0	65139.29	587	-12.5	4.9789	11	198	328	153	72	301	130	62	68	1.082644628	0	0	0	1	1	1	1	1	1	0	0	0.03	0.03	0
jgi|Venin1|15046|atg1072.t1	0.06905912	5.976903	0.174903	.	.	.	.	.	0	.	0	.	0	.	0.987	0.98	0	0	0.63	0	0	15803.02	143	3	7.5772	7	48	83	30	13	73	39	22	17	1.068965517	.	.	.	0	0	0	0	0	0	0	0	0	0.01	0
jgi|Venin1|14431|atg22.t1	0.068999246	0.2666215	5.2126215	.	.	.	reduced_virulence,unaffected_pathogenicity	PHI:9074,PHI:9075,PHI:397,PHI:1011,PHI:2921,PHI:3991,PHI:2700,PHI:552,PHI:9058,PHI:712,PHI:2920,PHI:3919	0	.	0	.	0	AA1_3,AA1_1,AA1_2	0	0.009	1	1	0.87	0	0	62006.71	571	-28	4.2522	7	216	355	162	77	307	93	37	56	1.051724138	0	0	0	1	0	0	1	1	1	0	0	0.04	0.21	0
jgi|Venin1|18690|atg4795.t1	0.067356944	3.0096535	5.4696535	.	.	.	.	.	0	.	0	.	0	.	0.508	0.082	1	1	0.32	0	0	16468.3	152	-16	4.0249	0	46	85	55	18	84	39	13	26	0.628571429	0	0	0	1	1	1	1	1	1	0	0	0.01	0.41	0
jgi|Venin1|20423|atg6692.t1	0.06583889	0.848698	5.602698	.	.	.	reduced_virulence	PHI:5236	0	.	0	.	0	.	0	0.041	1	1	0	0	0	57093.71	516	-1	6.3346	6	153	238	152	48	270	149	76	73	0.902439024	1	0	0	1	1	1	1	1	1	0	0	1.23	1.23	0
jgi|Venin1|19455|atg4918.t1	0.06488531	5.5821695	0.2421695	.	.	.	.	.	0	.	0	.	0	.	1	0.89	0	0	0.69	0	0	8630.62	78	0.5	6.6137	6	26	48	10	12	41	17	10	7	1.166666667	.	.	.	0	0	0	0	0	0	0	0	0.01	0.01	0
jgi|Venin1|17262|atg3787.t1	0.06365639	0.2717445	5.9837445	.	.	.	.	.	0	.	0	.	0	GH27	0	0.048	1	1	0.76	0	0	54318.19	497	-6.5	5.132	9	174	292	140	58	285	99	48	51	1	1	0	0	1	1	1	1	1	1	0	0	0.22	0.71	0
jgi|Venin1|24761|atg10077.t1	0.062190343	-4.2481055	-4.5001055	.	.	.	.	.	0	.	0	.	0	.	0.463	0.579	0	1	0.2	0	1	26764.29	240	0.5	6.6373	3	75	125	65	29	128	49	26	23	1.208333333	0	0	0	1	1	1	1	1	1	1	2	21.08	49.42	0.869565217
jgi|Venin1|18421|atg5927.t1	0.06136907	0.0378465	-0.5081535	.	.	.	.	.	0	.	0	.	0	.	0.958	0.133	0	0	0.2	0	0	37992.15	351	7	9.3011	0	132	207	38	37	170	134	72	62	0.449152542	.	.	.	0	0	0	0	0	0	0	0	0	0	0
jgi|Venin1|23894|atg12154.t1	0.060914606	-9.6174	-3.6474	.	.	.	.	.	0	.	0	.	0	.	0	0.005	0	1	0.75	0	1	11044.21	117	-1.5	4.2539	0	73	91	39	6	66	3	1	2	0.428571429	0	0	0	1	1	1	1	1	1	0	2	20.76	36.73	0.608695652
jgi|Venin1|20002|atg7276.t1	0.059704375	4.6584725	5.4724725	.	.	.	loss_of_pathogenicity,reduced_virulence,unaffected_pathogenicity	PHI:6815,PHI:9402,PHI:7930,PHI:6786,PHI:6784,PHI:6794,PHI:3973,PHI:7925,PHI:9401,PHI:480,PHI:72,PHI:125,PHI:7933,PHI:6808,PHI:7926,PHI:7929,PHI:7932,PHI:17,PHI:7934,PHI:6787,PHI:6809,PHI:6792,PHI:6783,PHI:6814,PHI:6811,PHI:126,PHI:7928,PHI:6788,PHI:73,PHI:6793,PHI:6807,PHI:697,PHI:6790,PHI:6812,PHI:9400,PHI:6791,PHI:6816,PHI:68,PHI:6789,PHI:6813,PHI:7935,PHI:127,PHI:6785	0	.	0	.	0	.	0	0.031	1	1	0.83	0	0	48737.24	469	-7	4.5584	4	204	305	153	37	255	61	27	34	0.908256881	1	0	1	1	1	1	1	0	1	0	0	0.01	0.24	0
jgi|Venin1|25264|atg13317.t1	0.059251815	4.429588	5.249588	.	.	.	.	.	0	.	1	PF00188	0	.	0	0.03	1	1	0.74	0	0	37925.08	370	-3.5	6.0151	7	162	265	122	44	223	55	29	26	0.553846154	0	0	0	1	1	0	1	0	1	0	0	0.02	0.02	0
jgi|Venin1|16434|atg1003.t1	0.05890303	-1.0719	4.5501	.	.	.	.	.	0	.	0	.	0	.	0	0.063	1	1	0.7	0	0	12409.96	119	2	7.0702	0	57	79	31	15	63	13	9	4	0.612903226	0	0	0	1	1	1	1	1	1	0	0	12.45	29.33	0
jgi|Venin1|22751|atg7702.t1	0.05730313	-0.061822	5.878178	.	.	.	.	.	0	.	0	.	0	.	0	0.01	1	1	0.63	0	0	65884.44	605	-5.5	6.0411	6	206	351	171	75	321	119	62	57	0.917910448	1	0	0	1	1	1	1	1	1	0	0	0.31	0.35	0
jgi|Venin1|14132|atg1588.t1	0.05420758	-0.4743585	5.2436415	.	.	.	.	.	0	.	0	.	0	.	0	0.047	1	1	0.74	0	0	101259.9	994	25.5	9.1721	8	491	690	253	104	522	168	104	64	0.593959732	1	0	0	1	0	1	1	0	1	0	0	0.38	0.44	0
jgi|Venin1|14309|atg644.t1	0.048919514	10.3936935	4.7476935	.	.	.	.	.	0	.	0	.	0	.	1	0.941	1	1	0.56	0	0	12792.53	115	4	8.0776	8	43	67	27	15	65	27	16	11	0.888888889	0	0	0	0	1	0	1	0	0	0	0	7.03	7.04	0
jgi|Venin1|16828|atg2808.t1	0.048498627	1.0118455	5.4278455	.	.	.	.	.	0	.	0	.	0	.	0.158	0.106	1	1	0.05	0	0	27122.68	238	18	11.2336	1	66	108	52	24	110	71	46	25	0.696428571	1	0	0	1	1	1	1	1	1	0	0	2.45	2.46	0
jgi|Venin1|16272|atg3116.t1	0.048078015	0.0199065	3.8199065	.	.	.	reduced_virulence	PHI:811	0	.	0	.	0	.	0	0.2	1	1	0.69	0	0	47684.22	437	0	6.4809	18	166	256	92	53	225	99	52	47	0.978947368	.	.	.	0	0	0	0	0	0	0	0	0.01	0.01	0
jgi|Venin1|18297|atg8702.t1	0.048026454	-0.088936	5.611064	.	.	.	.	.	0	.	0	.	0	.	0	0.05	1	1	0	0	0	60608.98	542	-19	4.7818	16	155	277	137	43	262	189	87	102	1.092592593	1	0	0	1	1	1	1	1	1	0	0	0.06	0.06	0
jgi|Venin1|25470|atg12460.t1	0.047814608	-0.60455	5.37145	.	.	.	.	.	0	.	0	.	0	.	0	0.004	1	1	0.7	0	0	21994.01	231	-0.5	6.1977	3	138	178	79	16	131	21	11	10	0.52	0	1	0	1	1	1	1	1	1	0	0	6.7	7.06	0
jgi|Venin1|19157|atg5161.t1	0.046867236	0.5218935	5.9998935	.	.	.	.	.	0	.	0	.	0	.	0	0.087	1	1	0.63	0	0	44463.2	416	1	7.0834	4	126	284	57	32	220	50	26	24	0.425806452	0	0	0	1	1	1	1	1	1	0	0	0.23	0.23	0
jgi|Venin1|21838|atg7086.t1	0.045962874	-3.292906	2.629094	.	.	.	.	.	0	.	0	.	0	CBM18,GH16	0	0.013	1	1	0.89	1	0	45367.2	437	-7	4.729	11	198	305	116	42	242	63	29	34	0.736842105	0	0	0	1	1	1	1	1	1	1	0	2.86	3.58	0
jgi|Venin1|20620|atg5673.t1	0.039938867	0.142784	5.938784	.	.	.	.	.	0	.	0	.	0	.	0	0.034	1	1	0.64	0	0	57757.79	530	-2	6.1707	12	206	309	132	72	299	89	46	43	0.887096774	0	1	0	1	1	1	1	1	1	0	0	0.03	0.14	0
jgi|Venin1|23000|atg9139.t1	0.039938867	0.42578	5.84978	.	.	.	.	.	0	.	0	.	0	.	0	0.096	1	1	0.48	0	0	48253.53	439	-7	5.0982	10	144	247	124	54	250	87	42	45	0.980582524	0	0	0	1	1	1	1	1	1	0	0	0.04	0.05	0
jgi|Venin1|23307|atg10201.t1	0.039243206	-6.308654	-0.500654	.	.	.	.	.	0	.	0	.	0	.	0	0.032	0	0	0.48	0	0	34200.37	331	-54.5	3.364	3	109	221	149	21	205	78	12	66	0.896103896	.	.	.	0	0	0	0	0	0	0	0	0.03	0.12	0
jgi|Venin1|25778|atg11699.t1	0.034501757	4.4111305	-0.3228695	.	.	.	.	.	0	.	0	.	0	.	0.988	0.801	0	0	0.6	0	0	21744.83	203	1.5	6.749	7	69	115	58	24	120	42	24	18	0.961538462	.	.	.	0	0	0	0	0	0	0	0	0.18	0.18	0
jgi|Venin1|22448|atg9435.t1	0.03424865	-0.217602	5.728398	.	.	.	.	.	0	.	0	.	0	GH81	0	0.009	1	1	0.33	0	0	93406.29	854	-14	5.2042	2	281	477	248	118	491	164	80	84	0.985148515	0	0	0	1	0	1	1	1	1	0	0	0	0.13	0
jgi|Venin1|13426|atg11956.t1	0.034164067	-0.586616	5.227384	.	.	.	.	.	0	.	0	.	0	.	0	0.031	1	1	0.17	0	0	32829.78	288	-16	4.4782	2	72	145	79	31	140	86	37	49	1.363636364	0	1	0	1	1	1	1	1	1	0	0	0.09	0.58	0
jgi|Venin1|20345|atg5639.t1	0.03201425	-0.1221005	5.8238995	.	.	.	.	.	0	.	0	.	0	GH51	0	0.009	1	1	0.74	0	0	77739.34	696	-11	5.0852	3	205	383	191	98	385	139	67	72	1.255172414	0	0	0	1	1	1	1	1	1	0	0	0.04	0.05	0
jgi|Venin1|15820|atg1809.t1	0.03147313	1.717503	5.785503	.	.	.	.	.	0	.	0	.	0	.	0	0.322	1	1	0.71	0	0	42936.72	393	2	6.7216	10	136	213	118	51	213	73	41	32	1.282051282	0	0	0	1	1	1	1	1	1	0	0	8.42	8.43	0
jgi|Venin1|14859|atg3271.t1	0.031255696	0.6310125	5.8270125	.	.	.	.	.	0	.	0	.	0	CBM12,CBM5	0	0.134	1	1	0.38	0	0	86362.11	801	-7.5	6.0835	5	274	453	205	105	448	166	87	79	0.735159817	0	0	0	1	1	1	1	1	1	0	1	21.79	34.15	0.782608696
jgi|Venin1|19320|atg4539.t1	0.02838609	0.3865945	5.7385945	.	.	.	.	.	0	.	0	.	0	.	0	0.108	1	1	0.33	0	0	41793.79	376	-4.5	5.7454	6	109	206	121	42	209	81	41	40	1.154929577	0	0	0	1	1	1	1	1	1	0	0	0.04	0.69	0
jgi|Venin1|22794|atg9643.t1	0.028190196	5.238802	4.636802	.	.	.	loss_of_pathogenicity,reduced_virulence,unaffected_pathogenicity	PHI:434,PHI:33,PHI:6711,PHI:6530,PHI:6713,PHI:522,PHI:2808,PHI:6715,PHI:6712,PHI:6714	0	.	0	.	0	GH72	0	0.267	1	1	0.78	0	0	49729.52	461	3	7.8903	6	167	280	119	56	257	88	46	42	1.008474576	0	0	0	1	1	1	1	1	1	0	0	0.11	0.86	0
jgi|Venin1|24723|atg10037.t1	0.022389889	-0.197177	5.742823	.	.	.	.	.	0	.	0	.	0	.	0	0.01	1	1	0.37	0	0	61495.62	566	-9.5	5.2123	2	194	310	172	68	319	117	57	60	0.96969697	0	0	0	1	1	1	1	1	1	0	0	0.01	0.02	0
jgi|Venin1|24429|atg11469.t1	0.021528453	0.364652	-0.499348	.	.	.	.	.	0	.	0	.	0	.	0.773	0.371	0	0	0.42	0	0	26185.56	246	-11.5	4.3824	3	81	146	87	17	136	49	20	29	0.92	.	.	.	0	0	0	0	0	0	0	0	5.98	5.99	0
jgi|Venin1|21367|atg8343.t1	0.019160133	3.3659855	-0.4940145	.	.	.	.	.	0	.	1	PF03443	1	AA9	0.283	0.527	0	0	0.15	0	0	28901.36	266	-5	4.8949	2	92	154	59	29	148	66	31	35	0.813333333	.	.	.	0	0	0	0	0	0	0	0	0	0	0
jgi|Venin1|15080|atg32.t1	0.01692162	0.0520335	5.9800335	.	.	.	.	.	0	.	0	.	0	.	0	0.012	1	1	0.16	0	0	54793.59	491	-13.5	4.7309	12	155	272	136	63	278	116	53	63	1.017699115	0	0	0	1	1	1	1	1	1	0	0	0.13	0.13	0
jgi|Venin1|26361|atg12805.t1	0.016906347	4.2535885	-0.5044115	.	.	.	.	.	0	.	0	.	0	.	0.959	0.834	0	0	0.29	0	0	16514.72	148	-1	6.2176	0	43	79	47	19	79	38	20	18	1.137931034	.	.	.	0	0	0	0	0	0	0	0	0	0.02	0
jgi|Venin1|24398|atg11438.t1	0.01665489	-0.876342	5.063658	.	.	.	unaffected_pathogenicity	PHI:2452	0	.	0	.	0	CE1	0	0.01	1	1	0.09	0	0	51573.41	458	-18	4.7255	6	121	224	125	44	231	145	66	79	1.195121951	0	0	0	1	1	1	1	1	1	0	0	0.01	0.02	0
jgi|Venin1|23631|atg11270.t1	0.015056115	-2.3615625	-0.4815625	.	.	.	reduced_virulence,unaffected_pathogenicity	PHI:3277,PHI:4903,PHI:2256,PHI:9519,PHI:668,PHI:6517,PHI:4616	0	.	0	.	0	.	0.016	0.504	0	0	0.7	0	0	40645.68	387	5	7.3058	16	151	229	115	34	228	90	50	40	0.797979798	.	.	.	0	0	0	0	0	0	0	0	0	5.36	0
jgi|Venin1|20038|atg7313.t1	0.008434277	7.382853	3.662853	.	.	.	.	.	0	.	0	.	0	.	0.956	0.664	1	1	0.65	0	0	14181.43	130	9.5	8.6862	8	49	70	35	18	75	19	16	3	1.074074074	.	.	.	0	0	0	0	0	1	0	0	0.99	1.79	0
jgi|Venin1|15075|atg27.t1	0.007046521	-0.170624	5.775376	.	.	.	.	.	0	.	0	.	0	CE1	0	0.009	1	1	0.34	0	0	56036.91	517	-20.5	4.3777	8	188	299	150	62	301	97	40	57	0.8359375	0	0	0	1	1	1	1	1	1	0	0	0.36	0.48	0
jgi|Venin1|24096|atg10500.t1	0.004641712	0.0578915	5.9978915	.	.	.	unaffected_pathogenicity	PHI:2488,PHI:2510	0	.	0	.	0	GH47	0	0.01	1	1	0.5	0	0	67189.77	611	-6	5.1356	6	194	342	165	82	359	118	57	61	1.025641026	0	0	0	1	1	1	1	1	1	0	0	0.07	0.08	0
jgi|Venin1|17741|atg5363.t1	0.004641712	0.428515	5.990515	.	.	.	.	.	0	.	0	.	0	.	0	0.073	1	1	0.57	0	0	62592.62	562	4.5	7.6517	6	171	311	145	87	331	96	52	44	1.161764706	1	0	0	1	1	1	1	1	1	0	0	0.01	0.04	0
jgi|Venin1|16617|atg3337.t1	0.002108906	-0.326006	5.607994	.	.	.	.	.	0	.	0	.	0	.	0	0.011	1	1	0.06	0	0	34979.93	316	-16	4.5856	6	103	175	77	28	150	102	45	57	0.901639344	0	0	0	1	1	1	1	1	1	0	0	6.52	6.52	0
jgi|Venin1|22624|atg7760.t1	0.001824558	-0.692652	5.283348	.	.	.	.	.	0	.	0	.	0	.	0	0.004	1	1	0.67	0	0	18688.76	210	-2	4.1473	0	141	181	91	7	136	6	2	4	0.182926829	0	1	0	1	1	1	1	0	1	0	0	6.66	34.68	0
jgi|Venin1|26330|atg12774.t1	0.001475245	0.14442	5.95842	.	.	.	.	.	0	.	0	.	0	.	0	0.031	1	1	0.06	0	0	40443.84	368	-60	3.8969	2	107	214	83	26	149	142	44	98	0.776315789	1	0	0	1	1	1	1	1	1	0	0	0.93	0.93	0
jgi|Venin1|22617|atg9606.t1	-0.000979263	-5.4491325	-0.5031325	.	.	.	reduced_virulence	PHI:8580,PHI:9320	0	.	0	.	0	.	0	0.009	0	0	0.02	0	0	148996.26	1373	-16	5.6339	19	449	757	425	133	775	330	165	165	0.792792793	.	.	.	0	0	0	0	0	0	0	0	0	0.21	0
jgi|Venin1|21178|atg7038.t1	-0.001114417	-2.0713565	2.8746435	.	.	.	reduced_virulence	PHI:2644	0	.	0	.	0	.	0	0.009	1	1	0.03	1	0	79564.84	711	17	9.0996	9	208	362	198	77	375	209	116	93	1.109677419	0	0	0	1	1	1	1	1	1	1	1	0.19	20.77	0
jgi|Venin1|25461|atg12451.t1	-0.001114417	-0.853848	5.086152	.	.	.	.	.	0	.	0	.	0	CE1	0	0.01	1	1	0.03	0	0	53371.65	482	-33.5	4.3831	6	140	247	134	39	236	161	66	95	0.980392157	0	0	0	1	1	1	1	1	1	0	0	0.92	1.04	0
jgi|Venin1|13816|atg11880.t1	-0.001369134	0.578562	5.936562	.	.	.	.	.	0	.	0	.	0	.	0	0.107	1	1	0.74	0	0	51691.69	504	4.5	9.1981	3	188	375	105	15	213	49	27	22	1.341269841	0	0	0	1	1	1	1	1	1	0	0	9.89	9.9	0
jgi|Venin1|15871|atg1979.t1	-0.004229397	-0.019974	5.926026	.	.	.	.	.	0	.	0	.	0	.	0	0.009	1	1	0.66	0	0	41993.23	388	12.5	9.4495	6	163	251	95	41	186	62	39	23	1.1	1	0	0	1	1	1	1	1	1	0	0	0.36	0.41	0
jgi|Venin1|16446|atg1015.t1	-0.004229397	-0.0563555	5.9076445	.	.	.	.	.	0	.	0	.	0	.	0.002	0.004	1	1	0.35	0	0	25386.14	232	-10.5	4.4132	3	84	132	58	18	109	46	19	27	0.528301887	0	0	0	1	1	1	1	1	1	0	0	0.94	4.11	0
jgi|Venin1|14681|atg2228.t1	-0.005600352	7.3393115	3.6493115	.	.	.	.	.	0	.	0	.	0	.	0.996	0.619	1	1	0.46	0	0	7842.75	69	5.5	10.1032	1	24	33	15	10	28	20	14	6	1.153846154	.	.	.	1	1	1	0	0	1	0	0	1.41	1.41	0
jgi|Venin1|25497|atg12487.t1	-0.005962629	-0.17052	5.73348	.	.	.	.	.	0	.	0	.	0	.	0	0.016	1	1	0.56	0	0	42750.36	402	11.5	9.2482	6	129	252	95	37	236	73	44	29	0.616541353	0	0	0	1	1	1	1	0	1	0	0	0	0.02	0
jgi|Venin1|15304|atg2101.t1	-0.008359484	0.4331175	5.3611175	.	.	.	reduced_virulence,unaffected_pathogenicity	PHI:3347,PHI:1046	0	.	0	.	0	AA7	0	0.012	1	1	0.1	0	0	59097	537	-9	5.1826	6	170	280	161	57	291	132	64	68	1.0625	0	0	0	1	1	1	1	1	1	0	0	1.73	5.85	0
jgi|Venin1|20250|atg5299.t1	-0.009796023	-0.2838595	5.2241405	.	.	.	.	.	0	.	0	.	0	.	0	0.082	1	1	0.6	0	0	49205.34	476	0	6.4973	6	180	290	145	42	303	91	48	43	0.61875	0	1	0	1	0	0	1	1	1	0	0	0	0.87	0
jgi|Venin1|24667|atg9843.t1	-0.009998988	-1.1811535	1.9808465	.	.	.	.	.	0	.	0	.	0	.	0.016	0.457	1	1	0.83	1	0	25535.8	244	-1.5	5.5737	10	102	160	75	29	161	24	12	12	0.58974359	0	0	0	1	1	0	1	0	1	1	1	0.04	25.88	0
jgi|Venin1|15390|atg2188.t1	-0.010263745	-1.4435445	-0.5095445	.	.	.	reduced_virulence,unaffected_pathogenicity,loss_of_pathogenicity	PHI:324,PHI:9064,PHI:210,PHI:7111	0	.	0	.	0	.	0	0.011	0	0	0.16	0	0	58758.11	547	3.5	7.436	3	166	318	159	36	296	127	67	60	0.853146853	.	.	.	0	0	0	0	0	0	0	0	0	0	0
jgi|Venin1|24772|atg10088.t1	-0.01215589	0.703591	5.863591	.	.	.	.	.	0	.	0	.	0	.	0	0.14	1	1	0.3	0	0	46923.64	441	10	9.8279	0	120	255	76	11	196	165	88	77	0.761904762	1	0	0	1	1	1	1	1	1	0	0	0.17	0.17	0
jgi|Venin1|16014|atg2071.t1	-0.012952924	0.1297115	5.9557115	.	.	.	.	.	0	.	0	.	0	.	0	0.029	1	1	0.64	0	0	43993.61	435	-5.5	4.8863	1	203	318	119	13	209	72	34	38	0.329032258	1	0	0	1	1	1	1	1	1	0	0	1.59	1.59	0
jgi|Venin1|14538|atg2881.t1	-0.014741123	1.4413405	4.9813405	.	.	.	.	.	0	.	0	.	0	.	0.001	0.409	1	1	0.42	0	0	37111.6	340	-2.5	5.8859	8	110	191	107	29	184	67	34	33	1.13559322	0	0	0	1	0	1	1	1	1	0	0	6.5	6.51	0
jgi|Venin1|21473|atg8449.t1	-0.015704948	-0.962371	3.039629	.	.	.	.	.	0	.	0	.	0	.	0.213	0.12	1	1	0.21	1	0	8969.45	76	4.5	9.5723	1	18	33	25	15	46	16	11	5	1.333333333	0	0	0	0	1	1	1	1	1	1	0	2.74	7.43	0
jgi|Venin1|18798|atg4460.t1	-0.016048133	0.7234015	5.9914015	.	.	.	.	.	0	.	0	.	0	.	0	0.122	1	1	0.24	0	0	57610.28	479	33.5	9.1871	23	106	254	89	69	184	173	107	66	4.1	1	0	0	1	1	1	1	1	1	0	0	0.1	0.1	0
jgi|Venin1|14803|atg3214.t1	-0.020576954	0.7816815	-0.5083185	.	.	.	loss_of_pathogenicity,increased_virulence_(hypervirulence),reduced_virulence,unaffected_pathogenicity,lethal	PHI:2835,PHI:8927,PHI:784,PHI:3866,PHI:3301,PHI:685,PHI:7485,PHI:2269,PHI:2022,PHI:2837,PHI:5440,PHI:7696,PHI:2844,PHI:7915,PHI:5272,PHI:6957,PHI:6956,PHI:9460,PHI:2312,PHI:2802,PHI:5271,PHI:4077,PHI:2247,PHI:7511,PHI:59	0	.	0	.	0	.	0.647	0.568	0	0	0.49	0	0	27733.62	261	2.5	7.3515	3	97	148	94	20	150	49	27	22	0.8125	.	.	.	0	0	0	0	0	0	0	0	0.13	0.73	0
jgi|Venin1|25794|atg10292.t1	-0.020576954	-0.0254205	-0.5054205	.	.	.	.	.	0	.	0	.	0	.	0.508	0.572	0	0	0.31	0	0	23660.84	217	-5.5	4.7644	3	72	126	70	23	122	48	22	26	1.019607843	.	.	.	0	0	0	0	0	0	0	0	0	0.17	0
jgi|Venin1|18108|atg78.t1	-0.020576954	-5.257506	-0.499506	.	.	.	.	.	0	.	0	.	0	.	0	0.207	0	0	0.47	0	0	35281.72	328	-9	4.6874	2	119	190	90	42	191	64	29	35	0.902439024	.	.	.	0	0	0	0	0	0	0	0	0	0.24	0
jgi|Venin1|17435|atg3467.t1	-0.020734165	3.023915	2.261915	.	.	.	.	.	0	.	0	.	0	.	0.567	0.56	1	1	0.01	1	0	26177.66	231	1.5	6.8374	3	71	107	63	30	115	61	33	28	1.351351351	0	0	0	1	1	1	1	0	1	1	1	21.29	32.18	0.869565217
jgi|Venin1|17442|atg3474.t1	-0.02193442	-3.6602875	-0.5022875	.	.	.	reduced_virulence	PHI:612	0	.	0	.	0	.	0.073	0.234	0	0	0.45	0	0	34578.16	330	-7.5	4.7717	0	122	197	119	20	184	74	34	40	0.76744186	.	.	.	0	0	0	0	0	0	0	0	0	0	0
jgi|Venin1|25673|atg11594.t1	-0.02193442	-2.7664675	-0.3484675	.	.	.	.	.	0	.	0	.	0	.	0.195	0.402	0	0	0.69	0	0	26699.04	250	-5.5	5.2328	1	92	149	74	34	147	51	25	26	0.71641791	.	.	.	0	0	0	0	0	0	0	0	0.01	2.05	0
jgi|Venin1|13848|atg11499.t1	-0.02193442	-1.0883975	0.2016025	.	.	.	.	.	0	.	0	.	0	.	0.268	0.517	0	0	0.75	0	0	24448.43	228	-1.5	6.1318	1	88	135	70	28	129	44	23	21	0.813559322	.	.	.	0	0	0	0	0	0	0	0	0	0.67	0
jgi|Venin1|24587|atg9301.t1	-0.022636574	6.3347995	5.9487995	.	.	.	.	.	0	.	1	PF00187	0	CBM18	0	0.231	1	1	0.35	0	0	59498.05	545	4	6.8347	47	183	351	64	36	251	184	98	86	0.620437956	1	0	0	1	1	1	1	1	1	0	0	0.03	0.03	0
jgi|Venin1|23933|atg12193.t1	-0.025316082	4.2683105	3.2783105	.	.	.	.	.	0	.	0	.	0	.	0.714	0.451	1	1	0.29	1	0	13299.39	117	2	8.0025	5	35	62	32	18	73	20	11	9	1.173913043	0	0	0	1	1	1	1	1	0	1	1	20.22	20.47	1
jgi|Venin1|18485|atg5991.t1	-0.02549915	-1.999404	3.436596	.	.	.	.	.	0	.	0	.	0	.	0	0.094	1	1	0.68	1	0	12743.23	132	1	7.2005	0	79	102	44	5	70	8	5	3	0.375	0	0	0	1	1	1	1	1	1	0	1	6.7	27.55	0
jgi|Venin1|25633|atg12624.t1	-0.030317217	0.0525625	5.9985625	.	.	.	.	.	0	.	0	.	0	GH132	0	0.009	1	1	0.61	0	0	57291.43	552	4.5	7.0547	17	190	376	167	47	359	91	51	40	0.446078431	0	0	0	1	1	1	1	1	1	0	0	0.08	0.2	0
jgi|Venin1|15501|atg1425.t1	-0.035240192	0.201063	5.481063	.	.	.	.	.	0	.	0	.	0	.	0	0.12	1	1	0.71	0	0	50829.3	469	8	9.2197	2	150	260	152	52	273	88	49	39	1.145454545	0	0	0	1	1	1	1	1	1	0	0	3.34	4.14	0
jgi|Venin1|17363|atg4272.t1	-0.042083442	-0.452602	5.043398	.	.	.	.	.	0	.	0	.	0	.	0.041	0.043	1	1	0.41	0	0	7652.66	70	-5	3.9512	1	24	40	17	5	37	13	4	9	0.611111111	.	.	.	1	1	1	0	0	1	0	0	0	0	0
jgi|Venin1|25483|atg12473.t1	-0.047214918	-0.323303	5.496697	.	.	.	.	.	0	.	0	.	0	GH35	0	0.03	1	1	0.72	0	0	138393.91	1281	1	6.6037	3	430	772	324	155	748	202	106	96	0.774373259	1	0	0	1	0	1	1	0	1	0	0	14.97	15.87	0
jgi|Venin1|18153|atg8558.t1	-0.04784107	-0.265871	-5.137871	.	.	.	.	.	0	.	0	.	0	.	1	0.812	0	1	0.68	0	1	14420.91	133	10	9.1761	9	49	78	47	10	76	21	16	5	1.454545455	.	.	.	1	1	0	0	0	0	2	2	32.06	42.42	0.695652174
jgi|Venin1|25676|atg11597.t1	-0.048649076	-2.016955	0.047045	.	.	.	.	.	0	.	0	.	0	GH43_29,GH43_34,GH43_31,GH43_33,GH43_8,GH43_26,GH43,GH43_12,GH43_17,GH43_23,GH43_3,GH43_9,GH43_10,GH43_22,GH43_30,GH43_11,GH43_27,GH43_32,GH43_2	0.028	0.628	0	0	0.76	0	0	31008.23	279	7	8.6693	6	93	156	63	37	153	57	33	24	1.112903226	.	.	.	0	0	0	0	0	0	0	0	0	0.13	0
jgi|Venin1|22297|atg7388.t1	-0.05016601	-0.0680295	5.6619705	.	.	.	.	.	0	.	0	.	0	.	0	0.045	1	1	0.57	0	0	53966.03	503	1	6.7026	15	202	320	129	47	270	72	38	34	0.912621359	0	0	0	1	0	1	1	1	1	0	0	0.15	0.18	0
jgi|Venin1|18648|atg4753.t1	-0.05016601	0.0055285	5.6995285	.	.	.	.	.	0	.	0	.	0	.	0	0.051	1	1	0.55	0	0	60052.93	549	0	6.4907	12	180	309	134	73	319	105	55	50	1	1	0	0	1	0	1	1	1	1	0	0	0.17	0.44	0
jgi|Venin1|26537|atg12984.t1	-0.05016601	0.025348	5.953348	.	.	.	.	.	0	.	0	.	0	.	0	0.012	1	1	0.47	0	0	55365.76	534	-7.5	5.9943	12	200	327	128	43	285	98	52	46	0.446540881	0	0	0	1	1	1	1	1	1	0	0	2.88	2.9	0
jgi|Venin1|14971|atg1202.t1	-0.053326625	5.086748	5.090748	.	.	.	reduced_virulence,unaffected_pathogenicity,loss_of_pathogenicity	PHI:5394,PHI:4733,PHI:6986	0	.	0	.	0	.	0	0.166	1	1	0.02	0	0	46898.42	419	-5.5	5.9496	9	117	207	97	54	216	139	71	68	0.891304348	0	0	0	1	1	1	1	1	1	0	0	4.17	4.17	0
jgi|Venin1|13669|atg12309.t1	-0.057364788	5.5393875	5.9773875	.	.	.	.	.	0	.	0	.	0	.	0.545	0.382	1	1	0.12	0	0	8846.42	78	0	6.4426	2	20	36	26	7	45	17	9	8	1.5	0	0	0	1	1	1	1	1	1	0	0	9.72	9.72	0
jgi|Venin1|16309|atg2893.t1	-0.057513714	-0.132499	2.249501	.	.	.	.	.	0	.	0	.	0	.	0.035	0.568	1	1	0.74	1	0	31477.51	294	-3	5.2398	16	123	182	77	29	164	43	21	22	0.772727273	0	0	0	1	1	1	1	0	1	1	1	4.4	27.07	0
jgi|Venin1|22444|atg9431.t1	-0.063914955	4.8898805	5.7418805	.	.	.	.	.	0	.	0	.	0	.	0.776	0.082	1	1	0.63	0	0	9157.3	97	1.5	8.5558	0	49	60	31	6	72	16	9	7	0.340909091	0	0	0	1	1	1	1	1	1	0	0	1.73	20.85	0
jgi|Venin1|16447|atg1016.t1	-0.069218874	-0.340351	5.365649	.	.	.	.	.	0	.	0	.	0	.	0	0.049	1	1	0.78	0	0	38624.84	366	11.5	8.4907	16	170	239	107	30	196	58	36	22	0.729411765	0	0	0	1	1	1	1	1	1	0	0	0.02	1.5	0
jgi|Venin1|20853|atg6372.t1	-0.071553424	-3.1040515	2.6499485	.	.	.	.	.	0	.	0	.	0	.	0	0.041	1	1	0.66	1	0	26400.58	272	-7	3.6534	0	152	207	108	6	145	11	2	9	0.388059701	0	0	0	1	1	1	1	1	1	1	1	8.78	28.39	0
jgi|Venin1|20316|atg264.t1	-0.07165651	-3.4197505	2.5082495	.	.	.	.	.	0	.	0	.	0	.	0	0.012	1	1	0.79	1	0	28563.57	290	1	7.1647	1	163	219	88	10	141	30	16	14	0.520547945	0	0	0	1	1	1	1	1	1	1	1	6.4	30.6	0
jgi|Venin1|21795|atg6950.t1	-0.07316452	1.1103975	5.2023975	.	.	.	.	.	0	.	0	.	0	.	0.008	0.31	1	1	0.37	0	0	32003.51	296	1	6.8773	1	103	170	90	29	169	57	30	27	0.774647887	0	0	0	1	1	1	1	1	1	0	0	2.63	10.84	0
jgi|Venin1|15585|atg2574.t1	-0.077819645	6.00E-05	5.81406	.	.	.	.	.	0	.	0	.	0	GH76	0	0.031	1	1	0.47	0	0	45216.23	407	-7.5	4.7675	7	132	221	112	54	241	78	36	42	0.911764706	0	0	0	1	1	1	1	1	1	0	0	0.25	0.26	0
jgi|Venin1|24237|atg8893.t1	-0.07841784	-5.8435	-0.5035	.	.	.	.	.	0	.	0	.	0	.	0	0.11	0	0	0.62	0	0	53571.75	536	33	11.7631	0	204	391	116	19	341	79	57	22	0.2578125	.	.	.	0	0	0	0	0	0	0	0	0	0	0
jgi|Venin1|24536|atg9250.t1	-0.08072724	2.6067685	-0.5072315	.	.	.	.	.	0	.	0	.	0	.	1	0.519	0	0	0.33	0	0	15212.23	151	5	10.1948	0	62	94	47	1	80	45	25	20	0.716981132	.	.	.	0	0	0	0	0	0	0	0	0.01	0.01	0
jgi|Venin1|26114|atg10352.t1	-0.08221489	-0.8444045	5.0955955	.	.	.	.	.	0	.	0	.	0	.	0	0.01	1	1	0.83	0	0	49117.17	484	-4	4.7764	6	222	345	120	30	280	41	19	22	0.420731707	0	0	0	1	1	1	1	1	1	0	0	4.9	7.49	0
jgi|Venin1|23860|atg12120.t1	-0.08221489	-2.446571	3.097429	.	.	.	.	.	0	.	0	.	0	AA12	0	0.076	1	1	0.87	1	0	49227.53	467	-6.5	5.0095	7	193	309	137	43	251	75	36	39	0.773913043	0	1	0	1	1	1	1	1	1	1	0	1.12	16.6	0
jgi|Venin1|19406|atg4635.t1	-0.08237068	5.0424565	5.9884565	.	.	.	reduced_virulence,loss_of_pathogenicity	PHI:2081,PHI:1166	0	.	1	PF01764	0	.	0	0.009	1	1	0.56	0	0	68668.15	634	-12	5.3005	22	270	399	149	74	311	134	66	68	0.875	0	0	0	1	1	1	1	1	1	0	0	0.65	0.7	0
jgi|Venin1|14784|atg3195.t1	-0.08325593	-0.101733	5.844267	.	.	.	.	.	0	.	0	.	0	.	0	0.009	1	1	0.72	0	0	83528.41	811	-35.5	4.1608	14	366	548	253	67	431	108	40	68	0.715	0	0	0	1	1	1	1	1	1	0	0	0.1	0.11	0
jgi|Venin1|16733|atg2727.t1	-0.0837113	-0.9587505	4.6992495	.	.	.	.	.	0	.	0	.	0	.	0	0.057	1	1	0.75	0	0	34124.3	332	22.5	10.1908	5	203	241	52	23	109	49	36	13	1.448979592	0	0	0	1	1	1	1	1	1	0	0	11.11	19.07	0
jgi|Venin1|20919|atg6140.t1	-0.08466625	-0.0795345	5.8484655	.	.	.	.	.	0	.	0	.	0	.	0	0.012	1	1	0.17	0	0	61652.04	559	1	6.5666	12	185	288	170	70	308	137	75	62	0.856	1	0	0	1	1	1	1	1	1	0	0	0.86	0.99	0
jgi|Venin1|21202|atg7062.t1	-0.087218225	-0.89505	5.08095	.	.	.	.	.	0	.	0	.	0	.	0	0.004	1	1	0.76	0	0	16391.03	174	0.5	6.9987	0	109	135	57	9	100	5	3	2	0.359375	0	1	0	1	1	1	1	1	1	0	0	0.03	3.21	0
jgi|Venin1|24771|atg10087.t1	-0.08908296	-1.1193045	4.3346955	.	.	.	.	.	0	.	0	.	0	.	0	0.091	1	1	0.05	0	0	41966.89	375	12	9.5105	4	102	181	132	40	211	95	56	39	1.138888889	0	1	1	1	1	1	1	0	1	0	0	8.42	11.81	0
jgi|Venin1|26235|atg10836.t1	-0.090985805	-8.8156605	-0.4716605	.	.	.	reduced_virulence,unaffected_pathogenicity,lethal	PHI:3689,PHI:3688,PHI:598,PHI:2529,PHI:5083,PHI:5082	0	.	0	.	0	.	0.001	0.275	0	0	0.36	0	0	40875.67	397	2.5	7.067	7	153	243	143	24	235	86	46	40	0.675213675	.	.	.	0	0	0	0	0	0	0	0	3.75	4.14	0
jgi|Venin1|15014|atg1246.t1	-0.097644	4.077985	5.011985	.	.	.	increased_virulence_(hypervirulence)	PHI:9225	0	.	0	.	0	.	0	0.011	1	1	0	0	0	95493.01	851	-1.5	6.403	5	231	413	252	91	422	233	121	112	1.385135135	1	0	0	1	1	1	1	1	1	0	0	0.16	0.25	0
jgi|Venin1|15059|atg1085.t1	-0.09813765	-0.0209505	5.9430495	.	.	.	.	.	0	.	0	.	0	.	0	0.006	1	1	0.71	0	0	24098.19	235	1	7.1263	2	106	172	69	18	138	20	11	9	0.506666667	0	0	0	1	1	1	1	1	1	0	0	14.23	14.3	0
jgi|Venin1|22911|atg9760.t1	-0.09887715	-10.336003	-4.372003	.	.	.	.	.	0	.	0	.	0	.	0	0.006	0	1	0.61	0	1	18988.57	187	-2	4.5379	1	92	125	62	16	111	14	6	8	0.568627451	0	1	0	1	1	1	1	1	1	1	2	13.28	34.32	1
jgi|Venin1|16720|atg2713.t1	-0.09887715	-2.956684	2.977316	.	.	.	.	.	0	.	0	.	0	.	0	0.011	1	1	0.7	1	0	28796.62	291	3.5	8.2643	3	141	210	108	23	189	25	15	10	0.4	0	1	0	1	1	1	1	1	1	1	0	5.78	13.48	0
jgi|Venin1|21298|atg8274.t1	-0.09887715	-1.076655	4.869345	.	.	.	.	.	0	.	0	.	0	.	0	0.009	1	1	0.71	0	0	19751.32	198	2	7.7408	3	102	134	73	17	122	17	10	7	0.640625	0	0	0	1	1	1	1	1	1	0	0	9.84	18.37	0
jgi|Venin1|20356|atg5650.t1	-0.09997597	-0.352318	2.085682	.	.	.	reduced_virulence,unaffected_pathogenicity	PHI:4903,PHI:9524,PHI:5034,PHI:3277,PHI:587,PHI:2256,PHI:2255,PHI:668,PHI:6517,PHI:4616,PHI:881	0	.	0	.	0	.	0	0.427	1	1	0.41	1	0	43296.61	404	0.5	6.5688	13	141	232	121	38	236	89	47	42	0.957446809	0	0	0	1	0	0	1	0	0	1	0	3.29	3.54	0
jgi|Venin1|13734|atg12374.t1	-0.10287243	-10.4122105	-4.4782105	.	.	.	.	.	0	.	0	.	0	.	0	0.011	0	1	0.01	0	1	103997.91	943	-22	5.054	7	300	476	201	92	460	286	137	149	0.768181818	1	0	1	1	1	1	1	0	1	1	2	21.81	40.17	0.652173913
jgi|Venin1|16580|atg2416.t1	-0.1054225	-1.126175	4.819825	.	.	.	.	.	0	.	0	.	0	.	0	0.009	1	1	0.57	0	0	75410.6	687	8.5	8.5566	6	236	383	200	82	379	134	73	61	1.128378378	0	1	0	1	0	0	1	0	1	0	0	0.04	0.38	0
jgi|Venin1|17638|atg4094.t1	-0.10848723	-3.682372	-0.478372	.	.	.	.	.	0	.	0	.	0	CE10	0.066	0.4	0	0	0.37	0	0	33819.36	320	-1	6.34	1	114	180	105	35	198	76	40	36	0.611650485	.	.	.	0	0	0	0	0	0	0	0	0	0.05	0
jgi|Venin1|25398|atg9959.t1	-0.10848723	-3.682372	-0.478372	.	.	.	.	.	0	.	0	.	0	CE10	0.066	0.4	0	0	0.37	0	0	33819.36	320	-1	6.34	1	114	180	105	35	198	76	40	36	0.611650485	.	.	.	0	0	0	0	0	0	0	0	0	0.05	0
jgi|Venin1|22652|atg7788.t1	-0.10886127	0.5951185	5.1911185	.	.	.	.	.	0	.	0	.	0	GH128	0.001	0.233	1	1	0.59	0	0	33136.5	306	-3.5	5.5332	2	110	174	90	43	184	50	25	25	0.784810127	0	0	0	1	1	1	1	1	1	0	0	0.03	3.18	0
jgi|Venin1|17747|atg5369.t1	-0.11124471	-0.114977	5.825023	.	.	.	.	.	0	.	0	.	0	.	0	0.01	1	1	0.68	0	0	62778.83	577	-6.5	5.4504	9	201	329	171	66	323	109	54	55	1.031496063	0	0	0	1	1	1	1	1	1	0	0	0.44	0.44	0
jgi|Venin1|15516|atg1440.t1	-0.11233321	9.0808495	-0.4731505	.	.	.	unaffected_pathogenicity,effector_(plant_avirulence_determinant)	PHI:1575,PHI:1581,PHI:3378,PHI:3216	1	MoCDIP4	1	PF03443	1	AA9	0.974	0.785	0	0	0.49	0	0	24079.14	227	2	7.1986	7	85	140	56	21	130	48	26	22	0.757575758	.	.	.	0	0	0	0	0	0	0	0	0.2	0.2	0
jgi|Venin1|25117|atg13167.t1	-0.11386943	1.781029	5.191029	.	.	.	reduced_virulence	PHI:1089	0	.	0	.	0	.	0	0.265	1	1	0.3	0	0	40158.8	362	-4	6.0075	5	126	195	94	51	180	91	47	44	1.138888889	0	0	0	1	1	1	1	1	1	0	0	14.09	14.25	0
jgi|Venin1|25115|atg13165.t1	-0.11454195	-0.74405	5.23195	.	.	.	.	.	0	.	0	.	0	.	0	0.004	1	1	0.75	0	0	21703.38	228	3	8.47	4	140	176	85	8	134	19	11	8	0.375	0	0	0	1	1	1	1	1	1	0	0	0.46	2.03	0
jgi|Venin1|17312|atg4220.t1	-0.11549035	0.821281	2.831281	.	.	.	.	.	0	.	0	.	0	.	0.582	0.083	1	1	0.29	0	0	12812.24	124	-11.5	4.1155	0	47	68	38	6	67	37	13	24	0.631578947	.	.	.	0	0	0	0	0	1	0	0	0.01	0.01	0
jgi|Venin1|20218|atg5754.t1	-0.11665827	4.9923065	5.9323065	.	.	.	unaffected_pathogenicity,loss_of_pathogenicity	PHI:24,PHI:191	0	.	0	.	0	GH3	0	0.01	1	1	0.68	0	0	83695.51	788	3	6.9895	8	290	474	250	80	463	124	66	58	0.799019608	0	0	0	1	1	1	1	1	1	0	0	0.05	0.29	0
jgi|Venin1|17681|atg3456.t1	-0.11666912	0.620411	5.156411	.	.	.	.	.	0	.	0	.	0	.	0.001	0.243	1	1	0.05	0	0	37089.27	328	0.5	6.5704	5	92	157	81	43	169	82	44	38	1.310344828	0	0	0	1	1	1	1	1	1	0	0	5.12	5.13	0
jgi|Venin1|14853|atg3265.t1	-0.121597975	-3.253982	2.680018	.	.	.	.	.	0	.	0	.	0	.	0	0.011	1	1	0.92	1	0	65868.95	659	-8.5	4.8342	14	330	478	189	38	368	79	37	42	0.521505376	0	0	0	1	1	1	1	0	1	1	0	8.36	65.48	0
jgi|Venin1|26487|atg12933.t1	-0.12181088	4.826729	-0.477271	.	.	.	.	.	0	.	0	.	0	.	1	0.884	0	0	0.44	0	0	12655.54	118	5.5	8.8246	3	39	71	40	9	66	24	16	8	0.857142857	.	.	.	0	0	0	0	0	0	0	0	0	0.03	0
jgi|Venin1|23149|atg8110.t1	-0.12279094	-1.344492	4.595508	.	.	.	.	.	0	.	0	.	0	PL4_4,PL4,PL4_3,PL4_1,PL4_5,PL4_2	0	0.01	1	1	0.83	0	0	63059.66	567	2	7.0507	2	190	320	153	81	310	103	54	49	1.206896552	0	0	0	1	0	1	1	1	1	0	0	0.05	0.1	0
jgi|Venin1|25575|atg12566.t1	-0.124323875	-2.1122595	2.2497405	.	.	.	.	.	0	.	0	.	0	.	0.001	0.272	1	1	0.38	1	0	31707.29	295	17	9.9905	9	119	174	80	24	154	57	39	18	0.765625	1	0	0	1	1	1	1	0	1	1	1	11.68	40.78	0
jgi|Venin1|17360|atg4269.t1	-0.124429315	-1.2922705	2.5117295	.	.	.	.	.	0	.	0	.	0	.	0.132	0.234	1	1	0.31	1	0	22735.62	206	12	10.5013	1	72	105	74	22	118	39	26	13	0.954545455	0	0	1	1	1	1	1	1	1	1	0	3.36	22.18	0
jgi|Venin1|26231|atg10831.t1	-0.12602231	-0.056219	5.889781	.	.	.	.	.	0	.	0	.	0	.	0	0.009	1	1	0.06	0	0	81083.73	730	45.5	10.2732	11	239	403	173	76	371	174	115	59	0.710982659	1	0	1	1	1	1	1	1	1	0	0	3.36	3.36	0
jgi|Venin1|14800|atg3211.t1	-0.12612265	0.6355395	5.7415395	.	.	.	.	.	0	.	0	.	0	.	0.006	0.143	1	1	0.37	0	0	28291.47	264	-3	5.229	4	94	158	91	27	165	39	19	20	0.61038961	0	0	0	1	1	1	1	1	1	0	0	0.01	9.5	0
jgi|Venin1|15772|atg3645.t1	-0.1263651	-1.1761025	4.7218975	.	.	.	.	.	0	.	0	.	0	.	0	0.017	1	1	0.23	0	0	58617.23	531	10.5	8.0826	12	175	291	142	70	294	117	67	50	0.950413223	1	0	0	1	0	0	1	0	1	0	0	0	0.01	0
jgi|Venin1|14093|atg616.t1	-0.12917109	0.8262975	5.6762975	.	.	.	reduced_virulence	PHI:6120	0	.	0	.	0	.	0	0.025	1	1	0.48	0	0	57634.08	522	4	7.2198	5	165	287	159	65	296	109	59	50	1.008196721	1	0	0	1	1	1	1	1	1	0	1	19.02	19.03	0.888888889
jgi|Venin1|25793|atg10291.t1	-0.1299203	6.410663	2.612663	.	.	.	.	.	0	.	0	.	0	.	0.946	0.687	1	1	0.27	0	0	11449.87	105	-2	5.8701	0	33	60	36	17	61	25	13	12	0.923076923	.	.	.	0	1	0	0	0	0	0	0	3.01	3.01	0
jgi|Venin1|24553|atg9267.t1	-0.13126323	-6.4217075	-0.5057075	.	.	.	.	.	0	.	0	.	0	.	0	0.014	0	0	0.38	0	0	60191.05	555	-5.5	5.8724	5	184	302	160	69	304	138	70	68	1.223140496	.	.	.	0	0	0	0	0	0	0	0	0.01	0.17	0
jgi|Venin1|18394|atg5900.t1	-0.13126323	-1.445116	-0.505116	.	.	.	reduced_virulence,unaffected_pathogenicity,loss_of_pathogenicity	PHI:501,PHI:8653,PHI:196,PHI:14	0	.	0	.	0	.	0	0.01	0	0	0.06	0	0	68803.47	639	0.5	6.5408	5	208	349	213	63	362	146	79	67	0.873417722	.	.	.	0	0	0	0	0	0	0	0	0.01	0.95	0
jgi|Venin1|14546|atg934.t1	-0.13185534	9.2835695	4.1415695	.	.	.	.	.	0	.	0	.	0	.	0.968	0.889	1	1	0.79	0	0	14065.18	126	6	8.6252	5	41	68	35	16	67	24	16	8	1.5	.	.	.	0	1	0	0	0	1	0	0	17.61	17.65	0
jgi|Venin1|17407|atg120.t1	-0.13356991	5.11453	-0.50147	.	.	.	.	.	0	.	0	.	0	.	0.999	0.937	0	0	0.49	0	0	18937.48	177	2	7.3224	2	57	106	49	16	96	46	25	21	1	.	.	.	0	0	0	0	0	0	0	0	0	0.02	0
jgi|Venin1|21529|atg6922.t1	-0.13681653	-5.4312115	-0.5172115	.	.	.	.	.	0	.	0	.	0	.	0	0.181	0	0	0.23	0	0	41350.12	388	-5.5	5.6062	2	131	217	145	32	219	98	49	49	0.968421053	.	.	.	0	0	0	0	0	0	0	0	0.7	0.97	0
jgi|Venin1|17869|atg5494.t1	-0.13778926	-3.022718	2.761282	.	.	.	.	.	0	.	0	.	0	.	0	0.036	1	1	0.79	1	0	47521.17	451	-4.5	5.2579	8	187	295	146	41	249	51	25	26	0.813084112	0	1	0	1	1	1	1	1	1	1	0	6.1	19.91	0
jgi|Venin1|26157|atg11842.t1	-0.14222637	-0.5515255	5.3944745	.	.	.	.	.	0	.	0	.	0	.	0	0.009	1	1	0.01	0	0	126182.77	1126	29.5	8.4073	20	317	552	339	127	598	297	173	124	1.103773585	1	1	0	1	0	1	1	1	1	0	0	1.77	2.08	0
jgi|Venin1|19187|atg5191.t1	-0.14309819	-6.3570535	-0.5010535	.	.	.	.	.	0	.	0	.	0	CE10	0	0.024	0	0	0.18	0	0	40396.85	365	-11.5	4.8385	4	106	192	112	48	215	88	41	47	0.869565217	.	.	.	0	0	0	0	0	0	0	0	0	0.08	0
jgi|Venin1|19420|atg4649.t1	-0.14698794	4.20889	5.06489	.	.	.	.	.	0	.	1	PF05730	0	.	0	0.024	1	1	0.06	0	0	107307.72	962	4.5	6.733	14	293	499	249	126	490	263	142	121	1.109452736	1	0	0	1	0	1	1	1	1	0	0	0.03	4.71	0
jgi|Venin1|22061|atg7933.t1	-0.14793089	0.44062	5.32062	.	.	.	reduced_virulence,unaffected_pathogenicity	PHI:3347,PHI:1046	0	.	0	.	0	AA7	0	0.02	1	1	0.69	0	0	54283.04	502	-9.5	4.79	4	173	297	157	58	280	95	44	51	1.194444444	0	0	0	1	1	1	1	1	1	0	0	7.22	7.24	0
jgi|Venin1|21837|atg7085.t1	-0.15016675	4.228592	-0.529408	.	.	.	.	.	0	.	0	.	0	.	0.976	0.817	0	0	0.35	0	0	17269.65	158	-3	5.2291	3	52	89	47	19	91	39	19	20	0.972972973	.	.	.	0	0	0	0	0	0	0	0	0	0.01	0
jgi|Venin1|22890|atg9739.t1	-0.1502624	-4.953607	-0.507607	.	.	.	.	.	0	.	0	.	0	.	0.002	0.257	0	0	0.1	0	0	40005.72	378	0	6.5059	2	137	214	106	22	199	93	49	44	0.613207547	.	.	.	0	0	0	0	0	0	0	0	0	0	0
jgi|Venin1|16632|atg3353.t1	-0.15073223	-6.320302	-0.506302	.	.	.	.	.	0	.	0	.	0	.	0	0.031	0	0	0.09	0	0	76685.79	698	4	6.8482	5	232	377	163	81	351	172	93	79	0.822222222	.	.	.	0	0	0	0	0	0	0	0	0	0.06	0
jgi|Venin1|19368|atg6051.t1	-0.15110055	-6.452055	-0.506055	.	.	.	.	.	0	.	0	.	0	.	0	0.009	0	0	0.13	0	0	89722.68	819	-12.5	5.7007	7	275	442	261	93	431	202	102	100	0.842696629	.	.	.	0	0	0	0	0	0	0	0	0	0.83	0
jgi|Venin1|21714|atg7549.t1	-0.15139769	-2.4605425	3.3474575	.	.	.	.	.	0	.	0	.	0	GH76	0	0.032	1	1	0.85	1	0	46526.79	435	-9.5	4.5954	7	179	275	124	51	241	69	31	38	0.822429907	0	0	0	1	1	1	1	1	1	1	1	0.02	22.92	0
jgi|Venin1|26436|atg12881.t1	-0.15351202	0.7957495	5.7357495	.	.	.	reduced_virulence,unaffected_pathogenicity	PHI:9074,PHI:9075,PHI:397,PHI:1011,PHI:2921,PHI:2700,PHI:552,PHI:48,PHI:9058,PHI:2920,PHI:3919	0	.	0	.	0	AA1,AA1_3,AA1_1,AA1_2	0	0.01	1	1	0.7	0	0	130916.13	1264	-21	4.9867	19	611	875	314	130	609	165	79	86	0.828358209	0	1	0	1	0	1	1	1	1	0	0	0.39	0.44	0
jgi|Venin1|14478|atg2821.t1	-0.15380044	-0.701326	5.028674	.	.	.	.	.	0	.	0	.	0	GH142,GH37,GH63	0	0.045	1	1	0.08	0	0	112073.88	1003	-17.5	5.2208	5	300	507	260	124	520	265	129	136	1.116504854	1	0	0	1	0	1	1	1	1	0	0	1.02	1.25	0
jgi|Venin1|15898|atg300.t1	-0.15436196	-0.5248415	5.1751585	.	.	.	.	.	0	.	0	.	0	.	0	0.05	1	1	0.08	0	0	51586.61	452	-16.5	4.8364	2	115	235	110	63	227	137	64	73	1.151162791	1	0	0	1	1	1	1	1	1	0	0	2.29	2.3	0
jgi|Venin1|15042|atg1413.t1	-0.15789422	3.6211525	-0.4528475	.	.	.	.	.	0	.	0	.	0	.	0.841	0.838	0	0	0.44	0	0	22001.91	199	-3	5.5631	4	65	109	61	27	111	50	25	25	1.113636364	.	.	.	0	0	0	0	0	0	0	0	0.31	0.33	0
jgi|Venin1|15731|atg3604.t1	-0.15936878	4.771981	2.377981	.	.	.	.	.	0	.	0	.	0	.	1	0.399	1	1	0.47	1	0	9482.44	88	4.5	8.3668	5	31	47	38	9	60	12	9	3	0.777777778	0	0	0	1	1	1	1	0	1	1	0	17.38	30.69	0
jgi|Venin1|17492|atg3524.t1	-0.15947163	2.2959815	-0.5000185	.	.	.	.	.	0	.	0	.	0	.	0.976	0.49	0	0	0.43	0	0	11622.97	106	-4	4.7968	0	32	60	36	12	56	30	14	16	1	.	.	.	0	0	0	0	0	0	0	0	0	0	0
jgi|Venin1|13667|atg12307.t1	-0.1599417	4.894554	-0.007446	.	.	.	.	.	0	.	0	.	0	.	1	0.817	0	0	0.55	0	0	7266.43	67	2	7.9238	6	25	41	16	2	40	16	9	7	0.315789474	.	.	.	0	0	0	0	0	0	0	0	0.02	0.02	0
jgi|Venin1|19994|atg7268.t1	-0.16030458	7.807023	4.189023	.	.	.	.	.	0	.	0	.	0	.	0.867	0.736	1	1	0.11	0	0	22912.59	206	-2.5	5.3875	2	60	115	55	21	108	59	29	30	0.934782609	.	.	.	0	1	1	0	0	1	0	0	0.63	0.64	0
jgi|Venin1|21316|atg8292.t1	-0.16619262	0.837386	5.573386	.	.	.	reduced_virulence,unaffected_pathogenicity	PHI:4509,PHI:4508	0	.	0	.	0	.	0	0.044	1	1	0.33	0	0	54014.15	497	-20	4.4704	3	152	293	128	61	277	105	45	60	0.879032258	0	0	0	1	1	1	1	0	1	0	1	20.2	20.2	1
jgi|Venin1|21004|atg1847.t1	-0.16795808	-0.9088	4.9712	.	.	.	.	.	0	.	0	.	0	.	0	0.02	1	1	0.79	0	0	22250.63	226	5	9.3807	1	126	176	76	21	132	19	12	7	0.455696203	0	0	0	1	1	1	1	1	1	0	0	0.53	5.76	0
jgi|Venin1|16119|atg2302.t1	-0.16795808	-0.726	4.932	.	.	.	.	.	0	.	0	.	0	.	0	0.057	1	1	0.79	0	0	26056.16	261	7	9.3709	3	139	201	83	26	154	23	15	8	0.556818182	0	0	0	1	1	1	1	1	1	0	0	0.26	1.5	0
jgi|Venin1|14622|atg1144.t1	-0.16845727	-0.163423	5.746577	.	.	.	.	.	0	.	0	.	0	GH16	0	0.015	1	1	0.57	0	0	52211.6	500	-2.5	5.9255	9	198	326	149	51	301	89	45	44	0.62195122	1	0	0	1	1	1	1	0	1	0	0	2.24	2.24	0
jgi|Venin1|16406|atg2446.t1	-0.16985878	0.696156	5.298156	.	.	.	.	.	0	.	0	.	0	.	0.049	0.184	1	1	0.18	0	0	22953.46	204	2.5	8.7999	1	59	106	65	25	119	35	19	16	0.863636364	0	0	0	1	1	1	1	1	1	0	0	0.18	0.18	0
jgi|Venin1|17033|atg3929.t1	-0.1709099	0.786946	-0.501054	.	.	.	reduced_virulence	PHI:7867,PHI:4992	0	.	0	.	0	.	0.713	0.335	0	0	0.08	0	0	26236.04	242	-6	5.1646	2	75	131	84	22	140	68	33	35	0.655737705	.	.	.	0	0	0	0	0	0	0	0	0	0.01	0
jgi|Venin1|18911|atg4964.t1	-0.17138737	-0.1132635	5.7487365	.	.	.	.	.	0	.	0	.	0	.	0	0.023	1	1	0.48	0	0	54715.47	498	5.5	8.0103	5	168	276	155	71	297	87	48	39	1.068376068	0	0	0	1	1	1	1	1	1	0	0	8.5	11.61	0
jgi|Venin1|24891|atg9982.t1	-0.17661597	0.8225375	5.6825375	.	.	.	.	.	0	.	0	.	0	GH5_46,GH5_1,GH5_8,GH5_51,GH5_16,GH5_11,GH5_26,GH5,GH5_24	0	0.19	1	1	0.48	0	0	46648.82	412	2	7.0042	7	121	210	109	60	225	93	49	44	1.532467532	0	0	0	1	1	1	1	1	1	0	0	13.89	13.91	0
jgi|Venin1|23544|atg11183.t1	-0.17726444	-2.911213	2.302787	.	.	.	.	.	0	.	0	.	0	GH76	0	0.131	1	1	0.8	1	0	49339.06	456	-6	4.8888	8	178	272	125	56	259	70	33	37	0.948275862	0	0	0	1	1	1	1	0	1	1	1	4.37	30.61	0
jgi|Venin1|25667|atg11588.t1	-0.17726444	1.9768055	2.6588055	.	.	.	loss_of_pathogenicity,reduced_virulence,unaffected_pathogenicity	PHI:6715,PHI:6530,PHI:6713,PHI:434,PHI:6711,PHI:33,PHI:6712,PHI:6714	0	.	0	.	0	GH158,GH5,GH72	0	0.053	1	1	0.85	1	0	51829.97	488	-3	5.1673	6	186	301	150	43	268	68	33	35	1.008849558	0	0	0	1	1	1	1	1	1	1	0	3.96	11.06	0
jgi|Venin1|13505|atg11732.t1	-0.17726444	-2.911656	2.596344	.	.	.	.	.	0	.	0	.	0	.	0	0.082	1	1	0.8	1	0	49160.21	481	-7	4.9958	32	241	335	132	34	275	65	31	34	0.496062992	0	0	0	1	1	1	1	1	1	1	0	1.56	21.59	0
jgi|Venin1|14175|atg1631.t1	-0.17908326	-0.303402	5.510598	.	.	.	.	.	0	.	0	.	0	.	0	0.031	1	1	0.29	0	0	93895.16	865	2	6.7008	1	305	501	245	59	406	209	110	99	0.808510638	1	0	0	1	1	1	1	1	1	0	1	13.27	13.44	0.833333333
jgi|Venin1|24604|atg9319.t1	-0.18134254	0.7078	5.9998	.	.	.	.	.	0	.	0	.	0	.	0	0.118	1	1	0.17	0	0	8360.25	74	-15.5	3.5183	3	20	35	22	8	41	23	4	19	0.933333333	0	0	0	1	1	1	1	1	1	0	0	3.99	3.99	0
jgi|Venin1|13801|atg11865.t1	-0.18177302	0.9863815	5.9143815	.	.	.	reduced_virulence,unaffected_pathogenicity	PHI:541,PHI:6121,PHI:2032,PHI:9144	0	.	0	.	0	CE10	0	0.012	1	1	0.64	0	0	57384.14	542	-2.5	5.3842	6	203	331	173	58	326	63	31	32	0.892857143	0	1	0	1	1	1	1	1	1	0	1	19.76	20.19	0.608695652
jgi|Venin1|21099|atg1942.t1	-0.18304053	0.2203245	5.9143245	.	.	.	.	.	0	.	0	.	0	.	0	0.051	1	1	0.56	0	0	56578.06	512	-2.5	5.9306	4	153	286	131	69	300	93	47	46	1.016260163	0	0	0	1	1	1	1	1	1	0	0	10.14	10.62	0
jgi|Venin1|20158|atg5694.t1	-0.18323483	-0.102524	5.669476	.	.	.	.	.	0	.	0	.	0	.	0	0.038	1	1	0.03	0	0	43666.72	385	7	7.6897	8	96	203	97	38	197	113	63	50	0.851851852	1	0	0	1	1	1	1	1	1	0	0	0.75	0.75	0
jgi|Venin1|14148|atg1604.t1	-0.18370852	6.400513	4.180513	.	.	.	.	.	0	.	0	.	0	.	0.969	0.401	1	1	0.38	0	0	11203.07	100	8.5	11.8402	0	32	51	34	11	58	19	14	5	1.142857143	.	.	.	1	1	1	0	0	1	0	0	4.48	11.07	0
jgi|Venin1|22411|atg9398.t1	-0.18786472	-3.36055	2.61545	.	.	.	.	.	0	.	0	.	0	.	0	0.004	1	1	0.71	1	0	25844.02	264	0.5	6.9362	2	136	195	94	19	165	13	7	6	0.484210526	0	1	0	1	1	1	1	1	1	0	1	2.24	17.32	0
jgi|Venin1|18813|atg4616.t1	-0.1899141	-0.60046	5.09354	.	.	.	.	.	0	.	0	.	0	.	0	0.051	1	1	0.68	0	0	18861.79	186	6.5	10.3303	4	101	132	72	7	98	17	12	5	0.707317073	0	1	0	1	1	1	1	0	1	0	0	1.11	2.29	0
jgi|Venin1|23344|atg10238.t1	-0.19016339	4.642216	-0.121784	.	.	.	.	.	0	.	0	.	0	.	0.973	0.821	0	0	0.6	0	0	10172.42	90	2	7.24	5	34	51	12	13	40	20	12	8	1.066666667	.	.	.	0	0	0	0	0	0	0	0	0	0	0
jgi|Venin1|14008|atg12729.t1	-0.19100608	5.669439	0.365439	.	.	.	.	.	0	.	0	.	0	.	0.999	0.885	0	0	0.4	0	0	11702.91	103	-2	6.0466	6	37	56	20	19	51	32	17	15	0.8	.	.	.	0	0	0	0	0	0	0	0	0	0	0
jgi|Venin1|18659|atg4764.t1	-0.19120122	-0.237747	5.654253	.	.	.	.	.	0	.	0	.	0	.	0	0.018	1	1	0.24	0	0	50604.93	450	-12	4.986	8	138	230	129	63	249	107	51	56	1.04040404	0	0	0	1	1	1	1	1	1	0	0	0.68	1.21	0
jgi|Venin1|13884|atg11535.t1	-0.19392504	0.5816705	5.4976705	.	.	.	reduced_virulence	PHI:3859,PHI:3813	0	.	0	.	0	GH5_37,GH5_25,GH5_23,GH5_33,GH5_54,GH5_9,GH5_14,GH5_44,GH5_50,GH5_1,GH5_22,GH5_38,GH5_15,GH5_36,GH5_46,GH5_4,GH5_39,GH5_45,GH5,GH5_47,GH5_49,GH5_8,GH5_26,GH5_52	0	0.014	1	1	0.48	0	0	47882.96	425	-11	5.0079	7	126	222	117	66	239	98	47	51	1.098901099	0	0	0	1	1	1	1	1	1	0	1	20.45	20.47	0.739130435
jgi|Venin1|18055|atg95.t1	-0.19911966	0.184799	5.848799	.	.	.	.	.	0	.	0	.	0	.	0	0.056	1	1	0.63	0	0	49603.27	466	10	9.7251	1	146	276	128	34	270	65	39	26	0.668874172	0	0	0	1	1	1	1	1	1	0	0	0.96	3.1	0
jgi|Venin1|22873|atg9722.t1	-0.19911966	0.2911755	5.6431755	.	.	.	.	.	0	.	0	.	0	.	0	0.108	1	1	0.72	0	0	44092.47	414	6.5	9.1655	0	163	257	141	51	241	66	38	28	0.777777778	0	0	0	1	1	1	1	0	1	0	0	0.2	0.55	0
jgi|Venin1|20283|atg6097.t1	-0.19940168	-1.041653	4.850347	.	.	.	.	.	0	.	0	.	0	.	0	0.018	1	1	0.71	0	0	16733.7	178	1	7.1986	0	111	137	73	10	110	10	6	4	0.3	0	1	0	1	1	1	1	0	1	0	0	29.33	59.68	0
jgi|Venin1|20828|atg6347.t1	-0.19987673	0.0854	5.9534	.	.	.	.	.	0	.	0	.	0	.	0	0.022	1	1	0.61	0	0	29532.14	285	-23	3.7614	3	138	208	65	17	118	45	12	33	0.854166667	0	0	0	1	1	1	1	1	1	0	0	0	0	0
jgi|Venin1|26204|atg10804.t1	-0.19990127	0.142154	4.962154	.	.	.	reduced_virulence,unaffected_pathogenicity	PHI:9074,PHI:9075,PHI:397,PHI:1011,PHI:2921,PHI:3991,PHI:2700,PHI:552,PHI:9058,PHI:712,PHI:2920,PHI:3919	0	.	0	.	0	AA1,AA1_3,AA1_1,AA1_2	0	0.03	1	1	0.47	0	0	68395.5	622	2	6.6538	5	211	359	154	78	319	129	71	58	1.053846154	0	1	0	1	0	1	1	0	1	0	0	0	0.02	0
jgi|Venin1|14844|atg3256.t1	-0.20188281	5.977659	5.485659	.	.	.	.	.	0	.	0	.	0	.	0.999	0.083	1	1	0.33	0	0	11723.18	102	11.5	11.6076	4	24	42	41	8	65	18	15	3	0.857142857	0	0	0	1	1	1	1	0	1	0	1	22.14	22.15	0.565217391
jgi|Venin1|22046|atg7918.t1	-0.20387495	-2.8059575	2.9240425	.	.	.	.	.	0	.	0	.	0	.	0	0.045	1	1	0.75	1	0	29332.08	280	-2	4.8285	3	146	192	65	32	145	30	14	16	0.68	0	0	0	1	1	1	1	0	1	1	0	0.07	18.85	0
jgi|Venin1|19485|atg5258.t1	-0.20387495	-0.731952	5.148048	.	.	.	.	.	0	.	0	.	0	.	0	0.02	1	1	0.76	0	0	15866.63	160	-1.5	5.4178	0	92	120	53	9	80	14	7	7	0.58974359	0	1	0	1	1	1	1	1	1	0	0	3.15	6.16	0
jgi|Venin1|22456|atg9443.t1	-0.20584807	8.003052	2.789052	.	.	.	.	.	0	.	0	.	0	.	1	0.869	1	1	0.68	0	0	15210.74	141	6.5	8.1775	10	57	81	43	16	84	27	18	9	1.1	.	.	.	0	1	0	0	0	1	0	0	0	5.62	0
jgi|Venin1|24040|atg10444.t1	-0.20807016	-0.7022535	4.9857465	.	.	.	.	.	0	.	0	.	0	.	0	0.052	1	1	0.77	0	0	19108.82	194	4	9.4056	2	98	147	66	7	116	19	12	7	0.260273973	0	0	0	1	1	1	1	1	1	0	0	3.46	3.61	0
jgi|Venin1|14809|atg3220.t1	-0.20902872	-0.05285	5.88715	.	.	.	.	.	0	.	0	.	0	.	0	0.01	1	1	0.67	0	0	66028.84	599	-2.5	6.1913	2	202	334	174	76	325	112	58	54	0.887323944	1	0	0	1	1	1	1	1	1	0	1	21.99	22	0.565217391
jgi|Venin1|15557|atg2546.t1	-0.21075049	-0.455841	5.034159	.	.	.	.	.	0	.	0	.	0	.	0	0.085	1	1	0.83	0	0	43294.73	408	-11.5	4.927	4	161	253	119	45	212	82	39	43	0.885416667	1	0	1	1	1	1	1	1	1	0	0	0.02	0.92	0
jgi|Venin1|23862|atg12122.t1	-0.21225715	-10.285829	-4.447829	.	.	.	.	.	0	.	0	.	0	GH79	0	0.027	0	1	0.8	0	1	65487.23	622	-1.5	6.0329	2	267	388	191	72	358	71	36	35	0.814371257	0	1	0	1	1	1	1	1	1	2	2	0.17	45.77	0
jgi|Venin1|24950|atg12999.t1	-0.21225715	1.640533	2.562533	.	.	.	loss_of_pathogenicity,reduced_virulence,unaffected_pathogenicity	PHI:6815,PHI:9402,PHI:7930,PHI:6786,PHI:6784,PHI:6794,PHI:9401,PHI:7925,PHI:480,PHI:72,PHI:125,PHI:7933,PHI:6808,PHI:7929,PHI:7932,PHI:7934,PHI:17,PHI:6787,PHI:6809,PHI:6792,PHI:6783,PHI:6814,PHI:6811,PHI:126,PHI:7928,PHI:6788,PHI:73,PHI:6793,PHI:6807,PHI:697,PHI:6790,PHI:6812,PHI:9400,PHI:6791,PHI:6816,PHI:68,PHI:6813,PHI:6789,PHI:7935,PHI:127,PHI:6785	0	.	0	.	0	.	0	0.013	1	1	0.8	1	0	55564.75	526	-4.5	5.2004	4	203	321	166	49	298	76	37	39	0.952380952	1	0	1	1	1	1	1	1	1	1	1	0.53	23.34	0
jgi|Venin1|20606|atg360.t1	-0.21747917	2.8944115	-0.4535885	.	.	.	.	.	0	.	0	.	0	.	0.795	0.763	0	0	0.62	0	0	7511.41	70	4.5	10.1029	1	28	41	19	6	38	13	9	4	0.65	.	.	.	0	0	0	0	0	0	0	0	0.01	0.01	0
jgi|Venin1|20858|atg6377.t1	-0.22067341	-0.354658	5.255342	.	.	.	.	.	0	.	0	.	0	.	0	0.065	1	1	0.03	0	0	68727.05	607	-11.5	5.2618	16	169	315	155	74	310	180	88	92	1.042016807	1	0	0	1	1	1	1	1	1	0	0	4.06	4.06	0
jgi|Venin1|20855|atg6374.t1	-0.2249226	-2.102028	3.843972	.	.	.	.	.	0	.	0	.	0	.	0	0.009	1	1	0.75	0	0	61936.67	567	-26.5	4.2496	7	194	328	158	89	334	95	37	58	1.055944056	.	.	.	0	0	0	0	0	0	0	0	0.28	0.36	0
jgi|Venin1|15813|atg1802.t1	-0.22513705	0.3352675	5.1492675	.	.	.	reduced_virulence	PHI:7257	0	.	0	.	0	.	0	0.031	1	1	0.59	0	0	54596.97	489	-17	4.6571	13	153	266	121	78	280	104	47	57	1.083333333	.	.	.	1	0	1	0	1	1	0	0	0.02	0.04	0
jgi|Venin1|26427|atg12872.t1	-0.22995616	1.7981055	-0.5058945	.	.	.	.	.	0	.	0	.	0	.	0.986	0.398	0	0	0.48	0	0	15758.01	149	12.5	10.7699	0	50	93	47	7	76	42	28	14	0.708333333	.	.	.	0	0	0	0	0	0	0	0	0.01	0.01	0
jgi|Venin1|13771|atg12411.t1	-0.2321094	-6.3074035	-0.5054035	.	.	.	.	.	0	.	0	.	0	.	0	0.033	0	0	0.38	0	0	36719.72	327	66.5	12.5807	0	125	181	45	23	134	110	89	21	0.554216867	.	.	.	0	0	0	0	0	0	0	0	0	0	0
jgi|Venin1|18936|atg4989.t1	-0.2328678	-1.1891345	-4.3391345	.	.	.	.	.	0	.	0	.	0	.	0.893	0.632	0	1	0.74	0	1	16735.89	158	-2	5.5038	6	53	98	40	17	98	26	13	13	0.62	.	.	.	1	1	1	0	0	0	2	2	39.63	39.63	0.941176471
jgi|Venin1|18543|atg4410.t1	-0.23360313	0.0189895	4.9589895	.	.	.	reduced_virulence	PHI:6227	0	.	0	.	0	GT8,GT24	0	0.01	1	1	0	0	0	169100.6	1505	-27.5	5.1334	8	403	723	459	164	797	412	199	213	1.206896552	1	0	0	1	0	1	1	1	1	0	0	15.49	15.5	0
jgi|Venin1|14308|atg755.t1	-0.2363703	-0.7484585	-0.5044585	.	.	.	reduced_virulence,unaffected_pathogenicity,loss_of_pathogenicity	PHI:9180,PHI:7520,PHI:7787,PHI:7788,PHI:2145,PHI:3914	0	.	0	.	0	.	0	0.126	0	0	0.37	0	0	53680.14	497	-1.5	6.1896	7	163	277	159	52	284	114	58	56	1.144067797	.	.	.	0	0	0	0	0	0	0	0	0	0.15	0
jgi|Venin1|14291|atg738.t1	-0.23967166	-1.060077	-0.488077	.	.	.	reduced_virulence,unaffected_pathogenicity	PHI:2959,PHI:4139	0	.	0	.	0	.	0.246	0.492	0	0	0.46	0	0	34402.83	329	0.5	6.7191	3	111	193	121	26	206	70	36	34	0.914893617	.	.	.	0	0	0	0	0	0	0	0	0.01	0.03	0
jgi|Venin1|16652|atg3373.t1	-0.24129415	4.4908395	0.7288395	.	.	.	.	.	0	.	0	.	0	.	0.962	0.665	1	1	0.45	1	0	10846.6	104	1	8.4812	0	36	57	33	3	61	23	12	11	0.774193548	.	.	.	1	1	0	0	0	0	1	1	22.73	22.73	0.956521739
jgi|Venin1|21848|atg7097.t1	-0.24204402	-1.383108	-0.465108	.	.	.	.	.	0	.	0	.	0	.	0.277	0.57	0	0	0.33	0	0	25631.24	229	-2	5.3414	2	58	122	71	25	132	51	25	26	0.981132075	.	.	.	0	0	0	0	0	0	0	0	0	0.76	0
jgi|Venin1|20101|atg5558.t1	-0.24224675	-2.293818	3.442182	.	.	.	.	.	0	.	0	.	0	.	0	0.044	1	1	0.06	1	0	85622.51	766	-3	6.2172	13	226	398	204	88	406	199	102	97	1.120481928	1	0	0	1	0	1	1	1	1	0	1	0.02	24.94	0
jgi|Venin1|21220|atg8196.t1	-0.24263707	3.8109005	-0.3050995	.	.	.	.	.	0	.	0	.	0	.	0.984	0.702	0	0	0.08	0	0	8476.47	80	0.5	6.7051	2	30	48	17	7	43	18	10	8	0.4	.	.	.	0	0	0	0	0	0	0	0	0	0	0
jgi|Venin1|22522|atg9511.t1	-0.24644724	1.9074075	2.5834075	.	.	.	loss_of_pathogenicity,reduced_virulence,unaffected_pathogenicity	PHI:434,PHI:33,PHI:6711,PHI:522,PHI:6713,PHI:2808,PHI:6530,PHI:6715,PHI:6712,PHI:6714	0	.	0	.	0	GH158,GH5,CBM43,GH72	0	0.054	1	1	0.8	1	0	56090.72	528	-1.5	5.4331	14	221	336	156	62	303	63	31	32	1.015625	0	0	0	1	1	1	1	1	1	1	1	0.56	26.61	0
jgi|Venin1|25109|atg13159.t1	-0.2469657	-0.3342395	-0.5022395	.	.	.	.	.	0	.	0	.	0	.	0.518	0.51	0	0	0.16	0	0	32612.35	305	1	6.6578	4	103	170	101	29	174	78	42	36	0.797297297	.	.	.	0	0	0	0	0	0	0	0	0	0	0
jgi|Venin1|24576|atg9290.t1	-0.24719554	-3.362558	2.535442	.	.	.	.	.	0	.	0	.	0	GH16	0	0.017	1	1	0.7	1	0	40960.84	391	-1.5	5.7958	4	164	253	108	34	217	64	32	32	0.684210526	0	0	0	1	1	1	1	1	1	1	1	0.09	15.16	0
jgi|Venin1|13577|atg10740.t1	-0.24826598	9.355138	4.417138	.	.	.	.	.	0	.	0	.	0	.	1	0.823	1	1	0.34	0	0	9765.32	86	5	9.3169	3	21	40	23	7	46	20	13	7	1	.	.	.	1	0	1	0	0	0	0	0	0.04	0.04	0
jgi|Venin1|24049|atg10453.t1	-0.24865401	-0.307269	5.626731	.	.	.	.	.	0	.	0	.	0	.	0	0.011	1	1	0.14	0	0	57254.58	542	-75.5	3.7628	4	192	310	179	18	271	154	40	114	0.524822695	1	0	0	1	1	1	1	1	1	0	1	19.73	19.73	0.652173913
jgi|Venin1|14611|atg1133.t1	-0.253116	3.527395	5.927395	.	.	.	.	.	0	.	0	.	0	.	0.513	0.087	1	1	0.1	0	0	11620.49	101	-1	5.711	2	29	42	34	12	54	28	14	14	1.538461538	1	0	0	1	1	1	1	1	1	0	0	9.4	9.4	0
jgi|Venin1|24649|atg9825.t1	-0.2540812	0.025365	5.971365	.	.	.	unaffected_pathogenicity	PHI:4076	0	.	0	.	0	GH35,GH5	0	0.009	1	1	0.72	0	0	112856.84	1029	14	8.8518	5	334	571	275	144	600	186	103	83	1.10212766	0	0	0	1	1	1	1	1	1	0	1	16.52	16.58	1
jgi|Venin1|20626|atg5679.t1	-0.25734174	1.3568215	5.9968215	.	.	.	reduced_virulence,unaffected_pathogenicity	PHI:7719,PHI:5751,PHI:5716,PHI:5715,PHI:6125,PHI:3236,PHI:6123,PHI:6126	0	.	0	.	0	.	0	0.06	1	1	0.26	0	0	49006.87	447	-9	4.8	8	165	245	115	56	238	80	37	43	1.063157895	0	0	0	1	1	1	1	1	1	0	0	0.02	0.21	0
jgi|Venin1|22719|atg7670.t1	-0.26171684	-0.1523245	5.0616755	.	.	.	.	.	0	.	0	.	0	.	0.001	0.13	1	1	0.02	0	0	40049.87	351	2	6.7748	4	83	174	109	45	190	94	51	43	1.31147541	1	0	0	1	1	1	1	1	1	0	0	0.01	2.52	0
jgi|Venin1|23531|atg11170.t1	-0.26896843	0.0198855	5.8458855	.	.	.	.	.	0	.	0	.	0	.	0	0.029	1	1	0.29	0	0	73814.47	660	7.5	7.898	8	210	350	166	87	365	149	81	68	0.95483871	0	0	0	1	1	1	1	1	1	0	1	22.33	24.24	0.739130435
jgi|Venin1|21999|atg428.t1	-0.27311093	4.928385	-0.495615	.	.	.	.	.	0	.	0	.	0	.	0.997	0.907	0	0	0.58	0	0	18412.66	167	0	6.4343	8	61	93	34	17	83	39	20	19	1.225806452	.	.	.	0	0	0	0	0	0	0	0	0	0.01	0
jgi|Venin1|21286|atg8262.t1	-0.2772529	-1.124975	4.809025	.	.	.	.	.	0	.	0	.	0	.	0	0.011	1	1	0.74	0	0	11205.65	114	1.5	8.6217	0	59	85	52	6	68	8	5	3	0.473684211	0	0	0	1	1	1	1	1	1	0	0	0.1	1.72	0
jgi|Venin1|19872|atg7145.t1	-0.2772529	-0.596897	4.671103	.	.	.	.	.	0	.	0	.	0	.	0.002	0.12	1	1	0.74	0	0	15306.76	149	1.5	8.0077	1	64	99	57	10	91	16	9	7	0.731707317	0	0	0	1	1	1	1	1	1	0	0	0.09	6.29	0
jgi|Venin1|25359|atg9920.t1	-0.27729887	0.930242	5.876242	.	.	.	reduced_virulence,unaffected_pathogenicity	PHI:9126,PHI:7705	0	.	0	.	0	AA3_2,AA3_3,AA3,AA3_1	0	0.009	1	1	0.68	0	0	66232.73	614	10.5	8.9945	3	220	336	187	72	357	113	64	49	1.039473684	0	0	0	1	1	1	1	1	1	0	0	0.07	1.22	0
jgi|Venin1|24226|atg8882.t1	-0.27787596	0.1164285	5.0664285	.	.	.	.	.	0	.	0	.	0	.	0	0.175	1	1	0.02	0	0	38364.27	341	18	10.0229	5	96	163	92	38	176	87	55	32	1.285714286	0	1	1	1	1	1	1	1	1	0	0	0.12	0.12	0
jgi|Venin1|18342|atg4364.t1	-0.27909124	-1.627466	2.946534	.	.	.	reduced_virulence	PHI:6124,PHI:5750	0	.	0	.	0	.	0	0.071	1	1	0.77	1	0	48450.19	452	-7.5	5.0257	0	162	282	138	54	252	77	37	40	1	0	0	0	1	1	1	1	1	1	1	0	6.55	15.25	0
jgi|Venin1|19967|atg7240.t1	-0.28076166	-0.4744985	2.6875015	.	.	.	.	.	0	.	0	.	0	.	0.218	0.255	1	1	0.31	1	0	25913.78	232	-0.5	6.2268	3	64	122	79	22	128	39	20	19	0.976190476	0	0	0	1	1	1	1	1	1	1	1	0	22	0
jgi|Venin1|23898|atg12158.t1	-0.2822114	0.741628	5.561628	.	.	.	reduced_virulence,unaffected_pathogenicity	PHI:3600,PHI:228,PHI:2843,PHI:105,PHI:7565,PHI:9057,PHI:7231,PHI:3601,PHI:7259	0	.	0	.	0	.	0	0.03	1	1	0.38	0	0	60518.61	554	5.5	7.9184	11	190	304	145	64	305	112	60	52	1.038461538	0	0	1	1	1	1	1	0	1	0	1	15.35	15.74	0.944444444
jgi|Venin1|18397|atg5903.t1	-0.28362787	-5.693909	-4.499909	.	.	.	.	.	0	.	0	.	0	.	0.556	0.245	0	1	0.74	0	1	21656.92	214	8	9.1964	8	96	142	73	6	126	34	21	13	0.584615385	0	0	0	1	1	1	1	1	1	1	2	16.64	39.66	0.608695652
jgi|Venin1|19783|atg5052.t1	-0.28377596	-6.440877	-0.506877	.	.	.	.	.	0	.	0	.	0	.	0	0.011	0	0	0.03	0	0	127165.41	1178	-29	4.9034	1	415	684	325	86	576	306	144	162	0.673835125	.	.	.	0	0	0	0	0	0	0	0	0	0.03	0
jgi|Venin1|22393|atg8818.t1	-0.28851503	10.186058	5.122058	.	.	.	.	.	0	.	0	.	0	.	0.988	0.856	1	1	0.42	0	0	9443.08	86	2	8.1003	4	26	45	31	9	56	16	9	7	1.3	0	0	0	1	1	0	1	0	1	0	0	0.01	0.01	0
jgi|Venin1|18233|atg8638.t1	-0.28879896	-2.4627035	2.5132965	.	.	.	reduced_virulence	PHI:350	0	.	0	.	0	.	0	0.004	1	1	0.73	1	0	22467.59	234	1	7.1951	0	150	184	77	15	120	12	7	5	0.46969697	0	0	0	1	1	1	1	1	1	1	1	18.57	29.39	0.565217391
jgi|Venin1|22139|atg8013.t1	-0.28879896	-1.228901	4.741099	.	.	.	.	.	0	.	0	.	0	.	0	0.005	1	1	0.7	0	0	24765.02	239	-3	4.6209	0	112	175	59	20	132	16	7	9	0.6	0	0	0	1	1	1	1	1	1	0	0	13.93	14.56	0
jgi|Venin1|16410|atg2333.t1	-0.28937632	5.487663	-0.116337	.	.	.	.	.	0	.	0	.	0	.	1	0.934	0	0	0.7	0	0	8850.5	82	8	9.6508	6	30	48	24	7	49	17	13	4	0.7	.	.	.	0	0	0	0	0	0	0	0	1.24	1.43	0
jgi|Venin1|19329|atg4548.t1	-0.28942212	-0.163102	5.782898	.	.	.	.	.	0	.	0	.	0	.	0	0.009	1	1	0.72	0	0	53819	516	-11	4.7097	9	240	347	140	50	269	66	30	36	0.711864407	0	0	0	1	1	1	1	1	1	0	0	0.55	0.64	0
jgi|Venin1|17170|atg3695.t1	-0.29033798	-5.8541505	-0.5021505	.	.	.	.	.	0	.	0	.	0	.	0.004	0.104	0	0	0.39	0	0	11110.3	110	-16	3.7297	0	45	66	46	4	66	32	8	24	0.575	.	.	.	0	0	0	0	0	0	0	0	0.04	0.39	0
jgi|Venin1|15022|atg1254.t1	-0.29211864	-6.4482655	-0.5022655	.	.	.	.	.	0	.	0	.	0	.	0	0.009	0	0	0.23	0	0	105921.29	994	-10.5	5.7052	11	346	570	338	80	558	229	115	114	0.852941176	.	.	.	0	0	0	0	0	0	0	0	0	0.1	0
jgi|Venin1|25822|atg10320.t1	-0.29211864	-6.387444	-0.501444	.	.	.	.	.	0	.	0	.	0	.	0	0.019	0	0	0.42	0	0	56664.28	538	-3	5.9143	9	189	310	203	33	321	117	59	58	0.788732394	.	.	.	0	0	0	0	0	0	0	0	0	0.34	0
jgi|Venin1|13773|atg12414.t1	-0.29334652	-0.3793625	5.5666375	.	.	.	.	.	0	.	0	.	0	.	0	0.009	1	1	0.37	0	0	55462.49	508	-17.5	4.3516	11	173	281	152	53	288	81	33	48	0.964285714	0	0	0	1	1	1	1	1	1	0	0	5.38	5.44	0
jgi|Venin1|19412|atg4641.t1	-0.29367763	-0.9093505	4.5686495	.	.	.	.	.	0	.	0	.	0	GH16	0	0.087	1	1	0.58	0	0	45802.96	417	6	8.3234	5	140	238	116	42	218	87	48	39	1.02173913	1	0	0	1	1	1	1	1	1	0	0	0.07	7.3	0
jgi|Venin1|13624|atg12263.t1	-0.2939868	-0.949603	2.500397	.	.	.	.	.	0	.	0	.	0	.	0.004	0.421	1	1	0.8	1	0	27880.18	262	2.5	7.3772	2	105	160	68	34	150	33	19	14	0.85915493	0	0	0	1	1	1	1	1	1	1	1	0.29	26.81	0
jgi|Venin1|15228|atg1180.t1	-0.29431337	-1.082503	4.863497	.	.	.	increased_virulence_(hypervirulence),effector_(plant_avirulence_determinant),loss_of_pathogenicity,reduced_virulence,unaffected_pathogenicity,lethal	PHI:2268,PHI:7663,PHI:4679,PHI:6717,PHI:8001,PHI:1230,PHI:1258,PHI:2272,PHI:8793,PHI:5045,PHI:4028,PHI:6622,PHI:7447,PHI:6315,PHI:3717,PHI:1192,PHI:7811,PHI:1231,PHI:736,PHI:2163,PHI:6317,PHI:153,PHI:2810,PHI:1032,PHI:7280,PHI:1200,PHI:107,PHI:3889,PHI:8735,PHI:7279,PHI:1213,PHI:142,PHI:6148,PHI:246,PHI:2303,PHI:3517,PHI:2827,PHI:161,PHI:7760,PHI:6730,PHI:1175,PHI:1492,PHI:9480,PHI:4245,PHI:1233,…	0	.	0	.	0	.	0	0.009	1	1	0.01	0	0	65423.26	575	23	9.761	5	145	267	153	63	294	152	92	60	1.064220183	1	1	0	1	1	1	1	0	1	0	1	20.86	20.94	0.75
jgi|Venin1|19504|atg5277.t1	-0.29729405	-3.167413	2.778587	.	.	.	.	.	0	.	0	.	0	.	0	0.009	1	1	0.34	1	0	99606.71	918	13	7.7847	3	307	509	309	99	514	208	117	91	0.873170732	0	0	0	1	1	1	1	1	1	1	1	0.05	20.72	0
jgi|Venin1|15980|atg2513.t1	-0.29903257	-4.6718055	-0.5078055	.	.	.	.	.	0	.	0	.	0	.	0.011	0.295	0	0	0.06	0	0	37648.93	349	-5.5	5.2885	2	113	184	115	30	197	88	43	45	0.864197531	.	.	.	0	0	0	0	0	0	0	0	0	0.01	0
jgi|Venin1|17553|atg3424.t1	-0.29974508	0.258386	5.204386	.	.	.	reduced_virulence	PHI:6739	0	.	0	.	0	GH31	0	0.009	1	1	0.76	0	0	110373.82	1016	-37	4.4431	7	354	606	295	142	581	169	72	97	0.962343096	0	0	0	1	0	1	1	0	1	0	0	0.05	0.36	0
jgi|Venin1|20698|atg6530.t1	-0.30103716	-3.2977	2.5103	.	.	.	.	.	0	.	0	.	0	.	0	0.032	1	1	0.85	1	0	42870.93	421	4.5	7.6063	8	193	289	125	33	240	38	23	15	0.548387097	1	1	0	1	1	1	1	1	1	1	1	14.43	55.87	0
jgi|Venin1|15928|atg330.t1	-0.30292985	3.992444	-0.717556	.	.	.	.	.	0	.	0	.	0	.	0.982	0.803	0	0	0.46	0	0	20013.14	188	8	9.8054	4	71	104	59	12	102	40	24	16	1.021276596	.	.	.	0	0	0	0	0	0	0	0	0	0	0
jgi|Venin1|24034|atg10438.t1	-0.3035106	4.389201	4.873201	.	.	.	.	.	0	.	1	PF03443	1	AA9,AA11	0	0.086	1	1	0.84	0	0	44089.79	446	7.5	7.9986	14	238	336	133	39	263	51	31	20	0.53125	1	0	0	1	0	0	1	0	1	0	0	0.95	1	0
jgi|Venin1|21324|atg8300.t1	-0.30609426	0.33825	2.50425	.	.	.	.	.	0	.	0	.	0	.	0.427	0.212	1	1	0.86	1	0	24119.92	235	-2.5	6.0935	9	111	151	76	19	123	47	25	22	0.596774194	0	0	0	1	1	1	1	1	1	1	0	0	3.75	0
jgi|Venin1|17592|atg3155.t1	-0.30840662	3.787044	4.673044	.	.	.	reduced_virulence,loss_of_pathogenicity	PHI:455	0	.	0	.	0	GT69	0	0.019	1	1	0.03	0	0	47101.8	412	11	8.3578	5	109	188	116	57	222	107	63	44	1.106666667	1	0	0	1	1	1	1	0	1	0	0	13.39	13.4	0
jgi|Venin1|19715|atg5862.t1	-0.31186932	-0.130812	5.689188	.	.	.	.	.	0	.	0	.	0	GH31	0	0.03	1	1	0.61	0	0	83923.87	752	-6.5	5.4848	4	243	412	187	111	417	123	61	62	1.092592593	0	0	0	1	0	1	1	1	1	0	1	14.71	14.72	0.913043478
jgi|Venin1|20865|atg6384.t1	-0.31430885	0.013826	5.341826	.	.	.	.	.	0	.	0	.	0	.	0	0.112	1	1	0.4	0	0	141381.44	1193	109.5	8.953	67	311	497	205	213	505	344	253	91	1.513812155	0	0	0	1	0	1	1	1	1	0	0	0.06	0.06	0
jgi|Venin1|26352|atg12796.t1	-0.3160919	4.403692	2.117692	.	.	.	.	.	0	.	0	.	0	.	0.719	0.662	1	1	0.46	1	0	29320.37	268	7	7.9961	10	97	145	71	33	142	61	36	25	1.551020408	.	.	.	1	1	0	0	0	0	1	1	22.11	22.18	1
jgi|Venin1|19612|atg6236.t1	-0.31736314	-9.0563875	-4.4063875	.	.	.	.	.	0	.	0	.	0	.	0.001	0.224	0	1	0.32	0	1	35429.27	324	16	10.2733	2	105	168	113	47	203	55	37	18	1.060240964	0	0	0	1	1	1	1	1	1	4	4	0.09	87.78	0
jgi|Venin1|17148|atg3672.t1	-0.31883985	1.409871	0.833871	.	.	.	.	.	0	.	0	.	0	.	0.576	0.52	1	1	0.45	1	0	21043.05	194	11.5	11.3688	0	67	107	56	12	100	39	26	13	0.653846154	.	.	.	1	1	0	0	0	0	1	1	20.91	20.91	1
jgi|Venin1|13788|atg12429.t1	-0.32496715	0.740168	-0.485832	.	.	.	loss_of_pathogenicity	PHI:3915	0	.	0	.	0	.	0.015	0.356	0	0	0.3	0	0	32543.07	298	-6.5	4.897	5	98	168	90	33	174	68	32	36	0.884057971	.	.	.	0	0	0	0	0	0	0	0	0	0.12	0
jgi|Venin1|24906|atg9997.t1	-0.32760388	5.3961385	0.2661385	.	.	.	.	.	0	.	0	.	0	.	0.997	0.858	0	0	0.48	0	0	9026.61	83	3.5	7.9565	6	29	48	28	9	54	15	10	5	0.761904762	.	.	.	0	0	0	0	0	0	0	0	1.6	1.82	0
jgi|Venin1|15385|atg2183.t1	-0.32787955	-0.0844885	5.8075115	.	.	.	.	.	0	.	0	.	0	.	0	0.018	1	1	0.61	0	0	55584.73	504	-0.5	6.4504	6	164	280	152	67	272	96	52	44	1.20212766	0	0	0	1	1	1	1	1	1	0	0	0.13	0.15	0
jgi|Venin1|26059|atg10967.t1	-0.32855898	-6.08615	-0.50615	.	.	.	.	.	0	.	0	.	0	.	0	0.07	0	0	0	0	0	170353.49	1558	44.5	9.8238	6	535	889	362	137	728	390	227	163	0.782369146	.	.	.	0	0	0	0	0	0	0	0	0	0	0
jgi|Venin1|18204|atg8609.t1	-0.32855898	-6.3363775	-0.5103775	.	.	.	.	.	0	.	0	.	0	.	0	0.029	0	0	0.15	0	0	63824.63	603	40.5	10.9832	1	205	363	171	24	312	156	100	56	0.544041451	.	.	.	0	0	0	0	0	0	0	0	0	0	0
jgi|Venin1|23857|atg12117.t1	-0.32867524	4.955489	-0.042511	.	.	.	.	.	0	.	0	.	0	.	1	0.833	0	0	0.57	0	0	16173.78	146	4.5	7.3569	10	45	78	37	19	87	29	19	10	0.710526316	.	.	.	0	0	0	0	0	0	0	0	0.01	2.27	0
jgi|Venin1|15837|atg1501.t1	-0.33053312	0.8565875	5.8025875	.	.	.	reduced_virulence	PHI:479	0	.	0	.	0	.	0	0.009	1	1	0.25	0	0	70449.37	642	15	8.3809	16	215	358	178	59	335	148	85	63	0.882352941	1	0	0	1	1	1	1	1	1	0	0	0.23	0.35	0
jgi|Venin1|18438|atg5944.t1	-0.33228865	7.212253	4.926253	.	.	.	.	.	0	.	0	.	0	.	0.923	0.458	1	1	0.1	0	0	19660.24	176	2.5	7.4678	0	50	80	50	11	71	51	28	23	1.419354839	0	0	0	1	1	1	1	1	1	0	0	0.15	0.15	0
jgi|Venin1|20818|atg6011.t1	-0.33323562	-3.8700635	-0.4980635	.	.	.	.	.	0	.	0	.	0	.	0.007	0.431	0	0	0.39	0	0	38088.62	354	-1.5	6.3069	8	117	194	112	44	216	81	43	38	0.853932584	.	.	.	0	0	0	0	0	0	0	0	0	0.16	0
jgi|Venin1|22993|atg9132.t1	-0.3351208	1.37359	-0.49841	.	.	.	loss_of_pathogenicity,increased_virulence_(hypervirulence),reduced_virulence,unaffected_pathogenicity,lethal	PHI:8929,PHI:784,PHI:3866,PHI:3301,PHI:685,PHI:7485,PHI:2269,PHI:2022,PHI:2837,PHI:5440,PHI:2844,PHI:7696,PHI:5272,PHI:6957,PHI:2802,PHI:6956,PHI:2312,PHI:9460,PHI:5271,PHI:4077,PHI:7511,PHI:59	0	.	0	.	0	.	0.695	0.617	0	0	0.35	0	0	28704.94	269	0.5	6.62	8	96	157	86	20	156	57	30	27	0.953846154	.	.	.	0	0	0	0	0	0	0	0	0.08	0.17	0
jgi|Venin1|16068|atg2383.t1	-0.33528852	8.241004	3.705004	.	.	.	.	.	0	.	0	.	0	.	0.972	0.784	1	1	0.13	0	0	23437.58	216	7	8.2522	6	78	117	58	26	115	59	35	24	0.890909091	.	.	.	1	1	0	0	0	1	0	1	20.39	20.4	0.95
jgi|Venin1|25358|atg9919.t1	-0.33551797	3.9216945	4.8496945	.	.	.	.	.	0	.	1	PF05730	0	.	0	0.012	1	1	0.83	0	0	73349.08	737	7.5	7.7527	24	379	556	203	45	405	67	39	28	0.539534884	0	0	0	1	0	1	1	1	1	0	0	0.39	11.43	0
jgi|Venin1|22084|atg7957.t1	-0.341286	4.7919665	5.4979665	.	.	.	unaffected_pathogenicity,effector_(plant_avirulence_determinant)	PHI:1575,PHI:1581,PHI:3378,PHI:3216	1	MoCDIP4	1	PF03443	1	AA9	0	0.049	1	1	0.5	0	0	80774.46	783	-11	4.969	36	345	527	218	48	453	158	75	83	0.49609375	0	0	0	1	0	1	1	0	1	0	0	0.21	0.23	0
jgi|Venin1|19064|atg5087.t1	-0.34173244	-4.235614	-0.527614	.	.	.	.	.	0	.	0	.	0	.	0.098	0.284	0	0	0.09	0	0	30501.97	287	-4.5	5.3629	2	107	162	68	31	158	65	32	33	0.691358025	.	.	.	0	0	0	0	0	0	0	0	0.02	0.03	0
jgi|Venin1|25236|atg13289.t1	-0.34205005	-6.196904	-0.508904	.	.	.	.	.	0	.	0	.	0	.	0	0.052	0	0	0.03	0	0	69315.09	636	5	7.1779	3	219	373	132	54	288	156	84	72	0.652439024	.	.	.	0	0	0	0	0	0	0	0	0	0.01	0
jgi|Venin1|14382|atg722.t1	-0.3439536	-0.300695	5.579305	.	.	.	.	.	0	.	0	.	0	.	0	0.02	1	1	0.42	0	0	54783.38	490	-5	6.0051	8	152	274	129	76	268	92	48	44	1.1875	0	0	0	1	0	1	1	1	1	0	0	7.46	7.5	0
jgi|Venin1|25766|atg11687.t1	-0.34657127	8.6119205	3.6019205	.	.	.	.	.	0	.	0	.	0	.	1	0.835	1	1	0.82	0	0	9597.14	95	5	8.503	6	43	62	26	9	67	14	10	4	0.611111111	.	.	.	0	0	0	0	0	0	0	0	0.17	0.17	0
jgi|Venin1|19544|atg5346.t1	-0.35016647	-0.164547	5.775453	.	.	.	.	.	0	.	0	.	0	.	0	0.01	1	1	0.22	0	0	73321.37	667	-7	5.6415	8	210	371	185	81	364	150	75	75	1	1	0	0	1	1	1	1	1	1	0	0	2.64	2.7	0
jgi|Venin1|24438|atg11478.t1	-0.35093728	-0.980833	4.815167	.	.	.	.	.	0	.	0	.	0	.	0	0.034	1	1	0.21	0	0	50310.75	438	11.5	8.6092	8	116	201	124	65	243	105	61	44	1.406976744	0	1	1	1	1	1	1	0	1	0	0	9.48	9.58	0
jgi|Venin1|18522|atg4389.t1	-0.35389453	1.592997	-2.583003	.	.	.	.	.	0	.	0	.	0	.	0.964	0.732	0	0	0.34	1	0	16866.51	158	4.5	8.1151	1	55	84	55	21	102	34	21	13	0.695652174	.	.	.	0	0	0	0	0	0	1	0	21.94	27.61	0
jgi|Venin1|18287|atg8692.t1	-0.35417473	0.2051335	-0.5028665	.	.	.	.	.	0	.	0	.	0	.	0.998	0.12	0	0	0.45	0	0	10228.98	91	15.5	12.1536	1	25	55	21	7	49	30	23	7	0.516129032	.	.	.	0	0	0	0	0	0	0	0	0	0	0
jgi|Venin1|15158|atg190.t1	-0.3557221	7.0222725	5.8102725	.	.	.	.	.	0	.	0	.	0	.	0.942	0.26	1	1	0.22	0	0	10491.33	93	2	9.1179	1	23	43	38	9	54	16	9	7	1.4	0	0	0	1	1	1	1	1	1	0	0	1.16	1.16	0
jgi|Venin1|14706|atg2253.t1	-0.35815123	-1.0287645	2.2592355	.	.	.	.	.	0	.	0	.	0	.	0.084	0.368	1	1	0.82	1	0	27939.22	270	-8	4.4917	8	111	185	81	22	161	48	21	27	0.679012346	.	.	.	1	1	0	0	0	0	1	1	21.13	22.18	0.869565217
jgi|Venin1|26560|atg10369.t1	-0.35889584	6.8750535	2.9690535	.	.	.	.	.	0	.	0	.	0	.	0.966	0.685	1	1	0.56	0	0	19100.81	177	0	6.4907	2	59	100	61	21	102	41	23	18	0.69047619	.	.	.	0	1	0	0	0	0	0	0	0	0.05	0
jgi|Venin1|17221|atg3746.t1	-0.3606851	-2.1561415	-0.5121415	.	.	.	.	.	0	.	0	.	0	.	0.163	0.563	0	0	0.16	0	0	32604.27	305	0	6.4919	6	105	171	93	23	170	77	40	37	0.906666667	.	.	.	0	0	0	0	0	0	0	0	0	0	0
jgi|Venin1|23811|atg12070.t1	-0.36123267	-3.912878	-0.502878	.	.	.	reduced_virulence	PHI:9307,PHI:3098	0	.	0	.	0	.	0.001	0.264	0	0	0.08	0	0	39321.27	361	-2.5	6.0566	4	109	194	116	38	205	94	48	46	1	.	.	.	0	0	0	0	0	0	0	0	0	0	0
jgi|Venin1|23322|atg10216.t1	-0.36151904	-0.628667	4.687333	.	.	.	.	.	0	.	0	.	0	.	0	0.114	1	1	0.18	0	0	63404.92	541	47	10.7011	0	71	224	169	55	276	257	152	105	1.434782609	1	0	0	1	0	1	1	1	1	0	0	3	3	0
jgi|Venin1|24407|atg11447.t1	-0.3623378	8.158493	3.052493	.	.	.	.	.	0	.	0	.	0	.	1	0.851	1	1	0.63	0	0	15896.6	143	15.5	9.6965	11	54	79	37	14	76	36	27	9	1	.	.	.	1	1	0	0	0	1	0	0	0.07	0.09	0
jgi|Venin1|21239|atg8215.t1	-0.36503774	-0.447962	5.114038	.	.	.	.	.	0	.	0	.	0	.	0	0.073	1	1	0.69	0	0	25323.69	247	3.5	9.1378	0	109	167	90	21	150	19	12	7	0.666666667	0	0	0	1	1	1	1	1	1	0	0	0.9	5.01	0
jgi|Venin1|14726|atg2273.t1	-0.3713458	-0.4277115	5.4762885	.	.	.	.	.	0	.	0	.	0	.	0	0.016	1	1	0.1	0	0	56925.84	502	12	8.1813	13	136	242	139	67	283	125	72	53	1.216494845	0	0	0	1	1	1	1	1	1	0	0	0.18	0.45	0
jgi|Venin1|26005|atg10913.t1	-0.37567064	-3.1029475	2.8190525	.	.	.	.	.	0	.	0	.	0	.	0	0.013	1	1	0.15	0	0	72258.51	686	4.5	6.9187	5	242	393	220	45	382	172	93	79	0.6875	.	.	.	1	0	0	0	0	0	0	0	0	0.47	0
jgi|Venin1|23901|atg12161.t1	-0.37593642	-1.2502335	-0.5082335	.	.	.	effector_(plant_avirulence_determinant),loss_of_pathogenicity,reduced_virulence,unaffected_pathogenicity	PHI:4174,PHI:332,PHI:2368,PHI:3069,PHI:204,PHI:2347,PHI:6681,PHI:240,PHI:81,PHI:241,PHI:7710,PHI:3068,PHI:3089,PHI:22,PHI:6817	0	.	0	.	0	.	0	0.043	0	0	0	0	0	230230.96	2090	15.5	7.0536	14	641	1110	561	184	1050	526	284	242	0.933179724	.	.	.	0	0	0	0	0	0	0	0	0	0.07	0
jgi|Venin1|22002|atg431.t1	-0.37804937	-3.7733285	-0.2873285	.	.	.	.	.	0	.	0	.	0	.	0.009	0.41	0	0	0.58	0	0	33941.82	310	-4	5.5771	7	101	173	83	39	183	68	34	34	0.917808219	.	.	.	0	0	0	0	0	0	0	0	0	0.02	0
jgi|Venin1|19401|atg6084.t1	-0.38029206	-0.868733	-0.502733	.	.	.	.	.	0	.	0	.	0	.	0.544	0.395	0	0	0.12	0	0	25106.67	230	-7.5	4.7389	4	69	131	75	21	127	61	28	33	0.921568627	.	.	.	0	0	0	0	0	0	0	0	0.05	0.09	0
jgi|Venin1|17147|atg3671.t1	-0.3841818	1.767959	-0.502041	.	.	.	reduced_virulence,unaffected_pathogenicity,increased_virulence_(hypervirulence)	PHI:9524,PHI:9519,PHI:5034,PHI:587,PHI:7708,PHI:2256,PHI:2255,PHI:6517,PHI:4616,PHI:881	0	.	0	.	0	.	0.025	0.52	0	0	0.34	0	0	38807.81	368	2.5	6.8571	10	119	213	129	25	218	84	46	38	0.8	.	.	.	0	0	0	0	0	0	0	0	0	0.08	0
jgi|Venin1|14456|atg895.t1	-0.3863868	-7.316764	-4.688764	.	.	.	.	.	0	.	0	.	0	.	0.351	0.211	0	1	0.35	0	1	20142.36	188	6	8.0744	5	61	107	55	19	119	28	19	9	0.542372881	0	1	1	1	1	1	1	0	1	1	2	30.86	39.92	0.695652174
jgi|Venin1|16152|atg2033.t1	-0.38765767	-0.339862	4.594138	.	.	.	reduced_virulence	PHI:2357	0	.	0	.	0	.	0	0.011	1	1	0.03	0	0	59943.65	530	5	7.2677	7	141	248	157	65	288	137	74	63	1.176470588	0	0	0	1	1	1	1	0	1	0	1	19.32	19.47	0.739130435
jgi|Venin1|14875|atg3287.t1	-0.3918465	0.0563225	5.7023225	.	.	.	.	.	0	.	0	.	0	.	0	0.059	1	1	0.4	0	0	51478	479	-4.5	5.3065	1	160	286	150	41	265	94	46	48	0.876106195	0	1	0	1	1	1	1	1	1	0	0	3.76	3.76	0
jgi|Venin1|18346|atg4368.t1	-0.39358363	4.5819995	-0.6980005	.	.	.	.	.	0	.	0	.	0	.	1	0.88	0	0	0.47	0	0	19871.86	178	0	6.4411	14	62	95	46	19	103	40	21	19	1.026315789	.	.	.	0	0	0	0	0	0	0	0	5.31	23.68	0
jgi|Venin1|17630|atg4086.t1	-0.394384	-3.2515635	-0.5015635	.	.	.	reduced_virulence,unaffected_pathogenicity	PHI:587,PHI:2256,PHI:2255,PHI:9519,PHI:668,PHI:6517	0	.	0	.	0	.	0.006	0.369	0	0	0.29	0	0	39563.83	371	0	6.4893	13	122	209	129	31	225	90	48	42	0.821052632	.	.	.	0	0	0	0	0	0	0	0	0	0.3	0
jgi|Venin1|24158|atg10562.t1	-0.394384	-3.5407235	-0.5087235	.	.	.	reduced_virulence,unaffected_pathogenicity	PHI:9519,PHI:587,PHI:3277,PHI:2256,PHI:2255,PHI:668,PHI:6517,PHI:4616,PHI:881	0	.	0	.	0	.	0.003	0.325	0	0	0.36	0	0	41229.47	385	6	7.7364	12	130	222	134	29	230	84	47	37	0.680851064	.	.	.	0	0	0	0	0	0	0	0	0	16.5	0
jgi|Venin1|24240|atg8896.t1	-0.394384	0.4002935	-0.5017065	.	.	.	reduced_virulence,unaffected_pathogenicity,increased_virulence_(hypervirulence)	PHI:4903,PHI:9524,PHI:9519,PHI:587,PHI:3277,PHI:7708,PHI:2256,PHI:2255,PHI:6517,PHI:4616	0	.	0	.	0	.	0.001	0.316	0	0	0.17	0	0	41473.49	387	-4	5.4897	14	130	220	125	34	232	93	46	47	0.768421053	.	.	.	0	0	0	0	0	0	0	0	0	2.1	0
jgi|Venin1|17916|atg5541.t1	-0.3985115	-0.371057	4.574943	.	.	.	reduced_virulence	PHI:9266	0	.	0	.	0	.	0	0.009	1	1	0	0	0	72493.02	647	4.5	7.025	8	182	314	192	71	356	170	91	79	1.044444444	1	0	0	1	1	1	1	0	1	0	0	9.58	9.75	0
jgi|Venin1|22659|atg7823.t1	-0.4012791	1.7344235	2.5424235	.	.	.	loss_of_pathogenicity	PHI:6827	0	.	0	.	0	.	0	0.032	1	1	0.06	1	0	44980.61	390	-11.5	4.8571	5	96	187	107	55	201	109	51	58	1.616666667	0	0	0	1	1	1	1	1	1	1	1	6.24	22.86	0
jgi|Venin1|14812|atg3223.t1	-0.4020089	0.8085375	5.0945375	.	.	.	reduced_virulence	PHI:7258,PHI:2644	0	.	0	.	0	.	0	0.119	1	1	0.03	0	0	52942.49	486	-2	6.0683	6	132	264	155	31	255	151	76	75	0.95	1	0	0	1	1	1	1	1	1	0	0	3.53	3.56	0
jgi|Venin1|23620|atg11259.t1	-0.40429312	0.918791	5.858791	.	.	.	reduced_virulence,unaffected_pathogenicity	PHI:541,PHI:6121,PHI:2032,PHI:9144	0	.	0	.	0	CE10,CE1	0	0.01	1	1	0.28	0	0	63349.9	579	0.5	6.55	6	173	324	171	76	343	121	65	56	0.834437086	0	0	0	1	1	1	1	1	1	0	0	14.33	14.35	0
jgi|Venin1|22318|atg8743.t1	-0.40637687	-1.888254	-6.934254	.	.	.	.	.	0	.	0	.	0	.	0.977	0.864	0	0	0.63	0	1	12223.09	111	5.5	8.8463	4	37	65	31	15	68	21	14	7	1.038461538	.	.	.	0	0	0	0	0	0	2	2	12.21	39.53	0
jgi|Venin1|20120|atg5577.t1	-0.40726396	-6.426693	-0.498693	.	.	.	.	.	0	.	0	.	0	.	0	0.012	0	0	0.02	0	0	64836.48	596	3	6.8621	6	191	314	197	59	325	150	80	70	0.956834532	.	.	.	0	0	0	0	0	0	0	0	0.02	0.02	0
jgi|Venin1|22813|atg9662.t1	-0.40865934	4.749843	-0.110157	.	.	.	.	.	0	.	0	.	0	.	0.999	0.811	0	0	0.72	0	0	11196.68	106	1	6.8029	9	49	71	22	9	56	21	12	9	0.444444444	.	.	.	0	0	0	0	0	0	0	0	0.01	0.01	0
jgi|Venin1|15765|atg3638.t1	-0.40959477	-4.5252625	-0.4992625	.	.	.	.	.	0	.	0	.	0	CE10	0.023	0.306	0	0	0.26	0	0	33085.37	302	-4	5.7767	5	99	169	88	35	164	75	38	37	0.818181818	.	.	.	0	0	0	0	0	0	0	0	0	0.56	0
jgi|Venin1|16087|atg2402.t1	-0.41034093	-0.445553	5.440447	.	.	.	unaffected_pathogenicity	PHI:2488,PHI:2510	0	.	0	.	0	GH47	0	0.019	1	1	0.71	0	0	60998.56	548	-0.5	6.4154	5	183	297	149	89	315	110	57	53	1.18699187	0	0	0	1	1	1	1	1	1	0	0	0.52	0.84	0
jgi|Venin1|19627|atg6251.t1	-0.41109198	-1.12725	4.84875	.	.	.	.	.	0	.	0	.	0	.	0	0.004	1	1	0.71	0	0	19381.4	201	-7.5	3.5532	0	115	150	82	9	114	11	2	9	0.380952381	0	0	0	1	1	1	1	1	1	0	0	1.7	15.55	0
jgi|Venin1|15644|atg2633.t1	-0.4111951	-1.2075895	4.7384105	.	.	.	.	.	0	.	0	.	0	.	0	0.009	1	1	0.79	0	0	35509.64	352	-6	4.8638	0	175	254	124	14	173	47	22	25	0.426829268	0	0	0	1	1	1	1	1	1	0	0	0.05	0.64	0
jgi|Venin1|16293|atg3137.t1	-0.4144282	-6.0447555	-0.5067555	.	.	.	.	.	0	.	0	.	0	.	0	0.077	0	0	0.05	0	0	105430.79	971	13.5	8.7169	8	324	546	265	73	503	234	127	107	0.777777778	.	.	.	0	0	0	0	0	0	0	0	0	0.16	0
jgi|Venin1|23384|atg10278.t1	-0.41468906	4.5393905	-0.2366095	.	.	.	.	.	0	.	0	.	0	.	0.983	0.813	0	0	0.31	0	0	15721.51	145	-2.5	5.538	2	49	79	42	16	80	36	18	18	0.771428571	.	.	.	0	0	0	0	0	0	0	0	0	0	0
jgi|Venin1|19202|atg5206.t1	-0.41645086	-6.4237505	-0.5077505	.	.	.	.	.	0	.	0	.	0	.	0	0.014	0	0	0.22	0	0	57574.29	531	-5.5	5.6528	10	174	298	158	53	298	126	63	63	0.88	.	.	.	0	0	0	0	0	0	0	0	0	0.01	0
jgi|Venin1|23550|atg11189.t1	-0.41655385	3.7128185	-0.5231815	.	.	.	.	.	0	.	0	.	0	.	0.917	0.789	0	0	0.58	0	0	21858.16	209	8.5	10.0065	2	75	125	65	14	123	45	27	18	0.779661017	.	.	.	0	0	0	0	0	0	0	0	0	0.05	0
jgi|Venin1|18713|atg371.t1	-0.4189371	-6.3976525	-0.4936525	.	.	.	.	.	0	.	0	.	0	.	0	0.016	0	0	0.21	0	0	60023.92	558	-5	5.6953	9	186	313	171	55	315	136	68	68	0.948148148	.	.	.	0	0	0	0	0	0	0	0	0	0	0
jgi|Venin1|19158|atg5162.t1	-0.41994599	5.06392	-0.44408	.	.	.	.	.	0	.	0	.	0	.	0.999	0.919	0	0	0.56	0	0	13302.9	126	0	6.4267	7	54	81	30	12	67	29	15	14	0.833333333	.	.	.	0	0	0	0	0	0	0	0	0	0	0
jgi|Venin1|18271|atg8676.t1	-0.42050034	-2.5100865	3.1059135	.	.	.	.	.	0	.	0	.	0	.	0	0.064	1	1	0.2	0	0	59593.11	560	-13.5	4.8894	3	186	338	161	45	306	135	63	72	0.558659218	.	.	.	1	0	0	0	0	1	0	0	0.01	0.02	0
jgi|Venin1|24288|atg11328.t1	-0.42081353	1.0441565	5.8921565	.	.	.	.	.	0	.	0	.	0	.	0	0.192	1	1	0.25	0	0	36957.02	341	-2	5.9468	0	107	180	82	25	171	59	30	29	0.559139785	0	0	0	1	1	1	1	1	1	0	0	0.54	0.54	0
jgi|Venin1|24586|atg9300.t1	-0.42108005	-5.9305315	-0.4345315	.	.	.	.	.	0	.	0	.	0	.	0	0.084	0	0	0.82	0	0	79243.85	756	3.5	7.0253	9	294	592	85	36	223	71	40	31	1.971014493	.	.	.	0	0	0	0	0	0	0	0	0.01	0.01	0
jgi|Venin1|14653|atg2200.t1	-0.42132288	1.46139	-0.39261	.	.	.	.	.	0	.	0	.	0	.	0.992	0.317	0	0	0.35	0	0	21453.6	210	2	8.0257	1	78	133	44	10	128	47	25	22	0.364705882	.	.	.	0	0	0	0	0	0	0	0	0	0.01	0
jgi|Venin1|15274|atg1574.t1	-0.42190626	5.3116175	0.3256175	.	.	.	.	.	0	.	0	.	0	.	0.998	0.833	0	0	0.79	0	0	14368.43	137	1.5	7.1061	8	56	83	43	11	79	21	12	9	0.935483871	.	.	.	0	0	0	0	0	0	0	0	0.34	0.84	0
jgi|Venin1|16661|atg3382.t1	-0.42373115	-7.8952365	-4.4992365	.	.	.	.	.	0	.	0	.	0	.	0.003	0.431	0	1	0.13	0	1	37605.73	342	7	8.2783	8	106	185	96	32	178	88	49	39	1.171428571	0	0	0	1	1	1	1	1	1	2	2	0.26	43.52	0
jgi|Venin1|19438|atg5355.t1	-0.4239778	0.3123135	-0.4636865	.	.	.	reduced_virulence,loss_of_pathogenicity	PHI:2310,PHI:4677,PHI:4182,PHI:2826,PHI:65,PHI:6111,PHI:311,PHI:300,PHI:1015,PHI:334	0	.	0	.	0	.	0.002	0.294	0	0	0.4	0	0	34331.51	326	1.5	6.7602	5	137	192	97	36	185	68	37	31	0.674418605	.	.	.	0	0	0	0	0	0	0	0	0.01	0.05	0
jgi|Venin1|15229|atg1181.t1	-0.4239778	1.769783	-0.350217	.	.	.	reduced_virulence,unaffected_pathogenicity,increased_virulence_(hypervirulence)	PHI:2208,PHI:4246,PHI:7912,PHI:7911,PHI:568,PHI:2204,PHI:569,PHI:6978,PHI:2206,PHI:2364,PHI:2043,PHI:2209,PHI:2207	1	CfTom1	1	PF00331	1	GH10	0.161	0.359	0	0	0.6	0	0	28277.13	262	1	6.848	4	97	153	93	27	152	55	29	26	0.742857143	.	.	.	0	0	0	0	0	0	0	0	0	0.06	0
jgi|Venin1|21394|atg8370.t1	-0.42668542	4.261625	-0.544375	.	.	.	.	.	0	.	0	.	0	.	0.893	0.908	0	0	0.62	0	0	17847.45	163	8	9.5471	4	62	90	42	23	95	31	20	11	1.023809524	.	.	.	0	0	0	0	0	0	0	0	0	0.53	0
jgi|Venin1|24978|atg13027.t1	-0.42711437	-1.5914625	2.5005375	.	.	.	.	.	0	.	0	.	0	GH16	0	0.318	1	1	0.39	1	0	41806.58	378	2.5	7.0723	6	117	214	98	52	218	70	38	32	1.093023256	0	0	0	1	1	1	1	1	1	1	1	8.28	30.35	0
jgi|Venin1|13811|atg11875.t1	-0.4273841	-10.224131	-4.482131	.	.	.	.	.	0	.	0	.	0	.	0	0.043	0	1	0.44	0	1	49842.24	454	20	10.1047	0	143	246	130	71	282	80	53	27	1	0	0	0	1	1	1	1	1	1	5	5	0.78	109.93	0
jgi|Venin1|24651|atg9827.t1	-0.42863283	1.5684985	-0.5075015	.	.	.	.	.	0	.	0	.	0	.	0.983	0.363	0	0	0.26	0	0	16005.24	151	9.5	10.0435	2	61	96	24	10	57	51	32	19	0.675	.	.	.	0	0	0	0	0	0	0	0	0	0	0
jgi|Venin1|21241|atg8217.t1	-0.43032172	4.468307	-0.775693	.	.	.	.	.	0	.	0	.	0	.	0.999	0.875	0	0	0.85	0	0	11498.68	108	5	9.402	2	42	67	23	12	58	22	14	8	0.78125	.	.	.	0	0	0	0	0	0	0	0	8.73	12.13	0
jgi|Venin1|17057|atg3953.t1	-0.4330173	0.5193455	5.7333455	.	.	.	.	.	0	.	0	.	0	.	0	0.131	1	1	0.64	0	0	44808.3	409	18.5	9.8382	5	134	225	118	52	238	83	52	31	1.113402062	1	0	0	1	1	1	1	1	1	0	1	19.78	19.81	0.782608696
jgi|Venin1|26518|atg12964.t1	-0.4330173	0.2673715	5.4213715	.	.	.	.	.	0	.	0	.	0	.	0	0.141	1	1	0.55	0	0	87498.73	815	9.5	7.1709	10	294	457	228	95	447	183	103	80	0.905472637	0	0	0	1	1	1	1	0	1	0	1	22.55	22.58	0.739130435
jgi|Venin1|24176|atg10580.t1	-0.433637	5.359421	-0.500579	.	.	.	reduced_virulence	PHI:3724	0	.	0	.	0	.	1	0.81	0	0	0.44	0	0	15785.94	149	-2.5	4.8605	1	45	87	59	9	90	30	14	16	0.974358974	.	.	.	0	0	0	0	0	0	0	0	0	0.17	0
jgi|Venin1|22021|atg7893.t1	-0.4352698	-0.604997	5.005003	.	.	.	.	.	0	.	0	.	0	.	0	0.065	1	1	0.88	0	0	71036.91	722	0	6.4858	9	346	539	219	37	432	85	44	41	0.44486692	0	0	0	1	0	1	1	1	1	0	0	0.02	0.67	0
jgi|Venin1|18424|atg5930.t1	-0.43610606	-0.9385535	4.8814465	.	.	.	.	.	0	.	0	.	0	.	0	0.03	1	1	0.03	0	0	67289.72	592	-8	5.4553	7	165	270	150	71	318	162	80	82	1.032520325	1	0	0	1	1	1	1	1	1	0	1	20.8	23.66	0.565217391
jgi|Venin1|22029|atg7901.t1	-0.4384157	-1.3487	4.6273	.	.	.	.	.	0	.	0	.	0	.	0	0.004	1	1	0.67	0	0	21775.32	225	0.5	6.7008	2	133	169	74	15	136	12	7	5	0.258823529	0	0	0	1	1	1	1	1	1	0	0	0.18	2.69	0
jgi|Venin1|21989|atg10676.t1	-0.4384157	-3.42571	2.52029	.	.	.	.	.	0	.	0	.	0	.	0	0.009	1	1	0.66	1	0	37798.36	355	-1.5	5.3092	7	156	239	94	28	181	43	21	22	0.8	0	1	0	1	1	1	1	1	1	1	0	0.64	4.59	0
jgi|Venin1|20063|atg7338.t1	-0.4384157	-1.02757	4.94843	.	.	.	.	.	0	.	0	.	0	.	0	0.004	1	1	0.64	0	0	12568.84	134	3	11.3581	0	88	105	49	2	68	7	5	2	0.289473684	0	1	0	1	1	1	1	1	1	0	0	0.24	0.85	0
jgi|Venin1|21159|atg6470.t1	-0.4384157	-1.322415	4.653585	.	.	.	.	.	0	.	0	.	0	.	0	0.004	1	1	0.6	0	0	20435.28	209	1.5	8.5418	0	113	147	82	6	124	18	10	8	0.323076923	0	0	0	1	1	1	1	0	1	0	0	5.2	27.43	0
jgi|Venin1|17205|atg3730.t1	-0.4384157	-2.8667185	2.8272815	.	.	.	.	.	0	.	0	.	0	.	0	0.051	1	1	0.72	1	0	30032.61	306	-0.5	5.8281	6	146	216	115	11	197	28	14	14	0.528301887	0	0	0	1	1	1	1	1	1	1	1	1.78	27.29	0
jgi|Venin1|25949|atg11120.t1	-0.4400255	2.5614605	-0.4985395	.	.	.	.	.	0	.	0	.	0	.	0.911	0.599	0	0	0.2	0	0	25961.7	243	-5	4.8662	5	83	136	80	12	132	60	28	32	0.849056604	.	.	.	0	0	0	0	0	0	0	0	0	0	0
jgi|Venin1|14410|atg945.t1	-0.4401378	2.247865	3.537865	.	.	.	.	.	0	.	0	.	0	.	0.143	0.642	1	1	0.43	0	0	31598.44	288	0.5	6.7035	4	96	168	77	30	146	56	29	27	1.344827586	.	.	.	0	0	0	0	0	0	0	0	0.09	0.14	0
jgi|Venin1|23392|atg1342.t1	-0.44312438	0.0943785	4.9203785	.	.	.	reduced_virulence	PHI:2058	0	.	0	.	0	.	0	0.029	1	1	0.03	0	0	107070.42	987	5.5	7.78	4	330	529	304	70	481	292	151	141	1.066037736	1	0	0	1	1	1	1	1	1	0	1	22.65	23.29	0.782608696
jgi|Venin1|15054|atg1080.t1	-0.44388756	8.045588	3.617588	.	.	.	.	.	0	.	0	.	0	.	0.983	0.755	1	1	0.63	0	0	11752.58	109	5.5	8.5158	6	39	65	33	11	65	17	12	5	0.791666667	.	.	.	0	1	0	0	0	0	0	0	5.73	5.73	0
jgi|Venin1|23444|atg7822.t1	-0.44663757	5.0772885	0.3192885	.	.	.	.	.	0	.	0	.	0	.	1	0.793	0	0	0.98	0	0	14340.23	135	3	7.7704	9	54	88	34	13	77	18	11	7	1.03125	.	.	.	0	0	0	0	0	0	0	0	5.29	5.31	0
jgi|Venin1|15724|atg3597.t1	-0.4466753	0.861503	5.783503	.	.	.	reduced_virulence	PHI:785,PHI:7968	0	.	0	.	0	GH125	0	0.013	1	1	0.15	0	0	61829.26	549	-0.5	6.436	5	153	269	146	69	301	123	64	59	1.145454545	0	0	0	1	1	1	1	1	1	0	0	0.03	0.08	0
jgi|Venin1|19828|atg5111.t1	-0.45125094	-9.691287	-4.453287	.	.	.	.	.	0	.	0	.	0	.	0	0.127	0	1	0.09	0	1	38375.75	344	15.5	10.2639	0	112	185	73	38	156	90	56	34	0.835616438	1	0	0	1	1	1	1	1	1	1	2	16.85	39.79	1
jgi|Venin1|13629|atg12268.t1	-0.45146108	-0.406625	5.311375	.	.	.	.	.	0	.	0	.	0	.	0	0.047	1	1	0.78	0	0	55364.15	537	5	9.1245	1	253	357	139	47	276	49	28	21	0.757352941	0	0	0	1	1	1	1	1	1	0	0	0.16	0.3	0
jgi|Venin1|20472|atg6741.t1	-0.4516367	-10.3277915	-4.4837915	.	.	.	.	.	0	.	0	.	0	.	0	0.026	0	1	0.13	0	1	52066.86	476	13.5	9.1908	5	158	247	157	62	278	88	54	34	1.057692308	1	0	0	1	1	1	1	1	1	5	5	5.62	113.8	0
jgi|Venin1|23627|atg11266.t1	-0.45957723	-0.266824	4.637176	.	.	.	reduced_virulence,unaffected_pathogenicity	PHI:3600,PHI:228,PHI:2843,PHI:105,PHI:7565,PHI:9057,PHI:7231,PHI:3601,PHI:7259	0	.	0	.	0	.	0	0.016	1	1	0.67	0	0	59610.15	555	0.5	6.6157	12	207	325	156	59	318	91	47	44	0.869565217	0	1	1	1	0	0	1	0	0	0	0	0.51	7.08	0
jgi|Venin1|22631|atg7767.t1	-0.46113655	-3.308203	2.271797	.	.	.	.	.	0	.	0	.	0	.	0	0.07	1	1	0.8	1	0	51876.19	488	3	7.3608	4	192	293	146	57	275	62	34	28	1.043103448	0	0	0	1	0	1	1	1	1	1	1	2.41	29.35	0
jgi|Venin1|13564|atg11791.t1	-0.46113655	-0.648485	4.829515	.	.	.	.	.	0	.	0	.	0	GH76	0	0.087	1	1	0.81	0	0	47725.17	442	-4	5.122	7	177	261	129	53	243	64	31	33	0.95	0	0	0	1	1	1	1	1	1	0	0	1.98	5.43	0
jgi|Venin1|17902|atg5527.t1	-0.46198824	0.649625	4.393625	.	.	.	.	.	0	.	0	.	0	.	0	0.376	1	1	0.38	0	0	43678.22	405	1	6.6955	4	143	221	117	36	227	91	48	43	0.914893617	0	0	0	1	1	0	1	0	1	0	0	15.91	15.92	0
jgi|Venin1|17462|atg3494.t1	-0.46912453	-6.1154345	-0.4994345	.	.	.	.	.	0	.	0	.	0	.	0	0.064	0	0	0.19	0	0	37473.79	337	-13.5	4.6204	3	105	178	89	40	173	90	40	50	1.014084507	.	.	.	0	0	0	0	0	0	0	0	0.01	0.02	0
jgi|Venin1|21576|atg6987.t1	-0.4704228	-3.404234	2.535766	.	.	.	.	.	0	.	0	.	0	.	0	0.01	1	1	0.64	1	0	21821.84	211	4	7.5573	1	91	132	66	19	116	26	17	9	0.574074074	0	1	0	1	1	1	1	1	1	1	1	2.66	23.57	0
jgi|Venin1|19689|atg5836.t1	-0.47183573	1.3869675	-0.5150325	.	.	.	.	.	0	.	0	.	0	.	1	0.317	0	0	0.13	0	0	11661.17	109	-1.5	5.6492	1	37	63	40	4	52	34	17	17	0.545454545	.	.	.	0	0	0	0	0	0	0	0	0	0	0
jgi|Venin1|18180|atg8585.t1	-0.4741936	-6.429252	-0.507252	.	.	.	.	.	0	.	0	.	0	.	0	0.013	0	0	0.11	0	0	39534.99	369	-17	4.4596	10	119	210	107	22	207	97	41	56	0.659574468	.	.	.	0	0	0	0	0	0	0	0	0	0.04	0
jgi|Venin1|24469|atg9031.t1	-0.47535607	-0.70214	4.06186	.	.	.	.	.	0	.	0	.	0	.	0	0.206	1	1	0.14	0	0	38562	345	2	6.7371	3	100	171	105	51	200	81	45	36	0.818181818	.	.	.	1	1	1	0	1	1	0	0	13.75	37.11	0
jgi|Venin1|15566|atg2555.t1	-0.4779232	-1.757751	-0.519751	.	.	.	reduced_virulence,unaffected_pathogenicity	PHI:4903,PHI:9524,PHI:9519,PHI:5034,PHI:3277,PHI:587,PHI:2256,PHI:668,PHI:6517,PHI:4616,PHI:881	0	.	0	.	0	.	0.079	0.548	0	0	0.29	0	0	38071.07	359	0.5	6.613	13	126	206	116	25	222	89	46	43	0.75	.	.	.	0	0	0	0	0	0	0	0	0	0.06	0
jgi|Venin1|15444|atg1421.t1	-0.48215455	7.126728	1.270728	.	.	.	.	.	0	.	0	.	0	.	0.998	0.978	1	1	0.79	1	0	12235.2	111	8.5	9.3487	6	41	62	30	14	61	24	17	7	1.304347826	.	.	.	0	1	0	0	0	0	1	0	6.78	6.78	0
jgi|Venin1|15028|atg1260.t1	-0.48623148	-0.749553	-4.103553	.	.	.	.	.	0	.	0	.	0	.	0.998	0.561	0	1	0.76	0	1	14707.81	134	3	7.1227	6	45	74	43	21	79	15	11	4	1.333333333	0	0	0	1	1	0	1	0	1	0	2	21.5	42.38	0
jgi|Venin1|19771|atg5040.t1	-0.48705593	-3.1136065	2.5023935	.	.	.	.	.	0	.	0	.	0	.	0	0.064	1	1	0.15	1	0	54176.5	470	6	6.7289	3	121	213	109	95	222	165	97	68	1.230769231	0	0	0	1	1	1	1	1	1	1	1	0.05	21.97	0
jgi|Venin1|21590|atg7001.t1	-0.48781964	-1.503045	4.340955	.	.	.	loss_of_pathogenicity,reduced_virulence,unaffected_pathogenicity,lethal	PHI:1264,PHI:7810,PHI:3917,PHI:1223,PHI:9481,PHI:1194,PHI:1265,PHI:1240,PHI:1266,PHI:1225,PHI:4057,PHI:3088,PHI:1192,PHI:1241,PHI:7724,PHI:7117,PHI:4587,PHI:1200,PHI:427,PHI:4941,PHI:1213,PHI:4942,PHI:1178	0	.	0	.	0	.	0	0.026	1	1	0	0	0	128565.9	1149	-6	6.1485	13	324	593	292	118	576	319	163	156	1.06302521	1	0	0	1	0	1	1	1	1	0	0	0.08	0.14	0
jgi|Venin1|16530|atg539.t1	-0.48887473	-10.131803	-4.173803	.	.	.	.	.	0	.	0	.	0	.	0	0.007	0	1	0.61	0	1	17897.3	170	-4.5	4.9351	1	75	109	49	17	89	21	10	11	0.685714286	0	0	0	1	1	1	1	1	1	1	2	18.25	34.34	0.826086957
jgi|Venin1|14952|atg1100.t1	-0.49188492	-4.2083	-0.5063	.	.	.	.	.	0	.	0	.	0	.	0.091	0.292	0	0	0.02	0	0	33998.08	310	4.5	7.7845	4	94	169	98	23	170	76	42	34	0.628205128	.	.	.	0	0	0	0	0	0	0	0	0	0.01	0
jgi|Venin1|16868|atg6425.t1	-0.49443382	0.16892	5.99492	.	.	.	.	.	0	.	0	.	0	.	0	0.029	1	1	0.69	0	0	51334.12	495	-11.5	4.678	12	236	353	113	30	215	77	35	42	0.783505155	0	0	0	1	1	1	1	1	1	0	0	0.99	0.99	0
jgi|Venin1|20841|atg6360.t1	-0.49458316	-9.3243775	-0.5063775	.	.	.	reduced_virulence,unaffected_pathogenicity,lethal	PHI:2537,PHI:9056,PHI:6470,PHI:6471,PHI:2846,PHI:6674,PHI:8883,PHI:8723	0	.	0	.	0	.	0	0.197	0	0	0.01	0	0	38724.76	357	-8.5	4.9399	4	116	182	109	27	193	102	48	54	0.897727273	.	.	.	0	0	0	0	0	0	0	0	0.62	0.62	0
jgi|Venin1|13463|atg10891.t1	-0.49723807	-6.178994	-0.514994	.	.	.	.	.	0	.	0	.	0	.	0	0.056	0	0	0.07	0	0	34255.4	315	-13	4.6079	6	105	170	87	33	171	85	38	47	0.857142857	.	.	.	0	0	0	0	0	0	0	0	0.02	0.02	0
jgi|Venin1|16918|atg2992.t1	-0.49873912	4.313587	2.189587	.	.	.	.	.	0	.	0	.	0	.	0.843	0.511	1	1	0.55	1	0	10968.46	106	8.5	10.3725	3	45	64	25	12	64	17	14	3	0.6	.	.	.	0	1	0	0	0	0	1	0	16.78	16.79	0
jgi|Venin1|23684|atg8141.t1	-0.49933064	5.717685	-0.162315	.	.	.	.	.	0	.	0	.	0	.	1	0.98	0	0	0.21	0	0	12938.46	114	4	7.895	7	42	61	21	14	54	34	20	14	0.913043478	.	.	.	0	0	0	0	0	0	0	0	0	0	0
jgi|Venin1|16045|atg2360.t1	-0.50051856	-1.4522465	-0.5062465	.	.	.	effector_(plant_avirulence_determinant),loss_of_pathogenicity,reduced_virulence,unaffected_pathogenicity	PHI:7844,PHI:3387,PHI:727,PHI:2425,PHI:7243,PHI:719,PHI:9106,PHI:325,PHI:714,PHI:9189,PHI:7916,PHI:718,PHI:728,PHI:3299,PHI:9524,PHI:9265,PHI:5034,PHI:723,PHI:255,PHI:6517,PHI:7219,PHI:725,PHI:6936,PHI:4776,PHI:729,PHI:55,PHI:2255,PHI:8597,PHI:881,PHI:724,PHI:2290,PHI:726,PHI:2895,PHI:7221,PHI:2379,PHI:8596,PHI:4196,PHI:730,PHI:5272,PHI:4505	0	.	0	.	0	.	0	0.009	0	0	0.06	0	0	278128.97	2535	-28.5	5.6651	45	827	1344	787	266	1400	599	300	299	0.946395564	.	.	.	0	0	0	0	0	0	0	0	0.13	0.58	0
jgi|Venin1|18766|atg4428.t1	-0.50157064	0.255465	4.845465	.	.	.	.	.	0	.	0	.	0	.	0.005	0.23	1	1	0.27	0	0	32188.02	291	-11.5	4.4976	7	93	158	74	34	154	70	30	40	1.189655172	0	0	0	1	1	1	1	0	1	0	1	20.35	21.34	0.925
jgi|Venin1|16777|atg2762.t1	-0.50289655	-0.6959635	5.2380365	.	.	.	.	.	0	.	0	.	0	GH81	0	0.011	1	1	0.79	0	0	117981.01	1134	-8.5	5.6854	0	520	752	336	113	599	165	83	82	0.74137931	0	0	0	1	0	1	1	0	1	0	0	2.82	3.26	0
jgi|Venin1|23052|atg8454.t1	-0.503983	-0.668834	4.271166	.	.	.	reduced_virulence,unaffected_pathogenicity	PHI:6569,PHI:4615,PHI:4603,PHI:306,PHI:9474	0	.	0	.	0	.	0	0.01	1	1	0.18	0	0	76875.03	705	-11	5.654	7	239	400	202	75	361	189	95	94	0.910828025	1	0	0	1	0	0	1	0	1	0	0	5.84	5.97	0
jgi|Venin1|14137|atg1593.t1	-0.50539935	5.5072285	0.1612285	.	.	.	.	.	0	.	0	.	0	.	1	0.891	0	0	0.66	0	0	9071.2	80	5.5	9.5593	2	27	40	10	17	46	19	13	6	1.19047619	.	.	.	0	0	0	0	0	0	0	0	0.01	0.01	0
jgi|Venin1|17076|atg3973.t1	-0.50562793	-2.955951	2.648049	.	.	.	unaffected_pathogenicity	PHI:2088	0	.	0	.	0	GH27	0	0.066	1	1	0.41	1	0	91557.47	824	-16	5.1035	15	259	458	206	103	430	211	102	109	1.19760479	1	0	0	1	1	1	1	1	1	1	1	1.27	24.05	0
jgi|Venin1|25037|atg13087.t1	-0.51098365	-1.0626095	4.6253905	.	.	.	.	.	0	.	0	.	0	.	0	0.052	1	1	0.33	0	0	34226.75	318	32.5	10.9558	5	107	170	88	26	179	79	58	21	0.75	.	.	.	1	1	1	0	1	1	0	0	0.38	0.38	0
jgi|Venin1|22925|atg9774.t1	-0.5117724	-0.8075805	5.1324195	.	.	.	.	.	0	.	0	.	0	.	0	0.01	1	1	0.01	0	0	51287.39	452	-13.5	5.1367	9	134	218	120	58	226	124	60	64	0.952380952	0	1	0	1	0	1	1	1	1	0	0	0.03	0.03	0
jgi|Venin1|17854|atg5478.t1	-0.5126736	7.7655485	4.4655485	.	.	.	.	.	0	.	0	.	0	.	0.972	0.578	1	1	0.34	0	0	8215.64	75	6.5	10.6951	1	24	36	27	10	47	16	12	4	1	.	.	.	1	1	0	0	1	1	0	0	3.1	3.1	0
jgi|Venin1|16501|atg2671.t1	-0.51707697	-9.695109	-4.229109	.	.	.	.	.	0	.	0	.	0	.	0.029	0.06	0	1	0.7	0	1	19175.57	192	4	10.6714	0	88	126	99	5	119	12	8	4	0.88	0	1	0	1	1	1	1	0	1	0	3	28.6	83.73	0.826086957
jgi|Venin1|13744|atg12384.t1	-0.52048993	-3.039332	2.810668	.	.	.	.	.	0	.	0	.	0	.	0	0.025	1	1	0.74	1	0	28141.49	277	-1.5	5.0654	3	148	206	75	12	129	21	10	11	0.535714286	1	1	0	1	1	1	1	1	1	1	1	1.1	19.42	0
jgi|Venin1|15072|atg24.t1	-0.5210089	4.818929	-0.041071	.	.	.	.	.	0	.	0	.	0	.	1	0.81	0	0	0.49	0	0	2036.28	18	0	5.9257	1	6	10	2	2	11	4	2	2	0.8	.	.	.	0	0	0	0	0	0	0	0	0	0	0
jgi|Venin1|14192|atg1648.t1	-0.5293472	0.655457	3.793457	.	.	.	.	.	0	.	0	.	0	.	0.007	0.47	1	1	0.02	0	0	35933.96	321	4.5	7.3138	1	91	160	87	45	177	84	47	37	1.069444444	.	.	.	1	0	1	0	0	1	0	0	0.01	0.05	0
jgi|Venin1|24541|atg9255.t1	-0.53011155	5.743722	-0.602278	.	.	.	reduced_virulence	PHI:7941	0	.	0	.	0	.	0.993	0.898	0	0	0.7	0	0	21436.71	197	8	8.4277	11	71	107	53	15	103	38	24	14	1.179487179	.	.	.	0	0	0	0	0	0	0	0	0	9.53	0
jgi|Venin1|26473|atg12919.t1	-0.53011155	4.539173	-0.548827	.	.	.	.	.	0	.	0	.	0	.	0.966	0.882	0	0	0.57	0	0	24594.82	226	4.5	7.6093	8	78	129	60	22	117	52	30	22	1.255319149	.	.	.	0	0	0	0	0	0	0	0	2.52	3.52	0
jgi|Venin1|26280|atg10839.t1	-0.53011155	2.622821	-2.729179	.	.	.	.	.	0	.	0	.	0	.	0.953	0.939	0	0	0.7	1	0	25634.81	230	5	7.9039	7	77	132	51	33	122	52	30	22	1.192307692	.	.	.	0	0	0	0	0	0	1	0	4.41	7.88	0
jgi|Venin1|18075|atg4425.t1	-0.53011155	2.622821	-2.729179	.	.	.	.	.	0	.	0	.	0	.	0.953	0.939	0	0	0.7	1	0	25634.81	230	5	7.9039	7	77	132	51	33	122	52	30	22	1.192307692	.	.	.	0	0	0	0	0	0	1	0	4.41	7.88	0
jgi|Venin1|15283|atg1583.t1	-0.5303193	-1.689167	4.166833	.	.	.	.	.	0	.	0	.	0	.	0	0.024	1	1	0.81	0	0	74840.4	718	-11.5	4.6393	12	306	506	188	70	408	86	39	47	0.674876847	0	0	0	1	0	1	1	0	1	0	0	0.29	0.62	0
jgi|Venin1|16860|atg6417.t1	-0.5303577	-0.1421355	5.1498645	.	.	.	.	.	0	.	0	.	0	.	0	0.118	1	1	0.4	0	0	34849.32	300	-4	5.5571	3	76	145	93	45	164	64	32	32	1.333333333	0	0	1	1	1	1	1	1	1	0	0	14.91	16.31	0
jgi|Venin1|19007|atg982.t1	-0.53249377	-1.3195405	4.4164595	.	.	.	.	.	0	.	0	.	0	.	0	0.044	1	1	0	0	0	68108.24	601	15.5	8.638	16	157	298	158	68	327	162	91	71	1.063492063	1	1	0	1	0	1	1	1	1	0	0	0.83	3.97	0
jgi|Venin1|14982|atg1213.t1	-0.53598356	5.4306525	0.8646525	.	.	.	.	.	0	.	0	.	0	.	0.972	0.789	1	1	0.47	1	0	15993.24	151	2.5	7.4708	0	50	85	50	12	88	33	19	14	0.697674419	.	.	.	0	0	0	0	0	0	1	0	0.7	0.71	0
jgi|Venin1|19930|atg7203.t1	-0.53888917	9.507292	3.247292	.	.	.	reduced_virulence,unaffected_pathogenicity,loss_of_pathogenicity	PHI:7010,PHI:7009,PHI:7011,PHI:7012,PHI:4736	0	.	0	.	0	.	0.719	0.491	1	1	0	0	0	21446.7	189	-0.5	6.3396	1	47	87	60	23	105	50	26	24	1.242424242	.	.	.	1	0	1	0	0	0	0	0	0.2	0.2	0
jgi|Venin1|24416|atg11456.t1	-0.540247	0.9019435	-0.5040565	.	.	.	reduced_virulence,unaffected_pathogenicity,increased_virulence_(hypervirulence)	PHI:9524,PHI:6517,PHI:7708,PHI:2255	0	.	0	.	0	.	0.001	0.4	0	0	0.47	0	0	38401.03	357	0	6.4996	4	119	190	113	28	194	79	41	38	1.135135135	.	.	.	0	0	0	0	0	0	0	0	0	0.24	0
jgi|Venin1|13630|atg12269.t1	-0.540247	-1.658014	-0.506014	.	.	.	loss_of_pathogenicity,increased_virulence_(hypervirulence),reduced_virulence,unaffected_pathogenicity,lethal	PHI:8929,PHI:2835,PHI:784,PHI:3866,PHI:3301,PHI:685,PHI:7485,PHI:2269,PHI:2022,PHI:2837,PHI:5440,PHI:2844,PHI:7696,PHI:5272,PHI:6957,PHI:2802,PHI:9460,PHI:2312,PHI:6956,PHI:5271,PHI:4077,PHI:7511,PHI:59	0	.	0	.	0	.	0.196	0.612	0	0	0.37	0	0	32140.48	299	-0.5	6.343	4	100	164	89	25	162	66	34	32	1.042253521	.	.	.	0	0	0	0	0	0	0	0	0	0.03	0
jgi|Venin1|23187|atg8946.t1	-0.54114157	4.8519	-0.3741	.	.	.	.	.	0	.	0	.	0	.	0.99	0.881	0	0	0.59	0	0	8505.51	78	3	8.0897	1	27	44	23	9	38	15	10	5	1.058823529	.	.	.	0	0	0	0	0	0	0	0	0	0	0
jgi|Venin1|20697|atg6529.t1	-0.54247	4.703435	3.341435	.	.	.	.	.	0	.	0	.	0	.	0.45	0.777	1	1	0.31	0	0	25939.67	239	8.5	10.0513	0	86	134	74	23	129	57	34	23	0.862068966	.	.	.	1	1	0	0	1	1	0	0	3.42	36.79	0
jgi|Venin1|18975|atg4804.t1	-0.5427307	1.3401065	5.6541065	.	.	.	.	.	0	.	0	.	0	.	0.138	0.143	1	1	0.38	0	0	14318.2	128	1	7.1304	2	24	49	26	10	54	16	9	7	0.869565217	0	0	0	1	1	1	1	0	1	0	1	22.66	34.78	0.956521739
jgi|Venin1|18446|atg5952.t1	-0.54380816	-3.364653	2.263347	.	.	.	.	.	0	.	0	.	0	GH76	0	0.062	1	1	0.56	1	0	54136.33	486	4	8.0959	7	167	252	125	62	272	99	52	47	1	0	0	0	1	1	1	1	0	1	1	1	16.36	37.46	0
jgi|Venin1|16635|atg3356.t1	-0.5440537	4.4977595	4.3657595	.	.	.	.	.	0	.	0	.	0	.	0.606	0.416	1	1	0.25	0	0	17806.5	160	9.5	10.6043	1	54	80	53	20	86	37	25	12	0.694444444	.	.	.	1	1	1	0	1	1	0	0	3.06	3.08	0
jgi|Venin1|16914|atg2988.t1	-0.54417557	-5.3852065	-0.0332065	.	.	.	.	.	0	.	0	.	0	.	0.037	0.071	0	0	0.67	0	0	7291.07	67	4	8.3109	3	30	42	14	8	31	10	8	2	0.529411765	.	.	.	0	0	0	0	0	0	0	0	0	0	0
jgi|Venin1|15174|atg206.t1	-0.5476334	-6.354854	-0.504854	.	.	.	.	.	0	.	0	.	0	.	0	0.025	0	0	0.29	0	0	34826.32	326	-17.5	4.522	3	97	183	98	33	193	88	38	50	0.642105263	.	.	.	0	0	0	0	0	0	0	0	0	0.65	0
jgi|Venin1|21083|atg1926.t1	-0.5479059	-2.512481	2.965519	.	.	.	.	.	0	.	0	.	0	.	0.01	0.077	1	1	0.43	0	0	8269.46	74	14	11.6408	1	30	38	14	8	32	23	19	4	0.882352941	.	.	.	0	0	0	0	0	1	0	0	0.02	0.02	0
jgi|Venin1|13615|atg12254.t1	-0.5493469	1.158344	4.488344	.	.	.	.	.	0	.	0	.	0	.	0.118	0.327	1	1	0.56	0	0	17320.84	157	12	10.5807	2	54	90	41	15	75	33	23	10	1.555555556	.	.	.	1	1	1	0	0	1	0	0	0.04	0.05	0
jgi|Venin1|16194|atg2470.t1	-0.5521433	2.8981945	-2.6578055	.	.	.	.	.	0	.	0	.	0	.	0.999	0.927	0	0	0.63	1	0	16304.86	151	6.5	8.3368	10	59	88	37	18	91	28	18	10	0.972222222	.	.	.	0	0	0	0	0	0	1	1	1.7	23.25	0
jgi|Venin1|20325|atg5359.t1	-0.55696434	9.463078	4.417078	.	.	.	.	.	0	.	0	.	0	.	0.979	0.862	1	1	0.46	0	0	17636.57	159	11	9.5903	7	47	90	44	18	93	33	23	10	1	.	.	.	1	1	0	0	0	1	0	1	22.08	22.1	1
jgi|Venin1|24499|atg9213.t1	-0.5577275	-6.314	-0.506	.	.	.	.	.	0	.	0	.	0	.	0	0.032	0	0	0.31	0	0	43166.57	404	29.5	11.8375	0	148	259	53	17	174	140	88	52	0.246478873	.	.	.	0	0	0	0	0	0	0	0	0	0	0
jgi|Venin1|15466|atg1487.t1	-0.5594951	0.0205905	5.9605905	.	.	.	.	.	0	.	0	.	0	.	0	0.01	1	1	0.2	0	0	81102.13	730	1.5	6.7541	11	230	392	220	79	390	166	86	80	1.340425532	0	0	0	1	1	1	1	1	1	0	1	16.37	16.76	0.888888889
jgi|Venin1|20849|atg6368.t1	-0.5635121	2.709067	3.597067	.	.	.	.	.	0	.	0	.	0	.	0.575	0.277	1	1	0.6	0	0	8750.01	81	6	9.5829	3	31	44	20	10	45	12	10	2	0.9	.	.	.	0	0	0	0	0	0	0	0	2.08	2.08	0
jgi|Venin1|16921|atg2995.t1	-0.5688773	1.8528375	4.5048375	.	.	.	.	.	0	.	0	.	0	.	0.282	0.276	1	1	0.69	0	0	8838.08	89	5.5	11.7505	0	35	61	23	7	59	9	8	1	0.461538462	.	.	.	1	1	0	0	0	1	0	0	13.53	13.53	0
jgi|Venin1|13748|atg12388.t1	-0.57255006	-0.636495	4.061505	.	.	.	.	.	0	.	0	.	0	.	0	0.217	1	1	0.6	0	0	43407.59	394	5	7.0059	2	121	208	127	51	218	88	51	37	1.1875	.	.	.	1	1	0	0	1	1	0	1	21.45	21.5	0.717391304
jgi|Venin1|13738|atg12378.t1	-0.5756356	3.5040735	-0.4979265	.	.	.	.	.	0	.	0	.	0	.	0.891	0.776	0	0	0.38	0	0	25575.05	238	-3	5.4045	3	83	132	72	19	126	63	31	32	1.08	.	.	.	0	0	0	0	0	0	0	0	0	0	0
jgi|Venin1|16574|atg583.t1	-0.5797332	8.22567	-0.47033	.	.	.	.	.	1	Vdlsc1	0	.	0	.	0.874	0.742	0	0	0.45	0	0	23514.82	220	0	6.4841	5	82	133	65	22	125	53	28	25	0.703703704	.	.	.	0	0	0	0	0	0	0	0	0.25	1.58	0
jgi|Venin1|21859|atg7108.t1	-0.5797332	1.2727255	-0.5452745	.	.	.	.	.	0	.	0	.	0	.	0.726	0.577	0	0	0.22	0	0	29262.28	274	2.5	7.0845	5	100	159	84	22	152	66	36	30	0.742857143	.	.	.	0	0	0	0	0	0	0	0	0	0.14	0
jgi|Venin1|23617|atg11256.t1	-0.5800786	0.3565355	4.8205355	.	.	.	.	.	0	.	0	.	0	.	0	0.256	1	1	0.08	0	0	41564.43	371	15	8.7021	12	113	195	103	44	198	99	60	39	0.947368421	0	0	0	1	1	1	1	0	1	0	1	20.13	20.21	0.739130435
jgi|Venin1|16140|atg2323.t1	-0.5849092	-3.8511335	2.0888665	.	.	.	.	.	0	.	0	.	0	.	0	0.01	1	1	0.81	1	0	68755.79	680	-6	5.1301	7	275	483	216	47	424	66	32	34	0.563786008	0	1	0	1	0	1	1	0	1	1	1	14.65	45.81	0
jgi|Venin1|22370|atg8795.t1	-0.5862783	-5.9856765	-0.5016765	.	.	.	.	.	0	.	0	.	0	.	0	0.086	0	0	0.11	0	0	49903.39	461	-9	5.0612	3	151	248	150	43	249	123	59	64	1.072727273	.	.	.	0	0	0	0	0	0	0	0	0	0.29	0
jgi|Venin1|18636|atg4741.t1	-0.58695644	1.381787	-0.508213	.	.	.	.	.	0	.	0	.	0	.	0.955	0.36	0	0	0.37	0	0	26497.01	256	13.5	10.4973	0	103	157	74	8	136	76	45	31	0.550561798	.	.	.	0	0	0	0	0	0	0	0	0	0	0
jgi|Venin1|20083|atg7358.t1	-0.58805907	1.149562	-0.502438	.	.	.	reduced_virulence,unaffected_pathogenicity,increased_virulence_(hypervirulence)	PHI:4903,PHI:9519,PHI:3277,PHI:587,PHI:7708,PHI:2256,PHI:2255,PHI:668,PHI:6517,PHI:4616	0	.	0	.	0	.	0	0.442	0	0	0.23	0	0	40594.85	383	-1	6.3005	9	141	210	122	33	232	85	44	41	0.92	.	.	.	0	0	0	0	0	0	0	0	0	0.51	0
jgi|Venin1|18879|atg4594.t1	-0.58834624	8.1358335	5.7898335	.	.	.	.	.	0	.	0	.	0	.	0.988	0.403	1	1	0.41	0	0	8783.4	80	6	9.8728	2	27	37	29	9	51	13	10	3	1	0	0	0	1	1	1	1	1	1	0	0	0.17	0.28	0
jgi|Venin1|25573|atg12564.t1	-0.59191644	-0.5440245	5.1559755	.	.	.	.	.	0	.	0	.	0	.	0	0.05	1	1	0.08	0	0	43947.96	403	-10	4.9069	2	122	207	132	39	222	98	46	52	1.13253012	0	0	0	1	1	1	1	1	1	0	0	0.01	0.05	0
jgi|Venin1|22538|atg9527.t1	-0.5922358	-0.2023255	4.0996745	.	.	.	increased_virulence_(hypervirulence),loss_of_pathogenicity,reduced_virulence,unaffected_pathogenicity,lethal	PHI:2022,PHI:3301,PHI:8929,PHI:5440,PHI:7696,PHI:2835,PHI:784,PHI:5272,PHI:6956,PHI:9460,PHI:2247,PHI:5271,PHI:4077,PHI:2836,PHI:685,PHI:7485,PHI:59,PHI:2269	0	.	0	.	0	.	0.004	0.279	1	1	0.08	0	0	37577.71	346	15.5	9.9624	5	109	183	138	30	201	79	49	30	1.12987013	.	.	.	1	1	1	0	0	1	0	0	5.54	8.37	0
jgi|Venin1|22381|atg8806.t1	-0.59483397	6.279211	2.451211	.	.	.	.	.	0	.	0	.	0	.	0.985	0.653	1	1	0.66	1	0	11323.27	105	3	8.0802	8	40	63	32	5	60	11	7	4	1	.	.	.	1	1	0	0	0	0	1	1	22.19	22.2	1
jgi|Venin1|14239|atg1695.t1	-0.5986478	1.688284	2.628284	.	.	.	reduced_virulence,unaffected_pathogenicity,loss_of_pathogenicity	PHI:2114,PHI:4926,PHI:2306	0	.	0	.	0	.	0	0.01	1	1	0.19	1	0	64018.94	579	-25	4.6277	4	163	313	166	59	296	182	81	101	1.042857143	0	0	0	1	1	1	1	1	1	1	1	0	22.31	0
jgi|Venin1|23516|atg11155.t1	-0.6003865	9.968233	-0.509767	.	.	.	reduced_virulence,unaffected_pathogenicity	PHI:249,PHI:7633,PHI:7735,PHI:7181,PHI:213,PHI:6206,PHI:6199,PHI:7143,PHI:7734,PHI:277,PHI:2477	0	.	1	PF00160	0	.	0.962	0.951	0	0	0.63	0	0	24622.01	226	4	7.7727	4	68	127	54	25	119	49	28	21	1.244897959	.	.	.	0	0	0	0	0	0	0	0	0	0.01	0
jgi|Venin1|13957|atg12678.t1	-0.6011413	-0.270014	5.465986	.	.	.	.	.	0	.	0	.	0	AA7	0	0.044	1	1	0.46	0	0	56117.85	505	2	7.0416	3	153	273	141	66	284	105	55	50	1.284313725	0	0	0	1	1	1	1	1	1	0	0	14.87	21.83	0
jgi|Venin1|17725|atg3828.t1	-0.60335946	-3.175912	2.500088	.	.	.	.	.	0	.	0	.	0	.	0	0.054	1	1	0.48	1	0	56137.88	512	-7.5	5.2855	6	170	294	131	65	273	112	55	57	1.259259259	1	0	0	1	1	1	1	1	1	1	1	6.1	29.19	0
jgi|Venin1|16231|atg3074.t1	-0.60788757	-1.4456565	-0.5056565	.	.	.	loss_of_pathogenicity	PHI:2070	0	.	0	.	0	.	0	0.01	0	0	0	0	0	245184.51	2239	-50.5	4.9782	8	716	1224	627	166	1081	595	283	312	0.872197309	.	.	.	0	0	0	0	0	0	0	0	0.03	3.35	0
jgi|Venin1|22808|atg9657.t1	-0.60844463	3.1651405	-0.5188595	.	.	.	.	.	0	.	0	.	0	.	0.838	0.776	0	0	0.37	0	0	24982.45	225	-0.5	6.3231	9	75	118	65	25	125	54	28	26	1.043478261	.	.	.	0	0	0	0	0	0	0	0	0.11	0.13	0
jgi|Venin1|20178|atg5714.t1	-0.6111799	4.665784	3.243784	.	.	.	increased_virulence_(hypervirulence),loss_of_pathogenicity,reduced_virulence,unaffected_pathogenicity,lethal	PHI:449,PHI:8036,PHI:3831,PHI:2054,PHI:3623,PHI:317,PHI:3280,PHI:780,PHI:339,PHI:7134,PHI:4736,PHI:861,PHI:787,PHI:7010,PHI:7009,PHI:7011,PHI:3832,PHI:182,PHI:1036,PHI:471,PHI:6950,PHI:3279,PHI:3478,PHI:2052,PHI:269,PHI:808	0	.	0	.	0	.	0.783	0.454	1	1	0	0	0	21394.74	189	-1	6.228	1	47	82	64	25	110	50	26	24	1.135135135	.	.	.	1	0	1	0	0	0	0	0	0.07	0.08	0
jgi|Venin1|20132|atg5590.t1	-0.6116809	-0.6991125	2.4988875	.	.	.	.	.	0	.	0	.	0	.	0	0.467	1	1	0.72	1	0	48712.11	447	2.5	7.2914	5	151	270	109	51	230	91	48	43	1.242718447	1	0	0	1	1	1	1	1	1	1	1	0.01	23.04	0
jgi|Venin1|14998|atg1229.t1	-0.6132147	5.1562395	-0.5057605	.	.	.	reduced_virulence,unaffected_pathogenicity	PHI:8652	0	.	0	.	0	.	0.967	0.81	0	0	0.14	0	0	25051.64	229	0	6.4965	2	64	118	80	22	126	63	34	29	1.18	.	.	.	0	0	0	0	0	0	0	0	0.11	0.2	0
jgi|Venin1|20457|atg6726.t1	-0.61421514	8.3617915	3.1457915	.	.	.	effector_(plant_avirulence_determinant)	PHI:7988,PHI:2331	1	VdAve1	0	.	0	.	0.546	0.49	1	1	0.62	0	0	17233.03	158	11	9.8451	5	59	88	38	18	93	29	21	8	0.666666667	.	.	.	0	1	0	0	0	1	0	0	8.73	9.55	0
jgi|Venin1|17518|atg3550.t1	-0.6154361	-0.753692	-0.425692	.	.	.	reduced_virulence,loss_of_pathogenicity	PHI:3514,PHI:6111,PHI:4677,PHI:4182	0	.	0	.	0	.	0	0.112	0	0	0.56	0	0	36370.82	336	1	6.6501	6	129	204	98	39	179	70	38	32	0.794520548	.	.	.	0	0	0	0	0	0	0	0	0	0.01	0
jgi|Venin1|22662|atg7826.t1	-0.6174663	-2.1245685	-0.3585685	.	.	.	reduced_virulence	PHI:6538,PHI:144,PHI:8753,PHI:8806	0	.	0	.	0	GH18	0.001	0.538	0	0	0.59	0	0	41492.6	374	2.5	6.796	13	124	202	96	59	220	89	49	40	0.936842105	.	.	.	0	0	0	0	0	0	0	0	0	0	0
jgi|Venin1|18444|atg5950.t1	-0.61755365	-2.19505	-0.49105	.	.	.	.	.	0	.	0	.	0	.	0.367	0.349	0	0	0.68	0	0	10528.88	97	7.5	10.1087	2	34	65	17	8	47	17	13	4	0.827586207	.	.	.	0	0	0	0	0	0	0	0	0.01	0.01	0
jgi|Venin1|15645|atg2634.t1	-0.61904985	5.494518	0.322518	.	.	.	.	.	0	.	0	.	0	.	1	0.862	0	0	0.2	0	0	11600.18	105	1.5	7.4754	7	32	59	20	7	59	32	17	15	0.620689655	.	.	.	0	0	0	0	0	0	0	0	0	0	0
jgi|Venin1|24036|atg10440.t1	-0.6210485	-10.3818695	-4.4418695	.	.	.	.	.	0	.	0	.	0	.	0	0.01	0	1	0.04	0	1	89944.23	813	-2	6.381	15	266	408	257	96	450	205	108	97	0.835106383	1	0	0	1	1	1	1	0	1	2	3	37.2	64.81	0.782608696
jgi|Venin1|19586|atg6209.t1	-0.62485087	-5.986133	-0.358133	.	.	.	.	.	0	.	0	.	0	.	0	0.062	0	0	0.19	0	0	51097.64	463	-6	5.8283	10	153	245	139	61	255	114	58	56	1.111111111	.	.	.	0	0	0	0	0	0	0	0	0	0.01	0
jgi|Venin1|17987|atg4122.t1	-0.62576675	-6.4451275	-0.5051275	.	.	.	.	.	0	.	0	.	0	.	0	0.01	0	0	0.04	0	0	100330.61	917	-9	5.8616	13	276	495	290	72	490	231	117	114	0.953125	.	.	.	0	0	0	0	0	0	0	0	0.02	0.03	0
jgi|Venin1|15049|atg1075.t1	-0.62576675	-5.4456535	-0.5056535	.	.	.	reduced_virulence	PHI:9266,PHI:8574	0	.	0	.	0	.	0	0.01	0	0	0.02	0	0	116820.3	1065	-6.5	6.0548	12	326	559	324	115	605	261	133	128	0.881889764	.	.	.	0	0	0	0	0	0	0	0	0	0.24	0
jgi|Venin1|15814|atg1803.t1	-0.62576675	-6.448852	-0.508852	.	.	.	.	.	0	.	0	.	0	.	0	0.01	0	0	0.08	0	0	94504.93	877	-7	5.8617	8	279	485	308	68	483	202	102	100	0.931578947	.	.	.	0	0	0	0	0	0	0	0	0.01	1.03	0
jgi|Venin1|16279|atg3123.t1	-0.62576675	-1.439301	-0.499301	.	.	.	unaffected_pathogenicity,loss_of_pathogenicity	PHI:24,PHI:191	0	.	0	.	0	GH3	0	0.01	0	0	0.08	0	0	86207.54	786	-10	5.5481	6	240	419	238	87	433	193	96	97	0.988571429	.	.	.	0	0	0	0	0	0	0	0	0	0.01	0
jgi|Venin1|26192|atg10792.t1	-0.62582195	-1.2403725	-0.5043725	.	.	.	reduced_virulence,loss_of_pathogenicity	PHI:3514,PHI:6111,PHI:4677,PHI:2179,PHI:4182	0	.	0	.	0	.	0	0.044	0	0	0.29	0	0	83698.43	781	-14	4.992	6	264	453	262	65	432	172	82	90	0.816753927	.	.	.	0	0	0	0	0	0	0	0	0	0.27	0
jgi|Venin1|26332|atg12776.t1	-0.6266666	-5.340014	-4.412014	.	.	.	reduced_virulence,unaffected_pathogenicity,increased_virulence_(hypervirulence)	PHI:548,PHI:2305	0	.	0	.	0	.	0	0.012	0	1	0.08	0	1	52194.37	473	-10.5	4.9499	5	138	240	134	50	265	116	55	61	0.923809524	0	0	0	1	1	1	1	1	1	5	3	1.07	102.58	0
jgi|Venin1|25307|atg9188.t1	-0.627456	-2.427042	-0.505042	.	.	.	reduced_virulence	PHI:6904	0	.	0	.	0	.	0.002	0.511	0	0	0.44	0	0	39472.76	364	5	7.9326	2	124	207	110	35	190	87	48	39	1.289473684	.	.	.	0	0	0	0	0	0	0	0	0	0	0
jgi|Venin1|14788|atg3199.t1	-0.6285056	-4.0180675	-0.5120675	.	.	.	reduced_virulence	PHI:214,PHI:207,PHI:5471	0	.	0	.	0	CE9	0	0.249	0	0	0.33	0	0	46584.61	433	-1	6.3685	5	149	243	129	41	238	97	51	46	0.91509434	.	.	.	0	0	0	0	0	0	0	0	0	0.03	0
jgi|Venin1|15790|atg1779.t1	-0.63081807	-1.319956	-0.499956	.	.	.	chemistry_target:_resistance_to_chemical,loss_of_pathogenicity,reduced_virulence,unaffected_pathogenicity,increased_virulence_(hypervirulence)	PHI:6314,PHI:6600,PHI:4224,PHI:9437,PHI:3614,PHI:2677,PHI:8984,PHI:3011,PHI:7569,PHI:9017,PHI:6591,PHI:9018,PHI:5066,PHI:3451,PHI:3592,PHI:6965,PHI:8075,PHI:550,PHI:8980,PHI:7740,PHI:9523,PHI:606,PHI:7894,PHI:2674,PHI:9465,PHI:8948,PHI:2482,PHI:9022,PHI:4683,PHI:9002,PHI:4497,PHI:8988,PHI:2323,PHI:212,PHI:138,PHI:6673,PHI:4498,PHI:8990,PHI:9016,PHI:8361,PHI:554,PHI:551,PHI:6110,PHI:9415,PHI:3107,…	0	.	0	.	0	.	0	0.03	0	0	0.23	0	0	143811.78	1315	-13	5.6339	9	396	690	420	80	671	331	165	166	1.030075188	.	.	.	0	0	0	0	0	0	0	0	0	0.01	0
jgi|Venin1|24947|atg12996.t1	-0.6311083	-0.4580015	5.3799985	.	.	.	.	.	0	.	0	.	0	.	0	0.027	1	1	0.68	0	0	32955.13	310	22	10.2897	8	147	207	79	29	138	37	32	5	1.352941176	0	1	0	1	1	1	1	0	1	0	0	2.78	4.02	0
jgi|Venin1|18395|atg5901.t1	-0.63139814	-3.41545	2.50055	.	.	.	.	.	0	.	0	.	0	.	0	0.014	1	1	0.72	1	0	40047.1	392	17	8.8625	16	195	255	112	32	225	61	41	20	0.561403509	1	0	0	1	1	1	1	1	1	1	1	1.85	53.25	0
jgi|Venin1|22398|atg9385.t1	-0.63216853	-2.91423	-0.46023	.	.	.	.	.	0	.	0	.	0	.	0.137	0.454	0	0	0.55	0	0	10376.93	96	7	10.2883	2	30	55	26	6	53	18	13	5	0.666666667	.	.	.	0	0	0	0	0	0	0	0	0	0	0
jgi|Venin1|25063|atg13113.t1	-0.6340719	0.682222	5.628222	.	.	.	reduced_virulence,unaffected_pathogenicity	PHI:88,PHI:4916,PHI:4879,PHI:2343,PHI:181,PHI:2847,PHI:9525,PHI:4880,PHI:114,PHI:103,PHI:3,PHI:115,PHI:1027,PHI:7283	0	.	0	.	0	GH28	0	0.009	1	1	0.15	0	0	99766.1	895	-10.5	5.3724	16	279	474	257	107	482	193	95	98	1.300613497	0	0	0	1	1	1	1	1	1	0	0	13.96	14.05	0
jgi|Venin1|20205|atg5741.t1	-0.6368901	-1.2869955	-0.5189955	.	.	.	.	.	0	.	0	.	0	.	0.404	0.468	0	0	0.1	0	0	33286.43	311	-1.5	6.1584	8	103	173	96	26	179	72	37	35	0.869565217	.	.	.	0	0	0	0	0	0	0	0	0.02	0.3	0
jgi|Venin1|14178|atg1634.t1	-0.6370716	-6.357052	-0.507052	.	.	.	unaffected_pathogenicity	PHI:3389	0	.	0	.	0	.	0	0.025	0	0	0.09	0	0	56557.33	524	5	7.8181	9	172	277	183	31	293	124	66	58	0.974137931	.	.	.	0	0	0	0	0	0	0	0	0	0.01	0
jgi|Venin1|23145|atg8106.t1	-0.6375407	-0.1376725	-2.0696725	.	.	.	.	.	0	.	0	.	0	.	0.734	0.588	0	0	0.75	1	0	15734.07	147	9	9.4476	6	58	92	42	12	84	24	17	7	0.682926829	.	.	.	0	0	0	0	0	0	1	0	9.93	16.67	0
jgi|Venin1|17959|atg4342.t1	-0.6391567	1.541598	-0.564402	.	.	.	.	.	0	.	0	.	0	.	0.594	0.757	0	0	0.25	0	0	21451.16	196	5	8.7163	1	72	109	53	31	110	38	23	15	1.020833333	.	.	.	0	0	0	0	0	0	0	0	0	0.03	0
jgi|Venin1|20823|atg6016.t1	-0.639561	3.577974	3.521974	.	.	.	loss_of_pathogenicity,reduced_virulence,unaffected_pathogenicity	PHI:88,PHI:2848,PHI:181,PHI:114,PHI:1027,PHI:3,PHI:4916,PHI:7283,PHI:437,PHI:4879,PHI:3721,PHI:2817,PHI:2847,PHI:9525,PHI:4880,PHI:103,PHI:2818,PHI:115,PHI:492	0	.	0	.	0	GH28	0	0.176	1	1	0.83	0	0	49510.4	454	11.5	8.6123	10	160	255	114	51	234	92	54	38	1.552941176	.	.	.	1	0	0	0	0	1	0	0	0.15	0.15	0
jgi|Venin1|19123|atg5127.t1	-0.6397015	0.1459995	-0.5160005	.	.	.	reduced_virulence,unaffected_pathogenicity,increased_virulence_(hypervirulence)	PHI:9524,PHI:9519,PHI:5034,PHI:3277,PHI:7708,PHI:2256,PHI:668,PHI:6517,PHI:881	0	.	0	.	0	.	0	0.277	0	0	0.22	0	0	47877.38	447	0	6.495	12	152	254	118	44	257	114	60	54	0.827586207	.	.	.	0	0	0	0	0	0	0	0	0.01	0.81	0
jgi|Venin1|18141|atg8546.t1	-0.64596623	-4.640156	-0.530156	.	.	.	.	.	0	.	0	.	0	.	0.011	0.304	0	0	0.29	0	0	34415.75	318	-4.5	5.2571	1	107	186	87	31	166	80	39	41	0.911764706	.	.	.	0	0	0	0	0	0	0	0	0	0	0
jgi|Venin1|17943|atg4326.t1	-0.6480161	-3.0895075	2.5744925	.	.	.	.	.	0	.	0	.	0	.	0	0.056	1	1	0.87	1	0	25140.02	252	-1	5.1311	2	129	180	82	13	133	31	15	16	0.602739726	0	0	0	1	1	1	1	1	1	0	1	1.11	21.39	0
jgi|Venin1|22847|atg9696.t1	-0.65321016	-5.0979835	-0.5079835	.	.	.	.	.	0	.	0	.	0	.	0	0.235	0	0	0.07	0	0	48395.04	446	-2.5	5.8104	3	132	244	144	38	249	110	55	55	1.058823529	.	.	.	0	0	0	0	0	0	0	0	0.08	0.46	0
jgi|Venin1|23241|atg9000.t1	-0.6534127	-0.1241365	5.8218635	.	.	.	.	.	0	.	0	.	0	.	0	0.009	1	1	0.59	0	0	60789.08	545	-16.5	4.6149	6	165	301	152	87	322	107	48	59	1.100775194	0	0	0	1	1	1	1	1	1	0	1	20.93	21.26	0.869565217
jgi|Venin1|14467|atg906.t1	-0.65405095	-2.2639405	2.5000595	.	.	.	.	.	0	.	0	.	0	.	0.003	0.203	1	1	0.49	1	0	33836.37	315	6	7.9929	2	116	182	98	31	168	61	36	25	0.828947368	1	0	0	1	1	1	1	1	1	1	1	2.45	25.18	0
jgi|Venin1|13574|atg11801.t1	-0.654329	-1.2494515	4.7265485	.	.	.	.	.	0	.	0	.	0	.	0	0.004	1	1	0.67	0	0	12088.15	132	4	12.5316	0	98	104	51	2	63	4	4	0	0.325	0	0	1	1	1	1	1	1	1	0	0	4.19	12.63	0
jgi|Venin1|26127|atg11812.t1	-0.6544744	3.086604	-0.351396	.	.	.	.	.	0	.	0	.	0	.	1	0.573	0	0	0.21	0	0	14185.83	132	7	10.4377	1	43	69	29	8	69	39	24	15	0.5	.	.	.	0	0	0	0	0	0	0	0	0	0	0
jgi|Venin1|22238|atg7738.t1	-0.66208	8.62612	4.01812	.	.	.	.	.	0	.	0	.	0	.	0.991	0.777	1	1	0.45	0	0	13020.14	119	6.5	8.7535	6	43	69	38	15	75	22	15	7	0.696969697	.	.	.	1	1	0	0	0	1	0	0	16.85	16.86	0
jgi|Venin1|20742|atg6577.t1	-0.6634767	-3.04684	2.89316	.	.	.	.	.	0	.	0	.	0	.	0	0.01	1	1	0.05	1	0	66557.77	600	1	6.6005	11	190	314	173	67	324	143	76	67	0.919354839	1	1	1	1	1	1	1	1	1	1	1	0	22.39	0
jgi|Venin1|23618|atg11257.t1	-0.66352737	-9.6529225	-4.7069225	.	.	.	reduced_virulence	PHI:7741	0	.	0	.	0	.	0	0.009	0	1	0.04	0	1	77366.15	693	27	9.6337	11	213	347	236	86	416	147	91	56	0.979310345	0	0	0	1	1	1	1	0	1	7	7	0.19	159.02	0
jgi|Venin1|13534|atg11761.t1	-0.66457933	-3.570006	-0.504006	.	.	.	.	.	0	.	0	.	0	.	0.006	0.483	0	0	0.19	0	0	37038.01	336	-0.5	6.4191	9	113	181	94	40	184	79	42	37	0.95890411	.	.	.	0	0	0	0	0	0	0	0	0.01	0.04	0
jgi|Venin1|14519|atg2862.t1	-0.6660389	-6.375706	-0.507706	.	.	.	.	.	0	.	0	.	0	.	0	0.022	0	0	0.14	0	0	52998.47	489	-7.5	5.4427	5	158	267	161	52	283	109	54	55	0.899082569	.	.	.	0	0	0	0	0	0	0	0	0	0.03	0
jgi|Venin1|25292|atg9173.t1	-0.6670741	0.9137955	-0.7602045	.	.	.	loss_of_pathogenicity,increased_virulence_(hypervirulence),reduced_virulence,unaffected_pathogenicity,lethal	PHI:8929,PHI:2835,PHI:8927,PHI:784,PHI:3866,PHI:3301,PHI:685,PHI:7485,PHI:2269,PHI:2022,PHI:2837,PHI:5440,PHI:2844,PHI:7696,PHI:5272,PHI:6957,PHI:2802,PHI:9460,PHI:2312,PHI:6956,PHI:5271,PHI:4077,PHI:7511,PHI:59	0	.	0	.	0	.	0.699	0.58	0	0	0.56	0	0	26873.8	253	-3	5.3174	6	94	145	87	23	150	53	26	27	0.887096774	.	.	.	0	0	0	0	0	0	0	0	0.04	0.11	0
jgi|Venin1|23679|atg8136.t1	-0.6676989	-5.785832	-6.967832	.	.	.	.	.	0	.	0	.	0	.	0.436	0.761	0	0	0.33	0	1	20949.92	191	8.5	10.0167	0	50	86	66	18	119	42	26	16	1.282608696	.	.	.	0	0	0	0	0	0	2	1	27.87	40.67	0
jgi|Venin1|14447|atg886.t1	-0.6704066	-2.28795	2.50005	.	.	.	.	.	0	.	0	.	0	.	0	0.202	1	1	0.69	1	0	37952.81	354	-4.5	4.9496	14	137	221	102	29	185	55	26	29	1.215384615	1	0	0	1	1	1	1	1	1	1	1	1.5	25.38	0
jgi|Venin1|24193|atg8849.t1	-0.6710672	-3.17281	-0.55681	.	.	.	.	.	0	.	0	.	0	.	0.044	0.52	0	0	0.21	0	0	34824.34	327	3.5	8.3171	0	111	173	106	25	194	74	40	34	0.703296703	.	.	.	0	0	0	0	0	0	0	0	0	0.01	0
jgi|Venin1|16080|atg2395.t1	-0.6714944	-1.7872765	-0.5032765	.	.	.	.	.	0	.	0	.	0	.	0.334	0.452	0	0	0.13	0	0	27023.41	245	-7	4.7878	1	79	130	68	32	137	67	31	36	0.950819672	.	.	.	0	0	0	0	0	0	0	0	0	0	0
jgi|Venin1|25734|atg11655.t1	-0.6726606	4.886319	-0.615681	.	.	.	.	.	0	.	0	.	0	.	1	0.917	0	0	0.2	0	0	12594.15	115	4.5	9.9567	2	38	66	26	8	56	25	15	10	1.074074074	.	.	.	0	0	0	0	0	0	0	0	0	0	0
jgi|Venin1|14782|atg3193.t1	-0.6746572	-6.09815	-0.50615	.	.	.	.	.	0	.	0	.	0	.	0	0.068	0	0	0.31	0	0	60881.88	561	29	10.5509	0	190	334	106	49	249	118	78	40	0.713333333	.	.	.	0	0	0	0	0	0	0	0	0	0	0
jgi|Venin1|13716|atg12356.t1	-0.67518055	-10.681008	-4.735008	.	.	.	.	.	0	.	0	.	0	.	0	0.009	0	1	0.19	0	1	77831.52	703	27	9.3134	14	228	359	234	97	433	138	87	51	1.051282051	0	1	0	1	1	1	1	0	1	7	8	21.45	193.35	0.652173913
jgi|Venin1|14838|atg3250.t1	-0.67664856	-3.2022735	-0.0702735	.	.	.	.	.	0	.	0	.	0	.	0.01	0.468	0	0	0.26	0	0	36074.52	330	-3	6.0744	7	114	183	86	46	179	83	43	40	1.013513514	.	.	.	0	0	0	0	0	0	0	0	0	0.05	0
jgi|Venin1|19552|atg6175.t1	-0.68047136	5.6837365	2.9537365	.	.	.	.	.	0	.	0	.	0	.	0.93	0.525	1	1	0.28	1	0	16071.77	151	-1.5	5.103	4	53	84	50	11	95	27	13	14	0.8	0	1	0	1	1	0	1	0	0	1	1	20.69	20.76	0.782608696
jgi|Venin1|15417|atg1408.t1	-0.68207216	-10.129352	-5.185352	.	.	.	.	.	0	.	0	.	0	.	0.062	0.114	0	1	0.15	0	1	8088.64	72	2.5	8.511	2	22	34	26	13	50	9	6	3	1.692307692	.	.	.	1	1	1	0	0	1	1	2	31.5	42.07	0.739130435
jgi|Venin1|19671|atg5818.t1	-0.6874765	13.615616	3.251616	.	.	.	effector_(plant_avirulence_determinant)	PHI:5402,PHI:1131	1	LmAvrLm6	0	.	0	.	0.997	0.897	1	1	0.66	0	0	18695.18	168	8	9.0803	6	60	87	39	20	86	41	25	16	1.428571429	.	.	.	0	0	0	0	0	1	0	0	5.91	6.02	0
jgi|Venin1|19156|atg5160.t1	-0.687492	0.595017	5.383017	.	.	.	.	.	0	.	0	.	0	GH105	0	0.202	1	1	0.48	0	0	43780.37	394	3	7.3559	4	142	213	116	58	220	62	34	28	1.361111111	0	0	0	1	1	1	1	0	1	0	0	0.51	0.93	0
jgi|Venin1|20779|atg6614.t1	-0.69059116	-10.544107	-4.688107	.	.	.	.	.	0	.	0	.	0	.	0	0.024	0	1	0.07	0	1	44251.57	394	9	9.2555	6	121	202	129	60	253	56	33	23	1.148148148	0	1	1	1	1	1	1	0	1	8	7	16.21	169.86	0
jgi|Venin1|22470|atg9457.t1	-0.6908864	7.4266465	2.4466465	.	.	.	.	.	0	.	0	.	0	.	1	0.83	1	1	0.78	0	0	11076.16	106	4	9.5654	0	38	68	25	10	55	20	13	7	0.9375	.	.	.	0	0	0	0	0	1	0	1	19.74	19.74	0.695652174
jgi|Venin1|24936|atg9062.t1	-0.69114494	0.2934205	4.9374205	.	.	.	.	.	0	.	0	.	0	.	0.003	0.223	1	1	0.71	0	0	22823.56	212	-6.5	4.3667	4	86	131	59	22	114	34	14	20	0.872340426	0	1	1	1	1	1	1	1	1	0	0	0.49	2.05	0
jgi|Venin1|18873|atg4588.t1	-0.693178	-3.1459435	2.4880565	.	.	.	.	.	0	.	0	.	0	.	0	0.061	1	1	0.22	1	0	44853.61	411	16.5	8.3916	5	115	213	119	50	240	106	68	38	0.745614035	0	0	0	1	1	1	1	1	1	1	1	1.6	30.26	0
jgi|Venin1|18532|atg4399.t1	-0.6949051	2.291769	4.403769	.	.	.	.	.	0	.	0	.	0	.	0.442	0.206	1	1	0.31	0	0	24900.79	213	9.5	8.1178	5	49	96	56	40	117	57	37	20	1.256410256	0	0	0	1	1	0	1	0	1	0	1	21.55	21.56	1
jgi|Venin1|13362|atg854.t1	-0.6969614	-0.214632	5.725368	.	.	.	.	.	0	.	0	.	0	AA2	0	0.01	1	1	0.59	0	0	59535.72	573	-1.5	6.1644	11	266	388	167	42	291	94	48	46	0.770992366	0	0	0	1	1	1	1	1	1	0	0	0.13	0.14	0
jgi|Venin1|23929|atg12189.t1	-0.69778556	4.0959195	0.0399195	.	.	.	.	.	0	.	0	.	0	.	0.966	0.71	0	0	0.48	0	0	7700.68	69	0.5	6.6945	3	19	40	20	5	33	16	9	7	1	.	.	.	0	0	0	0	0	0	0	0	0.01	0.01	0
jgi|Venin1|16855|atg6412.t1	-0.6995971	-5.4143635	-4.4683635	.	.	.	loss_of_pathogenicity	PHI:7693,PHI:7692,PHI:7694	0	.	0	.	0	.	0	0.009	0	1	0.34	0	1	80095.75	731	16.5	9.092	9	243	386	240	79	427	134	78	56	1.08	1	0	0	1	1	1	1	1	1	7	7	8.35	181.44	0
jgi|Venin1|18354|atg4376.t1	-0.70126396	3.7630735	2.3510735	.	.	.	increased_virulence_(hypervirulence)	PHI:6644	0	.	0	.	0	.	0.006	0.396	1	1	0.17	1	0	34968.81	313	8	9.0781	6	107	165	81	37	161	77	43	34	1.296296296	0	0	0	1	1	1	1	0	1	1	1	0.14	21.69	0
jgi|Venin1|16498|atg2668.t1	-0.70654774	-1.474539	2.269461	.	.	.	.	.	0	.	0	.	0	.	0.257	0.119	1	1	0.04	1	0	12262.33	103	3.5	9.6231	1	19	38	31	9	53	32	18	14	1.6	.	.	.	1	0	1	0	0	0	1	1	18.94	18.94	1
jgi|Venin1|14079|atg804.t1	-0.7081686	-6.7704135	-5.7244135	.	.	.	reduced_virulence	PHI:8796,PHI:8904	0	.	0	.	0	.	0.231	0.428	0	1	0	0	1	29544.08	266	6.5	9.1788	2	71	129	82	19	143	75	42	33	0.967741935	.	.	.	0	0	1	0	1	0	2	2	0.07	43.45	0
jgi|Venin1|16286|atg3130.t1	-0.7107281	-6.4327615	-0.5047615	.	.	.	.	.	0	.	0	.	0	.	0	0.012	0	0	0	0	0	169407.14	1549	1.5	6.6802	3	494	829	392	113	772	398	204	194	0.755844156	.	.	.	0	0	0	0	0	0	0	0	0	0	0
jgi|Venin1|15593|atg2582.t1	-0.71081245	-3.3933895	-0.5313895	.	.	.	.	.	0	.	0	.	0	.	0.002	0.521	0	0	0.25	0	0	37450.13	345	-3	6.0794	4	120	189	103	46	198	85	44	41	0.911111111	.	.	.	0	0	0	0	0	0	0	0	0.11	0.16	0
jgi|Venin1|13829|atg11893.t1	-0.71114075	0.6397255	-0.5002745	.	.	.	.	.	0	.	0	.	0	.	0.582	0.608	0	0	0.38	0	0	26127.58	234	-5.5	4.9601	2	63	124	70	33	136	57	27	30	1.132075472	.	.	.	0	0	0	0	0	0	0	0	0	0	0
jgi|Venin1|13782|atg12423.t1	-0.7126013	-1.5973285	3.7426715	.	.	.	.	.	0	.	0	.	0	.	0.006	0.104	1	1	0.57	0	0	33640.96	336	10.5	10.1376	1	157	215	105	18	191	68	41	27	0.358778626	.	.	.	1	1	0	0	0	1	0	0	9.77	11.5	0
jgi|Venin1|18303|atg8708.t1	-0.7126837	-2.974743	2.515257	.	.	.	.	.	0	.	0	.	0	.	0	0.085	1	1	0.7	1	0	19069.7	182	0	6.4585	1	77	116	63	13	103	25	13	12	0.595744681	0	0	0	1	1	1	1	1	1	1	1	0.22	25.88	0
jgi|Venin1|22693|atg7857.t1	-0.7173395	-3.317483	2.502517	.	.	.	.	.	0	.	0	.	0	GH16	0	0.03	1	1	0.83	1	0	37514.02	358	-14.5	4.1192	3	167	246	87	36	176	52	19	33	1.041666667	0	0	0	1	1	1	1	1	1	1	0	1.37	4.74	0
jgi|Venin1|21571|atg6982.t1	-0.7184594	4.972126	5.020126	.	.	.	.	.	0	.	0	.	0	.	0.711	0.281	1	1	0.23	0	0	21569.13	202	-9.5	4.4141	6	80	112	62	17	116	51	21	30	0.703703704	0	0	0	1	1	0	1	1	1	0	1	17.81	17.81	1
jgi|Venin1|13466|atg10894.t1	-0.72028506	-6.4298595	-0.5078595	.	.	.	.	.	0	.	0	.	0	.	0	0.013	0	0	0.17	0	0	52255.3	480	-4	5.9312	7	162	271	161	44	259	104	53	51	0.796116505	.	.	.	0	0	0	0	0	0	0	0	0	0	0
jgi|Venin1|16077|atg2392.t1	-0.7238523	3.673102	-0.754898	.	.	.	increased_virulence_(hypervirulence),loss_of_pathogenicity,reduced_virulence,unaffected_pathogenicity,lethal	PHI:2052,PHI:8036,PHI:449,PHI:2054,PHI:8035,PHI:270,PHI:3623,PHI:8752,PHI:3280,PHI:780,PHI:317,PHI:7011,PHI:808,PHI:339,PHI:7134,PHI:4736,PHI:861,PHI:6703,PHI:787,PHI:7133,PHI:1036,PHI:3833,PHI:182,PHI:3279,PHI:3832,PHI:6950,PHI:1119,PHI:471,PHI:7009,PHI:3478,PHI:1061,PHI:62,PHI:507,PHI:269,PHI:3831	0	.	0	.	0	.	0.923	0.815	0	0	0.19	0	0	24074.25	220	2	8.2263	3	75	117	70	17	115	52	27	25	0.961538462	.	.	.	0	0	0	0	0	0	0	0	0.02	0.02	0
jgi|Venin1|14704|atg2251.t1	-0.7240078	1.714631	-0.535369	.	.	.	.	.	0	.	0	.	0	.	0.643	0.732	0	0	0.4	0	0	18275.24	166	10.5	9.5637	7	57	87	46	20	95	32	22	10	1.147058824	.	.	.	0	0	0	0	0	0	0	0	0.04	1.37	0
jgi|Venin1|16374|atg2959.t1	-0.72479814	-0.270838	-0.620838	.	.	.	reduced_virulence,loss_of_pathogenicity	PHI:2310,PHI:316,PHI:4182,PHI:2826,PHI:4606,PHI:311,PHI:300,PHI:1015,PHI:334	0	.	0	.	0	.	0	0.225	0	0	0.26	0	0	38550	349	-9	5.0099	2	114	187	98	45	182	94	45	49	1.097222222	.	.	.	0	0	0	0	0	0	0	0	0	0	0
jgi|Venin1|26540|atg12987.t1	-0.7254286	-10.393187	-4.447187	.	.	.	chemistry_target:_sensitivity_to_chemical,lethal,loss_of_pathogenicity,reduced_virulence,unaffected_pathogenicity,increased_virulence_(hypervirulence)	PHI:544,PHI:141,PHI:2731,PHI:7706,PHI:8537,PHI:60,PHI:2377,PHI:1161	0	.	0	.	0	.	0	0.009	0	1	0.13	0	1	94979.15	872	13.5	8.037	21	297	454	300	100	538	169	95	74	0.894472362	0	0	0	1	1	1	1	1	1	15	14	5.56	324.87	0
jgi|Venin1|24137|atg10541.t1	-0.7286955	-0.412529	4.999471	.	.	.	.	.	0	.	0	.	0	.	0	0.098	1	1	0.08	0	0	34623.06	307	-13	4.71	1	94	158	77	41	150	92	42	50	0.950819672	0	0	0	1	1	1	1	1	1	0	0	1.13	1.16	0
jgi|Venin1|22391|atg8816.t1	-0.72984606	-10.662933	-4.716933	.	.	.	.	.	0	.	0	.	0	.	0	0.009	0	1	0.11	0	1	58026.68	516	11.5	7.8538	11	145	241	183	72	318	105	63	42	1.028571429	0	0	0	1	1	1	1	0	1	6	3	23.84	137.42	0
jgi|Venin1|22767|atg9614.t1	-0.7316643	0.9624365	-0.5015635	.	.	.	.	.	0	.	0	.	0	.	0.724	0.52	0	0	0.15	0	0	27239.49	253	-2	5.9503	5	81	139	83	22	149	67	34	33	0.923076923	.	.	.	0	0	0	0	0	0	0	0	0.01	0.01	0
jgi|Venin1|19331|atg4550.t1	-0.7336586	-5.4468835	-0.5128835	.	.	.	reduced_virulence,unaffected_pathogenicity	PHI:9150	0	.	0	.	0	.	0	0.011	0	0	0.03	0	0	85258.92	782	-3	6.2176	7	250	419	243	63	416	197	101	96	0.847457627	.	.	.	0	0	0	0	0	0	0	0	0.01	0.02	0
jgi|Venin1|25467|atg12457.t1	-0.7342185	-9.6083265	-5.1863265	.	.	.	.	.	0	.	0	.	0	.	0	0.263	0	1	0.36	0	1	39034.12	361	10	10.0936	1	131	190	127	43	223	64	38	26	0.875	0	0	0	1	1	1	1	0	1	5	5	21.16	115.52	0.608695652
jgi|Venin1|20378|atg5785.t1	-0.7343153	8.0841695	2.9181695	.	.	.	.	.	0	.	0	.	0	.	0.993	0.868	1	1	0.37	0	0	12081.75	108	2	9.0797	1	31	58	36	10	60	24	13	11	1	.	.	.	0	1	0	0	0	1	0	0	0.1	0.21	0
jgi|Venin1|18251|atg8656.t1	-0.7351916	-3.682121	2.263879	.	.	.	.	.	0	.	0	.	0	GH63	0	0.009	1	1	0.3	1	0	90339.8	810	5	6.942	6	261	428	225	114	445	189	102	87	0.988304094	0	0	0	1	0	1	1	1	1	1	1	0.21	23.2	0
jgi|Venin1|23316|atg10210.t1	-0.7360222	0.1456375	-0.4963625	.	.	.	.	.	0	.	0	.	0	.	0.849	0.258	0	0	0.14	0	0	14643.22	136	2	8.0395	1	48	84	29	5	57	39	21	18	0.757575758	.	.	.	0	0	0	0	0	0	0	0	0	0	0
jgi|Venin1|25463|atg12453.t1	-0.7383114	4.801048	-0.514952	.	.	.	.	.	0	.	0	.	0	.	0.982	0.904	0	0	0.19	0	0	16524.77	152	-1	6.0916	1	50	81	46	16	81	39	20	19	1.029411765	.	.	.	0	0	0	0	0	0	0	0	0	0.01	0
jgi|Venin1|21512|atg481.t1	-0.73912895	-1.839902	-0.513902	.	.	.	increased_virulence_(hypervirulence),loss_of_pathogenicity,reduced_virulence,unaffected_pathogenicity,lethal	PHI:2835,PHI:8927,PHI:784,PHI:3866,PHI:3301,PHI:685,PHI:7485,PHI:2269,PHI:2022,PHI:2837,PHI:5440,PHI:7696,PHI:2844,PHI:7915,PHI:5272,PHI:6957,PHI:2802,PHI:9460,PHI:2312,PHI:2247,PHI:5271,PHI:4077,PHI:7511,PHI:59	0	.	0	.	0	.	0.112	0.667	0	0	0.33	0	0	32961.91	311	6.5	8.4657	6	114	175	101	26	185	67	38	29	0.790697674	.	.	.	0	0	0	0	0	0	0	0	0.02	1.29	0
jgi|Venin1|16624|atg3344.t1	-0.74003744	-1.6964905	2.5635095	.	.	.	.	.	0	.	0	.	0	.	0.004	0.286	1	1	0.28	1	0	31722.83	290	-6.5	4.9216	2	100	158	89	35	154	55	26	29	1.051724138	0	1	0	1	1	1	1	1	1	1	1	0.19	23.9	0
jgi|Venin1|26018|atg10926.t1	-0.74188364	9.622507	-0.513493	.	.	.	unaffected_pathogenicity,loss_of_pathogenicity	PHI:2079,PHI:3670	0	.	0	.	0	.	0.975	0.881	0	0	0.13	0	0	19136.52	181	-0.5	6.3299	3	69	107	50	16	98	44	23	21	0.72	.	.	.	0	0	0	0	0	0	0	0	0	0.02	0
jgi|Venin1|16225|atg3068.t1	-0.7422025	4.332472	-0.593528	.	.	.	.	.	0	.	0	.	0	.	0.997	0.824	0	0	0.71	0	0	10719.34	99	4	8.3559	5	36	60	32	6	55	17	11	6	0.913043478	.	.	.	0	0	0	0	0	0	0	0	4.2	4.2	0
jgi|Venin1|23030|atg9170.t1	-0.7436546	2.363784	2.949784	.	.	.	loss_of_pathogenicity,reduced_virulence,unaffected_pathogenicity	PHI:6815,PHI:9402,PHI:7930,PHI:6786,PHI:7931,PHI:6784,PHI:6794,PHI:9401,PHI:480,PHI:72,PHI:125,PHI:7933,PHI:6808,PHI:7926,PHI:7929,PHI:7932,PHI:17,PHI:7934,PHI:6787,PHI:6809,PHI:6792,PHI:6783,PHI:6814,PHI:6811,PHI:126,PHI:7928,PHI:6788,PHI:73,PHI:6793,PHI:6807,PHI:697,PHI:6790,PHI:6812,PHI:9400,PHI:6791,PHI:6816,PHI:68,PHI:6789,PHI:6813,PHI:7935,PHI:127,PHI:6785	0	.	0	.	0	.	0	0.069	1	1	0.69	1	0	56363.67	542	-5	4.9555	4	218	338	176	46	320	82	39	43	0.833333333	1	0	1	1	1	1	1	1	1	1	1	0.78	16.48	0
jgi|Venin1|19197|atg5201.t1	-0.74381137	-10.3879775	-4.4959775	.	.	.	.	.	0	.	0	.	0	.	0	0.018	0	1	0.02	0	1	56953.98	534	9.5	9.3121	1	177	294	156	37	287	151	83	68	0.678321678	1	0	0	1	1	1	1	1	1	6	5	0.46	115.61	0
jgi|Venin1|25902|atg11073.t1	-0.7457434	-5.68322	-0.45722	.	.	.	.	.	0	.	0	.	0	.	0	0.129	0	0	0.74	0	0	49244.39	465	8.5	8.4311	6	189	293	122	49	259	97	55	42	0.795275591	.	.	.	0	0	0	0	0	0	0	0	0	0.02	0
jgi|Venin1|15282|atg1582.t1	-0.7459154	9.4792215	-0.2847785	.	.	.	effector_(plant_avirulence_determinant)	PHI:7988,PHI:2331	1	VdAve1	0	.	0	.	0.981	0.813	0	0	0.59	0	0	17460.01	164	7	8.6186	5	61	94	50	20	101	32	21	11	0.708333333	.	.	.	0	0	0	0	0	0	0	0	3.6	4.18	0
jgi|Venin1|25656|atg11577.t1	-0.74700797	5.018198	-0.547802	.	.	.	reduced_virulence	PHI:8041,PHI:8743,PHI:6927,PHI:8048	0	.	0	.	0	.	0.946	0.815	0	0	0.35	0	0	16485.79	147	1	6.8427	4	43	80	38	19	82	35	19	16	1.151515152	.	.	.	0	0	0	0	0	0	0	0	0.05	0.05	0
jgi|Venin1|20598|atg352.t1	-0.7478249	-3.228421	2.519579	.	.	.	.	.	0	.	0	.	0	.	0	0.042	1	1	0.19	1	0	43394.16	408	7	7.9949	10	163	238	115	35	211	87	49	38	0.933333333	0	0	0	1	1	1	1	1	1	1	1	5.89	27.89	0
jgi|Venin1|21695|atg7530.t1	-0.74826753	-3.1159685	2.5000315	.	.	.	.	.	0	.	0	.	0	.	0.002	0.062	1	1	0.63	1	0	20932.3	200	0.5	6.8531	6	86	121	72	12	118	19	10	9	0.795918367	0	1	0	1	1	1	1	1	1	1	1	7.4	30.14	0
jgi|Venin1|24860|atg9346.t1	-0.7500265	0.6978825	-0.4141175	.	.	.	loss_of_pathogenicity	PHI:2590,PHI:2611	0	.	0	.	0	.	0	0.352	0	0	0.23	0	0	40991.29	367	0	6.4969	7	119	196	92	59	202	88	48	40	1.037037037	.	.	.	0	0	0	0	0	0	0	0	0.01	0.03	0
jgi|Venin1|24863|atg9349.t1	-0.7500265	0.6978825	-0.4141175	.	.	.	loss_of_pathogenicity	PHI:2590,PHI:2611	0	.	0	.	0	.	0	0.352	0	0	0.23	0	0	40991.29	367	0	6.4969	7	119	196	92	59	202	88	48	40	1.037037037	.	.	.	0	0	0	0	0	0	0	0	0.01	0.03	0
jgi|Venin1|13851|atg11502.t1	-0.7501998	-4.8190055	-0.5050055	.	.	.	.	.	0	.	0	.	0	.	0.001	0.28	0	0	0.28	0	0	37964.97	350	-6.5	5.0201	7	124	184	96	25	182	86	41	45	0.894736842	.	.	.	0	0	0	0	0	0	0	0	0.01	0.02	0
jgi|Venin1|14340|atg679.t1	-0.7501998	2.2565465	-0.5074535	.	.	.	reduced_virulence	PHI:6701	0	.	0	.	0	.	0.727	0.567	0	0	0.11	0	0	22209.04	204	-5.5	4.9228	4	70	114	59	16	107	53	25	28	0.723404255	.	.	.	0	0	0	0	0	0	0	0	0.01	0.01	0
jgi|Venin1|21256|atg8232.t1	-0.7544253	-0.568955	5.155045	.	.	.	.	.	0	.	0	.	0	.	0	0.046	1	1	0.09	0	0	48483.44	459	11.5	9.787	1	190	267	91	17	180	157	85	72	0.872727273	1	0	0	1	1	1	1	1	1	0	0	0.29	3.71	0
jgi|Venin1|24902|atg9993.t1	-0.7560507	-6.327668	-0.507668	.	.	.	.	.	0	.	0	.	0	.	0	0.03	0	0	0.48	0	0	58289.55	534	-2	6.2412	6	162	293	166	53	292	128	66	62	1.210526316	.	.	.	0	0	0	0	0	0	0	0	0	0.32	0
jgi|Venin1|23926|atg12186.t1	-0.7564895	4.083809	5.019809	.	.	.	.	.	0	.	0	.	0	.	0.54	0.304	1	1	0.02	0	0	27152.44	240	3	6.9197	5	75	122	59	30	114	69	39	30	0.777777778	.	.	.	1	1	1	0	1	1	0	0	0	0	0
jgi|Venin1|15791|atg1780.t1	-0.7590542	-3.4144345	2.5075655	.	.	.	.	.	0	.	0	.	0	.	0	0.013	1	1	0.05	1	0	49973	440	18.5	8.8992	10	126	219	119	53	223	114	71	43	1	1	0	0	1	1	1	1	1	1	1	1	0.35	22.85	0
jgi|Venin1|14613|atg1135.t1	-0.75907016	4.966347	-0.529653	.	.	.	.	.	0	.	0	.	0	.	1	0.916	0	0	0.6	0	0	14475.56	134	0.5	6.7931	10	54	79	35	7	74	27	14	13	0.677419355	.	.	.	0	0	0	0	0	0	0	0	0.01	0.04	0
jgi|Venin1|14502|atg2845.t1	-0.761102	-11.243016	-0.507016	.	.	.	lethal	PHI:2528	0	.	0	.	0	.	0	0.044	0	0	0.05	0	0	76506.54	698	-7	5.5577	4	216	375	209	57	357	165	82	83	1.088888889	.	.	.	0	0	0	0	0	0	0	0	0	0.12	0
jgi|Venin1|21961|atg10648.t1	-0.76177216	-0.8438675	-0.5038675	.	.	.	effector_(plant_avirulence_determinant),loss_of_pathogenicity,reduced_virulence,unaffected_pathogenicity,increased_virulence_(hypervirulence)	PHI:7219,PHI:7844,PHI:3387,PHI:6936,PHI:727,PHI:7243,PHI:2425,PHI:725,PHI:719,PHI:9106,PHI:729,PHI:587,PHI:55,PHI:7840,PHI:8597,PHI:325,PHI:714,PHI:881,PHI:9189,PHI:7916,PHI:5276,PHI:2290,PHI:726,PHI:718,PHI:2895,PHI:728,PHI:9524,PHI:7221,PHI:9265,PHI:2379,PHI:5034,PHI:8596,PHI:723,PHI:255,PHI:2256,PHI:3324	0	.	0	.	0	.	0.025	0.085	0	0	0.1	0	0	272430.79	2498	-12	6.2645	50	842	1324	776	264	1373	561	295	266	0.887218045	.	.	.	0	0	0	0	0	0	0	0	0	0.05	0
jgi|Venin1|20705|atg6540.t1	-0.76395917	-4.270336	1.531664	.	.	.	.	.	0	.	0	.	0	.	0	0.033	1	1	0.78	1	0	27369.7	268	2	7.5506	6	138	186	84	19	136	27	15	12	0.933333333	.	.	.	1	1	0	0	1	1	0	1	0.11	17.94	0
jgi|Venin1|21891|atg7628.t1	-0.7677238	-6.3434025	-0.4994025	.	.	.	.	.	0	.	0	.	0	.	0	0.026	0	0	0.15	0	0	43319.87	397	-11	5.0448	6	129	219	125	47	223	108	52	56	0.78021978	.	.	.	0	0	0	0	0	0	0	0	0.13	0.25	0
jgi|Venin1|16527|atg536.t1	-0.7702986	1.1433615	-0.3826385	.	.	.	reduced_virulence,loss_of_pathogenicity	PHI:3514,PHI:316,PHI:4677,PHI:4182,PHI:2155,PHI:772,PHI:6111,PHI:4606,PHI:311,PHI:797,PHI:334	0	.	0	.	0	.	0.007	0.414	0	0	0.47	0	0	35922.25	329	2.5	6.7306	12	123	197	96	41	171	73	42	31	0.861538462	.	.	.	0	0	0	0	0	0	0	0	0	0.01	0
jgi|Venin1|21677|atg6867.t1	-0.7705023	4.123268	-0.592732	.	.	.	.	.	0	.	0	.	0	.	0.988	0.798	0	0	0.39	0	0	11236.79	102	3.5	8.2642	3	33	62	25	12	58	21	13	8	0.8	.	.	.	0	0	0	0	0	0	0	0	0.08	0.14	0
[truncated: 11,422 more rows]
[truncated: 18 more columns]
