# Supplementary material for: An automated and combinative method for the predictive ranking of candidate effector proteins of fungal plant pathogens
Source: Sci Rep. 2021 Oct 5;11:19731. doi: 10.1038/s41598-021-99363-0 (PMC8492765; doi:10.1038/s41598-021-99363-0)
Supplement: Supplementary file 2 — Supplementary Information 2. [file 41598_2021_99363_MOESM2_ESM.zip › Supp Data S2 - Raw Predector results tables for all the whole proteomes used for evaluation (listed in Supplementary Table S2)/yar_lip_CLIB122.tsv]

name	effector_score	manual_effector_score	manual_secretion_score	phibase_effector	phibase_virulence	phibase_lethal	phibase_phenotypes	phibase_matches	effector_match	effector_matches	pfam_match	pfam_matches	dbcan_match	dbcan_matches	effectorp1	effectorp2	is_secreted	any_signal_peptide	apoplastp	single_transmembrane	multiple_transmembrane	molecular_weight	residue_number	charge	isoelectric_point	aa_c_number	aa_tiny_number	aa_small_number	aa_aliphatic_number	aa_aromatic_number	aa_nonpolar_number	aa_charged_number	aa_basic_number	aa_acidic_number	fykin_gap	localizer_nuclear	localizer_chloro	localizer_mito	signalp3_nn	signalp3_hmm	signalp4	signalp5	deepsig	phobius_sp	phobius_tmcount	tmhmm_tmcount	tmhmm_first_60	tmhmm_exp_aa	tmhmm_first_tm_sp_coverage
CAG79315	3.1095831	11.8019995	5.9999995	.	.	.	.	.	0	.	0	.	0	.	1	0.967	1	1	0.74	0	0	9977.61	93	5	8.1681	7	35	53	23	6	48	23	15	8	1.041666667	0	0	0	1	1	1	1	1	1	0	0	0.08	0.08	0
CAR65180	2.7757306	10.2145995	5.8645995	.	.	.	.	.	0	.	0	.	0	.	0.994	0.731	1	1	0.43	0	0	11270.11	102	1	8.3103	0	29	48	37	12	59	23	12	11	1.714285714	0	0	0	1	1	1	1	1	1	0	0	9.42	9.42	0
CAG79895	2.7076495	13.1338995	5.2358995	.	.	.	reduced_virulence,unaffected_pathogenicity	PHI:6206,PHI:7143,PHI:7633,PHI:6199,PHI:7734,PHI:249,PHI:213,PHI:277,PHI:7735,PHI:2477,PHI:7181	0	.	1	PF00160	0	.	0.884	0.599	1	1	0.21	0	0	24946.29	228	-3	5.4418	1	66	117	61	23	119	71	35	36	1.230769231	1	0	0	1	1	1	1	1	1	0	0	9.92	9.93	0
CAG82319	2.6737323	11.5674995	5.9814995	.	.	.	.	.	0	.	0	.	0	.	1	0.931	1	1	0.66	0	0	16823.36	149	13.5	9.6654	7	42	80	40	18	74	44	30	14	2.16	1	0	0	1	1	1	1	1	1	0	1	20.94	20.95	0.608695652
CAG84187	2.6356292	15.516497	5.380497	.	.	.	reduced_virulence,increased_virulence_(hypervirulence),unaffected_pathogenicity	PHI:548,PHI:2305	0	.	0	.	0	.	0.998	0.858	1	1	0.09	0	0	15605.14	144	0	6.4656	2	43	72	47	10	84	37	19	18	0.970588235	1	0	0	1	1	1	1	1	1	0	1	18.28	18.28	0.944444444
CAG78381	2.6238422	10.9139495	5.9999495	.	.	.	.	.	0	.	0	.	0	.	1	0.819	1	1	0.8	0	0	10704.58	102	9	9.4585	6	39	63	35	6	56	25	18	7	0.833333333	0	0	0	1	1	1	1	1	1	0	0	0.36	0.36	0
CAG80638	2.5287006	8.0818125	5.1058125	.	.	.	.	.	0	.	0	.	0	.	0.78	0.716	1	1	0.1	0	0	24199.2	219	6	9.4866	0	59	102	74	21	121	53	31	22	1.159090909	0	0	0	1	1	1	1	1	1	0	0	3.52	11.97	0
CAG78034	2.4905393	10.7826485	5.9406485	.	.	.	.	.	0	.	0	.	0	.	0.988	0.819	1	1	0.78	0	0	18975.04	179	-5.5	4.5959	3	62	112	47	21	102	36	16	20	1	0	0	0	1	1	1	1	1	1	0	0	0.29	0.29	0
CAG83628	2.3658483	10.340287	5.768287	.	.	.	.	.	0	.	0	.	0	.	0.958	0.804	1	1	0.58	0	0	19266.44	179	-8	4.4748	3	58	103	51	20	100	38	16	22	1.022727273	0	0	0	1	1	1	1	1	1	0	0	0	0	0
CAG82404	2.3658483	10.296828	5.850828	.	.	.	.	.	0	.	0	.	0	.	0.937	0.804	1	1	0.65	0	0	18549.72	173	-5.5	4.6177	3	57	101	51	18	98	38	17	21	0.909090909	0	0	0	1	1	1	1	1	1	0	0	0.01	0.01	0
CAG80226	2.3269928	11.117595	5.999595	.	.	.	.	.	0	.	0	.	0	.	0.999	0.854	1	1	0.46	0	0	13401.65	119	13	10.0763	6	32	58	27	10	54	37	26	11	1.904761905	0	0	0	1	1	1	1	1	1	0	0	0.19	0.19	0
CAG83647	2.3199599	8.6622995	5.9742995	.	.	.	.	.	0	.	0	.	0	.	0.745	0.703	1	1	0.69	0	0	18252.57	172	-6	4.3637	3	59	104	46	21	107	27	11	16	0.897959184	0	0	0	1	1	1	1	1	1	0	0	0.06	0.09	0
CAG82403	2.3047845	10.3577705	5.8877705	.	.	.	.	.	0	.	0	.	0	.	0.967	0.778	1	1	0.56	0	0	19032.26	177	-5	4.788	3	57	100	50	21	103	39	18	21	0.958333333	0	0	0	1	1	1	1	1	1	0	0	0.01	0.01	0
CAG79728	2.272338	5.9591185	5.9291185	.	.	.	.	.	0	.	0	.	0	.	0.338	0.667	1	1	0.47	0	0	18432.8	173	-2	4.7861	4	62	102	47	15	98	24	11	13	0.951219512	0	0	0	1	1	1	1	1	1	0	0	2.69	2.7	0
CAG83967	2.24521	9.9934445	5.9734445	.	.	.	.	.	0	.	0	.	0	.	0.904	0.766	1	1	0.76	0	0	18025.13	171	-4.5	4.6508	2	61	104	52	18	102	29	13	16	0.74	0	0	0	1	1	1	1	1	1	0	0	0.52	0.54	0
CAG79565	2.1066773	4.10824	2.63224	.	.	.	.	.	0	.	0	.	0	.	0.61	0.636	1	1	0.32	1	0	28279.27	268	4.5	7.6117	8	106	145	83	23	148	56	32	24	0.893939394	0	0	0	1	1	1	1	1	1	1	1	8.69	30.02	0
CAG82611	2.1028922	10.2705895	5.9805895	.	.	.	.	.	0	.	0	.	0	.	0.914	0.801	1	1	0.27	0	0	15888.07	143	-2.5	4.9372	5	49	73	34	19	80	32	15	17	1.133333333	1	0	0	1	1	1	1	1	1	0	0	0.5	0.5	0
CAG82832	2.0939913	11.0374925	5.2414925	.	.	.	.	.	0	.	0	.	0	.	1	0.966	1	1	0.34	0	0	13356.03	121	-2	5.5685	9	41	70	28	16	66	32	16	16	1.111111111	0	0	0	1	1	0	1	0	1	0	0	2.63	2.63	0
CAG82789	2.0865278	10.2110265	5.9510265	.	.	.	.	.	0	.	0	.	0	.	0.955	0.755	1	1	0.46	0	0	18819.1	176	-3	5.19	3	63	99	46	22	103	35	17	18	0.74	0	0	0	1	1	1	1	1	1	0	0	0.01	0.01	0
CAG82162	2.0797515	7.1300395	3.9860395	.	.	.	.	.	0	.	0	.	0	.	0.915	0.609	1	1	0.31	1	0	19544.83	181	5.5	9.9199	0	58	101	68	14	106	35	21	14	0.911111111	0	1	0	1	1	1	1	1	1	1	0	23.71	24.58	0
CAG79460	2.062765	10.691826	4.943826	.	.	.	.	.	0	.	0	.	0	.	0.985	0.973	1	1	0.37	0	0	22008.74	191	7	9.3572	2	48	92	38	30	101	45	27	18	1.414634146	.	.	.	1	0	1	0	1	1	0	0	9.81	9.81	0
CAG80552	2.0326726	2.3487335	5.9307335	.	.	.	.	.	0	.	0	.	0	.	0	0.403	1	1	0.93	0	0	38003.35	358	-5	5.1297	4	137	227	101	44	202	64	31	33	0.968421053	0	0	0	1	1	1	1	1	1	0	0	0	0.02	0
CAG83915	2.0257668	9.3889785	5.9509785	.	.	.	.	.	0	.	0	.	0	.	0.869	0.704	1	1	0.69	0	0	18694.22	170	-1	6.2132	2	49	93	49	24	96	36	19	17	1.153846154	1	0	0	1	1	1	1	1	1	0	0	0.03	0.03	0
CAG83794	1.9642925	2.717114	5.945114	.	.	.	.	.	0	.	0	.	0	.	0.004	0.458	1	1	0.88	0	0	37248.65	349	-5.5	4.794	5	125	222	105	38	204	56	26	30	0.989361702	0	0	0	1	1	1	1	1	1	0	0	0	0.07	0
CAG81953	1.895946	11.04	6	.	.	.	.	.	0	.	0	.	0	.	1	0.84	1	1	0.77	0	0	10571.15	98	-2.5	4.5201	8	38	61	26	12	64	16	7	9	0.714285714	0	0	0	1	1	1	1	1	1	0	0	0.92	0.92	0
CAG79224	1.8828135	4.580699	5.996699	.	.	.	.	.	0	.	0	.	0	.	0.149	0.615	1	1	0.68	0	0	38653.97	342	-2.5	6.1094	4	92	197	82	45	161	75	39	36	1.360655738	0	0	0	1	1	1	1	1	1	0	0	0.01	0.01	0
CAG81544	1.8647846	8.007633	5.499633	.	.	.	.	.	0	.	0	.	0	.	0.838	0.58	1	1	0.65	0	0	25926.4	238	-4.5	5.0614	0	65	139	76	20	124	54	26	28	1.282608696	1	0	0	1	1	1	1	1	1	0	0	0.62	0.64	0
CAG78810	1.8578644	11.294799	5.996799	.	.	.	.	.	0	.	0	.	0	.	1	0.883	1	1	0.45	0	0	27812.33	255	13	8.4046	20	79	152	42	18	117	72	44	28	1.653846154	1	0	0	1	1	1	1	1	1	0	0	4.82	4.82	0
CAG77806	1.8275311	8.737664	5.797664	.	.	.	.	.	0	.	0	.	0	.	0.822	0.668	1	1	0.68	0	0	24460.12	226	2	8.7656	1	75	123	81	25	133	34	18	16	1.333333333	0	0	0	1	1	1	1	1	1	0	0	3.69	10.52	0
CAG82484	1.8007426	5.7237265	4.7637265	.	.	.	.	.	0	.	0	.	0	.	0.535	0.625	1	1	0.03	0	0	25948.39	232	-5.5	5.0458	6	66	114	62	21	115	67	32	35	1.318181818	0	0	0	1	1	1	1	0	1	0	1	19.08	19.08	1
CAG77805	1.7288809	7.972023	5.830023	.	.	.	.	.	0	.	0	.	0	.	0.776	0.581	1	1	0.47	0	0	23447.7	221	-2.5	4.8836	0	78	126	81	26	134	34	16	18	1	0	0	0	1	1	1	1	1	1	0	0	4.48	38.51	0
CAG79743	1.7284604	7.51637	3.06437	.	.	.	.	.	0	.	0	.	0	.	0.998	0.744	1	1	0.73	1	0	26709.57	249	4.5	8.9359	0	76	146	88	30	149	51	29	22	1.096774194	1	0	0	1	1	1	1	1	1	0	1	0.1	22.49	0
CAG83280	1.7245034	8.5033875	4.4293875	.	.	.	.	.	0	.	0	.	0	.	0.944	0.735	1	1	0.12	0	0	10802.39	96	1.5	8.4632	0	22	49	31	10	50	28	15	13	2	.	.	.	1	1	1	0	1	1	0	1	15.66	15.66	0.85
CAG83109	1.7055982	-0.206154	-4.490154	.	.	.	.	.	0	.	0	.	0	.	0.879	0.835	0	1	0.04	0	1	23797.42	208	2.5	7.6919	4	52	93	63	24	107	56	30	26	2	0	0	0	1	1	1	1	1	1	1	2	16.49	39.15	0.944444444
CAG78334	1.6896471	-6.692214	-4.484214	.	.	.	.	.	0	.	0	.	0	.	0.001	0.631	0	1	0.37	0	1	35094.69	324	8.5	9.6035	1	111	187	70	29	167	66	39	27	0.853658537	1	0	0	1	1	1	1	1	1	1	2	16.63	39.27	0.52173913
CAG81180	1.6631596	6.8534995	5.7174995	.	.	.	reduced_virulence	PHI:4242,PHI:4212,PHI:432	1	FGL1	1	PF01764	0	.	0	0.356	1	1	0.76	0	0	41138.75	365	-1.5	6.3042	9	104	191	103	60	210	79	42	37	1.436619718	1	0	0	1	1	1	1	1	1	0	0	2.18	3.18	0
CAG82350	1.660661	1.882678	5.926678	.	.	.	.	.	0	.	0	.	0	.	0	0.326	1	1	0.88	0	0	37672.04	353	-6	4.978	5	132	225	103	44	202	65	31	34	0.936170213	0	0	0	1	1	1	1	1	1	0	0	0.02	0.03	0
CAG79141	1.6602204	4.522322	5.986322	.	.	.	.	.	0	.	0	.	0	.	0.064	0.692	1	1	0.69	0	0	37014.83	328	4	8.0994	4	90	175	87	34	162	68	37	31	1.203125	0	0	0	1	1	1	1	1	1	0	0	0	0	0
CAG78863	1.5837812	8.773957	5.521957	.	.	.	.	.	0	.	0	.	0	.	0.927	0.615	1	1	0.46	0	0	22663.21	212	0.5	7.0112	0	69	113	89	17	128	25	13	12	1.12244898	0	0	0	1	1	1	1	1	1	0	0	0.88	27.85	0
CAG83427	1.5778859	6.871898	2.635898	.	.	.	.	.	0	.	0	.	0	.	0.936	0.77	1	1	0.11	1	0	22016.39	193	3	8.0879	4	54	89	64	26	110	50	27	23	1.625	0	0	0	1	1	1	1	1	1	1	1	0.26	22.7	0
CAG79987	1.5655737	9.23589	5.59389	.	.	.	.	.	0	.	0	.	0	.	0.964	0.643	1	1	0.55	0	0	16510.75	154	-4	4.7249	2	51	84	45	18	90	35	16	19	1.073170732	0	0	0	1	1	1	1	1	1	0	0	0.04	0.04	0
CAG80545	1.4857869	-0.803433	-3.239433	.	.	.	.	.	0	.	0	.	0	.	0.793	0.613	0	1	0.43	0	1	23443.06	219	0.5	7.0112	0	69	118	84	25	137	31	16	15	1.072727273	0	0	0	1	1	1	1	1	1	0	2	0.36	33.47	0
CAG82656	1.4657803	3.35704	5.96304	.	.	.	reduced_virulence,unaffected_pathogenicity	PHI:4615,PHI:6569	0	.	0	.	0	.	0	0.399	1	1	0.64	0	0	40866.45	379	0	6.4994	2	122	214	123	43	222	78	42	36	0.896907216	0	0	0	1	1	1	1	1	1	0	0	0.49	1.15	0
CAG83793	1.438879	9.3965735	5.9105735	.	.	.	.	.	0	.	0	.	0	.	0.897	0.684	1	1	0.49	0	0	17339.46	161	-6	4.484	2	53	86	46	18	91	35	15	20	0.953488372	0	0	0	1	1	1	1	1	1	0	0	0.02	0.02	0
CAG77999	1.4172213	9.779798	5.999798	.	.	.	.	.	0	.	0	.	0	.	0.983	0.647	1	1	0.77	0	0	28354.89	270	3	7.4685	20	99	174	83	14	168	36	20	16	0.590361446	1	1	0	1	1	1	1	1	1	0	0	10.5	10.5	0
CAG82632	1.3904046	-0.076453	-4.948453	.	.	.	.	.	0	.	0	.	0	.	0.991	0.821	0	1	0.19	0	1	12018.25	111	6	9.9493	2	34	54	43	10	70	23	15	8	0.928571429	0	0	0	1	1	1	1	0	0	2	2	19.41	42.08	0.925
CAG81125	1.3773527	7.3018785	5.8058785	.	.	.	loss_of_pathogenicity,reduced_virulence,unaffected_pathogenicity	PHI:9401,PHI:125,PHI:6785,PHI:6811,PHI:73,PHI:6812,PHI:6789,PHI:6791,PHI:6784,PHI:6787,PHI:6816,PHI:6786,PHI:6815,PHI:6788,PHI:126,PHI:6783,PHI:9402,PHI:72,PHI:6808,PHI:6792,PHI:6790,PHI:6809,PHI:17,PHI:6807,PHI:6793,PHI:127,PHI:68,PHI:6814,PHI:9400,PHI:6794,PHI:6813	0	.	0	.	0	.	0	0.416	1	1	0.76	0	0	42236.39	391	-1.5	6.0467	4	134	228	110	43	215	81	41	40	1.2	0	0	0	1	1	1	1	1	1	0	0	3.1	3.35	0
CAG82950	1.309448	2.6959405	5.7199405	.	.	.	.	.	0	.	0	.	0	.	0.012	0.484	1	1	0.74	0	0	32786.29	300	-12	4.4824	3	91	175	78	42	163	69	30	39	1.333333333	0	0	0	1	1	1	1	1	1	0	0	0.24	0.25	0
CAG81123	1.2876399	6.73045	2.80045	.	.	.	.	.	0	.	0	.	0	.	1	0.655	1	1	0.26	1	0	13051.47	114	1	7.3812	8	33	49	38	12	67	27	14	13	1.6875	0	0	0	1	1	1	1	1	1	1	1	10.42	31.15	0
CAG83307	1.2726105	6.158179	5.564179	.	.	.	.	.	0	.	0	.	0	.	0.502	0.597	1	1	0.35	0	0	24668.28	224	2.5	8.0508	1	75	112	78	25	118	44	24	20	1.5	0	0	0	1	1	1	1	1	1	0	0	0.24	0.51	0
CAG78935	1.1470611	6.82475	5.82075	.	.	.	reduced_virulence	PHI:4242,PHI:4212,PHI:432	1	FGL1	1	PF01764	0	.	0	0.334	1	1	0.75	0	0	40733.12	363	-5.5	5.5119	9	105	193	97	58	209	72	36	36	1.416666667	1	0	0	1	1	1	1	1	1	0	0	0.19	0.47	0
CAG81003	1.137161	5.3591405	5.7951405	.	.	.	loss_of_pathogenicity,reduced_virulence,unaffected_pathogenicity	PHI:125,PHI:7928,PHI:73,PHI:6812,PHI:6789,PHI:7933,PHI:6791,PHI:7930,PHI:6786,PHI:6783,PHI:6815,PHI:6790,PHI:6808,PHI:6809,PHI:127,PHI:68,PHI:6793,PHI:7932,PHI:6814,PHI:7935,PHI:9400,PHI:6794,PHI:7925,PHI:9401,PHI:6785,PHI:6811,PHI:7934,PHI:6784,PHI:9402,PHI:7929,PHI:7926,PHI:6816,PHI:6788,PHI:6787,PHI:126,PHI:72,PHI:6792,PHI:697,PHI:17,PHI:6807,PHI:480,PHI:6813	0	.	0	.	0	.	0	0.094	1	1	0.84	0	0	41882.86	384	-12.5	4.4688	5	129	217	112	55	214	67	29	38	1.271604938	0	0	0	1	1	1	1	1	1	0	0	0.87	0.89	0
CAG83393	1.137161	5.471533	5.955533	.	.	.	loss_of_pathogenicity,reduced_virulence,unaffected_pathogenicity	PHI:125,PHI:7928,PHI:73,PHI:6812,PHI:6789,PHI:7933,PHI:6791,PHI:7930,PHI:6786,PHI:6783,PHI:6815,PHI:6790,PHI:6808,PHI:6809,PHI:127,PHI:68,PHI:6793,PHI:7932,PHI:6814,PHI:7935,PHI:9400,PHI:6794,PHI:9401,PHI:6785,PHI:6811,PHI:7934,PHI:6784,PHI:9402,PHI:6787,PHI:6816,PHI:6788,PHI:7926,PHI:126,PHI:7929,PHI:72,PHI:6792,PHI:697,PHI:17,PHI:6807,PHI:480,PHI:6813	0	.	0	.	0	.	0	0.086	1	1	0.9	0	0	41543.6	392	-22	3.8383	5	152	244	116	45	212	49	15	34	1.095238095	0	0	0	1	1	1	1	1	1	0	0	1.76	1.77	0
CAG81906	1.137161	4.9166315	5.8566315	.	.	.	loss_of_pathogenicity,reduced_virulence,unaffected_pathogenicity	PHI:125,PHI:7928,PHI:73,PHI:6812,PHI:6789,PHI:7933,PHI:6791,PHI:7930,PHI:6786,PHI:6783,PHI:6815,PHI:6790,PHI:6808,PHI:6809,PHI:127,PHI:68,PHI:6793,PHI:7932,PHI:6814,PHI:7935,PHI:9400,PHI:6794,PHI:7925,PHI:9401,PHI:6785,PHI:6811,PHI:7934,PHI:6784,PHI:9402,PHI:6816,PHI:6788,PHI:6787,PHI:7929,PHI:126,PHI:7926,PHI:72,PHI:6792,PHI:697,PHI:17,PHI:6807,PHI:480,PHI:6813	0	.	0	.	0	.	0	0.01	1	1	0.86	0	0	41055.33	385	-21.5	3.9388	5	146	235	112	49	216	55	18	37	1.096385542	0	0	0	1	1	1	1	1	1	0	0	1.32	1.34	0
CAG78459	1.1281338	9.7630285	5.9770285	.	.	.	.	.	0	.	0	.	0	.	0.995	0.636	1	1	0.56	0	0	41607.23	369	6.5	8.7337	4	98	211	79	34	156	65	37	28	1.709677419	0	0	0	1	1	1	1	1	1	0	0	0.66	0.66	0
CAG83782	1.0935061	2.9211	5.9871	.	.	.	.	.	0	.	0	.	0	.	0.172	0.317	1	1	0.69	0	0	16094.11	152	-6.5	4.1946	2	56	97	52	16	93	21	8	13	0.69047619	0	0	0	1	1	1	1	1	1	0	0	0.31	0.31	0
CAG81922	1.0902262	6.6125895	5.7045895	.	.	.	loss_of_pathogenicity,reduced_virulence,unaffected_pathogenicity	PHI:125,PHI:7928,PHI:73,PHI:6812,PHI:6789,PHI:7933,PHI:6791,PHI:7930,PHI:6786,PHI:6783,PHI:6815,PHI:6790,PHI:6808,PHI:6809,PHI:127,PHI:68,PHI:6793,PHI:7932,PHI:6814,PHI:7935,PHI:9400,PHI:6794,PHI:9401,PHI:6785,PHI:6811,PHI:7934,PHI:6784,PHI:9402,PHI:6816,PHI:6788,PHI:6787,PHI:7929,PHI:126,PHI:7926,PHI:72,PHI:6792,PHI:697,PHI:17,PHI:6807,PHI:480,PHI:6813	0	.	0	.	0	.	0	0.318	1	1	0.7	0	0	38724.84	359	-6.5	4.8752	3	113	218	112	47	214	72	34	38	1.11627907	0	0	0	1	1	1	1	1	1	0	0	0.74	0.74	0
CAG81785	1.081616	6.5454315	5.5914315	.	.	.	.	.	0	.	0	.	0	.	0.526	0.633	1	1	0.64	0	0	23540.02	222	1	8.4122	0	74	123	85	20	133	31	16	15	1.018867925	0	0	0	1	1	1	1	1	1	0	0	0.19	3.74	0
CAG84115	1.0782583	8.917962	5.971962	.	.	.	.	.	0	.	0	.	0	.	0.817	0.674	1	1	0.49	0	0	10044.27	94	-3.5	4.3997	0	34	48	31	10	53	17	7	10	1	0	0	0	1	1	1	1	1	1	0	0	0.24	0.24	0
CAG79031	1.0728347	12.676961	5.186961	.	.	.	loss_of_pathogenicity,reduced_virulence,unaffected_pathogenicity	PHI:5588,PHI:2813,PHI:330,PHI:769,PHI:271,PHI:7230,PHI:6198,PHI:383,PHI:422,PHI:8749,PHI:6412	0	.	0	.	0	.	0.843	0.572	1	1	0.82	0	0	24592.53	244	0	6.488	4	106	163	83	21	142	48	26	22	0.701298701	0	0	0	1	1	1	1	1	1	0	0	0	6.56	0
CAG82365	1.0679783	5.350064	5.774064	.	.	.	loss_of_pathogenicity,reduced_virulence,unaffected_pathogenicity	PHI:125,PHI:7928,PHI:73,PHI:6812,PHI:6789,PHI:7933,PHI:6791,PHI:7930,PHI:6786,PHI:6815,PHI:6783,PHI:6790,PHI:6808,PHI:6809,PHI:127,PHI:6793,PHI:68,PHI:7932,PHI:6814,PHI:7935,PHI:9400,PHI:6794,PHI:7925,PHI:9401,PHI:6785,PHI:6811,PHI:7934,PHI:6784,PHI:6787,PHI:6816,PHI:6788,PHI:9402,PHI:7926,PHI:126,PHI:7929,PHI:72,PHI:6792,PHI:697,PHI:17,PHI:6807,PHI:480,PHI:6813	0	.	0	.	0	.	0	0.096	1	1	0.81	0	0	42112.18	385	-10.5	4.7035	4	123	219	109	55	212	74	34	40	1.363636364	0	0	0	1	1	1	1	1	1	0	0	0.44	0.61	0
CAG83660	1.042445	5.061924	4.521924	.	.	.	.	.	0	.	0	.	0	.	0.603	0.487	1	1	0.87	0	0	22246.1	210	2	7.3219	2	79	140	73	17	108	32	18	14	1.090909091	0	0	0	1	1	1	1	1	1	0	0	0.06	2.85	0
CAG81811	1.0054601	2.078808	5.996808	.	.	.	.	.	0	.	0	.	0	.	0.016	0.331	1	1	0.74	0	0	13459.12	120	0.5	6.7221	0	41	69	31	16	59	24	13	11	1.4	0	0	0	1	1	1	1	1	1	0	0	0.39	0.39	0
CAG79425	0.9939728	7.4399175	5.9079175	.	.	.	loss_of_pathogenicity,reduced_virulence,unaffected_pathogenicity	PHI:125,PHI:7928,PHI:73,PHI:6812,PHI:6789,PHI:7933,PHI:6791,PHI:7930,PHI:6786,PHI:6783,PHI:6815,PHI:6790,PHI:6808,PHI:6809,PHI:127,PHI:68,PHI:6793,PHI:7932,PHI:6814,PHI:7935,PHI:9400,PHI:6794,PHI:9401,PHI:6785,PHI:6811,PHI:7934,PHI:6784,PHI:6787,PHI:6816,PHI:6788,PHI:7929,PHI:7926,PHI:126,PHI:9402,PHI:72,PHI:6792,PHI:697,PHI:17,PHI:6807,PHI:480,PHI:6813	0	.	0	.	0	.	0	0.422	1	1	0.3	0	0	44081.9	393	0.5	6.5851	5	109	205	101	51	215	93	49	44	1.259259259	0	0	0	1	1	1	1	1	1	0	0	0.31	0.33	0
CAG78938	0.9545518	3.0002845	5.8342845	.	.	.	reduced_virulence	PHI:5750,PHI:6124	0	.	0	.	0	.	0	0.361	1	1	0.47	0	0	41965.73	372	-6.5	5.3891	0	96	203	101	56	189	97	48	49	1.638888889	1	0	0	1	1	1	1	1	1	0	0	2.46	2.46	0
CAG78946	0.94776136	6.96435	5.43835	.	.	.	.	.	0	.	1	PF01764	0	.	0.015	0.406	1	1	0.35	0	0	36218.21	317	-2.5	6.1077	10	87	152	87	54	184	67	35	32	1.131147541	1	1	0	1	1	1	1	1	1	0	0	3.98	4	0
CAG82805	0.9174281	4.914399	5.854399	.	.	.	loss_of_pathogenicity,reduced_virulence	PHI:526,PHI:6739,PHI:1071	0	.	0	.	0	GH31	0	0.01	1	1	0.1	0	0	103794.96	921	-6.5	6.1594	7	256	477	250	137	495	239	124	115	1.272727273	0	1	0	1	1	1	1	1	1	0	0	7.48	7.51	0
CAG83594	0.9151007	5.415989	5.995989	.	.	.	loss_of_pathogenicity,reduced_virulence,unaffected_pathogenicity	PHI:125,PHI:7928,PHI:73,PHI:6812,PHI:6789,PHI:7933,PHI:6791,PHI:7930,PHI:6786,PHI:6783,PHI:6815,PHI:6808,PHI:6790,PHI:6809,PHI:127,PHI:68,PHI:6793,PHI:7932,PHI:6814,PHI:7935,PHI:9400,PHI:6794,PHI:7925,PHI:9401,PHI:6785,PHI:6811,PHI:7934,PHI:6784,PHI:9402,PHI:7929,PHI:6787,PHI:6816,PHI:6788,PHI:126,PHI:7926,PHI:72,PHI:6792,PHI:697,PHI:17,PHI:6807,PHI:480,PHI:6813	0	.	0	.	0	.	0	0.07	1	1	0.86	0	0	47391.24	443	-17.5	4.2673	5	154	263	126	55	244	63	25	38	1.02	0	0	0	1	1	1	1	1	1	0	0	7.54	7.55	0
CAG78087	0.9057164	6.1604075	0.3284075	.	.	.	.	.	0	.	0	.	0	.	1	0.972	0	0	0.5	0	0	8420.62	80	0.5	6.7626	12	39	53	17	2	40	19	10	9	0.882352941	.	.	.	0	0	0	0	0	0	0	0	0	0	0
CAG79195	0.89656854	0.1438035	5.9278035	.	.	.	.	.	0	.	0	.	0	.	0	0.036	1	1	0.48	0	0	46546.3	405	6	7.214	5	112	211	92	76	233	102	58	44	0.933333333	0	0	0	1	1	1	1	1	1	0	0	0	0.86	0
CAG79854	0.8945168	-1.45987	-4.48387	.	.	.	.	.	0	.	0	.	0	.	0.976	0.528	0	1	0.1	0	1	24010.75	211	4.5	8.4697	2	48	98	76	20	108	61	34	27	2	0	0	0	1	1	1	1	1	1	1	2	20.55	41.95	0.761904762
CAG83754	0.87924993	9.616747	5.356747	.	.	.	.	.	0	.	0	.	0	.	0.992	0.718	1	1	0.46	0	0	11601.28	100	2	7.5646	6	30	49	24	9	44	25	14	11	2.125	0	0	0	1	0	1	1	0	1	0	0	0	0	0
CAG81816	0.8786896	-1.5818125	-0.5298125	.	.	.	reduced_virulence	PHI:6904	0	.	0	.	0	.	0.093	0.565	0	0	0.43	0	0	35818.82	338	2	7.0525	2	116	204	112	30	193	83	44	39	1.096385542	.	.	.	0	0	0	0	0	0	0	0	0	0	0
CAG82769	0.86491066	5.242399	5.930399	.	.	.	loss_of_pathogenicity,reduced_virulence,unaffected_pathogenicity	PHI:125,PHI:7928,PHI:73,PHI:6812,PHI:6789,PHI:7933,PHI:6791,PHI:7930,PHI:6786,PHI:6783,PHI:6815,PHI:6790,PHI:6808,PHI:6809,PHI:127,PHI:68,PHI:6793,PHI:6814,PHI:7935,PHI:9400,PHI:6794,PHI:7925,PHI:9401,PHI:6811,PHI:6785,PHI:7934,PHI:6784,PHI:6787,PHI:6816,PHI:6788,PHI:7929,PHI:9402,PHI:126,PHI:72,PHI:6792,PHI:697,PHI:17,PHI:6807,PHI:480,PHI:6813	0	.	0	.	0	.	0	0.052	1	1	0.79	0	0	42081.38	397	-18	4.2173	4	151	245	107	47	215	69	27	42	1.191011236	0	0	0	1	1	1	1	1	1	0	0	1.2	1.21	0
CAG81094	0.86151814	7.343823	5.957823	.	.	.	.	.	0	.	0	.	0	.	0.751	0.48	1	1	0.64	0	0	37889.55	330	9.5	8.1621	4	82	177	80	48	152	77	47	30	1.615384615	0	0	0	1	1	1	1	1	1	0	0	0.01	0.01	0
CAG80896	0.8521791	7.1940345	5.8320345	.	.	.	.	.	0	.	0	.	0	.	0.659	0.568	1	1	0.62	0	0	18687.89	178	-1.5	5.1421	2	71	109	49	19	101	27	13	14	0.782608696	0	0	0	1	1	1	1	1	1	0	0	0.47	0.47	0
CAG78244	0.8391618	-0.115423	5.614577	.	.	.	.	.	0	.	0	.	0	GH63,GH37,GH142	0	0.045	1	1	0.06	0	0	90061.14	790	-20.5	5.1518	4	199	376	204	115	403	229	111	118	1.340425532	0	0	0	1	1	1	1	1	1	0	0	11.83	11.84	0
CAG78230	0.834503	5.03595	5.99995	.	.	.	.	.	0	.	1	PF17056	0	.	0	0.006	1	1	0.79	0	0	26272.16	289	0.5	7.0048	0	178	243	117	8	194	15	8	7	0.195945946	0	0	0	1	1	1	1	1	1	0	0	1.14	1.19	0
CAG83346	0.83445823	1.616447	5.242447	.	.	.	reduced_virulence,unaffected_pathogenicity	PHI:4615,PHI:6569,PHI:2117	0	.	0	.	0	.	0	0.229	1	1	0.63	0	0	49067.68	453	-2	6.2675	4	156	270	138	54	244	97	51	46	0.904761905	0	0	0	1	0	0	1	1	1	0	0	0	0.01	0
CAG81639	0.83334655	1.377645	5.997645	.	.	.	.	.	0	.	0	.	0	.	0.013	0.217	1	1	0.78	0	0	37488.56	361	-16	4.562	2	124	241	89	35	190	72	32	40	0.797979798	0	0	0	1	1	1	1	1	1	0	0	0.03	0.03	0
CAG79046	0.82418084	6.966453	5.800453	.	.	.	reduced_virulence	PHI:4242,PHI:4212,PHI:432	1	FGL1	1	PF01764	0	.	0	0.361	1	1	0.71	0	0	40254.33	370	-0.5	6.3986	9	132	222	112	50	210	72	38	34	1.101265823	0	0	0	1	1	1	1	1	1	0	0	13.5	14.37	0
CAG80301	0.81951225	-0.509359	5.184641	.	.	.	.	.	0	.	0	.	0	.	0	0.051	1	1	0.06	0	0	47174.32	426	-17	4.709	2	110	216	143	31	211	141	64	77	1.189873418	1	0	0	1	1	1	1	1	1	0	0	0	0	0
CAG81733	0.8142285	6.7427875	5.0427875	.	.	.	loss_of_pathogenicity,reduced_virulence,unaffected_pathogenicity	PHI:9401,PHI:125,PHI:7928,PHI:6811,PHI:6785,PHI:73,PHI:6812,PHI:6789,PHI:7933,PHI:6791,PHI:6784,PHI:6787,PHI:6816,PHI:6786,PHI:6815,PHI:6783,PHI:126,PHI:6788,PHI:9402,PHI:7929,PHI:72,PHI:6808,PHI:6790,PHI:6792,PHI:697,PHI:6809,PHI:17,PHI:127,PHI:6793,PHI:68,PHI:6807,PHI:7932,PHI:6814,PHI:7935,PHI:9400,PHI:6794,PHI:6813	0	.	0	.	0	.	0	0.45	1	1	0.45	0	0	41368.52	382	-1.5	6.0629	6	129	211	99	39	200	91	46	45	1.277108434	.	.	.	1	0	1	0	1	1	0	0	0.52	0.53	0
CAG82556	0.7760497	5.01054	5.95654	.	.	.	loss_of_pathogenicity,reduced_virulence,unaffected_pathogenicity	PHI:125,PHI:7928,PHI:73,PHI:6812,PHI:6789,PHI:7933,PHI:6791,PHI:7930,PHI:6786,PHI:6783,PHI:6815,PHI:6790,PHI:6808,PHI:7931,PHI:6809,PHI:127,PHI:68,PHI:6793,PHI:7932,PHI:6814,PHI:7935,PHI:9400,PHI:6794,PHI:7925,PHI:9401,PHI:6785,PHI:6811,PHI:7934,PHI:6784,PHI:6787,PHI:9402,PHI:6816,PHI:6788,PHI:7929,PHI:126,PHI:7926,PHI:72,PHI:6792,PHI:697,PHI:17,PHI:6807,PHI:480,PHI:6813	0	.	0	.	0	.	0	0.009	1	1	0.76	0	0	41265.39	389	-26.5	3.7706	4	144	244	116	43	211	57	16	41	1	0	0	0	1	1	1	1	1	1	0	0	7.48	7.49	0
CAG79227	0.7737537	-2.589487	-5.031487	.	.	.	.	.	0	.	0	.	0	.	0.803	0.604	0	1	0.11	0	1	28131.82	258	1	6.8909	0	80	141	85	25	133	73	38	35	1.169491525	.	.	.	1	1	1	0	1	1	2	0	14.46	44.1	0
CAG82068	0.7414199	2.1224815	5.3044815	.	.	.	reduced_virulence	PHI:2644,PHI:7258,PHI:9285	0	.	0	.	0	.	0	0.303	1	1	0.05	0	0	40872.24	364	-3	5.5952	5	100	182	96	43	183	113	56	57	1.537313433	0	0	0	1	1	1	1	1	1	0	0	0.03	0.03	0
CAG82527	0.7333213	1.0898435	5.9998435	.	.	.	reduced_virulence	PHI:811	0	.	0	.	0	.	0	0.015	1	1	0.86	0	0	42796.47	406	-9.5	4.653	15	170	267	97	48	223	66	30	36	0.848484848	0	0	0	1	1	1	1	1	1	0	0	0.88	0.92	0
CAG81909	0.69620264	3.2759345	5.9999345	.	.	.	.	.	0	.	0	.	0	.	0.001	0.545	1	1	0.36	0	0	12453.17	108	12	10.427	3	32	50	19	10	35	30	22	8	2.428571429	1	0	0	1	1	1	1	1	1	0	0	0	0	0
CAG82549	0.6909622	5.1376245	5.9876245	.	.	.	loss_of_pathogenicity,reduced_virulence,unaffected_pathogenicity	PHI:125,PHI:7928,PHI:73,PHI:6812,PHI:6789,PHI:7933,PHI:6791,PHI:7930,PHI:6786,PHI:6783,PHI:6815,PHI:6808,PHI:6790,PHI:6809,PHI:127,PHI:68,PHI:6793,PHI:7932,PHI:6814,PHI:7935,PHI:9400,PHI:6794,PHI:7925,PHI:9401,PHI:6811,PHI:6785,PHI:7934,PHI:6784,PHI:6787,PHI:6816,PHI:6788,PHI:7929,PHI:7926,PHI:126,PHI:9402,PHI:72,PHI:6792,PHI:697,PHI:17,PHI:6807,PHI:480,PHI:6813	0	.	0	.	0	.	0	0.025	1	1	0.82	0	0	50615.93	476	-17	4.4192	0	177	291	130	55	255	94	40	54	1.025862069	0	0	0	1	1	1	1	1	1	0	0	0.06	0.07	0
CAG79260	0.6909622	1.0403695	5.7463695	.	.	.	reduced_virulence	PHI:3076,PHI:5349	0	.	0	.	0	CBM32,GH65	0	0.049	1	1	0.8	0	0	116060.44	1089	-5	6.0406	0	418	687	329	135	582	148	76	72	1.146341463	0	0	0	1	0	1	1	1	1	0	0	0.15	0.2	0
CAG79619	0.68894064	0.7690305	5.9110305	.	.	.	.	.	0	.	0	.	0	.	0	0.143	1	1	0.2	0	0	24301.15	214	-10.5	4.4491	1	59	110	50	30	127	62	26	36	0.642857143	1	0	0	1	1	1	1	1	1	0	0	2.89	2.89	0
CAG83085	0.6713708	-0.040212	5.893788	.	.	.	.	.	0	.	0	.	0	.	0	0.011	1	1	0	0	0	63318.25	561	0	6.5036	7	159	282	154	81	289	145	78	67	1.165048544	0	0	0	1	1	1	1	1	1	0	0	0.05	0.05	0
CAG80339	0.66413856	0.3596995	5.9996995	.	.	.	.	.	0	.	0	.	0	GH132	0	0.06	1	1	0.81	0	0	42488.69	414	-13	4.4164	11	184	278	116	40	239	60	25	35	0.6484375	0	0	0	1	1	1	1	1	1	0	0	0.13	0.52	0
CAG82493	0.6608045	1.092458	5.352458	.	.	.	.	.	0	.	0	.	0	.	0.013	0.277	1	1	0.49	0	0	19208.61	181	-7.5	3.9504	0	67	109	65	23	106	19	6	13	1.095238095	0	0	0	1	1	1	1	0	1	0	1	20.1	20.41	0.652173913
CAG81219	0.6532192	2.1058065	5.9998065	.	.	.	.	.	0	.	0	.	0	.	0	0.351	1	1	0.27	0	0	8333.74	71	12.5	10.7506	0	14	24	19	11	28	33	25	8	1.692307692	1	0	0	1	1	1	1	1	1	0	0	3.75	3.75	0
CAG79072	0.64943385	-3.2696525	-3.3176525	.	.	.	.	.	0	.	0	.	0	.	0.71	0.298	0	1	0.65	0	1	21175.36	201	-6	4.5326	0	72	119	82	19	123	30	13	17	0.86	0	0	0	1	1	1	1	1	1	0	3	13.39	57.58	0.722222222
CAG81132	0.64559764	0.762937	5.850937	.	.	.	.	.	0	.	0	.	0	.	0	0.152	1	1	0.11	0	0	40414.09	372	-7	5.5351	1	108	192	133	41	210	94	47	47	1.128205128	0	0	0	1	1	1	1	1	1	0	0	0.04	0.06	0
CAG79175	0.6451968	-1.45181	-0.50381	.	.	.	loss_of_pathogenicity,reduced_virulence,increased_virulence_(hypervirulence),lethal,unaffected_pathogenicity	PHI:2312,PHI:2836,PHI:2837,PHI:7511,PHI:2802,PHI:7485,PHI:7696,PHI:8929,PHI:2247,PHI:2835,PHI:59,PHI:9460,PHI:8927,PHI:7915,PHI:2844,PHI:4077,PHI:5440,PHI:6956,PHI:3301,PHI:784,PHI:5271,PHI:2022,PHI:2269,PHI:685,PHI:5272	0	.	0	.	0	.	0.321	0.521	0	0	0.43	0	0	31002.11	291	-3	5.6352	3	100	169	105	27	169	66	33	33	0.905405405	.	.	.	0	0	0	0	0	0	0	0	0.04	0.34	0
CAG81556	0.6451968	-5.071306	-0.505306	.	.	.	.	.	0	.	0	.	0	.	0.002	0.237	0	0	0.06	0	0	38057.66	359	-5	5.5747	2	120	202	129	29	212	78	39	39	0.708333333	.	.	.	0	0	0	0	0	0	0	0	0.03	0.1	0
CAG82259	0.64383924	-3.5590185	-0.5050185	.	.	.	.	.	0	.	0	.	0	.	0.208	0.283	0	0	0.17	0	0	31140.93	290	-6	4.9355	0	101	164	98	24	158	74	35	39	0.701298701	.	.	.	0	0	0	0	0	0	0	0	0.01	0.03	0
CAG82009	0.64141977	6.036654	5.842654	.	.	.	loss_of_pathogenicity,reduced_virulence,unaffected_pathogenicity	PHI:9401,PHI:125,PHI:7928,PHI:6785,PHI:6811,PHI:73,PHI:6812,PHI:7934,PHI:6789,PHI:7933,PHI:6791,PHI:6784,PHI:9402,PHI:7929,PHI:6786,PHI:6816,PHI:6788,PHI:6783,PHI:72,PHI:6790,PHI:6792,PHI:697,PHI:6809,PHI:17,PHI:6807,PHI:127,PHI:68,PHI:6814,PHI:7935,PHI:9400,PHI:6794,PHI:6813	0	.	0	.	0	.	0	0.199	1	1	0.62	0	0	45700.3	416	-5.5	5.254	4	133	236	113	54	229	92	45	47	1.122222222	0	0	0	1	1	1	1	1	1	0	0	1.53	1.53	0
CAG80329	0.6334938	5.545638	5.975638	.	.	.	loss_of_pathogenicity,reduced_virulence,unaffected_pathogenicity	PHI:125,PHI:7928,PHI:73,PHI:6812,PHI:6789,PHI:7933,PHI:6791,PHI:7930,PHI:6786,PHI:6783,PHI:6815,PHI:6790,PHI:6808,PHI:6809,PHI:127,PHI:68,PHI:6793,PHI:7932,PHI:6814,PHI:7935,PHI:9400,PHI:6794,PHI:7925,PHI:9401,PHI:6785,PHI:6811,PHI:7934,PHI:6784,PHI:6787,PHI:6816,PHI:6788,PHI:7929,PHI:9402,PHI:126,PHI:7926,PHI:72,PHI:6792,PHI:697,PHI:17,PHI:6807,PHI:480,PHI:6813	0	.	0	.	0	.	0	0.095	1	1	0.8	0	0	41952.89	397	-12.5	4.4507	6	148	237	110	39	219	77	33	44	1.138297872	0	0	0	1	1	1	1	1	1	0	0	15.57	15.59	0
CAG82445	0.62400967	0.792904	2.606904	.	.	.	reduced_virulence	PHI:2824	0	.	0	.	0	.	0.047	0.484	1	1	0.14	1	0	36710.71	332	7	9.3228	2	86	168	114	22	175	95	52	43	1.28125	1	0	0	1	1	1	1	1	1	1	1	1.1	23.2	0
CAG84220	0.61999553	7.5490415	5.7710415	.	.	.	reduced_virulence	PHI:4242,PHI:4212,PHI:432	1	FGL1	1	PF01764	0	.	0.007	0.456	1	1	0.72	0	0	36782.87	334	-3	6.058	10	97	180	104	45	193	63	33	30	1.328358209	0	0	0	1	1	1	1	1	1	0	0	0.47	0.54	0
CAG83229	0.61452377	1.2845515	5.9605515	.	.	.	reduced_virulence,unaffected_pathogenicity	PHI:4615,PHI:6569,PHI:2117	0	.	0	.	0	.	0	0.054	1	1	0.55	0	0	54579.04	516	-9.5	5.4107	3	185	306	174	56	283	121	60	61	0.969230769	0	0	0	1	1	1	1	1	1	0	0	1.37	1.4	0
CAG83732	0.61452377	1.5736145	5.9916145	.	.	.	reduced_virulence,unaffected_pathogenicity	PHI:4615,PHI:6569,PHI:2117	0	.	0	.	0	.	0	0.097	1	1	0.57	0	0	50138.42	471	-2	6.2337	4	170	278	149	50	259	104	54	50	0.945945946	0	0	0	1	1	1	1	1	1	0	0	0.18	0.25	0
CAG78006	0.61452377	-6.448963	-0.508963	.	.	.	.	.	0	.	0	.	0	.	0	0.01	0	0	0.19	0	0	60413.78	572	-11.5	4.9873	3	197	321	197	44	323	145	69	76	0.904109589	.	.	.	0	0	0	0	0	0	0	0	0.05	1.64	0
CAG78516	0.61197186	8.755759	5.605759	.	.	.	.	.	0	.	0	.	0	.	0.955	0.57	1	1	0.67	0	0	20509.7	191	-2.5	5.1171	0	60	105	71	18	111	33	16	17	1.425	0	0	0	1	1	1	1	1	1	0	0	5.36	6.09	0
CAG82591	0.61068743	5.584396	5.650396	.	.	.	.	.	0	.	0	.	0	.	0.476	0.513	1	1	0.03	0	0	31111.63	277	6.5	7.8942	8	80	144	77	31	150	69	40	29	0.732142857	0	1	0	1	1	1	1	1	1	0	0	0.38	0.54	0
CAG79861	0.6073284	7.4023425	5.4523425	.	.	.	.	.	0	.	0	.	0	.	1	0.325	1	1	0.55	0	0	18999.28	187	-7	4.2443	0	63	117	93	5	123	28	11	17	0.530612245	0	0	0	1	1	1	1	1	1	0	0	3.92	21.8	0
CAG83494	0.59625393	1.6524985	5.9804985	.	.	.	reduced_virulence,unaffected_pathogenicity	PHI:4615,PHI:6569,PHI:2117	0	.	0	.	0	.	0	0.112	1	1	0.79	0	0	48987.45	467	-1	6.3647	2	177	294	144	48	256	85	45	40	0.825	0	0	0	1	1	1	1	1	1	0	0	0.03	0.09	0
CAG78797	0.5962338	1.5357265	5.8437265	.	.	.	.	.	0	.	0	.	0	.	0.126	0.156	1	1	0.78	0	0	28237.15	285	5	8.0348	9	136	176	89	15	172	45	26	19	0.630952381	0	0	0	1	1	1	1	1	1	0	0	0.34	1.25	0
CAG78347	0.59561825	0.943745	5.947745	.	.	.	.	.	0	.	0	.	0	.	0.004	0.162	1	1	0.58	0	0	30988.81	288	0	6.4921	1	109	171	70	31	153	53	28	25	0.72	0	0	0	1	1	1	1	1	1	0	0	2.85	3.5	0
CAG78207	0.5863846	1.115299	5.941299	.	.	.	reduced_virulence,unaffected_pathogenicity	PHI:228,PHI:3600,PHI:2843,PHI:7565,PHI:7231,PHI:3601,PHI:9057,PHI:7259,PHI:105	0	.	0	.	0	.	0	0.029	1	1	0.76	0	0	58132.38	540	-11	4.5625	9	189	316	153	55	302	82	36	46	1.169491525	0	0	0	1	1	1	1	1	1	0	0	5.12	5.85	0
CAG80984	0.5661151	-0.1215445	5.6024555	.	.	.	.	.	0	.	0	.	0	.	0	0.046	1	1	0.13	0	0	65219.16	573	-8.5	5.8945	3	147	280	150	94	307	164	84	80	1.194690265	0	0	0	1	1	1	1	1	1	0	0	6.48	6.49	0
CAG82630	0.56274784	7.328876	5.384876	.	.	.	.	.	0	.	0	.	0	.	0.982	0.342	1	1	0.62	0	0	20004.06	197	-5	4.497	0	74	125	91	11	125	21	9	12	0.740740741	0	0	0	1	1	1	1	1	1	0	0	11.97	55.69	0
CAG79506	0.56093836	-0.630957	5.189043	.	.	.	.	.	0	.	0	.	0	.	0	0.03	1	1	0.13	0	0	73523.96	670	-24	4.6985	2	191	349	204	57	337	205	93	112	1.390625	1	0	0	1	1	1	1	1	1	0	1	14.99	15.03	1
CAG84088	0.5544306	4.7873665	5.6633665	.	.	.	.	.	0	.	0	.	0	.	0.502	0.352	1	1	0.09	0	0	21680.18	198	-10	4.7411	4	61	104	58	21	99	57	26	31	1	0	0	0	1	1	1	1	1	1	0	0	0.01	0.01	0
CAG80598	0.54694164	0.66555	5.99955	.	.	.	.	.	0	.	0	.	0	.	0	0.111	1	1	0.71	0	0	23011.49	225	-7	4.0813	0	82	144	62	15	134	23	8	15	0.386363636	0	0	0	1	1	1	1	1	1	0	0	0.05	0.05	0
CAG79511	0.54694164	4.9513495	5.7413495	.	.	.	loss_of_pathogenicity,reduced_virulence,unaffected_pathogenicity	PHI:125,PHI:7928,PHI:73,PHI:6812,PHI:6789,PHI:7933,PHI:6791,PHI:7930,PHI:6786,PHI:6783,PHI:6815,PHI:6808,PHI:6790,PHI:6809,PHI:127,PHI:6793,PHI:68,PHI:7932,PHI:6814,PHI:7935,PHI:9400,PHI:6794,PHI:7925,PHI:9401,PHI:6785,PHI:6811,PHI:7934,PHI:6784,PHI:6787,PHI:6816,PHI:6788,PHI:9402,PHI:7929,PHI:126,PHI:7926,PHI:72,PHI:6792,PHI:697,PHI:17,PHI:6807,PHI:480,PHI:6813	0	.	0	.	0	.	0	0.035	1	1	0.7	0	0	40386.17	378	-14	4.2948	2	128	227	111	50	221	59	24	35	1.022727273	0	0	0	1	1	1	1	1	1	0	0	2.09	2.1	0
CAG78632	0.54082674	-2.5209505	2.8010495	.	.	.	.	.	0	.	0	.	0	.	0.02	0.093	1	1	0.85	1	0	25980.61	261	-2.5	5.5701	6	129	178	83	18	143	42	21	21	0.653846154	0	0	0	1	1	1	1	1	1	1	0	6.53	14.68	0
CAG78114	0.5384253	-1.2757845	2.6962155	.	.	.	.	.	0	.	0	.	0	.	0.002	0.336	1	1	0.16	1	0	33081.11	287	18.5	10.3223	1	62	128	80	33	144	94	57	37	1.795918367	1	0	0	1	1	1	1	1	1	1	1	8.95	30.29	0
CAG78696	0.53706634	2.7677495	5.9437495	.	.	.	reduced_virulence	PHI:811	0	.	0	.	0	.	0.011	0.293	1	1	0.29	0	0	32592.48	290	-12	4.6713	11	82	156	70	43	153	75	34	41	1.298245614	0	0	0	1	1	1	1	1	1	0	0	0.48	0.48	0
CAG82160	0.53156203	5.016391	5.956391	.	.	.	loss_of_pathogenicity,reduced_virulence,unaffected_pathogenicity	PHI:125,PHI:7928,PHI:73,PHI:6812,PHI:6789,PHI:7933,PHI:6791,PHI:7930,PHI:6786,PHI:6783,PHI:6815,PHI:6790,PHI:6808,PHI:6809,PHI:127,PHI:68,PHI:6793,PHI:7932,PHI:6814,PHI:7935,PHI:9400,PHI:6794,PHI:7925,PHI:9401,PHI:6785,PHI:6811,PHI:7934,PHI:6784,PHI:6787,PHI:7929,PHI:6816,PHI:6788,PHI:9402,PHI:126,PHI:7926,PHI:72,PHI:6792,PHI:697,PHI:17,PHI:6807,PHI:480,PHI:6813	0	.	0	.	0	.	0	0.01	1	1	0.79	0	0	47366.49	447	-21	4.1455	0	162	281	135	45	242	80	30	50	0.972477064	0	0	0	1	1	1	1	1	1	0	0	0.13	0.29	0
CAG80624	0.5304237	4.532441	4.346441	.	.	.	.	.	0	.	0	.	0	.	0.385	0.646	1	1	0.16	0	0	26296.82	241	-2	5.6763	3	80	132	69	30	146	50	25	25	0.75	0	0	0	1	1	0	1	0	1	0	1	28.68	30.67	0.869565217
CAR64327	0.5188782	9.6136885	4.4896885	.	.	.	.	.	0	.	0	.	0	.	1	0.854	1	1	0.82	0	0	5886.76	55	3	8.0764	8	26	36	9	4	28	9	6	3	2	.	.	.	0	1	0	0	0	1	0	0	0.01	0.01	0
CAG84175	0.518368	1.5013485	5.8453485	.	.	.	.	.	0	.	0	.	0	.	0.052	0.224	1	1	0.34	0	0	13373.15	123	-11	3.7198	1	40	67	39	14	73	21	5	16	1.037037037	0	0	0	1	1	1	1	1	1	0	0	0.19	0.29	0
CAG78693	0.5111718	1.954408	5.466408	.	.	.	reduced_virulence	PHI:5750,PHI:6124	0	.	0	.	0	.	0	0.248	1	1	0.85	0	0	49554.24	459	-3	6.0818	0	163	270	134	60	243	91	47	44	1.179245283	1	0	0	1	1	1	1	1	1	0	0	0.67	1.42	0
CAG83053	0.51032573	-6.4448225	-0.5048225	.	.	.	.	.	0	.	0	.	0	.	0	0.01	0	0	0.22	0	0	56329.58	536	-18.5	4.6758	1	186	316	198	38	296	144	65	79	0.890510949	.	.	.	0	0	0	0	0	0	0	0	0	0	0
CAG81895	0.50359863	4.9373165	5.8833165	.	.	.	loss_of_pathogenicity,reduced_virulence,unaffected_pathogenicity	PHI:125,PHI:7928,PHI:73,PHI:6812,PHI:6789,PHI:7933,PHI:6791,PHI:7930,PHI:6786,PHI:6783,PHI:6815,PHI:6808,PHI:6790,PHI:6809,PHI:127,PHI:68,PHI:6793,PHI:7932,PHI:6814,PHI:7935,PHI:9400,PHI:6794,PHI:9401,PHI:6811,PHI:6785,PHI:7934,PHI:6784,PHI:9402,PHI:6787,PHI:6816,PHI:6788,PHI:7929,PHI:126,PHI:72,PHI:6792,PHI:697,PHI:17,PHI:6807,PHI:480,PHI:6813	0	.	0	.	0	.	0	0.009	1	1	0.73	0	0	40102.32	374	-24	3.9472	4	136	233	106	47	207	64	21	43	1	0	0	0	1	1	1	1	1	1	0	0	0.31	0.32	0
CAG78828	0.50355196	0.4761385	5.3861385	.	.	.	reduced_virulence	PHI:7258,PHI:9285	0	.	0	.	0	.	0	0.015	1	1	0.02	0	0	62080.51	554	-7	5.6792	7	139	282	155	53	272	178	89	89	1.43	0	0	0	1	1	1	1	1	1	0	0	0.71	0.71	0
CAG83897	0.49454677	2.8425855	5.5065855	.	.	.	.	.	0	.	0	.	0	.	0.052	0.504	1	1	0.17	0	0	32815.02	294	-2.5	6.0288	4	87	150	93	40	164	66	34	32	1.083333333	0	0	0	1	1	1	1	0	1	0	0	0	0.01	0
CAG82691	0.4858839	0.9002865	5.5942865	.	.	.	reduced_virulence	PHI:61,PHI:2896	0	.	0	.	0	GH17	0	0.051	1	1	0.58	0	0	34162.22	313	-14.5	4.2923	4	106	180	88	38	175	72	29	43	1.04	0	0	0	1	1	1	1	1	1	0	0	7.24	7.26	0
CAG81554	0.48168933	-8.5245505	-0.5045505	.	.	.	lethal,reduced_virulence,unaffected_pathogenicity	PHI:6674,PHI:9056,PHI:8723,PHI:8883,PHI:2537,PHI:2846,PHI:6470	0	.	0	.	0	.	0.021	0.309	0	0	0.15	0	0	34243.94	319	-8	4.8957	4	111	171	104	27	180	79	37	42	0.875	.	.	.	0	0	0	0	0	0	0	0	0.6	0.6	0
CAG81579	0.47963378	1.9435995	-0.5044005	.	.	.	.	.	0	.	0	.	0	.	0.983	0.425	0	0	0.5	0	0	15545.93	151	-3.5	4.797	2	56	89	53	6	86	37	17	20	0.804878049	.	.	.	0	0	0	0	0	0	0	0	0.05	0.1	0
CAG78058	0.47174186	5.011466	5.903466	.	.	.	loss_of_pathogenicity,reduced_virulence,unaffected_pathogenicity	PHI:125,PHI:7928,PHI:73,PHI:6812,PHI:6789,PHI:7933,PHI:6791,PHI:7930,PHI:6786,PHI:6815,PHI:6783,PHI:6808,PHI:6790,PHI:6809,PHI:127,PHI:6793,PHI:68,PHI:7932,PHI:6814,PHI:7935,PHI:9400,PHI:6794,PHI:7925,PHI:9401,PHI:6785,PHI:6811,PHI:7934,PHI:6784,PHI:6787,PHI:6816,PHI:6788,PHI:7929,PHI:7926,PHI:126,PHI:9402,PHI:72,PHI:6792,PHI:697,PHI:17,PHI:6807,PHI:480,PHI:6813	0	.	0	.	0	.	0	0.018	1	1	0.78	0	0	48430.65	450	-13.5	4.3803	2	150	257	142	46	258	79	33	46	1.117647059	0	0	0	1	1	1	1	1	1	0	0	0.58	0.6	0
CAG80748	0.45931208	6.2224995	5.9984995	.	.	.	reduced_virulence,unaffected_pathogenicity	PHI:7650,PHI:7651,PHI:7649,PHI:7144	0	.	1	PF00188	0	.	0.019	0.185	1	1	0.48	0	0	33457.96	316	-7	4.7755	5	117	197	94	32	176	61	28	33	0.699029126	1	0	0	1	1	1	1	1	1	0	0	0.04	0.04	0
CAG81068	0.45795995	6.9295895	5.5295895	.	.	.	reduced_virulence	PHI:4242,PHI:4212,PHI:432	1	FGL1	1	PF01764	0	.	0.008	0.392	1	1	0.57	0	0	36209.13	324	-1	6.354	8	92	167	86	52	186	67	36	31	1.235294118	1	0	0	1	1	1	1	1	1	0	0	13.29	27.03	0
CAG80129	0.4571492	2.0006225	5.9746225	.	.	.	reduced_virulence,unaffected_pathogenicity	PHI:4615,PHI:6569,PHI:2117	0	.	0	.	0	.	0	0.171	1	1	0.7	0	0	50628.49	475	-4	5.8027	2	178	284	148	52	258	91	46	45	1.017391304	0	0	0	1	1	1	1	1	1	0	0	0.02	0.38	0
CAG79060	0.44782218	0.652446	5.532446	.	.	.	reduced_virulence	PHI:2644,PHI:7258,PHI:9285	0	.	0	.	0	.	0	0.02	1	1	0.21	0	0	56246.93	504	-13.5	4.9683	6	132	247	153	64	269	158	75	83	1.429906542	0	0	0	1	1	1	1	1	1	0	0	0.07	0.07	0
CAG83812	0.44377846	4.6683005	5.5603005	.	.	.	loss_of_pathogenicity,reduced_virulence,unaffected_pathogenicity	PHI:9401,PHI:125,PHI:7928,PHI:6785,PHI:6811,PHI:73,PHI:6812,PHI:6789,PHI:7933,PHI:6791,PHI:6784,PHI:6787,PHI:6816,PHI:6786,PHI:6815,PHI:6788,PHI:126,PHI:9402,PHI:6783,PHI:7929,PHI:7930,PHI:72,PHI:6808,PHI:6790,PHI:6792,PHI:6809,PHI:17,PHI:6807,PHI:6793,PHI:127,PHI:68,PHI:7932,PHI:6814,PHI:9400,PHI:6794,PHI:6813	0	.	0	.	0	.	0	0.018	1	1	0.66	0	0	39787.37	370	-15.5	4.3888	4	124	218	104	43	204	76	32	44	1.111111111	0	0	0	1	0	1	1	1	1	0	0	0.15	0.21	0
CAG82174	0.42942	2.9306335	5.8046335	.	.	.	.	.	0	.	0	.	0	.	0.027	0.494	1	1	0.39	0	0	30200.32	275	-7	4.9046	10	104	159	64	34	136	57	27	30	1.098039216	0	0	0	1	1	1	1	1	1	0	0	0.12	0.12	0
CAG78592	0.4262081	1.039896	2.839896	.	.	.	.	.	0	.	0	.	0	.	0.345	0.355	1	1	0.11	1	0	25431.28	221	-2.5	5.6991	2	48	96	72	30	121	66	33	33	1.882352941	0	0	0	1	1	1	1	1	1	1	1	1.28	22.96	0
CAG83383	0.4253397	0.376897	5.992897	.	.	.	.	.	0	.	0	.	0	.	0.001	0.063	1	1	0.79	0	0	29549.62	286	-11	4.4834	6	128	194	95	23	152	58	25	33	0.571428571	1	0	0	1	1	1	1	1	1	0	0	0.08	0.09	0
CAG83128	0.42494982	5.0224495	5.9684495	.	.	.	loss_of_pathogenicity,unaffected_pathogenicity	PHI:191,PHI:24	0	.	0	.	0	GH3	0	0.009	1	1	0.59	0	0	94624.6	869	-15.5	4.9029	6	275	499	252	93	492	176	83	93	0.985221675	0	0	0	1	1	1	1	1	1	0	0	0.52	0.56	0
CAG79711	0.41937473	-0.5455	5.3885	.	.	.	.	.	0	.	0	.	0	.	0	0.011	1	1	0.85	0	0	59039.19	632	-39.5	3.7099	13	388	540	184	14	323	76	20	56	0.212560386	0	0	0	1	1	1	1	1	1	0	0	0.25	0.41	0
CAR64304	0.4152225	9.597264	4.239264	.	.	.	.	.	0	.	0	.	0	.	1	0.893	1	1	0.71	0	0	5816.82	54	6	8.422	9	26	33	10	4	25	13	10	3	1.875	.	.	.	0	0	0	0	0	1	0	0	0	0	0
CAG84086	0.41517267	1.0296285	5.1156285	.	.	.	.	.	0	.	0	.	0	.	0.024	0.295	1	1	0.03	0	0	34326.55	303	8.5	9.3806	3	69	152	93	31	169	84	48	36	0.970588235	0	1	0	1	1	1	1	0	1	0	0	0.02	0.04	0
CAG82995	0.4095339	7.9740725	4.2500725	.	.	.	reduced_virulence	PHI:3526	0	.	0	.	0	.	0.802	0.652	1	1	0.44	0	0	31176.66	279	3.5	7.1217	11	80	152	77	35	158	62	35	27	1.296296296	.	.	.	1	1	0	0	0	1	0	0	0.18	0.22	0
CAG79677	0.4055295	5.155998	5.999998	.	.	.	.	.	0	.	1	PF03330	0	.	0	0.026	1	1	0.63	0	0	29166.32	290	-15.5	4.1269	4	128	210	87	16	171	48	17	31	0.353982301	0	0	0	1	1	1	1	1	1	0	0	0.49	0.49	0
CAG79642	0.40543228	7.954954	5.080954	.	.	.	.	.	0	.	0	.	0	.	0.99	0.489	1	1	0.75	0	0	19998.17	194	-2	5.0745	0	71	112	84	9	115	27	13	14	1.020833333	0	0	0	1	1	1	1	1	1	0	1	30.69	46.4	0.65
CAG80187	0.40513432	1.5780945	5.5920945	.	.	.	.	.	0	.	0	.	0	.	0.014	0.317	1	1	0.33	0	0	33006.42	285	2.5	7.2564	7	83	146	71	46	156	71	38	33	1.269230769	1	0	1	1	1	1	1	1	1	0	0	4.13	19.87	0
CAG80955	0.39173543	-0.310232	5.629768	.	.	.	unaffected_pathogenicity	PHI:2488,PHI:2510	0	.	0	.	0	GH47	0	0.01	1	1	0.2	0	0	78243.54	688	-5.5	6.0222	7	191	345	186	101	380	176	90	86	1.181818182	0	0	0	1	0	1	1	1	1	0	0	0	0.07	0
CAG79796	0.38012528	4.91755	4.94555	.	.	.	.	.	0	.	1	PF05730	0	.	0	0.162	1	1	0.47	0	0	28070.58	292	-9.5	4.4744	10	170	219	102	6	147	55	23	32	0.382352941	0	0	0	1	1	1	1	1	1	0	0	12.92	18.89	0
CAG78051	0.3780713	8.030863	5.936863	.	.	.	.	.	0	.	0	.	0	.	1	0.349	1	1	0.63	0	0	52015.08	499	-35.5	4.2278	1	159	374	53	55	231	126	50	76	0.993589744	0	0	0	1	1	1	1	1	1	0	0	0.05	0.05	0
CAR64303	0.37747037	9.75385	4.97785	.	.	.	.	.	0	.	0	.	0	.	1	0.796	1	1	0.86	0	0	5584.48	52	3.5	8.0233	9	28	36	7	4	24	8	6	2	2.333333333	0	0	0	0	1	0	1	0	1	0	0	0	0	0
CAR65182	0.3762574	9.853079	4.495079	.	.	.	.	.	0	.	0	.	0	.	1	0.893	1	1	0.79	0	0	5821.75	54	5	8.2353	9	27	35	8	4	23	14	10	4	1.857142857	.	.	.	0	1	0	0	0	1	0	0	0	0	0
CAG80979	0.37446338	0.0468185	5.9928185	.	.	.	.	.	0	.	0	.	0	.	0	0.009	1	1	0.85	0	0	40384.36	382	16	9.964	2	187	267	92	35	160	80	50	30	1.178082192	1	0	0	1	1	1	1	1	1	0	0	1.86	1.9	0
CAG82275	0.36927024	8.4143235	4.7363235	.	.	.	.	.	0	.	0	.	0	.	0.998	0.615	1	1	0.21	0	0	15229.45	137	11.5	10.3127	6	47	76	33	13	74	38	26	12	0.40625	.	.	.	1	1	1	0	0	1	0	0	0.32	0.32	0
CAG80660	0.36481196	5.27245	5.99045	.	.	.	reduced_virulence,unaffected_pathogenicity	PHI:7650,PHI:7651,PHI:7649,PHI:7144	0	.	1	PF00188	0	.	0	0.047	1	1	0.7	0	0	32693.27	311	-6	4.8412	4	139	209	68	40	155	49	23	26	0.773333333	0	0	0	1	1	1	1	1	1	0	0	0.58	0.58	0
CAG77855	0.35347605	0.307418	5.995418	.	.	.	.	.	0	.	0	.	0	.	0	0.052	1	1	0.43	0	0	30236.07	291	-31.5	3.7645	3	133	190	89	19	146	59	15	44	0.404761905	0	0	0	1	1	1	1	1	1	0	0	0.08	0.08	0
CAG82693	0.35017723	1.0171585	2.7631585	.	.	.	.	.	0	.	0	.	0	.	0.161	0.548	1	1	0.57	1	0	27690.25	248	-2	5.6758	2	77	134	61	34	135	52	26	26	1.176470588	0	0	0	1	1	1	1	1	1	1	0	0.04	16.51	0
CAG82378	0.34943235	1.471656	5.997656	.	.	.	reduced_virulence,unaffected_pathogenicity	PHI:4615,PHI:6569,PHI:2117	0	.	0	.	0	.	0	0.079	1	1	0.78	0	0	54630.51	512	-11.5	4.8467	2	178	318	145	54	266	98	46	52	1.105263158	0	0	0	1	1	1	1	1	1	0	0	0.01	0.03	0
CAG83377	0.3489529	4.7923645	5.6243645	.	.	.	loss_of_pathogenicity,reduced_virulence,unaffected_pathogenicity	PHI:125,PHI:7928,PHI:73,PHI:6812,PHI:6789,PHI:7933,PHI:6791,PHI:7930,PHI:6786,PHI:6815,PHI:6783,PHI:6808,PHI:6790,PHI:7931,PHI:6809,PHI:127,PHI:6793,PHI:68,PHI:7932,PHI:6814,PHI:7935,PHI:9400,PHI:6794,PHI:7925,PHI:9401,PHI:6785,PHI:6811,PHI:7934,PHI:6784,PHI:9402,PHI:6816,PHI:6788,PHI:6787,PHI:7929,PHI:126,PHI:7926,PHI:72,PHI:6792,PHI:697,PHI:17,PHI:6807,PHI:480,PHI:6813	0	.	0	.	0	.	0	0.028	1	1	0.77	0	0	42597.97	393	-25.5	3.9866	4	137	240	126	51	209	65	22	43	1.405797101	0	0	0	1	1	1	1	1	1	0	0	4.33	4.41	0
CAG79683	0.344876	1.5318995	5.9958995	.	.	.	.	.	0	.	0	.	0	.	0	0.256	1	1	0.48	0	0	34215.41	304	12.5	9.2381	9	101	163	57	26	125	54	34	20	1.25	0	0	0	1	1	1	1	1	1	0	0	0.06	0.06	0
CAG82920	0.3414074	7.104612	5.482612	.	.	.	reduced_virulence	PHI:4242,PHI:4212,PHI:432	1	FGL1	1	PF01764	0	.	0	0.437	1	1	0.55	0	0	41421.75	371	-3	6.0739	8	112	189	100	59	207	81	42	39	1.453333333	0	0	0	1	1	1	1	1	1	0	0	7.24	7.42	0
CAG80467	0.34077543	5.082347	5.956347	.	.	.	loss_of_pathogenicity,reduced_virulence,unaffected_pathogenicity	PHI:125,PHI:7928,PHI:73,PHI:6812,PHI:7933,PHI:6789,PHI:6791,PHI:7930,PHI:6786,PHI:6783,PHI:6815,PHI:6808,PHI:6790,PHI:6809,PHI:127,PHI:68,PHI:6793,PHI:7932,PHI:6814,PHI:7935,PHI:9400,PHI:6794,PHI:9401,PHI:6811,PHI:6785,PHI:7934,PHI:6784,PHI:6787,PHI:7929,PHI:6816,PHI:6788,PHI:9402,PHI:126,PHI:7926,PHI:72,PHI:6792,PHI:697,PHI:17,PHI:6807,PHI:6813	0	.	0	.	0	.	0	0.021	1	1	0.76	0	0	49273.05	457	-11	4.6767	1	159	262	137	52	246	90	41	49	1.094339623	0	0	0	1	1	1	1	1	1	0	0	0.15	0.15	0
CAG80416	0.33133867	-0.2888515	5.6511485	.	.	.	.	.	0	.	0	.	0	.	0	0.01	1	1	0.05	0	0	144447.87	1293	-26.5	5.3649	45	340	739	251	130	648	381	188	193	0.838187702	1	0	0	1	0	1	1	1	1	0	0	0.4	0.43	0
CAG80150	0.32789114	7.5761945	5.9441945	.	.	.	.	.	0	.	0	.	0	.	0.863	0.409	1	1	0.26	0	0	40972.95	356	6	7.6191	2	82	204	58	38	127	104	58	46	1.903846154	0	0	0	1	1	1	1	1	1	0	0	1.08	1.08	0
CAG79416	0.32514992	1.744426	5.164426	.	.	.	.	.	0	.	0	.	0	.	0.259	0.171	1	1	0.82	0	0	22598.06	224	-7	4.4463	4	102	155	76	15	128	40	17	23	0.577464789	0	0	0	1	1	1	1	1	1	0	0	0.58	5.36	0
CAG77821	0.3230682	0.1766	5.9426	.	.	.	.	.	0	.	0	.	0	.	0	0.039	1	1	0.67	0	0	32691.19	332	-21	3.7974	5	167	262	120	10	186	45	12	33	0.304347826	0	0	0	1	1	1	1	1	1	0	0	0.01	0.01	0
CAG82192	0.32235253	8.0888325	5.5748325	.	.	.	.	.	0	.	0	.	0	.	0.888	0.531	1	1	0.12	0	0	13909.7	131	-1	6.2048	3	49	73	42	13	75	26	14	12	0.444444444	0	0	0	1	1	1	1	1	1	0	0	2.07	2.07	0
CAG82093	0.3170613	1.8358495	5.9998495	.	.	.	.	.	0	.	0	.	0	.	0.024	0.282	1	1	0.42	0	0	6347.21	60	0.5	7.0019	0	21	31	24	6	38	9	5	4	0.619047619	0	0	0	1	1	1	1	1	1	0	0	0.8	0.8	0
CAG83157	0.31013608	-2.7450135	-0.5050135	.	.	.	reduced_virulence	PHI:612	0	.	0	.	0	.	0.077	0.383	0	0	0.46	0	0	33135.32	311	-11	4.5691	1	101	181	99	24	167	75	33	42	1.231884058	.	.	.	0	0	0	0	0	0	0	0	0	0.01	0
CAG81425	0.30708635	5.235241	5.995241	.	.	.	.	.	0	.	1	PF17056	0	.	0.011	0.029	1	1	0.7	0	0	15776.29	163	3	9.8673	0	75	119	67	7	117	11	7	4	0.260273973	0	0	0	1	1	1	1	1	1	0	0	0.5	0.88	0
CAG83913	0.30252653	0.341367	5.999367	.	.	.	.	.	0	.	0	.	0	.	0	0.057	1	1	0.76	0	0	55623.5	569	-37.5	3.8443	1	238	451	138	25	310	89	27	62	0.558951965	0	0	0	1	1	1	1	1	1	0	0	0.23	0.23	0
CAG82949	0.29936182	0.448494	5.974494	.	.	.	.	.	0	.	0	.	0	.	0	0.079	1	1	0.18	0	0	49774.54	445	-10.5	5.061	4	131	256	106	54	212	110	53	57	1.053763441	0	0	0	1	1	1	1	1	1	0	0	0.04	0.06	0
CAG78421	0.29936182	1.1219125	5.7259125	.	.	.	reduced_virulence,unaffected_pathogenicity	PHI:3600,PHI:7565,PHI:105,PHI:3601	0	.	0	.	0	.	0	0.066	1	1	0.22	0	0	112048.32	1002	-16.5	5.0048	9	287	567	234	119	524	228	109	119	1.125603865	1	0	0	1	0	1	1	1	1	0	0	0.04	1.78	0
CAG80537	0.28245324	1.5540375	5.9840375	.	.	.	reduced_virulence,unaffected_pathogenicity	PHI:4615,PHI:6569,PHI:2117	0	.	0	.	0	.	0	0.095	1	1	0.73	0	0	47375.77	450	-13.5	4.6681	2	163	283	147	41	246	95	43	52	0.882882883	0	0	0	1	1	1	1	1	1	0	0	0.29	0.31	0
CAG83799	0.28245324	1.383819	5.999819	.	.	.	reduced_virulence,unaffected_pathogenicity	PHI:4615,PHI:6569,PHI:2117	0	.	0	.	0	.	0	0.064	1	1	0.6	0	0	56985.42	533	-3	5.9044	3	192	324	141	54	287	109	55	54	0.854166667	0	0	0	1	1	1	1	1	1	0	0	1.43	1.44	0
CAG78641	0.28245324	1.4085915	5.9705915	.	.	.	reduced_virulence,unaffected_pathogenicity	PHI:4615,PHI:6569,PHI:2117	0	.	0	.	0	.	0	0.073	1	1	0.47	0	0	46839.75	440	-5	5.3893	3	150	276	145	41	253	89	44	45	0.792792793	0	0	0	1	1	1	1	1	1	0	0	0.01	0.65	0
CAG80741	0.28099337	0.5367305	5.3427305	.	.	.	.	.	0	.	0	.	0	.	0	0.199	1	1	0.39	0	0	26854.46	233	-8.5	5.6451	0	47	98	46	38	90	119	60	59	2.055555556	0	0	0	1	1	1	1	1	1	0	0	0.34	0.34	0
CAG80866	0.27705157	6.010742	5.984742	.	.	.	loss_of_pathogenicity,reduced_virulence,unaffected_pathogenicity	PHI:9401,PHI:125,PHI:7928,PHI:6811,PHI:6785,PHI:73,PHI:6812,PHI:6789,PHI:7933,PHI:6791,PHI:6784,PHI:6787,PHI:6816,PHI:6788,PHI:6783,PHI:6786,PHI:6815,PHI:126,PHI:9402,PHI:7929,PHI:72,PHI:6790,PHI:6792,PHI:6808,PHI:697,PHI:6809,PHI:17,PHI:127,PHI:68,PHI:6807,PHI:6793,PHI:6814,PHI:7935,PHI:9400,PHI:6794,PHI:7925,PHI:6813	0	.	0	.	0	.	0	0.171	1	1	0.64	0	0	43180.87	403	-9	4.7777	4	145	237	107	45	209	82	38	44	1.255813953	1	0	0	1	1	1	1	1	1	0	0	1.54	1.57	0
CAG80144	0.27443573	-0.5164815	5.2555185	.	.	.	.	.	0	.	0	.	0	.	0	0.038	1	1	0.13	0	0	47485.84	416	-6	5.7421	1	100	194	115	57	218	121	61	60	1.259259259	1	0	0	1	1	1	1	1	1	0	0	0.02	0.04	0
CAG82835	0.2710245	-0.0652085	-0.5152085	.	.	.	.	.	0	.	0	.	0	.	0.495	0.58	0	0	0.25	0	0	30616.86	286	0.5	6.6064	3	99	161	100	32	166	70	37	33	0.947368421	.	.	.	0	0	0	0	0	0	0	0	0	0.25	0
CAG80492	0.2710245	7.182203	2.880203	.	.	.	loss_of_pathogenicity,reduced_virulence,increased_virulence_(hypervirulence),lethal,unaffected_pathogenicity	PHI:2312,PHI:2837,PHI:7511,PHI:2802,PHI:7696,PHI:7485,PHI:2247,PHI:8929,PHI:59,PHI:9460,PHI:2844,PHI:3866,PHI:4077,PHI:5440,PHI:3301,PHI:784,PHI:2022,PHI:5271,PHI:2269,PHI:6957,PHI:685,PHI:5272	0	.	0	.	0	.	0.956	0.761	1	1	0.33	0	0	26323.01	249	1	6.7553	2	84	144	90	21	144	58	31	27	0.96875	.	.	.	1	0	0	0	0	1	0	0	0.25	0.31	0
CAG80650	0.26880747	0.001287	5.659287	.	.	.	.	.	0	.	0	.	0	.	0	0.057	1	1	0.58	0	0	34162.66	311	-13	4.4028	3	93	173	102	35	178	62	26	36	0.926470588	0	0	0	1	1	1	1	1	1	0	0	0.04	0.04	0
CAG82025	0.26874712	2.3816955	5.8016955	.	.	.	.	.	0	.	0	.	0	.	0.124	0.306	1	1	0.31	0	0	19571.57	178	2	7.7398	3	64	97	55	25	104	27	15	12	1.2	0	0	0	1	1	1	1	1	1	0	1	22.16	24.43	0.652173913
CAG79363	0.2633271	6.9377425	5.2077425	.	.	.	loss_of_pathogenicity,reduced_virulence,unaffected_pathogenicity	PHI:4733,PHI:5394,PHI:6986,PHI:6746	0	.	0	.	0	.	0.001	0.454	1	1	0.02	0	0	39955.36	361	8.5	7.9154	8	102	177	83	40	190	109	62	47	1.075	1	0	0	1	1	1	1	1	1	0	1	21.03	21.03	0.695652174
CAG82219	0.25872144	-6.3560645	-0.5060645	.	.	.	.	.	0	.	0	.	0	.	0	0.025	0	0	0.03	0	0	174338.61	1598	-23.5	5.4017	9	537	926	411	156	767	399	197	202	1.041533546	.	.	.	0	0	0	0	0	0	0	0	1.22	1.45	0
CAG82969	0.2534973	-1.435818	-0.501818	.	.	.	loss_of_pathogenicity,reduced_virulence,unaffected_pathogenicity	PHI:9064,PHI:7111,PHI:210,PHI:324	0	.	0	.	0	.	0	0.011	0	0	0.38	0	0	56518.94	538	-4	5.7283	3	185	333	174	35	298	126	63	63	0.687898089	.	.	.	0	0	0	0	0	0	0	0	0	0.01	0
CAG78094	0.24128813	6.577299	5.429299	.	.	.	reduced_virulence	PHI:4242,PHI:4212,PHI:432	1	FGL1	1	PF01764	0	.	0	0.358	1	1	0.61	0	0	37936.77	340	-3.5	5.9202	8	105	187	89	58	198	66	34	32	1.097222222	0	0	0	1	1	1	1	1	1	0	0	7.93	22.89	0
CAG78289	0.23652393	4.7770775	5.7230775	.	.	.	loss_of_pathogenicity,unaffected_pathogenicity	PHI:191,PHI:24	0	.	0	.	0	GH3	0	0.009	1	1	0.29	0	0	92105.76	844	-29.5	4.5606	9	263	480	253	98	486	177	78	99	0.90052356	0	0	0	1	0	1	1	1	1	0	0	0	0	0
CAG83218	0.23351485	-0.2933995	5.4066005	.	.	.	.	.	0	.	0	.	0	.	0	0.05	1	1	0.12	0	0	85087.02	747	-16	5.4417	4	177	369	169	112	372	242	120	122	1.471830986	1	0	0	1	1	1	1	1	1	0	0	0.56	0.66	0
CAG80105	0.23185715	-1.30473	4.50927	.	.	.	.	.	0	.	0	.	0	.	0	0.031	1	1	0.81	0	0	30874.58	319	-5	4.6847	0	164	238	102	14	169	31	14	17	0.552083333	1	0	0	1	1	1	1	1	1	0	0	0.09	2.2	0
CAG78380	0.22715488	1.95861	5.24061	.	.	.	.	.	0	.	0	.	0	.	0.316	0.137	1	1	0.82	0	0	23482.04	234	-7	4.4376	4	106	163	82	15	136	40	17	23	0.578947368	0	0	0	1	1	1	1	1	1	0	0	0.52	2.7	0
CAG81160	0.22397196	-0.316065	4.219935	.	.	.	.	.	0	.	0	.	0	.	0.067	0.177	1	1	0.6	0	0	34306.27	325	10.5	8.6271	10	110	214	54	29	190	54	34	20	0.460869565	.	.	.	1	0	1	0	1	0	0	0	0.2	0.2	0
CAG82747	0.2195303	-0.3606915	5.5073085	.	.	.	.	.	0	.	0	.	0	.	0	0.022	1	1	0.07	0	0	45343.92	405	-14	4.7341	3	122	204	111	53	210	105	48	57	1.168831169	0	0	0	1	1	1	1	1	1	0	0	1.06	1.06	0
CAG83762	0.2193961	0.150963	5.976963	.	.	.	.	.	0	.	0	.	0	GH81	0	0.029	1	1	0.62	0	0	83626.45	751	15	9.2837	0	234	404	200	106	412	152	88	64	1.106918239	0	1	0	1	1	1	1	1	1	0	0	0.02	0.29	0
CAG81103	0.219038	1.583646	5.591646	.	.	.	.	.	0	.	0	.	0	.	0.001	0.331	1	1	0.55	0	0	38840.99	339	0	6.4949	6	91	175	80	56	182	82	44	38	1.393442623	0	0	0	1	1	1	1	1	1	0	0	0.81	0.81	0
CAG79662	0.21846592	0.2461825	5.9821825	.	.	.	.	.	0	.	0	.	0	.	0	0.044	1	1	0.74	0	0	70473.68	645	-15.5	4.6453	1	217	385	169	88	343	104	47	57	1.080291971	0	0	0	1	1	1	1	1	1	0	0	2.51	2.62	0
CAG80195	0.21752355	-5.888708	-0.500708	.	.	.	.	.	0	.	0	.	0	.	0	0.102	0	0	0.25	0	0	46562.11	435	-6	5.6083	5	141	244	161	33	237	116	58	58	1.070707071	.	.	.	0	0	0	0	0	0	0	0	0	0.06	0
CAG78900	0.21253853	-0.478761	5.239239	.	.	.	.	.	0	.	0	.	0	.	0	0.047	1	1	0.07	0	0	88449.23	800	-9.5	6.1299	3	237	413	209	102	380	258	135	123	1.098159509	1	0	0	1	1	1	1	1	1	0	0	2.64	2.67	0
CAG78711	0.21045813	6.1108475	0.3148475	.	.	.	.	.	0	.	0	.	0	.	1	0.966	0	0	0.76	0	0	8350.54	79	1.5	7.3167	12	37	52	15	2	39	16	9	7	0.9375	.	.	.	0	0	0	0	0	0	0	0	0	0	0
CAG77837	0.1994995	0.7962565	5.5262565	.	.	.	reduced_virulence	PHI:3859,PHI:3813	0	.	0	.	0	GH5_50,GH5,GH5_22,GH5_54,GH5_14,GH5_45,GH5_33,GH5_44,GH5_36,GH5_47,GH5_9,GH5_38,GH5_23,GH5_37,GH5_46,GH5_15,GH5_49	0	0.045	1	1	0.45	0	0	48274.71	421	-14	4.826	5	108	209	109	78	240	101	47	54	1.2	0	0	0	1	1	1	1	1	1	0	0	0.19	0.21	0
CAG80277	0.19918269	5.101947	3.385947	.	.	.	.	.	0	.	0	.	0	.	0.957	0.329	1	1	0.35	1	0	16781.47	159	-8.5	4.2439	2	53	86	64	10	98	34	13	21	0.928571429	0	0	0	1	1	1	1	1	1	1	0	0.89	12.2	0
CAG79500	0.19151601	-0.7095525	5.0324475	.	.	.	.	.	0	.	0	.	0	.	0	0.043	1	1	0.8	0	0	32776.31	349	-15.5	3.8497	0	217	275	104	15	174	37	11	26	0.418032787	0	0	0	1	1	1	1	1	1	0	0	0.01	0.09	0
CAG81275	0.1796127	1.2964955	5.9964955	.	.	.	reduced_virulence	PHI:61,PHI:2896	0	.	0	.	0	GH17	0	0.05	1	1	0.67	0	0	43846.35	420	-6	5.3371	5	169	273	131	42	228	73	36	37	0.75	0	0	0	1	1	1	1	1	1	0	0	0.2	0.2	0
CAG78439	0.1796127	1.237904	5.937904	.	.	.	reduced_virulence,unaffected_pathogenicity	PHI:4615,PHI:6569,PHI:2117	0	.	0	.	0	.	0	0.05	1	1	0.64	0	0	44656.93	415	-11.5	4.7882	3	145	239	132	43	223	82	38	44	1.111111111	0	0	0	1	1	1	1	1	1	0	0	0.18	0.36	0
CAG78744	0.1796127	4.766722	5.586722	.	.	.	loss_of_pathogenicity,reduced_virulence,unaffected_pathogenicity	PHI:125,PHI:7928,PHI:73,PHI:6812,PHI:6789,PHI:7933,PHI:6791,PHI:7930,PHI:6786,PHI:6783,PHI:6815,PHI:6790,PHI:6808,PHI:7931,PHI:6809,PHI:127,PHI:68,PHI:6793,PHI:7932,PHI:6814,PHI:7935,PHI:9400,PHI:6794,PHI:9401,PHI:6785,PHI:6811,PHI:7934,PHI:6784,PHI:9402,PHI:6816,PHI:6788,PHI:6787,PHI:7929,PHI:126,PHI:7926,PHI:72,PHI:6792,PHI:697,PHI:17,PHI:6807,PHI:6813	0	.	0	.	0	.	0	0.03	1	1	0.65	0	0	42602.85	396	-15.5	4.3487	4	139	225	119	48	228	76	31	45	1.108695652	0	0	0	1	1	1	1	1	1	0	0	0.87	1.03	0
CAG81175	0.1796127	4.7728355	5.7188355	.	.	.	loss_of_pathogenicity,unaffected_pathogenicity	PHI:191,PHI:24	0	.	0	.	0	GH3	0	0.009	1	1	0.68	0	0	103289.56	963	-39.5	4.3852	8	332	583	277	94	531	192	80	112	0.908675799	0	0	0	1	0	1	1	1	1	0	0	0.02	0.02	0
CAG78840	0.16656156	-0.695574	4.872426	.	.	.	.	.	0	.	0	.	0	.	0	0.072	1	1	0.16	0	0	63852.81	563	12	9.4887	0	152	281	164	61	257	167	92	75	1.651685393	1	0	0	1	1	1	1	1	1	0	0	11.93	11.93	0
CAG83324	0.16629541	-2.629187	2.554813	.	.	.	.	.	0	.	0	.	0	.	0.009	0.127	1	1	0.81	1	0	28836.44	285	-8	4.2766	0	120	183	105	11	157	40	16	24	0.753424658	0	0	0	1	1	1	1	1	1	1	0	0.03	2.19	0
CAG82070	0.16590814	-3.2146675	2.6293325	.	.	.	.	.	0	.	0	.	0	.	0	0.026	1	1	0	1	0	70834.41	627	-15.5	4.9765	7	164	314	151	62	292	183	87	96	1.444444444	1	0	0	1	1	1	1	1	1	1	1	0	20.11	0
CAG79243	0.16247997	-2.415684	-4.341684	.	.	.	.	.	0	.	0	.	0	.	0.919	0.402	0	1	0.63	0	1	20435.3	184	-5	4.5976	1	52	101	62	24	105	36	16	20	1.333333333	0	0	0	1	1	1	1	1	1	1	2	21.88	44.74	0.782608696
CAG83824	0.15864791	4.5656535	5.2656535	.	.	.	.	.	0	.	1	PF02221	0	.	0.001	0.049	1	1	0.03	0	0	32389.37	295	-14	4.6668	5	84	157	89	25	152	98	44	54	0.867647059	1	0	0	1	1	1	1	1	1	0	0	0.82	0.82	0
CAG82684	0.149704	0.5433825	-0.3266175	.	.	.	.	.	0	.	0	.	0	.	0.617	0.528	0	0	0.41	0	0	21087.71	194	-5.5	4.8961	1	61	113	53	22	106	49	23	26	0.88	.	.	.	0	0	0	0	0	0	0	0	0	0	0
CAG83385	0.14567994	6.189088	5.629088	.	.	.	reduced_virulence	PHI:4242,PHI:4212,PHI:432	1	FGL1	1	PF01764	0	.	0	0.26	1	1	0.35	0	0	42662.59	376	7.5	7.5043	9	94	184	101	53	202	95	55	40	1.384615385	0	0	0	1	1	1	1	1	1	0	0	0.79	0.85	0
CAG80194	0.14347553	0.478996	5.896996	.	.	.	.	.	0	.	0	.	0	.	0	0.097	1	1	0.13	0	0	20679.28	182	-12	4.2039	0	44	94	53	22	109	48	18	30	0.685185185	1	0	0	1	1	1	1	1	1	0	0	0.8	0.8	0
CAG78001	0.14192879	5.886285	5.620285	.	.	.	loss_of_pathogenicity,reduced_virulence,unaffected_pathogenicity	PHI:9401,PHI:697,PHI:6785,PHI:6813,PHI:6811,PHI:73,PHI:6812,PHI:68,PHI:17,PHI:6789,PHI:6791,PHI:6784,PHI:9402,PHI:9400,PHI:7929,PHI:6783,PHI:72,PHI:6790	0	.	0	.	0	.	0	0.211	1	1	0.55	0	0	42548.42	388	-13	4.4931	6	125	217	102	49	215	79	34	45	1.255813953	0	0	0	1	1	1	1	1	1	0	0	0.54	0.54	0
CAG81347	0.14136374	4.8982615	5.7242615	.	.	.	reduced_virulence,increased_virulence_(hypervirulence)	PHI:2388	0	.	0	.	0	CBM19,GH18	0	0.029	1	1	0.59	0	0	97612.06	979	-36	4.2471	14	478	719	297	67	545	140	54	86	0.474164134	0	0	0	1	0	1	1	1	1	0	0	0.52	0.81	0
CAG78405	0.13719203	7.630778	5.380778	.	.	.	.	.	0	.	0	.	0	.	1	0.375	1	1	0.5	0	0	19550.95	191	-5.5	4.3837	0	64	117	91	6	124	29	12	17	0.62	0	0	0	1	1	1	1	1	1	0	0	4.29	14.91	0
CAG81574	0.13126928	0.097354	5.791354	.	.	.	.	.	0	.	0	.	0	.	0	0.051	1	1	0.36	0	0	30031.55	261	-12.5	4.5228	4	70	140	57	28	114	83	36	47	1.916666667	0	0	0	1	1	1	1	1	1	0	0	0.07	0.07	0
CAG80397	0.13075061	-1.040811	-4.238811	.	.	.	.	.	0	.	0	.	0	.	0.998	0.535	0	1	0.48	0	1	22657.93	200	-0.5	6.3309	3	41	103	70	24	110	46	24	22	1.689655172	0	0	0	1	1	1	1	1	1	1	2	21.28	41.21	0.652173913
CAG82196	0.12951386	0.846084	3.234084	.	.	.	.	.	0	.	0	.	0	.	0.086	0.516	1	1	0.62	1	0	30002	276	-6.5	4.651	6	84	160	76	28	161	60	27	33	1.132352941	1	0	0	1	1	1	1	1	1	1	1	2.29	24.79	0
CAG80860	0.12607306	5.538094	5.746094	.	.	.	loss_of_pathogenicity,reduced_virulence,unaffected_pathogenicity	PHI:125,PHI:7928,PHI:73,PHI:6812,PHI:7933,PHI:6789,PHI:6791,PHI:7930,PHI:6786,PHI:6815,PHI:6783,PHI:6808,PHI:6790,PHI:6809,PHI:127,PHI:6793,PHI:68,PHI:7932,PHI:6814,PHI:7935,PHI:9400,PHI:6794,PHI:9401,PHI:6785,PHI:6811,PHI:7934,PHI:6784,PHI:6787,PHI:7929,PHI:6816,PHI:6788,PHI:9402,PHI:126,PHI:72,PHI:6792,PHI:697,PHI:17,PHI:6807,PHI:480,PHI:3973,PHI:6813	0	.	0	.	0	.	0	0.132	1	1	0.76	0	0	82663.72	778	-22.5	4.6566	4	288	485	203	81	401	157	71	86	0.989361702	1	0	0	1	0	1	1	1	1	0	0	0.12	0.14	0
CAG79795	0.11981614	2.1360015	5.3700015	.	.	.	.	.	0	.	0	.	0	.	0.001	0.46	1	1	0.16	0	0	39506.72	359	3.5	7.1942	4	110	191	105	44	205	90	49	41	0.897727273	0	0	0	1	1	1	1	1	1	0	0	0.76	0.77	0
CAG78509	0.11772244	1.207336	2.203336	.	.	.	.	.	0	.	0	.	0	.	0.392	0.442	1	1	0.26	1	0	8922.15	77	1.5	8.5287	0	23	38	18	13	39	20	11	9	2	.	.	.	1	1	1	0	1	0	1	0	3.88	3.91	0
CAG82951	0.11671306	4.2128845	4.0808845	.	.	.	.	.	0	.	0	.	0	.	0.425	0.597	1	1	0.16	0	0	25339.57	218	14	9.8701	5	54	100	64	35	124	58	37	21	1.857142857	0	0	0	1	1	0	1	0	1	0	0	15.58	15.59	0
CAG79183	0.11183241	-2.52975	3.09225	.	.	.	.	.	0	.	0	.	0	.	0	0.063	1	1	0.82	1	0	129656.84	1391	-86	3.4073	50	876	1153	260	25	654	129	22	107	0.427570093	0	0	0	1	0	1	1	1	1	1	0	0.48	2.5	0
CAG83406	0.1070265	-0.0347095	5.6172905	.	.	.	.	.	0	.	0	.	0	.	0	0.058	1	1	0.35	0	0	54802.47	488	-3	6.1451	10	155	258	122	76	261	108	56	52	1.224489796	0	0	0	1	1	1	1	1	1	0	0	2.7	2.71	0
CAG80789	0.1070265	-0.0236555	5.6463445	.	.	.	.	.	0	.	0	.	0	.	0	0.055	1	1	0.46	0	0	52024.14	461	-10.5	5.028	9	126	243	109	78	252	104	50	54	1.449438202	0	0	0	1	1	1	1	1	1	0	0	0.14	0.14	0
CAG78110	0.1070265	1.194361	5.900361	.	.	.	reduced_virulence	PHI:7257	0	.	0	.	0	.	0	0.049	1	1	0.41	0	0	50579.03	457	-7.5	5.6407	12	139	255	124	67	263	99	50	49	0.961165049	1	0	0	1	1	1	1	1	1	0	0	3.05	3.16	0
CAG79650	0.09911625	0.389481	5.305481	.	.	.	reduced_virulence	PHI:5236	0	.	0	.	0	.	0	0.014	1	1	0	0	0	65221.3	579	3.5	7.0503	6	143	251	171	53	296	179	94	85	1.083333333	1	0	0	1	1	1	1	1	1	0	0	0.07	0.07	0
CAG81371	0.0971514	5.1331365	5.9711365	.	.	.	loss_of_pathogenicity,reduced_virulence,unaffected_pathogenicity	PHI:9401,PHI:125,PHI:7928,PHI:6785,PHI:6811,PHI:73,PHI:6812,PHI:6789,PHI:6791,PHI:6784,PHI:9402,PHI:7929,PHI:6786,PHI:6783,PHI:6816,PHI:6788,PHI:72,PHI:6790,PHI:6792,PHI:6809,PHI:17,PHI:6807,PHI:127,PHI:68,PHI:6814,PHI:7935,PHI:9400,PHI:6794,PHI:6813	0	.	0	.	0	.	0	0.027	1	1	0.64	0	0	49233.99	455	-13.5	4.6341	8	159	268	119	52	247	89	40	49	1.04	1	0	0	1	1	1	1	1	1	0	0	2	2	0
CAG83291	0.096485615	-0.2210925	5.7249075	.	.	.	.	.	0	.	0	.	0	GH81	0	0.009	1	1	0.71	0	0	100628.51	935	-21	4.7825	1	338	567	257	114	498	168	78	90	1.033980583	0	0	0	1	0	1	1	1	1	0	0	0	0.01	0
CAG84023	0.07751542	-0.021603	4.868397	.	.	.	.	.	0	.	0	.	0	.	0.033	0.152	1	1	0.88	0	0	16063.3	161	6.5	9.9588	3	73	121	58	4	91	19	13	6	0.641509434	1	0	0	1	1	1	1	1	1	0	1	20.18	29.38	0.869565217
CAG82436	0.07226865	8.0803765	-0.4416235	.	.	.	loss_of_pathogenicity	PHI:8693	0	.	0	.	0	.	0.833	0.754	0	0	0.66	0	0	25965.28	239	-4.5	5.0671	5	78	136	64	31	136	56	27	29	1.129032258	.	.	.	0	0	0	0	0	0	0	0	0.04	0.08	0
CAG79178	0.06615047	1.450021	5.644021	.	.	.	.	.	0	.	0	.	0	.	0	0.301	1	1	0.16	0	0	40777	372	6	6.8843	2	105	193	104	49	187	122	71	51	0.975308642	1	0	0	1	1	1	1	1	1	0	0	0.51	0.51	0
CAR64300	0.06559682	9.1694	4.8614	.	.	.	.	.	0	.	0	.	0	.	1	0.718	1	1	0.84	0	0	5679.54	55	2.5	7.7653	9	34	39	9	2	25	7	5	2	1.25	0	0	0	0	1	0	1	0	1	0	0	0	0	0
CAG79997	0.05730313	4.930996	5.864996	.	.	.	loss_of_pathogenicity,reduced_virulence,unaffected_pathogenicity	PHI:125,PHI:7928,PHI:73,PHI:6812,PHI:6789,PHI:7933,PHI:6791,PHI:7930,PHI:6786,PHI:6815,PHI:6783,PHI:6808,PHI:6790,PHI:6809,PHI:127,PHI:6793,PHI:68,PHI:7932,PHI:6814,PHI:7935,PHI:9400,PHI:6794,PHI:9401,PHI:6785,PHI:6811,PHI:7934,PHI:6784,PHI:6787,PHI:6816,PHI:6788,PHI:9402,PHI:7929,PHI:126,PHI:7926,PHI:72,PHI:6792,PHI:697,PHI:17,PHI:6807,PHI:480,PHI:6813	0	.	0	.	0	.	0	0.011	1	1	0.61	0	0	42923.14	393	-17.5	4.3998	5	126	222	109	44	208	95	40	55	1.32	0	0	0	1	1	1	1	1	1	0	0	0.17	0.17	0
CAG83823	0.05730313	1.467783	5.999783	.	.	.	reduced_virulence,unaffected_pathogenicity	PHI:4615,PHI:6569,PHI:2117	0	.	0	.	0	.	0	0.078	1	1	0.65	0	0	57402.39	544	-9	4.9268	3	194	343	138	47	282	101	48	53	0.95	0	0	0	1	1	1	1	1	1	0	0	1.88	1.89	0
CAG79863	0.057055235	0.577011	2.593011	.	.	.	.	.	0	.	0	.	0	.	0.169	0.495	1	1	0.07	1	0	28290.1	261	-4	5.2857	0	82	143	85	20	136	51	25	26	0.888888889	0	0	0	1	1	1	1	1	1	1	0	0.65	1.4	0
CAG78579	0.04687339	4.302629	5.088629	.	.	.	.	.	0	.	0	.	0	.	0.356	0.513	1	1	0.69	0	0	20809.41	193	-2.5	5.533	0	69	115	59	19	101	36	18	18	1	0	0	0	1	1	1	1	1	1	0	0	0.01	0.13	0
CAG80054	0.044297572	0.008794	5.936794	.	.	.	.	.	0	.	0	.	0	.	0	0.012	1	1	0.15	0	0	53936.65	476	-11.5	5.1889	8	125	242	126	70	259	119	58	61	1.223404255	0	0	0	1	1	1	1	1	1	0	0	0.05	0.05	0
CAG84258	0.04316965	3.254934	-0.501066	.	.	.	.	.	0	.	0	.	0	.	0.955	0.671	0	0	0.42	0	0	22200.83	203	-5.5	5.2421	2	59	118	62	27	107	55	27	28	1.119047619	.	.	.	0	0	0	0	0	0	0	0	0.01	0.01	0
CAG82512	0.039938867	0.767238	5.629238	.	.	.	reduced_virulence	PHI:7257	0	.	0	.	0	.	0	0.023	1	1	0.69	0	0	50151.12	458	-12.5	4.75	9	144	258	123	68	262	91	42	49	1.18627451	0	0	0	1	1	1	1	1	1	0	0	0.15	0.2	0
CAG80182	0.03585351	-0.3698805	5.4261195	.	.	.	.	.	0	.	0	.	0	GT34	0	0.034	1	1	0.01	0	0	65944.09	577	-4	6.1894	4	140	267	152	62	266	194	100	94	1.194174757	1	0	0	1	1	1	1	1	1	0	0	0	0	0
CAG81900	0.034285914	-0.0436215	5.7823785	.	.	.	.	.	0	.	0	.	0	.	0	0.029	1	1	0.46	0	0	76061.18	675	-11.5	5.5355	15	203	356	168	110	360	160	80	80	1.358208955	0	0	0	1	1	1	1	1	1	0	0	0.01	0.01	0
CAG83871	0.024987724	6.353545	5.283545	.	.	.	reduced_virulence	PHI:4242,PHI:4212,PHI:432	1	FGL1	1	PF01764	0	.	0	0.345	1	1	0.44	0	0	43827.81	386	3.5	6.9425	10	99	190	98	53	205	94	52	42	1.523076923	0	0	0	1	1	1	1	1	1	0	1	20.29	20.55	0.782608696
CAG81214	0.019073464	2.96185	-0.50615	.	.	.	.	.	0	.	0	.	0	.	0.951	0.627	0	0	0.44	0	0	17568.27	166	17	10.9551	2	63	96	53	11	88	41	30	11	0.869565217	.	.	.	0	0	0	0	0	0	0	0	0	0.04	0
CAG78022	0.015056115	-2.6623895	-0.4943895	.	.	.	reduced_virulence,unaffected_pathogenicity	PHI:2256,PHI:4903,PHI:6517,PHI:587,PHI:9519,PHI:9524,PHI:668,PHI:3277,PHI:2255,PHI:4616	0	.	0	.	0	.	0.007	0.465	0	0	0.68	0	0	40406.19	381	1	6.7069	15	145	231	113	34	220	88	46	42	0.880434783	.	.	.	0	0	0	0	0	0	0	0	0	1.55	0
CAG80367	0.012250721	1.1030965	5.7430965	.	.	.	reduced_virulence	PHI:3859,PHI:323	0	.	0	.	0	GH5_32,GH5_50,GH5,GH5_22,GH5_44,GH5_47,GH5_38,GH5_48,GH5_25,GH5_15,GH5_9,GH5_37,GH5_49,GH5_1,GH5_36,GH5_23,GH5_46,GH5_54,GH5_14,GH5_45,GH5_33	0	0.06	1	1	0.56	0	0	73503.01	677	-23.5	4.5893	2	244	394	189	84	354	140	62	78	0.926380368	0	0	0	1	0	1	1	1	1	0	0	0.16	0.16	0
CAG82280	0.010009129	0.971423	2.507423	.	.	.	.	.	0	.	0	.	0	.	0.269	0.475	1	1	0.01	1	0	25021.67	214	7	8.6648	3	50	86	62	31	109	63	37	26	1.7	0	0	0	1	1	1	1	1	1	1	0	11.67	26.49	0
CAG80053	0.008735776	0.4683985	5.9823985	.	.	.	.	.	0	.	0	.	0	.	0	0.081	1	1	0.63	0	0	51404.24	458	-5	5.8586	7	137	256	115	69	240	102	52	50	1.184782609	0	0	0	1	1	1	1	1	1	0	0	0	0	0
CAG82474	0.001267761	-6.1787065	-3.8267065	.	.	.	.	.	0	.	0	.	0	.	0.566	0.042	0	1	0.62	0	1	6005.93	66	0	5.7899	0	37	51	40	2	51	2	1	1	0.303030303	0	0	0	1	1	1	1	0	1	1	2	40.13	43.75	0.695652174
CAG83822	0.001267761	-9.3251545	-3.5831545	.	.	.	.	.	0	.	0	.	0	.	0	0.043	0	1	0.6	0	1	6027.99	66	-1	3.7498	0	35	49	39	1	52	1	0	1	0.242424242	0	0	0	1	1	1	1	0	1	1	2	39.85	43.21	0.565217391
CAG80108	-7.20E-05	-0.5197735	5.1802265	.	.	.	.	.	0	.	0	.	0	.	0	0.05	1	1	0.03	0	0	83460.02	720	0	6.511	8	168	354	148	100	355	209	110	99	1.320610687	1	0	0	1	0	1	1	1	1	0	0	0.03	0.12	0
CAG79037	-0.000979263	-5.4436335	-0.5036335	.	.	.	reduced_virulence	PHI:7718,PHI:7717	0	.	0	.	0	.	0	0.01	0	0	0.2	0	0	138922.88	1289	-17.5	5.4627	16	436	705	379	122	700	313	155	158	0.91638796	.	.	.	0	0	0	0	0	0	0	0	0	0.01	0
CAG77703	-0.002665997	-0.74835	5.05965	.	.	.	.	.	0	.	0	.	0	.	0	0.032	1	1	0.76	0	0	27677.03	282	-7.5	4.2685	0	148	216	94	10	144	33	13	20	0.469879518	0	0	0	1	1	1	1	1	1	0	0	0.01	0.37	0
CAG77939	-0.005724173	4.2730825	5.1950825	.	.	.	loss_of_pathogenicity	PHI:6827	0	.	0	.	0	.	0	0.013	1	1	0.3	0	0	44304.85	387	-14	4.6425	2	99	195	111	55	198	100	45	55	1.771929825	0	0	0	1	1	1	1	1	1	0	0	12.71	12.77	0
CAG81528	-0.007539112	-2.6105955	2.5434045	.	.	.	.	.	0	.	0	.	0	.	0	0.141	1	1	0.07	1	0	45496.13	397	10	8.9085	4	93	195	106	47	203	125	70	55	1.364864865	1	0	0	1	1	1	1	1	1	1	1	1.93	24.82	0
CAG83862	-0.014827251	1.1809465	5.6889465	.	.	.	reduced_virulence,unaffected_pathogenicity	PHI:4615,PHI:6569,PHI:2117	0	.	0	.	0	.	0	0.082	1	1	0.61	0	0	45461.05	419	-8.5	4.9863	3	146	230	129	44	223	86	41	45	1.253012048	0	0	0	1	1	1	1	1	1	0	0	1.28	4.86	0
CAG80281	-0.0168471	1.957363	5.689363	.	.	.	.	.	0	.	0	.	0	.	0.24	0.138	1	1	0.03	0	0	19359.19	168	-5.5	5.2219	2	39	72	56	24	90	49	24	25	1.538461538	0	0	0	1	1	1	1	1	1	0	0	0.03	0.03	0
CAG80645	-0.022157233	3.4148845	-0.5031155	.	.	.	.	.	0	.	0	.	0	.	0.997	0.656	0	0	0.39	0	0	15402.57	144	10	11.2493	1	54	84	43	7	76	41	26	15	0.609756098	.	.	.	0	0	0	0	0	0	0	0	0.04	0.04	0
CAG80657	-0.02321994	4.066287	4.718287	.	.	.	loss_of_pathogenicity,reduced_virulence,unaffected_pathogenicity	PHI:6530,PHI:6712,PHI:6713,PHI:434,PHI:6714,PHI:2808,PHI:6715,PHI:6711,PHI:33,PHI:522	0	.	0	.	0	GH5_19,CBM43,GH72	0	0.058	1	1	0.83	0	0	58444.15	552	-14.5	4.438	14	224	357	134	56	284	96	41	55	1.154471545	0	0	0	1	1	1	1	1	1	0	0	4.28	7	0
CAG83810	-0.023909535	-3.775363	-0.511363	.	.	.	.	.	0	.	0	.	0	.	0.022	0.434	0	0	0.49	0	0	33886.54	310	-5	5.1893	3	99	163	97	35	170	70	34	36	1.366666667	.	.	.	0	0	0	0	0	0	0	0	0	0.02	0
CAG83435	-0.02549915	-0.601451	5.218549	.	.	.	.	.	0	.	0	.	0	.	0.002	0.028	1	1	0.72	0	0	13843.62	147	3	7.4363	2	77	117	66	7	96	12	9	3	0.25	0	0	0	1	1	1	1	1	1	0	0	13.23	28.91	0
CAG79800	-0.030279245	-0.224159	5.511841	.	.	.	.	.	0	.	0	.	0	.	0	0.044	1	1	0.37	0	0	72819.79	637	-18	4.9297	12	166	317	165	107	349	152	72	80	1.626086957	0	0	0	1	0	1	1	1	1	0	0	0.01	0.02	0
CAG83175	-0.033369217	-1.883314	3.050686	.	.	.	reduced_virulence	PHI:8573,PHI:502,PHI:9317	0	.	0	.	0	.	0	0.011	1	1	0.02	0	0	60298.35	546	-10	5.1131	8	156	288	164	56	309	145	70	75	1.008264463	.	.	.	1	0	0	0	0	1	0	0	0	0.01	0
CAG79851	-0.034154654	-0.328	5.078	.	.	.	.	.	0	.	0	.	0	.	0	0.099	1	1	0.73	0	0	24556.76	259	-6.5	4.3603	8	158	198	98	11	151	32	13	19	0.256637168	0	0	0	1	1	1	1	1	1	0	0	1.74	1.8	0
CAG80224	-0.041640103	1.4110755	3.0490755	.	.	.	.	.	0	.	0	.	0	.	0.528	0.199	1	1	0.77	1	0	23753.51	236	-5	4.7405	4	103	160	88	17	143	37	17	20	0.5875	0	0	0	1	1	1	1	1	1	1	0	1.98	9.25	0
CAG84028	-0.042301793	0.3988215	5.3388215	.	.	.	reduced_virulence	PHI:2357	0	.	0	.	0	.	0	0.01	1	1	0.13	0	0	60220.92	526	14.5	9.0515	6	139	242	144	75	285	141	81	60	1.303030303	1	0	0	1	1	1	1	1	1	0	0	9.34	10.5	0
CAG80355	-0.06760457	-0.05805	5.79195	.	.	.	.	.	0	.	0	.	0	.	0	0.025	1	1	0.7	0	0	23598.75	279	-3	4.8783	0	172	230	98	4	216	28	13	15	0.113989637	1	0	0	1	1	1	1	1	1	0	0	0.36	2.91	0
CAG82980	-0.06894413	0.1859995	5.9399995	.	.	.	.	.	0	.	0	.	0	.	0	0.041	1	1	0.58	0	0	110052.53	1011	2	6.6172	6	344	555	185	120	468	207	112	95	1.233333333	1	0	1	1	1	1	1	1	1	0	1	26.77	37.75	0.85
CAG82602	-0.08065574	-0.2173575	5.7286425	.	.	.	.	.	0	.	0	.	0	.	0	0.009	1	1	0.19	0	0	61945.21	554	-22.5	4.5846	11	162	298	150	78	299	133	59	74	1.185840708	1	0	0	1	1	1	1	1	1	0	0	13.39	13.39	0
CAG84135	-0.08896837	2.485322	0.271322	.	.	.	.	.	0	.	0	.	0	.	0.699	0.67	0	0	0.41	0	0	6438.33	58	0	6.4313	3	20	33	16	7	33	13	7	6	0.916666667	.	.	.	0	0	0	0	0	0	0	0	0	0	0
CAG78665	-0.097644	-0.8049675	5.0150325	.	.	.	.	.	0	.	0	.	0	.	0	0.03	1	1	0.02	0	0	114876.29	1007	-8	6.0396	6	247	486	288	131	508	272	139	133	1.638709677	1	0	0	1	0	1	1	1	1	0	0	2.57	2.57	0
CAG83107	-0.10073611	-0.0012085	4.9387915	.	.	.	reduced_virulence	PHI:2357	0	.	0	.	0	.	0	0.01	1	1	0.1	0	0	60605.53	531	10	8.3309	7	141	246	148	74	294	142	79	63	1.223300971	0	0	0	1	1	1	1	1	1	0	0	8.98	9.69	0
CAG82440	-0.10345185	-4.6292715	-0.5052715	.	.	.	reduced_virulence,unaffected_pathogenicity	PHI:8570,PHI:443,PHI:7938,PHI:3385,PHI:9314	0	.	0	.	0	.	0	0.146	0	0	0.03	0	0	41925.24	380	-6	5.7055	2	114	203	121	49	203	99	50	49	1.103896104	.	.	.	0	0	0	0	0	0	0	0	0	0.63	0
CAG80414	-0.10411875	-9.527451	-3.575451	.	.	.	.	.	0	.	0	.	0	.	0	0.008	0	1	0.7	0	1	8729.18	93	1	7.13	2	49	73	44	2	65	4	3	1	0.361111111	0	0	0	1	1	1	1	1	1	1	2	17.13	38.88	0.565217391
CAG77888	-0.104809344	-3.5469465	-0.5049465	.	.	.	.	.	0	.	0	.	0	.	0.001	0.492	0	0	0.27	0	0	41696.55	387	0	6.5112	1	119	208	129	40	220	95	49	46	1.25	.	.	.	0	0	0	0	0	0	0	0	0.06	11.05	0
CAG80751	-0.11526303	1.106604	5.926604	.	.	.	reduced_virulence,unaffected_pathogenicity	PHI:228,PHI:3600,PHI:2843,PHI:7565,PHI:7231,PHI:3601,PHI:9057,PHI:7259,PHI:105	0	.	0	.	0	.	0	0.03	1	1	0.45	0	0	62861.21	569	-21.5	4.4267	9	181	323	141	64	294	123	52	71	1.373831776	0	0	0	1	1	1	1	1	1	0	0	0.46	5.24	0
CAR65181	-0.119188845	9.2141	4.8221	.	.	.	.	.	0	.	0	.	0	.	1	0.732	1	1	0.85	0	0	5803.68	55	2.5	7.7653	9	33	38	7	4	25	7	5	2	1.714285714	0	0	0	0	1	0	1	0	1	0	0	0	0	0
CAG80203	-0.12100425	-1.453151	2.668849	.	.	.	.	.	0	.	0	.	0	.	0.03	0.283	1	1	0.78	1	0	32483.22	299	-9	4.458	4	111	192	68	27	124	60	26	34	1.68627451	0	0	0	1	1	1	1	1	1	1	1	0.74	20.1	0
CAG77632	-0.12477499	1.587921	-0.502079	.	.	.	loss_of_pathogenicity	PHI:8693	0	.	0	.	0	.	0.206	0.309	0	0	0.48	0	0	26514.65	250	-12	4.3764	1	86	144	79	31	148	56	23	33	0.918918919	.	.	.	0	0	0	0	0	0	0	0	0	0.36	0
CAG77981	-0.12940553	0.069065	4.719065	.	.	.	.	.	0	.	0	.	0	GT8	0	0.225	1	1	0.47	0	0	40036.03	351	12	9.3981	3	86	174	109	50	193	87	52	35	1.523809524	1	1	1	1	1	1	1	1	1	0	1	16.44	19.01	1
CAG82186	-0.13126323	-6.2369305	-0.5009305	.	.	.	.	.	0	.	0	.	0	.	0	0.044	0	0	0.23	0	0	54351.27	511	-2	6.1917	7	177	286	176	40	290	119	61	58	1	.	.	.	0	0	0	0	0	0	0	0	0	0.38	0
CAG84152	-0.13503218	0.942186	5.762186	.	.	.	reduced_virulence	PHI:7257	0	.	0	.	0	.	0	0.03	1	1	0.48	0	0	55174.69	493	-17	4.5907	11	145	262	124	74	275	115	51	64	1.29245283	0	0	0	1	1	1	1	1	1	0	0	0.17	0.2	0
CAG83504	-0.13920347	-3.6965145	-0.5045145	.	.	.	.	.	0	.	0	.	0	.	0.055	0.413	0	0	0.36	0	0	34511.28	318	-3	5.8513	2	101	178	108	35	182	71	36	35	0.930555556	.	.	.	0	0	0	0	0	0	0	0	0.17	2.85	0
CAG78600	-0.14309819	-4.802552	-0.500552	.	.	.	.	.	0	.	0	.	0	.	0.002	0.281	0	0	0.33	0	0	37687.92	347	-8	4.9977	5	100	185	124	36	199	86	41	45	1.108433735	.	.	.	0	0	0	0	0	0	0	0	0	0.03	0
CAG81460	-0.15047021	0.3114	5.8974	.	.	.	.	.	0	.	0	.	0	.	0	0.069	1	1	0.65	0	0	48415.89	501	-36.5	3.6935	1	291	394	170	19	250	62	14	48	0.286549708	0	0	0	1	1	1	1	1	1	0	0	0.2	0.21	0
CAG81368	-0.15275064	-6.234084	-0.492084	.	.	.	lethal,loss_of_pathogenicity,reduced_virulence	PHI:384,PHI:2239,PHI:2519	0	.	0	.	0	.	0	0.043	0	0	0.05	0	0	48582.71	447	-9	4.9715	6	136	237	151	41	257	118	56	62	1.095238095	.	.	.	0	0	0	0	0	0	0	0	0.03	0.04	0
CAG80248	-0.1541568	-0.017503	5.808497	.	.	.	.	.	0	.	0	.	0	.	0	0.029	1	1	0.15	0	0	72913.08	631	15.5	7.4962	16	168	308	154	103	300	188	110	78	1.765957447	1	0	0	1	1	1	1	1	1	0	1	17.51	17.51	0.913043478
CAG77916	-0.1583264	-3.3463495	-5.1943495	.	.	.	.	.	0	.	0	.	0	.	1	0.308	0	1	0.47	0	1	8690.33	84	1.5	7.2428	2	31	49	41	5	56	11	7	4	0.789473684	.	.	.	1	1	1	0	0	0	2	2	22.42	38.09	0
CAG81341	-0.16631322	7.903507	5.467507	.	.	.	.	.	0	.	0	.	0	.	0.958	0.448	1	1	0.08	0	0	12891.61	116	-0.5	6.235	2	31	62	36	6	55	39	20	19	1	0	0	0	1	1	0	1	1	1	0	0	0.01	0.01	0
CAG84113	-0.16845727	-0.210358	5.639642	.	.	.	.	.	0	.	0	.	0	.	0	0.025	1	1	0.69	0	0	49321.38	465	-8.5	5.0352	13	190	286	111	57	249	77	37	40	0.876106195	0	1	0	1	1	1	1	0	1	0	0	0.76	0.76	0
CAG78238	-0.17552546	-3.22237	2.60963	.	.	.	.	.	0	.	0	.	0	.	0	0.028	1	1	0.25	1	0	52016	467	-4.5	5.8016	0	128	237	137	57	250	105	53	52	1.310344828	0	0	0	1	1	1	1	1	1	1	1	1.86	23.62	0
CAG82146	-0.17611499	5.0628355	-0.5051645	.	.	.	.	.	0	.	0	.	0	.	1	0.928	0	0	0.14	0	0	19719.69	181	1.5	7.5148	6	54	101	57	11	103	42	22	20	1.2	.	.	.	0	0	0	0	0	0	0	0	0	0.01	0
CAR65201	-0.17752805	7.6272955	2.8092955	.	.	.	.	.	0	.	0	.	0	.	0.972	0.831	1	1	0.46	0	0	11988.68	110	-1	5.0608	6	36	66	28	7	59	27	13	14	0.909090909	.	.	.	0	0	0	0	0	1	0	0	0	0	0
CAG80688	-0.18479581	0.8303425	5.6623425	.	.	.	reduced_virulence,unaffected_pathogenicity	PHI:9075,PHI:2920,PHI:397,PHI:552,PHI:3919,PHI:9074,PHI:2921,PHI:1011,PHI:48,PHI:9058	0	.	0	.	0	AA1_1,AA1_3,AA1_2	0	0.028	1	1	0.62	0	0	67200.13	589	-17	5.0282	5	129	317	156	87	304	137	66	71	1.53	1	0	0	1	1	1	1	1	1	0	1	19.93	19.93	0.739130435
CAR64318	-0.19157831	4.735393	-0.508607	.	.	.	.	.	0	.	0	.	0	.	0.999	0.875	0	0	0.58	0	0	11300.72	105	-3.5	4.5858	1	30	61	28	11	59	25	11	14	1.304347826	.	.	.	0	0	0	0	0	0	0	0	0	0	0
CAG78169	-0.1918251	-2.1739645	2.5260355	.	.	.	reduced_virulence	PHI:306,PHI:9474,PHI:4603	0	.	0	.	0	.	0	0.05	1	1	0.04	1	0	110024.13	976	-75	4.359	7	244	521	228	100	443	360	148	212	1.14516129	1	0	0	1	1	1	1	1	1	1	1	0	22.83	0
CAG80810	-0.19196984	-0.4956725	5.2223275	.	.	.	.	.	0	.	0	.	0	.	0	0.047	1	1	0.16	0	0	64630.92	561	-6.5	5.5684	13	147	272	148	79	288	157	78	79	1.574712644	0	0	0	1	1	1	1	1	1	0	0	0	0.04	0
CAG80480	-0.19887227	-1.827609	2.504391	.	.	.	.	.	0	.	0	.	0	.	0	0.278	1	1	0.05	1	0	46469.06	409	12	9.1594	4	108	187	106	55	223	115	66	49	1.253012048	1	0	0	1	1	1	1	1	1	1	1	0.03	21.69	0
CAG80656	-0.2045219	2.067404	4.529404	.	.	.	reduced_virulence,unaffected_pathogenicity	PHI:4651,PHI:6142	0	.	0	.	0	GT2_Glyco_tranf_2_3,GT45,GT27,GT81,GT2_Glycos_transf_2	0.071	0.352	1	1	0.1	0	0	36173.8	324	4	7.2628	2	85	166	113	41	190	93	51	42	1.044117647	0	0	0	1	1	1	1	0	1	0	1	21.06	21.86	0.869565217
CAG81223	-0.20709668	-2.6613125	3.1106875	.	.	.	.	.	0	.	0	.	0	.	0	0.038	1	1	0.03	0	0	40668.87	369	-13	4.7561	1	109	186	114	38	194	96	44	52	0.948051948	.	.	.	1	0	0	0	0	1	0	0	0.01	0.02	0
CAG81146	-0.20781824	0.5551025	5.3571025	.	.	.	reduced_virulence	PHI:2289	0	.	0	.	0	.	0	0.033	1	1	0.28	0	0	71134.34	636	8	7.9608	2	182	328	175	90	347	161	88	73	1.223021583	0	0	0	1	0	1	1	1	0	0	0	4.97	7.06	0
CAG84257	-0.2093544	-0.336867	5.387133	.	.	.	.	.	0	.	0	.	0	.	0	0.046	1	1	0.06	0	0	61329.15	543	-7	5.731	10	158	281	141	68	278	145	73	72	1.177083333	0	0	0	1	1	1	1	1	1	0	0	1.32	1.49	0
CAG80057	-0.21057484	-0.715895	5.224105	.	.	.	.	.	0	.	0	.	0	.	0	0.01	1	1	0.66	0	0	74135.41	688	-26.5	4.6087	8	248	412	189	83	369	149	66	83	0.911949686	0	0	0	1	1	1	1	1	1	0	1	13.67	19.99	0.8
CAG78535	-0.21242064	-3.5093235	-0.0053235	.	.	.	.	.	0	.	0	.	0	.	0	0.416	0	0	0.57	0	0	52350.76	482	5.5	7.1286	14	164	282	120	55	268	97	55	42	0.776859504	.	.	.	0	0	0	0	0	0	0	0	0	0	0
CAR64314	-0.21326394	-2.52736	2.94464	.	.	.	.	.	0	.	0	.	0	.	0	0.088	1	1	0.64	1	0	8037.83	89	2	8.7646	0	54	71	39	4	58	5	4	1	0.425	0	0	0	1	1	1	1	1	1	1	1	6.22	24.24	0
CAG80702	-0.21461119	-3.936766	-0.504766	.	.	.	.	.	0	.	0	.	0	.	0.002	0.426	0	0	0.36	0	0	37760.87	344	-3.5	5.6669	3	107	187	103	37	180	84	42	42	1.123287671	.	.	.	0	0	0	0	0	0	0	0	0.06	0.07	0
CAG80448	-0.22574934	5.3074735	4.1494735	.	.	.	.	.	0	.	0	.	0	.	0.485	0.708	1	1	0.18	0	0	24972.01	216	13.5	9.8068	5	56	101	63	36	122	58	37	21	1.783783784	0	0	0	1	1	0	1	0	1	0	0	12.09	12.11	0
CAG80044	-0.23260856	-0.204011	5.507989	.	.	.	.	.	0	.	0	.	0	.	0	0.048	1	1	0.01	0	0	47453.45	428	-18	4.7386	17	122	211	118	36	221	136	62	74	1.097826087	0	0	0	1	1	1	1	1	1	0	0	0.13	0.13	0
CAG82081	-0.23360313	-0.1034355	4.8365645	.	.	.	reduced_virulence	PHI:6227	0	.	0	.	0	GT8,GT24	0	0.01	1	1	0.04	0	0	165684.55	1470	-49.5	4.7285	6	381	707	455	167	748	394	180	214	1.412244898	1	0	0	1	0	1	1	1	1	0	0	0.27	0.29	0
CAG83295	-0.23562199	5.924793	4.454793	.	.	.	.	.	0	.	0	.	0	.	0.682	0.563	1	1	0.12	0	0	26829.04	238	9	9.6137	2	64	127	57	24	110	66	39	27	1.386363636	0	0	0	1	1	1	1	1	1	0	0	0.04	0.85	0
CAG83095	-0.23776677	-3.28745	2.63455	.	.	.	.	.	0	.	0	.	0	GH76	0	0.013	1	1	0.83	1	0	52119.59	472	-12	4.5846	6	167	258	134	69	279	74	33	41	1.113207547	0	0	0	1	1	1	1	1	1	1	1	26.2	62.5	0
CAG78739	-0.23871392	-0.297388	5.414612	.	.	.	.	.	0	.	0	.	0	.	0	0.048	1	1	0.18	0	0	37867.72	327	51	11.1043	6	81	141	96	38	166	100	78	22	1.84	1	0	0	1	1	1	1	1	1	0	0	0.26	5.27	0
CAG83220	-0.2448765	-4.7074035	-0.4954035	.	.	.	unaffected_pathogenicity	PHI:1652	0	.	0	.	0	.	0	0.298	0	0	0.68	0	0	21863.12	214	50	11.7142	1	92	133	79	8	115	63	57	6	0.793103448	.	.	.	0	0	0	0	0	0	0	0	0.52	0.53	0
CAG80721	-0.24644724	0.0484925	4.5564925	.	.	.	reduced_virulence	PHI:6079	0	.	0	.	0	.	0	0.082	1	1	0.87	0	0	44559.7	434	-8	4.7352	4	175	269	143	21	222	72	33	39	1.010309278	0	0	0	1	1	1	1	1	1	0	0	0.05	0.63	0
CAG79233	-0.2469657	-0.6797685	-0.4997685	.	.	.	.	.	0	.	0	.	0	.	0.349	0.621	0	0	0.13	0	0	31745.14	292	1.5	6.7643	4	95	160	91	30	160	78	42	36	1.031746032	.	.	.	0	0	0	0	0	0	0	0	0	0	0
CAG78769	-0.24995297	-4.1292725	-0.5352725	.	.	.	.	.	0	.	0	.	0	.	0.024	0.377	0	0	0.29	0	0	35931.52	339	-3	5.8735	3	122	197	114	26	182	87	44	43	0.819277108	.	.	.	0	0	0	0	0	0	0	0	0.01	0.02	0
CAG83267	-0.24995297	-4.4412485	-0.3792485	.	.	.	.	.	0	.	0	.	0	.	0	0.323	0	0	0.48	0	0	41038.15	376	5	7.4818	5	128	222	104	44	201	86	48	38	0.942528736	.	.	.	0	0	0	0	0	0	0	0	0	0	0
CAG81153	-0.24995297	-3.194889	-0.510889	.	.	.	reduced_virulence	PHI:7654	0	.	0	.	0	.	0.002	0.384	0	0	0.08	0	0	40251.27	375	-0.5	6.4127	6	134	217	102	35	205	94	49	45	0.783505155	.	.	.	0	0	0	0	0	0	0	0	0	0.14	0
CAG81930	-0.25099003	-4.3226465	-0.5006465	.	.	.	unaffected_pathogenicity	PHI:9444	0	.	0	.	0	.	0.019	0.344	0	0	0.08	0	0	34367.85	310	-6	5.3548	3	88	163	102	33	162	77	38	39	1.315789474	.	.	.	0	0	0	0	0	0	0	0	0	0	0
CAG78188	-0.2539411	-6.2227	-0.5047	.	.	.	loss_of_pathogenicity,reduced_virulence,lethal,unaffected_pathogenicity	PHI:1044,PHI:736,PHI:2438,PHI:1239,PHI:1200,PHI:1223,PHI:3376,PHI:1230,PHI:1265,PHI:151,PHI:2163,PHI:2268,PHI:9481,PHI:2398,PHI:428,PHI:8736,PHI:4057,PHI:1258,PHI:2397,PHI:7280,PHI:493,PHI:153,PHI:342,PHI:3889,PHI:4587,PHI:2484,PHI:7568,PHI:483,PHI:5009,PHI:230,PHI:6085,PHI:1031,PHI:4245,PHI:5426,PHI:8001,PHI:2230,PHI:6317,PHI:4778,PHI:8395,PHI:2346,PHI:4028,PHI:2158,PHI:309,PHI:7240,PHI:5433,PHI…	0	.	0	.	0	.	0	0.047	0	0	0.03	0	0	103075.55	944	13.5	7.5232	10	316	522	232	83	447	202	115	87	0.933673469	.	.	.	0	0	0	0	0	0	0	0	0	0.01	0
CAG80565	-0.25420246	-0.89405	4.94995	.	.	.	.	.	0	.	0	.	0	.	0	0.026	1	1	0.65	0	0	61576.61	611	-24	4.3333	21	289	444	158	26	319	96	38	58	0.311627907	1	0	0	1	1	1	1	1	1	0	0	6.67	6.69	0
CAG82929	-0.2564421	4.683943	-0.500057	.	.	.	.	.	0	.	0	.	0	.	0.999	0.865	0	0	0.48	0	0	20662.8	187	0	6.4772	11	70	109	36	24	92	43	24	19	0.871794872	.	.	.	0	0	0	0	0	0	0	0	0	0	0
CAG81678	-0.25675532	-1.8401175	2.5338825	.	.	.	.	.	0	.	0	.	0	.	0.03	0.241	1	1	0.13	1	0	31139.24	282	-8.5	4.8757	2	78	146	92	31	148	64	30	34	1.2	0	0	0	1	1	1	1	1	1	1	1	1.41	24.31	0
CAG82185	-0.25678796	1.328438	5.938438	.	.	.	reduced_virulence,unaffected_pathogenicity	PHI:4615,PHI:6569,PHI:2117	0	.	0	.	0	.	0	0.065	1	1	0.6	0	0	91275.55	892	-34.5	4.2686	6	408	635	207	59	394	138	55	83	1.011111111	0	0	0	1	1	1	1	1	1	0	0	0.02	1.77	0
CAG83066	-0.25833088	-2.6142505	3.0137495	.	.	.	.	.	0	.	0	.	0	.	0.002	0.06	1	1	0.38	0	0	10442.57	104	-15	3.64	0	44	65	47	6	66	27	6	21	0.475	.	.	.	0	1	0	0	0	1	0	0	0.16	0.76	0
CAG83426	-0.25833088	-2.6117505	2.9982495	.	.	.	.	.	0	.	0	.	0	.	0.006	0.059	1	1	0.39	0	0	10862	107	-16	3.6343	0	44	65	46	6	65	28	6	22	0.513513514	.	.	.	0	1	0	0	0	1	0	0	0.58	3.46	0
CAG77917	-0.26312348	0.1149	5.9409	.	.	.	.	.	0	.	0	.	0	.	0	0.029	1	1	0.66	0	0	59917.96	599	-33.5	3.6798	2	329	469	148	34	264	61	14	47	0.5	0	0	0	1	1	1	1	1	1	0	0	1.15	1.15	0
CAG77646	-0.26633516	-0.745511	4.960489	.	.	.	.	.	0	.	0	.	0	.	0	0.049	1	1	0.88	0	0	134588.82	1370	-61	3.9409	72	729	1058	342	61	740	150	48	102	0.464467005	0	0	0	1	0	1	1	1	1	0	0	3.75	4.25	0
CAG80796	-0.2706204	-3.265803	2.578197	.	.	.	.	.	0	.	0	.	0	.	0	0.026	1	1	0.56	1	0	42528.56	404	-22.5	4.2003	6	174	264	104	35	196	72	27	45	0.619565217	0	0	0	1	1	1	1	1	1	1	0	5.92	7.99	0
CAG78208	-0.27096188	0.649702	5.247702	.	.	.	reduced_virulence	PHI:4989,PHI:4988	0	.	0	.	0	.	0	0.067	1	1	0.12	0	0	34684.21	309	-13	4.5883	4	78	155	87	37	165	81	36	45	1.320754717	0	0	0	1	1	1	1	1	1	0	0	3.35	3.35	0
CAG79864	-0.2723379	0.8118615	5.5478615	.	.	.	reduced_virulence,unaffected_pathogenicity	PHI:228,PHI:3600,PHI:2843,PHI:7565,PHI:7231,PHI:3601,PHI:9057,PHI:7259,PHI:105	0	.	0	.	0	.	0	0.044	1	1	0.24	0	0	61363.59	550	-13.5	4.7625	10	169	281	142	74	308	113	52	61	1.261682243	0	0	0	1	0	1	1	1	1	0	0	0.07	2.37	0
CAG80311	-0.2772529	-1.182454	4.685546	.	.	.	.	.	0	.	0	.	0	.	0	0.022	1	1	0.74	0	0	29604.39	309	-7.5	4.4563	0	174	220	120	10	168	45	19	26	0.441176471	0	0	0	1	1	1	1	1	1	0	0	0.11	1.62	0
CAG78988	-0.28377596	-6.4427315	-0.5087315	.	.	.	.	.	0	.	0	.	0	.	0	0.011	0	0	0.2	0	0	144339.52	1339	-116	4.142	2	462	766	324	117	620	404	148	256	0.893203883	.	.	.	0	0	0	0	0	0	0	0	0	0.01	0
CAG83691	-0.28522557	6.0998745	5.6358745	.	.	.	.	.	1	ZtNIP2	1	PF02221	0	.	0.111	0.133	1	1	0.23	0	0	20573.49	189	-15.5	4.0095	4	53	99	67	12	109	45	15	30	1.023809524	0	0	0	1	1	1	1	1	1	0	0	0.73	0.73	0
CAG82211	-0.28766677	-2.268852	2.855148	.	.	.	.	.	0	.	0	.	0	.	0	0.146	1	1	0.4	1	0	48301.52	428	10	8.6164	4	115	212	122	67	243	96	56	40	1.592592593	0	0	1	1	1	1	1	1	1	1	1	17.21	45.61	0
CAG78446	-0.28788865	-0.853192	4.984808	.	.	.	.	.	0	.	0	.	0	.	0	0.027	1	1	0	0	0	53353.78	479	-2	6.1405	6	135	245	149	42	246	132	67	65	1.164705882	1	0	0	1	1	1	1	1	1	0	1	20.35	37.6	0.739130435
CAG77857	-0.29033798	-1.933464	3.736536	.	.	.	.	.	0	.	0	.	0	.	0.002	0.053	1	1	0.38	0	0	10859.9	108	-15	3.7787	0	45	67	41	4	62	31	8	23	0.459459459	0	0	0	0	1	0	1	0	1	0	0	0	0	0
CAG81706	-0.29431337	-3.286234	2.443766	.	.	.	.	.	0	.	0	.	0	.	0	0.045	1	1	0.05	1	0	54251.82	476	-17.5	4.9707	6	116	231	121	75	248	145	69	76	1.310344828	0	0	0	1	1	1	1	1	0	1	1	17.47	17.48	0.888888889
CAG81980	-0.29814395	10.2937935	-0.5022065	.	.	.	reduced_virulence,unaffected_pathogenicity	PHI:6206,PHI:7143,PHI:7633,PHI:6199,PHI:7734,PHI:249,PHI:213,PHI:7181,PHI:277,PHI:7735,PHI:2477	0	.	1	PF00160	0	.	0.995	0.971	0	0	0.6	0	0	17733.92	163	2	7.3211	2	54	91	36	22	88	36	20	16	1.210526316	.	.	.	0	0	0	0	0	0	0	0	0	0.01	0
CAG81957	-0.29858828	-1.2466665	4.5973335	.	.	.	.	.	0	.	0	.	0	GH16	0	0.026	1	1	0.82	0	0	53825.43	515	-11.5	4.6642	4	221	347	135	42	257	82	37	45	0.653846154	0	0	0	1	1	1	1	1	1	0	0	0.01	1.71	0
CAG79561	-0.3044234	-4.077122	-0.583122	.	.	.	reduced_virulence	PHI:5344,PHI:6731	0	.	0	.	0	.	0	0.251	0	0	0.06	0	0	44940.36	412	-1.5	6.288	3	116	222	144	44	233	104	54	50	1.163043478	.	.	.	0	0	0	0	0	0	0	0	0	0.06	0
CAG78498	-0.30479172	-5.539898	-0.599898	.	.	.	reduced_virulence	PHI:7446,PHI:3942,PHI:744	0	.	0	.	0	.	0	0.01	0	0	0.33	0	0	83758.67	788	-18.5	4.8234	5	250	442	268	63	468	187	87	100	0.888888889	.	.	.	0	0	0	0	0	0	0	0	0	0.02	0
CAG82710	-0.30479172	-6.320335	-0.500335	.	.	.	.	.	0	.	0	.	0	.	0	0.03	0	0	0.15	0	0	104634.79	960	-20	5.0417	8	296	522	295	99	513	269	129	140	1.102325581	.	.	.	0	0	0	0	0	0	0	0	0	0	0
CAG83656	-0.31118152	-2.681235	2.526765	.	.	.	.	.	0	.	0	.	0	.	0	0.132	1	1	0.03	1	0	39103.99	343	-1.5	6.3192	2	97	183	73	35	140	107	56	51	0.962264151	1	0	0	1	1	1	1	1	1	1	1	12.15	34.58	0
CAG80036	-0.31186932	-0.30737	5.40463	.	.	.	.	.	0	.	0	.	0	GH32	0	0.048	1	1	0.66	0	0	62420.44	551	-21	4.3714	2	165	299	133	91	292	107	44	63	1.598039216	0	0	0	1	1	1	1	0	1	0	1	21.44	21.59	0.782608696
CAG80618	-0.31344825	2.075201	4.241201	.	.	.	.	.	0	.	0	.	0	.	0.048	0.591	1	1	0.26	0	0	34964.81	315	6	8.4261	4	88	174	92	41	179	83	46	37	1.050632911	1	0	0	1	1	0	1	1	1	0	0	3.04	3.04	0
CAG79632	-0.31579256	-4.477153	-0.499153	.	.	.	.	.	0	.	0	.	0	.	0.005	0.332	0	0	0.08	0	0	37043.78	339	-5	5.8481	7	110	185	99	42	186	84	43	41	0.756097561	.	.	.	0	0	0	0	0	0	0	0	0.03	0.04	0
CAG78435	-0.31707278	-2.650828	-0.496828	.	.	.	.	.	0	.	0	.	0	.	0.006	0.635	0	0	0.32	0	0	35948.62	330	1.5	6.7538	7	107	188	92	35	180	78	42	36	0.958333333	.	.	.	0	0	0	0	0	0	0	0	0	0.19	0
CAG83151	-0.32169473	-0.6196505	5.0743495	.	.	.	.	.	0	.	0	.	0	.	0	0.051	1	1	0.69	0	0	14484.46	165	-2	4.6869	0	121	134	73	2	92	18	8	10	0.205479452	0	0	0	1	1	1	1	1	1	0	0	3.05	6.5	0
CAG79714	-0.32169473	-0.486751	5.279249	.	.	.	.	.	0	.	0	.	0	.	0.002	0.037	1	1	0.7	0	0	21197.44	221	-10.5	4.0727	2	115	163	86	12	139	34	12	22	0.402298851	0	0	0	1	1	1	1	1	1	0	0	0.23	1.92	0
CAG80578	-0.32720155	-6.4379505	-0.5099505	.	.	.	loss_of_pathogenicity,reduced_virulence,increased_virulence_(hypervirulence),lethal,unaffected_pathogenicity	PHI:736,PHI:2438,PHI:1264,PHI:1200,PHI:7663,PHI:1223,PHI:151,PHI:2163,PHI:1083,PHI:2268,PHI:9481,PHI:8736,PHI:2398,PHI:9201,PHI:1258,PHI:7280,PHI:1248,PHI:153,PHI:342,PHI:4587,PHI:5009,PHI:2231,PHI:7568,PHI:483,PHI:230,PHI:6085,PHI:1031,PHI:4245,PHI:5426,PHI:8001,PHI:2272,PHI:2230,PHI:6317,PHI:2346,PHI:107,PHI:4028,PHI:7240,PHI:309,PHI:2158,PHI:5536,PHI:308,PHI:215,PHI:3517,PHI:1042,PHI:6837,PHI:…	0	.	0	.	0	.	0	0.012	0	0	0.11	0	0	134059.88	1233	79	10.4866	15	448	693	283	111	574	311	209	102	0.731884058	.	.	.	0	0	0	0	0	0	0	0	0	0.12	0
CAG79889	-0.33044004	0.222995	5.622995	.	.	.	.	.	0	.	0	.	0	.	0	0.1	1	1	0.13	0	0	42312.92	382	-3.5	6.0344	7	117	206	108	43	194	87	45	42	1.106060606	0	0	0	1	1	1	1	1	1	0	0	3.23	3.36	0
CAG80411	-0.33667916	-1.143344	3.352656	.	.	.	reduced_virulence	PHI:5750,PHI:6124	0	.	0	.	0	.	0	0.084	1	1	0.77	1	0	50001.9	457	-10	5.025	0	139	267	141	59	246	100	48	52	1.3	0	0	0	1	1	1	1	1	1	1	0	0.13	3.62	0
CAG80475	-0.33736703	2.313029	-2.912971	.	.	.	.	.	0	.	0	.	0	.	0.997	0.874	0	0	0.76	1	0	9894.45	89	3	8.1173	4	29	51	27	11	52	18	11	7	1.375	.	.	.	0	0	0	0	0	0	0	1	0.03	19.35	0
CAG79740	-0.34042078	0.359555	5.015555	.	.	.	.	.	0	.	0	.	0	.	0.04	0.184	1	1	0.72	0	0	25559.99	246	-13.5	4.1889	4	104	156	76	23	136	45	17	28	0.702702703	0	0	0	1	1	1	1	1	1	0	0	0.05	1.06	0
CAG77826	-0.34205005	-6.30835	-0.50635	.	.	.	.	.	0	.	0	.	0	.	0	0.033	0	0	0.32	0	0	76068.54	716	18.5	9.4972	0	260	434	149	55	321	144	88	56	0.724719101	.	.	.	0	0	0	0	0	0	0	0	0	0	0
CAG83316	-0.34530172	-3.2661005	2.6678995	.	.	.	.	.	0	.	0	.	0	.	0	0.011	1	1	0.78	1	0	60656.99	603	-23.5	3.9214	5	294	457	170	36	295	55	17	38	0.653333333	0	0	0	1	1	1	1	1	1	1	0	0	9.93	0
CAR64279	-0.35316667	0.7048985	5.4408985	.	.	.	reduced_virulence,unaffected_pathogenicity	PHI:228,PHI:3600,PHI:2843,PHI:7565,PHI:7231,PHI:3601,PHI:9057,PHI:7259,PHI:105	0	.	0	.	0	.	0	0.044	1	1	0.23	0	0	60953.16	548	-21	4.3651	12	165	290	144	64	307	107	44	63	1.42	0	0	0	1	1	1	1	1	1	0	0	1	2.33	0
CAG81171	-0.35498798	5.0906545	-0.5073455	.	.	.	.	.	0	.	0	.	0	.	0.997	0.936	0	0	0.24	0	0	13485.14	120	-1	5.7053	5	41	67	29	17	63	30	15	15	1.272727273	.	.	.	0	0	0	0	0	0	0	0	0	0	0
CAG80882	-0.35712406	3.611578	3.835578	.	.	.	reduced_virulence	PHI:4914	0	.	0	.	0	.	0.238	0.558	1	1	0.57	0	0	31763.08	291	0.5	6.6514	1	86	160	83	33	155	71	37	34	1.369230769	.	.	.	1	1	0	0	0	1	0	0	10.94	11.37	0
CAG83078	-0.35932755	-5.3891	-4.4431	.	.	.	reduced_virulence,increased_virulence_(hypervirulence)	PHI:7741,PHI:3415,PHI:4211,PHI:3934,PHI:3416	0	.	0	.	0	.	0	0.009	0	1	0.21	0	1	80121.79	703	29.5	9.3539	17	206	348	209	110	415	137	87	50	1.43902439	0	0	0	1	1	1	1	1	1	5	6	3.82	137.81	0
CAG84089	-0.36123267	-4.1428765	-0.5008765	.	.	.	.	.	0	.	0	.	0	.	0.002	0.391	0	0	0.3	0	0	37852.43	344	-7	5.0944	4	108	191	102	41	184	87	42	45	1.162162162	.	.	.	0	0	0	0	0	0	0	0	0.01	0.15	0
CAG82570	-0.36123267	0.428333	-0.503667	.	.	.	unaffected_pathogenicity,increased_virulence_(hypervirulence)	PHI:6258	0	.	0	.	0	.	0.001	0.321	0	0	0.14	0	0	37436.86	346	-8	4.8781	5	110	190	114	31	199	81	38	43	1.063291139	.	.	.	0	0	0	0	0	0	0	0	0	2.02	0
CAG80943	-0.36123267	-4.641387	-0.499387	.	.	.	reduced_virulence,unaffected_pathogenicity	PHI:2570,PHI:8646,PHI:3383,PHI:8645	0	.	0	.	0	.	0	0.143	0	0	0.13	0	0	41614.38	382	-5.5	5.1635	5	120	208	129	35	223	95	46	49	0.861386139	.	.	.	0	0	0	0	0	0	0	0	0	0	0
CAG81822	-0.36123267	0.1282215	-0.6477785	.	.	.	loss_of_pathogenicity,reduced_virulence	PHI:5344,PHI:7634,PHI:3112,PHI:6144	0	.	0	.	0	.	0.003	0.293	0	0	0.23	0	0	39766.97	363	-1.5	6.0714	4	95	192	120	33	212	89	45	44	1.256410256	.	.	.	0	0	0	0	0	0	0	0	0	0	0
CAG80914	-0.36123434	6.100185	-0.359815	.	.	.	reduced_virulence,unaffected_pathogenicity	PHI:2189,PHI:1663,PHI:1670	0	.	0	.	0	.	1	0.91	0	0	0.47	0	0	20907.62	197	11	8.1302	21	80	121	35	21	115	49	32	17	0.672131148	.	.	.	0	0	0	0	0	0	0	0	0	0	0
CAG83501	-0.36317995	-0.8708775	5.0751225	.	.	.	.	.	0	.	0	.	0	.	0	0.009	1	1	0.03	0	0	73507.77	654	10.5	7.345	22	196	305	204	71	345	160	91	69	1.323529412	0	0	0	1	1	1	1	1	1	0	0	0.37	0.39	0
CAG79789	-0.363384	7.9078605	2.9958605	.	.	.	reduced_virulence	PHI:7076	0	.	0	.	0	.	0.956	0.696	1	1	0.27	0	0	26042.92	240	-1	6.2975	3	76	128	81	23	130	65	34	31	1	.	.	.	0	1	0	0	0	1	0	0	0	0.07	0
CAG82029	-0.3643804	0.658899	5.352899	.	.	.	reduced_virulence,unaffected_pathogenicity	PHI:7689,PHI:2411,PHI:3146	0	.	0	.	0	.	0	0.051	1	1	0.13	0	0	71986.46	658	1	6.6406	6	212	362	200	68	360	161	84	77	1.020689655	1	0	0	1	0	1	1	1	1	0	0	2.22	3.7	0
CAG77930	-0.36503774	-0.6705695	5.1014305	.	.	.	.	.	0	.	0	.	0	.	0	0.038	1	1	0.55	0	0	29022.38	298	-15.5	4.108	0	146	210	139	11	181	51	18	33	0.447368421	0	0	0	1	1	1	1	1	1	0	0	4.39	7.98	0
CAG81505	-0.37362945	-5.3835055	-4.4375055	.	.	.	loss_of_pathogenicity,reduced_virulence,unaffected_pathogenicity	PHI:7741,PHI:858,PHI:577	0	.	0	.	0	.	0	0.009	0	1	0.3	0	1	78668.95	691	21.5	9.0501	9	206	333	211	127	423	133	82	51	1.449612403	0	0	0	1	1	1	1	1	1	7	6	7.16	148.48	0
CAG82888	-0.3790992	-9.0336615	-0.5096615	.	.	.	lethal,reduced_virulence,unaffected_pathogenicity	PHI:2529,PHI:3689,PHI:5083,PHI:5082,PHI:3688,PHI:598	0	.	0	.	0	.	0.001	0.245	0	0	0.47	0	0	40457.15	392	-1.5	6.0533	6	148	237	146	28	239	83	42	41	0.793103448	.	.	.	0	0	0	0	0	0	0	0	0.04	0.14	0
CAG82390	-0.37976187	-6.4465825	-0.5065825	.	.	.	.	.	0	.	0	.	0	.	0	0.01	0	0	0.13	0	0	59360.53	554	-15.5	4.7325	11	185	311	185	36	306	140	64	76	0.858267717	.	.	.	0	0	0	0	0	0	0	0	0	0	0
CAG79261	-0.394384	2.135744	-0.506256	.	.	.	reduced_virulence,increased_virulence_(hypervirulence),unaffected_pathogenicity	PHI:4903,PHI:6517,PHI:587,PHI:881,PHI:9524,PHI:7708,PHI:668,PHI:5034,PHI:3277	0	.	0	.	0	.	0.083	0.524	0	0	0.48	0	0	37554.08	354	3.5	7.132	10	126	204	115	35	215	80	44	36	0.75	.	.	.	0	0	0	0	0	0	0	0	0	2.56	0
CAG84058	-0.394384	2.328651	-0.505349	.	.	.	reduced_virulence,increased_virulence_(hypervirulence),unaffected_pathogenicity	PHI:2256,PHI:668,PHI:5034,PHI:6517,PHI:881,PHI:9524,PHI:7708	0	.	0	.	0	.	0.109	0.53	0	0	0.49	0	0	37054.78	349	3	7.2521	10	122	199	122	33	215	76	41	35	0.902173913	.	.	.	0	0	0	0	0	0	0	0	0	1.27	0
CAG80518	-0.39586595	-3.333079	2.492921	.	.	.	.	.	0	.	0	.	0	GH76	0	0.029	1	1	0.82	1	0	51463.44	465	-15	4.4726	10	162	264	124	65	263	88	38	50	1.137254902	0	0	0	1	1	1	1	1	1	1	1	6.12	40.77	0
CAG83363	-0.39704484	0.730835	5.368835	.	.	.	.	.	0	.	0	.	0	.	0.157	0.07	1	1	0.67	0	0	11188.72	111	0	6.4723	0	52	74	48	12	72	16	9	7	0.454545455	0	0	0	1	1	1	1	1	1	0	0	0.16	0.49	0
CAG78171	-0.40555292	4.693445	2.713445	.	.	.	.	.	0	.	0	.	0	.	0.727	0.603	1	1	0.03	0	0	22458.51	205	-4	5.0692	1	63	108	63	18	112	52	25	27	0.769230769	.	.	.	1	0	0	0	0	0	0	0	0	0	0
CAG78566	-0.4057225	4.196782	-0.501218	.	.	.	.	.	0	.	0	.	0	.	0.998	0.785	0	0	0.48	0	0	22549.57	199	-1.5	6.2007	14	62	116	43	27	100	45	24	21	1.296296296	.	.	.	0	0	0	0	0	0	0	0	0	0	0
CAG81467	-0.40726396	-3.6102455	-0.5002455	.	.	.	reduced_virulence,unaffected_pathogenicity	PHI:8570,PHI:9314,PHI:443,PHI:7938,PHI:3385	0	.	0	.	0	.	0	0.315	0	0	0.44	0	0	45991.19	425	-1	6.3875	3	135	228	145	54	245	100	53	47	1.117647059	.	.	.	0	0	0	0	0	0	0	0	0	0.01	0
CAG79327	-0.40763226	-5.4478035	-0.5018035	.	.	.	reduced_virulence,unaffected_pathogenicity	PHI:8577,PHI:9328,PHI:6594,PHI:3474,PHI:9501,PHI:3941,PHI:2634	0	.	0	.	0	.	0	0.009	0	0	0.04	0	0	239925.19	2186	-26	5.4879	22	640	1170	719	214	1216	521	258	263	1.134529148	.	.	.	0	0	0	0	0	0	0	0	0	0.08	0
CAG81166	-0.40810823	-6.3133015	-0.4933015	.	.	.	.	.	0	.	0	.	0	.	0	0.03	0	0	0.13	0	0	68018.53	616	-6.5	6.013	25	202	346	169	66	308	163	84	79	1.142857143	.	.	.	0	0	0	0	0	0	0	0	0	0	0
CAG83753	-0.41060266	-0.729281	4.640719	.	.	.	.	.	0	.	0	.	0	.	0	0.105	1	1	0.47	0	0	33168.88	323	-41	3.5177	0	118	229	109	11	161	68	14	54	0.679012346	0	0	0	1	1	1	1	1	1	0	0	1.24	1.7	0
CAG79857	-0.41060266	-1.0582515	4.7737485	.	.	.	.	.	0	.	0	.	0	.	0	0.028	1	1	0.6	0	0	29085.73	280	-32	3.7651	10	98	206	81	5	152	61	15	46	0.261904762	0	0	0	1	1	1	1	1	1	0	0	0.17	0.2	0
CAG83204	-0.4144282	-6.1795505	-0.5035505	.	.	.	loss_of_pathogenicity,reduced_virulence,increased_virulence_(hypervirulence),lethal,unaffected_pathogenicity	PHI:736,PHI:6716,PHI:2438,PHI:1239,PHI:1072,PHI:1200,PHI:1264,PHI:1223,PHI:1179,PHI:1230,PHI:1265,PHI:2163,PHI:151,PHI:1083,PHI:2268,PHI:4680,PHI:8736,PHI:2398,PHI:9481,PHI:4587,PHI:5009,PHI:2231,PHI:7568,PHI:427,PHI:5432,PHI:230,PHI:5430,PHI:5426,PHI:2120,PHI:8768,PHI:4245,PHI:3989,PHI:8001,PHI:2272,PHI:3377,PHI:4468,PHI:2230,PHI:2346,PHI:1269,PHI:4028,PHI:2158,PHI:309,PHI:417,PHI:308,PHI:2224,P…	0	.	0	.	0	.	0	0.054	0	0	0.07	0	0	77615.76	726	6.5	7.1314	8	258	429	178	59	365	158	87	71	0.755681818	.	.	.	0	0	0	0	0	0	0	0	0	0	0
CAG84213	-0.4144282	-6.34225	-0.50425	.	.	.	.	.	0	.	0	.	0	.	0	0.027	0	0	0.26	0	0	87471.66	800	7	7.2569	6	269	476	200	73	405	164	90	74	0.600985222	.	.	.	0	0	0	0	0	0	0	0	0	0	0
CAG78241	-0.41468906	4.500321	-0.395679	.	.	.	.	.	0	.	0	.	0	.	0.957	0.859	0	0	0.72	0	0	23606.62	217	-2	5.6565	6	74	121	63	23	116	52	26	26	1.409090909	.	.	.	0	0	0	0	0	0	0	0	0	0.01	0
CAG78576	-0.41698107	-2.830869	-0.500869	.	.	.	reduced_virulence	PHI:9307,PHI:3098	0	.	0	.	0	.	0.005	0.44	0	0	0.07	0	0	37684.99	345	-3	5.9917	5	100	197	104	36	192	80	41	39	1.012987013	.	.	.	0	0	0	0	0	0	0	0	0.01	0.01	0
CAG78849	-0.41698107	0.014867	-0.501133	.	.	.	.	.	0	.	0	.	0	.	0.585	0.501	0	0	0.56	0	0	31892.6	298	-3.5	5.6196	3	86	168	106	24	175	72	36	36	1.043478261	.	.	.	0	0	0	0	0	0	0	0	0.02	0.51	0
CAG77660	-0.41802824	-5.3946035	-4.4486035	.	.	.	reduced_virulence,increased_virulence_(hypervirulence)	PHI:7741,PHI:4211	0	.	0	.	0	.	0	0.009	0	1	0.25	0	1	101146.09	902	21.5	8.2844	13	272	462	274	140	527	181	109	72	1.206521739	1	1	0	1	1	1	1	1	1	7	6	2.25	167.83	0
CAG80251	-0.42118582	-4.5121755	-0.5021755	.	.	.	reduced_virulence	PHI:2644,PHI:7258,PHI:9285	0	.	0	.	0	.	0.002	0.163	0	0	0.49	0	0	35131.41	324	-12.5	4.5683	3	98	188	97	27	162	77	34	43	1.266666667	.	.	.	0	0	0	0	0	0	0	0	0	0	0
CAG83600	-0.43139952	-6.4346505	-0.5066505	.	.	.	.	.	0	.	0	.	0	.	0	0.012	0	0	0.13	0	0	147276.99	1366	4	6.9485	6	467	774	327	115	636	392	202	190	1.110367893	.	.	.	0	0	0	0	0	0	0	0	0	0.08	0
CAG82564	-0.43139952	-6.363058	-0.507058	.	.	.	.	.	0	.	0	.	0	.	0	0.024	0	0	0.04	0	0	86607.41	792	7.5	6.8648	4	260	445	203	85	376	224	125	99	0.822857143	.	.	.	0	0	0	0	0	0	0	0	0	0	0
CAG78875	-0.43615988	-2.974247	-4.390247	.	.	.	unaffected_pathogenicity	PHI:4890	0	.	0	.	0	.	0.852	0.384	0	1	0.27	0	1	29418.13	279	6.5	9.8942	0	101	159	118	23	171	55	32	23	0.688311688	0	0	0	1	1	1	1	1	1	3	3	2.31	68.35	0
CAG80013	-0.4384157	-0.6783805	4.9076195	.	.	.	.	.	0	.	0	.	0	.	0.006	0.063	1	1	0.57	0	0	23850.72	232	-19	3.7826	4	92	149	82	14	143	39	10	29	0.567567568	0	0	0	1	1	1	1	1	1	0	0	1.6	4.73	0
CAG78985	-0.4384157	-1.078675	4.543325	.	.	.	.	.	0	.	0	.	0	.	0	0.063	1	1	0.48	0	0	34050.09	345	-22.5	4.0266	0	169	237	128	10	175	61	20	41	0.481132075	0	0	0	1	1	1	1	1	1	0	0	0.66	4.97	0
CAG79264	-0.4384157	-0.5284015	4.9255985	.	.	.	.	.	0	.	0	.	0	.	0	0.091	1	1	0.64	0	0	22390.03	218	-7	4.4343	4	99	152	63	8	112	37	15	22	0.536231884	1	0	0	1	1	1	1	1	1	0	0	0.25	0.42	0
CAG81558	-0.4384157	-0.213573	5.054427	.	.	.	.	.	0	.	0	.	0	.	0.001	0.121	1	1	0.72	0	0	24408.96	252	2.5	7.3817	2	131	183	100	18	151	31	18	13	0.510416667	0	0	0	1	1	1	1	1	1	0	0	0.85	3.48	0
CAG78518	-0.4384157	-0.7370585	4.9269415	.	.	.	.	.	0	.	0	.	0	.	0	0.056	1	1	0.72	0	0	22311.6	221	-7	4.4201	4	96	162	80	8	128	27	11	16	0.384615385	0	0	0	1	1	1	1	1	1	0	0	4.45	6.18	0
CAG79099	-0.4384157	-0.8002005	4.9297995	.	.	.	.	.	0	.	0	.	0	.	0	0.045	1	1	0.72	0	0	15694.63	162	1.5	7.8303	2	91	125	61	7	90	14	8	6	0.520833333	0	1	0	1	1	1	1	1	1	0	0	0.08	8.42	0
CAG81680	-0.4384157	4.221749	4.699749	.	.	.	increased_virulence_(hypervirulence)	PHI:5043	0	.	0	.	0	.	0.001	0.086	1	1	0.72	0	0	28390.9	289	-1	5.7235	0	123	197	117	2	170	32	16	16	0.396694215	0	0	0	1	1	1	1	1	1	0	0	0.05	4.19	0
CAR64309	-0.4423284	3.2638995	4.8358995	.	.	.	.	.	0	.	0	.	0	.	0.529	0.209	1	1	0.17	0	0	7882.5	71	3.5	8.7633	3	23	33	28	9	48	10	7	3	1.428571429	0	0	0	1	1	1	1	0	1	0	1	23.19	24.3	1
CAG82051	-0.45238525	-4.197575	-0.501575	.	.	.	.	.	0	.	0	.	0	.	0.064	0.32	0	0	0.2	0	0	27203.36	249	-10.5	4.5819	3	68	132	85	25	153	61	27	34	0.80952381	.	.	.	0	0	0	0	0	0	0	0	0	0.01	0
CAG79360	-0.4563769	-0.0703455	4.8756545	.	.	.	reduced_virulence	PHI:8969,PHI:6119	0	.	0	.	0	.	0	0.009	1	1	0.22	0	0	83955.27	741	18.5	8.3066	15	216	362	222	111	416	178	104	74	1.338028169	0	0	0	1	1	1	1	0	1	0	1	20.38	20.56	0.652173913
CAG83624	-0.45661485	4.1422455	-0.6457545	.	.	.	.	.	0	.	0	.	0	.	0.918	0.88	0	0	0.43	0	0	19749.58	182	7	9.7914	1	57	104	53	19	109	38	23	15	0.818181818	.	.	.	0	0	0	0	0	0	0	0	0	0	0
CAG81510	-0.45919687	-6.31145	-0.50345	.	.	.	.	.	0	.	0	.	0	.	0	0.032	0	0	0.68	0	0	62466.77	659	35.5	11.6906	0	289	526	152	25	466	73	56	17	0.177083333	.	.	.	0	0	0	0	0	0	0	0	0	0	0
CAG83120	-0.4596847	-3.337938	2.452062	.	.	.	.	.	0	.	0	.	0	.	0	0.035	1	1	0.03	1	0	53449.81	479	-0.5	6.4535	4	147	243	145	61	257	129	68	61	1.193548387	0	0	0	1	0	1	1	1	1	1	1	0.13	24.73	0
CAG80995	-0.46303558	4.772327	-0.501673	.	.	.	.	.	0	.	0	.	0	.	0.999	0.88	0	0	0.16	0	0	17618.41	165	9.5	10.5557	0	48	90	55	6	87	45	28	17	1.071428571	.	.	.	0	0	0	0	0	0	0	0	0.22	0.26	0
CAG83948	-0.46912453	-2.3914835	-0.4894835	.	.	.	.	.	0	.	0	.	0	.	0.092	0.591	0	0	0.08	0	0	30981.82	276	-2.5	5.4215	4	82	145	80	29	144	63	31	32	1.173076923	.	.	.	0	0	0	0	0	0	0	0	0	0	0
CAG79457	-0.4741936	1.456123	-0.501877	.	.	.	reduced_virulence,increased_virulence_(hypervirulence),unaffected_pathogenicity	PHI:2256,PHI:6517,PHI:587,PHI:9519,PHI:9524,PHI:881,PHI:7708,PHI:668,PHI:3277,PHI:2255,PHI:4616	0	.	0	.	0	.	0.077	0.416	0	0	0.28	0	0	38125.98	357	-2.5	6.0479	10	109	206	121	31	212	92	47	45	0.895348837	.	.	.	0	0	0	0	0	0	0	0	0	7.32	0
CAG80404	-0.476867	-6.3246155	-0.5046155	.	.	.	.	.	0	.	0	.	0	.	0	0.03	0	0	0.21	0	0	69947.56	643	-20.5	4.6918	3	201	340	185	47	321	186	84	102	1.205673759	.	.	.	0	0	0	0	0	0	0	0	0	0	0
CAG83524	-0.476867	-6.4447575	-0.5047575	.	.	.	.	.	0	.	0	.	0	.	0	0.01	0	0	0.07	0	0	66179.87	611	-14	4.8696	3	197	334	201	44	312	171	80	91	1.100775194	.	.	.	0	0	0	0	0	0	0	0	0.02	0.04	0
CAG81346	-0.476867	-6.3597225	-0.5037225	.	.	.	.	.	0	.	0	.	0	.	0	0.024	0	0	0.22	0	0	70181.99	649	-16.5	4.7989	3	203	345	191	47	334	182	84	98	1.117647059	.	.	.	0	0	0	0	0	0	0	0	0	0.01	0
CAG80750	-0.476867	-6.3239115	-0.5039115	.	.	.	.	.	0	.	0	.	0	.	0	0.03	0	0	0.18	0	0	70335.92	648	-22	4.648	3	205	345	186	46	325	188	84	104	1.131034483	.	.	.	0	0	0	0	0	0	0	0	0	0	0
CAG80608	-0.48120818	4.05472	4.63472	.	.	.	loss_of_pathogenicity,reduced_virulence,unaffected_pathogenicity	PHI:6530,PHI:6712,PHI:6713,PHI:434,PHI:6714,PHI:2808,PHI:6715,PHI:6711,PHI:33,PHI:522	0	.	0	.	0	GH157,GH5_19,GH72,GH5,GH158	0	0.07	1	1	0.59	0	0	50297.49	472	-12	4.6937	6	176	288	125	47	245	110	50	60	1.128205128	0	0	0	1	1	1	1	1	1	0	0	0.08	0.31	0
CAR64301	-0.48195544	5.8483715	0.4903715	.	.	.	.	.	0	.	0	.	0	.	1	0.893	0	0	0.78	0	0	5844.79	54	6	8.422	9	25	34	9	4	24	13	10	3	2.125	.	.	.	0	0	0	0	0	0	0	0	0	0	0
CAG82913	-0.48346817	-1.332727	3.355273	.	.	.	reduced_virulence	PHI:5750,PHI:6124	0	.	0	.	0	.	0	0.052	1	1	0.79	1	0	49668.98	459	-16.5	4.4026	1	162	278	139	61	256	81	34	47	1.017094017	0	0	0	1	1	1	1	1	1	1	0	0.04	5.73	0
CAG77671	-0.4836736	4.043596	-0.510404	.	.	.	.	.	0	.	0	.	0	.	1	0.759	0	0	0.12	0	0	16568.92	156	-1	5.7914	3	56	90	63	10	89	42	21	21	0.948717949	.	.	.	0	0	0	0	0	0	0	0	0	0.15	0
CAG79038	-0.48705593	-3.0525625	2.5034375	.	.	.	.	.	0	.	0	.	0	.	0	0.074	1	1	0.03	1	0	70606.56	617	1.5	6.7213	9	149	294	187	74	322	185	96	89	1.407079646	1	0	0	1	1	1	1	1	1	1	1	0.05	22.99	0
CAG83544	-0.49188492	-2.4610365	-0.4990365	.	.	.	.	.	0	.	0	.	0	.	0.264	0.409	0	0	0.14	0	0	24871.26	223	-8.5	4.521	3	55	118	68	21	122	62	27	35	1.285714286	.	.	.	0	0	0	0	0	0	0	0	0.07	0.07	0
CAG77899	-0.4924946	4.965622	-0.542378	.	.	.	.	.	0	.	0	.	0	.	0.973	0.945	0	0	0.34	0	0	22668.61	204	1	6.7477	3	59	116	53	27	110	46	25	21	1.088888889	.	.	.	0	0	0	0	0	0	0	0	0.03	0.03	0
CAG83961	-0.4961292	-1.2510675	4.6949325	.	.	.	.	.	0	.	0	.	0	.	0	0.009	1	1	0.82	0	0	142048.4	1372	-33	4.5618	3	584	974	392	110	716	196	86	110	0.766773163	0	0	0	1	0	1	1	1	1	0	0	0.29	1.5	0
CAG83253	-0.4961292	-3.4386535	2.5073465	.	.	.	.	.	0	.	0	.	0	.	0	0.009	1	1	0.81	1	0	307492.71	2981	-192.5	3.8284	10	1309	2017	828	230	1595	417	119	298	0.721264368	1	0	0	1	0	1	1	1	1	1	1	0.47	17.76	0
CAG83722	-0.49680373	2.582932	-0.361068	.	.	.	reduced_virulence	PHI:804	0	.	0	.	0	.	0.778	0.546	0	0	0.15	0	0	30050.02	285	2.5	7.69	4	104	167	87	16	150	72	38	34	0.940298507	.	.	.	0	0	0	0	0	0	0	0	0	0	0
CAG83185	-0.49849296	-1.2502	4.5878	.	.	.	.	.	0	.	0	.	0	GH16,CBM18	0	0.027	1	1	0.7	0	0	54593.66	515	-25.5	4.2398	10	211	334	125	47	254	107	42	65	0.957264957	0	0	0	1	1	1	1	1	1	0	0	0	0.29	0
CAG83834	-0.5020714	-6.412019	-0.508019	.	.	.	.	.	0	.	0	.	0	.	0	0.016	0	0	0	0	0	157164.55	1456	8	6.836	32	529	832	401	137	756	358	193	165	0.715976331	.	.	.	0	0	0	0	0	0	0	0	0	0.59	0
CAG81521	-0.5058695	-2.7216985	-4.0596985	.	.	.	.	.	0	.	0	.	0	.	1	0.223	0	1	0.49	0	1	21670.72	215	-7.5	4.2075	0	72	134	115	4	150	29	11	18	0.467741935	0	0	0	1	1	1	1	1	1	0	2	4.37	45.49	0
CAG77794	-0.50943685	-10.153116	-4.213116	.	.	.	.	.	0	.	0	.	0	.	0	0.01	0	1	0.5	0	1	47870.08	454	-20	4.5219	1	168	261	152	58	272	87	38	49	0.710526316	0	0	0	1	1	1	1	1	1	6	6	6.63	134.11	0
CAG78400	-0.5104792	-3.3315515	2.4404485	.	.	.	.	.	0	.	0	.	0	GH76	0	0.038	1	1	0.71	1	0	51410.75	467	-8.5	5.048	6	166	255	133	71	282	81	39	42	0.898305085	0	0	0	1	1	1	1	0	1	1	1	9.66	40.91	0
CAG81565	-0.5113459	-0.0404995	4.9035005	.	.	.	.	.	0	.	0	.	0	.	0	0.176	1	1	0.65	0	0	44916.47	399	-5.5	5.8337	8	113	217	103	61	206	102	52	50	1.933333333	0	0	0	1	1	0	1	1	1	0	1	19.21	19.24	0.8
CAG83045	-0.51298624	-0.6066275	5.1293725	.	.	.	.	.	0	.	0	.	0	.	0	0.044	1	1	0.26	0	0	74256.27	650	-21.5	4.7268	12	179	336	168	105	351	153	70	83	1.478991597	0	0	0	1	0	1	1	1	1	0	1	19.83	19.83	0.695652174
CAG84196	-0.5248729	-4.2690025	-0.4950025	.	.	.	.	.	0	.	0	.	0	.	0.075	0.296	0	0	0.49	0	0	31386.86	288	-4.5	5.1423	4	92	162	96	24	152	66	32	34	1.404255319	.	.	.	0	0	0	0	0	0	0	0	0.05	0.06	0
CAG79459	-0.5273602	-3.5468615	-0.4988615	.	.	.	.	.	0	.	0	.	0	.	0.007	0.485	0	0	0.49	0	0	33667.03	309	-6	5.1727	1	103	173	84	34	166	72	35	37	1	.	.	.	0	0	0	0	0	0	0	0	0	0.01	0
CAG81604	-0.52992064	-1.3725875	4.4534125	.	.	.	.	.	0	.	0	.	0	.	0	0.029	1	1	0.31	0	0	72475.92	635	-20.5	4.7719	16	187	328	158	105	336	145	67	78	1.330434783	.	.	.	1	0	0	0	0	1	0	0	0	0	0
CAG79203	-0.5301791	-2.5419535	2.5280465	.	.	.	.	.	0	.	0	.	0	.	0	0.155	1	1	0.03	1	0	48328.47	437	-2.5	6.0596	3	124	218	118	42	218	100	51	49	1.141176471	0	1	0	1	1	1	1	1	1	1	1	0.73	23.25	0
CAG81722	-0.5305128	-2.563493	3.076507	.	.	.	.	.	0	.	0	.	0	.	0	0.06	1	1	0.24	1	0	49081.08	430	2.5	6.7314	13	114	207	125	57	227	107	59	48	1.568965517	.	.	.	1	1	1	0	1	1	1	0	0.02	14.02	0
CAG82896	-0.53322923	-1.2717955	4.6682045	.	.	.	.	.	0	.	0	.	0	.	0	0.01	1	1	0.08	0	0	108796.12	1007	-28.5	4.8389	3	313	539	347	60	508	313	146	167	0.977578475	1	0	0	1	0	1	1	1	1	0	0	14.89	14.96	0
CAG80822	-0.5370251	-10.9218565	-5.2278565	.	.	.	.	.	0	.	0	.	0	.	0	0.051	0	1	0.01	0	1	52386.96	463	3.5	6.956	7	124	220	140	60	259	122	66	56	1.258426966	.	.	.	1	1	1	0	0	1	1	2	12.88	42.5	1
CAG79240	-0.53828454	-5.443419	-0.497419	.	.	.	reduced_virulence	PHI:5068,PHI:8542	0	.	0	.	0	.	0	0.009	0	0	0.11	0	0	199756.72	1820	-17	5.5711	21	553	986	563	193	1036	443	220	223	0.985680191	.	.	.	0	0	0	0	0	0	0	0	0	0.14	0
CAG81551	-0.53876036	-6.4265535	-0.5045535	.	.	.	.	.	0	.	0	.	0	.	0	0.013	0	0	0.13	0	0	101227.7	940	8.5	7.3973	20	330	542	268	66	483	219	118	101	0.868421053	.	.	.	0	0	0	0	0	0	0	0	0	0.23	0
CAG83325	-0.54333586	-1.238353	-0.502353	.	.	.	loss_of_pathogenicity,reduced_virulence,unaffected_pathogenicity	PHI:4174,PHI:332,PHI:81,PHI:240,PHI:3069,PHI:22,PHI:6681,PHI:204,PHI:241,PHI:2368,PHI:3068,PHI:6817,PHI:3089	0	.	0	.	0	.	0	0.044	0	0	0.05	0	0	226893.49	2052	-8	6.2954	17	602	1103	571	194	1009	504	263	241	1.226158038	.	.	.	0	0	0	0	0	0	0	0	0	0.01	0
CAG81615	-0.5476334	0.459596	-0.500404	.	.	.	.	.	0	.	0	.	0	.	0.761	0.399	0	0	0.46	0	0	24448.63	228	-7	4.7739	0	68	133	81	14	122	56	26	30	0.75	.	.	.	0	0	0	0	0	0	0	0	0	0	0
CAG83404	-0.5510861	-2.3806775	2.8633225	.	.	.	.	.	0	.	0	.	0	.	0	0.126	1	1	0.72	1	0	58856.51	527	-1	6.402	4	159	291	126	85	281	119	63	56	1.297297297	0	0	0	1	1	1	1	1	1	1	0	0.07	11.1	0
CAG78122	-0.5515208	-0.57985	5.03015	.	.	.	.	.	0	.	0	.	0	.	0	0.065	1	1	0.77	0	0	31912.5	332	4.5	8.4334	4	179	247	80	22	194	40	23	17	0.421875	1	0	1	1	1	1	1	1	1	0	0	0.27	20.46	0
CAG83261	-0.5529409	-3.2228555	2.5071445	.	.	.	.	.	0	.	0	.	0	.	0	0.045	1	1	0.38	1	0	75973.96	685	-6	5.5166	13	234	391	176	69	335	133	66	67	1.161016949	0	0	0	1	1	1	1	1	1	1	1	11.95	34.12	0
CAG80333	-0.5597133	1.192363	5.292363	.	.	.	reduced_virulence,unaffected_pathogenicity	PHI:3459,PHI:3460	0	.	0	.	0	.	0	0.15	1	1	0.09	0	0	45116.31	402	-3	6.0049	8	121	195	110	51	220	90	46	44	1.246575342	0	0	0	1	1	1	1	1	1	0	0	0.32	0.37	0
CAG83413	-0.5607782	-0.8222615	-5.2922615	.	.	.	.	.	0	.	0	.	0	.	0.968	0.777	0	1	0.74	0	1	13704.44	126	0.5	6.6191	5	41	72	31	19	76	23	13	10	0.882352941	.	.	.	1	1	0	0	0	1	1	2	41.62	41.62	0.75
CAG83831	-0.56218845	-1.313957	4.662043	.	.	.	.	.	0	.	0	.	0	.	0	0.004	1	1	0.65	0	0	14839.98	146	4	10.2307	1	71	106	55	6	76	12	8	4	0.724137931	0	1	1	1	1	1	1	1	1	0	1	19.88	29.12	0.391304348
CAG82056	-0.5624385	-1.048917	4.891083	.	.	.	.	.	0	.	0	.	0	GH81	0	0.01	1	1	0.39	0	0	85407.82	763	-2.5	6.2942	4	212	394	208	101	422	167	87	80	1.111111111	0	0	0	1	1	1	1	0	1	0	1	19.74	19.98	1
CAR64353	-0.562439	5.2778055	-0.1941945	.	.	.	.	.	0	.	0	.	0	.	1	0.912	0	0	0.65	0	0	8982.53	82	8	9.6508	6	30	47	19	6	42	17	13	4	1	.	.	.	0	0	0	0	0	0	0	0	0.16	0.19	0
CAG77681	-0.5636775	-3.229544	2.710456	.	.	.	.	.	0	.	0	.	0	.	0	0.01	1	1	0.17	1	0	85757.43	768	-3	6.2876	9	234	379	223	111	430	186	97	89	1	0	0	0	1	0	1	1	1	1	1	1	0.01	22.55	0
CAG83022	-0.56600636	0.199841	5.437841	.	.	.	.	.	0	.	0	.	0	.	0.013	0.114	1	1	0.06	0	0	26709.65	244	-5.5	5.5035	2	92	146	49	28	101	66	33	33	0.770833333	0	0	0	1	1	1	1	1	1	0	0	1.74	1.74	0
CAG81124	-0.57031983	-0.4933035	5.2066965	.	.	.	.	.	0	.	0	.	0	.	0	0.05	1	1	0.46	0	0	32655.42	301	-37.5	5.4323	0	91	188	65	85	101	164	84	80	0.090909091	0	0	0	1	1	1	1	1	1	0	0	0.15	0.42	0
CAG80407	-0.5734135	-5.340404	-4.400404	.	.	.	reduced_virulence,increased_virulence_(hypervirulence)	PHI:7741,PHI:4211	0	.	0	.	0	.	0	0.01	0	1	0.18	0	1	80368.79	699	0	6.4994	15	194	320	213	122	423	155	82	73	1.436507937	0	0	0	1	1	1	1	1	1	7	6	0.6	141.62	0
CAG80249	-0.57873785	-1.437173	3.238827	.	.	.	reduced_virulence	PHI:5750,PHI:6124	0	.	0	.	0	.	0	0.054	1	1	0.77	1	0	49118.69	450	-14.5	4.5744	0	143	267	135	58	243	88	39	49	1.3	0	0	0	1	1	1	1	1	1	1	0	0.14	5.54	0
CAR64285	-0.5833838	7.274937	2.990937	.	.	.	.	.	0	.	0	.	0	.	1	0.714	1	1	0.46	0	0	16454.26	156	1	8.4391	0	51	89	60	5	85	39	20	19	1.085714286	.	.	.	1	0	0	0	0	1	0	0	0.02	0.02	0
CAG80275	-0.58515036	-1.006999	4.723001	.	.	.	.	.	0	.	0	.	0	.	0	0.045	1	1	0	0	0	63073.57	558	-34.5	4.4177	9	149	276	142	62	274	172	72	100	1.19	1	0	0	1	0	1	1	1	1	0	0	0.04	0.05	0
CAG82819	-0.5979697	4.054424	-0.499576	.	.	.	.	.	0	.	0	.	0	.	0.957	0.802	0	0	0.48	0	0	25953.76	243	-1.5	5.7532	4	76	134	85	20	142	56	28	28	1.083333333	.	.	.	0	0	0	0	0	0	0	0	0	0.06	0
CAR64347	-0.60217077	5.5238425	2.1878425	.	.	.	.	.	0	.	0	.	0	.	0.918	0.638	1	1	0.45	0	0	5715.49	52	2.5	9.9782	0	19	29	18	7	30	9	6	3	0.769230769	.	.	.	0	1	0	0	0	1	0	0	13	13	0
CAG80441	-0.6028796	-4.3892165	-4.4212165	.	.	.	loss_of_pathogenicity,reduced_virulence,unaffected_pathogenicity	PHI:3909,PHI:6240,PHI:6241,PHI:3907	0	.	0	.	0	.	0	0.172	0	1	0.48	0	1	46446.62	435	0.5	6.5289	4	148	231	155	58	261	99	57	42	0.871287129	0	0	0	1	1	1	1	1	1	8	7	6.43	168.28	0
CAG83694	-0.6100456	1.638892	-0.533108	.	.	.	.	.	0	.	0	.	0	.	0.956	0.406	0	0	0.56	0	0	14881.43	138	19	12.4239	0	44	76	32	5	78	35	27	8	0.707317073	.	.	.	0	0	0	0	0	0	0	0	0.07	0.08	0
CAG83752	-0.61045504	4.5407645	-0.4632355	.	.	.	.	.	0	.	0	.	0	.	0.992	0.842	0	0	0.08	0	0	18589.24	169	0	6.4673	6	53	90	49	19	97	40	21	19	0.868421053	.	.	.	0	0	0	0	0	0	0	0	0.06	0.07	0
CAG79599	-0.61665046	-2.221996	2.400004	.	.	.	reduced_virulence,unaffected_pathogenicity	PHI:228,PHI:3600,PHI:2843,PHI:7565,PHI:7231,PHI:3601,PHI:9057,PHI:7259,PHI:105	0	.	0	.	0	.	0	0.063	1	1	0.81	1	0	69558.3	638	-14.5	4.6944	8	215	380	162	80	345	116	53	63	1.178571429	0	0	0	1	0	1	1	1	1	1	0	0	3.61	0
CAG79359	-0.61665046	2.0288325	2.7168325	.	.	.	loss_of_pathogenicity,reduced_virulence,unaffected_pathogenicity	PHI:125,PHI:7928,PHI:73,PHI:6812,PHI:7933,PHI:6789,PHI:6791,PHI:7930,PHI:6786,PHI:6783,PHI:6815,PHI:6790,PHI:6808,PHI:6809,PHI:127,PHI:68,PHI:6793,PHI:7932,PHI:6814,PHI:7935,PHI:9400,PHI:6794,PHI:7925,PHI:9401,PHI:6785,PHI:6811,PHI:7934,PHI:6784,PHI:6787,PHI:7929,PHI:7926,PHI:6816,PHI:6788,PHI:126,PHI:9402,PHI:72,PHI:6792,PHI:697,PHI:17,PHI:6807,PHI:480,PHI:6813	0	.	0	.	0	.	0	0.052	1	1	0.89	1	0	56375.85	534	-9.5	4.642	5	201	334	157	47	291	84	38	46	1.040983607	0	0	0	1	1	1	1	1	1	1	0	0.01	10.73	0
CAG79860	-0.61665046	1.9081715	2.6561715	.	.	.	loss_of_pathogenicity,reduced_virulence,unaffected_pathogenicity	PHI:125,PHI:7928,PHI:73,PHI:6812,PHI:6789,PHI:7933,PHI:6791,PHI:7930,PHI:6786,PHI:6783,PHI:6815,PHI:6790,PHI:6808,PHI:7931,PHI:6809,PHI:127,PHI:68,PHI:6793,PHI:7932,PHI:6814,PHI:7935,PHI:9400,PHI:6794,PHI:7925,PHI:9401,PHI:6785,PHI:6811,PHI:7934,PHI:6784,PHI:6787,PHI:6816,PHI:6788,PHI:7926,PHI:9402,PHI:126,PHI:7929,PHI:72,PHI:6792,PHI:697,PHI:17,PHI:6807,PHI:480,PHI:6813	0	.	0	.	0	.	0	0.042	1	1	0.88	1	0	74457.93	727	-27	4.2719	8	321	492	208	52	380	113	45	68	0.722222222	0	0	0	1	1	1	1	1	1	1	0	0.01	11.48	0
CAG79539	-0.62435174	-2.6382225	3.3077775	.	.	.	.	.	0	.	0	.	0	.	0	0.009	1	1	0.5	1	0	88093.68	815	-28.5	4.5078	5	273	470	276	76	435	175	76	99	1.26	0	0	0	1	0	1	1	1	1	1	0	2.12	9.36	0
CAG83598	-0.62479216	-2.3027535	2.5292465	.	.	.	reduced_virulence,unaffected_pathogenicity	PHI:8782,PHI:3205,PHI:2350,PHI:9406,PHI:3901	0	.	0	.	0	.	0	0.028	1	1	0.74	1	0	71051.69	640	-15.5	4.6384	15	197	379	178	72	334	130	59	71	1.377192982	1	0	0	1	1	1	1	1	1	1	1	1.41	19.59	0
CAG83526	-0.6249354	-0.96215	4.71385	.	.	.	.	.	0	.	0	.	0	.	0	0.054	1	1	0.49	0	0	89283.29	852	-105.5	3.4051	8	327	579	261	37	429	151	24	127	0.51758794	0	0	0	1	1	1	1	1	1	0	0	0.01	0.01	0
CAG79681	-0.6253985	-5.1629395	-0.5189395	.	.	.	effector_(plant_avirulence_determinant),reduced_virulence,increased_virulence_(hypervirulence),lethal,unaffected_pathogenicity	PHI:4904,PHI:6674,PHI:9056,PHI:8723,PHI:6520,PHI:2846,PHI:7582,PHI:6470	0	.	0	.	0	.	0	0.226	0	0	0.16	0	0	51302.44	470	-1	6.2764	5	145	248	143	51	270	124	63	61	1.127272727	.	.	.	0	0	0	0	0	0	0	0	0.05	0.19	0
CAG78865	-0.6253985	-4.8017825	-0.4997825	.	.	.	.	.	0	.	0	.	0	.	0	0.283	0	0	0.25	0	0	48970.31	446	-2.5	5.9557	5	141	242	138	52	244	111	56	55	1.260416667	.	.	.	0	0	0	0	0	0	0	0	0	0.89	0
CAG81256	-0.6253985	-6.3273055	-0.5073055	.	.	.	.	.	0	.	0	.	0	.	0	0.03	0	0	0.32	0	0	64274.58	568	-2.5	6.3063	5	146	300	128	85	313	126	67	59	0.968	.	.	.	0	0	0	0	0	0	0	0	0	0	0
CAG83508	-0.6253985	-1.442431	-0.508431	.	.	.	loss_of_pathogenicity,reduced_virulence,unaffected_pathogenicity	PHI:8653,PHI:196,PHI:14,PHI:501	0	.	0	.	0	.	0	0.011	0	0	0.07	0	0	60872.86	565	-3	6.2352	7	182	307	197	47	318	144	75	69	0.916030534	.	.	.	0	0	0	0	0	0	0	0	0	0.41	0
CAG79962	-0.62574816	-3.262508	2.569492	.	.	.	.	.	0	.	0	.	0	GH16	0	0.028	1	1	0.63	1	0	61497.39	584	-24	4.3997	8	228	394	166	42	292	109	45	64	0.78030303	0	0	0	1	1	1	1	1	1	1	0	0.05	0.64	0
CAG80874	-0.62582195	-5.4339625	-0.4939625	.	.	.	reduced_virulence	PHI:316,PHI:2179,PHI:4677,PHI:4606,PHI:6111	0	.	0	.	0	.	0	0.01	0	0	0.27	0	0	77135.11	724	-19.5	4.7492	6	251	427	251	65	408	170	78	92	0.885714286	.	.	.	0	0	0	0	0	0	0	0	1.36	2.39	0
CAG79274	-0.6260499	-5.579269	-4.639269	.	.	.	reduced_virulence,increased_virulence_(hypervirulence)	PHI:7741,PHI:4211	0	.	0	.	0	.	0	0.01	0	1	0.15	0	1	80079.54	700	2.5	6.7084	16	194	325	217	118	425	154	83	71	1.395348837	0	0	0	1	1	1	1	0	1	7	6	0.07	131.73	0
CAG82905	-0.6278903	1.673847	-0.504153	.	.	.	.	.	0	.	0	.	0	.	0.859	0.504	0	0	0.32	0	0	22134.11	204	-7	4.8192	6	72	112	68	17	111	56	26	30	0.808510638	.	.	.	0	0	0	0	0	0	0	0	0	0	0
CAG77873	-0.6278903	1.612469	-0.505531	.	.	.	.	.	0	.	0	.	0	.	0.985	0.368	0	0	0.1	0	0	15259.41	142	-9	4.2937	6	46	78	54	4	78	41	16	25	0.7	.	.	.	0	0	0	0	0	0	0	0	0.01	0.01	0
CAG79774	-0.6284818	-1.1814845	4.5845155	.	.	.	.	.	0	.	0	.	0	.	0	0.039	1	1	0.76	0	0	46077.34	453	-25	3.8243	9	194	344	141	17	256	50	13	37	0.44	0	0	0	1	1	1	1	1	1	0	0	0.18	0.33	0
CAG81147	-0.6285056	-4.8993215	-0.4773215	.	.	.	.	.	0	.	0	.	0	.	0	0.263	0	0	0.6	0	0	43018.87	396	5.5	8.1152	4	130	232	118	41	214	83	46	37	1.118421053	.	.	.	0	0	0	0	0	0	0	0	0.04	0.35	0
CAG79066	-0.63081807	-1.2700805	-0.5460805	.	.	.	chemistry_target:_resistance_to_chemical,unaffected_pathogenicity,loss_of_pathogenicity,reduced_virulence,increased_virulence_(hypervirulence)	PHI:2323,PHI:1053,PHI:8361,PHI:3619,PHI:138,PHI:212,PHI:5066,PHI:3374,PHI:9415,PHI:599,PHI:6600,PHI:253,PHI:7740,PHI:4683,PHI:2674,PHI:8781,PHI:551,PHI:9002,PHI:550,PHI:4164,PHI:3592,PHI:6110,PHI:6117,PHI:9113,PHI:9000,PHI:8453,PHI:8983,PHI:9465,PHI:9214,PHI:562,PHI:6591,PHI:2288,PHI:9434,PHI:7904,PHI:3117,PHI:4655,PHI:2482,PHI:9017,PHI:7894,PHI:8732,PHI:3009,PHI:3451,PHI:9016,PHI:8991,PHI:9235,P…	0	.	0	.	0	.	0	0.046	0	0	0.14	0	0	125837.48	1147	-12.5	5.432	8	334	603	382	67	579	282	139	143	1.16097561	.	.	.	0	0	0	0	0	0	0	0	0	0	0
CAG77621	-0.63267833	-3.6016025	-4.3036025	.	.	.	.	.	0	.	0	.	0	.	0.999	0.118	0	1	0.62	0	1	18106.42	179	-5	4.2658	0	68	112	89	5	116	18	7	11	0.43902439	0	0	0	1	1	1	1	1	1	3	2	5.74	54.2	0
CAG80100	-0.6370716	-4.136466	-0.504466	.	.	.	reduced_virulence	PHI:6888,PHI:6885,PHI:6887,PHI:6886	0	.	0	.	0	.	0	0.228	0	0	0.34	0	0	48449.75	448	5	7.144	7	150	246	138	53	266	108	60	48	0.909090909	.	.	.	0	0	0	0	0	0	0	0	0	0.02	0
CAG83403	-0.64196146	-3.4254035	2.5145965	.	.	.	.	.	0	.	0	.	0	.	0	0.01	1	1	0.1	1	0	63927.64	575	-1	6.4026	10	179	296	156	75	306	135	71	64	1.169642857	1	0	0	1	1	1	1	1	1	1	1	3.64	26.36	0
CAG83970	-0.64821184	-1.627544	4.198456	.	.	.	.	.	0	.	0	.	0	.	0	0.029	1	1	0.41	0	0	72606.96	635	-13.5	5.1596	15	187	327	147	108	331	142	69	73	1.452991453	.	.	.	0	0	0	0	0	1	0	0	0	0	0
CAG82147	-0.654329	-1.2941	4.6819	.	.	.	.	.	0	.	0	.	0	.	0	0.004	1	1	0.65	0	0	22338.45	229	-10	3.8322	1	126	185	88	7	112	20	5	15	0.530612245	0	0	0	1	1	1	1	1	1	0	0	0.02	8.64	0
CAG80590	-0.6570376	-0.35571	-0.44171	.	.	.	loss_of_pathogenicity	PHI:3915	0	.	0	.	0	.	0.004	0.177	0	0	0.49	0	0	32086.09	299	-11.5	4.5314	5	106	174	90	37	175	71	31	40	0.948717949	.	.	.	0	0	0	0	0	0	0	0	0	0.03	0
CAG82368	-0.6570376	-4.596754	-0.336754	.	.	.	.	.	0	.	0	.	0	.	0.004	0.286	0	0	0.77	0	0	33398.49	312	-3.5	5.9219	5	120	187	93	41	175	58	30	28	1	.	.	.	0	0	0	0	0	0	0	0	0	0.05	0
CAG80427	-0.6692184	-5.657355	-0.509355	.	.	.	.	.	0	.	0	.	0	.	0	0.142	0	0	0.21	0	0	26268.26	251	-20.5	4.1616	1	92	131	61	16	146	71	26	45	0.590361446	.	.	.	0	0	0	0	0	0	0	0	0.01	10.31	0
CAG80881	-0.6714944	1.4911845	-0.5068155	.	.	.	.	.	0	.	0	.	0	.	0.809	0.524	0	0	0.29	0	0	28755.85	267	1	6.7614	1	86	144	90	20	145	68	36	32	0.948275862	.	.	.	0	0	0	0	0	0	0	0	0	0	0
CAG78420	-0.6714944	-3.551758	-0.503758	.	.	.	.	.	0	.	0	.	0	.	0.022	0.47	0	0	0.33	0	0	33625.01	306	-6	5.3521	1	94	162	86	35	164	75	37	38	1.074626866	.	.	.	0	0	0	0	0	0	0	0	0	0.04	0
CAG83479	-0.6720092	-2.2786865	-0.7786865	.	.	.	.	.	0	.	0	.	0	.	0.197	0.553	0	0	0.19	0	0	34099.92	318	2	6.8992	5	108	183	104	25	180	78	42	36	0.725	.	.	.	0	0	0	0	0	0	0	0	0	0.01	0
CAR64306	-0.67422926	5.130199	0.492199	.	.	.	.	.	0	.	0	.	0	.	1	0.773	0	0	0.62	0	0	6365.43	60	1.5	7.1583	20	36	44	4	1	30	16	9	7	1.2	.	.	.	0	0	0	0	0	0	0	0	0	0	0
CAG82415	-0.6793057	0.0046025	5.2786025	.	.	.	.	.	0	.	0	.	0	.	0	0.121	1	1	0.33	0	0	46765.01	421	-8.5	5.5348	7	104	229	127	53	228	118	59	59	1.4625	0	0	0	1	1	1	1	1	1	0	1	17.36	17.36	0.695652174
CAG78978	-0.68114686	-6.3198965	-0.5058965	.	.	.	.	.	0	.	0	.	0	.	0	0.031	0	0	0.11	0	0	100193.72	937	-5	6.117	9	294	526	321	66	530	245	125	120	0.872881356	.	.	.	0	0	0	0	0	0	0	0	0	0.04	0
CAG82788	-0.68488157	4.318072	3.892072	.	.	.	.	.	0	.	0	.	0	.	0.655	0.416	1	1	0.24	0	0	13405.17	127	0	6.4767	3	50	71	41	12	71	23	13	10	0.53125	.	.	.	0	1	0	0	0	1	0	0	0.83	0.84	0
CAG80589	-0.69352335	-0.855924	4.910076	.	.	.	.	.	0	.	0	.	0	.	0	0.039	1	1	0.07	0	0	48683.96	414	8	7.6231	4	79	187	115	61	215	126	71	55	1.766666667	0	0	0	1	1	1	1	1	1	0	0	9.42	9.44	0
CAG80362	-0.69372666	-3.415677	-0.505677	.	.	.	.	.	0	.	0	.	0	.	0.012	0.503	0	0	0.49	0	0	33635.56	309	-9	4.552	2	101	176	92	35	170	66	29	37	1.169014085	.	.	.	0	0	0	0	0	0	0	0	0.42	6.4	0
CAG78448	-0.6945846	-10.198913	-4.252913	.	.	.	.	.	0	.	0	.	0	.	0	0.009	0	1	0.21	0	1	65190.27	593	-25.5	4.3766	9	177	327	192	77	372	121	50	71	0.860465116	0	0	0	1	1	1	1	1	1	7	6	9.64	133.65	0
CAG77798	-0.6972581	-10.4743495	-4.9903495	.	.	.	.	.	0	.	0	.	0	.	0.011	0.075	0	1	0.25	0	1	15108.56	133	4.5	9.5592	0	44	65	45	23	80	18	12	6	1.391304348	0	0	0	1	1	1	1	0	0	3	4	26.95	79.18	0.869565217
CAR64297	-0.6994122	2.99405	0.45005	.	.	.	.	.	0	.	0	.	0	.	0.994	0.43	0	0	0.67	0	0	6146.22	59	2	7.4225	20	39	44	5	0	30	14	8	6	1.1	.	.	.	0	0	0	0	0	0	0	0	0	0	0
CAG78429	-0.70432293	-10.567663	-4.741663	.	.	.	.	.	0	.	0	.	0	.	0	0.029	0	1	0.1	0	1	77118.32	679	14.5	8.4939	7	195	335	167	103	364	172	98	74	1.122302158	1	0	1	1	1	1	1	0	1	7	8	32.01	173.35	0.95
CAG81173	-0.7056083	-3.929857	-0.497857	.	.	.	.	.	0	.	0	.	0	.	0.002	0.426	0	0	0.16	0	0	37680.16	344	-4	5.8067	3	108	196	99	42	185	91	46	45	0.9625	.	.	.	0	0	0	0	0	0	0	0	0	0.06	0
CAG84224	-0.70647883	-3.0509505	2.5530495	.	.	.	.	.	0	.	0	.	0	GH76	0	0.066	1	1	0.69	1	0	52991.81	492	-18.5	4.3774	6	190	294	153	60	273	86	36	50	0.849557522	0	0	0	1	1	1	1	1	1	1	0	0.18	3.56	0
CAG82380	-0.7123615	-4.4855535	-0.5055535	.	.	.	reduced_virulence	PHI:2568,PHI:7188	0	.	0	.	0	.	0.011	0.159	0	0	0.02	0	0	28749.01	260	-10	4.5595	3	77	139	71	20	124	73	32	41	1.159090909	.	.	.	0	0	0	0	0	0	0	0	0	0	0
CAG79526	-0.7123967	-1.3678115	-0.5138115	.	.	.	reduced_virulence,unaffected_pathogenicity	PHI:4140,PHI:2959	0	.	0	.	0	.	0.306	0.385	0	0	0.6	0	0	34652.07	331	-1.5	5.8183	0	101	196	128	24	208	72	36	36	0.904255319	.	.	.	0	0	0	0	0	0	0	0	0.37	0.43	0
CAG81002	-0.7140479	4.032334	-0.509666	.	.	.	.	.	0	.	0	.	0	.	0.991	0.766	0	0	0.43	0	0	17098.68	164	7	10.5766	1	60	100	48	6	96	35	21	14	0.557692308	.	.	.	0	0	0	0	0	0	0	0	0	0.01	0
CAG78674	-0.72634447	-6.324192	-0.504192	.	.	.	.	.	0	.	0	.	0	.	0	0.03	0	0	0.22	0	0	70470.95	653	-20.5	4.6797	3	210	356	187	47	332	182	82	100	1.078431373	.	.	.	0	0	0	0	0	0	0	0	0	0	0
CAG80285	-0.7316643	-2.2612285	-0.5032285	.	.	.	unaffected_pathogenicity	PHI:4732	0	.	0	.	0	.	0.221	0.486	0	0	0.42	0	0	34670.9	319	2	6.815	7	97	177	114	24	174	79	43	36	1.047619048	.	.	.	0	0	0	0	0	0	0	0	0	0.01	0
CAG80293	-0.73329026	-1.4448975	-0.5048975	.	.	.	loss_of_pathogenicity,reduced_virulence,unaffected_pathogenicity	PHI:2201,PHI:857,PHI:7328	0	.	0	.	0	.	0	0.01	0	0	0.02	0	0	59374.85	543	-2.5	6.3669	5	169	294	153	65	284	125	69	56	0.798319328	.	.	.	0	0	0	0	0	0	0	0	0.05	0.07	0
CAG83525	-0.73797965	-1.8501735	2.4998265	.	.	.	.	.	0	.	0	.	0	.	0	0.275	1	1	0.34	1	0	39835	364	2.5	7.1179	2	109	211	90	33	193	82	44	38	0.921348315	0	0	0	1	1	1	1	1	1	1	1	0.17	23.05	0
CAG81883	-0.7490539	4.9851845	-0.4088155	.	.	.	.	.	0	.	0	.	0	.	1	0.899	0	0	0.24	0	0	12241.14	108	4.5	7.8927	12	34	57	22	10	56	38	22	16	1.294117647	.	.	.	0	0	0	0	0	0	0	0	0	0	0
CAG78063	-0.74985075	-1.913571	2.280429	.	.	.	.	.	0	.	0	.	0	.	0	0.301	1	1	0.1	1	0	46781.89	419	9.5	9.6335	1	124	202	142	37	210	123	67	56	1.455696203	1	0	0	1	0	1	1	0	1	1	1	0.01	27.85	0
CAG83077	-0.7540727	-9.4079515	-4.4619515	.	.	.	reduced_virulence	PHI:7741	0	.	0	.	0	.	0	0.009	0	1	0.19	0	1	81715.5	719	13.5	7.8576	16	207	350	219	115	420	152	88	64	1.456	0	0	0	1	1	1	1	1	1	6	6	0.55	144.75	0
CAG80408	-0.75641906	-5.4480045	-0.5020045	.	.	.	reduced_virulence	PHI:4171,PHI:5068	0	.	0	.	0	.	0	0.009	0	0	0.04	0	0	199837.68	1820	-20.5	5.3553	18	554	980	558	190	1027	436	214	222	1.0243309	.	.	.	0	0	0	0	0	0	0	0	0	0.3	0
CAG84069	-0.7652822	-1.005947	4.730053	.	.	.	.	.	0	.	0	.	0	.	0	0.044	1	1	0.07	0	0	68616.06	601	-15	5.0491	15	162	309	154	87	316	152	73	79	1.317307692	0	0	0	1	0	0	1	0	1	0	0	0.08	0.08	0
CAG80682	-0.76798385	-1.0758	4.6422	.	.	.	.	.	0	.	0	.	0	.	0	0.047	1	1	0.65	0	0	32700.45	339	-12.5	4.0163	5	180	248	72	15	167	40	14	26	0.4375	0	0	0	1	1	1	1	1	1	0	0	0.01	0.05	0
CAG83259	-0.7717759	1.4685435	4.1925435	.	.	.	.	.	0	.	0	.	0	.	0.011	0.535	1	1	0.41	0	0	24410.19	218	-2.5	5.8454	1	61	107	64	35	138	41	21	20	1.130434783	0	0	0	1	1	0	1	1	1	0	1	20.68	38.87	0.652173913
CAG80699	-0.7755974	-0.671183	5.136817	.	.	.	.	.	0	.	0	.	0	.	0	0.032	1	1	0.69	0	0	44846.07	412	-17	4.2885	0	128	247	118	44	220	81	33	48	1.304878049	0	0	0	1	1	1	1	1	1	0	0	0.08	5.42	0
CAG78883	-0.7813699	0.7734975	-0.4985025	.	.	.	.	.	0	.	0	.	0	.	0.69	0.522	0	0	0.42	0	0	24370.59	234	-4	4.8544	7	91	144	77	11	126	45	21	24	0.807692308	.	.	.	0	0	0	0	0	0	0	0	0	0	0
CAG83217	-0.7813699	-3.448916	-0.506916	.	.	.	reduced_virulence	PHI:9318	0	.	0	.	0	.	0	0.343	0	0	0.75	0	0	38968.42	364	-3	5.8499	13	133	216	112	37	210	71	36	35	0.866666667	.	.	.	0	0	0	0	0	0	0	0	0	0.15	0
CAG83537	-0.7820853	6.414509	2.826509	.	.	.	.	.	0	.	0	.	0	.	0.936	0.662	1	1	0.17	0	0	19222.48	174	7.5	10.3148	0	46	83	61	18	102	33	21	12	1.322580645	0	0	0	1	1	0	1	0	1	0	1	11.75	35.74	0
CAG80267	-0.7899371	4.399165	0.205165	.	.	.	.	.	0	.	0	.	0	.	0.999	0.7	0	0	0.69	0	0	5578.33	48	3.5	8.1254	4	17	27	9	12	30	7	6	1	1.2	.	.	.	0	0	0	0	0	0	0	0	0.03	0.03	0
CAG79611	-0.7964778	-5.448252	-0.508252	.	.	.	reduced_virulence	PHI:8574	0	.	0	.	0	.	0	0.01	0	0	0.17	0	0	112661.84	1041	-32.5	4.697	2	346	580	361	102	564	252	114	138	0.944444444	.	.	.	0	0	0	0	0	0	0	0	0	0.08	0
CAG82214	-0.80005926	-3.59027	2.34373	.	.	.	.	.	0	.	0	.	0	.	0	0.011	1	1	0.48	1	0	115696.47	1136	-83.5	3.8263	4	573	843	311	80	513	183	52	131	0.639215686	0	0	0	1	0	1	1	1	1	1	0	0.19	0.95	0
CAG78740	-0.800756	-0.5736915	4.3363085	.	.	.	reduced_virulence	PHI:2289	0	.	0	.	0	.	0	0.015	1	1	0.39	0	0	56159.06	497	9.5	8.329	7	153	259	134	77	280	113	64	49	1.245098039	0	0	0	1	0	1	1	0	1	0	0	1.03	14.59	0
CAG78844	-0.8025304	-5.5056175	-0.5596175	.	.	.	reduced_virulence	PHI:8580,PHI:9320	0	.	0	.	0	.	0	0.009	0	0	0.15	0	0	141750.95	1317	-17.5	5.396	15	434	745	422	126	755	300	148	152	0.786144578	.	.	.	0	0	0	0	0	0	0	0	0	0.11	0
CAG82339	-0.81307036	7.657781	-0.546219	.	.	.	loss_of_pathogenicity,reduced_virulence,increased_virulence_(hypervirulence),unaffected_pathogenicity	PHI:9134,PHI:5051,PHI:6455,PHI:4917	0	.	0	.	0	AA6	0.846	0.688	0	0	0.47	0	0	21501.46	201	2.5	7.1272	1	74	112	63	30	127	38	22	16	0.68852459	.	.	.	0	0	0	0	0	0	0	0	0.01	0.3	0
CAG83300	-0.8132787	-1.313301	4.530699	.	.	.	.	.	0	.	0	.	0	.	0	0.026	1	1	0.55	0	0	67028.21	633	-41	4.2106	5	210	401	193	33	310	154	59	95	0.874172185	0	0	0	1	1	1	1	1	1	0	0	0.47	0.61	0
CAG78220	-0.817932	-0.597629	1.778371	.	.	.	.	.	0	.	0	.	0	.	0.121	0.483	1	1	0.11	1	0	30342.47	268	-3	5.6439	5	75	137	71	35	142	66	33	33	1.32	0	0	0	1	1	0	1	0	1	1	1	0.02	21.63	0
CAG79868	-0.8224082	-1.0934025	4.6125975	.	.	.	.	.	0	.	0	.	0	.	0	0.049	1	1	0.55	0	0	163346.29	1601	-113	3.7563	9	819	1185	356	78	646	223	57	166	0.675159236	0	0	0	1	0	1	1	1	1	0	0	0.1	0.11	0
CAG83886	-0.82281816	5.030143	-0.507857	.	.	.	.	.	0	.	0	.	0	.	0.991	0.932	0	0	0.49	0	0	12996.47	117	-2.5	5.0979	1	33	64	30	13	58	27	13	14	1.5	.	.	.	0	0	0	0	0	0	0	0	0	0	0
CAG83433	-0.82382864	-0.9797645	-0.5017645	.	.	.	loss_of_pathogenicity,reduced_virulence	PHI:334,PHI:65,PHI:797,PHI:4606,PHI:4182,PHI:2826,PHI:4677,PHI:311,PHI:772,PHI:2155,PHI:1015,PHI:316,PHI:6111,PHI:300,PHI:3514,PHI:2310	0	.	0	.	0	.	0	0.087	0	0	0.28	0	0	40827.26	371	9.5	7.9392	8	124	219	109	40	187	97	57	40	1.081967213	.	.	.	0	0	0	0	0	0	0	0	0	0	0
CAG77637	-0.82526606	-10.0603515	-4.4503515	.	.	.	.	.	0	.	0	.	0	.	0	0.065	0	1	0.2	0	1	46362.44	409	4	7.5753	8	108	189	142	64	259	79	43	36	1.561643836	1	0	0	1	1	1	1	1	1	7	7	0.02	146.66	0
CAG79335	-0.8287826	4.257809	-0.344191	.	.	.	.	.	0	.	0	.	0	.	0.991	0.776	0	0	0.49	0	0	18168.71	163	3	6.9804	9	53	86	39	26	88	34	21	13	1.333333333	.	.	.	0	0	0	0	0	0	0	0	0.72	2.51	0
CAG80008	-0.8294693	-3.365141	-0.513141	.	.	.	reduced_virulence	PHI:6903	0	.	0	.	0	.	0.001	0.357	0	0	0.11	0	0	39962.11	364	-5.5	5.5981	1	103	196	112	44	200	98	49	49	1.134146341	.	.	.	0	0	0	0	0	0	0	0	0.05	0.81	0
CAG82478	-0.8303827	-1.02525	4.90875	.	.	.	.	.	0	.	0	.	0	.	0	0.011	1	1	0.78	0	0	73395.86	780	0.5	6.599	5	454	682	279	20	424	56	30	26	0.202205882	0	0	0	1	1	1	1	1	1	0	0	0.21	0.33	0
CAG83791	-0.830548	5.227047	-0.538953	.	.	.	.	.	0	.	0	.	0	.	0.999	0.962	0	0	0.56	0	0	13438.08	124	-1.5	5.6075	8	50	75	31	11	60	30	15	15	1.083333333	.	.	.	0	0	0	0	0	0	0	0	0	0	0
CAG78881	-0.8306101	-3.63068	-0.31268	.	.	.	unaffected_pathogenicity	PHI:3972	0	.	0	.	0	CE4,GH57	0.018	0.429	0	0	0.23	0	0	32049.37	285	-1.5	6.1475	6	81	152	81	35	160	64	33	31	0.875	.	.	.	0	0	0	0	0	0	0	0	0	0	0
CAG80859	-0.83273685	-4.599984	-0.399984	.	.	.	.	.	0	.	0	.	0	.	0.002	0.298	0	0	0.31	0	0	33836.86	305	-8	4.8314	3	90	162	81	38	164	77	36	41	1.092307692	.	.	.	0	0	0	0	0	0	0	0	0	0.01	0
CAG78536	-0.83836466	-3.0777205	2.6042795	.	.	.	.	.	0	.	0	.	0	GH76	0	0.053	1	1	0.71	1	0	52630.32	481	-10.5	4.7139	10	175	265	136	65	292	81	37	44	0.940677966	0	0	0	1	1	1	1	1	1	1	1	4.77	28.83	0
CAG81176	-0.839864	-5.351345	-0.507345	.	.	.	reduced_virulence,unaffected_pathogenicity	PHI:2087,PHI:122	0	.	0	.	0	GT1	0	0.026	0	0	0.04	0	0	159606.65	1456	-2	6.4541	17	479	795	379	174	734	400	214	186	0.916408669	.	.	.	0	0	0	0	0	0	0	0	0	0.01	0
CAG78777	-0.84301376	-4.2948555	-0.5028555	.	.	.	.	.	0	.	0	.	0	.	0.094	0.274	0	0	0.13	0	0	26408.54	241	-10	4.5532	2	71	128	63	18	119	71	31	40	1.1	.	.	.	0	0	0	0	0	0	0	0	0	0	0
CAR64295	-0.84415394	5.501314	5.577314	.	.	.	loss_of_pathogenicity,reduced_virulence,unaffected_pathogenicity	PHI:125,PHI:7928,PHI:73,PHI:6812,PHI:6789,PHI:7933,PHI:6791,PHI:7930,PHI:6786,PHI:6815,PHI:6783,PHI:6790,PHI:6808,PHI:6809,PHI:127,PHI:6793,PHI:68,PHI:7932,PHI:6814,PHI:7935,PHI:9400,PHI:6794,PHI:7925,PHI:9401,PHI:6785,PHI:6811,PHI:7934,PHI:6784,PHI:9402,PHI:6816,PHI:6788,PHI:6787,PHI:7926,PHI:126,PHI:7929,PHI:72,PHI:6792,PHI:697,PHI:17,PHI:6807,PHI:480,PHI:6813	0	.	0	.	0	.	0	0.154	1	1	0.31	0	0	43846.59	411	-4	5.5871	2	151	236	121	49	243	70	35	35	0.722772277	0	0	0	1	1	1	1	1	1	0	0	0.15	0.38	0
CAG80223	-0.84604114	2.5944445	3.5284445	.	.	.	loss_of_pathogenicity,reduced_virulence,increased_virulence_(hypervirulence),unaffected_pathogenicity	PHI:242,PHI:650,PHI:6972,PHI:7226,PHI:130,PHI:2265,PHI:6973,PHI:7121,PHI:2172,PHI:4144,PHI:322,PHI:1064,PHI:4627	0	.	0	.	0	GT20	0	0.011	1	1	0.04	0	0	117019.95	1049	-1.5	6.4348	15	300	556	296	115	533	269	142	127	1.055	.	.	.	1	0	1	0	1	0	0	0	0	0	0
CAG83541	-0.8463882	-0.8449515	4.8310485	.	.	.	.	.	0	.	0	.	0	.	0	0.054	1	1	0.57	0	0	47461.21	466	-34.5	3.8433	5	206	325	172	10	237	76	22	54	0.5	0	0	0	1	1	1	1	1	1	0	0	0	0.02	0
CAG79880	-0.8475595	-6.3169535	-0.5089535	.	.	.	effector_(plant_avirulence_determinant),reduced_virulence,lethal,unaffected_pathogenicity	PHI:1248,PHI:9201,PHI:1235,PHI:1213,PHI:1218,PHI:1233,PHI:2158,PHI:1258,PHI:7760	0	.	0	.	0	.	0	0.032	0	0	0.02	0	0	101200.39	921	11	7.1586	11	292	521	229	88	441	237	132	105	0.763033175	.	.	.	0	0	0	0	0	0	0	0	0	0.03	0
CAG84076	-0.8489754	4.222896	5.144896	.	.	.	loss_of_pathogenicity,reduced_virulence,unaffected_pathogenicity	PHI:125,PHI:7928,PHI:73,PHI:6812,PHI:6789,PHI:7933,PHI:6791,PHI:7930,PHI:6786,PHI:6815,PHI:6783,PHI:6808,PHI:6790,PHI:6809,PHI:127,PHI:6793,PHI:68,PHI:7932,PHI:6814,PHI:7935,PHI:9400,PHI:6794,PHI:7925,PHI:9401,PHI:6785,PHI:6811,PHI:7934,PHI:6784,PHI:6787,PHI:6816,PHI:6788,PHI:7929,PHI:7926,PHI:126,PHI:9402,PHI:72,PHI:6792,PHI:697,PHI:17,PHI:6807,PHI:480,PHI:6813	0	.	0	.	0	.	0	0.013	1	1	0.72	0	0	48895.87	457	-10	4.63	5	165	276	140	45	252	80	36	44	0.95959596	0	0	0	1	1	1	1	1	1	0	0	0.05	0.17	0
CAG81986	-0.8489754	-1.0409825	4.6650175	.	.	.	.	.	0	.	0	.	0	GH132	0	0.049	1	1	0.7	0	0	73032.92	713	-3.5	6.1516	14	315	516	160	55	381	101	53	48	0.457399103	1	0	0	1	1	1	1	1	1	0	0	0.44	0.46	0
CAG80375	-0.8489754	-1.262551	4.683449	.	.	.	.	.	0	.	0	.	0	.	0	0.009	1	1	0.41	0	0	64356.87	597	-16.5	4.5689	4	200	348	165	67	351	104	46	58	0.86013986	1	0	0	1	1	1	1	1	1	0	0	0.17	6.15	0
CAG79225	-0.8616145	5.652995	0.264995	.	.	.	.	.	0	.	0	.	0	.	1	0.898	1	1	0.65	1	0	19825.58	178	-2	4.8404	13	60	103	46	23	108	28	13	15	1.243902439	.	.	.	0	0	0	0	0	1	1	1	13.3	31.63	0
CAG80494	-0.8643237	3.8260165	4.6520165	.	.	.	loss_of_pathogenicity,reduced_virulence,unaffected_pathogenicity	PHI:9401,PHI:125,PHI:6785,PHI:73,PHI:6812,PHI:6791,PHI:6784,PHI:9402,PHI:6816,PHI:6786,PHI:6788,PHI:6787,PHI:6815,PHI:126,PHI:72,PHI:6790,PHI:6792,PHI:6808,PHI:7931,PHI:697,PHI:6809,PHI:17,PHI:6807,PHI:127,PHI:6793,PHI:7932,PHI:6814,PHI:7935,PHI:9400,PHI:480,PHI:6794,PHI:7925,PHI:6813	0	.	0	.	0	.	0	0.029	1	1	0.58	0	0	64270.75	625	-20	4.4493	7	304	424	156	47	285	115	49	66	0.839416058	0	1	0	1	1	1	1	1	1	0	0	0.01	1.06	0
CAG80972	-0.86819077	-1.243726	4.690274	.	.	.	.	.	0	.	0	.	0	.	0	0.011	1	1	0.63	0	0	39313.63	376	-21.5	3.8489	1	179	251	89	30	157	49	14	35	1.034482759	0	0	0	1	1	1	1	0	1	0	0	0.02	0.51	0
CAG79532	-0.86851215	9.0536255	-0.5603745	.	.	.	unaffected_pathogenicity,loss_of_pathogenicity,reduced_virulence,increased_virulence_(hypervirulence)	PHI:9134,PHI:5051,PHI:6455,PHI:4917	0	.	0	.	0	AA6	0.959	0.81	0	0	0.57	0	0	21552.47	202	3.5	8.3597	0	74	109	58	25	121	40	23	17	0.770491803	.	.	.	0	0	0	0	0	0	0	0	0.01	0.21	0
CAG79809	-0.8789152	-5.346308	-4.400308	.	.	.	loss_of_pathogenicity	PHI:7694,PHI:7693,PHI:7692	0	.	0	.	0	.	0	0.009	0	1	0.25	0	1	86762.11	767	16	8.2076	15	217	381	250	113	444	152	89	63	1.542635659	0	0	0	1	1	1	1	1	1	7	7	0.09	191.24	0
CAG78783	-0.8813367	3.11919	-0.48081	.	.	.	.	.	0	.	0	.	0	.	0.874	0.726	0	0	0.43	0	0	25227.85	231	-5.5	4.9161	6	66	133	68	25	135	53	25	28	1.22	.	.	.	0	0	0	0	0	0	0	0	0	0.01	0
CAG80297	-0.8865795	-4.023497	-0.513497	.	.	.	.	.	0	.	0	.	0	.	0	0.415	0	0	0.36	0	0	41149.28	377	-1	6.4109	14	136	205	95	46	204	91	50	41	0.666666667	.	.	.	0	0	0	0	0	0	0	0	0	0.13	0
CAG78389	-0.8883333	0.56038	-0.39562	.	.	.	loss_of_pathogenicity,reduced_virulence,unaffected_pathogenicity	PHI:797,PHI:772,PHI:2155,PHI:2716	0	.	0	.	0	.	0	0.326	0	0	0.44	0	0	39089.92	356	1.5	6.7122	6	124	202	94	48	198	69	38	31	0.811764706	.	.	.	0	0	0	0	0	0	0	0	0.2	0.21	0
CAG83286	-0.89040166	-6.132504	-0.504504	.	.	.	.	.	0	.	0	.	0	.	0	0.062	0	0	0.04	0	0	120156.55	1102	8.5	6.924	19	383	614	284	107	536	260	143	117	1	.	.	.	0	0	0	0	0	0	0	0	0	0.04	0
CAG80852	-0.89119905	-3.380993	-0.512993	.	.	.	.	.	0	.	0	.	0	.	0.03	0.492	0	0	0.41	0	0	37485.39	345	-1.5	6.2368	2	106	196	107	41	182	83	43	40	1.211267606	.	.	.	0	0	0	0	0	0	0	0	0	0	0
CAG78991	-0.90095073	-0.603403	-0.515403	.	.	.	loss_of_pathogenicity,reduced_virulence	PHI:334,PHI:65,PHI:4182,PHI:2826,PHI:4677,PHI:311,PHI:6111,PHI:1015,PHI:316,PHI:4606,PHI:300,PHI:3514,PHI:2310	0	.	0	.	0	.	0	0.152	0	0	0.34	0	0	41274.18	380	4.5	7.1865	12	134	227	105	34	201	84	47	37	0.928571429	.	.	.	0	0	0	0	0	0	0	0	0	0.29	0
CAG79270	-0.90329945	-1.150904	4.783096	.	.	.	.	.	0	.	0	.	0	.	0	0.011	1	1	0.65	0	0	43707.51	453	-15.5	4.3221	2	255	334	158	17	230	60	24	36	0.343283582	0	0	0	1	1	1	1	1	1	0	0	0.01	1.15	0
CAG80703	-0.904125	-3.81798	-0.49998	.	.	.	.	.	0	.	0	.	0	.	0.069	0.378	0	0	0.45	0	0	31637.66	287	-6.5	4.9279	1	86	160	86	31	150	70	33	37	1.157894737	.	.	.	0	0	0	0	0	0	0	0	0.01	0.01	0
CAG82362	-0.9079266	3.0044295	3.6104295	.	.	.	.	.	0	.	0	.	0	.	0.438	0.461	1	1	0.4	0	0	11593.43	103	4	8.4887	4	32	55	25	16	61	17	11	6	1.35	.	.	.	1	0	0	0	0	0	0	0	0.02	0.13	0
CAG81831	-0.91427785	-5.7777985	-0.5157985	.	.	.	.	.	0	.	0	.	0	CE10	0.023	0.1	0	0	0.13	0	0	31675.9	284	-9.5	4.991	4	82	150	94	39	161	73	35	38	0.793103448	.	.	.	0	0	0	0	0	0	0	0	0.21	4.45	0
CAG78092	-0.919691	-6.2039515	-0.5039515	.	.	.	loss_of_pathogenicity,reduced_virulence,lethal,unaffected_pathogenicity	PHI:1044,PHI:1239,PHI:7724,PHI:1223,PHI:313,PHI:1230,PHI:1270,PHI:5428,PHI:1083,PHI:4057,PHI:9481,PHI:1258,PHI:1032,PHI:7280,PHI:8002,PHI:153,PHI:342,PHI:9454,PHI:497,PHI:5009,PHI:7568,PHI:1031,PHI:4626,PHI:2810,PHI:2272,PHI:7279,PHI:6317,PHI:2318,PHI:4679,PHI:263,PHI:1269,PHI:1193,PHI:246,PHI:149,PHI:8737,PHI:5427,PHI:5536,PHI:9141,PHI:2365,PHI:6084,PHI:1271,PHI:1196,PHI:7447,PHI:266,PHI:1042,PH…	0	.	0	.	0	.	0	0.05	0	0	0.07	0	0	75914.41	688	-8	5.7294	8	219	398	174	74	328	185	93	92	1.074626866	.	.	.	0	0	0	0	0	0	0	0	0	0.08	0
CAG77640	-0.919691	-6.12495	-0.50895	.	.	.	.	.	0	.	0	.	0	.	0	0.064	0	0	0.13	0	0	47589.82	436	-1.5	6.392	3	134	258	110	51	215	98	54	44	0.766990291	.	.	.	0	0	0	0	0	0	0	0	0	0.02	0
CAG77738	-0.919691	-6.232511	-0.508511	.	.	.	loss_of_pathogenicity,reduced_virulence,increased_virulence_(hypervirulence),lethal,unaffected_pathogenicity	PHI:1239,PHI:1264,PHI:7663,PHI:313,PHI:1223,PHI:100,PHI:7810,PHI:1230,PHI:5428,PHI:7724,PHI:2327,PHI:1270,PHI:4057,PHI:1178,PHI:9481,PHI:1232,PHI:9201,PHI:1258,PHI:1032,PHI:7280,PHI:8854,PHI:8002,PHI:153,PHI:342,PHI:497,PHI:9454,PHI:4942,PHI:7568,PHI:8793,PHI:6085,PHI:1268,PHI:4941,PHI:1031,PHI:4626,PHI:2810,PHI:6717,PHI:1240,PHI:6317,PHI:2318,PHI:4679,PHI:263,PHI:1269,PHI:107,PHI:7324,PHI:4779,P…	0	.	0	.	0	.	0	0.046	0	0	0.03	0	0	87407.59	800	5.5	6.8823	10	257	451	213	71	402	188	103	85	0.917647059	.	.	.	0	0	0	0	0	0	0	0	0	0.01	0
CAG81681	-0.921523	-0.128834	-0.518834	.	.	.	unaffected_pathogenicity,loss_of_pathogenicity,reduced_virulence,lethal,increased_virulence_(hypervirulence)	PHI:2312,PHI:2836,PHI:2837,PHI:7511,PHI:2802,PHI:7485,PHI:7696,PHI:8929,PHI:2247,PHI:59,PHI:9460,PHI:8927,PHI:2844,PHI:7915,PHI:3866,PHI:4077,PHI:5440,PHI:3301,PHI:784,PHI:5271,PHI:2022,PHI:2269,PHI:6957,PHI:685,PHI:5272	0	.	0	.	0	.	0.476	0.589	0	0	0.47	0	0	30834.41	292	4	8.1259	4	105	170	106	24	176	58	32	26	0.873417722	.	.	.	0	0	0	0	0	0	0	0	0.14	0.2	0
CAG79530	-0.921523	0.655095	-0.526905	.	.	.	unaffected_pathogenicity,loss_of_pathogenicity,reduced_virulence,lethal,increased_virulence_(hypervirulence)	PHI:2312,PHI:2837,PHI:7511,PHI:2802,PHI:7696,PHI:7485,PHI:8929,PHI:2247,PHI:59,PHI:9460,PHI:8927,PHI:2844,PHI:3866,PHI:4077,PHI:5440,PHI:3301,PHI:784,PHI:5271,PHI:2022,PHI:2269,PHI:6957,PHI:685,PHI:5272	0	.	0	.	0	.	0.623	0.574	0	0	0.38	0	0	30356.99	288	6	8.6106	5	103	167	108	22	175	56	32	24	0.769230769	.	.	.	0	0	0	0	0	0	0	0	0.42	0.56	0
CAG83903	-0.9254745	-1.115553	4.818447	.	.	.	.	.	0	.	0	.	0	.	0	0.011	1	1	0.67	0	0	74802.42	741	-25.5	4.4226	29	353	533	198	31	394	122	50	72	0.428571429	1	1	0	1	0	1	1	1	1	0	0	2.69	3.27	0
CAG78519	-0.9254745	-0.626154	5.079846	.	.	.	.	.	0	.	0	.	0	.	0	0.049	1	1	0.68	0	0	142606.39	1429	-67	3.986	23	727	1093	386	57	654	185	63	122	0.441269841	0	0	0	1	0	1	1	1	1	0	0	0.94	1.75	0
CAG78412	-0.9254745	-0.896	5.044	.	.	.	.	.	0	.	0	.	0	.	0	0.01	1	1	0.71	0	0	82656.48	823	-23.5	4.4894	29	373	612	222	31	461	126	53	73	0.31511254	1	1	0	1	1	1	1	1	1	0	0	0.24	1.04	0
CAG79704	-0.9268627	-8.710044	-0.516044	.	.	.	lethal,reduced_virulence,unaffected_pathogenicity	PHI:3689,PHI:2529,PHI:3688,PHI:5083,PHI:5082,PHI:598	0	.	0	.	0	.	0	0.301	0	0	0.46	0	0	43059.09	414	-3	5.7297	8	151	245	145	23	237	94	47	47	0.815789474	.	.	.	0	0	0	0	0	0	0	0	0	0.95	0
CAG83182	-0.9292752	-6.35391	-0.50991	.	.	.	.	.	0	.	0	.	0	.	0	0.026	0	0	0.02	0	0	40612.17	369	-11.5	4.8942	4	105	194	117	40	205	100	47	53	0.895348837	.	.	.	0	0	0	0	0	0	0	0	0	0.35	0
CAG82223	-0.93010575	3.6320845	-0.5079155	.	.	.	.	.	0	.	0	.	0	.	0.93	0.76	0	0	0.07	0	0	20793.54	188	-1.5	5.4051	1	54	95	55	19	100	55	27	28	1.243902439	.	.	.	0	0	0	0	0	0	0	0	0	0.02	0
CAG83057	-0.93566024	-5.8041835	-0.5001835	.	.	.	.	.	0	.	0	.	0	.	0	0.116	0	0	0.24	0	0	45003.14	401	-5.5	5.3493	2	110	213	122	56	223	110	54	56	1.230769231	.	.	.	0	0	0	0	0	0	0	0	0.05	1.12	0
CAG78725	-0.93632877	-0.738151	4.997849	.	.	.	.	.	0	.	0	.	0	.	0	0.044	1	1	0.49	0	0	21129.45	214	-15	5.4776	0	112	161	73	37	92	72	37	35	0.178082192	0	0	0	1	1	1	1	1	1	0	0	0.02	0.85	0
CAG81847	-0.9386176	-5.4325605	-0.4985605	.	.	.	reduced_virulence,unaffected_pathogenicity	PHI:9324	0	.	0	.	0	.	0	0.011	0	0	0.17	0	0	60178.28	553	-10	5.1204	9	169	307	170	60	309	145	70	75	1.145299145	.	.	.	0	0	0	0	0	0	0	0	0	0	0
CAG81740	-0.9386176	-0.4388895	-0.5008895	.	.	.	loss_of_pathogenicity,reduced_virulence,unaffected_pathogenicity	PHI:5059,PHI:9305,PHI:3950,PHI:3126,PHI:8863	0	.	0	.	0	.	0	0.177	0	0	0.13	0	0	46697.54	432	-2.5	6.191	7	131	230	150	40	250	110	57	53	1	.	.	.	0	0	0	0	0	0	0	0	0	0.03	0
CAG83024	-0.9389305	0.234553	3.714553	.	.	.	.	.	0	.	0	.	0	.	0.001	0.419	1	1	0.04	0	0	38441.48	345	3	7.1172	7	106	189	96	35	177	87	47	40	1.042253521	.	.	.	1	1	0	0	1	1	0	0	13.07	13.1	0
CAG80961	-0.9411223	-3.7191475	-0.5151475	.	.	.	.	.	0	.	0	.	0	.	0.006	0.46	0	0	0.31	0	0	34727.37	325	-3	5.6767	5	116	189	92	27	174	80	40	40	1	.	.	.	0	0	0	0	0	0	0	0	0.05	0.05	0
CAG81043	-0.9429756	3.8712185	-0.5487815	.	.	.	reduced_virulence	PHI:8048,PHI:6927,PHI:8743,PHI:8041	0	.	0	.	0	.	0.84	0.73	0	0	0.6	0	0	16384.7	147	2	7.2885	3	42	83	37	19	81	34	19	15	1.21875	.	.	.	0	0	0	0	0	0	0	0	0.02	0.03	0
CAG81844	-0.94725925	9.9044065	-0.5015935	.	.	.	reduced_virulence,unaffected_pathogenicity	PHI:6206,PHI:7143,PHI:7633,PHI:6199,PHI:7734,PHI:249,PHI:213,PHI:277,PHI:7735,PHI:2477,PHI:7181	0	.	1	PF00160	0	.	0.998	0.903	0	0	0.37	0	0	19109.68	171	-1	6.0987	5	49	90	37	23	91	47	24	23	1.566666667	.	.	.	0	0	0	0	0	0	0	0	0	0.04	0
CAG79269	-0.9484116	2.3408805	-0.4491195	.	.	.	.	.	0	.	0	.	0	.	0.922	0.543	0	0	0.22	0	0	19241.64	177	-6	4.7698	5	57	105	53	16	88	50	23	27	1.176470588	.	.	.	0	0	0	0	0	0	0	0	0	0	0
CAG81765	-0.94979876	-2.801821	-0.501821	.	.	.	reduced_virulence	PHI:5109	0	.	0	.	0	.	0.029	0.421	0	0	0.09	0	0	37183.04	343	-0.5	6.3501	8	102	183	121	21	193	88	45	43	1.082191781	.	.	.	0	0	0	0	0	0	0	0	0.57	0.72	0
CAG79549	-0.94979876	-1.439331	-0.505331	.	.	.	loss_of_pathogenicity,reduced_virulence,unaffected_pathogenicity	PHI:2326,PHI:2491,PHI:5720,PHI:4471	0	.	0	.	0	.	0	0.011	0	0	0.05	0	0	41816.76	388	-26	4.3089	8	125	212	127	30	210	108	43	65	0.75	.	.	.	0	0	0	0	0	0	0	0	0	0	0
CAG77669	-0.94979876	-1.3378635	-0.5038635	.	.	.	.	.	0	.	0	.	0	.	0.35	0.511	0	0	0.09	0	0	30439.51	279	-7	4.9441	6	80	153	90	25	156	72	34	38	1.015873016	.	.	.	0	0	0	0	0	0	0	0	0.01	0.07	0
CAG82993	-0.9531352	3.872023	-0.531977	.	.	.	.	.	0	.	0	.	0	.	0.877	0.857	0	0	0.46	0	0	17129.05	153	1	6.7538	1	46	86	31	21	76	32	18	14	0.939393939	.	.	.	0	0	0	0	0	0	0	0	0.05	0.11	0
CAG78339	-0.9536512	-1.563972	-0.531972	.	.	.	.	.	0	.	0	.	0	.	0.286	0.542	0	0	0.65	0	0	29645.4	285	5.5	9.3202	0	116	174	102	30	162	58	33	25	0.865853659	.	.	.	0	0	0	0	0	0	0	0	0	0.29	0
CAG82868	-0.9586935	-3.4381805	2.5018195	.	.	.	.	.	0	.	0	.	0	.	0	0.01	1	1	0.21	1	0	96933.72	879	-1	6.4433	3	256	459	284	92	474	195	103	92	1.139240506	0	0	1	1	1	1	1	1	1	1	1	0.94	24.29	0
CAG81699	-0.9594136	-6.44501	-0.50501	.	.	.	.	.	0	.	0	.	0	.	0	0.01	0	0	0.18	0	0	79077.96	714	-7.5	6.0285	7	203	398	170	65	323	190	98	92	1.075862069	.	.	.	0	0	0	0	0	0	0	0	0	0	0
CAG82352	-0.9594136	-6.44501	-0.50501	.	.	.	.	.	0	.	0	.	0	.	0	0.01	0	0	0.18	0	0	79077.96	714	-7.5	6.0285	7	203	398	170	65	323	190	98	92	1.075862069	.	.	.	0	0	0	0	0	0	0	0	0	0	0
CAG82007	-0.9594136	-6.44501	-0.50501	.	.	.	.	.	0	.	0	.	0	.	0	0.01	0	0	0.18	0	0	79077.96	714	-7.5	6.0285	7	203	398	170	65	323	190	98	92	1.075862069	.	.	.	0	0	0	0	0	0	0	0	0	0	0
CAG82328	-0.9594136	-6.44501	-0.50501	.	.	.	.	.	0	.	0	.	0	.	0	0.01	0	0	0.18	0	0	79077.96	714	-7.5	6.0285	7	203	398	170	65	323	190	98	92	1.075862069	.	.	.	0	0	0	0	0	0	0	0	0	0	0
CAG81522	-0.9594136	-6.44501	-0.50501	.	.	.	.	.	0	.	0	.	0	.	0	0.01	0	0	0.19	0	0	79016.92	714	-7.5	6.0285	7	203	399	171	65	325	190	98	92	1.06122449	.	.	.	0	0	0	0	0	0	0	0	0	0	0
CAG77746	-0.9594136	-6.44501	-0.50501	.	.	.	.	.	0	.	0	.	0	.	0	0.01	0	0	0.18	0	0	79077.96	714	-7.5	6.0285	7	203	398	170	65	323	190	98	92	1.075862069	.	.	.	0	0	0	0	0	0	0	0	0	0	0
CAG83632	-0.96221316	1.6409135	-3.1710865	.	.	.	.	.	0	.	0	.	0	.	0.914	0.888	0	0	0.1	1	0	24533.22	225	4	8.1275	4	73	121	71	23	132	54	30	24	0.913793103	.	.	.	0	0	0	0	0	0	1	1	0.03	17.77	0
CAG78850	-0.9659259	-0.490014	-0.510014	.	.	.	loss_of_pathogenicity,reduced_virulence	PHI:4182,PHI:4677,PHI:3514,PHI:6111	0	.	0	.	0	.	0.002	0.168	0	0	0.47	0	0	32739.61	298	-4.5	5.5655	4	96	172	88	37	156	70	35	35	1.189655172	.	.	.	0	0	0	0	0	0	0	0	0	0	0
CAG79341	-0.9659328	-2.6415905	-0.5575905	.	.	.	reduced_virulence	PHI:2835	0	.	0	.	0	.	0.006	0.48	0	0	0.36	0	0	36076.68	323	3	7.0387	0	88	172	93	43	173	80	44	36	1.106060606	.	.	.	0	0	0	0	0	0	0	0	0.04	0.2	0
CAG79930	-0.96616274	-2.9485505	2.7874495	.	.	.	.	.	0	.	0	.	0	.	0	0.044	1	1	0.6	1	0	37797.16	371	-15.5	4.2191	0	190	271	76	21	147	56	21	35	0.763157895	1	0	0	1	1	1	1	1	1	1	1	3.38	26.17	0
CAG81513	-0.970034	-0.260488	5.469512	.	.	.	.	.	0	.	0	.	0	.	0	0.045	1	1	0.62	0	0	71995.11	657	-53	3.6479	0	322	457	113	89	255	92	21	71	1.080808081	0	0	0	1	1	1	1	1	1	0	0	0.18	0.21	0
CAR64307	-0.9707488	2.464509	4.312509	.	.	.	.	.	0	.	0	.	0	.	0.139	0.553	1	1	0.59	0	0	5818.72	53	1	7.9843	1	19	29	17	4	28	11	6	5	1.076923077	.	.	.	1	1	1	0	0	1	0	1	20.52	20.52	0.826086957
CAG78072	-0.9710395	-1.6165595	4.3234405	.	.	.	.	.	0	.	0	.	0	.	0	0.01	1	1	0.44	0	0	85760.27	814	-79	3.8309	16	298	564	198	36	398	172	48	124	0.637362637	0	0	0	1	0	1	1	1	1	0	0	0.03	0.03	0
CAG80636	-0.975245	-6.315558	-0.507558	.	.	.	.	.	0	.	0	.	0	.	0	0.032	0	0	0.17	0	0	38984.11	339	0.5	7.0324	1	77	194	47	17	134	161	81	80	0.620253165	.	.	.	0	0	0	0	0	0	0	0	0	0	0
CAG81212	-0.9776883	6.277942	4.853942	.	.	.	reduced_virulence	PHI:4242,PHI:4212,PHI:432	1	FGL1	1	PF01764	0	.	0	0.404	1	1	0.67	0	0	40848.06	366	-3.5	6.0269	9	110	187	104	62	208	77	40	37	1.521126761	0	0	0	1	1	0	1	1	1	0	0	0.66	0.95	0
CAG81431	-0.9792726	-6.230708	-0.500708	.	.	.	.	.	0	.	0	.	0	.	0	0.045	0	0	0	0	0	64636.48	590	0.5	6.5712	5	174	307	197	61	323	153	80	73	1.097744361	.	.	.	0	0	0	0	0	0	0	0	0	0.01	0
CAG78363	-0.9792726	-6.4224765	-0.4824765	.	.	.	.	.	0	.	0	.	0	.	0	0.01	0	0	0.15	0	0	52510.56	478	-18.5	4.7092	4	134	250	146	52	265	134	61	73	1.178217822	.	.	.	0	0	0	0	0	0	0	0	0	0.02	0
CAG84042	-0.9792726	-4.2759445	-0.5079445	.	.	.	.	.	0	.	0	.	0	.	0.003	0.369	0	0	0.21	0	0	36697.79	338	-6	4.9816	2	103	177	104	33	190	82	39	43	1.277777778	.	.	.	0	0	0	0	0	0	0	0	0.45	0.56	0
CAG78093	-0.98387474	6.3665355	3.5765355	.	.	.	.	.	0	.	0	.	0	.	0.853	0.612	1	1	0.5	0	0	25159.65	224	-5	5.0212	7	64	126	64	33	133	48	23	25	1.045454545	.	.	.	1	1	0	0	0	1	0	1	19.79	19.8	1
CAG79722	-0.9874215	-8.1732885	-6.4672885	.	.	.	reduced_virulence	PHI:6380	0	.	0	.	0	.	0.063	0.486	0	1	0.39	0	1	30430.57	282	16.5	10.2007	5	99	151	96	27	168	52	35	17	1.09375	.	.	.	1	1	0	0	0	0	2	1	28.53	31.13	1
CAG82318	-0.9877961	-4.753217	-0.505217	.	.	.	.	.	0	.	0	.	0	.	0.016	0.276	0	0	0.01	0	0	34283.94	309	-1	6.311	3	82	165	95	31	165	93	48	45	0.917808219	.	.	.	0	0	0	0	0	0	0	0	0	0.01	0
CAG81202	-0.98864275	0.253908	-0.526092	.	.	.	unaffected_pathogenicity,loss_of_pathogenicity,reduced_virulence,lethal,increased_virulence_(hypervirulence)	PHI:2312,PHI:2836,PHI:2837,PHI:9041,PHI:2802,PHI:7696,PHI:7485,PHI:2247,PHI:8929,PHI:2835,PHI:59,PHI:9460,PHI:2844,PHI:3866,PHI:4077,PHI:5440,PHI:6956,PHI:5271,PHI:2022,PHI:2269,PHI:6957,PHI:685,PHI:5272	0	.	0	.	0	.	0.518	0.612	0	0	0.7	0	0	27649.7	256	2.5	7.2746	6	91	144	79	31	155	53	29	24	0.915492958	.	.	.	0	0	0	0	0	0	0	0	0.02	0.05	0
CAG80026	-0.98926866	-0.022275	-0.502275	.	.	.	.	.	0	.	0	.	0	.	0.648	0.432	0	0	0.41	0	0	15095.37	139	16	10.7426	0	55	74	38	10	63	43	30	13	1.176470588	.	.	.	0	0	0	0	0	0	0	0	0	0	0
CAG78290	-0.9904392	-3.013052	-0.505052	.	.	.	.	.	0	.	0	.	0	.	0.12	0.462	0	0	0.04	0	0	34092.94	312	1.5	7.1484	6	101	166	88	27	170	77	40	37	0.826086957	.	.	.	0	0	0	0	0	0	0	0	0	0.04	0
CAG78652	-0.9908013	-9.8275685	-0.5495685	.	.	.	lethal,unaffected_pathogenicity	PHI:1584,PHI:1569	0	.	0	.	0	.	0.002	0.285	0	0	0.33	0	0	27412.59	254	33	11.3472	0	82	133	76	24	140	74	56	18	0.929577465	.	.	.	0	0	0	0	0	0	0	0	0	0.04	0
CAG81798	-0.9923899	-6.2151025	-0.5271025	.	.	.	.	.	0	.	0	.	0	.	0	0.052	0	0	0.41	0	0	34585.75	328	21.5	10.6457	3	117	198	68	29	181	58	43	15	0.36440678	.	.	.	0	0	0	0	0	0	0	0	0	0	0
CAG83636	-0.99277526	-0.472206	-0.526206	.	.	.	unaffected_pathogenicity	PHI:1604,PHI:1599	0	.	0	.	0	.	0.748	0.261	0	0	0.5	0	0	15063.44	139	23	11.7712	1	43	78	41	9	74	39	32	7	0.725	.	.	.	0	0	0	0	0	0	0	0	0	0	0
CAG81344	-0.99559504	5.65075	0.13675	.	.	.	unaffected_pathogenicity	PHI:1627	0	.	0	.	0	.	1	0.919	0	0	0.29	0	0	12699.53	110	0.5	6.8076	9	35	57	18	14	58	27	14	13	1.588235294	.	.	.	0	0	0	0	0	0	0	0	0	0	0
CAG80415	-0.99583006	-4.143294	-0.501294	.	.	.	.	.	0	.	0	.	0	.	0	0.393	0	0	0.26	0	0	49007.98	450	-2	6.18	14	139	248	129	41	251	109	56	53	1.103092784	.	.	.	0	0	0	0	0	0	0	0	0	0.03	0
CAG82366	-0.9983221	-3.554706	-6.888706	.	.	.	reduced_virulence	PHI:6485	0	.	0	.	0	.	0.767	0.622	0	0	0.71	0	1	26865.09	245	0	6.4883	7	93	129	63	36	145	49	28	21	0.942307692	.	.	.	0	0	0	0	0	0	3	4	17.47	76	0
CAG82290	-0.99885255	-3.4019	2.5381	.	.	.	.	.	0	.	0	.	0	.	0	0.01	1	1	0.65	1	0	116619.32	1148	-41.5	4.3585	29	575	858	231	53	538	169	68	101	0.380952381	1	0	1	1	0	1	1	1	1	1	0	0.17	0.91	0
CAG81904	-0.99885255	-1.477077	4.468923	.	.	.	.	.	0	.	0	.	0	.	0	0.009	1	1	0.47	0	0	137080.63	1309	-127	3.6376	33	537	928	328	60	629	226	51	175	0.720306513	0	0	0	1	0	1	1	1	1	0	0	0.41	0.45	0
CAG80435	-0.99885255	-3.456502	2.477498	.	.	.	.	.	0	.	0	.	0	.	0	0.011	1	1	0.58	1	0	127326.44	1266	-81	3.884	0	614	938	350	69	622	179	52	127	0.419354839	1	0	0	1	0	1	1	1	1	1	1	0.1	22.38	0
CAG77812	-0.9999834	-0.409757	-0.487757	.	.	.	.	.	0	.	0	.	0	.	0.772	0.241	0	0	0.71	0	0	10463.12	99	6.5	10.2329	1	28	62	24	8	62	15	11	4	0.628571429	.	.	.	0	0	0	0	0	0	0	0	0	0	0
CAG79713	-1.0009489	-2.8356095	2.9783905	.	.	.	.	.	0	.	0	.	0	.	0	0.031	1	1	0.73	1	0	81486.12	831	-45	3.8077	6	387	649	219	26	457	89	24	65	0.230031949	1	0	0	1	1	1	1	1	1	1	0	0	2.01	0
CAG82982	-1.0057708	-5.40681	-4.46081	.	.	.	loss_of_pathogenicity,enhanced_antagonism,reduced_virulence	PHI:7741,PHI:3415,PHI:576,PHI:6640,PHI:858,PHI:1024,PHI:859	0	.	0	.	0	.	0	0.009	0	1	0.26	0	1	80469.32	705	18.5	8.2704	16	213	350	205	125	408	142	86	56	1.537190083	0	0	0	1	1	1	1	1	1	7	6	0	148.67	0
CAG78430	-1.0073001	4.369811	-0.538189	.	.	.	.	.	0	.	0	.	0	.	0.989	0.829	0	0	0.12	0	0	16856.95	157	-3	5.0198	0	52	88	49	11	85	42	20	22	0.85	.	.	.	0	0	0	0	0	0	0	0	0	0	0
CAG81975	-1.0087438	-3.384186	2.501814	.	.	.	.	.	0	.	0	.	0	.	0	0.019	1	1	0.4	1	0	57164.33	529	-4	5.8143	4	170	313	151	59	297	101	51	50	0.897637795	0	0	0	1	1	1	1	1	1	1	1	8.52	30.76	0
CAG82382	-1.0088029	-1.395738	4.538262	.	.	.	.	.	0	.	0	.	0	.	0	0.011	1	1	0.75	0	0	134909.37	1287	-75.5	4.116	3	553	854	347	138	641	220	79	141	0.877777778	0	0	0	1	0	1	1	1	1	0	1	17.91	18.23	0.652173913
CAG78047	-1.01067	4.9742835	-0.5217165	.	.	.	.	.	0	.	0	.	0	.	0.989	0.927	0	0	0.03	0	0	17406.84	159	1	7.1635	1	48	84	51	16	91	40	21	19	0.897435897	.	.	.	0	0	0	0	0	0	0	0	0.09	0.12	0
CAG82273	-1.011671	-4.777912	-4.497912	.	.	.	.	.	0	.	1	PF05730	0	.	0.003	0.117	0	1	0.58	0	1	24868.23	234	-2	6.0541	9	100	146	71	19	121	38	20	18	0.777777778	0	0	0	1	1	1	1	1	1	1	2	22.93	43.39	0.52173913
CAG79217	-1.0126655	-4.4775195	-0.5055195	.	.	.	.	.	0	.	0	.	0	.	0.009	0.329	0	0	0.29	0	0	37580.39	351	-6.5	5.0754	7	116	207	117	33	198	79	38	41	0.973333333	.	.	.	0	0	0	0	0	0	0	0	0	0.11	0
CAG79765	-1.0135356	-1.0868035	-0.4708035	.	.	.	loss_of_pathogenicity,reduced_virulence	PHI:334,PHI:65,PHI:4182,PHI:2826,PHI:4677,PHI:311,PHI:3514,PHI:1015,PHI:300,PHI:6111,PHI:2310	0	.	0	.	0	.	0	0.064	0	0	0.49	0	0	35567.78	324	-3.5	5.8139	6	115	189	90	34	157	81	41	40	1.203703704	.	.	.	0	0	0	0	0	0	0	0	0	0	0
CAG80712	-1.02247	-1.81202	2.92398	.	.	.	reduced_virulence,unaffected_pathogenicity	PHI:9075,PHI:2920,PHI:397,PHI:552,PHI:3919,PHI:9074,PHI:2921,PHI:1011,PHI:48,PHI:9058	0	.	0	.	0	AA1_1,AA1_3,AA1_2	0	0.044	1	1	0.31	1	0	74052.46	653	-53.5	4.1658	5	151	349	171	95	352	168	63	105	1.312	0	0	0	1	1	1	1	1	1	1	1	2.39	25.31	0
CAG83116	-1.0231384	-0.491007	-0.503007	.	.	.	.	.	0	.	0	.	0	.	0.545	0.457	0	0	0.23	0	0	22676.53	207	-8	4.6073	4	59	117	59	18	109	56	25	31	1.113636364	.	.	.	0	0	0	0	0	0	0	0	0.01	0.01	0
CAG78584	-1.0245829	0.1018365	4.7598365	.	.	.	reduced_virulence	PHI:5750,PHI:6124	0	.	0	.	0	.	0	0.057	1	1	0.57	0	0	71355.79	662	-11	5.1679	5	229	411	198	68	339	136	66	70	1.034246575	0	0	0	1	1	1	1	1	1	0	0	0	0	0
CAG78661	-1.0276634	0.6715265	-0.5184735	.	.	.	reduced_virulence,increased_virulence_(hypervirulence),unaffected_pathogenicity	PHI:6517,PHI:2256,PHI:7708,PHI:5034	0	.	0	.	0	.	0	0.365	0	0	0.66	0	0	44807.68	413	4	7.0902	5	138	227	123	50	230	94	52	42	1.06185567	.	.	.	0	0	0	0	0	0	0	0	0	0.07	0
CAG80386	-1.028915	1.6118575	-0.5001425	.	.	.	.	.	0	.	0	.	0	.	0.834	0.518	0	0	0.64	0	0	10178.83	92	16.5	11.0937	5	41	50	23	7	44	25	21	4	1.111111111	.	.	.	0	0	0	0	0	0	0	0	0.09	0.23	0
CAG83138	-1.02909	-4.266228	-0.502228	.	.	.	reduced_virulence	PHI:877	0	.	0	.	0	.	0	0.206	0	0	0.07	0	0	42180.84	386	-5.5	5.4699	4	124	201	125	40	209	107	53	54	1.082352941	.	.	.	0	0	0	0	0	0	0	0	0	0.08	0
CAG82847	-1.0350497	-5.487455	-0.495455	.	.	.	.	.	0	.	0	.	0	.	0	0.168	0	0	0.06	0	0	43720.66	400	-3.5	5.8533	7	117	225	124	35	223	101	51	50	0.822222222	.	.	.	0	0	0	0	0	0	0	0	0	0.01	0
CAG77733	-1.0467101	-10.4522855	-4.7162855	.	.	.	.	.	0	.	0	.	0	.	0	0.044	0	1	0.04	0	1	52052.02	457	6	7.0824	13	131	222	153	67	249	105	60	45	1.564516129	0	0	0	1	1	1	1	0	1	6	5	32.21	111.38	0.869565217
CAG82829	-1.0490856	4.131669	-0.488331	.	.	.	.	.	0	.	0	.	0	.	0.97	0.8	0	0	0.45	0	0	13414.09	126	-2.5	5.0732	1	44	71	43	15	77	27	13	14	0.777777778	.	.	.	0	0	0	0	0	0	0	0	0.03	0.04	0
CAG83150	-1.0510547	-1.446653	-0.506653	.	.	.	loss_of_pathogenicity	PHI:2567	0	.	0	.	0	.	0	0.01	0	0	0.12	0	0	57860.64	527	-11.5	4.952	10	172	295	132	48	259	129	61	68	0.943396226	.	.	.	0	0	0	0	0	0	0	0	0.01	0.02	0
CAG79012	-1.0520974	5.6428815	-0.4991185	.	.	.	reduced_virulence	PHI:7865	0	.	0	.	0	.	0.988	0.869	0	0	0.42	0	0	18533.02	169	-2	5.2649	1	49	88	54	15	88	41	20	21	1.5	.	.	.	0	0	0	0	0	0	0	0	0.04	0.04	0
CAG78827	-1.0523636	-6.1621865	-0.4921865	.	.	.	.	.	0	.	0	.	0	.	0	0.055	0	0	0.14	0	0	51258.07	463	4	6.836	9	157	262	114	65	236	106	60	46	1	.	.	.	0	0	0	0	0	0	0	0	0	0.05	0
CAG79921	-1.0541486	-3.7506805	-6.2346805	.	.	.	.	.	0	.	0	.	0	.	0.685	0.729	0	1	0.28	0	1	21416.66	190	3.5	7.899	2	56	91	56	30	107	48	27	21	1.588235294	.	.	.	1	1	0	0	0	1	3	4	22.08	85.9	0.695652174
CAG81628	-1.0584266	-10.360494	-4.414494	.	.	.	.	.	0	.	0	.	0	GT22	0	0.009	0	1	0.12	0	1	58173.89	510	11	7.4305	3	123	224	182	85	309	104	64	40	1.369047619	1	0	0	1	1	1	1	1	1	9	5	17.32	137.11	0.7
CAG84015	-1.0599275	2.9638145	-0.4961855	.	.	.	reduced_virulence	PHI:3526	0	.	0	.	0	.	0.684	0.726	0	0	0.04	0	0	24354.71	221	-5	4.9392	4	62	120	64	22	127	57	27	30	1.039215686	.	.	.	0	0	0	0	0	0	0	0	0	0.02	0
CAG79624	-1.0599275	-4.6722015	-0.5082015	.	.	.	.	.	0	.	0	.	0	.	0.001	0.305	0	0	0.46	0	0	40885.26	379	-1	6.3404	5	113	207	133	40	226	90	47	43	1.034090909	.	.	.	0	0	0	0	0	0	0	0	0.02	0.11	0
CAG81478	-1.0616257	-9.246303	-4.492303	.	.	.	reduced_virulence	PHI:4248,PHI:8754	0	.	0	.	0	.	0	0.041	0	1	0.24	0	1	36860.08	313	11	8.5446	9	76	136	94	65	194	60	38	22	1.680851064	0	0	0	1	1	1	1	1	1	7	7	9.32	152.63	0
CAG81569	-1.064876	-5.861966	-4.915966	.	.	.	increased_virulence_(hypervirulence)	PHI:672	0	.	0	.	0	.	0	0.009	0	1	0.2	0	1	96122.69	834	24.5	9.128	12	207	385	261	138	493	166	100	66	1.77443609	0	0	0	1	0	1	1	1	0	15	14	18.59	287.13	0.875
CAG80756	-1.0654545	-4.2300505	-0.5280505	.	.	.	.	.	0	.	0	.	0	.	0.022	0.361	0	0	0.22	0	0	34592.55	322	-4	5.8968	7	105	184	105	26	178	68	35	33	0.774647887	.	.	.	0	0	0	0	0	0	0	0	0	0.03	0
CAG79365	-1.0654545	-2.973024	-0.517024	.	.	.	reduced_virulence	PHI:9318	0	.	0	.	0	.	0.082	0.342	0	0	0.42	0	0	34772.64	329	-6	5.0763	8	113	197	111	20	182	77	37	40	0.828947368	.	.	.	0	0	0	0	0	0	0	0	0	0.06	0
CAG82502	-1.067527	-1.5128155	4.4271845	.	.	.	.	.	0	.	0	.	0	.	0	0.01	1	1	0.43	0	0	85939.72	830	-51	4.1463	11	315	609	135	21	385	166	58	108	0.374015748	1	0	0	1	0	1	1	1	1	0	0	4.76	4.78	0
CAG78274	-1.0676469	-6.338302	-0.506302	.	.	.	.	.	0	.	0	.	0	.	0	0.028	0	0	0.03	0	0	25797.74	237	-20.5	4.1128	3	73	128	74	24	131	62	22	40	0.762711864	.	.	.	0	0	0	0	0	0	0	0	0.1	0.1	0
CAG81020	-1.0707872	-3.603035	-0.597035	.	.	.	.	.	0	.	0	.	0	.	0.015	0.484	0	0	0.17	0	0	34924.37	317	0	6.5012	1	96	167	94	41	175	76	41	35	0.957746479	.	.	.	0	0	0	0	0	0	0	0	0.05	0.14	0
CAG77613	-1.0794213	2.381774	-0.912226	.	.	.	.	.	0	.	0	.	0	.	0.719	0.83	0	0	0.73	0	0	13721.91	124	6	9.3558	3	40	68	34	19	77	21	14	7	1.275862069	.	.	.	0	0	0	0	0	0	0	0	13.33	23.92	0
CAG81854	-1.0798955	-10.378201	-4.444201	.	.	.	.	.	0	.	0	.	0	.	0	0.011	0	1	0.22	0	1	47706.75	447	-14	4.6533	2	167	259	146	40	238	100	45	55	0.97979798	0	0	0	1	1	1	1	1	1	6	5	6.07	119.08	0
CAG80238	-1.0812566	-10.672425	-4.732425	.	.	.	.	.	0	.	0	.	0	.	0	0.01	0	1	0.07	0	1	71161.67	658	-6	6.0783	2	207	363	210	62	355	154	80	74	0.899280576	1	0	0	1	1	1	1	0	1	4	3	23.48	101.8	0
CAG84040	-1.0821131	-3.7989905	-0.4869905	.	.	.	unaffected_pathogenicity	PHI:9444	0	.	0	.	0	.	0.027	0.421	0	0	0.23	0	0	34245.18	309	-2.5	5.9203	3	83	160	87	30	165	79	40	39	1.355932203	.	.	.	0	0	0	0	0	0	0	0	0	0.05	0
CAG79696	-1.0821131	-4.5222375	-0.4902375	.	.	.	unaffected_pathogenicity	PHI:9444	0	.	0	.	0	.	0.012	0.316	0	0	0.22	0	0	34257.12	309	-5.5	5.2497	3	82	159	88	30	165	82	40	42	1.338983051	.	.	.	0	0	0	0	0	0	0	0	0	0.05	0
CAG83896	-1.082378	5.131883	4.273883	.	.	.	.	.	0	.	0	.	0	.	0.581	0.562	1	1	0.06	0	0	27193.11	240	2.5	6.8703	6	60	119	72	32	134	68	38	30	1.053571429	0	0	0	1	0	1	1	0	1	0	0	18.57	25.56	0
CAG78392	-1.0824814	-6.2382025	-0.5022025	.	.	.	.	.	0	.	0	.	0	.	0	0.044	0	0	0.06	0	0	111078.81	994	-3	6.3268	12	269	511	251	122	532	256	133	123	1.08490566	.	.	.	0	0	0	0	0	0	0	0	0	0.01	0
CAG79883	-1.0832253	7.6147285	3.6127285	.	.	.	.	.	0	.	0	.	0	.	0.971	0.696	1	1	0.17	0	0	20024.99	178	-1.5	5.9932	2	47	88	55	25	104	41	21	20	1.088235294	.	.	.	1	1	1	0	0	0	0	0	0	1.33	0
CAG79350	-1.0872502	2.493302	-0.500698	.	.	.	.	.	0	.	0	.	0	.	0.754	0.745	0	0	0.34	0	0	24392.79	217	-0.5	6.2454	4	62	114	60	31	129	49	25	24	1.104166667	.	.	.	0	0	0	0	0	0	0	0	0	2.41	0
CAG81625	-1.0872502	-2.3126705	-0.5046705	.	.	.	reduced_virulence	PHI:206,PHI:5472,PHI:221	0	.	0	.	0	.	0.12	0.412	0	0	0.19	0	0	29995.79	273	-7	5.1459	4	84	145	81	36	148	66	32	34	1.107142857	.	.	.	0	0	0	0	0	0	0	0	0	1.68	0
CAG82375	-1.0872502	-1.037905	-0.515905	.	.	.	.	.	0	.	0	.	0	.	0.407	0.506	0	0	0.23	0	0	29989.94	270	-2.5	5.8973	4	76	146	75	37	150	71	36	35	1.314814815	.	.	.	0	0	0	0	0	0	0	0	0.13	0.26	0
CAG78868	-1.0872502	1.1907165	-0.5372835	.	.	.	.	.	0	.	0	.	0	.	0.614	0.674	0	0	0.46	0	0	26369.09	240	-3	5.8322	4	74	128	72	38	142	61	31	30	1.083333333	.	.	.	0	0	0	0	0	0	0	0	0.01	0.08	0
CAG77860	-1.0901642	-3.8653555	-0.5993555	.	.	.	reduced_virulence,unaffected_pathogenicity	PHI:8570,PHI:443,PHI:7938,PHI:3385,PHI:9314	0	.	0	.	0	.	0	0.289	0	0	0.17	0	0	41727.95	394	-1	6.3692	2	143	229	135	37	216	87	46	41	0.828282828	.	.	.	0	0	0	0	0	0	0	0	0.02	0.03	0
CAG79844	-1.0915844	6.8094045	4.2154045	.	.	.	loss_of_pathogenicity	PHI:6825	0	.	0	.	0	CE14	0.225	0.374	1	1	0.09	0	0	28546.8	251	2	6.9197	1	68	123	81	34	139	64	35	29	1.348837209	0	0	0	1	1	0	1	1	1	0	0	5.79	5.82	0
CAG80595	-1.0921518	-5.184774	-0.532774	.	.	.	reduced_virulence,unaffected_pathogenicity	PHI:2841,PHI:2840	0	.	0	.	0	.	0	0.058	0	0	0.1	0	0	52607.4	492	6.5	8.2082	3	176	279	150	48	275	113	62	51	0.714285714	.	.	.	0	0	0	0	0	0	0	0	0	0.36	0
CAG78656	-1.0921518	-10.4588645	-0.5188645	.	.	.	lethal,reduced_virulence	PHI:2517,PHI:9321	0	.	0	.	0	.	0	0.01	0	0	0.19	0	0	74096.14	692	-3.5	6.2094	9	232	389	229	67	395	168	87	81	0.788571429	.	.	.	0	0	0	0	0	0	0	0	0.01	0.02	0
CAG79573	-1.0921518	-6.3503425	-0.5363425	.	.	.	unaffected_pathogenicity,loss_of_pathogenicity,reduced_virulence,lethal,increased_virulence_(hypervirulence)	PHI:2312,PHI:2836,PHI:2837,PHI:7511,PHI:2802,PHI:7696,PHI:7485,PHI:8929,PHI:2835,PHI:59,PHI:9460,PHI:2844,PHI:3866,PHI:4077,PHI:5440,PHI:2034,PHI:6956,PHI:3301,PHI:784,PHI:5271,PHI:2022,PHI:2269,PHI:6957,PHI:685,PHI:5272	0	.	0	.	0	.	0	0.031	0	0	0.36	0	0	97300.13	901	-2.5	6.2312	1	293	510	277	107	522	208	106	102	1.061135371	.	.	.	0	0	0	0	0	0	0	0	1.92	2.03	0
CAG82262	-1.0921671	5.144355	-0.093645	.	.	.	.	.	0	.	0	.	0	.	1	0.873	0	0	0.48	0	0	7517.69	69	0	6.1725	6	23	40	14	4	36	22	11	11	1.466666667	.	.	.	0	0	0	0	0	0	0	0	0	0	0
CAG78734	-1.0956879	-2.616701	-0.498701	.	.	.	.	.	0	.	0	.	0	.	0.173	0.474	0	0	0.4	0	0	31489.39	283	-2	6.1718	3	77	151	71	34	145	81	42	39	1.355932203	.	.	.	0	0	0	0	0	0	0	0	0	0	0
CAG78287	-1.098295	0.9916905	4.2256905	.	.	.	.	.	0	.	0	.	0	.	0.001	0.46	1	1	0.12	0	0	40171.94	365	3	6.9106	8	108	191	112	36	201	103	56	47	1.050632911	0	0	0	0	1	0	1	0	1	0	0	0	0	0
CAG80109	-1.1028244	-2.076771	-6.996771	.	.	.	.	.	0	.	0	.	0	.	0.938	0.882	0	0	0.39	0	1	18565.24	169	7	9.6579	1	57	90	51	27	104	37	23	14	0.895833333	.	.	.	0	0	0	0	0	0	2	2	19.38	44.17	0
CAG84059	-1.1037546	0.2185425	-0.5074575	.	.	.	.	.	0	.	0	.	0	.	0.767	0.354	0	0	0.22	0	0	19360.91	172	4	8.2443	6	59	97	34	13	79	45	25	20	0.694444444	.	.	.	0	0	0	0	0	0	0	0	0	0.01	0
CAG79211	-1.1037986	-6.22612	-0.50812	.	.	.	loss_of_pathogenicity,effector_(plant_avirulence_determinant),reduced_virulence,increased_virulence_(hypervirulence),lethal,unaffected_pathogenicity	PHI:1044,PHI:736,PHI:2438,PHI:1239,PHI:1264,PHI:7663,PHI:1223,PHI:313,PHI:1230,PHI:1265,PHI:151,PHI:2163,PHI:1083,PHI:2268,PHI:9481,PHI:1258,PHI:428,PHI:8736,PHI:2398,PHI:7280,PHI:153,PHI:342,PHI:9454,PHI:7568,PHI:483,PHI:427,PHI:6085,PHI:230,PHI:1031,PHI:4245,PHI:5426,PHI:8001,PHI:2272,PHI:2230,PHI:6317,PHI:8395,PHI:4679,PHI:2346,PHI:107,PHI:4028,PHI:2158,PHI:7240,PHI:309,PHI:7760,PHI:5536,PHI:1…	0	.	0	.	0	.	0	0.047	0	0	0.11	0	0	134883.4	1222	49	9.824	6	392	657	328	129	585	294	185	109	0.82437276	.	.	.	0	0	0	0	0	0	0	0	0	0.12	0
CAG82917	-1.1039672	-2.2759745	2.7520255	.	.	.	.	.	0	.	0	.	0	.	0.004	0.158	1	1	0.05	0	0	32646.64	291	-9	4.9229	3	81	147	84	34	139	74	35	39	1.595238095	.	.	.	0	0	0	0	0	1	0	0	0	0.03	0
CAG80539	-1.1059538	3.929408	-0.502592	.	.	.	reduced_virulence,unaffected_pathogenicity	PHI:8652	0	.	0	.	0	.	0.964	0.608	0	0	0.05	0	0	22730.19	211	-3	5.6234	1	65	108	78	17	123	56	28	28	0.865384615	.	.	.	0	0	0	0	0	0	0	0	0.01	2.7	0
CAG83851	-1.1059588	-1.4340125	-0.4940125	.	.	.	loss_of_pathogenicity,reduced_virulence,increased_virulence_(hypervirulence),unaffected_pathogenicity	PHI:624,PHI:7902,PHI:4613,PHI:6706,PHI:3411,PHI:9184,PHI:3321	0	.	0	.	0	.	0	0.01	0	0	0.14	0	0	67345.32	613	-14.5	4.8445	5	188	325	179	58	328	161	75	86	1.139534884	.	.	.	0	0	0	0	0	0	0	0	0.35	0.36	0
CAG82209	-1.1094408	-1.1177785	4.6242215	.	.	.	.	.	0	.	0	.	0	.	0	0.043	1	1	0.78	0	0	42889.47	439	-3.5	4.7278	0	217	317	138	9	242	35	16	19	0.371621622	0	0	0	1	0	1	1	1	1	0	0	0.01	2.31	0
CAG81971	-1.1134607	9.8069985	-1.0250015	.	.	.	reduced_virulence,unaffected_pathogenicity	PHI:6206,PHI:7143,PHI:7633,PHI:6199,PHI:7734,PHI:249,PHI:213,PHI:7181,PHI:277,PHI:7735,PHI:2477	0	.	1	PF00160	0	.	0.999	0.973	0	0	0.78	0	0	19270.64	176	5.5	9.0297	2	55	100	38	24	92	38	23	15	1.394736842	.	.	.	0	0	0	0	0	0	0	0	0	0.01	0
CAG79418	-1.1154016	5.508742	4.540742	.	.	.	.	.	0	.	1	PF01764	0	.	0	0.328	1	1	0.44	0	0	46056.25	406	1	6.6263	8	112	207	110	63	227	89	48	41	1.461538462	.	.	.	1	0	1	0	1	0	0	0	3.55	6.63	0
CAG82846	-1.1171908	-1.668556	4.265444	.	.	.	.	.	0	.	0	.	0	.	0	0.011	1	1	0.63	0	0	49435.8	497	-6	4.9953	8	225	352	182	22	298	78	37	41	0.435483871	1	0	0	1	0	1	1	0	1	0	0	0.01	0.36	0
CAG82722	-1.1197839	-4.4914665	-6.7414665	.	.	.	.	.	0	.	0	.	0	.	0.612	0.763	0	1	0.38	0	1	20942.88	192	7	9.9484	0	53	91	66	16	119	38	23	15	1.348837209	.	.	.	1	0	0	0	0	0	2	2	23.96	43.37	0
CAG82381	-1.1220413	-9.6065505	-4.6605505	.	.	.	reduced_virulence	PHI:1167	0	.	0	.	0	.	0	0.009	0	1	0.24	0	1	136908.52	1239	-13	5.2938	36	379	657	400	155	741	241	118	123	1.272727273	1	0	0	1	0	1	1	1	1	13	14	13.12	312.12	0
CAG77666	-1.1226254	-1.602646	4.331354	.	.	.	.	.	0	.	0	.	0	.	0	0.011	1	1	0.67	0	0	162081.02	1583	-49	4.4586	15	687	1084	488	100	818	261	112	149	0.694235589	0	0	0	1	0	1	1	1	1	0	0	14.33	14.52	0
CAG79447	-1.1241081	-10.3325005	-4.3925005	.	.	.	.	.	0	.	0	.	0	.	0	0.01	0	1	0.12	0	1	72162.46	641	-5	5.7807	10	172	311	211	104	400	115	58	57	1.495798319	0	0	0	1	1	1	1	1	1	9	9	10.1	212.67	0
CAG81938	-1.1266791	-2.608552	-0.508552	.	.	.	.	.	0	.	0	.	0	.	0.329	0.321	0	0	0.06	0	0	28881.02	269	13	10.3929	0	93	154	66	7	112	99	56	43	0.835616438	.	.	.	0	0	0	0	0	0	0	0	0	0	0
CAG79980	-1.1310909	3.7431715	-0.4328285	.	.	.	.	.	0	.	0	.	0	.	0.961	0.735	0	0	0.65	0	0	21071.87	196	-3	5.2345	3	60	119	63	23	115	43	21	22	1	.	.	.	0	0	0	0	0	0	0	0	0	0.11	0
CAG78523	-1.1386663	9.1266065	-0.5293935	.	.	.	loss_of_pathogenicity,reduced_virulence,unaffected_pathogenicity	PHI:8576,PHI:7662,PHI:159,PHI:5480,PHI:687	0	.	0	.	0	.	0.982	0.794	0	0	0.45	0	0	23681.94	219	-1.5	5.3811	0	70	118	75	23	122	51	25	26	1.428571429	.	.	.	0	0	0	0	0	0	0	0	17.33	19	0
CAG82965	-1.1411681	-6.4460025	-0.5060025	.	.	.	.	.	0	.	0	.	0	.	0	0.01	0	0	0.06	0	0	142074.35	1292	-2	6.3898	21	419	699	389	132	690	297	154	143	0.940520446	.	.	.	0	0	0	0	0	0	0	0	0.16	0.21	0
CAG84269	-1.1419822	-3.006353	-0.502353	.	.	.	reduced_virulence	PHI:469	0	.	0	.	0	.	0.002	0.414	0	0	0.36	0	0	38841.5	356	-0.5	6.4257	6	121	185	114	38	194	87	46	41	1.236111111	.	.	.	0	0	0	0	0	0	0	0	0.01	0.17	0
CAG83079	-1.1434175	-9.3757335	-4.4297335	.	.	.	reduced_virulence,unaffected_pathogenicity	PHI:7741,PHI:3415,PHI:577	0	.	0	.	0	.	0	0.009	0	1	0.3	0	1	78271.23	688	8	7.6143	11	203	335	206	122	424	137	76	61	1.419847328	0	0	0	1	1	1	1	1	1	7	6	0.07	141.95	0
CAG81609	-1.1451546	3.639643	-0.560357	.	.	.	.	.	0	.	0	.	0	.	0.928	0.772	0	0	0.5	0	0	16016.12	143	0	6.4834	2	43	77	44	18	74	33	18	15	1.115384615	.	.	.	0	0	0	0	0	0	0	0	0.01	0.01	0
CAG80659	-1.1470258	-5.09008	0.14792	.	.	.	.	.	0	.	0	.	0	.	0.006	0.121	0	0	0.42	0	0	34803.16	333	-8.5	4.7182	0	121	209	69	32	185	63	29	34	0.555555556	.	.	.	0	0	0	0	0	0	0	0	0.24	0.3	0
CAG80930	-1.1491214	-4.338403	-0.504403	.	.	.	.	.	0	.	0	.	0	.	0	0.361	0	0	0.22	0	0	45855.69	426	5	7.5378	3	126	225	142	37	232	126	68	58	1.163265306	.	.	.	0	0	0	0	0	0	0	0	0	0.01	0
CAG77777	-1.1499928	-10.2761835	-4.3361835	.	.	.	.	.	0	.	0	.	0	.	0	0.01	0	1	0.08	0	1	118703.02	1076	-9.5	5.9674	13	333	565	362	131	628	208	107	101	1.035	0	0	0	1	1	1	1	1	1	9	8	14.87	190.03	0
CAR64340	-1.1506532	2.3576905	-0.4923095	.	.	.	.	.	0	.	0	.	0	.	0.838	0.637	0	0	0.36	0	0	16764.97	153	-4	5.1601	3	50	84	50	18	81	37	18	19	1.285714286	.	.	.	0	0	0	0	0	0	0	0	0.01	0.11	0
CAG80619	-1.1567521	-6.4393385	-0.4993385	.	.	.	.	.	0	.	0	.	0	.	0	0.01	0	0	0.14	0	0	52345.53	469	-14.5	4.7273	8	123	251	129	50	256	122	56	66	1.181818182	.	.	.	0	0	0	0	0	0	0	0	0	0.18	0
CAG81839	-1.1574975	-2.94651	-5.14851	.	.	.	.	.	0	.	0	.	0	.	0.959	0.408	0	1	0.56	0	1	17764.78	168	1.5	7.1419	6	63	100	67	15	105	21	12	9	1.142857143	0	0	0	1	1	1	1	0	1	2	2	41.8	77.15	0.85
CAG77966	-1.1595162	2.7821	-0.5059	.	.	.	.	.	0	.	0	.	0	.	0.972	0.576	0	0	0.16	0	0	17291.51	162	-2	5.3175	0	48	85	48	8	81	45	22	23	0.906976744	.	.	.	0	0	0	0	0	0	0	0	0	0	0
CAG83126	-1.1629463	-0.88045	-0.51045	.	.	.	loss_of_pathogenicity,reduced_virulence	PHI:334,PHI:65,PHI:4182,PHI:2826,PHI:4677,PHI:311,PHI:1015,PHI:6111,PHI:300,PHI:3514,PHI:2310	0	.	0	.	0	.	0	0.105	0	0	0.19	0	0	79941.68	741	10.5	7.2805	8	258	431	207	87	403	168	96	72	0.788359788	.	.	.	0	0	0	0	0	0	0	0	0	0	0
CAG82413	-1.1629463	-5.4120115	-0.5100115	.	.	.	unaffected_pathogenicity,reduced_virulence,lethal,increased_virulence_(hypervirulence)	PHI:7618,PHI:2549,PHI:1458,PHI:7620,PHI:8011,PHI:423,PHI:7617,PHI:6510,PHI:7619	0	.	0	.	0	.	0	0.183	0	0	0.29	0	0	66949.44	618	7	8.1142	4	207	353	150	63	333	152	82	70	0.827160494	.	.	.	0	0	0	0	0	0	0	0	0	0	0
CAG81929	-1.1644619	-1.583142	4.356858	.	.	.	.	.	0	.	0	.	0	.	0	0.01	1	1	0.44	0	0	138968.95	1347	-124	3.7406	30	628	986	331	63	596	244	62	182	0.658088235	0	0	0	1	0	1	1	1	1	0	0	0.03	0.1	0
CAG78893	-1.1647854	5.2308335	4.1208335	.	.	.	.	.	0	.	0	.	0	.	0.578	0.607	1	1	0.2	0	0	23996.45	211	6.5	7.6814	8	62	104	57	31	112	52	32	20	1.142857143	.	.	.	1	1	0	0	0	1	0	1	18.95	18.96	0.695652174
CAG79244	-1.1673272	-0.4313355	3.3786645	.	.	.	.	.	0	.	0	.	0	.	0.01	0.355	1	1	0.35	0	0	38362.85	349	-1.5	6.2772	4	104	188	115	44	198	78	41	37	1.349206349	.	.	.	1	1	0	0	0	1	0	1	19.94	20.52	0.95
CAG84267	-1.1679718	-3.312293	2.381707	.	.	.	.	.	0	.	0	.	0	.	0	0.051	1	1	0.6	1	0	40806.6	397	-11.5	4.7311	4	174	262	105	31	201	89	41	48	0.775700935	0	0	0	1	1	1	1	0	1	1	0	0.03	1.17	0
CAG81486	-1.1690927	2.140008	-0.513992	.	.	.	reduced_virulence,increased_virulence_(hypervirulence),unaffected_pathogenicity	PHI:2256,PHI:668,PHI:5034,PHI:6517,PHI:881,PHI:9524,PHI:7708	0	.	0	.	0	.	0.077	0.532	0	0	0.64	0	0	37127.85	349	4	7.5531	9	121	198	121	34	214	75	41	34	0.934065934	.	.	.	0	0	0	0	0	0	0	0	0	1.39	0
CAG84158	-1.1765182	-10.337405	-4.391405	.	.	.	.	.	0	.	0	.	0	.	0	0.009	0	1	0.27	0	1	63269.9	557	-26.5	4.3846	9	150	267	159	81	311	135	56	79	1.820224719	1	0	0	1	1	1	1	1	1	7	7	0.06	152.42	0
CAG83477	-1.1765419	-0.7701825	2.7758175	.	.	.	.	.	0	.	0	.	0	.	0.002	0.407	1	1	0.03	0	0	39903.58	366	2.5	6.9526	6	111	198	118	34	206	101	54	47	0.941176471	.	.	.	0	0	0	0	0	1	0	0	0	0.01	0
CAG84194	-1.1766582	5.864451	3.008451	.	.	.	.	.	0	.	0	.	0	.	0.862	0.614	1	1	0.17	0	0	15055.74	131	6.5	10.0226	1	31	55	28	11	56	32	20	12	1.272727273	.	.	.	0	1	0	0	0	1	0	0	0	0	0
CAG80611	-1.178008	-5.318855	-0.506855	.	.	.	.	.	0	.	0	.	0	.	0	0.198	0	0	0.21	0	0	47468.12	430	1	6.5934	2	126	223	104	60	241	90	50	40	0.7	.	.	.	0	0	0	0	0	0	0	0	0.01	0.01	0
CAG78880	-1.1790295	-5.6621405	-0.5201405	.	.	.	.	.	0	.	0	.	0	.	0.001	0.142	0	0	0.13	0	0	36474.5	330	-10	4.7328	3	97	173	104	36	181	81	37	44	1.196721311	.	.	.	0	0	0	0	0	0	0	0	0.1	0.11	0
CAG83075	-1.1797023	-5.6586245	-4.7126245	.	.	.	reduced_virulence,increased_virulence_(hypervirulence)	PHI:3416,PHI:7741,PHI:3415,PHI:3934	0	.	0	.	0	.	0	0.009	0	1	0.16	0	1	80831.17	719	20	8.821	12	222	360	222	106	413	149	89	60	1.318181818	0	0	0	1	0	1	1	1	1	8	6	0.03	152.25	0
CAG77620	-1.181437	-8.7058055	-5.2658055	.	.	.	reduced_virulence,unaffected_pathogenicity	PHI:9082,PHI:4672	0	.	0	.	0	.	0.014	0.246	0	1	0.13	0	1	32649.92	292	15.5	10.1153	3	91	143	94	35	162	65	42	23	1.294117647	.	.	.	1	1	1	0	0	1	3	2	23.75	74	0
CAG84047	-1.1825912	4.4202265	-0.5297735	.	.	.	.	.	0	.	0	.	0	.	1	0.825	0	0	0.47	0	0	15462.39	136	-0.5	5.8505	5	37	72	41	11	67	30	15	15	1.619047619	.	.	.	0	0	0	0	0	0	0	0	0	0	0
CAG80982	-1.1842935	-4.3840305	-0.5920305	.	.	.	.	.	0	.	0	.	0	.	0.007	0.361	0	0	0.11	0	0	39081.6	364	-3	5.7286	9	115	212	120	28	201	96	48	48	0.987804878	.	.	.	0	0	0	0	0	0	0	0	0.15	2.21	0
CAG82022	-1.1851046	2.4585015	-0.6794985	.	.	.	.	.	0	.	0	.	0	.	1	0.523	0	0	0.28	0	0	11459.38	113	0.5	6.9482	2	55	69	13	14	67	29	15	14	0.590909091	.	.	.	0	0	0	0	0	0	0	0	0.03	0.64	0
CAG78318	-1.1851377	-6.2987875	-0.5027875	.	.	.	.	.	0	.	0	.	0	.	0	0.034	0	0	0.07	0	0	47306.22	438	-14.5	4.7569	0	141	232	152	42	240	120	55	65	0.972477064	.	.	.	0	0	0	0	0	0	0	0	0	0.02	0
CAG79035	-1.1883032	-6.249653	-0.507653	.	.	.	.	.	0	.	0	.	0	.	0	0.043	0	0	0.16	0	0	36556.26	340	-23.5	4.2265	9	102	194	89	24	188	93	36	57	0.8625	.	.	.	0	0	0	0	0	0	0	0	0	0.2	0
CAR65202	-1.1905655	5.3499125	4.7439125	.	.	.	.	.	0	.	0	.	0	.	0.678	0.423	1	1	0.19	0	0	15908.51	143	-4.5	4.5967	1	32	64	50	12	86	34	15	19	1.3	0	0	0	1	0	1	1	1	0	0	0	0.01	0.01	0
CAG82250	-1.1906452	4.101515	-0.614485	.	.	.	.	.	0	.	0	.	0	.	0.993	0.793	0	0	0.18	0	0	14158.08	132	-2	5.2168	2	44	72	40	9	71	33	16	17	0.838709677	.	.	.	0	0	0	0	0	0	0	0	0	0	0
CAG79670	-1.1914804	2.0222635	-0.5117365	.	.	.	reduced_virulence,increased_virulence_(hypervirulence),unaffected_pathogenicity	PHI:2256,PHI:668,PHI:5034,PHI:6517,PHI:881,PHI:9524,PHI:7708	0	.	0	.	0	.	0.073	0.516	0	0	0.49	0	0	37315.09	351	1	6.7275	9	119	199	124	33	217	76	40	36	0.945652174	.	.	.	0	0	0	0	0	0	0	0	0	11.02	0
CAG77948	-1.1920152	-4.195892	-0.487892	.	.	.	.	.	0	.	0	.	0	.	0.012	0.37	0	0	0.13	0	0	34383.84	309	-7	4.9572	7	91	166	75	39	168	80	38	42	1.203125	.	.	.	0	0	0	0	0	0	0	0	0.05	0.06	0
CAG77799	-1.1932052	-1.359201	-0.509201	.	.	.	unaffected_pathogenicity,loss_of_pathogenicity,reduced_virulence,increased_virulence_(hypervirulence)	PHI:372,PHI:2371,PHI:6078,PHI:128,PHI:231,PHI:1045,PHI:7267,PHI:6818,PHI:466	0	.	0	.	0	.	0	0.025	0	0	0.08	0	0	40267.9	375	-12.5	4.6123	4	133	213	106	32	195	97	43	54	0.806818182	.	.	.	0	0	0	0	0	0	0	0	0	0.01	0
CAG82532	-1.1938094	-5.443106	-0.503106	.	.	.	reduced_virulence,unaffected_pathogenicity	PHI:8540,PHI:1385	0	.	0	.	0	.	0	0.01	0	0	0.02	0	0	130397.26	1191	-10	5.8376	14	340	630	383	106	669	322	162	160	0.973880597	.	.	.	0	0	0	0	0	0	0	0	0	0.01	0
CAG82685	-1.1948265	-6.494935	-0.566935	.	.	.	.	.	0	.	0	.	0	.	0	0.012	0	0	0.1	0	0	47792.25	428	-9.5	5.1274	2	110	228	128	46	229	120	58	62	1.024390244	.	.	.	0	0	0	0	0	0	0	0	0.11	0.12	0
CAG77880	-1.1956358	0.2034275	-0.5165725	.	.	.	.	.	0	.	0	.	0	.	0.609	0.511	0	0	0.15	0	0	27254.86	251	-3.5	5.3767	0	82	132	79	24	136	61	30	31	1	.	.	.	0	0	0	0	0	0	0	0	0.02	0.04	0
CAG83097	-1.1970665	-5.3532205	-4.4072205	.	.	.	loss_of_pathogenicity	PHI:7694,PHI:7693,PHI:7692	0	.	0	.	0	.	0	0.009	0	1	0.14	0	1	80040.81	716	16.5	8.4269	10	211	361	243	110	422	131	79	52	1.619834711	0	0	0	1	1	1	1	1	1	7	9	1.83	190.13	0
CAG81331	-1.200526	-6.049003	-0.505003	.	.	.	.	.	0	.	0	.	0	.	0	0.076	0	0	0.15	0	0	42008.79	374	-13	4.6424	5	98	193	94	41	195	96	43	53	1.382352941	.	.	.	0	0	0	0	0	0	0	0	0	0.01	0
CAG82479	-1.2008944	-6.4483525	-0.5083525	.	.	.	.	.	0	.	0	.	0	.	0	0.01	0	0	0.02	0	0	189299.94	1709	-58	4.7409	24	514	885	494	160	850	453	207	246	1.30141844	.	.	.	0	0	0	0	0	0	0	0	0	0.11	0
CAG79427	-1.2011856	10.821002	3.319002	.	.	.	loss_of_pathogenicity,reduced_virulence,increased_virulence_(hypervirulence),unaffected_pathogenicity	PHI:182,PHI:4736,PHI:8036,PHI:7011,PHI:808,PHI:787,PHI:3478,PHI:3832,PHI:1061,PHI:3834,PHI:270,PHI:2052,PHI:6703,PHI:3623,PHI:317,PHI:3833,PHI:780,PHI:861,PHI:7133,PHI:1036,PHI:8035,PHI:1119,PHI:6950,PHI:3279,PHI:3831,PHI:471,PHI:7012,PHI:339,PHI:269,PHI:449,PHI:7010,PHI:8752,PHI:7009,PHI:2054,PHI:7134	0	.	0	.	0	.	0.739	0.678	1	1	0.15	0	0	20430.73	182	0.5	6.9098	4	52	90	59	17	100	45	23	22	1.551724138	.	.	.	1	0	1	0	1	0	0	0	0.42	0.42	0
CAG84109	-1.205014	4.0545	-0.7575	.	.	.	.	.	0	.	0	.	0	.	1	0.802	0	0	0.77	0	0	21079.63	201	-3	5.792	0	73	125	19	30	102	43	22	21	0.957142857	.	.	.	0	0	0	0	0	0	0	0	0.06	0.18	0
CAG80877	-1.2052882	-6.121869	-0.511869	.	.	.	.	.	0	.	0	.	0	.	0	0.065	0	0	0.16	0	0	59686.21	561	-8	5.1837	7	189	318	206	25	307	132	64	68	0.782945736	.	.	.	0	0	0	0	0	0	0	0	0	0.01	0
CAG83519	-1.2052882	3.313152	2.669152	.	.	.	loss_of_pathogenicity,reduced_virulence	PHI:2227	0	.	0	.	0	.	0	0.274	1	1	0.24	0	0	47427.65	439	0	6.5078	2	149	243	134	51	239	109	57	52	1.151515152	.	.	.	0	0	0	0	0	1	0	0	0.04	0.04	0
CAG80085	-1.2085887	-10.142854	-4.718854	.	.	.	.	.	0	.	0	.	0	.	0	0.096	0	1	0.15	0	1	40267.79	358	-6	4.9899	6	103	168	125	57	235	61	29	32	1.287671233	0	0	1	1	1	1	1	0	1	7	8	28.73	172.83	0.736842105
CAG78657	-1.2087196	-10.6602525	-4.7202525	.	.	.	.	.	0	.	0	.	0	.	0	0.01	0	1	0.18	0	1	87854.86	781	-1.5	6.3954	14	214	391	227	98	444	166	88	78	1.14	1	0	0	1	0	1	1	1	1	7	8	20.78	168.07	0.913043478
CAG79157	-1.2095644	-3.1404535	2.5055465	.	.	.	.	.	0	.	0	.	0	.	0	0.059	1	1	0.27	1	0	92077.2	823	-19.5	4.9177	18	236	437	206	98	421	214	101	113	1.468531469	0	0	0	1	1	1	1	1	1	1	1	0.07	23.54	0
CAG83080	-1.2111627	1.560566	2.500566	.	.	.	loss_of_pathogenicity,reduced_virulence,unaffected_pathogenicity	PHI:2306,PHI:4926,PHI:2114	0	.	0	.	0	.	0	0.01	1	1	0.25	1	0	63788.57	582	-44.5	4.2152	5	161	320	171	64	325	166	63	103	0.88590604	1	0	0	1	1	1	1	1	1	1	1	0	22.96	0
CAG78142	-1.211273	-1.68319	4.14281	.	.	.	.	.	0	.	0	.	0	.	0	0.029	1	1	0.34	0	0	73027.11	639	-22	4.7987	15	183	332	152	108	329	151	70	81	1.447368421	.	.	.	0	0	0	0	0	1	0	0	0	0	0
CAG83423	-1.2112894	-2.8212935	2.9867065	.	.	.	.	.	0	.	0	.	0	.	0	0.032	1	1	0.24	0	0	57673.59	524	-13.5	5.0365	6	157	280	139	67	280	138	66	72	1.260869565	.	.	.	0	0	0	0	0	1	0	0	4.23	4.23	0
CAG83038	-1.2138507	-6.44234	-0.50234	.	.	.	.	.	0	.	0	.	0	.	0	0.01	0	0	0.04	0	0	66390.44	608	-1	6.4301	10	190	332	182	53	308	154	82	72	1.130434783	.	.	.	0	0	0	0	0	0	0	0	0	0.02	0
CAG82750	-1.2143958	-3.1433025	2.5026975	.	.	.	.	.	0	.	0	.	0	.	0	0.059	1	1	0.11	1	0	69331.07	614	-38.5	4.3047	10	164	313	153	76	320	169	68	101	1.265486726	0	0	0	1	1	1	1	1	1	1	1	0.01	22.56	0
CAG81898	-1.2185357	-1.583526	4.266474	.	.	.	.	.	0	.	0	.	0	.	0	0.025	1	1	0.44	0	0	121018.35	1142	-75.5	4.082	12	472	754	282	80	507	224	78	146	0.984771574	0	0	0	1	0	1	1	1	1	0	0	0.33	0.54	0
CAG84038	-1.2185357	-1.359672	4.580328	.	.	.	.	.	0	.	0	.	0	.	0	0.01	1	1	0.48	0	0	103575.53	982	-122.5	3.6006	27	406	713	169	23	409	199	40	159	0.417840376	0	0	0	1	0	1	1	1	1	0	0	0.33	0.43	0
CAG82882	-1.2204039	-0.883872	-0.495872	.	.	.	reduced_virulence,increased_virulence_(hypervirulence),unaffected_pathogenicity	PHI:7708	0	.	0	.	0	.	0	0.102	0	0	0.32	0	0	39615.75	369	-11	4.5777	6	124	210	115	28	205	86	38	48	0.951219512	.	.	.	0	0	0	0	0	0	0	0	0	1.25	0
CAG79529	-1.2216748	-0.899978	2.778022	.	.	.	.	.	0	.	0	.	0	.	0	0.387	1	1	0.12	0	0	40636.29	368	0	6.4993	7	103	195	108	38	199	107	57	50	1.184210526	.	.	.	0	0	0	0	0	1	0	0	0	0	0
CAG78272	-1.2229799	-1.458711	4.481289	.	.	.	.	.	0	.	0	.	0	.	0	0.01	1	1	0.45	0	0	111975.54	1051	-108.5	3.7743	15	408	724	197	55	453	215	56	159	0.657777778	0	0	0	1	0	1	1	1	1	0	0	0.01	0.1	0
CAG79250	-1.2260039	-4.3376695	-0.5016695	.	.	.	reduced_virulence,unaffected_pathogenicity	PHI:9150	0	.	0	.	0	.	0.006	0.188	0	0	0.16	0	0	33679.32	310	-9.5	4.8887	8	97	172	92	35	181	87	41	46	0.831168831	.	.	.	0	0	0	0	0	0	0	0	0	0.05	0
CAG80536	-1.2284441	-4.494452	-0.300452	.	.	.	.	.	0	.	0	.	0	.	0	0.301	0	0	0.38	0	0	39150.32	353	8.5	8.3968	4	123	190	95	52	194	64	39	25	1.106060606	.	.	.	0	0	0	0	0	0	0	0	0	0.04	0
CAG79286	-1.230286	5.542912	4.526912	.	.	.	.	.	0	.	1	PF01764	0	.	0	0.336	1	1	0.5	0	0	46338.24	406	-1.5	6.309	8	107	201	102	70	219	91	48	43	1.788732394	0	0	0	1	0	0	1	1	0	0	0	0.1	9.69	0
CAG82808	-1.2319033	-10.416907	-4.470907	.	.	.	.	.	0	.	0	.	0	.	0	0.009	0	1	0.11	0	1	61494.83	562	-19	4.6692	7	180	317	188	68	336	113	51	62	0.693430657	0	0	0	1	1	1	1	1	1	7	7	0.04	151.96	0
CAG83209	-1.2325792	-11.185118	-0.497118	.	.	.	lethal	PHI:2542	0	.	0	.	0	.	0	0.052	0	0	0.38	0	0	48318.55	449	-7.5	5.5389	8	146	240	151	36	248	102	51	51	0.97826087	.	.	.	0	0	0	0	0	0	0	0	0.22	3.31	0
CAG79591	-1.2337545	-1.899315	2.768685	.	.	.	.	.	0	.	0	.	0	.	0	0.222	1	1	0.11	0	0	40423.96	368	-6.5	5.5726	8	107	195	110	37	202	106	53	53	1.038461538	.	.	.	0	0	0	0	0	1	0	0	0	0	0
CAG83941	-1.2337545	-1.146169	2.765831	.	.	.	.	.	0	.	0	.	0	.	0	0.348	1	1	0.11	0	0	40340.96	368	-2.5	6.1854	8	109	197	111	37	202	106	55	51	1.08974359	.	.	.	0	0	0	0	0	1	0	0	0	0	0
CAG78815	-1.2337545	-1.079573	2.772427	.	.	.	.	.	0	.	0	.	0	.	0.001	0.357	1	1	0.07	0	0	40014.42	365	-4	5.9305	7	109	196	113	36	200	102	52	50	0.9875	.	.	.	0	0	0	0	0	1	0	0	0	0	0
CAG80402	-1.2418091	-4.9814415	-0.5054415	.	.	.	.	.	0	.	0	.	0	.	0.12	0.134	0	0	0.09	0	0	288589.22	2621	14.5	6.7974	39	835	1451	767	304	1397	665	361	304	0.789022298	.	.	.	0	0	0	0	0	0	0	0	0	0.04	0
CAG79492	-1.2418091	-4.0214415	-0.5054415	.	.	.	.	.	0	.	0	.	0	.	0.234	0.18	0	0	0.1	0	0	288658.23	2621	11.5	6.7347	39	833	1450	766	304	1397	666	360	306	0.787307033	.	.	.	0	0	0	0	0	0	0	0	0	0.04	0
CAG83940	-1.2431293	-2.454852	3.353148	.	.	.	.	.	0	.	0	.	0	.	0	0.032	1	1	0.01	0	0	89674.24	815	-8	5.7821	1	273	444	193	69	350	227	114	113	1.039473684	.	.	.	1	0	1	0	1	1	0	0	0.15	0.15	0
CAG82391	-1.2445463	1.488629	-0.503371	.	.	.	unaffected_pathogenicity	PHI:7699	0	.	0	.	0	.	0.536	0.796	0	0	0.32	0	0	25149.8	223	-1	6.1228	1	58	104	62	32	124	57	29	28	1.545454545	.	.	.	0	0	0	0	0	0	0	0	0.01	0.01	0
CAG82539	-1.2472246	0.458742	-0.505258	.	.	.	reduced_virulence	PHI:7075	0	.	0	.	0	.	0.423	0.571	0	0	0.1	0	0	32131.11	299	0	6.4997	4	96	155	108	24	176	80	42	38	0.846153846	.	.	.	0	0	0	0	0	0	0	0	0	0.07	0
CAG80163	-1.2481303	3.466215	-0.589785	.	.	.	.	.	0	.	0	.	0	.	0.954	0.722	0	0	0.33	0	0	11270.95	101	2.5	7.7777	3	27	54	25	10	56	20	12	8	1	.	.	.	0	0	0	0	0	0	0	0	0	0	0
CAG80025	-1.2500608	7.909761	3.739761	.	.	.	.	.	0	.	0	.	0	.	0.995	0.7	1	1	0.18	0	0	11916.6	109	0	6.4817	3	34	58	35	9	55	35	19	16	1	.	.	.	1	1	1	0	0	0	0	0	0.05	0.05	0
CAG83166	-1.2506752	6.5119475	-2.5020525	.	.	.	loss_of_pathogenicity,reduced_virulence	PHI:3243,PHI:386,PHI:5190,PHI:3523	0	.	0	.	0	.	0.946	0.723	0	0	0.25	1	0	21442.52	196	-3.5	5.0567	2	57	107	66	22	113	48	23	25	1.111111111	.	.	.	0	0	0	0	0	0	1	1	19.34	19.47	0
CAG82794	-1.2523302	-4.0094415	-0.5054415	.	.	.	.	.	0	.	0	.	0	.	0.236	0.18	0	0	0.1	0	0	288602.23	2621	11.5	6.7346	39	833	1450	767	304	1399	664	359	305	0.785958904	.	.	.	0	0	0	0	0	0	0	0	0	0.04	0
CAG79321	-1.2523302	-4.3393915	-0.5053915	.	.	.	.	.	0	.	0	.	0	.	0.197	0.164	0	0	0.1	0	0	288630.28	2621	12.5	6.7553	39	833	1450	767	304	1399	665	360	305	0.785958904	.	.	.	0	0	0	0	0	0	0	0	0	0.04	0
CAG81326	-1.2523302	-4.3393915	-0.5053915	.	.	.	.	.	0	.	0	.	0	.	0.197	0.164	0	0	0.1	0	0	288630.28	2621	12.5	6.7553	39	833	1450	767	304	1399	665	360	305	0.785958904	.	.	.	0	0	0	0	0	0	0	0	0	0.04	0
CAG83870	-1.2523302	-4.3453915	-0.5053915	.	.	.	.	.	0	.	0	.	0	.	0.196	0.164	0	0	0.09	0	0	288600.2	2621	12.5	6.7553	39	834	1451	767	304	1398	665	360	305	0.785958904	.	.	.	0	0	0	0	0	0	0	0	0	0.04	0
CAG83825	-1.2523302	-4.3393915	-0.5053915	.	.	.	.	.	0	.	0	.	0	.	0.197	0.164	0	0	0.1	0	0	288630.28	2621	12.5	6.7553	39	833	1450	767	304	1399	665	360	305	0.785958904	.	.	.	0	0	0	0	0	0	0	0	0	0.04	0
CAG80387	-1.2523302	-4.3393915	-0.5053915	.	.	.	.	.	0	.	0	.	0	.	0.197	0.164	0	0	0.1	0	0	288630.28	2621	12.5	6.7553	39	833	1450	767	304	1399	665	360	305	0.785958904	.	.	.	0	0	0	0	0	0	0	0	0	0.04	0
CAG83815	-1.2523302	-4.3393915	-0.5053915	.	.	.	.	.	0	.	0	.	0	.	0.197	0.164	0	0	0.1	0	0	288630.28	2621	12.5	6.7553	39	833	1450	767	304	1399	665	360	305	0.785958904	.	.	.	0	0	0	0	0	0	0	0	0	0.04	0
CAG79439	-1.2582765	-4.6783415	-0.0283415	.	.	.	.	.	0	.	0	.	0	.	0.001	0.224	0	0	0.2	0	0	36316.09	326	-9	4.7482	9	99	176	88	41	182	76	35	41	1.079365079	.	.	.	0	0	0	0	0	0	0	0	1.46	1.47	0
CAG79313	-1.2605886	-0.563203	-0.503203	.	.	.	.	.	0	.	0	.	0	.	0.459	0.531	0	0	0.19	0	0	27500.11	253	-0.5	6.2557	1	72	139	79	17	139	53	27	26	0.714285714	.	.	.	0	0	0	0	0	0	0	0	0.01	0.04	0
CAG79867	-1.2624338	-1.4488695	4.4011305	.	.	.	.	.	0	.	0	.	0	.	0	0.025	1	1	0.47	0	0	125980.39	1194	-67.5	4.1421	13	499	833	273	76	523	212	77	135	0.737777778	0	0	0	1	0	1	1	1	1	0	0	1.46	1.47	0
CAG79739	-1.2627969	-5.742668	-0.504668	.	.	.	.	.	0	.	0	.	0	.	0	0.127	0	0	0.09	0	0	49114.11	434	-10	5.1619	3	101	223	105	43	195	163	79	84	1.720588235	.	.	.	0	0	0	0	0	0	0	0	0	0	0
CAG82558	-1.263145	-1.1201565	-0.6641565	.	.	.	.	.	0	.	0	.	0	.	0.184	0.74	0	0	0.36	0	0	8752.05	80	0.5	6.9743	1	26	42	27	4	44	17	9	8	0.9375	.	.	.	0	0	0	0	0	0	0	0	0.07	0.07	0
CAG78564	-1.2651832	3.6648855	-0.5231145	.	.	.	.	.	0	.	0	.	0	.	0.887	0.811	0	0	0.12	0	0	16201.43	150	-4.5	4.9748	4	48	82	45	13	86	42	20	22	0.891891892	.	.	.	0	0	0	0	0	0	0	0	0.29	0.6	0
CAG82767	-1.2651832	3.879828	-0.788172	.	.	.	.	.	0	.	0	.	0	.	0.996	0.782	0	0	0.33	0	0	11039.87	104	1	8.481	0	28	56	40	4	62	25	13	12	1.142857143	.	.	.	0	0	0	0	0	0	0	0	0	0	0
CAG78024	-1.2651832	4.040251	-0.693749	.	.	.	.	.	0	.	0	.	0	.	0.94	0.849	0	0	0.47	0	0	14259.21	128	4	9.8758	0	35	69	34	15	71	24	14	10	1.24137931	.	.	.	0	0	0	0	0	0	0	0	0	0	0
CAG82953	-1.2661252	3.262398	-0.537602	.	.	.	reduced_virulence,increased_virulence_(hypervirulence),unaffected_pathogenicity	PHI:2256,PHI:9524,PHI:7708,PHI:5034	0	.	0	.	0	.	0.261	0.539	0	0	0.39	0	0	36824.97	341	3.5	7.2325	1	103	194	117	40	202	84	46	38	0.976470588	.	.	.	0	0	0	0	0	0	0	0	0	0.08	0
CAG83174	-1.2661252	-3.8864625	-0.5124625	.	.	.	reduced_virulence	PHI:2084	0	.	0	.	0	.	0.002	0.269	0	0	0.25	0	0	39140.52	359	9.5	8.6261	5	114	209	115	38	196	81	48	33	0.878378378	.	.	.	0	0	0	0	0	0	0	0	0	0.02	0
CAG82900	-1.2671685	-5.5058405	-0.5018405	.	.	.	.	.	0	.	0	.	0	.	0.002	0.164	0	0	0.4	0	0	20832.38	186	34	12.2827	0	53	95	54	16	91	60	48	12	1.179487179	.	.	.	0	0	0	0	0	0	0	0	0.14	0.14	0
CAG81575	-1.2690786	-2.9854735	-0.5674735	.	.	.	unaffected_pathogenicity	PHI:9444	0	.	0	.	0	.	0.072	0.525	0	0	0.11	0	0	31941.25	284	-1	6.1411	4	79	144	83	32	151	77	39	38	1.309090909	.	.	.	0	0	0	0	0	0	0	0	0.06	0.06	0
CAG81000	-1.2709026	2.0214725	-0.5765275	.	.	.	.	.	0	.	0	.	0	.	0.819	0.614	0	0	0.5	0	0	27917.76	261	2.5	6.9546	5	95	150	85	24	145	57	32	25	0.786885246	.	.	.	0	0	0	0	0	0	0	0	0.02	0.52	0
CAG82514	-1.2729752	-4.983713	-0.501713	.	.	.	.	.	0	.	0	.	0	.	0	0.253	0	0	0.04	0	0	45755.28	413	2	6.6837	6	123	206	126	49	221	107	59	48	1.240506329	.	.	.	0	0	0	0	0	0	0	0	0.02	0.04	0
CAG78915	-1.2748127	1.089052	-0.686948	.	.	.	.	.	0	.	0	.	0	.	0.515	0.781	0	0	0.05	0	0	25317.76	227	0	6.4785	5	68	119	65	24	123	50	26	24	1.042553191	.	.	.	0	0	0	0	0	0	0	0	5.08	8.96	0
CAG83265	-1.2778846	-4.021482	-0.493482	.	.	.	.	.	0	.	0	.	0	.	0.035	0.377	0	0	0.2	0	0	32008.14	290	-6.5	5.026	7	94	159	87	32	150	69	33	36	1.2	.	.	.	0	0	0	0	0	0	0	0	0	0.06	0
CAG84199	-1.2810872	-1.4214265	-2.4234265	.	.	.	.	.	0	.	0	.	0	.	0.476	0.691	0	0	0.72	1	0	20133.85	182	-2.5	5.8441	3	65	96	48	28	95	41	21	20	1.741935484	.	.	.	0	0	0	0	0	0	1	1	21.29	21.31	1
CAG80173	-1.2850802	2.3338845	-0.4501155	.	.	.	.	.	0	.	0	.	0	.	0.792	0.672	0	0	0.35	0	0	25703.75	229	-0.5	6.3796	3	66	125	53	33	122	57	30	27	1	.	.	.	0	0	0	0	0	0	0	0	0	0	0
CAG78781	-1.2851491	-5.880074	-6.960074	.	.	.	.	.	0	.	0	.	0	.	0.528	0.652	0	0	0.41	0	1	11562.3	109	5.5	9.8785	2	42	62	26	14	70	17	12	5	0.583333333	.	.	.	0	0	0	0	0	0	2	2	25.69	43.79	0
CAG82688	-1.289181	-2.8275	3.1185	.	.	.	.	.	0	.	0	.	0	.	0	0.009	1	1	0	0	0	65388.84	587	12.5	7.7707	15	168	306	167	57	304	149	86	63	0.95412844	.	.	.	1	0	0	0	0	1	0	0	0.01	0.01	0
CAG82587	-1.2968721	-5.9151015	-0.8811015	.	.	.	.	.	0	.	0	.	0	.	0.014	0.147	0	0	0.48	0	0	29485.25	266	18.5	9.9582	11	86	146	81	28	152	51	36	15	1.047619048	.	.	.	0	0	0	0	0	0	0	0	0.45	3.54	0
CAG79680	-1.2976371	3.940554	0.304554	.	.	.	.	.	0	.	0	.	0	.	0.999	0.607	1	1	0.69	1	0	25976.01	254	4	7.5038	2	108	170	41	31	147	48	28	20	0.588888889	.	.	.	1	0	0	0	0	0	1	1	21.1	21.11	0.666666667
CAG77830	-1.2980579	2.151676	-0.506324	.	.	.	.	.	0	.	0	.	0	.	0.868	0.575	0	0	0.12	0	0	26809.62	247	0.5	6.7339	1	74	132	82	21	133	68	35	33	1.326923077	.	.	.	0	0	0	0	0	0	0	0	0	0.01	0
CAR64293	-1.2985482	5.523941	2.631941	.	.	.	.	.	0	.	0	.	0	.	0.848	0.634	1	1	0.47	0	0	18997.65	177	0.5	6.7135	2	64	94	56	15	95	36	19	17	0.923076923	.	.	.	0	0	0	0	0	1	0	0	0.01	0.04	0
CAG83622	-1.301333	-6.3936645	-0.5016645	.	.	.	.	.	0	.	0	.	0	.	0	0.018	0	0	0.09	0	0	46983.76	428	-14	4.8873	7	138	225	120	44	227	117	55	62	0.87755102	.	.	.	0	0	0	0	0	0	0	0	0	0.05	0
CAG80779	-1.3025317	-6.438613	-0.510613	.	.	.	loss_of_pathogenicity,reduced_virulence,lethal,unaffected_pathogenicity	PHI:1240,PHI:1239,PHI:2230,PHI:1264,PHI:1200,PHI:7117,PHI:7810,PHI:1230,PHI:1265,PHI:1218,PHI:151,PHI:1266,PHI:1083,PHI:9481,PHI:1258,PHI:9201,PHI:428,PHI:1178,PHI:1244,PHI:3088,PHI:9454,PHI:4587,PHI:4942,PHI:427,PHI:406,PHI:7811,PHI:4941,PHI:4626,PHI:1183,PHI:2810,PHI:2272,PHI:100	0	.	0	.	0	.	0	0.012	0	0	0.16	0	0	97910.34	907	-8	5.8965	9	338	529	209	67	404	229	116	113	0.836956522	.	.	.	0	0	0	0	0	0	0	0	0	0.03	0
CAG77762	-1.3026307	-5.783811	-0.389811	.	.	.	.	.	0	.	0	.	0	.	0	0.101	0	0	0.41	0	0	35864.7	338	-14.5	4.4824	8	118	202	107	31	196	68	29	39	0.797468354	.	.	.	0	0	0	0	0	0	0	0	8.67	8.95	0
CAG83653	-1.3050997	3.90545	4.50345	.	.	.	loss_of_pathogenicity,reduced_virulence,unaffected_pathogenicity	PHI:6530,PHI:6712,PHI:6713,PHI:434,PHI:6714,PHI:2808,PHI:6715,PHI:6711,PHI:33,PHI:522	0	.	0	.	0	GH72,GH5	0	0.067	1	1	0.7	0	0	52560.23	492	-17.5	4.4093	6	173	300	135	46	260	102	43	59	1.227272727	0	0	0	1	1	1	1	1	1	0	0	2.13	3.84	0
CAG79112	-1.3053204	-6.3919535	-0.4999535	.	.	.	.	.	0	.	0	.	0	.	0	0.018	0	0	0.36	0	0	56267.09	513	-6.5	5.8211	9	166	266	157	63	284	126	64	62	1.135135135	.	.	.	0	0	0	0	0	0	0	0	0	0.16	0
CAG79119	-1.3081031	1.502744	-2.973256	.	.	.	.	.	0	.	0	.	0	.	0.799	0.947	0	0	0.59	1	0	25371.44	227	3.5	7.8903	2	73	123	52	35	124	54	30	24	1.057692308	.	.	.	0	0	0	0	0	0	1	1	2.3	22.48	0
CAG79920	-1.3101376	2.828125	-0.507875	.	.	.	.	.	0	.	0	.	0	.	0.997	0.559	0	0	0.09	0	0	26920.32	246	12.5	10.284	1	73	131	87	18	138	70	42	28	0.910714286	.	.	.	0	0	0	0	0	0	0	0	0	0.02	0
CAG80783	-1.310507	-4.6498155	-0.5338155	.	.	.	.	.	0	.	0	.	0	.	0.003	0.311	0	0	0.24	0	0	35960.05	329	-7.5	4.9848	3	99	174	102	35	182	82	39	43	1.313432836	.	.	.	0	0	0	0	0	0	0	0	0	0.06	0
CAG78604	-1.310507	-2.1966985	-0.5386985	.	.	.	reduced_virulence	PHI:609,PHI:616	0	.	0	.	0	.	0.019	0.538	0	0	0.24	0	0	34621.21	315	-1	6.1489	2	94	175	88	36	175	79	40	39	1.08974359	.	.	.	0	0	0	0	0	0	0	0	0	0.13	0
CAG80749	-1.3105822	2.9670385	-0.8009615	.	.	.	loss_of_pathogenicity,reduced_virulence,increased_virulence_(hypervirulence),lethal,unaffected_pathogenicity	PHI:182,PHI:4736,PHI:8036,PHI:6703,PHI:808,PHI:787,PHI:3478,PHI:507,PHI:3832,PHI:2052,PHI:270,PHI:3623,PHI:317,PHI:3833,PHI:2054,PHI:861,PHI:7133,PHI:4990,PHI:8035,PHI:1036,PHI:1119,PHI:6950,PHI:3279,PHI:3831,PHI:471,PHI:339,PHI:269,PHI:449,PHI:7010,PHI:8752,PHI:62,PHI:780,PHI:3280,PHI:7134	0	.	0	.	0	.	0.835	0.793	0	0	0.4	0	0	22488.32	202	-2	5.3479	3	66	107	58	22	100	51	25	26	1.75	.	.	.	0	0	0	0	0	0	0	0	0.17	0.17	0
CAG80469	-1.3136765	0.5780695	-0.1899305	.	.	.	.	.	0	.	0	.	0	.	0.593	0.535	0	0	0.49	0	0	12666.51	117	1.5	6.9565	3	38	67	29	11	62	26	15	11	0.952380952	.	.	.	0	0	0	0	0	0	0	0	0	0.01	0
CAG78953	-1.314183	-2.673066	3.272934	.	.	.	.	.	0	.	0	.	0	.	0	0.009	1	1	0.18	0	0	104069.25	961	-35	4.5059	15	302	550	312	89	541	217	94	123	1.162011173	.	.	.	0	0	0	0	0	0	0	0	0.14	0.65	0
CAG80000	-1.3212636	4.433156	-0.990844	.	.	.	unaffected_pathogenicity,loss_of_pathogenicity,reduced_virulence,lethal,increased_virulence_(hypervirulence)	PHI:182,PHI:4736,PHI:8036,PHI:808,PHI:787,PHI:2052,PHI:3478,PHI:3832,PHI:6703,PHI:1061,PHI:270,PHI:3834,PHI:3623,PHI:317,PHI:3833,PHI:1036,PHI:1119,PHI:7133,PHI:8035,PHI:6950,PHI:3279,PHI:3831,PHI:471,PHI:449,PHI:269,PHI:3280,PHI:339,PHI:3835,PHI:8752,PHI:62,PHI:780,PHI:2054,PHI:7134	0	.	0	.	0	.	0.984	0.92	0	0	0.33	0	0	21173.45	192	5	8.2296	6	57	104	58	20	108	45	26	19	1.238095238	.	.	.	0	0	0	0	0	0	0	0	0.17	0.28	0
CAG80835	-1.3240933	-6.4468015	-0.5008015	.	.	.	.	.	0	.	0	.	0	.	0	0.009	0	0	0.32	0	0	62730.08	571	-17	4.8352	7	171	317	186	65	313	137	64	73	1.218181818	.	.	.	0	0	0	0	0	0	0	0	0.02	1.14	0
CAG80393	-1.3240933	-6.4296065	-0.5016065	.	.	.	.	.	0	.	0	.	0	.	0	0.012	0	0	0.11	0	0	59531.39	539	-5	5.8012	9	154	286	159	58	309	131	66	65	1	.	.	.	0	0	0	0	0	0	0	0	0	0.38	0
CAG79023	-1.3240933	-6.308047	-0.494047	.	.	.	.	.	0	.	0	.	0	.	0	0.031	0	0	0.38	0	0	59149.72	549	-12	4.8864	4	177	307	163	59	307	136	64	72	1.1796875	.	.	.	0	0	0	0	0	0	0	0	0	0.01	0
CAG79111	-1.3240933	-4.0987005	-0.4967005	.	.	.	reduced_virulence,unaffected_pathogenicity	PHI:9150	0	.	0	.	0	.	0	0.233	0	0	0.36	0	0	43227.27	396	-6.5	6.0717	3	120	220	114	60	222	101	54	47	0.882978723	.	.	.	0	0	0	0	0	0	0	0	0	0.13	0
CAG78890	-1.3240933	-6.299784	-0.503784	.	.	.	.	.	0	.	0	.	0	.	0	0.034	0	0	0.3	0	0	49385.34	450	-8	5.1982	3	127	240	133	41	240	111	54	57	1.155555556	.	.	.	0	0	0	0	0	0	0	0	0	0.01	0
CAG79971	-1.3244617	-5.4478595	-0.5018595	.	.	.	reduced_virulence	PHI:8044,PHI:8014,PHI:1172,PHI:1169,PHI:8012,PHI:8013	0	.	0	.	0	.	0	0.009	0	0	0.11	0	0	82588.53	748	-23	4.8281	11	217	403	229	90	425	193	90	103	0.969512195	.	.	.	0	0	0	0	0	0	0	0	0	0.44	0
CAG79218	-1.3244617	-6.448406	-0.508406	.	.	.	lethal,loss_of_pathogenicity,reduced_virulence	PHI:2553,PHI:4644,PHI:860,PHI:1566	0	.	0	.	0	.	0	0.01	0	0	0.02	0	0	84014.83	774	-14	5.147	6	238	414	246	51	413	207	100	107	0.909090909	.	.	.	0	0	0	0	0	0	0	0	0	0	0
CAG83130	-1.3244617	-1.03033	-0.49833	.	.	.	loss_of_pathogenicity,unaffected_pathogenicity	PHI:191,PHI:24	0	.	0	.	0	GH3	0	0.078	0	0	0.39	0	0	99621.83	903	-0.5	6.4781	5	270	506	236	117	497	216	114	102	0.995348837	.	.	.	0	0	0	0	0	0	0	0	0	0	0
CAG82822	-1.3244905	7.2331295	-0.5208705	.	.	.	loss_of_pathogenicity,reduced_virulence,increased_virulence_(hypervirulence),unaffected_pathogenicity	PHI:9134,PHI:5051,PHI:6455,PHI:4917	0	.	0	.	0	AA6	0.8	0.659	0	0	0.29	0	0	21817.76	203	-0.5	6.3346	0	71	109	61	28	127	38	20	18	0.666666667	.	.	.	0	0	0	0	0	0	0	0	0.08	0.09	0
CAG79649	-1.3244905	7.151911	-0.506089	.	.	.	loss_of_pathogenicity,reduced_virulence,increased_virulence_(hypervirulence),unaffected_pathogenicity	PHI:9134,PHI:5051,PHI:6455,PHI:4917	0	.	0	.	0	AA6	0.843	0.6	0	0	0.37	0	0	21498.5	200	-1	6.0931	0	72	107	60	26	126	39	20	19	0.704918033	.	.	.	0	0	0	0	0	0	0	0	0.04	0.18	0
CAG81672	-1.3250347	1.775809	-0.612191	.	.	.	loss_of_pathogenicity,reduced_virulence,increased_virulence_(hypervirulence),lethal,unaffected_pathogenicity	PHI:2312,PHI:2837,PHI:7511,PHI:2802,PHI:7696,PHI:8929,PHI:7485,PHI:2247,PHI:59,PHI:8927,PHI:9460,PHI:2844,PHI:3866,PHI:4077,PHI:3301,PHI:784,PHI:2022,PHI:5271,PHI:2269,PHI:6957,PHI:685,PHI:5272	0	.	0	.	0	.	0.744	0.654	0	0	0.43	0	0	29372.88	283	6	8.1529	4	103	160	104	25	181	58	34	24	0.747126437	.	.	.	0	0	0	0	0	0	0	0	2.06	6.27	0
CAG79894	-1.325436	-0.2800255	-0.5200255	.	.	.	.	.	0	.	0	.	0	.	0.789	0.251	0	0	0.06	0	0	20269.49	186	-10	4.4547	1	57	103	59	14	97	50	21	29	0.645833333	.	.	.	0	0	0	0	0	0	0	0	0.18	0.19	0
CAG83206	-1.3309324	-1.274996	4.671004	.	.	.	.	.	0	.	0	.	0	.	0	0.009	1	1	0.1	0	0	92080.53	833	-16	5.0951	8	263	425	252	107	466	191	92	99	1.137724551	0	0	0	1	1	0	1	0	1	0	1	22.06	23.58	0.543478261
CAG79791	-1.3335332	-6.2341295	-0.5041295	.	.	.	.	.	0	.	0	.	0	.	0	0.045	0	0	0.14	0	0	44392.86	407	-8	4.9839	1	121	208	129	39	238	99	47	52	0.77	.	.	.	0	0	0	0	0	0	0	0	0	0.02	0
CAG77970	-1.3341444	-2.982434	-3.000434	.	.	.	.	.	0	.	0	.	0	.	0.645	0.358	0	0	0.45	1	0	9545.08	91	7.5	11.3631	0	35	53	30	4	49	16	12	4	0.636363636	.	.	.	0	0	0	0	0	0	1	1	0.24	21.35	0
CAG82091	-1.3342855	2.965104	2.951104	.	.	.	loss_of_pathogenicity,reduced_virulence,unaffected_pathogenicity	PHI:9401,PHI:125,PHI:7928,PHI:6785,PHI:6811,PHI:73,PHI:6812,PHI:6789,PHI:7933,PHI:6791,PHI:6784,PHI:6787,PHI:6816,PHI:6788,PHI:6815,PHI:6786,PHI:126,PHI:7929,PHI:9402,PHI:6783,PHI:72,PHI:6808,PHI:6792,PHI:6790,PHI:697,PHI:6809,PHI:17,PHI:127,PHI:6793,PHI:6807,PHI:68,PHI:6814,PHI:7935,PHI:9400,PHI:6794,PHI:6813	0	.	0	.	0	.	0	0.169	1	1	0.71	0	0	46457.01	430	-4	5.9186	6	153	249	120	48	232	92	47	45	0.921568627	.	.	.	1	0	0	0	0	0	0	0	12.38	12.39	0
CAG81400	-1.3359404	-6.4406505	-0.5186505	.	.	.	.	.	0	.	0	.	0	.	0	0.013	0	0	0.39	0	0	45741.82	436	-12	4.6645	0	155	258	155	24	241	107	48	59	0.788617886	.	.	.	0	0	0	0	0	0	0	0	0	0.1	0
CAG79059	-1.3395529	-6.427265	-0.607265	.	.	.	.	.	0	.	0	.	0	.	0	0.03	0	0	0.17	0	0	40676.38	377	-11	4.8243	3	114	220	112	39	215	90	42	48	0.62962963	.	.	.	0	0	0	0	0	0	0	0	0	1.26	0
CAG82919	-1.3397441	-6.2409075	-0.5049075	.	.	.	.	.	0	.	0	.	0	.	0	0.044	0	0	0.03	0	0	31057.64	281	-20.5	4.2138	2	80	146	79	21	140	77	29	48	0.847457627	.	.	.	0	0	0	0	0	0	0	0	0	0	0
CAG77987	-1.343224	-6.3476505	-0.5036505	.	.	.	loss_of_pathogenicity,effector_(plant_avirulence_determinant),reduced_virulence,increased_virulence_(hypervirulence),lethal,unaffected_pathogenicity	PHI:1044,PHI:2438,PHI:1239,PHI:1200,PHI:7117,PHI:1223,PHI:7663,PHI:7810,PHI:1230,PHI:1265,PHI:151,PHI:1203,PHI:1083,PHI:9481,PHI:1232,PHI:2271,PHI:428,PHI:1178,PHI:1258,PHI:8736,PHI:7280,PHI:9201,PHI:8854,PHI:153,PHI:342,PHI:497,PHI:4587,PHI:4942,PHI:7568,PHI:5009,PHI:4941,PHI:1031,PHI:4626,PHI:1183,PHI:8768,PHI:2317,PHI:1082,PHI:2120,PHI:8001,PHI:2272,PHI:1240,PHI:2230,PHI:6317,PHI:8395,PHI:1218…	0	.	0	.	0	.	0	0.026	0	0	0.11	0	0	160761.09	1462	33.5	9.4449	6	468	855	334	133	659	357	204	153	1.054982818	.	.	.	0	0	0	0	0	0	0	0	0	0.02	0
CAG84041	-1.3445344	-6.500791	-0.560791	.	.	.	.	.	0	.	0	.	0	.	0	0.01	0	0	0.1	0	0	91769.93	855	-16	5.1982	11	276	470	299	65	468	224	109	115	0.895287958	.	.	.	0	0	0	0	0	0	0	0	0.01	0.06	0
CAG79208	-1.3466141	-1.401181	-0.455181	.	.	.	loss_of_pathogenicity,reduced_virulence,unaffected_pathogenicity	PHI:7323,PHI:9092,PHI:6416,PHI:2049,PHI:8561,PHI:5585,PHI:508,PHI:133,PHI:7334,PHI:7486,PHI:3419,PHI:3019,PHI:9043,PHI:5563,PHI:3291,PHI:7540,PHI:2259	0	.	0	.	0	.	0	0.009	0	0	0.23	0	0	154348.94	1413	-32.5	4.9436	9	431	757	460	142	774	344	163	181	0.953177258	.	.	.	0	0	0	0	0	0	0	0	0.43	3.02	0
CAG79013	-1.3466724	-6.029665	-0.323665	.	.	.	.	.	0	.	0	.	0	.	0	0.049	0	0	0.6	0	0	61376.7	573	-3	6.1533	3	205	350	183	63	301	126	65	61	1.141666667	.	.	.	0	0	0	0	0	0	0	0	0	0.01	0
CAG81778	-1.349539	6.5238035	-0.1701965	.	.	.	reduced_virulence,unaffected_pathogenicity	PHI:4582	0	.	0	.	0	.	0.999	0.95	0	0	0.31	0	0	14377.1	129	2	7.2192	6	46	73	24	17	64	36	20	16	1.111111111	.	.	.	0	0	0	0	0	0	0	0	0	0.01	0
CAG82267	-1.3529222	0.531497	-0.068503	.	.	.	.	.	0	.	0	.	0	.	1	0.1	0	0	0.62	0	0	27248.29	262	-14	4.0468	0	125	212	5	28	70	52	19	33	2.307692308	.	.	.	0	0	0	0	0	0	0	0	0	0	0
CAR64351	-1.3549258	3.43773	-0.66027	.	.	.	.	.	0	.	0	.	0	.	0.975	0.708	0	0	0.1	0	0	18689.36	169	-4	5.0355	1	45	89	56	20	96	46	22	24	1.075	.	.	.	0	0	0	0	0	0	0	0	8.3	8.3	0
CAG79093	-1.3554314	-3.345584	-0.501584	.	.	.	.	.	0	.	0	.	0	CE10	0.123	0.403	0	0	0.27	0	0	27478.96	244	-5.5	5.3204	1	66	123	65	38	131	67	33	34	1.333333333	.	.	.	0	0	0	0	0	0	0	0	0	0.01	0
CAG81231	-1.3569115	-6.2617565	-0.3157565	.	.	.	.	.	0	.	0	.	0	GH78	0	0.009	0	0	0.33	0	0	76268.27	691	5.5	6.9837	17	239	379	189	94	376	141	78	63	1.147286822	.	.	.	0	0	0	0	0	0	0	0	0	0.12	0
CAG83607	-1.357287	-10.6537235	-4.7077235	.	.	.	.	.	0	.	0	.	0	.	0	0.009	0	1	0.13	0	1	90889.86	829	10.5	7.6452	13	277	455	254	101	466	166	93	73	1.048484848	1	0	0	1	0	1	1	1	1	9	9	1.04	204.61	0
CAG79165	-1.3573521	1.969798	2.243798	.	.	.	.	.	0	.	1	PF00200	0	.	0	0.121	1	1	0.44	1	0	94400.83	872	-5.5	5.8171	41	323	526	204	81	471	183	92	91	0.826923077	0	0	0	1	0	1	1	1	1	1	1	0	22.63	0
CAG78663	-1.3582276	-1.388407	-0.500407	.	.	.	unaffected_pathogenicity	PHI:4732	0	.	0	.	0	.	0.33	0.522	0	0	0.5	0	0	35833.37	329	3	7.1085	8	97	178	121	20	180	83	45	38	1.301587302	.	.	.	0	0	0	0	0	0	0	0	0	0.06	0
CAG80577	-1.3584805	-4.438598	-0.490598	.	.	.	unaffected_pathogenicity	PHI:9444	0	.	0	.	0	.	0.012	0.33	0	0	0.18	0	0	34341.24	309	-4	5.6435	3	82	158	87	31	163	84	42	42	1.350877193	.	.	.	0	0	0	0	0	0	0	0	0	0.08	0
CAG83448	-1.3584805	-4.1279375	-0.4919375	.	.	.	unaffected_pathogenicity	PHI:9444	0	.	0	.	0	.	0.017	0.377	0	0	0.19	0	0	34292.23	309	-3.5	5.6699	3	83	158	87	30	164	82	41	41	1.379310345	.	.	.	0	0	0	0	0	0	0	0	0	0.09	0
CAG82458	-1.3584805	-6.363759	-0.507759	.	.	.	.	.	0	.	0	.	0	.	0	0.024	0	0	0	0	0	61064.2	547	-10.5	5.0402	5	149	276	163	44	280	142	68	74	1.24137931	.	.	.	0	0	0	0	0	0	0	0	0	0.06	0
CAG78158	-1.3584805	-6.1625755	-0.5045755	.	.	.	.	.	0	.	0	.	0	.	0	0.057	0	0	0.02	0	0	31739.61	288	-19	4.3437	3	82	147	87	26	148	79	32	47	0.962962963	.	.	.	0	0	0	0	0	0	0	0	0	0	0
CAG78417	-1.3586917	-2.512256	-0.502256	.	.	.	.	.	0	.	0	.	0	.	0.147	0.518	0	0	0.26	0	0	31849.39	291	0	6.5014	1	92	150	74	47	141	90	51	39	1.189655172	.	.	.	0	0	0	0	0	0	0	0	0	0.02	0
CAG78888	-1.3598537	-0.8788005	-0.5028005	.	.	.	reduced_virulence,increased_virulence_(hypervirulence),unaffected_pathogenicity	PHI:7253,PHI:542,PHI:6090,PHI:7209,PHI:1034,PHI:106	0	.	0	.	0	.	0	0.104	0	0	0.46	0	0	55820.56	492	7.5	7.3981	6	134	258	112	73	245	128	72	56	1.305263158	.	.	.	0	0	0	0	0	0	0	0	0	0	0
CAG81008	-1.3598537	-6.3282415	-0.5082415	.	.	.	.	.	0	.	0	.	0	.	0	0.03	0	0	0.02	0	0	59128.84	536	0	6.5047	6	154	290	135	56	252	140	75	65	1.076190476	.	.	.	0	0	0	0	0	0	0	0	0	0	0
CAG82844	-1.360176	-8.7423745	-4.4703745	.	.	.	.	.	0	.	0	.	0	.	0.004	0.284	0	1	0.46	0	1	31310.02	286	-5	4.8231	8	98	162	90	40	177	43	20	23	1.275862069	0	0	0	1	1	1	1	1	1	3	4	20.82	88.75	0.869565217
CAG81447	-1.3622223	-4.043526	1.068474	.	.	.	.	.	0	.	0	.	0	.	0	0.148	1	1	0.04	1	0	48152.49	417	-1.5	6.2914	11	105	195	104	58	220	130	67	63	1.168674699	.	.	.	1	0	1	0	0	0	1	0	3.34	3.35	0
CAG83565	-1.3623772	-6.338904	-0.464904	.	.	.	.	.	0	.	0	.	0	.	0	0.021	0	0	0.28	0	0	45556.2	408	-11.5	4.7487	5	107	207	115	44	231	98	45	53	1.160493827	.	.	.	0	0	0	0	0	0	0	0	0.06	3.13	0
CAG82107	-1.3652989	3.7282355	-0.8737645	.	.	.	unaffected_pathogenicity,loss_of_pathogenicity,reduced_virulence,lethal,increased_virulence_(hypervirulence)	PHI:182,PHI:4736,PHI:8036,PHI:6703,PHI:808,PHI:3834,PHI:787,PHI:3478,PHI:1061,PHI:2052,PHI:270,PHI:3832,PHI:507,PHI:3623,PHI:317,PHI:3833,PHI:861,PHI:1036,PHI:1119,PHI:8035,PHI:6950,PHI:3279,PHI:3831,PHI:471,PHI:449,PHI:269,PHI:3280,PHI:339,PHI:3835,PHI:8752,PHI:62,PHI:780,PHI:2054,PHI:7134	0	.	0	.	0	.	0.999	0.768	0	0	0.26	0	0	19743.96	184	-1	5.3101	8	61	105	67	12	113	41	20	21	0.886363636	.	.	.	0	0	0	0	0	0	0	0	0.92	0.97	0
CAG79138	-1.3656374	-6.0690815	-0.5070815	.	.	.	.	.	0	.	0	.	0	.	0	0.073	0	0	0.05	0	0	42321.02	383	-7.5	5.3229	4	114	198	121	38	189	112	55	57	1.457627119	.	.	.	0	0	0	0	0	0	0	0	0	0.02	0
CAG83048	-1.3656374	-2.9220545	-0.5100545	.	.	.	.	.	0	.	0	.	0	.	0.511	0.087	0	0	0.04	0	0	28446.72	248	7.5	9.1015	3	80	128	38	21	89	97	54	43	0.75	.	.	.	0	0	0	0	0	0	0	0	0	0	0
CAG78659	-1.3663609	-2.6109545	-0.5049545	.	.	.	.	.	0	.	0	.	0	.	0.334	0.315	0	0	0.1	0	0	21963.03	198	23.5	11.0318	2	68	98	52	20	96	62	44	18	1.065217391	.	.	.	0	0	0	0	0	0	0	0	0	0	0
CAG83617	-1.3664801	-5.398	-0.418	.	.	.	.	.	0	.	0	.	0	.	0	0.17	0	0	0.79	0	0	28953.66	275	-1.5	5.1634	0	103	214	17	22	79	31	15	16	3.19047619	.	.	.	0	0	0	0	0	0	0	0	0	0	0
CAR64305	-1.3675963	1.3212445	1.0392445	.	.	.	.	.	0	.	0	.	0	.	0.393	0.654	1	1	0.22	1	0	9793.25	87	2.5	8.6418	0	22	39	26	11	52	22	13	9	0.782608696	.	.	.	1	1	0	0	0	0	1	1	21.69	21.69	0.782608696
CAG84222	-1.3676419	3.372882	4.260882	.	.	.	.	.	0	.	0	.	0	.	0.529	0.323	1	1	0.18	0	0	16533.01	149	-7	4.4803	1	38	74	46	16	88	40	17	23	1.085714286	.	.	.	1	0	1	0	1	1	0	0	3.31	3.31	0
CAG78054	-1.3682784	-4.335435	-0.507435	.	.	.	.	.	0	.	0	.	0	.	0.159	0.203	0	0	0.05	0	0	12346.83	112	-8	4.2351	0	33	59	35	4	49	34	13	21	1.375	.	.	.	0	0	0	0	0	0	0	0	0	0	0
CAG81399	-1.3728118	-3.877353	-0.505353	.	.	.	.	.	0	.	0	.	0	.	0.013	0.425	0	0	0.22	0	0	34810.57	315	-0.5	6.4083	7	106	176	81	36	162	86	45	41	0.95	.	.	.	0	0	0	0	0	0	0	0	0	0	0
CAG80671	-1.3731496	2.4638585	-0.4821415	.	.	.	.	.	0	.	0	.	0	.	0.782	0.709	0	0	0.38	0	0	20398.89	183	-4.5	4.7825	6	59	106	52	23	104	41	19	22	0.875	.	.	.	0	0	0	0	0	0	0	0	0	0.18	0
CAG78314	-1.3742296	-4.215449	-0.567449	.	.	.	.	.	0	.	0	.	0	.	0.07	0.322	0	0	0.07	0	0	34194.18	311	-4	5.6325	3	92	165	107	38	186	80	40	40	0.846153846	.	.	.	0	0	0	0	0	0	0	0	0.9	4.24	0
CAG81557	-1.3749098	-6.241771	-0.511771	.	.	.	.	.	0	.	0	.	0	.	0	0.045	0	0	0.2	0	0	65382.11	616	-9.5	5.3933	5	223	351	190	55	323	154	76	78	0.859872611	.	.	.	0	0	0	0	0	0	0	0	0	0.12	0
CAG83349	-1.3761593	-1.4508075	-0.5108075	.	.	.	loss_of_pathogenicity,reduced_virulence,unaffected_pathogenicity	PHI:8801,PHI:96,PHI:718	0	.	0	.	0	.	0	0.01	0	0	0.09	0	0	201497.97	1850	-24	5.4532	14	597	973	587	185	1012	451	223	228	0.951276102	.	.	.	0	0	0	0	0	0	0	0	0.04	0.99	0
CAG79751	-1.380866	-4.73717	-0.50117	.	.	.	.	.	0	.	0	.	0	.	0.001	0.293	0	0	0.09	0	0	39567.23	371	-5	5.2354	6	120	204	126	31	224	78	38	40	0.8	.	.	.	0	0	0	0	0	0	0	0	0.01	0.02	0
CAG80743	-1.3813059	-0.7925005	-0.5005005	.	.	.	loss_of_pathogenicity,reduced_virulence,unaffected_pathogenicity	PHI:7787,PHI:7788,PHI:2145,PHI:3914,PHI:9180,PHI:7520	0	.	0	.	0	.	0	0.118	0	0	0.3	0	0	53204.67	491	-5.5	5.3852	11	154	269	155	45	283	118	58	60	1.084745763	.	.	.	0	0	0	0	0	0	0	0	0	0.03	0
CAG81459	-1.3832347	2.4865915	3.6445915	.	.	.	.	.	0	.	0	.	0	.	0.545	0.262	1	1	0	0	0	14423.71	127	0	6.4419	0	30	54	39	8	68	40	20	20	1.034482759	.	.	.	0	0	0	0	0	0	0	0	0	0	0
CAG78479	-1.3833414	-4.9891955	-0.4451955	.	.	.	reduced_virulence	PHI:7178	0	.	0	.	0	.	0	0.076	0	0	0.19	0	0	51776.39	469	-3.5	6.1124	6	145	258	137	58	257	116	60	56	0.961904762	.	.	.	0	0	0	0	0	0	0	0	0	0.6	0
CAG81657	-1.3841665	-5.657233	-4.711233	.	.	.	loss_of_pathogenicity	PHI:7694,PHI:7693,PHI:7692	0	.	0	.	0	.	0	0.009	0	1	0.42	0	1	85158.7	764	9	8.0694	8	218	395	258	100	461	141	78	63	1.465753425	0	0	0	1	0	1	1	1	1	9	9	1.61	202.76	0
CAG83197	-1.3846834	3.2070995	-0.8429005	.	.	.	unaffected_pathogenicity,loss_of_pathogenicity,reduced_virulence,lethal,increased_virulence_(hypervirulence)	PHI:4736,PHI:8036,PHI:808,PHI:2052,PHI:787,PHI:3478,PHI:3832,PHI:6703,PHI:1061,PHI:270,PHI:3834,PHI:3623,PHI:317,PHI:3833,PHI:861,PHI:1036,PHI:1119,PHI:7133,PHI:8035,PHI:6950,PHI:3279,PHI:3831,PHI:471,PHI:449,PHI:269,PHI:3280,PHI:339,PHI:3835,PHI:8752,PHI:62,PHI:780,PHI:2054,PHI:7134	0	.	0	.	0	.	0.998	0.677	0	0	0.12	0	0	21352.8	191	0	6.4655	8	51	102	58	21	110	48	25	23	1.235294118	.	.	.	0	0	0	0	0	0	0	0	0.14	0.14	0
CAG83389	-1.3863013	-6.259329	-0.499329	.	.	.	.	.	0	.	0	.	0	.	0.001	0.039	0	0	0.28	0	0	32891.63	304	-18.5	4.2236	2	87	152	113	20	173	74	28	46	1.209677419	.	.	.	0	0	0	0	0	0	0	0	0.01	0.02	0
CAG77697	-1.3875973	-4.711629	-0.745629	.	.	.	loss_of_pathogenicity,reduced_virulence,increased_virulence_(hypervirulence),lethal,unaffected_pathogenicity	PHI:4077,PHI:2312,PHI:2837,PHI:7511,PHI:784,PHI:5271,PHI:2802,PHI:2269,PHI:2022,PHI:7485,PHI:685,PHI:7696,PHI:59,PHI:9460,PHI:2844,PHI:5272	0	.	0	.	0	.	0.002	0.337	0	0	0.11	0	0	37082.74	343	-3.5	6.0345	3	116	194	105	35	185	79	41	38	0.821428571	.	.	.	0	0	0	0	0	0	0	0	0.08	0.08	0
CAG83348	-1.3893912	-2.9941145	-0.5221145	.	.	.	.	.	0	.	0	.	0	.	0.083	0.505	0	0	0.56	0	0	34836.15	323	5	7.4797	5	105	170	105	29	184	78	44	34	0.911392405	.	.	.	0	0	0	0	0	0	0	0	0	0.5	0
CAG84051	-1.3923259	-3.324	2.502	.	.	.	.	.	0	.	0	.	0	.	0	0.029	1	1	0.58	1	0	37285.25	362	-8	4.5547	8	187	254	76	23	157	59	26	33	0.734939759	1	0	0	1	1	1	1	1	1	1	1	1.94	24.85	0
CAG81187	-1.3952962	-6.4447515	-0.5047515	.	.	.	.	.	0	.	0	.	0	.	0	0.01	0	0	0.01	0	0	75096.19	674	-14.5	5.3644	11	199	369	178	75	320	178	88	90	1.130841121	.	.	.	0	0	0	0	0	0	0	0	0	1.52	0
CAG79817	-1.3962785	-3.2095005	-0.5035005	.	.	.	.	.	0	.	0	.	0	.	0.279	0.27	0	0	0.34	0	0	14145.39	128	17.5	11.1123	2	42	68	40	7	58	42	30	12	1.454545455	.	.	.	0	0	0	0	0	0	0	0	0	0.02	0
CAG79689	-1.3967412	3.065849	-0.528151	.	.	.	.	.	0	.	0	.	0	.	0.975	0.624	0	0	0.35	0	0	20465.59	187	0.5	6.5722	6	70	113	39	23	90	45	25	20	0.695652174	.	.	.	0	0	0	0	0	0	0	0	0	0	0
CAG82866	-1.3988253	-0.4251195	2.6368805	.	.	.	reduced_virulence	PHI:1047	0	.	0	.	0	.	0.001	0.322	1	1	0.46	0	0	37764.42	346	-4.5	5.5999	1	111	197	113	37	177	84	42	42	1.04109589	.	.	.	0	0	0	0	0	1	0	0	0.62	0.62	0
CAG83498	-1.3998966	-1.3028585	-0.5768585	.	.	.	.	.	0	.	0	.	0	.	0.353	0.526	0	0	0.12	0	0	27236.75	247	0.5	6.6475	1	78	133	61	28	133	53	28	25	0.784615385	.	.	.	0	0	0	0	0	0	0	0	0	0	0
CAG78437	-1.4034933	3.325938	-0.532062	.	.	.	loss_of_pathogenicity,reduced_virulence,increased_virulence_(hypervirulence),lethal,unaffected_pathogenicity	PHI:182,PHI:4736,PHI:8036,PHI:6703,PHI:808,PHI:787,PHI:3478,PHI:507,PHI:3834,PHI:2052,PHI:270,PHI:3832,PHI:3623,PHI:317,PHI:3833,PHI:2054,PHI:861,PHI:7133,PHI:1036,PHI:8035,PHI:4990,PHI:1119,PHI:6950,PHI:3279,PHI:3831,PHI:339,PHI:269,PHI:449,PHI:7010,PHI:3835,PHI:8752,PHI:62,PHI:780,PHI:3280,PHI:7134	0	.	0	.	0	.	0.906	0.737	0	0	0.2	0	0	22923.79	205	-5.5	4.6777	5	59	112	57	21	104	53	24	29	1.459459459	.	.	.	0	0	0	0	0	0	0	0	0	0.01	0
CAG78990	-1.4036434	3.859882	-0.262118	.	.	.	.	.	0	.	0	.	0	.	0.922	0.765	0	0	0.47	0	0	26451.14	236	2.5	7.0302	11	79	123	55	27	114	62	34	28	1.705882353	.	.	.	0	0	0	0	0	0	0	0	1.38	1.39	0
CAG79056	-1.4044751	5.224914	-0.457086	.	.	.	.	.	0	.	0	.	0	.	0.999	0.948	0	0	0.49	0	0	19757.44	179	5.5	9.3025	2	48	97	48	18	97	45	26	19	1.395348837	.	.	.	0	0	0	0	0	0	0	0	0	0	0
CAG83591	-1.4049467	-1.11615	-0.53015	.	.	.	.	.	0	.	1	PF01363	0	.	0	0.069	0	0	0.42	0	0	80636.87	764	7	7.0819	9	335	488	183	57	341	152	85	67	0.544117647	.	.	.	0	0	0	0	0	0	0	0	0	0	0
CAG84179	-1.4059496	5.4282705	-0.5077295	.	.	.	loss_of_pathogenicity,reduced_virulence	PHI:3243,PHI:386,PHI:5190,PHI:3523	0	.	0	.	0	.	0.47	0.686	0	0	0.4	0	0	24663.02	222	-1	6.2329	1	65	120	65	24	112	60	31	29	1.318181818	.	.	.	0	0	0	0	0	0	0	0	0	0	0
CAG77875	-1.406547	-5.728318	-0.460318	.	.	.	.	.	0	.	0	.	0	.	0.003	0.119	0	0	0.2	0	0	34365.8	307	-10	4.7105	7	86	164	87	34	156	81	37	44	1.47826087	.	.	.	0	0	0	0	0	0	0	0	0.6	0.6	0
CAG79648	-1.4083205	5.3617975	-0.4922025	.	.	.	reduced_virulence	PHI:8717,PHI:3867	0	.	0	.	0	.	0.961	0.848	0	0	0.16	0	0	23818.89	208	2	6.8751	9	61	114	38	31	100	58	32	26	1.454545455	.	.	.	0	0	0	0	0	0	0	0	0	0	0
CAG82994	-1.4107909	-2.812115	2.725885	.	.	.	.	.	0	.	0	.	0	.	0	0.077	1	1	0.04	0	0	52001.5	477	1	6.6543	8	153	257	152	49	275	116	61	55	0.99122807	.	.	.	0	0	0	0	0	1	0	0	0	0.01	0
CAG78724	-1.4150953	-0.9933795	-0.6573795	.	.	.	.	.	0	.	0	.	0	.	0.338	0.606	0	0	0.35	0	0	31055.71	281	-0.5	6.4031	8	97	152	69	33	141	70	37	33	1.083333333	.	.	.	0	0	0	0	0	0	0	0	0	0	0
CAG81236	-1.4156021	-6.4487005	-0.5027005	.	.	.	.	.	0	.	0	.	0	.	0	0.009	0	0	0.06	0	0	144027.46	1313	25.5	8.1257	19	407	770	324	117	634	359	202	157	0.821052632	.	.	.	0	0	0	0	0	0	0	0	0	0	0
CAG84091	-1.4207513	-0.470225	-0.508225	.	.	.	reduced_virulence,unaffected_pathogenicity	PHI:6206,PHI:7143,PHI:6199,PHI:7734,PHI:249,PHI:213,PHI:277,PHI:7735,PHI:2477,PHI:7181	0	.	1	PF00160	0	.	0	0.173	0	0	0.03	0	0	42637.09	385	-6.5	5.2275	3	107	195	108	39	195	113	55	58	1.1625	.	.	.	0	0	0	0	0	0	0	0	0	0	0
CAG83496	-1.4222462	2.100234	-0.503766	.	.	.	.	.	0	.	0	.	0	.	0.825	0.609	0	0	0.15	0	0	20483.4	188	-4	5.1093	3	62	94	58	21	105	50	24	26	1.066666667	.	.	.	0	0	0	0	0	0	0	0	0	0.05	0
CAG83929	-1.4237776	4.310298	-0.519702	.	.	.	.	.	0	.	0	.	0	.	0.986	0.819	0	0	0.23	0	0	17984.58	165	-2.5	5.8384	3	55	83	56	20	95	39	20	19	1.083333333	.	.	.	0	0	0	0	0	0	0	0	0	0.16	0
CAG83014	-1.4240502	-6.4383025	-0.4983025	.	.	.	.	.	0	.	0	.	0	.	0	0.01	0	0	0.2	0	0	99352.16	902	-24	4.7798	4	288	493	283	102	476	229	106	123	1.176136364	.	.	.	0	0	0	0	0	0	0	0	0	0.19	0
CAG78323	-1.4240502	-6.195906	-0.507906	.	.	.	.	.	0	.	0	.	0	.	0	0.052	0	0	0.03	0	0	172791.56	1582	4.5	6.6561	4	495	860	388	158	770	395	213	182	0.681710214	.	.	.	0	0	0	0	0	0	0	0	0	0.03	0
CAG77790	-1.4306061	-10.2324335	-4.3284335	.	.	.	.	.	0	.	0	.	0	.	0	0.016	0	1	0.35	0	1	53340.87	468	1	6.649	7	131	224	158	78	288	76	41	35	1.794520548	0	0	0	1	1	1	1	1	1	7	7	0.21	156.77	0
CAG84198	-1.4319853	-5.453832	-0.507832	.	.	.	reduced_virulence	PHI:7593	0	.	0	.	0	.	0	0.009	0	0	0.11	0	0	77921.38	710	9	7.8321	5	223	383	203	68	366	157	87	70	1.108695652	.	.	.	0	0	0	0	0	0	0	0	0	0.04	0
CAG77994	-1.4319853	-6.4527005	-0.5067005	.	.	.	.	.	0	.	0	.	0	.	0	0.009	0	0	0.07	0	0	78688.09	712	-10	5.4861	12	223	396	193	64	346	163	81	82	1.008474576	.	.	.	0	0	0	0	0	0	0	0	0	0.5	0
CAG80068	-1.4371352	3.292798	-0.541202	.	.	.	.	.	0	.	0	.	0	.	0.967	0.672	0	0	0.47	0	0	6626.54	61	3.5	8.5433	2	23	36	16	6	34	15	10	5	0.4375	.	.	.	0	0	0	0	0	0	0	0	0.01	0.01	0
CAG77793	-1.4390614	-4.2214065	-0.5074065	.	.	.	.	.	0	.	0	.	0	.	0.001	0.38	0	0	0.37	0	0	38939.95	370	-4.5	5.5949	7	139	225	107	36	219	78	39	39	0.644859813	.	.	.	0	0	0	0	0	0	0	0	0	0.02	0
CAG78823	-1.4402792	-6.434341	-0.530341	.	.	.	.	.	0	.	0	.	0	.	0	0.016	0	0	0.17	0	0	199746.81	1858	14.5	7.1318	7	600	1122	424	152	1007	409	223	186	0.562264151	.	.	.	0	0	0	0	0	0	0	0	0	0.15	0
CAG78496	-1.4419863	-5.6412995	-1.2312995	.	.	.	.	.	0	.	0	.	0	.	0.004	0.261	0	0	0.5	0	0	34447.88	319	15.5	10.3524	2	112	180	101	32	186	65	41	24	0.890243902	.	.	.	0	0	0	0	0	0	0	0	11.99	31.81	0
CAG78964	-1.44452	-5.323878	-4.383878	.	.	.	loss_of_pathogenicity,reduced_virulence,unaffected_pathogenicity	PHI:2107,PHI:6240,PHI:3908,PHI:3907,PHI:3909,PHI:6241	0	.	0	.	0	.	0	0.01	0	1	0.13	0	1	49391.62	455	-19	4.5925	12	147	244	151	47	268	102	45	57	0.905263158	0	0	0	1	1	1	1	1	1	8	7	0.49	155.92	0
CAG79477	-1.445596	-3.945716	-0.501716	.	.	.	.	.	0	.	0	.	0	.	0.002	0.424	0	0	0.3	0	0	41046.95	379	2	7.2211	6	117	209	119	28	200	102	53	49	1.24691358	.	.	.	0	0	0	0	0	0	0	0	0	0.03	0
CAG77978	-1.4506559	-1.5073245	-0.5673245	.	.	.	loss_of_pathogenicity,reduced_virulence	PHI:4677,PHI:6111,PHI:3514	0	.	0	.	0	.	0	0.01	0	0	0.11	0	0	74668.64	687	0.5	6.5514	11	235	397	220	66	373	171	90	81	0.77027027	.	.	.	0	0	0	0	0	0	0	0	0	0.18	0
CAG81471	-1.4525447	-3.234857	-0.498857	.	.	.	.	.	0	.	0	.	0	.	0.043	0.501	0	0	0.11	0	0	36247.44	331	0	6.4956	6	97	171	104	36	188	83	44	39	1.150684932	.	.	.	0	0	0	0	0	0	0	0	0	0.02	0
CAG79970	-1.4531782	-6.0314425	-0.5294425	.	.	.	.	.	0	.	0	.	0	.	0	0.083	0	0	0.37	0	0	61893.89	585	9	8.9292	4	211	362	141	43	329	141	77	64	0.497461929	.	.	.	0	0	0	0	0	0	0	0	0	0.01	0
CAG79520	-1.4557486	-5.6318035	-0.5078035	.	.	.	.	.	0	.	0	.	0	.	0	0.146	0	0	0.01	0	0	46505.29	417	11.5	9.7779	1	124	228	84	44	205	121	68	53	0.764150943	.	.	.	0	0	0	0	0	0	0	0	0	0	0
CAG80939	-1.4572718	6.2243275	2.1803275	.	.	.	.	.	0	.	0	.	0	.	0.995	0.679	1	1	0.29	0	0	22776.33	214	2	8.4837	0	71	121	83	10	117	47	25	22	0.957446809	.	.	.	0	0	0	0	0	1	0	0	0.15	0.15	0
CAG78554	-1.4573711	-8.318357	-2.510357	.	.	.	.	.	0	.	0	.	0	.	0	0.032	0	0	0.07	1	0	117000.43	1073	-9	5.9214	4	383	620	263	107	500	252	128	124	0.949541284	.	.	.	0	0	0	0	0	0	1	0	0	0.59	0
CAG83271	-1.459414	-1.26242	4.67758	.	.	.	.	.	0	.	0	.	0	.	0	0.01	1	1	0.04	0	0	57736.49	504	-12.5	5.0383	10	132	234	137	62	254	140	67	73	1.493506494	0	0	0	1	0	1	1	1	1	0	0	2.23	2.26	0
CAG79362	-1.4658028	-6.121601	-0.391601	.	.	.	.	.	0	.	0	.	0	.	0	0.045	0	0	0.05	0	0	67723.3	605	-9.5	5.4097	10	171	319	157	77	327	162	80	82	1.085470085	.	.	.	0	0	0	0	0	0	0	0	0.01	2.2	0
CAG78331	-1.4661083	-6.3593535	-0.5033535	.	.	.	.	.	0	.	0	.	0	.	0	0.024	0	0	0.06	0	0	33656.23	300	-18	4.4654	4	78	137	97	31	157	92	39	53	1.48	.	.	.	0	0	0	0	0	0	0	0	0	0.03	0
CAG82427	-1.4661711	-1.3411875	-0.5211875	.	.	.	loss_of_pathogenicity,reduced_virulence	PHI:4182,PHI:2826,PHI:4677,PHI:311,PHI:1015,PHI:6111,PHI:300,PHI:3514,PHI:2310	0	.	0	.	0	.	0	0.03	0	0	0.2	0	0	97264.13	879	-35.5	4.6178	7	261	481	281	108	475	234	104	130	1.091428571	.	.	.	0	0	0	0	0	0	0	0	0.03	0.04	0
CAG83629	-1.4677204	4.578879	-0.749121	.	.	.	.	.	0	.	0	.	0	.	0.997	0.891	0	0	0.36	0	0	13429.42	121	10.5	10.5833	1	32	65	27	13	63	35	23	12	1.428571429	.	.	.	0	0	0	0	0	0	0	0	0	0	0
CAG78458	-1.4682689	-5.800153	-0.508153	.	.	.	.	.	0	.	0	.	0	.	0	0.118	0	0	0.02	0	0	41214.19	363	-11.5	4.8904	14	103	191	77	40	175	102	48	54	1.196721311	.	.	.	0	0	0	0	0	0	0	0	0	0	0
CAG79033	-1.4684619	9.3591905	-0.5008095	.	.	.	effector_(plant_avirulence_determinant),reduced_virulence,unaffected_pathogenicity	PHI:2905,PHI:4936,PHI:4937,PHI:2356,PHI:5303,PHI:3807,PHI:2153	0	.	0	.	0	.	0.983	0.827	0	0	0.49	0	0	18699.37	168	1.5	7.6965	3	43	84	44	22	95	38	20	18	1.555555556	.	.	.	0	0	0	0	0	0	0	0	0	0	0
CAG78084	-1.4689888	2.0630965	3.4190965	.	.	.	.	.	0	.	0	.	0	.	0.375	0.399	1	1	0	0	0	30245.66	272	-2.5	6.1132	6	77	137	82	29	149	71	37	34	0.905660377	.	.	.	1	0	0	0	1	0	0	0	0	0.04	0
CAG78917	-1.4712455	4.777744	-0.544256	.	.	.	.	.	0	.	0	.	0	.	0.998	0.889	0	0	0.26	0	0	17651.98	157	11.5	9.6211	8	59	81	35	14	70	44	28	16	1.444444444	.	.	.	0	0	0	0	0	0	0	0	0	0	0
CAG80482	-1.4723897	-0.357429	-0.567429	.	.	.	unaffected_pathogenicity,loss_of_pathogenicity,reduced_virulence,lethal,increased_virulence_(hypervirulence)	PHI:2312,PHI:2836,PHI:2837,PHI:7511,PHI:2802,PHI:8929,PHI:7485,PHI:7696,PHI:2247,PHI:2835,PHI:59,PHI:9460,PHI:8927,PHI:2844,PHI:3866,PHI:4077,PHI:5440,PHI:3301,PHI:5271,PHI:2022,PHI:2269,PHI:6957,PHI:685	0	.	0	.	0	.	0.509	0.526	0	0	0.46	0	0	30700.23	289	1.5	6.8426	2	106	162	105	28	172	63	34	29	0.828947368	.	.	.	0	0	0	0	0	0	0	0	0.17	0.45	0
CAG82392	-1.4733019	3.3890265	-0.5349735	.	.	.	.	.	0	.	0	.	0	.	0.996	0.658	0	0	0.35	0	0	17276.56	162	-6	4.5467	2	53	98	55	16	95	39	17	22	0.80952381	.	.	.	0	0	0	0	0	0	0	0	0.85	0.87	0
CAG79793	-1.4764385	-8.446387	-2.518387	.	.	.	.	.	0	.	0	.	0	.	0	0.012	0	0	0.15	1	0	60210.53	563	-5	5.8068	10	187	312	185	43	310	137	69	68	0.849206349	.	.	.	0	0	0	0	0	0	1	0	0.03	3.59	0
CAG81007	-1.4767783	-2.530834	3.415166	.	.	.	.	.	0	.	0	.	0	.	0	0.009	1	1	0.15	0	0	47325.13	410	-21.5	4.5545	8	105	189	108	64	207	110	48	62	1.9375	.	.	.	1	0	1	0	0	0	0	0	0.19	0.83	0
CAG81121	-1.4769138	3.5048005	-0.5031995	.	.	.	.	.	0	.	0	.	0	.	0.933	0.735	0	0	0.33	0	0	23052.23	211	-4.5	5.1008	4	65	109	61	24	122	52	25	27	1.142857143	.	.	.	0	0	0	0	0	0	0	0	2.66	2.81	0
CAG78995	-1.4775673	2.3855095	-0.3444905	.	.	.	.	.	0	.	0	.	0	.	0.887	0.568	0	0	0.61	0	0	9515	84	22	11.5718	5	36	42	9	11	33	28	26	2	1.6	.	.	.	0	0	0	0	0	0	0	0	0	0	0
CAG84070	-1.4785333	-4.5937635	-0.5377635	.	.	.	.	.	0	.	0	.	0	.	0.002	0.322	0	0	0.2	0	0	40233.74	372	-4	5.658	1	116	201	135	30	202	92	46	46	1.109756098	.	.	.	0	0	0	0	0	0	0	0	7.68	13.58	0
CAG79394	-1.4799103	4.16174	-1.07626	.	.	.	.	.	0	.	0	.	0	.	0.979	0.894	0	0	0.14	0	0	22045.51	204	5	9.3846	2	61	111	69	15	118	52	29	23	0.92	.	.	.	0	0	0	0	0	0	0	0	0	0.01	0
CAG82135	-1.4811032	-0.9440205	2.7639795	.	.	.	.	.	0	.	0	.	0	.	0.001	0.381	1	1	0.13	0	0	40489.16	368	1	6.6123	8	107	192	109	38	199	108	58	50	1.131578947	.	.	.	0	0	0	0	0	1	0	0	0	0	0
CAG83370	-1.4811032	-1.424467	2.757533	.	.	.	.	.	0	.	0	.	0	.	0	0.303	1	1	0.14	0	0	40875.62	371	-2	6.2699	8	106	194	109	38	201	113	59	54	1.103896104	.	.	.	0	0	0	0	0	1	0	0	0	0	0
CAG78199	-1.4811032	-1.256918	2.763082	.	.	.	.	.	0	.	0	.	0	.	0	0.33	1	1	0.09	0	0	40526.25	368	-2.5	6.1869	8	106	192	108	37	201	108	56	52	1.090909091	.	.	.	0	0	0	0	0	1	0	0	0	0	0
CAG81885	-1.4811032	-1.524317	2.759683	.	.	.	.	.	0	.	0	.	0	.	0	0.286	1	1	0.13	0	0	40483.16	368	-3.5	6.0507	8	107	192	110	37	201	109	56	53	1.090909091	.	.	.	0	0	0	0	0	1	0	0	0	0	0
CAG83954	-1.4827441	-1.7880355	-0.4540355	.	.	.	reduced_virulence,unaffected_pathogenicity	PHI:9401,PHI:9400,PHI:7928,PHI:7929,PHI:9402,PHI:17,PHI:7935,PHI:7933	0	.	0	.	0	.	0.006	0.605	0	0	0.76	0	0	38294.09	345	10	9.1988	4	105	186	80	45	180	81	47	34	1.449275362	.	.	.	0	0	0	0	0	0	0	0	0	0.01	0
CAG78491	-1.4832087	7.405888	-0.558112	.	.	.	reduced_virulence,increased_virulence_(hypervirulence),unaffected_pathogenicity	PHI:7755,PHI:8601,PHI:9392	0	.	0	.	0	.	0.762	0.732	0	0	0.05	0	0	17029.11	153	-2.5	5.0268	3	53	81	38	17	74	42	20	22	1.56	.	.	.	0	0	0	0	0	0	0	0	0	0	0
CAG80729	-1.4834132	-3.530765	-0.506765	.	.	.	.	.	0	.	0	.	0	.	0.234	0.262	0	0	0.08	0	0	22343.34	200	12	10.558	0	66	107	36	20	94	50	32	18	0.869565217	.	.	.	0	0	0	0	0	0	0	0	0	0	0
CAG78108	-1.4892337	-5.9071595	-0.5011595	.	.	.	.	.	0	.	0	.	0	.	0	0.099	0	0	0.08	0	0	49027.27	449	-5.5	5.7566	11	137	231	151	46	257	113	57	56	1.091836735	.	.	.	0	0	0	0	0	0	0	0	0.09	0.3	0
CAG81115	-1.4893659	2.958546	-0.503454	.	.	.	.	.	0	.	0	.	0	.	0.894	0.683	0	0	0.13	0	0	16574.95	149	-3	5.0201	4	49	72	44	15	79	40	19	21	1.333333333	.	.	.	0	0	0	0	0	0	0	0	0	0.02	0
CAG77927	-1.4900604	-2.048465	-0.524465	.	.	.	.	.	0	.	0	.	0	.	0.316	0.43	0	0	0.17	0	0	27566.64	252	-6	5.1779	1	84	134	72	30	129	70	34	36	1.053571429	.	.	.	0	0	0	0	0	0	0	0	0	0.01	0
CAG78209	-1.493398	-1.5076365	4.2523635	.	.	.	.	.	0	.	0	.	0	.	0.006	0.034	1	1	0.22	0	0	21640.01	201	-8.5	4.5052	1	80	118	47	19	97	42	18	24	0.8	0	0	0	1	1	1	1	0	1	0	0	0.01	0.07	0
CAG82740	-1.4941555	5.027897	-1.096103	.	.	.	reduced_virulence	PHI:6892	0	.	0	.	0	.	0.967	0.887	0	0	0.63	0	0	19237.1	181	8.5	9.8968	3	67	108	58	10	97	44	27	17	0.891304348	.	.	.	0	0	0	0	0	0	0	0	0.05	0.05	0
CAG78672	-1.4952725	2.706169	-0.521831	.	.	.	.	.	0	.	0	.	0	.	0.893	0.645	0	0	0.39	0	0	14706.59	132	-4	4.8336	1	36	73	40	16	69	32	15	17	1.571428571	.	.	.	0	0	0	0	0	0	0	0	0	0.01	0
CAR65205	-1.4952725	2.384999	-0.483001	.	.	.	.	.	0	.	0	.	0	.	0.864	0.614	0	0	0.2	0	0	9660.99	88	-4	4.5219	2	25	47	26	6	45	23	10	13	1.235294118	.	.	.	0	0	0	0	0	0	0	0	0.01	0.01	0
CAG81637	-1.4954529	-6.3290725	-0.5090725	.	.	.	.	.	0	.	0	.	0	.	0	0.03	0	0	0.39	0	0	47482.6	436	-44.5	3.968	7	138	259	118	40	225	116	38	78	0.962962963	.	.	.	0	0	0	0	0	0	0	0	0	0.03	0
CAG81308	-1.497073	0.5110275	-0.5029725	.	.	.	.	.	0	.	0	.	0	.	0.591	0.578	0	0	0.33	0	0	24764.41	220	-3	5.3303	2	56	106	70	19	113	53	26	27	1.636363636	.	.	.	0	0	0	0	0	0	0	0	0.02	0.02	0
CAG79635	-1.4990164	3.6458455	-0.4641545	.	.	.	.	.	0	.	0	.	0	.	1	0.685	0	0	0.58	0	0	16578.01	150	10	9.4155	0	42	87	17	31	87	40	28	12	0.589285714	.	.	.	0	0	0	0	0	0	0	0	0	0	0
CAG78831	-1.4990164	2.634041	-0.505959	.	.	.	unaffected_pathogenicity,reduced_virulence,increased_virulence_(hypervirulence)	PHI:668,PHI:5034,PHI:6517,PHI:881,PHI:9524,PHI:7708	0	.	0	.	0	.	0.088	0.602	0	0	0.47	0	0	36112.07	333	6	8.3355	2	105	191	116	37	187	82	46	36	1.243243243	.	.	.	0	0	0	0	0	0	0	0	0	0.08	0
CAG79732	-1.4997128	-0.4983345	-0.5183345	.	.	.	loss_of_pathogenicity,reduced_virulence	PHI:2125,PHI:2121,PHI:234,PHI:2363,PHI:1074,PHI:3375	0	.	0	.	0	.	0	0.17	0	0	0.24	0	0	44300.62	410	3	7.0266	2	135	234	105	39	203	94	51	43	1.033333333	.	.	.	0	0	0	0	0	0	0	0	0	0	0
CAG81321	-1.4997128	-6.45749	-0.52349	.	.	.	.	.	0	.	0	.	0	.	0	0.011	0	0	0.07	0	0	138184.81	1292	-54.5	4.6741	5	472	739	344	106	613	356	161	195	0.583333333	.	.	.	0	0	0	0	0	0	0	0	0	0.63	0
CAG80673	-1.4997128	-1.208055	-0.514055	.	.	.	loss_of_pathogenicity,reduced_virulence	PHI:334,PHI:65,PHI:4606,PHI:4182,PHI:2826,PHI:4677,PHI:311,PHI:1015,PHI:316,PHI:6111,PHI:300,PHI:3514,PHI:2310	0	.	0	.	0	.	0	0.051	0	0	0.18	0	0	89820.55	822	-6	6.0577	9	271	479	243	72	406	211	108	103	0.86746988	.	.	.	0	0	0	0	0	0	0	0	0	0.02	0
CAG82472	-1.4997128	-6.1438275	-0.5158275	.	.	.	loss_of_pathogenicity,effector_(plant_avirulence_determinant),reduced_virulence,increased_virulence_(hypervirulence),lethal,unaffected_pathogenicity	PHI:2438,PHI:1239,PHI:7663,PHI:1223,PHI:7810,PHI:1230,PHI:1265,PHI:9220,PHI:1037,PHI:3479,PHI:1083,PHI:9481,PHI:1178,PHI:428,PHI:2271,PHI:4057,PHI:1258,PHI:7280,PHI:1202,PHI:2303,PHI:8854,PHI:1248,PHI:528,PHI:342,PHI:153,PHI:497,PHI:4942,PHI:7568,PHI:5009,PHI:4941,PHI:1031,PHI:6474,PHI:679,PHI:5430,PHI:2370,PHI:1082,PHI:2120,PHI:1183,PHI:4626,PHI:2272,PHI:678,PHI:9195,PHI:6317,PHI:85,PHI:676,PHI:…	0	.	0	.	0	.	0	0.062	0	0	0.15	0	0	99633.86	921	33.5	9.9306	8	314	529	240	70	463	197	119	78	0.859728507	.	.	.	0	0	0	0	0	0	0	0	0	0	0
CAG78234	-1.4997128	-6.326418	-0.512418	.	.	.	loss_of_pathogenicity,reduced_virulence,lethal,unaffected_pathogenicity	PHI:7725,PHI:1044,PHI:371,PHI:1240,PHI:7724,PHI:100,PHI:7810,PHI:1212,PHI:1178,PHI:1258,PHI:2407,PHI:428,PHI:9481,PHI:2370,PHI:1248,PHI:158,PHI:36,PHI:341,PHI:393,PHI:3088,PHI:1177,PHI:146,PHI:2162,PHI:6971,PHI:7811,PHI:1204,PHI:4941,PHI:227,PHI:2317,PHI:1241,PHI:427,PHI:1187	0	.	0	.	0	.	0	0.031	0	0	0.03	0	0	173386.91	1604	-16.5	5.8115	19	559	946	395	133	764	394	199	195	0.857566766	.	.	.	0	0	0	0	0	0	0	0	0	0.01	0
CAG79089	-1.4997128	-6.280564	-0.520564	.	.	.	.	.	0	.	0	.	0	.	0	0.04	0	0	0.49	0	0	58801.44	545	21	9.4817	4	190	311	160	61	279	112	72	40	1.107438017	.	.	.	0	0	0	0	0	0	0	0	0	0.86	0
CAG78285	-1.4997128	-6.37835	-0.52835	.	.	.	unaffected_pathogenicity	PHI:1542	0	.	0	.	0	.	0	0.025	0	0	0.28	0	0	92926.26	857	-64.5	4.2097	3	284	507	219	55	399	250	95	155	0.768844221	.	.	.	0	0	0	0	0	0	0	0	0	0.01	0
CAG80080	-1.4997128	-6.469565	-0.529565	.	.	.	unaffected_pathogenicity	PHI:1247	0	.	0	.	0	.	0	0.01	0	0	0.26	0	0	81222.94	749	-7	5.5696	4	250	423	230	62	383	177	88	89	0.975	.	.	.	0	0	0	0	0	0	0	0	0	0.01	0
CAG80089	-1.4997128	-6.3541545	-0.5221545	.	.	.	.	.	0	.	0	.	0	.	0	0.028	0	0	0.21	0	0	74027.92	675	4	6.8864	5	236	397	165	63	317	149	81	68	1	.	.	.	0	0	0	0	0	0	0	0	0	0.17	0
CAG78012	-1.5040383	-8.6738635	-5.4698635	.	.	.	.	.	0	.	0	.	0	.	0.303	0.163	0	1	0.26	0	1	20255.12	196	-2	4.6689	4	80	108	85	20	142	18	8	10	1.06122449	.	.	.	1	1	1	0	0	1	4	5	36.99	112.17	0.7
CAG79443	-1.5042835	9.2342795	-0.5717205	.	.	.	loss_of_pathogenicity,reduced_virulence,unaffected_pathogenicity	PHI:5588,PHI:2813,PHI:330,PHI:769,PHI:318,PHI:271,PHI:7230,PHI:6198,PHI:2314,PHI:422,PHI:2806	0	.	0	.	0	.	0.998	0.803	0	0	0.6	0	0	15847.47	154	-0.5	6.3743	2	58	103	38	13	79	43	23	20	0.738095238	.	.	.	0	0	0	0	0	0	0	0	0	0	0
CAG83212	-1.5063839	-1.4313215	-0.4973215	.	.	.	loss_of_pathogenicity,reduced_virulence	PHI:3941,PHI:6871,PHI:7346	0	.	0	.	0	.	0	0.011	0	0	0.04	0	0	58350.15	527	-8	5.6965	5	136	258	170	62	307	139	70	69	1.156521739	.	.	.	0	0	0	0	0	0	0	0	0.02	0.03	0
CAG80957	-1.5073802	-6.139899	-0.535899	.	.	.	.	.	0	.	0	.	0	.	0	0.066	0	0	0.13	0	0	65536.65	606	8.5	7.5254	1	199	354	163	55	301	132	75	57	0.961538462	.	.	.	0	0	0	0	0	0	0	0	0.21	0.21	0
CAG78267	-1.5098895	-3.4902345	-0.5022345	.	.	.	.	.	0	.	0	.	0	.	0.042	0.46	0	0	0.25	0	0	35850.86	329	-0.5	6.4087	7	110	168	100	29	178	84	44	40	0.958333333	.	.	.	0	0	0	0	0	0	0	0	0	0.02	0
CAG84018	-1.5102109	1.7126025	-0.5393975	.	.	.	reduced_virulence,increased_virulence_(hypervirulence),unaffected_pathogenicity	PHI:2256,PHI:4903,PHI:6517,PHI:587,PHI:881,PHI:9524,PHI:9519,PHI:7708,PHI:668,PHI:5034,PHI:4616,PHI:3277	0	.	0	.	0	.	0.044	0.498	0	0	0.5	0	0	36989.5	348	0	6.4883	8	121	198	117	35	213	70	37	33	0.811111111	.	.	.	0	0	0	0	0	0	0	0	0	4.25	0
CAG81926	-1.5119101	4.8203865	0.3023865	.	.	.	.	.	0	.	0	.	0	.	0.84	0.913	1	1	0.21	1	0	17963.23	153	7	8.9775	4	42	75	36	26	77	31	20	11	1.545454545	.	.	.	1	0	0	0	0	0	1	1	21.89	21.89	0.826086957
CAG78568	-1.512367	4.695242	-0.464758	.	.	.	unaffected_pathogenicity	PHI:2651	0	.	0	.	0	.	0.933	0.927	0	0	0.38	0	0	15412.34	137	2.5	7.3806	2	44	72	34	21	72	33	19	14	1.166666667	.	.	.	0	0	0	0	0	0	0	0	0	0.02	0
CAG78874	-1.5127684	-1.0791025	2.8468975	.	.	.	reduced_virulence,unaffected_pathogenicity	PHI:726,PHI:730,PHI:9265,PHI:724,PHI:728,PHI:4196,PHI:718,PHI:729	0	.	0	.	0	.	0	0.179	1	1	0.46	0	0	43685.38	420	-0.5	6.4265	5	163	255	145	39	252	87	46	41	0.666666667	.	.	.	0	0	0	0	0	1	0	0	0.29	0.33	0
CAG77684	-1.5130137	-6.0875585	-0.5075585	.	.	.	.	.	0	.	0	.	0	.	0	0.07	0	0	0.11	0	0	94299.68	868	18.5	8.0009	8	298	486	201	91	422	215	125	90	0.783410138	.	.	.	0	0	0	0	0	0	0	0	0	0.02	0
CAG78678	-1.5146704	-6.2086505	-0.5086505	.	.	.	.	.	0	.	0	.	0	.	0	0.05	0	0	0.06	0	0	33612.36	307	-40.5	3.9074	0	92	168	84	28	146	92	28	64	0.615384615	.	.	.	0	0	0	0	0	0	0	0	0	0	0
CAG82572	-1.5158067	5.0769315	-0.2930685	.	.	.	.	.	0	.	0	.	0	.	0.999	0.896	0	0	0.27	0	0	15504.44	137	3.5	7.6436	6	40	69	24	21	74	30	18	12	1.085714286	.	.	.	0	0	0	0	0	0	0	0	0.01	0.01	0
CAG83981	-1.5160874	-1.4862755	-0.5582755	.	.	.	loss_of_pathogenicity,reduced_virulence,unaffected_pathogenicity	PHI:6416,PHI:508,PHI:4080,PHI:133	0	.	0	.	0	.	0	0.012	0	0	0.3	0	0	59974.88	550	6.5	8.2031	3	167	307	179	50	306	123	67	56	1.105263158	.	.	.	0	0	0	0	0	0	0	0	0	0.25	0
CAG80049	-1.516501	-6.336573	-2.500573	.	.	.	reduced_virulence	PHI:4610	0	.	0	.	0	.	0.001	0.193	0	0	0.35	1	0	35992.95	330	-12	4.5587	4	101	181	103	33	191	78	34	44	1	.	.	.	0	0	0	0	0	0	0	1	1.57	14.48	0
CAG78082	-1.516711	-6.4372625	-0.4912625	.	.	.	.	.	0	.	0	.	0	.	0	0.009	0	0	0.46	0	0	66371.94	624	-22.5	4.6449	8	224	374	216	48	343	138	62	76	0.692307692	.	.	.	0	0	0	0	0	0	0	0	0	0.24	0
CAG83845	-1.522964	-3.564417	-0.510417	.	.	.	.	.	0	.	0	.	0	.	0.019	0.472	0	0	0.1	0	0	34213.23	317	-4.5	5.4098	2	101	174	103	28	183	77	38	39	0.792207792	.	.	.	0	0	0	0	0	0	0	0	0	6.73	0
CAG78073	-1.5230153	-6.443259	-0.503259	.	.	.	.	.	0	.	0	.	0	.	0	0.01	0	0	0.26	0	0	59123.21	540	-11	5.1387	13	172	287	159	54	291	128	62	66	1.009009009	.	.	.	0	0	0	0	0	0	0	0	0.01	5.4	0
CAG77881	-1.5233836	-6.4536575	-0.5076575	.	.	.	.	.	0	.	0	.	0	.	0	0.009	0	0	0.18	0	0	96199.6	867	-18	5.2141	17	258	460	247	109	464	215	105	110	1.246835443	.	.	.	0	0	0	0	0	0	0	0	0	0	0
CAG79929	-1.5235919	-4.9388995	-0.5048995	.	.	.	.	.	0	.	0	.	0	.	0.002	0.259	0	0	0.12	0	0	37918.1	339	-6	5.4145	4	88	174	105	36	177	95	47	48	1.435483871	.	.	.	0	0	0	0	0	0	0	0	0	0.01	0
CAG79444	-1.5239602	-5.3296505	-0.5036505	.	.	.	reduced_virulence	PHI:1647	0	.	0	.	0	.	0	0.029	0	0	0.02	0	0	161610.72	1417	23.5	7.6451	19	372	707	333	168	690	391	219	172	1.238683128	.	.	.	0	0	0	0	0	0	0	0	0	0.08	0
CAG84178	-1.5239602	-6.3571525	-0.5071525	.	.	.	.	.	0	.	0	.	0	.	0	0.025	0	0	0	0	0	216502.45	1930	32	8.5536	25	536	965	537	172	966	536	292	244	1.289398281	.	.	.	0	0	0	0	0	0	0	0	0	1.15	0
CAG83764	-1.5274562	-6.445207	-0.505207	.	.	.	.	.	0	.	0	.	0	.	0	0.01	0	0	0.19	0	0	79074.92	714	-7	6.08	7	204	399	169	66	322	191	99	92	1.068965517	.	.	.	0	0	0	0	0	0	0	0	0	0	0
CAG82284	-1.5274886	-4.6657085	-0.5017085	.	.	.	.	.	0	.	0	.	0	.	0.051	0.255	0	0	0.01	0	0	33998.98	307	-4.5	5.454	3	88	157	105	31	166	87	43	44	1.172413793	.	.	.	0	0	0	0	0	0	0	0	0	0.01	0
CAG80839	-1.5286964	3.5905305	-0.5014695	.	.	.	.	.	0	.	0	.	0	.	0.887	0.795	0	0	0.49	0	0	14282.86	135	12	10.5841	3	46	81	45	7	86	30	21	9	0.780487805	.	.	.	0	0	0	0	0	0	0	0	0.21	0.21	0
CAG77670	-1.5302911	-8.445634	-2.511634	.	.	.	.	.	0	.	0	.	0	.	0	0.011	0	0	0.14	1	0	62659.41	586	-5.5	6.011	8	187	331	195	50	324	148	76	72	0.933333333	.	.	.	0	0	0	0	0	0	1	0	0	9.09	0
CAG83538	-1.53105	-6.441963	-0.507963	.	.	.	.	.	0	.	0	.	0	.	0	0.011	0	0	0.03	0	0	105102.37	941	18.5	7.9096	7	314	509	212	100	382	258	147	111	1.457364341	.	.	.	0	0	0	0	0	0	0	0	0	0	0
CAG80041	-1.5312294	-4.7383945	-0.5023945	.	.	.	unaffected_pathogenicity,loss_of_pathogenicity,reduced_virulence,lethal,increased_virulence_(hypervirulence)	PHI:5267,PHI:2589,PHI:1133,PHI:9264,PHI:3281,PHI:4819	0	.	0	.	0	.	0	0.294	0	0	0.1	0	0	40902.15	369	-5	5.7636	6	103	196	107	43	204	101	51	50	1.011904762	.	.	.	0	0	0	0	0	0	0	0	3.01	3.02	0
CAG77839	-1.5323877	-3.223857	2.500143	.	.	.	.	.	0	.	0	.	0	.	0	0.046	1	1	0.13	1	0	75322.79	687	-44.5	4.2397	16	216	406	200	52	342	171	67	104	0.856060606	0	0	0	1	1	1	1	1	1	1	1	0.33	23.39	0
CAG83177	-1.5341455	6.348929	-0.499071	.	.	.	loss_of_pathogenicity,reduced_virulence	PHI:4641,PHI:8909	0	.	0	.	0	.	0.701	0.607	0	0	0.24	0	0	27739.67	253	3.5	8.2544	3	79	133	77	21	129	63	34	29	1.311111111	.	.	.	0	0	0	0	0	0	0	0	0	0.02	0
CAG82499	-1.5371814	-1.453026	-0.513026	.	.	.	loss_of_pathogenicity,reduced_virulence	PHI:65,PHI:4182,PHI:2826,PHI:311,PHI:1015,PHI:316,PHI:4606,PHI:300,PHI:2310	0	.	0	.	0	.	0	0.01	0	0	0.18	0	0	82767.12	744	-13.5	5.2178	13	247	397	215	84	382	197	96	101	1.028985507	.	.	.	0	0	0	0	0	0	0	0	0	0.01	0
CAG82620	-1.5400194	-1.055705	3.878295	.	.	.	reduced_virulence	PHI:2357	0	.	0	.	0	.	0	0.011	1	1	0.08	0	0	60476.32	526	5	7.1446	7	138	235	139	82	293	142	77	65	1.252427184	0	0	1	1	1	0	1	0	1	0	1	21.77	22.1	0.833333333
CAG83859	-1.5419301	-5.20155	-0.50955	.	.	.	.	.	0	.	0	.	0	.	0	0.218	0	0	0.12	0	0	37131.34	342	23.5	10.6357	1	110	200	62	5	123	122	73	49	1	.	.	.	0	0	0	0	0	0	0	0	0	0	0
CAG79450	-1.5442351	-11.1923555	-5.2463555	.	.	.	.	.	0	.	0	.	0	.	0	0.009	0	1	0.11	0	1	51478.51	450	23.5	9.5179	8	116	196	158	68	272	95	64	31	1.219512195	0	0	1	1	1	1	1	0	1	4	3	16.19	107.08	0.869565217
CAG83304	-1.544785	-6.0865575	-0.5785575	.	.	.	.	.	0	.	0	.	0	.	0	0.082	0	0	0.13	0	0	50564.38	464	-3	6.1499	4	135	261	141	47	253	114	59	55	0.897196262	.	.	.	0	0	0	0	0	0	0	0	0.01	0.02	0
CAG84180	-1.5449674	-1.4342425	-0.5482425	.	.	.	loss_of_pathogenicity,reduced_virulence,unaffected_pathogenicity	PHI:7787,PHI:7520,PHI:7788,PHI:2145,PHI:9180,PHI:3914	0	.	0	.	0	.	0	0.019	0	0	0.4	0	0	49859.66	466	-11	4.8619	4	153	267	162	42	265	109	51	58	0.938596491	.	.	.	0	0	0	0	0	0	0	0	0	0.48	0
CAG77956	-1.5450985	2.181731	-0.562269	.	.	.	reduced_virulence,increased_virulence_(hypervirulence),unaffected_pathogenicity	PHI:2255,PHI:9524,PHI:7708	0	.	0	.	0	.	0.085	0.539	0	0	0.49	0	0	36435.78	340	7.5	8.708	4	113	192	114	30	192	81	46	35	1.038461538	.	.	.	0	0	0	0	0	0	0	0	0	0.1	0
CAG78826	-1.5473439	-4.4149085	-0.4949085	.	.	.	reduced_virulence	PHI:6261	0	.	0	.	0	.	0	0.18	0	0	0.48	0	0	47217.93	431	9.5	8.7824	5	133	235	133	51	247	94	54	40	1	.	.	.	0	0	0	0	0	0	0	0	0.02	0.02	0
CAG79209	-1.5473439	-1.443137	-0.503137	.	.	.	loss_of_pathogenicity	PHI:8028	0	.	0	.	0	.	0	0.01	0	0	0.36	0	0	76231.74	694	-6	6.0424	5	222	368	198	93	387	163	84	79	1.048192771	.	.	.	0	0	0	0	0	0	0	0	0.26	2.42	0
CAG78599	-1.5473439	-5.511201	-0.507201	.	.	.	.	.	0	.	0	.	0	.	0	0.166	0	0	0.32	0	0	49969.69	459	-3	6.0089	7	141	255	134	46	256	104	53	51	1.074074074	.	.	.	0	0	0	0	0	0	0	0	0	0.02	0
CAG79249	-1.5475355	-3.8514965	-0.5034965	.	.	.	.	.	0	.	0	.	0	.	0.057	0.385	0	0	0.11	0	0	32999.2	305	-5.5	5.2524	1	98	167	91	31	163	86	42	44	1.044117647	.	.	.	0	0	0	0	0	0	0	0	0.29	0.31	0
CAG77791	-1.5495882	-3.427952	2.500048	.	.	.	.	.	0	.	0	.	0	.	0	0.012	1	1	0.57	1	0	47197.84	461	-9.5	4.7271	8	247	330	92	31	189	76	35	41	0.636363636	0	0	0	1	1	1	1	1	1	1	1	0.07	22.9	0
CAG78185	-1.5504341	-9.341301	-0.501301	.	.	.	lethal	PHI:2540	0	.	0	.	0	.	0.015	0.345	0	0	0.23	0	0	32140.3	287	-8.5	4.8933	4	76	148	80	32	149	83	39	44	1.406779661	.	.	.	0	0	0	0	0	0	0	0	0	0	0
CAG80672	-1.5508025	-6.4474575	-0.5014575	.	.	.	.	.	0	.	0	.	0	.	0	0.009	0	0	0.1	0	0	118309.03	1061	6	6.9288	16	311	555	289	121	549	264	141	123	1.307692308	.	.	.	0	0	0	0	0	0	0	0	0.02	0.37	0
CAG83567	-1.5558071	-1.021802	-0.477802	.	.	.	loss_of_pathogenicity,reduced_virulence	PHI:797,PHI:334,PHI:65,PHI:4677,PHI:772,PHI:311,PHI:2826,PHI:2155,PHI:316,PHI:1015,PHI:4606,PHI:300,PHI:6111,PHI:2310	0	.	0	.	0	.	0	0.076	0	0	0.19	0	0	43401.13	397	-26	4.2956	7	139	221	95	48	211	99	39	60	0.901098901	.	.	.	0	0	0	0	0	0	0	0	0.01	0.01	0
CAG80200	-1.5566618	-6.4441365	-0.5041365	.	.	.	.	.	0	.	0	.	0	.	0	0.01	0	0	0.38	0	0	67301.25	614	-8.5	5.481	5	181	335	170	73	346	135	67	68	1.1328125	.	.	.	0	0	0	0	0	0	0	0	0	0.22	0
CAG80806	-1.5574864	-3.0843665	-0.5043665	.	.	.	.	.	0	.	0	.	0	.	0.023	0.547	0	0	0.22	0	0	35578.26	322	3	6.9418	0	91	168	91	44	176	85	47	38	1.150684932	.	.	.	0	0	0	0	0	0	0	0	0.01	0.36	0
CAG81247	-1.5579505	-6.472914	-0.526914	.	.	.	.	.	0	.	0	.	0	.	0	0.009	0	0	0.16	0	0	93350.8	850	-11.5	5.5744	8	251	450	274	88	455	188	94	94	1.157232704	.	.	.	0	0	0	0	0	0	0	0	0	1.91	0
CAG79319	-1.5590831	-5.145213	-1.003213	.	.	.	reduced_virulence,unaffected_pathogenicity	PHI:9082,PHI:4672	0	.	0	.	0	.	0	0.143	0	0	0.31	0	0	33460.79	304	18.5	10.1289	5	108	160	94	35	173	55	38	17	1.163934426	.	.	.	0	0	0	0	0	0	0	0	9.52	28.45	0
CAG83918	-1.5593438	3.5653905	-0.5086095	.	.	.	.	.	0	.	0	.	0	.	0.963	0.716	0	0	0.03	0	0	18200.04	161	3	8.8223	1	35	79	50	10	83	44	24	20	1.4	.	.	.	0	0	0	0	0	0	0	0	0.02	0.02	0
CAG83681	-1.5638955	-10.239566	-4.749566	.	.	.	.	.	0	.	0	.	0	.	0	0.085	0	1	0.72	0	1	130399.73	1215	-40	4.3836	11	430	726	323	120	626	196	82	114	1.203463203	1	0	0	1	0	1	1	1	1	2	1	0.12	30.52	0
CAG83813	-1.5662816	-1.711558	-0.613558	.	.	.	.	.	0	.	0	.	0	.	0.528	0.289	0	0	0.56	0	0	8810.02	82	3	7.5254	0	26	49	26	8	42	14	10	4	0.777777778	.	.	.	0	0	0	0	0	0	0	0	0.03	0.04	0
CAG83159	-1.5663146	-5.4473005	-0.5133005	.	.	.	reduced_virulence	PHI:789	0	.	0	.	0	.	0	0.011	0	0	0.1	0	0	140137.63	1329	-44.5	4.8314	2	435	849	334	89	713	363	169	194	0.324894515	.	.	.	0	0	0	0	0	0	0	0	0	0.01	0
CAG82247	-1.5677354	-5.2908095	-0.4708095	.	.	.	reduced_virulence	PHI:9212	0	.	0	.	0	.	0	0.03	0	0	0.35	0	0	44000.23	398	-15	4.6975	2	118	214	98	50	203	104	47	57	1.209876543	.	.	.	0	0	0	0	0	0	0	0	0	0	0
CAG78662	-1.5686547	-2.8513745	-0.4993745	.	.	.	.	.	0	.	0	.	0	.	0.218	0.39	0	0	0.06	0	0	26716.45	239	-3.5	5.6294	2	59	111	70	26	132	70	35	35	1.054545455	.	.	.	0	0	0	0	0	0	0	0	0	0	0
CAG83943	-1.5699993	-6.2511305	-0.4911305	.	.	.	.	.	0	.	0	.	0	.	0	0.04	0	0	0.23	0	0	38686.82	350	-10	4.8518	5	109	189	109	35	181	81	38	43	0.963636364	.	.	.	0	0	0	0	0	0	0	0	0	0.02	0
CAG79399	-1.5704229	-8.2622465	-0.9082465	.	.	.	lethal,reduced_virulence,unaffected_pathogenicity	PHI:3689,PHI:2529,PHI:5083,PHI:5082,PHI:3688,PHI:598	0	.	0	.	0	.	0.001	0.44	0	0	0.43	0	0	41357.26	397	7	9.2007	4	145	238	144	22	229	88	48	40	0.918918919	.	.	.	0	0	0	0	0	0	0	0	0.01	0.13	0
CAG81931	-1.5772607	-0.265971	-0.501971	.	.	.	increased_virulence_(hypervirulence)	PHI:1139	0	.	0	.	0	.	0	0.206	0	0	0.12	0	0	50083.82	460	17	9.4303	8	137	250	136	42	254	132	77	55	1.216981132	.	.	.	0	0	0	0	0	0	0	0	0.05	0.09	0
CAG80840	-1.5793091	-5.3425525	-0.5065525	.	.	.	unaffected_pathogenicity	PHI:1682	0	.	0	.	0	.	0	0.194	0	0	0.21	0	0	90576.52	818	-14	5.7419	93	296	466	158	77	414	231	117	114	0.986666667	.	.	.	0	0	0	0	0	0	0	0	0	0	0
CAG78139	-1.5875036	-6.4149525	-0.5169525	.	.	.	.	.	0	.	0	.	0	.	0	0.017	0	0	0.16	0	0	42374.68	382	-14.5	4.694	7	110	216	111	42	205	101	46	55	0.898734177	.	.	.	0	0	0	0	0	0	0	0	0	0	0
CAG81336	-1.59223	4.600178	-0.673822	.	.	.	.	.	0	.	0	.	0	.	0.995	0.884	0	0	0.37	0	0	16330.22	152	12.5	10.3616	3	45	80	52	11	88	38	26	12	1.073170732	.	.	.	0	0	0	0	0	0	0	0	0.05	0.06	0
CAG84027	-1.59223	4.748121	-0.597879	.	.	.	.	.	0	.	0	.	0	.	0.994	0.897	0	0	0.24	0	0	19144.69	176	0.5	6.5975	4	56	97	54	22	99	46	25	21	1.051282051	.	.	.	0	0	0	0	0	0	0	0	0.06	0.06	0
CAG77755	-1.5931475	-6.45441	-0.50841	.	.	.	.	.	0	.	0	.	0	.	0	0.009	0	0	0.11	0	0	100015.98	923	-23	4.9493	7	302	490	352	83	509	226	107	119	0.959798995	.	.	.	0	0	0	0	0	0	0	0	1.35	2.25	0
CAG79932	-1.5969367	-2.591318	-1.109318	.	.	.	.	.	0	.	0	.	0	.	0.153	0.6	0	0	0.36	0	0	34360.46	328	4.5	7.9647	6	121	188	104	23	195	67	37	30	0.793478261	.	.	.	0	0	0	0	0	0	0	0	0	0.03	0
CAG79073	-1.5975487	6.6252815	2.8392815	.	.	.	.	.	0	.	0	.	0	.	0.923	0.708	1	1	0.12	0	0	17020.45	152	-1	5.3195	1	39	79	45	14	81	43	21	22	1.5	.	.	.	1	1	0	0	1	1	0	0	7.14	7.22	0
CAG79727	-1.5976539	-1.563576	-0.595576	.	.	.	reduced_virulence	PHI:7004	0	.	0	.	0	.	0.17	0.502	0	0	0.15	0	0	31495.08	291	-6	4.8235	8	97	153	87	24	165	67	31	36	1.047619048	.	.	.	0	0	0	0	0	0	0	0	0.05	0.07	0
CAG82422	-1.5976539	1.646562	-0.591438	.	.	.	.	.	0	.	0	.	0	.	0.857	0.516	0	0	0.17	0	0	15570.92	142	2	7.2413	5	48	77	45	14	81	26	15	11	0.766666667	.	.	.	0	0	0	0	0	0	0	0	0.24	0.4	0
CAG78556	-1.5990005	0.265598	-0.502402	.	.	.	.	.	0	.	0	.	0	.	0.55	0.578	0	0	0.31	0	0	22784.17	206	-8.5	4.4053	8	61	108	57	21	120	48	20	28	1.3	.	.	.	0	0	0	0	0	0	0	0	0.02	0.05	0
CAR64287	-1.6018181	3.8020055	-0.3319945	.	.	.	.	.	0	.	0	.	0	.	1	0.689	0	0	0.57	0	0	6598.52	63	0	6.1588	2	22	41	22	1	31	16	8	8	1.363636364	.	.	.	0	0	0	0	0	0	0	0	0	0	0
CAG81102	-1.602084	-0.3623495	-0.5003495	.	.	.	.	.	0	.	0	.	0	.	0.471	0.552	0	0	0.19	0	0	25744.29	233	-7	4.6608	1	65	115	73	26	131	58	26	32	1.269230769	.	.	.	0	0	0	0	0	0	0	0	0.08	0.09	0
CAG79995	-1.6022593	-5.9768975	-0.5108975	.	.	.	.	.	0	.	0	.	0	.	0	0.089	0	0	0.12	0	0	49938.28	451	-3.5	6.1141	6	141	238	134	54	229	116	60	56	1.30952381	.	.	.	0	0	0	0	0	0	0	0	0	0.01	0
CAG81682	-1.6044459	-0.9809825	-0.5149825	.	.	.	loss_of_pathogenicity,reduced_virulence,unaffected_pathogenicity	PHI:7787,PHI:7788,PHI:2145,PHI:3914,PHI:9180,PHI:7520	0	.	0	.	0	.	0	0.089	0	0	0.39	0	0	53297.91	496	-0.5	6.4215	4	168	270	173	56	292	110	57	53	1.048387097	.	.	.	0	0	0	0	0	0	0	0	0	0.06	0
CAG79242	-1.6044459	-1.3110005	-0.5270005	.	.	.	loss_of_pathogenicity,reduced_virulence,increased_virulence_(hypervirulence)	PHI:3604,PHI:8543,PHI:3975,PHI:358	0	.	0	.	0	.	0	0.036	0	0	0.18	0	0	60047.62	562	4.5	7.4258	6	185	313	198	50	329	125	67	58	0.958333333	.	.	.	0	0	0	0	0	0	0	0	1.01	1.34	0
CAG82500	-1.6044459	-5.638711	-0.764711	.	.	.	reduced_virulence,unaffected_pathogenicity	PHI:2639,PHI:6698,PHI:2638	0	.	0	.	0	.	0	0.021	0	0	0.25	0	0	61203.28	573	-3.5	6.0679	10	198	305	168	48	333	137	70	67	0.906666667	.	.	.	0	0	0	0	0	0	0	0	0	9.62	0
CAG78144	-1.6048143	-7.467641	-2.521641	.	.	.	reduced_virulence,unaffected_pathogenicity	PHI:7061,PHI:9459,PHI:8755,PHI:4249,PHI:7791,PHI:6460,PHI:6586,PHI:4250,PHI:2624	0	.	0	.	0	.	0	0.009	0	0	0.11	1	0	167465.2	1556	-12	5.8523	16	513	849	543	133	885	359	181	178	0.948126801	.	.	.	0	0	0	0	0	0	0	1	0	20.44	0
CAG77688	-1.605447	-2.844966	-0.526966	.	.	.	reduced_virulence	PHI:3947,PHI:419	0	.	0	.	0	.	0.012	0.435	0	0	0.25	0	0	35748.96	329	-3.5	5.4774	3	100	176	102	28	183	81	40	41	1.12	.	.	.	0	0	0	0	0	0	0	0	0	0.01	0
CAG81252	-1.6068203	5.880114	-0.447886	.	.	.	reduced_virulence	PHI:174	0	.	0	.	0	.	0.991	0.897	0	0	0.32	0	0	19005.81	171	3	7.3976	3	47	88	57	20	94	44	25	19	1.4375	.	.	.	0	0	0	0	0	0	0	0	0.01	0.02	0
CAG80298	-1.6093562	3.7782295	-0.6017705	.	.	.	.	.	0	.	0	.	0	.	0.929	0.801	0	0	0.73	0	0	22170.93	205	-5	4.5281	1	61	120	64	18	108	32	14	18	1.390243902	.	.	.	0	0	0	0	0	0	0	0	1.88	1.91	0
CAG78842	-1.610559	0.3516635	-0.6923365	.	.	.	unaffected_pathogenicity,loss_of_pathogenicity,reduced_virulence,lethal,increased_virulence_(hypervirulence)	PHI:2312,PHI:2836,PHI:7511,PHI:2802,PHI:8929,PHI:2247,PHI:59,PHI:9460,PHI:2844,PHI:3866,PHI:4077,PHI:6956,PHI:3301,PHI:784,PHI:2022,PHI:5271,PHI:2269,PHI:6957,PHI:685,PHI:5272	0	.	0	.	0	.	0.577	0.597	0	0	0.42	0	0	27053.03	254	2.5	7.3006	5	96	142	82	20	142	53	29	24	1.034482759	.	.	.	0	0	0	0	0	0	0	0	0.12	1.49	0
CAG77665	-1.6165559	4.04765	-0.55835	.	.	.	reduced_virulence	PHI:2644,PHI:7258,PHI:9285	0	.	0	.	0	.	0.816	0.785	0	0	0.75	0	0	11335.89	104	-3	4.4294	3	38	63	31	12	58	19	8	11	1.304347826	.	.	.	0	0	0	0	0	0	0	0	0.08	0.11	0
CAG79292	-1.617781	-5.0290045	-0.5090045	.	.	.	reduced_virulence	PHI:6875	0	.	0	.	0	.	0	0.08	0	0	0.03	0	0	49293.89	440	-6	5.1181	3	116	210	161	41	234	110	53	57	1.5	.	.	.	0	0	0	0	0	0	0	0	0	0.03	0
CAG77779	-1.6187776	-3.4838735	-0.5718735	.	.	.	reduced_virulence	PHI:65	0	.	0	.	0	.	0.1	0.248	0	0	0.4	0	0	31433.92	299	0.5	6.5668	5	123	188	85	30	158	70	38	32	0.573529412	.	.	.	0	0	0	0	0	0	0	0	0.01	0.12	0
CAG81381	-1.6188328	-6.0367045	-0.5347045	.	.	.	.	.	0	.	0	.	0	.	0	0.083	0	0	0.66	0	0	42938.96	420	23	10.5955	0	160	268	88	25	238	72	50	22	0.383233533	.	.	.	0	0	0	0	0	0	0	0	0	0.03	0
CAG77909	-1.6194867	-5.013183	-0.501183	.	.	.	unaffected_pathogenicity	PHI:9444	0	.	0	.	0	.	0.001	0.247	0	0	0.03	0	0	36387.21	324	-4	5.81	0	82	162	102	36	162	95	48	47	1.64	.	.	.	0	0	0	0	0	0	0	0	0	0	0
CAG80343	-1.6200576	-10.7573865	-5.2493865	.	.	.	.	.	0	.	0	.	0	.	0	0.082	0	1	0.47	0	1	77220.03	724	19	9.2311	4	243	451	149	73	399	130	80	50	0.586363636	0	0	0	1	1	1	1	0	1	3	4	22.32	89.61	0.869565217
CAG81437	-1.6216778	-6.418776	-0.484776	.	.	.	.	.	0	.	0	.	0	.	0	0.011	0	0	0.13	0	0	53301.14	473	-14	4.699	4	129	234	141	61	253	119	54	65	1.459770115	.	.	.	0	0	0	0	0	0	0	0	0.01	0.13	0
CAG82907	-1.6225398	-5.34765	-4.74965	.	.	.	loss_of_pathogenicity	PHI:7694,PHI:7693,PHI:7692	0	.	0	.	0	.	0	0.067	0	1	0.59	0	1	118311.36	1098	-8	6.0487	14	408	630	305	133	600	217	112	105	0.903614458	1	0	0	1	0	1	1	1	1	7	7	0	159.65	0
CAG83759	-1.6240205	4.954521	0.502521	.	.	.	.	.	0	.	0	.	0	.	0.981	0.761	1	1	0.05	1	0	18134.76	164	1	7.2002	0	48	78	61	14	86	42	22	20	1.171428571	.	.	.	1	1	0	0	0	0	1	1	19.71	19.76	0.75
CAG79840	-1.624045	-6.247476	-0.547476	.	.	.	.	.	0	.	0	.	0	.	0	0.05	0	0	0.16	0	0	52865.14	483	-21	4.5018	14	161	289	136	37	236	138	60	78	1.117647059	.	.	.	0	0	0	0	0	0	0	0	0	0.01	0
CAG83442	-1.6246026	-8.445901	-6.997901	.	.	.	reduced_virulence,unaffected_pathogenicity	PHI:9082,PHI:2038,PHI:4672	0	.	0	.	0	.	0.013	0.579	0	0	0.47	0	1	33802.55	317	6.5	8.7862	2	123	181	98	38	188	62	36	26	0.83908046	.	.	.	0	0	0	0	0	0	0	3	12.69	69.45	0
CAG78488	-1.625131	-4.043733	-0.503733	.	.	.	.	.	0	.	0	.	0	.	0.01	0.4	0	0	0.07	0	0	37525.03	342	0	6.4968	7	103	180	114	40	202	94	50	44	0.843373494	.	.	.	0	0	0	0	0	0	0	0	0	0.02	0
CAG78069	-1.6270758	2.9500635	2.5960635	.	.	.	.	.	0	.	0	.	0	.	0.527	0.532	1	1	0.15	0	0	22397.28	203	7	9.7348	3	71	107	42	19	95	45	26	19	1.432432432	.	.	.	0	1	0	0	0	0	0	0	0	0	0
CAG80340	-1.6274018	-2.27326	-0.36526	.	.	.	.	.	0	.	0	.	0	.	0.302	0.38	0	0	0.46	0	0	15216.81	138	-5.5	4.5023	3	41	88	29	11	66	39	17	22	1.032258065	.	.	.	0	0	0	0	0	0	0	0	0.01	0.01	0
CAG81519	-1.6293098	-5.387672	-0.507672	.	.	.	reduced_virulence	PHI:2632,PHI:200,PHI:3944,PHI:4922	0	.	0	.	0	.	0	0.02	0	0	0	0	0	52054.15	464	-8.5	5.2849	1	134	212	135	49	239	137	67	70	1.209302326	.	.	.	0	0	0	0	0	0	0	0	0	0.02	0
CAG82899	-1.6293098	-4.8320005	-0.5060005	.	.	.	.	.	0	.	0	.	0	.	0.053	0.226	0	0	0	0	0	21514.24	188	-8.5	4.582	0	44	84	54	15	88	62	27	35	1.5	.	.	.	0	0	0	0	0	0	0	0	0	0.01	0
CAG81096	-1.6293098	-6.277234	-0.481234	.	.	.	.	.	0	.	0	.	0	.	0	0.034	0	0	0.05	0	0	55398.93	491	-6	5.6797	1	131	229	132	62	255	144	72	72	1.2	.	.	.	0	0	0	0	0	0	0	0	0	0.02	0
CAR65212	-1.6293098	-1.549354	-0.505354	.	.	.	.	.	0	.	0	.	0	.	0.398	0.428	0	0	0.08	0	0	18589.43	165	-1	6.2358	0	35	72	32	14	72	54	28	26	1.147058824	.	.	.	0	0	0	0	0	0	0	0	0	0	0
CAG82106	-1.6293098	-3.6949925	-0.4969925	.	.	.	unaffected_pathogenicity	PHI:9444	0	.	0	.	0	.	0.017	0.45	0	0	0.08	0	0	34980.6	313	3.5	7.0876	0	82	155	97	35	156	99	54	45	1.459016393	.	.	.	0	0	0	0	0	0	0	0	0	0	0
CAR64349	-1.6296766	4.4273085	-0.5046915	.	.	.	.	.	0	.	0	.	0	.	0.977	0.845	0	0	0.25	0	0	13112.91	115	4	9.5426	1	31	57	29	12	51	34	19	15	2.785714286	.	.	.	0	0	0	0	0	0	0	0	0	0.01	0
CAG79467	-1.629678	-1.370774	-0.514774	.	.	.	loss_of_pathogenicity,reduced_virulence,unaffected_pathogenicity	PHI:4688,PHI:2733,PHI:442,PHI:9315	0	.	0	.	0	.	0	0.024	0	0	0.01	0	0	85790.81	756	-6	5.7753	3	173	361	227	84	391	226	113	113	1.514705882	.	.	.	0	0	0	0	0	0	0	0	0	0	0
CAG81441	-1.6297102	9.9259695	2.4479695	.	.	.	increased_virulence_(hypervirulence)	PHI:8556	0	.	0	.	0	.	0.999	0.414	1	1	0.07	0	0	14428.51	132	-3.5	4.8943	0	38	72	56	9	72	34	16	18	0.814814815	.	.	.	0	1	0	0	0	1	0	0	0.01	0.01	0
CAR64283	-1.6301677	0.798717	-0.467283	.	.	.	.	.	0	.	0	.	0	.	0.914	0.297	0	0	0.14	0	0	12558.47	111	-3	4.682	0	29	53	38	8	56	29	13	16	1.857142857	.	.	.	0	0	0	0	0	0	0	0	0	0	0
CAG77674	-1.6303651	-6.222787	-0.516787	.	.	.	.	.	0	.	0	.	0	.	0	0.049	0	0	0.08	0	0	108618.28	1006	3.5	6.7984	1	345	570	242	82	471	220	117	103	0.678571429	.	.	.	0	0	0	0	0	0	0	0	0	0.03	0
CAG80869	-1.6303651	-6.4851505	-0.5391505	.	.	.	.	.	0	.	0	.	0	.	0	0.009	0	0	0.08	0	0	99209.22	916	11	7.5643	11	333	538	223	87	448	210	116	94	0.867647059	.	.	.	0	0	0	0	0	0	0	0	0.01	0.14	0
CAG77748	-1.6303651	-6.4671015	-0.5391015	.	.	.	.	.	0	.	0	.	0	.	0	0.012	0	0	0.03	0	0	48780.2	458	-10.5	4.9017	1	157	265	113	20	221	132	62	70	0.654867257	.	.	.	0	0	0	0	0	0	0	0	0	0	0
CAG77752	-1.6303651	-5.462951	-0.528951	.	.	.	reduced_virulence,unaffected_pathogenicity	PHI:3111,PHI:4023,PHI:3805,PHI:3838,PHI:412,PHI:1331,PHI:3930	0	.	0	.	0	.	0	0.011	0	0	0.2	0	0	57333.31	534	-15.5	4.6874	7	192	320	115	37	250	128	58	70	0.679389313	.	.	.	0	0	0	0	0	0	0	0	0	0	0
CAG83795	-1.6303651	-6.0185225	-0.5285225	.	.	.	.	.	0	.	0	.	0	.	0	0.085	0	0	0.2	0	0	51412.5	471	8.5	8.7736	2	168	271	117	45	228	104	59	45	0.857142857	.	.	.	0	0	0	0	0	0	0	0	0	0	0
CAG82399	-1.6303651	-6.2708525	-0.5348525	.	.	.	.	.	0	.	0	.	0	.	0	0.044	0	0	0	0	0	170891.5	1567	15.5	8.3978	10	534	887	420	110	730	399	212	187	0.941368078	.	.	.	0	0	0	0	0	0	0	0	0	0.57	0
CAG78860	-1.6303651	-6.1097	-0.5237	.	.	.	.	.	0	.	0	.	0	.	0	0.069	0	0	0.31	0	0	91108.4	849	35.5	10.2513	3	305	499	197	75	397	160	104	56	0.913265306	.	.	.	0	0	0	0	0	0	0	0	0	0.02	0
CAG83098	-1.6303651	-5.46805	-0.53405	.	.	.	reduced_virulence,unaffected_pathogenicity	PHI:8717,PHI:1438,PHI:3867	0	.	0	.	0	.	0	0.011	0	0	0.23	0	0	64325.99	585	6.5	6.9232	9	194	335	128	69	277	132	76	56	0.730496454	.	.	.	0	0	0	0	0	0	0	0	0	0	0
CAG77683	-1.6303651	-6.357877	-0.531877	.	.	.	.	.	0	.	0	.	0	.	0	0.029	0	0	0.16	0	0	88880.52	826	2.5	6.6661	12	296	499	181	85	399	169	92	77	0.902173913	.	.	.	0	0	0	0	0	0	0	0	0	0	0
CAG82766	-1.6303651	-6.32575	-0.51775	.	.	.	loss_of_pathogenicity,effector_(plant_avirulence_determinant),reduced_virulence,lethal,unaffected_pathogenicity	PHI:1251,PHI:1044,PHI:736,PHI:2438,PHI:1239,PHI:1264,PHI:1200,PHI:100,PHI:1223,PHI:1230,PHI:1265,PHI:151,PHI:2163,PHI:1083,PHI:4057,PHI:2268,PHI:1258,PHI:428,PHI:2398,PHI:8736,PHI:9201,PHI:9481,PHI:7280,PHI:153,PHI:342,PHI:9454,PHI:4587,PHI:7568,PHI:483,PHI:427,PHI:230,PHI:6085,PHI:1031,PHI:4245,PHI:5426,PHI:2370,PHI:2317,PHI:8001,PHI:2272,PHI:1240,PHI:2230,PHI:6317,PHI:8395,PHI:4679,PHI:2346,PHI…	0	.	0	.	0	.	0	0.032	0	0	0.04	0	0	166980.72	1542	29	8.0383	5	538	872	386	144	740	357	207	150	0.591016548	.	.	.	0	0	0	0	0	0	0	0	0	0	0
CAG79922	-1.6303651	-1.2428035	-0.5128035	.	.	.	.	.	0	.	1	PF06602	0	.	0	0.045	0	0	0.09	0	0	84935	772	-6	6.0545	10	254	439	202	88	373	199	102	97	1.100628931	.	.	.	0	0	0	0	0	0	0	0	0	0	0
CAG82102	-1.6303651	-6.150703	-0.528703	.	.	.	.	.	0	.	0	.	0	.	0	0.063	0	0	0.02	0	0	56492.33	511	8.5	8.2299	9	171	288	132	41	235	123	68	55	0.939393939	.	.	.	0	0	0	0	0	0	0	0	0	0	0
CAG77809	-1.6303651	-6.3702025	-0.5202025	.	.	.	.	.	0	.	0	.	0	.	0	0.025	0	0	0.03	0	0	123512.33	1135	-11	5.9514	14	398	660	297	110	556	284	145	139	0.805084746	.	.	.	0	0	0	0	0	0	0	0	0	0	0
CAG79468	-1.6303651	-1.234751	-0.516751	.	.	.	loss_of_pathogenicity,unaffected_pathogenicity	PHI:8876	0	.	0	.	0	.	0	0.047	0	0	0.04	0	0	137019.66	1250	-2.5	6.3349	14	414	702	360	97	591	306	157	149	1.098712446	.	.	.	0	0	0	0	0	0	0	0	0	0.03	0
CAG83172	-1.6303651	-6.123857	-0.519857	.	.	.	.	.	0	.	0	.	0	.	0	0.066	0	0	0.2	0	0	108880.33	1013	11	8.3319	2	348	593	227	74	465	200	110	90	0.827868852	.	.	.	0	0	0	0	0	0	0	0	0	0	0
CAG78135	-1.6303651	-6.0944505	-0.5144505	.	.	.	.	.	0	.	0	.	0	.	0	0.07	0	0	0.33	0	0	67673.01	625	12.5	7.6947	6	208	362	112	67	291	119	72	47	0.6	.	.	.	0	0	0	0	0	0	0	0	0	0	0
CAG79746	-1.631555	-10.423106	-4.477106	.	.	.	.	.	0	.	0	.	0	.	0	0.009	0	1	0.18	0	1	75886.72	693	7	6.9906	5	231	374	218	94	401	128	74	54	0.909090909	1	0	0	1	1	1	1	1	1	11	11	1.41	241.3	0
CAG79644	-1.6323396	1.814554	-2.925446	.	.	.	.	.	0	.	0	.	0	.	0.946	0.844	0	0	0.67	1	0	18936.81	173	2	7.034	3	56	104	31	28	102	23	14	9	0.745454545	.	.	.	0	0	0	0	0	0	1	1	21.07	21.07	0
CAG82653	-1.6332064	-1.140231	-0.508231	.	.	.	reduced_virulence	PHI:3954	0	.	0	.	0	.	0.342	0.386	0	0	0.03	0	0	27559.29	247	-1.5	6.0382	0	64	122	83	23	132	73	37	36	1	.	.	.	0	0	0	0	0	0	0	0	0	0	0
CAG83173	-1.6332064	-3.48135	-0.50335	.	.	.	reduced_virulence,unaffected_pathogenicity	PHI:9444,PHI:3947,PHI:419	0	.	0	.	0	.	0.031	0.306	0	0	0.09	0	0	33168.76	302	-6	5.412	1	79	148	98	31	164	85	42	43	1.173913043	.	.	.	0	0	0	0	0	0	0	0	0	0	0
CAG78004	-1.6335733	8.8155635	-0.4984365	.	.	.	reduced_virulence,increased_virulence_(hypervirulence)	PHI:3945,PHI:6438	0	.	0	.	0	.	0.877	0.842	0	0	0.02	0	0	17161.63	152	0.5	6.7231	1	38	69	43	18	83	40	21	19	1.34375	.	.	.	0	0	0	0	0	0	0	0	0	0	0
CAG77800	-1.6340479	-1.2069715	-0.5549715	.	.	.	loss_of_pathogenicity,reduced_virulence,unaffected_pathogenicity	PHI:7787,PHI:7788,PHI:2145,PHI:3914,PHI:9180,PHI:7520	0	.	0	.	0	.	0	0.058	0	0	0.26	0	0	56076.33	515	-0.5	6.4186	8	157	274	170	52	305	120	62	58	1.056451613	.	.	.	0	0	0	0	0	0	0	0	0	0.17	0
CAG82966	-1.6341448	8.8014725	-0.5965275	.	.	.	reduced_virulence,increased_virulence_(hypervirulence),unaffected_pathogenicity	PHI:548,PHI:2305	0	.	0	.	0	.	0.992	0.741	0	0	0.17	0	0	11596.09	108	-1.5	5.1037	0	33	61	27	10	62	27	13	14	0.892857143	.	.	.	0	0	0	0	0	0	0	0	0	0.01	0
CAG84168	-1.6391232	-5.867709	-0.503709	.	.	.	.	.	0	.	0	.	0	.	0	0.106	0	0	0.28	0	0	45792.53	423	-5.5	5.2859	3	134	230	150	32	239	96	47	49	1.032967033	.	.	.	0	0	0	0	0	0	0	0	0.1	0.23	0
CAG78780	-1.6410432	-4.206151	-0.520151	.	.	.	reduced_virulence	PHI:2084	0	.	0	.	0	.	0	0.219	0	0	0.39	0	0	43564.51	400	0.5	6.6762	9	130	231	112	38	218	68	35	33	1.217948718	.	.	.	0	0	0	0	0	0	0	0	1.11	1.37	0
CAG79576	-1.6418525	-5.3625365	-0.5005365	.	.	.	reduced_virulence,unaffected_pathogenicity	PHI:4658,PHI:8970,PHI:4659,PHI:8972,PHI:217,PHI:8971,PHI:208	0	.	0	.	0	.	0	0.023	0	0	0.16	0	0	52484.69	479	-9	5.3125	1	145	249	152	56	262	122	60	62	1.141414141	.	.	.	0	0	0	0	0	0	0	0	0	0.02	0
CAG84008	-1.6430522	-3.578021	-6.422021	.	.	.	.	.	0	.	0	.	0	.	0.978	0.496	0	1	0.39	0	1	20375.79	191	3	7.0961	9	68	103	71	20	121	29	18	11	0.523809524	.	.	.	1	1	0	0	0	0	4	4	39.46	81.05	1
CAG79900	-1.6432402	-4.740016	-0.714016	.	.	.	.	.	0	.	0	.	0	.	0	0.329	0	0	0.25	0	0	39971.64	366	9.5	8.299	8	131	215	94	44	185	83	49	34	0.902439024	.	.	.	0	0	0	0	0	0	0	0	0	0	0
CAG78529	-1.6433849	-2.642722	-0.344722	.	.	.	.	.	0	.	0	.	0	.	0.033	0.584	0	0	0.42	0	0	35377.82	314	-1.5	6.1417	11	100	170	82	47	168	64	33	31	1.527272727	.	.	.	0	0	0	0	0	0	0	0	1.45	10.32	0
CAG83976	-1.6436207	4.0718595	4.1198595	.	.	.	.	.	0	.	0	.	0	.	0.532	0.46	1	1	0.7	0	0	6220.14	58	1	7.1291	2	22	35	18	8	34	8	5	3	1.333333333	.	.	.	0	1	0	0	0	1	0	0	11.09	11.09	0
CAG84090	-1.6437473	-3.698419	-0.506419	.	.	.	unaffected_pathogenicity	PHI:1670	0	.	0	.	0	.	0.162	0.306	0	0	0.08	0	0	39770.66	351	8.5	7.6855	16	114	183	41	43	152	125	70	55	1.057971014	.	.	.	0	0	0	0	0	0	0	0	0	0	0
CAG83360	-1.6466784	0.42525	-0.50675	.	.	.	loss_of_pathogenicity,reduced_virulence	PHI:2640,PHI:2108,PHI:6615	0	.	0	.	0	.	0.001	0.321	0	0	0.49	0	0	44069.57	395	9	8.9785	2	102	224	51	54	199	76	45	31	1.04	.	.	.	0	0	0	0	0	0	0	0	0	0	0
CAG82294	-1.6489817	-1.1658545	-0.5438545	.	.	.	loss_of_pathogenicity,reduced_virulence	PHI:4182,PHI:4677,PHI:6111,PHI:3514	0	.	0	.	0	.	0	0.063	0	0	0.3	0	0	36805.64	332	-22.5	4.3473	8	107	193	93	40	169	93	38	55	0.870967742	.	.	.	0	0	0	0	0	0	0	0	0	0	0
CAG81781	-1.6501558	-6.376677	-0.508677	.	.	.	.	.	0	.	0	.	0	.	0	0.022	0	0	0.03	0	0	52670.91	484	-5.5	5.6747	5	152	253	165	43	265	126	63	63	0.863636364	.	.	.	0	0	0	0	0	0	0	0	0	0.22	0
CAG82248	-1.6501558	-5.429804	-0.507804	.	.	.	reduced_virulence	PHI:424	0	.	0	.	0	.	0	0.013	0	0	0.06	0	0	62039.48	556	-5.5	5.7983	9	162	286	150	66	299	141	71	70	1.298245614	.	.	.	0	0	0	0	0	0	0	0	0	0.01	0
CAG79065	-1.6501558	-6.281003	-0.497003	.	.	.	.	.	0	.	0	.	0	.	0	0.036	0	0	0.07	0	0	52419.47	479	-8.5	5.1696	5	143	250	139	53	266	128	62	66	1.03539823	.	.	.	0	0	0	0	0	0	0	0	0	0.02	0
CAG79049	-1.6505241	-6.4557925	-0.5097925	.	.	.	.	.	0	.	0	.	0	.	0	0.009	0	0	0.03	0	0	154966.62	1399	-28.5	5.0645	15	426	726	435	149	747	325	156	169	1.079847909	.	.	.	0	0	0	0	0	0	0	0	0.01	0.26	0
CAR64320	-1.6512097	-6.399305	-6.987305	.	.	.	.	.	0	.	0	.	0	.	0.439	0.659	0	0	0.45	0	1	13258.39	117	7	9.6842	1	40	56	30	26	73	21	15	6	1.407407407	.	.	.	0	0	0	0	0	0	2	2	17.57	38.23	0
CAG80746	-1.6525391	-2.3206985	3.4213015	.	.	.	.	.	0	.	0	.	0	.	0	0.043	1	1	0.13	0	0	52773.84	468	-20	4.6472	11	126	242	118	68	249	127	57	70	1.295454545	.	.	.	1	0	0	0	0	0	0	0	0	0.01	0
CAG79389	-1.6536164	3.969718	-0.536282	.	.	.	.	.	0	.	0	.	0	.	0.988	0.763	0	0	0.11	0	0	16914.26	155	-1.5	5.2688	1	46	82	52	11	84	41	20	21	0.944444444	.	.	.	0	0	0	0	0	0	0	0	0	0.02	0
CAG83620	-1.6549613	3.770815	-1.149185	.	.	.	.	.	0	.	0	.	0	.	0.963	0.857	0	0	0.15	0	0	20885.64	186	2.5	7.2987	5	56	102	47	27	95	39	22	17	1.633333333	.	.	.	0	0	0	0	0	0	0	0	0	0.03	0
CAG82047	-1.6554272	-9.171993	-0.499993	.	.	.	lethal	PHI:2540	0	.	0	.	0	.	0.04	0.348	0	0	0.23	0	0	32833.08	291	-5	5.4209	1	64	155	85	35	150	89	44	45	1.634615385	.	.	.	0	0	0	0	0	0	0	0	0	0	0
CAG84074	-1.6574005	-0.206451	-0.506451	.	.	.	.	.	0	.	0	.	0	.	0.695	0.355	0	0	0.09	0	0	16305.77	144	-3	4.9011	0	34	62	47	14	79	45	21	24	1.5	.	.	.	0	0	0	0	0	0	0	0	0.36	0.36	0
CAG77634	-1.6582613	-6.8656035	-2.9596035	.	.	.	.	.	0	.	0	.	0	.	0.21	0.139	0	0	0.41	1	0	13462.59	123	4	7.9445	2	41	67	39	16	70	19	13	6	1	.	.	.	0	0	0	0	0	0	1	1	13.55	22.99	0
CAG79757	-1.6587079	9.0321755	-0.5458245	.	.	.	unaffected_pathogenicity,increased_virulence_(hypervirulence)	PHI:2269,PHI:2312,PHI:2844	0	.	0	.	0	.	0.99	0.773	0	0	0.22	0	0	16830.3	156	-1.5	5.2063	1	50	92	57	11	91	33	16	17	0.944444444	.	.	.	0	0	0	0	0	0	0	0	0.37	1.57	0
CAG81204	-1.6602395	-10.445991	-5.861991	.	.	.	.	.	0	.	0	.	0	.	0.011	0.225	0	1	0.42	0	1	32497.69	317	-7	4.7036	1	126	182	131	25	206	44	20	24	0.705882353	.	.	.	1	1	1	0	0	0	8	7	44.04	162.86	0.608695652
CAG80335	-1.6609434	-6.1403505	-0.5123505	.	.	.	.	.	0	.	0	.	0	.	0	0.062	0	0	0.26	0	0	61682.97	582	8	7.2473	0	181	354	56	55	316	121	70	51	0.402714932	.	.	.	0	0	0	0	0	0	0	0	0	0	0
CAG78362	-1.6616626	-5.8660585	-0.5020585	.	.	.	.	.	0	.	0	.	0	.	0	0.106	0	0	0.13	0	0	49905.57	458	-6	5.3757	7	146	240	132	55	264	116	57	59	1.045045045	.	.	.	0	0	0	0	0	0	0	0	0	0.02	0
CAG77876	-1.6617382	7.551511	2.853511	.	.	.	.	.	0	.	0	.	0	.	0.999	0.784	1	1	0.49	0	0	18624.36	176	7.5	9.8775	1	59	107	66	14	94	41	26	15	0.972972973	.	.	.	1	1	0	0	0	1	0	1	21.09	21.57	0.695652174
CAG82503	-1.6625528	-6.4524065	-0.5064065	.	.	.	.	.	0	.	0	.	0	.	0	0.009	0	0	0.01	0	0	99474.65	884	21	8.7457	10	244	440	247	98	439	229	131	98	1.429530201	.	.	.	0	0	0	0	0	0	0	0	0	0.01	0
CAG79090	-1.6657844	1.4336885	-0.3723115	.	.	.	.	.	0	.	0	.	0	.	0.999	0.302	0	0	0.59	0	0	6963.41	66	-0.5	5.4279	2	24	37	4	10	41	4	2	2	0.413793103	.	.	.	0	0	0	0	0	0	0	0	0.06	0.08	0
CAG77995	-1.6691341	-2.297649	3.432351	.	.	.	.	.	0	.	0	.	0	.	0	0.045	1	1	0.02	0	0	58305.44	515	-15.5	4.9354	9	141	271	132	65	257	135	64	71	1.277108434	.	.	.	1	0	1	0	0	0	0	0	0.06	1.05	0
CAG78955	-1.6705405	1.9037935	-0.5022065	.	.	.	.	.	0	.	0	.	0	.	0.934	0.467	0	0	0.14	0	0	15657.26	139	17.5	11.53	0	39	66	48	11	67	48	34	14	1.148148148	.	.	.	0	0	0	0	0	0	0	0	0	0	0
CAG81654	-1.6706792	-3.665567	-0.503567	.	.	.	.	.	0	.	0	.	0	.	0.025	0.448	0	0	0.19	0	0	36595.14	333	-2.5	6.0412	8	99	172	106	35	186	84	43	41	1.149253731	.	.	.	0	0	0	0	0	0	0	0	0	0.02	0
CAG79410	-1.6706792	-1.6469565	-0.5049565	.	.	.	reduced_virulence,unaffected_pathogenicity	PHI:8590	0	.	0	.	0	.	0.275	0.368	0	0	0.07	0	0	28687.8	259	-6.5	4.852	5	68	134	89	20	141	75	35	40	1.269230769	.	.	.	0	0	0	0	0	0	0	0	0.01	0.01	0
CAG77664	-1.6710685	4.465435	-0.514565	.	.	.	.	.	0	.	0	.	0	.	0.998	0.832	0	0	0.11	0	0	21068.92	190	-1.5	6.2637	7	55	106	57	26	105	50	27	23	0.923076923	.	.	.	0	0	0	0	0	0	0	0	0	0	0
CAG79030	-1.672639	-5.443466	-0.503466	.	.	.	reduced_virulence	PHI:3325	0	.	0	.	0	.	0	0.01	0	0	0.15	0	0	66150.64	595	-10	5.3925	2	175	304	168	77	318	158	78	80	1.114503817	.	.	.	0	0	0	0	0	0	0	0	0	0.41	0
CAG84270	-1.6758993	-5.290032	-0.502032	.	.	.	.	.	0	.	0	.	0	.	0	0.202	0	0	0.07	0	0	41315.88	372	-5	5.9495	1	114	194	100	46	174	99	51	48	1.268656716	.	.	.	0	0	0	0	0	0	0	0	0	0	0
CAG82875	-1.6773695	-6.2919045	-0.5079045	.	.	.	.	.	0	.	0	.	0	.	0	0.036	0	0	0.06	0	0	78820.64	728	4.5	7.6862	5	237	370	176	63	381	192	100	92	1	.	.	.	0	0	0	0	0	0	0	0	0	0.01	0
CAG82878	-1.6775217	2.074687	-0.505313	.	.	.	.	.	0	.	0	.	0	.	0.752	0.678	0	0	0.41	0	0	15604.64	140	-5.5	4.4766	1	41	67	42	15	74	31	13	18	1.56	.	.	.	0	0	0	0	0	0	0	0	0.01	0.03	0
CAG79634	-1.6775792	0.54874	-0.66326	.	.	.	.	.	0	.	0	.	0	.	0.601	0.601	0	0	0.43	0	0	22449.99	199	-2.5	5.2915	5	58	119	46	23	97	51	25	26	1.131578947	.	.	.	0	0	0	0	0	0	0	0	0.02	0.02	0
CAG81713	-1.6778365	3.030105	-0.551895	.	.	.	.	.	0	.	0	.	0	.	0.975	0.622	0	0	0.13	0	0	14761.48	136	1	8.3332	0	45	81	40	10	70	35	18	17	0.742857143	.	.	.	0	0	0	0	0	0	0	0	0	0	0
CAG82268	-1.67832	-5.7647365	-0.2747365	.	.	.	.	.	0	.	0	.	0	.	0	0.085	0	0	0.18	0	0	43450.01	388	-11	4.7734	14	115	213	98	48	208	89	41	48	1.123076923	.	.	.	0	0	0	0	0	0	0	0	0	0	0
CAG82759	-1.6786075	4.246263	3.226263	.	.	.	.	.	0	.	0	.	0	.	0.803	0.367	1	1	0.34	0	0	27972.42	256	-5.5	5.118	6	77	133	93	25	144	60	29	31	1.304347826	.	.	.	0	0	0	0	0	0	0	0	3.24	3.26	0
CAG83102	-1.6811123	-10.3039895	-4.6819895	.	.	.	.	.	0	.	0	.	0	.	0	0.063	0	1	0.12	0	1	38332	339	-0.5	6.3797	5	91	152	123	55	226	61	32	29	1.380952381	0	0	0	1	1	1	1	0	1	7	8	22.85	171.04	0.565217391
CAG80424	-1.6811123	-9.559618	-4.619618	.	.	.	reduced_virulence,unaffected_pathogenicity	PHI:4024,PHI:6381,PHI:2968,PHI:538,PHI:9510,PHI:9425,PHI:4586,PHI:2240	0	.	0	.	0	.	0	0.01	0	1	0.06	0	1	59788.53	539	7	8.0811	8	168	255	181	66	328	95	53	42	1.257425743	0	0	0	1	1	1	1	0	1	11	12	20.64	249.14	0.956521739
CAG79262	-1.6811123	-11.2374835	-5.7174835	.	.	.	.	.	0	.	0	.	0	.	0	0.08	0	1	0.34	0	1	37662.9	333	5.5	8.0201	5	99	159	110	52	199	55	32	23	1.72	.	.	.	1	1	0	0	0	1	5	6	32.62	118.89	0.695652174
CAG78475	-1.6824297	-1.275722	-0.133722	.	.	.	reduced_virulence	PHI:854,PHI:5187	0	.	0	.	0	AA2	0.007	0.636	1	1	0.59	1	0	37646.14	340	5	8.5976	1	110	190	84	50	183	82	45	37	1.069767442	.	.	.	0	1	0	0	0	0	1	1	20.08	20.11	0.782608696
CAG81605	-1.6828095	-3.634315	-6.844315	.	.	.	.	.	0	.	0	.	0	.	0.835	0.7	0	0	0.35	0	1	21577.71	194	-2.5	5.2452	3	60	103	62	26	112	41	20	21	1.405405405	.	.	.	0	0	0	0	0	0	2	2	36.6	41.06	0
CAG81612	-1.6842539	-5.097158	-0.507158	.	.	.	.	.	0	.	0	.	0	.	0.064	0.171	0	0	0.06	0	0	32067.33	285	-6	5.4056	8	77	150	84	27	144	83	41	42	0.942307692	.	.	.	0	0	0	0	0	0	0	0	0	0	0
CAG82191	-1.6850677	-1.0538375	3.8481625	.	.	.	.	.	0	.	0	.	0	.	0.073	0.11	1	1	0.37	0	0	4988.91	46	2	11.4779	0	15	24	20	5	31	4	3	1	0.818181818	0	0	0	1	1	0	1	0	1	0	1	19.48	19.48	0.130434783
CAG79352	-1.6861588	-5.193	-0.513	.	.	.	.	.	0	.	0	.	0	.	0.057	0.163	0	0	0.28	0	0	28702.51	264	-8	4.701	4	85	152	73	20	134	64	29	35	1	.	.	.	0	0	0	0	0	0	0	0	0.03	0.03	0
CAG79153	-1.6874906	4.60239	-0.54561	.	.	.	.	.	0	.	0	.	0	.	0.958	0.9	0	0	0.12	0	0	20325.1	183	2.5	7.6362	5	54	96	43	20	97	48	26	22	1.153846154	.	.	.	0	0	0	0	0	0	0	0	0	0.03	0
CAG78791	-1.6890596	-6.501611	-0.567611	.	.	.	.	.	0	.	0	.	0	.	0	0.011	0	0	0.13	0	0	53106.2	477	-11.5	4.9012	11	138	252	147	53	259	117	55	62	1.329113924	.	.	.	0	0	0	0	0	0	0	0	0	0.1	0
CAG80924	-1.6898291	1.0973755	4.2953755	.	.	.	.	.	0	.	0	.	0	.	0.022	0.445	1	1	0.05	0	0	31698.57	274	12	8.8585	9	73	122	65	34	144	88	52	36	1.20754717	0	0	0	1	1	0	1	0	1	0	1	19.75	19.75	1
CAG77716	-1.6913574	-3.7413985	-1.0653985	.	.	.	.	.	0	.	0	.	0	.	0.026	0.528	0	0	0.48	0	0	35802.91	334	0	6.4825	5	105	192	106	22	182	77	39	38	1.101449275	.	.	.	0	0	0	0	0	0	0	0	0.12	0.12	0
CAG79405	-1.6938263	-5.808012	-0.510012	.	.	.	.	.	0	.	0	.	0	.	0.044	0.073	0	0	0.15	0	0	29419.12	269	-10	4.5483	2	85	157	83	21	142	71	31	40	0.8	.	.	.	0	0	0	0	0	0	0	0	0.32	0.32	0
CAG79498	-1.6975639	1.6445165	-0.4634835	.	.	.	loss_of_pathogenicity,reduced_virulence,unaffected_pathogenicity	PHI:334,PHI:65,PHI:797,PHI:4182,PHI:4677,PHI:2826,PHI:772,PHI:6111,PHI:2716,PHI:2155,PHI:316,PHI:1015,PHI:4606,PHI:300,PHI:3514,PHI:2310	0	.	0	.	0	.	0.035	0.483	0	0	0.37	0	0	33832.13	303	7.5	7.704	8	99	171	85	38	151	72	43	29	1.367346939	.	.	.	0	0	0	0	0	0	0	0	0	0	0
CAG78204	-1.698988	0.8154285	2.1254285	.	.	.	reduced_virulence,unaffected_pathogenicity	PHI:6556	0	.	0	.	0	.	0.002	0.613	1	1	0.37	0	0	40038.32	377	4.5	7.4073	7	136	219	122	34	217	81	45	36	0.808080808	.	.	.	1	0	0	0	0	0	0	0	0.01	0.03	0
CAG83440	-1.7027918	-10.9473555	-6.2433555	.	.	.	.	.	0	.	0	.	0	.	0.002	0.214	0	1	0.19	0	1	33369.91	299	4	7.753	4	84	150	110	49	205	49	28	21	1.038461538	.	.	.	1	1	0	0	0	1	5	6	27.64	129.64	1
CAG82357	-1.7046396	4.592821	-0.333179	.	.	.	.	.	0	.	0	.	0	.	0.996	0.825	0	0	0.67	0	0	8049.14	73	6.5	9.5934	4	26	43	20	7	36	17	12	5	1.538461538	.	.	.	0	0	0	0	0	0	0	0	0	0	0
CAG80158	-1.7064656	2.038063	-0.541937	.	.	.	.	.	0	.	0	.	0	.	0.907	0.523	0	0	0.17	0	0	10536.83	98	-2.5	4.8722	3	36	54	23	8	48	28	13	15	1.090909091	.	.	.	0	0	0	0	0	0	0	0	0	0.02	0
CAG84014	-1.7073683	-1.891107	-0.409107	.	.	.	.	.	0	.	0	.	0	.	0.189	0.564	0	0	0.33	0	0	25502.24	225	-15.5	4.2755	10	63	117	61	29	121	64	25	39	1.512195122	.	.	.	0	0	0	0	0	0	0	0	0	0	0
CAG78451	-1.7073683	-0.1972295	-0.5052295	.	.	.	loss_of_pathogenicity,unaffected_pathogenicity	PHI:157,PHI:9360	0	.	0	.	0	.	0	0.218	0	0	0.03	0	0	40913.77	373	-7	4.9785	7	113	192	115	38	215	97	46	51	1.032967033	.	.	.	0	0	0	0	0	0	0	0	0	0.07	0
CAG82444	-1.7075424	-4.104614	-0.618614	.	.	.	.	.	0	.	0	.	0	.	0.001	0.418	0	0	0.34	0	0	39587.15	359	2	6.9098	3	102	192	111	45	203	90	48	42	1.185185185	.	.	.	0	0	0	0	0	0	0	0	0.02	11.96	0
CAG77627	-1.7079827	-5.1674555	0.7365445	.	.	.	unaffected_pathogenicity,loss_of_pathogenicity,reduced_virulence,lethal,increased_virulence_(hypervirulence)	PHI:736,PHI:2438,PHI:1239,PHI:1072,PHI:1200,PHI:7663,PHI:1223,PHI:1179,PHI:1265,PHI:151,PHI:2163,PHI:1083,PHI:2268,PHI:4680,PHI:8736,PHI:2398,PHI:9481,PHI:1258,PHI:4057,PHI:7280,PHI:1248,PHI:153,PHI:342,PHI:9194,PHI:4587,PHI:7568,PHI:483,PHI:230,PHI:6085,PHI:1031,PHI:4245,PHI:5426,PHI:2120,PHI:8001,PHI:2272,PHI:3377,PHI:2230,PHI:6317,PHI:2346,PHI:1249,PHI:1269,PHI:107,PHI:4028,PHI:2158,PHI:9261,P…	0	.	0	.	0	.	0	0.016	1	1	0.11	1	0	119340.23	1125	28.5	9.7968	4	429	654	275	84	564	227	134	93	0.564516129	.	.	.	1	0	0	0	0	0	1	0	5.61	5.62	0
CAG83354	-1.7083886	-6.3556075	-0.4996075	.	.	.	.	.	0	.	0	.	0	.	0	0.024	0	0	0.17	0	0	74938.37	673	-18.5	4.8716	5	200	337	196	82	352	186	87	99	1.294117647	.	.	.	0	0	0	0	0	0	0	0	0	0.07	0
CAG79592	-1.7086092	-5.901402	-0.585402	.	.	.	.	.	0	.	0	.	0	.	0	0.114	0	0	0.24	0	0	40767.63	376	-6.5	5.0195	5	129	225	96	40	193	90	43	47	0.94047619	.	.	.	0	0	0	0	0	0	0	0	0.08	0.08	0
CAG79913	-1.7098709	5.0064465	-0.7455535	.	.	.	reduced_virulence	PHI:2644,PHI:7258,PHI:9285	0	.	0	.	0	.	0.92	0.872	0	0	0.31	0	0	21540.49	199	10.5	9.8613	3	72	110	59	24	109	45	29	16	0.862745098	.	.	.	0	0	0	0	0	0	0	0	0.01	6.35	0
CAG80092	-1.710789	-5.249725	-0.503725	.	.	.	.	.	0	.	0	.	0	.	0.044	0.165	0	0	0.16	0	0	26781	246	-13.5	4.216	4	79	136	78	20	131	48	18	30	0.977777778	.	.	.	0	0	0	0	0	0	0	0	0.12	0.28	0
CAG78015	-1.7122853	1.0706795	-0.5013205	.	.	.	.	.	0	.	0	.	0	.	0.706	0.556	0	0	0.03	0	0	26869.63	243	-2.5	5.8962	3	67	124	79	28	137	65	33	32	1.035714286	.	.	.	0	0	0	0	0	0	0	0	0	0	0
CAG80131	-1.7122853	-3.537502	-0.501502	.	.	.	.	.	0	.	0	.	0	.	0.06	0.434	0	0	0.11	0	0	33066.77	299	-4	5.2618	4	85	149	90	31	161	82	40	42	1.338983051	.	.	.	0	0	0	0	0	0	0	0	0	0.02	0
CAG83495	-1.7122853	-6.1857415	-0.4977415	.	.	.	.	.	0	.	0	.	0	.	0	0.052	0	0	0.09	0	0	48411.03	437	-6.5	5.5887	4	117	220	136	54	250	114	57	57	1.09	.	.	.	0	0	0	0	0	0	0	0	0	0.01	0
CAG83430	-1.7179507	-5.470661	-0.524661	.	.	.	reduced_virulence	PHI:9143	0	.	0	.	0	.	0	0.009	0	0	0.13	0	0	86585.91	806	4.5	7.389	8	272	449	292	54	432	169	89	80	0.987878788	.	.	.	0	0	0	0	0	0	0	0	0	0.03	0
CAG79999	-1.7204326	-4.826076	-0.656076	.	.	.	.	.	0	.	0	.	0	.	0.141	0.164	0	0	0.57	0	0	17231.65	158	6.5	8.1756	7	63	94	48	15	77	28	19	9	0.961538462	.	.	.	0	0	0	0	0	0	0	0	0.05	0.48	0
CAG80909	-1.7206217	-6.3165535	-0.4965535	.	.	.	.	.	0	.	0	.	0	.	0	0.03	0	0	0.05	0	0	56290.67	480	-19.5	4.578	6	103	229	115	60	240	147	65	82	1.68852459	.	.	.	0	0	0	0	0	0	0	0	0	0	0
CAG81710	-1.7206217	-6.3614505	-0.5054505	.	.	.	.	.	0	.	0	.	0	.	0	0.024	0	0	0.24	0	0	33787.15	296	-15	4.4897	3	74	146	79	33	149	84	36	48	1.265306122	.	.	.	0	0	0	0	0	0	0	0	0	0.01	0
CAG80314	-1.7206217	-4.5370345	-0.4990345	.	.	.	.	.	0	.	0	.	0	.	0.01	0.317	0	0	0.13	0	0	34606.46	310	-5.5	5.1426	3	85	149	99	29	160	87	42	45	1.5	.	.	.	0	0	0	0	0	0	0	0	0	0	0
CAG81149	-1.7209901	-6.22055	-0.50855	.	.	.	.	.	0	.	0	.	0	.	0	0.048	0	0	0.03	0	0	126007.94	1111	-2.5	6.4376	16	285	536	260	140	508	269	149	120	0.966019417	.	.	.	0	0	0	0	0	0	0	0	0	0	0
CAG79675	-1.7230747	4.221203	-0.560797	.	.	.	.	.	0	.	0	.	0	.	0.96	0.837	0	0	0.28	0	0	20739.15	186	6.5	9.2546	2	58	103	38	22	91	39	24	15	0.977272727	.	.	.	0	0	0	0	0	0	0	0	0	0	0
CAG83333	-1.7244544	-6.4123525	-0.6043525	.	.	.	.	.	0	.	0	.	0	.	0	0.032	0	0	0.08	0	0	101235.9	934	-4.5	6.2391	2	330	550	177	85	424	233	121	112	0.681222707	.	.	.	0	0	0	0	0	0	0	0	0	0	0
CAG83830	-1.7245184	-3.610978	-0.502978	.	.	.	.	.	0	.	0	.	0	CE3,CE12	0.134	0.348	0	0	0.23	0	0	26597.11	236	-7.5	4.9325	3	60	115	73	32	128	57	27	30	1.25	.	.	.	0	0	0	0	0	0	0	0	0	0.01	0
CAG79544	-1.7245184	-1.397725	-0.499725	.	.	.	loss_of_pathogenicity,reduced_virulence,unaffected_pathogenicity	PHI:2265,PHI:650,PHI:130,PHI:7226,PHI:6972,PHI:6973,PHI:1064,PHI:4144,PHI:322,PHI:2172,PHI:4627	0	.	0	.	0	GT20	0	0.017	0	0	0.11	0	0	53259.12	469	-2	6.2999	7	116	225	139	70	265	116	61	55	1.5	.	.	.	0	0	0	0	0	0	0	0	0.03	0.05	0
CAG79238	-1.7245184	-6.031703	-0.505703	.	.	.	.	.	0	.	0	.	0	.	0	0.079	0	0	0.03	0	0	43576.96	385	-9.5	4.9689	3	97	175	141	40	208	101	48	53	1.220588235	.	.	.	0	0	0	0	0	0	0	0	0	0.03	0
CAG83776	-1.7245184	2.4845615	-0.4934385	.	.	.	loss_of_pathogenicity,reduced_virulence	PHI:509,PHI:2322,PHI:9517,PHI:2832,PHI:7979	0	.	0	.	0	.	0.124	0.539	0	0	0.08	0	0	30688.32	277	-4	5.215	4	82	134	88	29	156	74	36	38	1.338983051	.	.	.	0	0	0	0	0	0	0	0	0	0.62	0
CAG79167	-1.7245184	-4.4477455	-0.4937455	.	.	.	.	.	0	.	0	.	0	.	0.029	0.312	0	0	0.08	0	0	24354.74	213	-6	4.843	3	48	100	59	26	116	60	28	32	1.3	.	.	.	0	0	0	0	0	0	0	0	0.01	0.02	0
CAG84082	-1.7248868	-6.451379	-0.505379	.	.	.	.	.	0	.	0	.	0	.	0	0.009	0	0	0.02	0	0	177148.26	1571	-32.5	5.0766	18	376	744	543	175	847	418	201	217	1.585551331	.	.	.	0	0	0	0	0	0	0	0	0.01	0.02	0
CAG80095	-1.7257624	0.7156035	-0.4983965	.	.	.	loss_of_pathogenicity,reduced_virulence,unaffected_pathogenicity	PHI:6784,PHI:6789,PHI:6811,PHI:6783,PHI:6812,PHI:68,PHI:72,PHI:6790	0	.	0	.	0	.	0.017	0.352	0	0	0.77	0	0	21399.18	203	0	6.2551	2	79	122	64	21	115	26	13	13	1.30952381	.	.	.	0	0	0	0	0	0	0	0	0.39	0.5	0
CAG78904	-1.7259548	-4.9618195	-0.5078195	.	.	.	reduced_virulence	PHI:1598	0	.	0	.	0	.	0.003	0.088	0	0	0.04	0	0	16182.98	142	-13.5	4.1651	0	31	71	34	15	69	49	18	31	1.142857143	.	.	.	0	0	0	0	0	0	0	0	0	0	0
CAG80459	-1.7287788	-0.821943	2.706057	.	.	.	.	.	0	.	0	.	0	.	0.058	0.354	1	1	0.21	0	0	9783.57	85	0.5	6.977	1	16	34	28	7	46	21	11	10	2.555555556	.	.	.	1	0	0	0	0	0	0	0	0.56	0.56	0
CAG83935	-1.7296442	-5.362674	-0.496674	.	.	.	.	.	0	.	0	.	0	.	0	0.189	0	0	0.13	0	0	42841.74	382	-4.5	5.8947	1	112	212	100	54	194	98	50	48	1.012658228	.	.	.	0	0	0	0	0	0	0	0	0	0	0
CAG83216	-1.7309368	-1.526038	-0.518038	.	.	.	unaffected_pathogenicity,loss_of_pathogenicity,reduced_virulence,lethal,increased_virulence_(hypervirulence)	PHI:2312,PHI:2836,PHI:2837,PHI:2802,PHI:7485,PHI:7696,PHI:2247,PHI:8929,PHI:2835,PHI:59,PHI:9460,PHI:8927,PHI:2844,PHI:7915,PHI:3866,PHI:4077,PHI:5440,PHI:6956,PHI:3301,PHI:784,PHI:5271,PHI:2022,PHI:2269,PHI:685,PHI:5272	0	.	0	.	0	.	0.221	0.611	0	0	0.66	0	0	30033.22	278	-1	5.8401	7	103	159	84	33	168	54	27	27	1	.	.	.	0	0	0	0	0	0	0	0	0.22	0.44	0
CAG82944	-1.7316437	-6.0995695	-0.5135695	.	.	.	.	.	0	.	0	.	0	CBM21	0	0.069	0	0	0.17	0	0	120658.03	1129	8.5	7.091	8	448	711	238	88	478	272	147	125	0.835341365	.	.	.	0	0	0	0	0	0	0	0	0	0	0
CAG79596	-1.7321504	-4.776304	-0.504304	.	.	.	.	.	0	.	0	.	0	.	0.175	0.113	0	0	0.13	0	0	19394.06	175	-10.5	4.5103	0	43	84	68	14	91	60	26	34	1.212121212	.	.	.	0	0	0	0	0	0	0	0	0	0.01	0
CAG81825	-1.7328087	-6.4426505	-0.5026505	.	.	.	.	.	0	.	0	.	0	.	0	0.01	0	0	0.11	0	0	62860.27	565	7	7.4229	13	175	286	164	65	310	110	62	48	1.201923077	.	.	.	0	0	0	0	0	0	0	0	0	0.02	0
CAG82060	-1.7341418	-0.9217285	3.2242715	.	.	.	.	.	0	.	0	.	0	.	0.006	0.303	1	1	0.28	0	0	14111.59	128	3	9.6223	0	50	71	26	11	53	24	14	10	0.807692308	.	.	.	0	1	0	0	0	1	0	0	0	0	0
CAG81610	-1.735293	3.1380255	-0.5279745	.	.	.	.	.	0	.	0	.	0	.	0.95	0.661	0	0	0.33	0	0	24606.1	228	-6	4.8431	1	68	124	71	19	121	60	28	32	1.380952381	.	.	.	0	0	0	0	0	0	0	0	0	0.05	0
CAG83674	-1.7353657	2.6338915	-0.8521085	.	.	.	.	.	0	.	0	.	0	.	0.949	0.632	0	0	0.35	0	0	30617.08	282	4	8.8872	0	80	157	101	31	161	72	39	33	1.292307692	.	.	.	0	0	0	0	0	0	0	0	4.44	4.45	0
CAG82675	-1.7354248	-3.5312855	-0.5732855	.	.	.	loss_of_pathogenicity,reduced_virulence,increased_virulence_(hypervirulence),lethal,unaffected_pathogenicity	PHI:3866,PHI:4077,PHI:2312,PHI:2836,PHI:5440,PHI:7511,PHI:5271,PHI:2802,PHI:7696,PHI:2022,PHI:685,PHI:2835,PHI:59,PHI:9460,PHI:6957,PHI:2844,PHI:5272	0	.	0	.	0	.	0.042	0.465	0	0	0.26	0	0	32515.72	300	7.5	9.5408	1	97	165	94	25	169	67	39	28	0.904761905	.	.	.	0	0	0	0	0	0	0	0	0	0.08	0
CAG79702	-1.7354665	-5.474508	-0.528508	.	.	.	reduced_virulence	PHI:2355	0	.	0	.	0	.	0	0.009	0	0	0.13	0	0	88616.94	814	16.5	7.7421	13	272	444	234	96	456	172	102	70	0.725490196	.	.	.	0	0	0	0	0	0	0	0	0	0.01	0
CAG80986	-1.7377545	-6.342161	-0.534161	.	.	.	.	.	0	.	0	.	0	.	0	0.032	0	0	0.3	0	0	108605.28	1042	25	9.6944	2	427	657	300	72	539	200	120	80	0.475728155	.	.	.	0	0	0	0	0	0	0	0	0.21	0.21	0
CAG81205	-1.7400241	4.601572	-1.068428	.	.	.	.	.	0	.	0	.	0	.	0.997	0.948	0	0	0.18	0	0	15128.98	136	5.5	8.6801	3	42	72	32	17	68	32	20	12	1.258064516	.	.	.	0	0	0	0	0	0	0	0	0	0	0
CAG79769	-1.7417341	4.870399	-0.629601	.	.	.	reduced_virulence,unaffected_pathogenicity	PHI:4580,PHI:4579	0	.	0	.	0	.	0.933	0.817	0	0	0.37	0	0	20373.63	181	-2.5	5.8584	3	56	92	39	30	92	47	24	23	1.1	.	.	.	0	0	0	0	0	0	0	0	0.8	0.8	0
CAG80162	-1.7424845	-6.203461	-0.509461	.	.	.	.	.	0	.	0	.	0	.	0	0.051	0	0	0.44	0	0	57356.15	530	-10	5.0484	5	160	302	182	47	299	131	63	68	0.912	.	.	.	0	0	0	0	0	0	0	0	0.05	0.09	0
CAG81874	-1.7424845	-6.481891	-0.535891	.	.	.	.	.	0	.	0	.	0	.	0	0.009	0	0	0.23	0	0	68097.42	624	9.5	8.1462	4	194	355	194	72	349	149	83	66	1.007142857	.	.	.	0	0	0	0	0	0	0	0	0	0.12	0
CAG78038	-1.743349	3.1377685	-1.0862315	.	.	.	.	.	0	.	0	.	0	.	0.895	0.809	0	0	0.58	0	0	21823.33	203	13	10.6857	1	68	116	64	14	111	43	29	14	0.977777778	.	.	.	0	0	0	0	0	0	0	0	0.01	0.57	0
CAG83308	-1.7433714	-6.2065735	-0.5185735	.	.	.	.	.	0	.	0	.	0	.	0.001	0.051	0	0	0.21	0	0	9966.1	92	-10.5	4.0677	0	21	52	26	2	47	32	11	21	0.535714286	.	.	.	0	0	0	0	0	0	0	0	0	0	0
CAG77911	-1.7457018	-10.416859	-5.470859	.	.	.	reduced_virulence,unaffected_pathogenicity	PHI:7741,PHI:577	0	.	0	.	0	.	0	0.009	0	1	0.22	0	1	92746.92	805	18.5	8.1441	17	215	390	231	143	478	177	104	73	1.417808219	0	0	0	1	0	0	1	0	1	6	6	6.75	154.86	0
CAG79396	-1.7466857	1.7342475	-0.5037525	.	.	.	.	.	0	.	0	.	0	.	1	0.373	0	0	0.39	0	0	20907.74	178	33.5	12.1444	6	50	97	37	11	64	53	44	9	2.9375	.	.	.	0	0	0	0	0	0	0	0	0.01	0.02	0
CAG80898	-1.7482575	-4.3598675	-0.5618675	.	.	.	.	.	0	.	0	.	0	.	0	0.367	0	0	0.69	0	0	42824.87	404	-1	6.3668	3	135	229	133	32	227	89	47	42	0.909090909	.	.	.	0	0	0	0	0	0	0	0	0.35	0.49	0
CAG82552	-1.7487124	-5.8117535	-0.4957535	.	.	.	.	.	0	.	0	.	0	.	0	0.114	0	0	0.1	0	0	46016.25	414	-8	4.997	4	123	205	126	47	221	105	50	55	1.3375	.	.	.	0	0	0	0	0	0	0	0	0.08	0.09	0
CAG80202	-1.751889	-6.281959	-0.533959	.	.	.	lethal,loss_of_pathogenicity	PHI:2527	0	.	0	.	0	.	0	0.042	0	0	0.46	0	0	125002.09	1184	1.5	6.6296	6	420	752	353	104	668	242	127	115	0.619302949	.	.	.	0	0	0	0	0	0	0	0	0.01	0.01	0
CAG79310	-1.753548	-5.5350405	-0.6550405	.	.	.	reduced_virulence,unaffected_pathogenicity	PHI:6556	0	.	0	.	0	.	0	0.02	0	0	0.16	0	0	58080.4	538	-1	6.3829	2	168	295	179	44	291	139	72	67	1	.	.	.	0	0	0	0	0	0	0	0	0	0.03	0
CAG82960	-1.755604	4.5691095	-0.5128905	.	.	.	.	.	0	.	0	.	0	.	0.926	0.921	0	0	0.36	0	0	21290.74	189	3.5	7.5122	1	58	102	45	29	90	45	26	19	1.838709677	.	.	.	0	0	0	0	0	0	0	0	0	0	0
CAG78369	-1.7564018	-4.99925	-0.51125	.	.	.	.	.	0	.	0	.	0	.	0.121	0.131	0	0	0.12	0	0	21403.56	200	-12	4.3082	2	63	120	50	7	95	60	24	36	0.533333333	.	.	.	0	0	0	0	0	0	0	0	0	0	0
CAG80478	-1.7583141	-1.5901785	4.0378215	.	.	.	.	.	0	.	0	.	0	.	0	0.062	1	1	0.49	0	0	62728.39	590	11	8.0204	6	226	364	124	60	290	86	53	33	0.640718563	.	.	.	1	0	1	0	0	1	0	0	0.13	0.14	0
CAG80836	-1.7607479	-5.609335	-0.755335	.	.	.	.	.	0	.	0	.	0	.	0	0.191	0	0	0.26	0	0	38650.45	359	4.5	7.4309	6	130	210	94	35	187	71	40	31	0.827160494	.	.	.	0	0	0	0	0	0	0	0	3.05	3.08	0
CAG79076	-1.7612512	7.055139	-0.500861	.	.	.	loss_of_pathogenicity,reduced_virulence	PHI:2108	0	.	0	.	0	.	0.833	0.593	0	0	0.25	0	0	16196.28	147	-5	4.5606	0	41	77	39	14	75	41	18	23	1.464285714	.	.	.	0	0	0	0	0	0	0	0	0	0	0
CAG79185	-1.7632728	1.165698	2.719698	.	.	.	.	.	0	.	0	.	0	.	0.273	0.468	1	1	0.1	0	0	31360.57	289	5.5	8.5767	5	105	164	88	26	159	69	38	31	0.6625	.	.	.	1	1	0	0	0	1	0	0	0.01	0.01	0
CAG82134	-1.7632728	-5.35844	-0.54044	.	.	.	.	.	0	.	0	.	0	.	0	0.197	0	0	0.19	0	0	39502.73	369	-5	5.2818	1	124	210	115	27	200	94	46	48	0.835164835	.	.	.	0	0	0	0	0	0	0	0	0	8.32	0
CAG79075	-1.7641046	-6.3284065	-0.3884065	.	.	.	.	.	0	.	0	.	0	.	0	0.01	0	0	0.16	0	0	39142.79	352	-17.5	4.3756	8	112	192	95	37	176	84	35	49	1.381818182	.	.	.	0	0	0	0	0	0	0	0	0	0.26	0
CAG80704	-1.76615	-6.50371	-0.58171	.	.	.	.	.	0	.	0	.	0	.	0	0.013	0	0	0.28	0	0	63388.62	585	11.5	7.7042	11	195	332	159	66	318	136	79	57	0.910447761	.	.	.	0	0	0	0	0	0	0	0	2.58	2.94	0
CAG81098	-1.766956	-5.432192	-0.566192	.	.	.	.	.	0	.	0	.	0	.	0	0.189	0	0	0.4	0	0	44440.69	411	-1.5	6.2443	4	143	240	116	36	209	107	55	52	0.817204301	.	.	.	0	0	0	0	0	0	0	0	0	0.08	0
CAG83055	-1.768337	-0.029326	3.276674	.	.	.	.	.	0	.	0	.	0	GT62	0.001	0.448	1	1	0.05	0	0	38275.78	337	3	7.0327	1	85	158	104	43	184	92	50	42	1.230769231	.	.	.	1	1	0	0	0	1	0	1	20.86	20.86	0.695652174
CAG83198	-1.7685686	-6.2282085	-0.5042085	.	.	.	.	.	0	.	0	.	0	.	0	0.046	0	0	0.03	0	0	60643.87	558	-0.5	6.4284	8	170	289	204	29	294	148	76	72	1.182692308	.	.	.	0	0	0	0	0	0	0	0	0	0.01	0
CAG82178	-1.768937	-6.44805	-0.50805	.	.	.	loss_of_pathogenicity,reduced_virulence,lethal,unaffected_pathogenicity	PHI:2553,PHI:4644,PHI:860,PHI:9222,PHI:2177,PHI:1566	0	.	0	.	0	.	0	0.01	0	0	0.01	0	0	111533.4	1024	-10	5.7616	8	298	532	339	75	542	275	138	137	0.958139535	.	.	.	0	0	0	0	0	0	0	0	0	0	0
CAG81327	-1.768937	-6.3532435	-0.4972435	.	.	.	.	.	0	.	0	.	0	GH38	0	0.024	0	0	0.1	0	0	121315.79	1079	-2.5	6.3627	19	313	565	292	144	561	281	146	135	1.253807107	.	.	.	0	0	0	0	0	0	0	0	0	0.01	0
CAG80174	-1.7690046	0.933126	-0.764874	.	.	.	loss_of_pathogenicity,reduced_virulence,increased_virulence_(hypervirulence),lethal,unaffected_pathogenicity	PHI:182,PHI:4736,PHI:8036,PHI:3834,PHI:3478,PHI:507,PHI:1061,PHI:270,PHI:3623,PHI:317,PHI:861,PHI:7133,PHI:4990,PHI:8035,PHI:1036,PHI:6950,PHI:3279,PHI:3831,PHI:339,PHI:269,PHI:3835,PHI:62,PHI:3280,PHI:7134	0	.	0	.	0	.	0.744	0.539	0	0	0.06	0	0	27106.46	249	-3.5	5.0066	6	85	138	65	16	127	63	30	33	0.941176471	.	.	.	0	0	0	0	0	0	0	0	0.01	0.02	0
CAG79682	-1.7701454	-6.13245	-0.51045	.	.	.	.	.	0	.	0	.	0	.	0	0.063	0	0	0.16	0	0	28744.09	271	-25.5	4.0807	0	95	165	66	12	124	83	29	54	0.671232877	.	.	.	0	0	0	0	0	0	0	0	0	0	0
CAG80124	-1.7706008	-6.380495	-0.476495	.	.	.	.	.	0	.	0	.	0	.	0	0.016	0	0	0.18	0	0	56998.45	525	14.5	8.9643	9	167	288	155	50	296	122	71	51	0.892561983	.	.	.	0	0	0	0	0	0	0	0	0	0.23	0
CAG83108	-1.7733811	0.776011	-0.507989	.	.	.	.	.	0	.	0	.	0	.	0.788	0.426	0	0	0.12	0	0	12929.49	113	-1.5	5.6965	0	29	49	31	14	53	38	19	19	1.5	.	.	.	0	0	0	0	0	0	0	0	0	0	0
CAG80695	-1.7755731	4.6712965	-0.8787035	.	.	.	.	.	0	.	0	.	0	.	0.979	0.946	0	0	0.41	0	0	8882.35	81	4	8.8831	4	28	42	27	4	43	16	10	6	1.235294118	.	.	.	0	0	0	0	0	0	0	0	0	0.01	0
CAG77778	-1.7771133	4.4735735	-1.1424265	.	.	.	.	.	0	.	0	.	0	.	0.998	0.938	0	0	0.2	0	0	19589.21	178	6	8.0034	6	59	98	40	22	94	48	29	19	0.863636364	.	.	.	0	0	0	0	0	0	0	0	0.78	0.78	0
CAG81985	-1.7784195	-5.893615	-0.511615	.	.	.	.	.	0	.	0	.	0	.	0	0.103	0	0	0.17	0	0	41108.06	377	-6.5	5.2522	5	120	200	135	32	204	90	44	46	0.98630137	.	.	.	0	0	0	0	0	0	0	0	0	0.59	0
CAG79703	-1.7784195	0.1372445	-0.5527555	.	.	.	.	.	0	.	0	.	0	.	0.391	0.724	0	0	0.47	0	0	14791.86	133	-1	6.2805	1	36	74	36	18	73	33	18	15	0.866666667	.	.	.	0	0	0	0	0	0	0	0	0.07	0.07	0
CAG79423	-1.7784195	2.0905255	-0.5134745	.	.	.	.	.	0	.	0	.	0	.	0.868	0.566	0	0	0.17	0	0	26768.82	248	-1	6.1247	2	69	135	87	21	140	61	31	30	1.086206897	.	.	.	0	0	0	0	0	0	0	0	0.18	0.19	0
CAG81807	-1.7784195	-2.1526435	-0.5246435	.	.	.	reduced_virulence,unaffected_pathogenicity	PHI:3386,PHI:2839	0	.	0	.	0	.	0.029	0.533	0	0	0.44	0	0	36575.24	340	2.5	7.3766	2	100	179	106	30	200	85	45	40	1.12195122	.	.	.	0	0	0	0	0	0	0	0	0	0.31	0
CAR64319	-1.7784195	3.5902545	-0.6277455	.	.	.	unaffected_pathogenicity	PHI:1567	0	.	0	.	0	.	0.959	0.744	0	0	0.34	0	0	21019.19	190	1	7.1067	3	52	101	56	20	111	42	22	20	1.102564103	.	.	.	0	0	0	0	0	0	0	0	0	0.21	0
CAG82852	-1.7784195	2.717385	-0.564615	.	.	.	.	.	0	.	0	.	0	.	0.935	0.612	0	0	0.21	0	0	20449.29	182	2.5	7.1284	1	53	97	61	28	104	42	24	18	0.9	.	.	.	0	0	0	0	0	0	0	0	0	0.03	0
CAG82981	-1.7785782	2.9403455	-0.5036545	.	.	.	.	.	0	.	0	.	0	.	0.984	0.59	0	0	0.16	0	0	20483.26	184	-1.5	6.1381	3	48	96	63	21	102	52	27	25	0.888888889	.	.	.	0	0	0	0	0	0	0	0	0.01	0.01	0
CAG80110	-1.7809616	-1.876721	3.943279	.	.	.	.	.	0	.	0	.	0	.	0	0.03	1	1	0.26	0	0	72157.31	633	-3	6.2338	16	183	326	154	99	331	170	88	82	1.363636364	.	.	.	1	0	0	0	0	0	0	0	0.01	0.01	0
CAG81106	-1.7812074	-12.527426	-6.581426	.	.	.	.	.	0	.	0	.	0	.	0	0.009	0	0	0.11	0	1	168843.69	1535	-15	5.8126	23	478	812	494	156	825	336	170	166	1.141263941	.	.	.	0	0	0	0	0	0	3	0	0	11.11	0
CAG78876	-1.7820297	-3.1336925	-0.5116925	.	.	.	.	.	0	.	0	.	0	.	0.078	0.485	0	0	0.13	0	0	34916.51	326	2.5	6.8636	8	116	184	102	29	176	82	45	37	0.810810811	.	.	.	0	0	0	0	0	0	0	0	0	0.01	0
CAG78687	-1.7821386	-6.13331	-0.51131	.	.	.	.	.	0	.	0	.	0	.	0	0.063	0	0	0.06	0	0	38050.34	348	-11	4.7216	9	112	187	116	34	196	81	37	44	0.928571429	.	.	.	0	0	0	0	0	0	0	0	0	0.01	0
CAG83556	-1.7828925	-1.914241	-0.504241	.	.	.	.	.	0	.	0	.	0	.	0.415	0.35	0	0	0.02	0	0	17205.19	150	-6	4.841	1	36	70	41	19	71	45	21	24	1.125	.	.	.	0	0	0	0	0	0	0	0	0	0	0
CAG79007	-1.7828925	-3.8682325	-0.5022325	.	.	.	.	.	0	.	0	.	0	.	0.058	0.381	0	0	0.05	0	0	31699.27	278	-1.5	6.0543	2	64	130	81	28	140	81	41	40	1.790697674	.	.	.	0	0	0	0	0	0	0	0	0	0	0
CAG82914	-1.7828925	-5.3181645	-0.5061645	.	.	.	.	.	0	.	0	.	0	.	0.004	0.194	0	0	0	0	0	33848.35	301	-4.5	5.6437	2	79	141	82	33	147	100	50	50	1.388888889	.	.	.	0	0	0	0	0	0	0	0	0	0	0
CAG82487	-1.7832608	-5.1337685	-0.5057685	.	.	.	reduced_virulence	PHI:1671,PHI:3330	0	.	0	.	0	.	0	0.062	0	0	0.03	0	0	170952.29	1526	11.5	7.4533	11	394	754	400	168	800	404	214	190	1.18597561	.	.	.	0	0	0	0	0	0	0	0	0	0	0
CAG82799	-1.7836839	-4.3395915	-0.5055915	.	.	.	.	.	0	.	0	.	0	.	0.197	0.164	0	0	0.1	0	0	288646.28	2621	12.5	6.7549	40	834	1451	767	304	1398	665	360	305	0.787307033	.	.	.	0	0	0	0	0	0	0	0	0	0.04	0
CAG81702	-1.7842137	-2.6968825	2.9671175	.	.	.	.	.	0	.	0	.	0	.	0	0.056	1	1	0.09	0	0	45590.48	397	-2	6.2676	7	98	200	108	55	207	101	53	48	1.318181818	.	.	.	1	0	0	0	0	0	0	0	0.12	0.13	0
CAG78215	-1.7842625	-4.986539	-0.558539	.	.	.	.	.	0	.	0	.	0	.	0.09	0.172	0	0	0.07	0	0	21060.6	192	-9.5	4.4387	0	55	102	51	11	88	52	22	30	1	.	.	.	0	0	0	0	0	0	0	0	0.01	0.01	0
CAG79865	-1.7867892	-0.054887	-0.496887	.	.	.	reduced_virulence	PHI:3941	0	.	0	.	0	.	0.513	0.394	0	0	0.02	0	0	27176.26	242	-2.5	5.906	2	58	112	75	27	134	73	37	36	1.212765957	.	.	.	0	0	0	0	0	0	0	0	0	0.01	0
CAG78808	-1.7867892	-3.659532	-0.503532	.	.	.	.	.	0	.	0	.	0	.	0.073	0.401	0	0	0.02	0	0	30617.96	270	-2.5	6.0425	2	69	123	82	37	150	80	41	39	1.169491525	.	.	.	0	0	0	0	0	0	0	0	0.01	1.94	0
CAG81458	-1.7867892	-6.065369	-0.503369	.	.	.	.	.	0	.	0	.	0	.	0	0.073	0	0	0.09	0	0	36171.92	324	-12	4.7769	2	88	156	97	40	173	102	47	55	1.196969697	.	.	.	0	0	0	0	0	0	0	0	0	0.26	0
CAG81525	-1.7867892	-5.1034975	-0.4994975	.	.	.	reduced_virulence	PHI:8810	0	.	0	.	0	.	0	0.066	0	0	0.1	0	0	62597.66	556	-10.5	5.3177	3	150	271	144	77	300	159	78	81	1.153225806	.	.	.	0	0	0	0	0	0	0	0	0	0	0
CAG83009	-1.7883613	-6.24855	-0.51855	.	.	.	.	.	0	.	0	.	0	.	0	0.045	0	0	0.32	0	0	54020.18	502	-14.5	5.2928	4	183	314	137	47	225	138	68	70	0.619834711	.	.	.	0	0	0	0	0	0	0	0	0	0	0
CAG83986	-1.7892466	-11.061644	-6.969644	.	.	.	.	.	0	.	0	.	0	.	0.006	0.312	0	0	0.41	0	1	30872.68	285	18	10.4429	5	100	156	86	32	167	56	38	18	0.940298507	.	.	.	0	0	0	0	0	0	6	5	1.37	106.04	0
CAG82235	-1.7894604	-6.449268	-0.509268	.	.	.	.	.	0	.	0	.	0	.	0	0.01	0	0	0.01	0	0	152110.39	1364	-7.5	6.1419	26	407	713	385	152	691	345	177	168	1.246753247	.	.	.	0	0	0	0	0	0	0	0	0.05	0.05	0
CAG83709	-1.7894604	-5.4407365	-0.4947365	.	.	.	reduced_virulence,unaffected_pathogenicity	PHI:7487,PHI:7346,PHI:7653,PHI:178,PHI:3941	0	.	0	.	0	.	0	0.009	0	0	0.05	0	0	88024.51	786	-23	4.861	17	217	407	215	94	410	209	98	111	1.416058394	.	.	.	0	0	0	0	0	0	0	0	0	0.13	0
CAG78295	-1.7910743	-8.3491015	-2.5111015	.	.	.	loss_of_pathogenicity,reduced_virulence,increased_virulence_(hypervirulence),lethal,unaffected_pathogenicity	PHI:2230,PHI:6717,PHI:1213,PHI:2559,PHI:1230,PHI:151,PHI:1269,PHI:1266,PHI:1083,PHI:4057,PHI:1178,PHI:3717,PHI:9481,PHI:1232,PHI:149,PHI:5427,PHI:7279,PHI:7280,PHI:1193,PHI:8854,PHI:342,PHI:3917,PHI:497,PHI:4942,PHI:7568,PHI:1194,PHI:406,PHI:6085,PHI:4941,PHI:1031,PHI:2272	0	.	0	.	0	.	0	0.027	0	0	0.11	1	0	77173.27	711	-15.5	4.8725	9	250	421	169	62	339	164	77	87	0.925675676	.	.	.	0	0	0	0	0	0	1	0	0	3.09	0
CAG78251	-1.7912359	-6.592134	-0.646134	.	.	.	.	.	0	.	0	.	0	.	0	0.009	0	0	0.14	0	0	79215.43	731	6.5	7.0635	8	240	399	226	65	401	151	84	67	0.696629213	.	.	.	0	0	0	0	0	0	0	0	1.4	1.48	0
CAG82466	-1.79445	3.4182935	-0.3317065	.	.	.	.	.	0	.	0	.	0	.	0.994	0.631	0	0	0.61	0	0	7930.18	72	-5	3.9025	6	28	40	22	8	43	11	3	8	1.454545455	.	.	.	0	0	0	0	0	0	0	0	3.65	3.91	0
CAG79184	-1.7957284	-11.7563305	-6.6863305	.	.	.	.	.	0	.	0	.	0	.	0	0.155	0	1	0.14	0	1	37397.23	342	-5.5	5.0863	0	111	189	105	39	190	77	37	40	0.894736842	.	.	.	0	0	0	0	0	1	1	2	24.92	35.69	0.888888889
CAG83186	-1.7979538	-2.5669745	3.3970255	.	.	.	.	.	0	.	0	.	0	.	0	0.006	1	1	0.68	0	0	8760.83	83	-1.5	4.5909	2	36	53	20	7	45	9	4	5	0.545454545	.	.	.	0	1	0	0	0	0	0	0	0.64	0.64	0
CAG80893	-1.7988175	3.197343	-0.876657	.	.	.	.	.	0	.	0	.	0	.	0.872	0.807	0	0	0.06	0	0	9429.68	82	-2.5	4.7359	4	22	38	20	6	35	22	10	12	2.75	.	.	.	0	0	0	0	0	0	0	0	0	0	0
CAG78246	-1.800202	0.0326575	-2.2953425	.	.	.	.	.	0	.	0	.	0	.	0.889	0.499	0	0	0.44	1	0	12318.23	110	4	8.6875	3	37	57	31	18	65	19	12	7	1.263157895	.	.	.	0	0	0	0	0	0	1	0	7.75	8.19	0
CAG77997	-1.8031795	-3.2011395	-0.5491395	.	.	.	.	.	0	.	0	.	0	.	0.013	0.545	0	0	0.4	0	0	36136.85	323	2	6.9279	0	94	170	95	43	162	88	47	41	1.678571429	.	.	.	0	0	0	0	0	0	0	0	0.02	0.03	0
CAG80344	-1.8070865	-5.980751	-0.502751	.	.	.	.	.	0	.	0	.	0	.	0	0.087	0	0	0.02	0	0	50268.21	450	-6	5.5155	3	118	222	126	49	238	127	63	64	1.469879518	.	.	.	0	0	0	0	0	0	0	0	4.31	4.33	0
CAG81185	-1.8110926	-0.121486	3.388514	.	.	.	.	.	0	.	0	.	0	.	0.009	0.406	1	1	0.21	0	0	33924.09	305	-4	5.1922	8	96	154	94	32	168	68	33	35	1.2	.	.	.	1	1	0	0	1	1	0	0	7.28	7.34	0
CAG84079	-1.8116038	-6.3252	-0.5112	.	.	.	.	.	0	.	0	.	0	.	0	0.031	0	0	0.41	0	0	147805.34	1428	-22	5.7512	0	558	937	352	118	672	387	196	191	0.655581948	.	.	.	0	0	0	0	0	0	0	0	0	0	0
CAG79113	-1.8118669	-5.7858735	-0.4998735	.	.	.	.	.	0	.	0	.	0	.	0	0.119	0	0	0.15	0	0	45812.12	415	-7	5.4763	9	123	218	130	35	212	119	59	60	1.25	.	.	.	0	0	0	0	0	0	0	0	0	0.02	0
CAG78288	-1.8132364	-4.912726	-0.526726	.	.	.	.	.	0	.	0	.	0	.	0	0.269	0	0	0.13	0	0	38568.02	347	-9.5	4.8074	3	98	186	101	36	171	82	38	44	1.290322581	.	.	.	0	0	0	0	0	0	0	0	0	0	0
CAG79610	-1.8152672	-0.272066	-0.502066	.	.	.	reduced_virulence,increased_virulence_(hypervirulence)	PHI:4491,PHI:7584,PHI:2962	0	.	0	.	0	.	0	0.205	0	0	0.08	0	0	51696.93	471	5	7.1659	4	138	242	144	50	260	120	66	54	1.130841121	.	.	.	0	0	0	0	0	0	0	0	0	4.26	0
CAG83532	-1.8156356	-6.431345	-0.491345	.	.	.	.	.	0	.	0	.	0	.	0	0.01	0	0	0.05	0	0	93402.44	842	-1.5	6.3461	12	226	439	264	76	461	227	116	111	1.190184049	.	.	.	0	0	0	0	0	0	0	0	0	0.02	0
CAG84212	-1.8156356	-6.4421515	-0.5021515	.	.	.	.	.	0	.	0	.	0	.	0	0.01	0	0	0.1	0	0	93440.09	842	2	6.6858	12	233	440	255	81	450	221	116	105	1.242038217	.	.	.	0	0	0	0	0	0	0	0	0	0.06	0
CAG80318	-1.8166032	-0.7361615	2.7738385	.	.	.	unaffected_pathogenicity	PHI:1589	0	.	0	.	0	.	0.044	0.371	1	1	0.1	0	0	32530.15	295	-8	4.8002	8	86	159	90	31	167	69	32	37	1.180327869	.	.	.	0	0	0	0	0	1	0	0	9.93	9.94	0
CAG78132	-1.8189129	-6.01195	-0.50395	.	.	.	.	.	0	.	0	.	0	.	0	0.082	0	0	0.13	0	0	49306.05	441	-1.5	6.4121	9	134	250	85	64	191	119	66	53	1.121621622	.	.	.	0	0	0	0	0	0	0	0	0	0	0
CAG82393	-1.8196725	-6.2485075	-0.5185075	.	.	.	.	.	0	.	0	.	0	GT8	0	0.045	0	0	0.08	0	0	60468.66	547	-26.5	4.6167	2	155	311	143	72	286	150	67	83	0.832	.	.	.	0	0	0	0	0	0	0	0	0	0.01	0
CAG81942	-1.8197937	-5.582304	-0.536304	.	.	.	.	.	0	.	0	.	0	.	0	0.159	0	0	0.31	0	0	35541.61	344	-15	4.3635	1	133	209	110	19	196	80	33	47	0.618181818	.	.	.	0	0	0	0	0	0	0	0	0	0.08	0
CAG79835	-1.8200046	-6.436704	-0.502704	.	.	.	.	.	0	.	0	.	0	.	0	0.011	0	0	0.12	0	0	59938.87	551	-5.5	5.6954	6	158	293	200	33	299	156	78	78	1.034782609	.	.	.	0	0	0	0	0	0	0	0	0	0.01	0
CAG79952	-1.8232373	-1.4726585	-0.5326585	.	.	.	loss_of_pathogenicity,reduced_virulence,unaffected_pathogenicity	PHI:9485,PHI:2071,PHI:7877	0	.	0	.	0	.	0	0.01	0	0	0.19	0	0	40860.59	366	-24	4.3584	1	108	201	99	43	183	105	43	62	1.098591549	.	.	.	0	0	0	0	0	0	0	0	0.36	0.38	0
CAG82296	-1.8247565	-1.4260725	2.4979275	.	.	.	.	.	0	.	0	.	0	.	0	0.346	1	1	0.06	0	0	40811.74	370	5.5	8.6346	1	110	191	114	40	198	91	50	41	1.2	.	.	.	0	0	0	0	0	1	0	0	1.82	1.84	0
CAG82014	-1.8255162	-5.296672	-0.494672	.	.	.	reduced_virulence	PHI:2502,PHI:2325,PHI:5724	0	.	0	.	0	.	0	0.033	0	0	0.11	0	0	53657.71	480	-5	5.6518	4	150	267	118	59	240	118	59	59	0.988888889	.	.	.	0	0	0	0	0	0	0	0	0.01	0.01	0
CAG83233	-1.8269906	-15.919421	-5.117421	.	.	.	lethal	PHI:2515	0	.	0	.	0	.	0	0.033	0	1	0.11	0	1	49782.3	448	6.5	7.8295	9	113	212	181	69	318	71	41	30	1.35106383	0	0	0	1	1	1	1	0	1	11	11	41.46	242.59	0.842105263
CAG82062	-1.8278228	0.790295	-2.755705	.	.	.	.	.	0	.	0	.	0	.	0.981	0.61	0	0	0.34	1	0	9104.72	82	2	8.0372	1	21	38	27	12	56	17	10	7	1.260869565	.	.	.	0	0	0	0	0	0	1	1	22.06	22.06	0
CAG83850	-1.8310125	-2.2841785	-0.6881785	.	.	.	.	.	0	.	0	.	0	.	0.121	0.613	0	0	0.65	0	0	30209.02	276	15	10.2315	2	95	153	74	25	141	62	39	23	1.09375	.	.	.	0	0	0	0	0	0	0	0	0	0.04	0
CAG83027	-1.8316307	4.6006315	3.7706315	.	.	.	.	.	0	.	1	PF01764	0	.	0	0.305	1	1	0.63	0	0	38815.83	349	-5.5	5.3305	8	112	191	96	57	201	71	35	36	1.373134328	.	.	.	1	0	0	0	0	0	0	0	0.21	0.26	0
CAG81335	-1.8321294	-0.867117	-0.605117	.	.	.	loss_of_pathogenicity,reduced_virulence,unaffected_pathogenicity	PHI:2326,PHI:5720,PHI:2491,PHI:4471	0	.	0	.	0	.	0	0.123	0	0	0.03	0	0	37371.08	340	-12	4.7513	9	105	190	98	28	171	98	45	53	1.079365079	.	.	.	0	0	0	0	0	0	0	0	0.01	0.02	0
CAG78682	-1.8338537	3.400148	-0.517852	.	.	.	.	.	0	.	0	.	0	.	0.983	0.67	0	0	0.47	0	0	15937.65	141	16	10.6597	0	36	66	47	12	70	43	30	13	1.888888889	.	.	.	0	0	0	0	0	0	0	0	0	0	0
CAG83398	-1.8339427	-4.962705	-0.486705	.	.	.	.	.	0	.	0	.	0	.	0.016	0.238	0	0	0.62	0	0	32270.57	288	-5.5	5.1122	1	73	153	84	36	164	62	30	32	1.105263158	.	.	.	0	0	0	0	0	0	0	0	0	0.08	0
CAG80123	-1.8341967	3.974934	-1.131066	.	.	.	.	.	0	.	0	.	0	.	0.932	0.919	0	0	0.6	0	0	14162.11	125	10	10.3161	1	43	67	31	19	65	29	20	9	1.333333333	.	.	.	0	0	0	0	0	0	0	0	0	0.06	0
CAG81406	-1.8345888	-6.4684735	-1.0204735	.	.	.	unaffected_pathogenicity	PHI:7353	0	.	0	.	0	.	0	0.092	0	0	0.4	0	0	49526.91	466	5	8.1157	4	168	266	158	29	261	102	55	47	0.81981982	.	.	.	0	0	0	0	0	0	0	0	0	0.1	0
CAG79567	-1.8347838	1.3253	-0.5167	.	.	.	.	.	0	.	0	.	0	.	1	0.307	0	0	0.71	0	0	23295.9	227	-4.5	5.0653	0	85	155	16	31	144	35	17	18	0.39	.	.	.	0	0	0	0	0	0	0	0	0	6.12	0
CAG82670	-1.8356318	-2.9595955	-0.9255955	.	.	.	unaffected_pathogenicity	PHI:9188	0	.	0	.	0	.	0.133	0.528	0	0	0.46	0	0	32480.02	297	0	6.4942	3	90	166	84	31	166	72	37	35	1.092307692	.	.	.	0	0	0	0	0	0	0	0	0.02	0.07	0
CAG82033	-1.8404163	1.3108495	-0.5491505	.	.	.	.	.	0	.	0	.	0	.	0.744	0.566	0	0	0.14	0	0	19134.31	176	2	7.2412	5	67	104	38	16	79	40	22	18	1.28125	.	.	.	0	0	0	0	0	0	0	0	0	0.09	0
CAG78727	-1.8407077	-5.0142195	-0.5022195	.	.	.	.	.	0	.	0	.	0	.	0.017	0.231	0	0	0.02	0	0	36946.6	338	-5.5	5.1812	6	96	169	113	22	186	97	47	50	0.9	.	.	.	0	0	0	0	0	0	0	0	0	0	0
CAR64335	-1.8428549	4.0206915	-0.5453085	.	.	.	.	.	0	.	0	.	0	.	0.979	0.782	0	0	0.42	0	0	16559.97	154	6	9.4656	1	54	82	52	16	85	35	22	13	1.03125	.	.	.	0	0	0	0	0	0	0	0	0.08	1	0
CAG79914	-1.844507	4.0416355	-0.5123645	.	.	.	.	.	0	.	0	.	0	.	0.994	0.765	0	0	0.47	0	0	11575.45	109	9	10.2548	2	42	58	35	8	60	26	18	8	1.148148148	.	.	.	0	0	0	0	0	0	0	0	0.01	0.01	0
CAG79438	-1.8466692	-6.4893265	-0.5493265	.	.	.	.	.	0	.	0	.	0	.	0	0.01	0	0	0.15	0	0	81148.98	740	-1	6.42	14	243	426	206	72	381	161	85	76	0.971830986	.	.	.	0	0	0	0	0	0	0	0	0.01	0.18	0
CAG77870	-1.8466692	-6.1215705	-0.5235705	.	.	.	.	.	0	.	0	.	0	.	0	0.067	0	0	0.28	0	0	68345.38	614	14	8.0579	13	211	356	121	87	312	138	81	57	0.969230769	.	.	.	0	0	0	0	0	0	0	0	0	0.21	0
CAG78590	-1.8484694	-5.447735	-0.519735	.	.	.	reduced_virulence	PHI:9476	0	.	0	.	0	.	0	0.012	0	0	0.19	0	0	55726.88	505	-10	5.0068	1	161	265	153	61	260	130	62	68	1.397849462	.	.	.	0	0	0	0	0	0	0	0	0.01	0.07	0
CAG81263	-1.8484694	-11.262315	-0.502315	.	.	.	lethal	PHI:2528	0	.	0	.	0	.	0	0.04	0	0	0.2	0	0	65186.99	590	-7	5.2912	2	164	315	188	52	304	141	69	72	1.460784314	.	.	.	0	0	0	0	0	0	0	0	0	0.06	0
CAG80592	-1.8486606	-4.451071	0.368929	.	.	.	reduced_virulence	PHI:8574	0	.	0	.	0	.	0	0.03	1	1	0.1	1	0	80177.11	722	-16	5.0171	3	207	371	196	86	376	199	95	104	1.256756757	.	.	.	1	0	0	0	0	0	1	0	10.94	11.01	0
CAG82123	-1.8496749	-1.788437	3.773563	.	.	.	.	.	0	.	0	.	0	.	0	0.073	1	1	0.64	0	0	66662.05	658	-11.5	4.7427	7	289	462	214	18	317	110	50	60	0.640718563	0	0	0	1	0	0	1	1	1	0	0	0.07	0.44	0
CAG81052	-1.8518877	9.041235	-0.512765	.	.	.	.	.	0	.	1	PF01363	0	.	0.996	0.763	0	0	0.17	0	0	29709.23	264	-4	5.7751	18	82	149	56	30	133	73	37	36	0.862745098	.	.	.	0	0	0	0	0	0	0	0	0	0	0
CAG83979	-1.8518877	3.984841	-0.881159	.	.	.	.	.	0	.	0	.	0	.	0.994	0.817	0	0	0.47	0	0	21452.57	193	1.5	6.9694	2	43	102	60	19	102	50	27	23	1.5	.	.	.	0	0	0	0	0	0	0	0	0.01	0.01	0
CAG83115	-1.8526077	-5.2316775	-0.5016775	.	.	.	reduced_virulence,unaffected_pathogenicity	PHI:9126,PHI:7705,PHI:199	0	.	0	.	0	AA3,AA8,AA3_1,AA3_2,AA3_3	0	0.045	0	0	0.08	0	0	67583.08	609	-13.5	5.1845	11	172	324	158	75	334	179	87	92	1	.	.	.	0	0	0	0	0	0	0	0	0.06	0.06	0
CAG81952	-1.8556281	-4.3977535	-0.3597535	.	.	.	.	.	0	.	0	.	0	.	0.002	0.325	0	0	0.18	0	0	36248.23	327	-6	5.3959	6	107	180	79	38	159	85	42	43	1.129032258	.	.	.	0	0	0	0	0	0	0	0	0	0	0
CAG78060	-1.8556281	-2.697107	-0.459107	.	.	.	.	.	0	.	0	.	0	.	0.347	0.28	0	0	0.32	0	0	11580.8	106	-10	4.2596	5	35	59	27	7	50	36	14	22	0.9	.	.	.	0	0	0	0	0	0	0	0	0	0	0
CAG84093	-1.8567727	-6.4161605	-0.5121605	.	.	.	.	.	0	.	0	.	0	.	0	0.016	0	0	0.5	0	0	55384.47	494	0	6.5039	5	141	262	141	54	231	121	64	57	1.828125	.	.	.	0	0	0	0	0	0	0	0	0	0	0
CAG79325	-1.8574018	-5.8854885	-0.5574885	.	.	.	.	.	0	.	0	.	0	.	0.001	0.111	0	0	0.05	0	0	40142.87	373	-1.5	6.2866	2	117	211	124	25	200	96	50	46	0.714285714	.	.	.	0	0	0	0	0	0	0	0	0	0	0
CAG78552	-1.8574018	-0.221315	-1.085315	.	.	.	.	.	0	.	0	.	0	.	0.615	0.529	0	0	0.13	0	0	32404.82	301	0.5	6.6491	2	97	174	100	26	171	75	39	36	0.848101266	.	.	.	0	0	0	0	0	0	0	0	0	0.02	0
CAG78466	-1.8574038	4.0049705	-0.9090295	.	.	.	.	.	0	.	0	.	0	.	0.995	0.824	0	0	0.15	0	0	24002.53	217	2	8.3128	0	58	113	77	17	110	59	31	28	1.628571429	.	.	.	0	0	0	0	0	0	0	0	11.7	28.74	0
CAG81119	-1.8603921	1.3767985	-0.5092015	.	.	.	effector_(plant_avirulence_determinant)	PHI:9334	0	.	0	.	0	.	0.003	0.478	0	0	0.19	0	0	40822.3	371	4.5	7.1864	12	114	213	102	39	197	94	52	42	1.113924051	.	.	.	0	0	0	0	0	0	0	0	0	0	0
CAG81845	-1.8607394	-6.1329	-0.5169	.	.	.	.	.	0	.	0	.	0	.	0	0.064	0	0	0.47	0	0	64186.45	606	7	6.9965	3	231	381	114	56	291	136	78	58	0.786163522	.	.	.	0	0	0	0	0	0	0	0	0	8.2	0
CAG83459	-1.8607394	-6.2122	-0.5182	.	.	.	.	.	0	.	0	.	0	.	0	0.051	0	0	0.23	0	0	98561.94	933	-18.5	5.3328	8	376	576	223	65	450	238	117	121	0.397111913	.	.	.	0	0	0	0	0	0	0	0	0	0	0
CAG80149	-1.8607394	-5.9833	-0.5233	.	.	.	unaffected_pathogenicity,reduced_virulence,lethal,increased_virulence_(hypervirulence)	PHI:4878,PHI:6753,PHI:2382,PHI:378,PHI:8588,PHI:8769,PHI:9226	0	.	0	.	0	.	0	0.09	0	0	0.17	0	0	76010.11	716	21.5	9.2839	12	281	444	174	57	343	163	96	67	0.936305732	.	.	.	0	0	0	0	0	0	0	0	0	0.38	0
CAG83161	-1.8607394	-6.2476425	-0.5296425	.	.	.	.	.	0	.	0	.	0	.	0	0.047	0	0	0.27	0	0	75327.95	696	6.5	7.0744	5	247	424	170	69	333	159	88	71	0.867549669	.	.	.	0	0	0	0	0	0	0	0	0	0	0
CAG83119	-1.8607394	-5.45091	-0.51691	.	.	.	reduced_virulence	PHI:8629	0	.	0	.	0	.	0	0.011	0	0	0.15	0	0	88153.37	837	-53	4.309	1	290	548	210	59	428	247	100	147	0.56928839	.	.	.	0	0	0	0	0	0	0	0	0	0.07	0
CAG81434	-1.8618805	-5.31325	-0.51325	.	.	.	.	.	0	.	0	.	0	.	0.02	0.18	0	0	0.38	0	0	25173	236	-16.5	4.3219	12	88	154	58	25	128	59	24	35	0.537037037	.	.	.	0	0	0	0	0	0	0	0	0	0	0
CAG78751	-1.8618805	-4.8560095	-0.5120095	.	.	.	.	.	0	.	0	.	0	.	0.004	0.272	0	0	0.44	0	0	36060.13	338	0.5	6.5753	7	111	204	116	23	182	63	34	29	1	.	.	.	0	0	0	0	0	0	0	0	0	0	0
CAG82918	-1.8648076	0.768621	-0.593379	.	.	.	.	.	0	.	0	.	0	.	0.747	0.48	0	0	0.45	0	0	16908.2	159	-1.5	5.1649	1	64	86	51	15	90	29	14	15	0.783783784	.	.	.	0	0	0	0	0	0	0	0	0.83	0.89	0
CAG79312	-1.8674865	-4.392537	-0.630537	.	.	.	.	.	0	.	0	.	0	.	0.003	0.37	0	0	0.57	0	0	35111.68	327	8	8.9331	0	112	176	76	32	175	64	39	25	0.431372549	.	.	.	0	0	0	0	0	0	0	0	0	0.01	0
CAG79179	-1.8696162	1.541528	-0.516472	.	.	.	.	.	0	.	0	.	0	.	0.615	0.728	0	0	0.06	0	0	25106.51	229	-1.5	5.3814	4	74	124	64	18	120	49	24	25	1.152173913	.	.	.	0	0	0	0	0	0	0	0	0.24	0.24	0
CAG80689	-1.8699871	-2.122864	-0.574864	.	.	.	.	.	0	.	0	.	0	.	0.235	0.507	0	0	0.12	0	0	31731.94	287	0.5	6.5991	6	91	157	88	21	142	72	38	34	1.098039216	.	.	.	0	0	0	0	0	0	0	0	0	0.06	0
CAG83371	-1.872848	-5.7388625	-0.5008625	.	.	.	.	.	0	.	0	.	0	.	0	0.127	0	0	0.01	0	0	234327.81	2119	-1	6.4814	42	621	1097	609	206	1149	585	305	280	1.028697572	.	.	.	0	0	0	0	0	0	0	0	0	0.02	0
CAG80931	-1.8735	3.624503	-0.503497	.	.	.	.	.	0	.	0	.	0	.	0.973	0.715	0	0	0.12	0	0	15918.32	140	1	7.1313	2	33	65	36	16	74	44	23	21	1.653846154	.	.	.	0	0	0	0	0	0	0	0	0	0	0
CAG83129	-1.8735	2.3415485	-0.4964515	.	.	.	.	.	0	.	0	.	0	.	0.804	0.669	0	0	0.32	0	0	18771.48	166	20.5	10.5042	7	52	85	33	10	65	46	34	12	1.730769231	.	.	.	0	0	0	0	0	0	0	0	0	0	0
CAG82712	-1.8735	-2.757399	-0.489399	.	.	.	.	.	0	.	0	.	0	.	0.014	0.608	0	0	0.43	0	0	12302.6	106	27	11.0182	5	29	40	21	12	46	39	34	5	2.117647059	.	.	.	0	0	0	0	0	0	0	0	0	0	0
CAG78925	-1.8755211	1.9855865	-0.3664135	.	.	.	.	.	0	.	0	.	0	.	0.62	0.772	0	0	0.32	0	0	20766.52	186	-2	5.9077	1	53	96	53	26	102	41	21	20	1.135135135	.	.	.	0	0	0	0	0	0	0	0	0	0	0
CAG84061	-1.877217	-5.3558495	-0.4158495	.	.	.	reduced_virulence	PHI:2171	0	.	0	.	0	.	0	0.01	0	0	0.18	0	0	75427.66	671	0.5	6.5287	18	169	364	179	89	366	182	98	84	1.28030303	.	.	.	0	0	0	0	0	0	0	0	0	0.02	0
CAG82291	-1.877217	-5.1509595	-0.4149595	.	.	.	reduced_virulence	PHI:2171	0	.	0	.	0	.	0	0.044	0	0	0.29	0	0	75540.05	671	4.5	6.7943	19	170	359	174	89	366	181	99	82	1.345864662	.	.	.	0	0	0	0	0	0	0	0	0	0.02	0
CAG80873	-1.8773967	-5.237352	-0.501352	.	.	.	reduced_virulence	PHI:3941,PHI:7346,PHI:7251	0	.	0	.	0	.	0	0.044	0	0	0.01	0	0	52416.08	475	-4.5	5.8328	5	133	236	154	43	257	131	66	65	1.210526316	.	.	.	0	0	0	0	0	0	0	0	0	0.03	0
CAG78359	-1.877569	-6.501636	-0.879636	.	.	.	.	.	0	.	0	.	0	.	0	0.063	0	0	0.8	0	0	25406.77	243	-6	4.2249	4	101	172	81	25	149	21	8	13	0.583333333	.	.	.	0	0	0	0	0	0	0	0	0.32	8.27	0
CAG81549	-1.8779466	-5.32645	-0.51245	.	.	.	reduced_virulence	PHI:9047,PHI:8741	0	.	0	.	0	.	0	0.031	0	0	0.04	0	0	79346.57	723	-64	4.2019	2	218	411	168	67	328	230	88	142	0.939189189	.	.	.	0	0	0	0	0	0	0	0	0	0	0
CAG81328	-1.8779466	-6.2470485	-0.5170485	.	.	.	.	.	0	.	0	.	0	.	0	0.045	0	0	0.03	0	0	183128.11	1673	-24	5.4424	13	536	948	469	107	750	445	220	225	0.929054054	.	.	.	0	0	0	0	0	0	0	0	0	0.06	0
CAG83604	-1.8779466	-6.28145	-0.53345	.	.	.	unaffected_pathogenicity	PHI:3063	0	.	0	.	0	.	0	0.042	0	0	0.05	0	0	82281.76	750	-2.5	6.2539	5	241	424	193	58	339	187	96	91	1.164179104	.	.	.	0	0	0	0	0	0	0	0	0	0.03	0
CAG84125	-1.8784934	-2.784701	-0.520701	.	.	.	reduced_virulence	PHI:7124	0	.	0	.	0	.	0.079	0.377	0	0	0.06	0	0	31277.91	287	-4	5.0812	4	98	153	82	23	146	67	32	35	0.870967742	.	.	.	0	0	0	0	0	0	0	0	0	0.33	0
CAG80196	-1.8784934	-3.8139835	-0.5199835	.	.	.	.	.	0	.	0	.	0	.	0.045	0.406	0	0	0.24	0	0	27224.78	244	2	7.0395	3	82	133	67	29	123	59	32	27	1.219512195	.	.	.	0	0	0	0	0	0	0	0	0.04	0.07	0
CAG81181	-1.8787414	-6.277755	-0.619755	.	.	.	.	.	0	.	0	.	0	.	0	0.057	0	0	0.18	0	0	54540.33	495	5	7.2259	11	167	282	122	63	272	109	60	49	0.794642857	.	.	.	0	0	0	0	0	0	0	0	0	0.15	0
CAG77947	-1.8787873	-5.463907	-0.507907	.	.	.	.	.	0	.	0	.	0	.	0.004	0.17	0	0	0.08	0	0	25578.14	221	7.5	10.013	0	51	109	43	16	94	101	55	46	0.75	.	.	.	0	0	0	0	0	0	0	0	0	0	0
CAG78410	-1.8791556	-6.333403	-0.507403	.	.	.	.	.	0	.	0	.	0	.	0	0.029	0	0	0	0	0	107121.41	955	13.5	8.9988	3	269	439	320	70	470	319	170	149	0.837209302	.	.	.	0	0	0	0	0	0	0	0	0	0.49	0
CAG82823	-1.8801246	6.055166	-0.474834	.	.	.	loss_of_pathogenicity,reduced_virulence,increased_virulence_(hypervirulence),unaffected_pathogenicity	PHI:9134,PHI:5051,PHI:6455,PHI:4917	0	.	0	.	0	AA6	0.58	0.675	0	0	0.48	0	0	22125.17	203	1	6.7597	0	70	105	61	30	125	36	20	16	0.724137931	.	.	.	0	0	0	0	0	0	0	0	0.11	0.17	0
CAG81792	-1.8805376	-8.9592315	-6.3612315	.	.	.	.	.	0	.	0	.	0	.	0.22	0.347	0	1	0.49	0	1	24646.43	219	-3.5	5.0266	10	75	116	62	26	119	46	22	24	1.571428571	.	.	.	1	1	0	0	0	0	3	3	42.13	64.97	1
CAG84124	-1.8810866	-5.93438	-0.51038	.	.	.	.	.	0	.	0	.	0	.	0.028	0.068	0	0	0.27	0	0	29326.8	270	-14	4.3518	2	87	162	98	25	154	64	26	38	0.746666667	.	.	.	0	0	0	0	0	0	0	0	0	0.02	0
CAG78878	-1.8821975	-11.863895	-5.917895	.	.	.	.	.	0	.	0	.	0	.	0	0.009	0	1	0.05	0	1	106313.35	955	17	8.0233	7	290	482	321	135	552	180	106	74	1.335260116	.	.	.	1	0	0	0	0	1	9	10	20.86	209.49	0.956521739
CAG79946	-1.8827317	4.856543	0.518543	.	.	.	.	.	0	.	0	.	0	.	0.949	0.774	1	1	0.66	1	0	20924.83	185	7	9.8435	0	49	93	60	24	94	45	27	18	1.966666667	.	.	.	1	1	0	0	0	0	1	1	22.5	22.65	0.782608696
CAG81676	-1.8828361	-3.3995235	-0.5075235	.	.	.	.	.	0	.	0	.	0	.	0.353	0.165	0	0	0.42	0	0	13311.1	125	-9	3.973	1	40	70	46	8	69	25	8	17	1.25	.	.	.	0	0	0	0	0	0	0	0	0	0.01	0
CAG79130	-1.8854437	4.158744	-0.537256	.	.	.	reduced_virulence	PHI:8048,PHI:6927,PHI:8743,PHI:8041	0	.	0	.	0	.	0.869	0.747	0	0	0.15	0	0	16964.33	153	-3	4.8998	5	49	84	44	16	87	32	15	17	1.028571429	.	.	.	0	0	0	0	0	0	0	0	0	0.06	0
CAG82040	-1.8854437	1.170184	-0.395816	.	.	.	.	.	0	.	0	.	0	.	0.631	0.63	0	0	0.65	0	0	13710.36	123	-5	4.5233	2	34	65	35	19	69	25	11	14	1.25	.	.	.	0	0	0	0	0	0	0	0	0	0.01	0
CAG79658	-1.8857331	-4.296452	-0.496452	.	.	.	reduced_virulence	PHI:7652	0	.	0	.	0	.	0.031	0.169	0	0	0	0	0	29182.33	256	-8	4.7284	3	62	120	81	27	135	79	36	43	1.545454545	.	.	.	0	0	0	0	0	0	0	0	0	0	0
CAG81133	-1.8857331	-4.9998095	-0.4998095	.	.	.	.	.	0	.	0	.	0	.	0.019	0.231	0	0	0.15	0	0	29181.94	256	-8	4.8646	3	74	121	63	35	130	79	37	42	1.340909091	.	.	.	0	0	0	0	0	0	0	0	0	0	0
CAG83451	-1.8857331	-3.5090895	-0.5090895	.	.	.	.	.	0	.	0	.	0	.	0.145	0.355	0	0	0.04	0	0	24989.36	223	-5.5	4.9491	2	53	99	74	14	109	68	32	36	1.4	.	.	.	0	0	0	0	0	0	0	0	0	0	0
CAG77936	-1.8857331	-6.429101	-0.489101	.	.	.	.	.	0	.	0	.	0	.	0	0.01	0	0	0.02	0	0	78125.32	677	-11.5	5.481	5	157	303	179	93	336	216	107	109	1.594594595	.	.	.	0	0	0	0	0	0	0	0	0	0.12	0
CAG80586	-1.8857331	-5.5401575	-0.5061575	.	.	.	.	.	0	.	0	.	0	.	0	0.161	0	0	0.03	0	0	40615.95	365	-7	5.3218	5	112	174	106	45	192	106	52	54	1.092105263	.	.	.	0	0	0	0	0	0	0	0	0	0.01	0
CAG83323	-1.8861015	-11.325501	-0.505501	.	.	.	lethal,unaffected_pathogenicity	PHI:1562,PHI:1583,PHI:1587,PHI:1573,PHI:1570	0	.	0	.	0	.	0	0.03	0	0	0	0	0	88183.93	786	-10.5	5.7679	10	205	377	238	67	389	228	115	113	1.127659574	.	.	.	0	0	0	0	0	0	0	0	0	0	0
CAG81857	-1.8882899	2.4136685	-0.5683315	.	.	.	unaffected_pathogenicity,loss_of_pathogenicity,reduced_virulence,lethal,increased_virulence_(hypervirulence)	PHI:2312,PHI:2836,PHI:7511,PHI:2802,PHI:7696,PHI:7485,PHI:2247,PHI:8929,PHI:2835,PHI:59,PHI:9460,PHI:8927,PHI:2844,PHI:3866,PHI:4077,PHI:5440,PHI:6956,PHI:5271,PHI:2022,PHI:2269,PHI:6957,PHI:685	0	.	0	.	0	.	0.916	0.581	0	0	0.18	0	0	29335.51	268	2	7.3577	1	80	143	90	22	141	76	40	36	1.296296296	.	.	.	0	0	0	0	0	0	0	0	2.1	2.16	0
CAG77961	-1.8892968	-0.7846225	-0.4986225	.	.	.	reduced_virulence	PHI:3959	0	.	1	PF00293	0	.	0	0.119	0	0	0.01	0	0	46570.75	420	-5.5	5.3847	11	119	223	117	43	233	120	59	61	0.978947368	.	.	.	0	0	0	0	0	0	0	0	0.01	0.01	0
CAG79105	-1.8896298	-3.9838025	-0.5038025	.	.	.	.	.	0	.	0	.	0	.	0.005	0.415	0	0	0.01	0	0	36436.38	326	-2.5	5.7749	3	89	158	83	37	174	90	45	45	1.208333333	.	.	.	0	0	0	0	0	0	0	0	0	0.04	0
CAG81935	-1.8896298	-5.1736775	-0.5056775	.	.	.	.	.	0	.	0	.	0	.	0.004	0.218	0	0	0.21	0	0	22500.47	200	30	11.048	2	57	92	67	25	112	61	47	14	1.145833333	.	.	.	0	0	0	0	0	0	0	0	0	0	0
CAG81834	-1.8896298	-6.222747	-0.402747	.	.	.	unaffected_pathogenicity	PHI:4725	0	.	0	.	0	GH13_8,GH13_21,GH13_28,GH13_13,GH13_41,GH13,GH13_14,GH13_12,CBM48,GH13_37,GH13_1,GH13_10,GH13_9,GH13_11,GH13_3,GH13_6	0	0.03	0	0	0.11	0	0	79306.06	691	-9	6.0141	6	174	330	171	120	372	199	103	96	1.204545455	.	.	.	0	0	0	0	0	0	0	0	0	0.2	0
CAG81490	-1.8917469	4.3276495	-0.5923505	.	.	.	.	.	0	.	0	.	0	.	1	0.82	0	0	0.4	0	0	16628.15	154	3.5	8.9032	1	43	85	53	11	83	41	23	18	1.090909091	.	.	.	0	0	0	0	0	0	0	0	0.01	0.03	0
CAG84203	-1.8922145	-6.4464535	-0.5064535	.	.	.	.	.	0	.	0	.	0	.	0	0.01	0	0	0.07	0	0	53569.42	481	-30	4.289	6	129	249	141	51	259	122	48	74	1.206521739	.	.	.	0	0	0	0	0	0	0	0	0	0.21	0
CAG83790	-1.892291	-5.2829635	-0.5049635	.	.	.	reduced_virulence,unaffected_pathogenicity	PHI:6259	0	.	0	.	0	.	0	0.037	0	0	0.04	0	0	34038.42	308	-19.5	4.4234	1	88	148	103	27	160	96	40	56	0.909090909	.	.	.	0	0	0	0	0	0	0	0	0	0	0
CAG84144	-1.8937308	-6.449626	-0.503626	.	.	.	.	.	0	.	0	.	0	.	0	0.009	0	0	0.12	0	0	56421.02	507	-16	4.6378	9	132	252	179	45	279	120	54	66	1.392405063	.	.	.	0	0	0	0	0	0	0	0	0	0.2	0
CAG78643	-1.8937308	3.9938415	-0.5061585	.	.	.	.	.	0	.	0	.	0	.	0.997	0.753	0	0	0.1	0	0	13801.14	126	1	7.1348	2	33	60	49	6	70	30	16	14	1.185185185	.	.	.	0	0	0	0	0	0	0	0	0	0.01	0
CAG83311	-1.8939252	-0.634401	-0.604401	.	.	.	.	.	0	.	0	.	0	.	0.768	0.227	0	0	0.11	0	0	24314.42	229	-10	4.5812	6	79	134	82	11	125	59	26	33	0.603448276	.	.	.	0	0	0	0	0	0	0	0	0	0.32	0
CAG79753	-1.8940234	2.910072	-0.501928	.	.	.	reduced_virulence	PHI:9250	0	.	0	.	0	.	0.948	0.454	0	0	0.31	0	0	13613.13	120	24	11.5363	4	32	61	37	8	60	39	32	7	1.590909091	.	.	.	0	0	0	0	0	0	0	0	0	0	0
CAG78343	-1.8963732	-7.622914	-2.972914	.	.	.	unaffected_pathogenicity	PHI:3795	0	.	0	.	0	GT34	0	0.225	0	0	0.45	1	0	46862.2	424	9	8.793	3	126	225	128	48	235	94	54	40	1	.	.	.	0	0	0	0	0	0	1	1	9.47	21.38	0
CAG77811	-1.8966619	4.433193	-0.510807	.	.	.	loss_of_pathogenicity,reduced_virulence,increased_virulence_(hypervirulence),lethal,unaffected_pathogenicity	PHI:182,PHI:4736,PHI:8036,PHI:808,PHI:787,PHI:6703,PHI:3478,PHI:507,PHI:1061,PHI:2052,PHI:270,PHI:3832,PHI:3834,PHI:3623,PHI:317,PHI:3833,PHI:2054,PHI:861,PHI:7133,PHI:1036,PHI:8035,PHI:1119,PHI:6950,PHI:3279,PHI:3831,PHI:471,PHI:339,PHI:269,PHI:449,PHI:8752,PHI:780,PHI:3280,PHI:7134	0	.	0	.	0	.	0.898	0.926	0	0	0.19	0	0	24169.53	214	0	6.4862	4	54	111	60	26	116	60	31	29	1.395348837	.	.	.	0	0	0	0	0	0	0	0	0	0.01	0
CAG80319	-1.8991448	-4.477816	-0.499816	.	.	.	unaffected_pathogenicity	PHI:9153	0	.	0	.	0	.	0.02	0.317	0	0	0.04	0	0	32853.39	292	-6.5	5.2021	5	77	144	84	37	158	78	38	40	1.296296296	.	.	.	0	0	0	0	0	0	0	0	0	0.01	0
CAG78370	-1.8995014	-11.0309725	-5.0909725	.	.	.	.	.	0	.	0	.	0	.	0	0.01	0	1	0.1	0	1	88875.56	812	3	6.6926	11	256	441	277	90	471	158	87	71	1.057324841	0	0	0	1	1	1	1	0	1	12	13	21.02	278.36	0.695652174
CAG83972	-1.9015956	-3.633461	-0.507461	.	.	.	.	.	0	.	0	.	0	.	0.261	0.218	0	0	0.36	0	0	9224.71	87	-1.5	4.8891	1	34	46	36	5	55	15	7	8	0.62962963	.	.	.	0	0	0	0	0	0	0	0	0.47	0.69	0
CAG83405	-1.9017408	-6.287347	-0.479347	.	.	.	.	.	0	.	0	.	0	.	0	0.032	0	0	0.24	0	0	34534.98	320	-14.5	4.348	6	122	186	80	33	157	68	28	40	0.984848485	.	.	.	0	0	0	0	0	0	0	0	0	0	0
CAG81978	-1.9062475	-8.6249535	-2.6789535	.	.	.	.	.	0	.	0	.	0	.	0	0.009	0	0	0.17	1	0	66516.59	601	-17	4.8561	5	168	316	186	58	314	145	68	77	1.099009901	.	.	.	0	0	0	0	0	0	1	1	5.8	18.78	0
CAG81838	-1.9069674	1.3708565	-0.5051435	.	.	.	reduced_virulence,unaffected_pathogenicity	PHI:1571,PHI:356	0	.	0	.	0	.	0.74	0.406	0	0	0.37	0	0	17157.29	157	-7	4.7584	2	46	84	42	14	75	50	23	27	1.366666667	.	.	.	0	0	0	0	0	0	0	0	0	0	0
CAG83171	-1.9079921	-2.25477	-0.68877	.	.	.	.	.	0	.	0	.	0	.	0.139	0.6	0	0	0.43	0	0	31081.17	286	-1	6.2296	6	104	158	87	33	164	62	32	30	0.871428571	.	.	.	0	0	0	0	0	0	0	0	0	0.08	0
CAG77843	-1.9099271	-0.628874	-0.508874	.	.	.	.	.	0	.	0	.	0	.	0.444	0.536	0	0	0.27	0	0	18574.63	161	21.5	10.8773	1	39	71	43	19	79	52	38	14	2.037037037	.	.	.	0	0	0	0	0	0	0	0	0.08	1.82	0
CAG78206	-1.9114913	-6.4662685	-0.5442685	.	.	.	.	.	0	.	0	.	0	.	0	0.013	0	0	0.06	0	0	48040.37	435	-11	5.0557	7	132	234	127	45	233	102	49	53	0.835294118	.	.	.	0	0	0	0	0	0	0	0	0	0.12	0
CAG79142	-1.9127243	-3.145257	2.680743	.	.	.	.	.	0	.	0	.	0	.	0	0.029	1	1	0.11	0	0	45242.86	414	-8.5	4.9865	6	142	234	115	45	220	84	40	44	0.892857143	.	.	.	0	0	0	0	0	1	0	0	0	0.03	0
CAG79737	-1.9139851	-6.2008095	-0.5008095	.	.	.	lethal,loss_of_pathogenicity,reduced_virulence,chemistry_target:_resistance_to_chemical	PHI:823,PHI:2530,PHI:7022,PHI:821,PHI:820	0	.	0	.	0	.	0	0.05	0	0	0.12	0	0	50395.64	449	-15	4.7501	12	128	238	121	55	238	120	55	65	1.268292683	.	.	.	0	0	0	0	0	0	0	0	0	1.37	0
CAG79036	-1.9139959	-11.922122	-6.252122	.	.	.	.	.	0	.	0	.	0	.	0	0.055	0	1	0	0	1	71675.03	629	-8	5.3294	7	170	290	208	78	334	155	76	79	1.720930233	.	.	.	1	0	0	0	0	0	2	0	0.16	8.11	0
CAG77976	-1.9143019	-6.4220395	-0.9980395	.	.	.	.	.	0	.	0	.	0	.	0	0.096	0	0	0.2	0	0	44230.05	417	0.5	6.5808	0	152	239	154	43	239	90	48	42	0.615384615	.	.	.	0	0	0	0	0	0	0	0	0	0.01	0
CAG81373	-1.9143535	-6.4438565	-0.4978565	.	.	.	.	.	0	.	0	.	0	.	0	0.009	0	0	0.34	0	0	98467.03	890	-16.5	5.1253	17	283	485	255	108	461	223	108	115	1.594202899	.	.	.	0	0	0	0	0	0	0	0	0	0.06	0
CAG78892	-1.9175253	-5.003152	-0.519152	.	.	.	reduced_virulence	PHI:8578,PHI:3234,PHI:8962	0	.	0	.	0	.	0	0.086	0	0	0.18	0	0	48436.66	446	-10.5	5.0997	10	144	251	151	42	237	118	57	61	1.172043011	.	.	.	0	0	0	0	0	0	0	0	0	0.02	0
CAG83436	-1.9182198	-4.9112005	-0.4952005	.	.	.	.	.	0	.	0	.	0	.	0	0.264	0	0	0.2	0	0	38609.09	345	-7.5	5.3818	0	95	177	96	44	173	91	45	46	1.23880597	.	.	.	0	0	0	0	0	0	0	0	0	0	0
CAG80064	-1.9182198	-1.320659	-0.500659	.	.	.	unaffected_pathogenicity,reduced_virulence,increased_virulence_(hypervirulence)	PHI:7902,PHI:645,PHI:6706,PHI:3411,PHI:9184,PHI:624,PHI:4613,PHI:6995,PHI:9332,PHI:8301	0	.	0	.	0	.	0	0.03	0	0	0.1	0	0	57110.42	512	-19	4.6081	1	142	256	151	47	266	140	62	78	1.292929293	.	.	.	0	0	0	0	0	0	0	0	0.05	0.05	0
CAG80029	-1.9182198	-4.8226035	-0.5026035	.	.	.	.	.	0	.	0	.	0	.	0.079	0.201	0	0	0.03	0	0	17883.79	161	-13.5	4.2095	0	44	81	51	9	69	48	18	30	1.304347826	.	.	.	0	0	0	0	0	0	0	0	0	0	0
CAR64284	-1.918676	0.590378	-3.015622	.	.	.	.	.	0	.	0	.	0	.	0.999	0.602	0	0	0.38	1	0	7266.38	70	2	8.5503	0	26	36	27	6	42	17	10	7	0.913043478	.	.	.	0	0	0	0	0	0	1	1	19.28	19.28	0
CAG83002	-1.9203787	-1.3575505	-0.5075505	.	.	.	loss_of_pathogenicity,reduced_virulence	PHI:177,PHI:2228	0	.	0	.	0	.	0	0.025	0	0	0.17	0	0	49184.79	449	-13.5	4.6267	14	145	246	133	54	257	96	43	53	1.152173913	.	.	.	0	0	0	0	0	0	0	0	0	1.29	0
CAG83258	-1.9203787	-6.3382415	-0.4942415	.	.	.	.	.	0	.	0	.	0	.	0	0.026	0	0	0.15	0	0	48389.65	435	-7.5	5.6192	10	128	235	142	60	257	89	45	44	1.049382716	.	.	.	0	0	0	0	0	0	0	0	0.03	0.26	0
CAG81191	-1.9216659	3.076153	-0.877847	.	.	.	.	.	0	.	0	.	0	.	0.958	0.701	0	0	0.65	0	0	13182.83	118	0.5	6.7959	9	36	62	24	15	72	11	6	5	0.566666667	.	.	.	0	0	0	0	0	0	0	0	0	0	0
CAG82408	-1.9221165	-3.2442145	-0.4942145	.	.	.	reduced_virulence,unaffected_pathogenicity	PHI:3172,PHI:4914,PHI:667,PHI:3275,PHI:3276,PHI:500,PHI:2304	0	.	0	.	0	.	0	0.375	0	0	0.3	0	0	41389.33	374	-2.5	5.763	1	108	190	113	45	207	88	44	44	1.394736842	.	.	.	0	0	0	0	0	0	0	0	0.01	0.58	0
CAG83671	-1.9238067	-5.9614905	-0.1474905	.	.	.	.	.	0	.	0	.	0	.	0	0.031	0	0	0.08	0	0	44818.95	388	-17.5	4.7487	10	99	186	91	64	200	115	53	62	1.393442623	.	.	.	0	0	0	0	0	0	0	0	0	0.05	0
CAG77623	-1.9241598	-6.4096605	-0.5296605	.	.	.	.	.	0	.	0	.	0	.	0	0.02	0	0	0.12	0	0	54675.38	503	-7	5.1369	9	175	264	156	48	285	114	55	59	0.99137931	.	.	.	0	0	0	0	0	0	0	0	0	0.39	0
CAG79536	-1.9242908	-5.6575805	-0.5215805	.	.	.	.	.	0	.	0	.	0	.	0.024	0.12	0	0	0.37	0	0	27872.31	259	25.5	11.283	1	92	136	80	19	143	66	47	19	0.808823529	.	.	.	0	0	0	0	0	0	0	0	0	0.32	0
CAG80392	-1.9253768	-5.0601905	-0.5041905	.	.	.	reduced_virulence,unaffected_pathogenicity	PHI:7253,PHI:106,PHI:7209	0	.	0	.	0	.	0	0.074	0	0	0.25	0	0	59892.58	532	0.5	6.5506	2	147	275	122	81	268	142	76	66	1.256637168	.	.	.	0	0	0	0	0	0	0	0	0	0.01	0
CAG77906	-1.9253768	-6.0954505	-0.5094505	.	.	.	.	.	0	.	0	.	0	.	0	0.069	0	0	0.1	0	0	76387.8	680	10.5	7.3226	2	189	354	139	77	291	168	96	72	0.918518519	.	.	.	0	0	0	0	0	0	0	0	0	0	0
CAG79331	-1.9253768	0.1360595	-0.5059405	.	.	.	.	.	0	.	0	.	0	.	0.63	0.477	0	0	0.11	0	0	22895.53	201	10.5	10.4015	1	61	105	38	14	78	54	33	21	1.114285714	.	.	.	0	0	0	0	0	0	0	0	0	0	0
CAG80862	-1.9257451	-6.4473505	-0.5073505	.	.	.	.	.	0	.	0	.	0	.	0	0.01	0	0	0	0	0	205064.33	1851	-32.5	5.4148	7	529	953	489	142	879	559	276	283	0.788413098	.	.	.	0	0	0	0	0	0	0	0	0	0	0
CAG80132	-1.9259498	-10.646023	-4.706023	.	.	.	.	.	0	.	0	.	0	GT22	0	0.01	0	1	0.12	0	1	62330.44	561	6.5	7.3066	10	178	271	198	94	360	90	52	38	1.237288136	0	0	0	1	1	1	1	0	1	8	10	15.62	200.97	0.75
CAG83592	-1.9259498	-10.075493	-5.135493	.	.	.	reduced_virulence,unaffected_pathogenicity	PHI:4024,PHI:6381,PHI:2968,PHI:538,PHI:9510,PHI:9425,PHI:4586,PHI:2240	0	.	0	.	0	.	0	0.01	0	1	0.06	0	1	58910.79	533	11	8.7594	8	165	252	181	64	329	91	53	38	1.230769231	0	0	0	1	1	0	1	0	1	11	11	20.48	240.75	0.956521739
CAG83497	-1.9265231	-5.024705	-0.504705	.	.	.	reduced_virulence	PHI:4925	0	.	0	.	0	.	0	0.08	0	0	0.02	0	0	19696.08	173	-18.5	4.1158	3	37	86	54	13	82	61	22	39	1.909090909	.	.	.	0	0	0	0	0	0	0	0	0	0	0
CAG84174	-1.9265988	-5.623905	-0.487905	.	.	.	.	.	0	.	0	.	0	.	0.038	0.106	0	0	0.42	0	0	7997.77	73	0.5	6.9177	3	35	44	15	11	36	15	8	7	0.875	.	.	.	0	0	0	0	0	0	0	0	0.02	0.03	0
CAG84162	-1.9268914	-5.305684	-0.485684	.	.	.	reduced_virulence,unaffected_pathogenicity	PHI:3814,PHI:4727	0	.	0	.	0	GH13_25,GH13_28,GH13_12,GH13_1,GH13_3,GH133	0	0.03	0	0	0.1	0	0	168129.54	1494	-31.5	5.1654	15	404	761	418	202	790	414	201	213	1.378571429	.	.	.	0	0	0	0	0	0	0	0	0	0.05	0
CAG80621	-1.9278963	-5.9967045	-0.5067045	.	.	.	.	.	0	.	0	.	0	.	0	0.085	0	0	0.09	0	0	52156.36	471	-10	5.4167	6	128	248	127	44	226	168	83	85	1.163265306	.	.	.	0	0	0	0	0	0	0	0	0	0	0
CAG81514	-1.9278963	-1.325553	-0.505553	.	.	.	loss_of_pathogenicity,reduced_virulence	PHI:4606,PHI:316,PHI:4182,PHI:4677,PHI:6111,PHI:3514	0	.	0	.	0	.	0	0.03	0	0	0.14	0	0	50303.01	452	-16.5	5.1756	5	131	247	127	59	221	137	67	70	1.117647059	.	.	.	0	0	0	0	0	0	0	0	0.02	0.12	0
CAG78930	-1.9282646	-6.245793	-0.509793	.	.	.	.	.	0	.	0	.	0	.	0	0.044	0	0	0.08	0	0	143887.89	1300	12	7.4697	21	406	707	332	100	607	352	188	164	1.063241107	.	.	.	0	0	0	0	0	0	0	0	0	0	0
CAG80107	-1.9282646	-6.3305845	-0.5045845	.	.	.	.	.	0	.	0	.	0	.	0	0.029	0	0	0	0	0	94292.5	867	11	8.6875	5	277	463	255	65	442	241	129	112	0.819047619	.	.	.	0	0	0	0	0	0	0	0	0	0	0
CAG80701	-1.929615	-3.260072	2.433928	.	.	.	.	.	0	.	0	.	0	.	0	0.051	1	1	0.03	0	0	63927.03	583	2	6.8335	4	190	326	164	50	305	147	77	70	0.776923077	.	.	.	0	0	0	0	0	1	0	0	0.06	17.59	0
CAG78348	-1.9297572	4.1157195	-0.6182805	.	.	.	.	.	0	.	0	.	0	.	1	0.789	0	0	0.49	0	0	14217.73	129	13	10.6649	4	33	69	46	5	71	37	25	12	1.5	.	.	.	0	0	0	0	0	0	0	0	0	0	0
CAG83984	-1.9302604	-9.022021	-6.952021	.	.	.	.	.	0	.	0	.	0	.	0.212	0.443	0	0	0.37	0	1	21279.69	192	13	10.501	1	65	101	63	28	107	37	27	10	1.382352941	.	.	.	0	0	0	0	0	0	3	3	6.1	65.64	0
CAG79429	-1.9304198	-6.4280205	-0.5000205	.	.	.	.	.	0	.	0	.	0	.	0	0.012	0	0	0.05	0	0	59687.62	540	-3.5	6.0005	5	141	274	157	57	307	138	70	68	1.161016949	.	.	.	0	0	0	0	0	0	0	0	0	0.06	0
CAG80585	-1.9304198	-4.267305	-0.503305	.	.	.	reduced_virulence	PHI:854,PHI:5187	0	.	0	.	0	AA2	0.001	0.205	0	0	0.23	0	0	32388.35	285	-11.5	4.623	2	68	144	71	37	156	85	38	47	1.151515152	.	.	.	0	0	0	0	0	0	0	0	0	0.06	0
CAG78415	-1.9309955	-6.11535	-0.53535	.	.	.	.	.	0	.	0	.	0	.	0	0.07	0	0	0.48	0	0	93548.4	894	22.5	9.4262	2	344	610	199	75	454	170	103	67	0.528776978	.	.	.	0	0	0	0	0	0	0	0	0	0	0
CAG79053	-1.9319372	-6.0522405	-0.5022405	.	.	.	.	.	0	.	0	.	0	.	0.001	0.074	0	0	0.06	0	0	27827.23	253	-19	4.3192	2	76	124	79	23	130	78	31	47	1.086956522	.	.	.	0	0	0	0	0	0	0	0	0	0	0
CAG83474	-1.93368	-5.265288	-0.505288	.	.	.	reduced_virulence	PHI:7301,PHI:7294	0	.	0	.	0	.	0	0.04	0	0	0.06	0	0	53347.61	482	0	6.5033	8	145	249	147	47	247	138	73	65	0.989361702	.	.	.	0	0	0	0	0	0	0	0	0	0.96	0
CAG80372	-1.93368	-5.154265	-0.502265	.	.	.	reduced_virulence,unaffected_pathogenicity	PHI:7253,PHI:106,PHI:7209	0	.	0	.	0	.	0	0.058	0	0	0.2	0	0	60416.2	532	-3	6.2595	4	140	274	118	83	267	147	77	70	1.308411215	.	.	.	0	0	0	0	0	0	0	0	0	0	0
CAG78487	-1.93368	3.2518935	-0.5041065	.	.	.	.	.	0	.	0	.	0	.	0.991	0.635	0	0	0.25	0	0	16897.85	155	8	10	1	37	81	50	8	82	57	33	24	1.382352941	.	.	.	0	0	0	0	0	0	0	0	0	0.02	0
CAG81728	-1.9340484	-1.1435545	-0.5095545	.	.	.	loss_of_pathogenicity,reduced_virulence	PHI:6719,PHI:7561,PHI:2019,PHI:1026,PHI:2106,PHI:2057,PHI:2018	0	.	0	.	0	.	0	0.061	0	0	0.02	0	0	107404.45	955	24	9.0401	10	274	497	243	111	461	244	140	104	1.391304348	.	.	.	0	0	0	0	0	0	0	0	0	0	0
CAG79855	-1.9347588	-6.27007	-0.52207	.	.	.	.	.	0	.	0	.	0	.	0	0.042	0	0	0.25	0	0	27536.51	256	-26	4.0525	1	80	142	68	24	135	81	28	53	1.033898305	.	.	.	0	0	0	0	0	0	0	0	0	0	0
CAG80834	-1.9349993	-6.3502215	-0.6562215	.	.	.	.	.	0	.	0	.	0	.	0	0.051	0	0	0.49	0	0	45674.63	419	19.5	10.1177	0	140	244	115	47	209	87	57	30	1.157303371	.	.	.	0	0	0	0	0	0	0	0	0.15	0.15	0
CAG79272	-1.935297	-3.9412005	-0.6952005	.	.	.	.	.	0	.	0	.	0	.	0.034	0.425	0	0	0.4	0	0	34700.09	316	-4	5.1971	2	95	182	90	32	179	70	34	36	0.818181818	.	.	.	0	0	0	0	0	0	0	0	0.91	1.23	0
CAG79931	-1.9360236	-6.322169	-0.520169	.	.	.	.	.	0	.	0	.	0	.	0	0.033	0	0	0.2	0	0	47722.84	426	-3.5	6.053	4	124	228	123	46	210	113	58	55	1.313432836	.	.	.	0	0	0	0	0	0	0	0	0	0.81	0
CAG79812	-1.9387174	-5.45675	-0.51075	.	.	.	reduced_virulence	PHI:61	0	.	0	.	0	GH17	0	0.009	0	0	0.7	0	0	40974.69	391	-16.5	4.1134	4	138	252	105	31	227	51	18	33	0.627906977	.	.	.	0	0	0	0	0	0	0	0	0	0.01	0
CAG81627	-1.9389375	-6.2966215	-0.5966215	.	.	.	.	.	0	.	0	.	0	.	0	0.05	0	0	0.16	0	0	95505.87	872	28	9.563	4	286	478	171	85	393	191	118	73	0.752631579	.	.	.	0	0	0	0	0	0	0	0	0	0.01	0
CAG82208	-1.939267	3.967035	-0.724965	.	.	.	.	.	0	.	0	.	0	.	0.98	0.802	0	0	0.15	0	0	8684.89	77	-2	4.9368	4	22	36	22	7	42	19	9	10	1.357142857	.	.	.	0	0	0	0	0	0	0	0	0.02	0.02	0
CAG82864	-1.939267	3.2867065	-0.5232935	.	.	.	unaffected_pathogenicity	PHI:3388	0	.	0	.	0	.	0.827	0.808	0	0	0.44	0	0	12168.03	110	0	6.4583	1	28	56	32	11	63	27	14	13	1.08	.	.	.	0	0	0	0	0	0	0	0	0	0.02	0
CAG80184	-1.940271	5.418292	-0.723708	.	.	.	reduced_virulence,unaffected_pathogenicity	PHI:4580,PHI:4579	0	.	0	.	0	.	0.969	0.888	0	0	0.14	0	0	22715.68	200	5	7.7433	5	57	96	42	31	99	55	32	23	1.552631579	.	.	.	0	0	0	0	0	0	0	0	0.01	0.01	0
CAG81709	-1.940271	9.9460375	-0.5319625	.	.	.	loss_of_pathogenicity	PHI:8522	0	.	0	.	0	.	0.998	0.915	0	0	0.1	0	0	15816.17	138	2	7.4756	8	40	66	31	18	70	41	22	19	2.375	.	.	.	0	0	0	0	0	0	0	0	0	0	0
CAG79340	-1.940271	4.774149	-0.349851	.	.	.	.	.	0	.	0	.	0	.	0.958	0.896	0	0	0.26	0	0	18436.05	161	6	8.3427	5	43	78	34	23	80	41	25	16	1.76	.	.	.	0	0	0	0	0	0	0	0	0	0.02	0
CAG84043	-1.940271	5.092499	-0.427501	.	.	.	.	.	0	.	0	.	0	.	0.977	0.943	0	0	0.26	0	0	16419.71	142	6	8.4784	6	40	71	30	21	70	36	22	14	2.210526316	.	.	.	0	0	0	0	0	0	0	0	2.86	2.86	0
CAG78670	-1.9426563	-0.1463905	-0.4943905	.	.	.	.	.	0	.	0	.	0	.	0.552	0.506	0	0	0.26	0	0	18893.48	174	-9	4.4154	5	52	92	57	17	98	41	17	24	1.2	.	.	.	0	0	0	0	0	0	0	0	0	0	0
CAG80525	-1.9436393	-8.608247	-2.668247	.	.	.	.	.	0	.	0	.	0	.	0	0.01	0	0	0.36	1	0	121856.78	1143	-3	6.3728	22	406	683	369	118	652	238	127	111	0.792682927	.	.	.	0	0	0	0	0	0	1	0	0.04	2.7	0
CAG79871	-1.9441261	0.027179	-0.518821	.	.	.	.	.	0	.	0	.	0	.	0.687	0.404	0	0	0.64	0	0	24035.58	228	-7	4.7307	6	80	139	82	23	141	39	18	21	0.745454545	.	.	.	0	0	0	0	0	0	0	0	0.01	0.28	0
CAG83502	-1.9441677	4.6141465	-0.5638535	.	.	.	.	.	0	.	0	.	0	.	0.937	0.926	0	0	0.16	0	0	25145.11	227	7	9.7379	2	64	112	77	22	127	54	31	23	1.354166667	.	.	.	0	0	0	0	0	0	0	0	0	0.55	0
CAG78183	-1.9445382	-6.0484	-0.5584	.	.	.	.	.	0	.	0	.	0	.	0	0.085	0	0	0.4	0	0	41829.23	395	9	7.7742	7	158	246	75	43	202	67	42	25	0.525423729	.	.	.	0	0	0	0	0	0	0	0	0	0.01	0
CAG77867	-1.9463009	-6.4473505	-0.5073505	.	.	.	.	.	0	.	0	.	0	.	0	0.01	0	0	0.02	0	0	184404.44	1673	-27	5.5655	9	519	904	402	146	741	469	234	235	1.022364217	.	.	.	0	0	0	0	0	0	0	0	0	0.03	0
CAG78577	-1.9463972	-6.4514035	-0.5114035	.	.	.	.	.	0	.	0	.	0	.	0	0.01	0	0	0.02	0	0	56418.63	505	-36.5	4.3472	11	139	267	127	41	229	158	64	94	1.162790698	.	.	.	0	0	0	0	0	0	0	0	0	0	0
CAG83254	-1.9470465	-6.090006	-0.486006	.	.	.	.	.	0	.	0	.	0	GT8	0	0.066	0	0	0.18	0	0	35477.88	308	-11.5	4.6876	6	76	153	79	45	158	88	40	48	1.693877551	.	.	.	0	0	0	0	0	0	0	0	0.01	0.01	0
CAG83596	-1.9470465	-4.442451	-0.506451	.	.	.	.	.	0	.	0	.	0	.	0.013	0.331	0	0	0.31	0	0	36109.88	324	-9	5.1826	7	85	164	99	34	165	78	38	40	1.64	.	.	.	0	0	0	0	0	0	0	0	0.03	0.19	0
CAG81415	-1.9474149	-1.6062425	2.7397575	.	.	.	reduced_virulence	PHI:6970	0	.	0	.	0	.	0	0.109	1	1	0.01	0	0	256491.18	2293	8.5	6.7218	42	678	1138	695	252	1190	537	289	248	1.203252033	.	.	.	0	0	0	0	0	1	0	0	0.08	0.14	0
CAG82841	-1.9474149	-4.6397005	-0.5097005	.	.	.	reduced_virulence	PHI:3278	0	.	0	.	0	.	0.057	0.088	0	0	0.02	0	0	285392.9	2545	-10.5	6.2171	48	740	1290	810	282	1353	618	318	300	1.34729064	.	.	.	0	0	0	0	0	0	0	0	0	0.09	0
CAG79478	-1.9477253	-4.510659	-0.764659	.	.	.	reduced_virulence	PHI:5234	0	.	0	.	0	.	0	0.209	0	0	0.58	0	0	45851	431	-4.5	5.4683	8	157	255	130	37	235	97	48	49	0.97	.	.	.	0	0	0	0	0	0	0	0	0.01	0.83	0
CAG80690	-1.9502671	-3.3425085	-0.9945085	.	.	.	reduced_virulence,unaffected_pathogenicity	PHI:9082,PHI:4672	0	.	0	.	0	.	0.006	0.436	0	0	0.49	0	0	34009	316	12.5	9.4996	6	122	171	88	38	178	61	38	23	1.027777778	.	.	.	0	0	0	0	0	0	0	0	0.96	44.57	0
CAG79925	-1.9503247	-5.462563	-0.522563	.	.	.	reduced_virulence	PHI:4042	0	.	0	.	0	.	0	0.01	0	0	0.09	0	0	64118.24	579	-55	4.1251	10	174	325	140	55	271	174	63	111	1.030927835	.	.	.	0	0	0	0	0	0	0	0	0	0.01	0
CAG77730	-1.9503247	-6.3518015	-0.5318015	.	.	.	.	.	0	.	0	.	0	.	0	0.03	0	0	0.15	0	0	43153.76	393	-26	4.3805	3	115	223	94	39	185	116	48	68	1.101265823	.	.	.	0	0	0	0	0	0	0	0	0	0.64	0
CAG78609	-1.9503247	-5.9921	-0.5201	.	.	.	.	.	0	.	0	.	0	.	0	0.088	0	0	0.16	0	0	74282.26	676	11	8.4228	4	196	394	142	53	317	161	90	71	0.940789474	.	.	.	0	0	0	0	0	0	0	0	0	0.01	0
CAG80232	-1.9503247	-6.4530505	-0.5130505	.	.	.	.	.	0	.	0	.	0	.	0	0.01	0	0	0.08	0	0	110299.14	1000	-32	4.721	8	306	576	237	81	458	247	113	134	0.921465969	.	.	.	0	0	0	0	0	0	0	0	0	0	0
CAG81796	-1.9509432	-5.619032	-0.501032	.	.	.	.	.	0	.	0	.	0	.	0.019	0.128	0	0	0.01	0	0	31324.61	283	-11.5	4.6393	6	85	141	93	28	154	76	34	42	1.01754386	.	.	.	0	0	0	0	0	0	0	0	0	0.01	0
CAG79276	-1.9511578	1.0053925	-0.5066075	.	.	.	unaffected_pathogenicity	PHI:1468	0	.	0	.	0	.	0.9	0.352	0	0	0.07	0	0	12870.78	114	4	9.8156	1	29	52	32	6	52	39	22	17	1	.	.	.	0	0	0	0	0	0	0	0	0.08	0.08	0
CAG83819	-1.9517728	-11.2855775	-5.3815775	.	.	.	.	.	0	.	0	.	0	.	0	0.016	0	1	0.24	0	1	51407.04	463	-4.5	5.2241	14	157	243	166	63	292	72	35	37	1.258823529	0	0	0	1	1	1	1	0	0	11	11	36.58	236.99	0.456521739
CAG79770	-1.9520804	3.493407	2.725407	.	.	.	.	.	0	.	0	.	0	.	0.501	0.627	1	1	0.14	0	0	22637.58	200	-2.5	5.6513	2	60	98	59	29	107	54	27	27	1.170731707	.	.	.	0	1	0	0	0	0	0	0	0	0	0
CAG81643	-1.9521222	-6.3574505	-0.5374505	.	.	.	.	.	0	.	0	.	0	.	0.001	0.029	0	0	0.04	0	0	34129.89	323	-11.5	4.8222	1	115	188	89	17	162	110	51	59	0.494845361	.	.	.	0	0	0	0	0	0	0	0	0	0	0
CAG80216	-1.9525396	4.199973	-0.780027	.	.	.	loss_of_pathogenicity,reduced_virulence,increased_virulence_(hypervirulence),lethal,unaffected_pathogenicity	PHI:808,PHI:2052,PHI:507,PHI:3832,PHI:317,PHI:780,PHI:861,PHI:4990,PHI:1119,PHI:3279,PHI:3831,PHI:3280,PHI:3835,PHI:62,PHI:7134,PHI:182,PHI:4736,PHI:8036,PHI:6703,PHI:787,PHI:3834,PHI:3478,PHI:7011,PHI:1061,PHI:270,PHI:3623,PHI:3833,PHI:7133,PHI:1036,PHI:8035,PHI:6950,PHI:471,PHI:339,PHI:269,PHI:449,PHI:8752,PHI:7009,PHI:2054	0	.	0	.	0	.	0.976	0.854	0	0	0.16	0	0	20461.17	186	-2	5.6597	1	57	97	60	18	94	44	22	22	1.53125	.	.	.	0	0	0	0	0	0	0	0	0	0.27	0
CAG83317	-1.9540025	0.784396	2.140396	.	.	.	.	.	0	.	0	.	0	.	0.335	0.439	1	1	0.49	0	0	33166.75	312	11.5	10.143	3	95	177	109	19	187	64	39	25	0.802631579	.	.	.	1	0	0	0	0	0	0	0	0	0.02	0
CAG82762	-1.9542035	-6.244851	-0.508851	.	.	.	unaffected_pathogenicity	PHI:1438	0	.	0	.	0	.	0	0.044	0	0	0.32	0	0	39979.73	351	26.5	8.7467	15	98	181	51	57	159	90	66	24	0.77027027	.	.	.	0	0	0	0	0	0	0	0	0	0	0
CAG81946	-1.9555516	-6.2735545	-0.5615545	.	.	.	.	.	0	.	0	.	0	.	0	0.048	0	0	0.65	0	0	58303.97	526	4.5	6.8737	22	183	288	131	66	269	114	64	50	1.295454545	.	.	.	0	0	0	0	0	0	0	0	0.03	3.55	0
CAG82088	-1.9558516	-5.8856015	-0.7496015	.	.	.	.	.	0	.	0	.	0	.	0	0.144	0	0	0.05	0	0	34651.91	308	-7.5	4.9268	3	84	167	65	33	157	89	42	47	0.842857143	.	.	.	0	0	0	0	0	0	0	0	0	0	0
CAG79320	-1.9563649	-2.259234	-0.549234	.	.	.	.	.	0	.	0	.	0	.	0.15	0.565	0	0	0.17	0	0	29039.07	259	2.5	7.1442	0	72	134	77	30	137	60	33	27	1.145833333	.	.	.	0	0	0	0	0	0	0	0	0	0	0
CAG79915	-1.9597346	-5.050455	-0.508455	.	.	.	.	.	0	.	0	.	0	.	0	0.243	0	0	0.18	0	0	17330.15	155	32.5	11.9065	0	51	73	43	12	69	60	47	13	1.216216216	.	.	.	0	0	0	0	0	0	0	0	0	0	0
CAG77788	-1.9599614	-6.416044	-0.524044	.	.	.	.	.	0	.	0	.	0	.	0	0.018	0	0	0.08	0	0	47958.93	433	-11	4.8307	10	126	232	132	42	237	99	46	53	1.2375	.	.	.	0	0	0	0	0	0	0	0	0.2	0.49	0
CAG79445	-1.9611261	-2.221271	3.718729	.	.	.	.	.	0	.	0	.	0	.	0	0.01	1	1	0.07	0	0	63968.28	573	7	7.746	12	181	283	177	62	315	134	73	61	0.905982906	.	.	.	1	1	0	0	0	1	0	0	0.11	0.2	0
CAG83868	-1.9640682	-6.4493005	-0.5153005	.	.	.	.	.	0	.	0	.	0	.	0	0.011	0	0	0.23	0	0	106509.02	1009	-43.5	4.4686	1	373	642	230	66	477	248	106	142	0.665384615	.	.	.	0	0	0	0	0	0	0	0	0	0	0
CAG83949	-1.9644272	3.8346485	-0.5573515	.	.	.	.	.	0	.	0	.	0	.	0.997	0.735	0	0	0.59	0	0	25170.85	236	2.5	7.1276	1	93	148	48	29	117	56	31	25	0.735294118	.	.	.	0	0	0	0	0	0	0	0	0.01	0.02	0
CAG83090	-1.9656303	-4.3436735	-0.8276735	.	.	.	.	.	0	.	0	.	0	.	0.031	0.383	0	0	0.33	0	0	34334.27	321	-3	5.6747	2	110	183	109	32	187	74	37	37	0.869047619	.	.	.	0	0	0	0	0	0	0	0	0.32	0.32	0
CAG79833	-1.9669847	-0.969925	-0.495925	.	.	.	.	.	0	.	0	.	0	.	0.477	0.444	0	0	0.13	0	0	24167.37	222	-8	4.6395	2	66	118	73	26	129	49	22	27	0.86	.	.	.	0	0	0	0	0	0	0	0	0.01	0.02	0
CAG79471	-1.9670075	-3.8025375	-2.8565375	.	.	.	loss_of_pathogenicity,reduced_virulence,increased_virulence_(hypervirulence),unaffected_pathogenicity	PHI:2321,PHI:6938,PHI:6989,PHI:6416,PHI:5585,PHI:8561,PHI:2049,PHI:4108,PHI:5563,PHI:9092,PHI:3291,PHI:508,PHI:7486	0	.	0	.	0	.	0	0.009	0	0	0.29	1	0	64040.05	583	16	9.164	8	174	307	187	64	333	128	75	53	1.142857143	.	.	.	0	0	0	0	0	0	1	0	18.49	36.13	0
CAG82084	-1.9706867	1.198732	-0.607268	.	.	.	.	.	0	.	0	.	0	.	0.777	0.524	0	0	0.1	0	0	21266.41	189	-1.5	5.7453	3	52	99	50	22	104	50	25	25	1	.	.	.	0	0	0	0	0	0	0	0	2.22	2.22	0
CAG81918	-1.9749107	-2.4269195	-1.1249195	.	.	.	unaffected_pathogenicity	PHI:7841	0	.	0	.	0	.	0.229	0.554	0	0	0.44	0	0	32832.07	307	3	8.4225	2	101	166	108	19	177	70	37	33	1.055555556	.	.	.	0	0	0	0	0	0	0	0	0.99	2.03	0
CAG79898	-1.9764633	-4.5845005	-0.5225005	.	.	.	.	.	0	.	0	.	0	.	0.001	0.322	0	0	0.47	0	0	36554.02	331	6.5	7.8968	3	109	196	55	40	144	68	40	28	1.072463768	.	.	.	0	0	0	0	0	0	0	0	0	0.05	0
CAG79556	-1.9764633	-6.22171	-0.51571	.	.	.	.	.	0	.	0	.	0	.	0	0.049	0	0	0.25	0	0	80623.91	746	23	10.0113	1	287	452	144	58	295	157	96	61	0.777777778	.	.	.	0	0	0	0	0	0	0	0	0	0	0
CAG81494	-1.9768298	-6.2731115	-0.3451115	.	.	.	.	.	0	.	0	.	0	.	0	0.012	0	0	0.18	0	0	44643.47	390	-14.5	4.7749	9	92	190	104	53	203	104	48	56	1.4375	.	.	.	0	0	0	0	0	0	0	0	0	0.01	0
CAG80254	-1.9773214	-6.480402	-0.546402	.	.	.	.	.	0	.	0	.	0	.	0	0.011	0	0	0.34	0	0	50569.29	470	-11.5	5.082	5	171	275	141	41	227	112	54	58	0.776595745	.	.	.	0	0	0	0	0	0	0	0	0	0.01	0
CAG79742	-1.9794515	3.1337415	-0.5742585	.	.	.	.	.	0	.	0	.	0	.	0.984	0.634	0	0	0.36	0	0	22236.14	204	-4	5.2857	0	57	116	70	12	102	51	25	26	0.925	.	.	.	0	0	0	0	0	0	0	0	0	0.01	0
CAG77728	-1.979983	1.9218835	0.4938835	.	.	.	.	.	0	.	0	.	0	.	0.691	0.547	1	1	0.01	1	0	24711.57	221	12	10.2951	1	57	104	68	15	105	71	43	28	1.30952381	.	.	.	1	0	1	0	0	0	1	0	0.02	16.34	0
CAG77919	-1.9801263	-1.103243	3.362757	.	.	.	reduced_virulence	PHI:4096,PHI:6075	0	.	0	.	0	GT32	0	0.089	1	1	0.02	0	0	45224.71	397	-1.5	6.0963	2	98	194	113	46	209	115	58	57	1.246753247	.	.	.	1	1	0	0	0	1	0	1	18.91	18.91	1
CAG78394	-1.981628	-4.5745655	-0.5065655	.	.	.	unaffected_pathogenicity	PHI:9444	0	.	0	.	0	.	0.002	0.32	0	0	0.03	0	0	36203.13	323	-3	5.7625	0	79	154	98	32	165	100	50	50	1.363636364	.	.	.	0	0	0	0	0	0	0	0	0	0	0
CAG79372	-1.981628	-5.4272075	-0.5072075	.	.	.	.	.	0	.	0	.	0	.	0	0.18	0	0	0.01	0	0	29877.68	262	31.5	10.9819	1	61	115	69	22	121	94	65	29	1.408163265	.	.	.	0	0	0	0	0	0	0	0	0	0.02	0
CAG80084	-1.9817235	-0.202719	-0.818719	.	.	.	reduced_virulence	PHI:6146	0	.	0	.	0	.	0.306	0.63	0	0	0.06	0	0	29216.41	269	6.5	9.515	2	88	149	81	25	148	62	35	27	1.015873016	.	.	.	0	0	0	0	0	0	0	0	0	0	0
CAG78349	-1.9835	5.40293	-0.33907	.	.	.	unaffected_pathogenicity	PHI:1627	0	.	0	.	0	.	1	0.957	0	0	0.29	0	0	11547.19	100	0.5	6.6807	6	27	49	22	13	49	28	15	13	1.866666667	.	.	.	0	0	0	0	0	0	0	0	0.01	0.04	0
CAG79392	-1.9837356	-5.739969	-0.501969	.	.	.	.	.	0	.	0	.	0	.	0.002	0.125	0	0	0.39	0	0	26346.36	235	-16.5	4.289	6	74	120	52	29	114	66	26	40	1.5	.	.	.	0	0	0	0	0	0	0	0	0	0	0
CAG80354	-1.9837356	-4.7342565	-0.5042565	.	.	.	.	.	0	.	0	.	0	.	0.063	0.232	0	0	0.01	0	0	21374.66	188	-13	4.3622	6	45	96	44	18	89	61	25	36	1.194444444	.	.	.	0	0	0	0	0	0	0	0	0	0	0
CAG79368	-1.9851087	-5.788924	-0.508924	.	.	.	.	.	0	.	0	.	0	.	0	0.12	0	0	0.09	0	0	49374.6	442	14	8.8543	9	140	232	112	48	218	116	68	48	1.151898734	.	.	.	0	0	0	0	0	0	0	0	0	0.15	0
CAG81932	-1.9858408	-3.413815	-6.983815	.	.	.	.	.	0	.	0	.	0	.	0.878	0.717	0	0	0.22	0	1	25659.4	232	4.5	7.4318	6	75	126	63	32	127	51	30	21	1.05	.	.	.	0	0	0	0	0	0	2	2	0.03	40.32	0
CAG82530	-1.9860952	1.8690325	-0.5429675	.	.	.	.	.	0	.	0	.	0	.	1	0.402	0	0	0.47	0	0	20337.11	201	20.5	11.56	2	87	116	35	21	137	47	34	13	0.5	.	.	.	0	0	0	0	0	0	0	0	0	0	0
CAG83952	-1.9866083	-6.213901	-0.519901	.	.	.	.	.	0	.	0	.	0	.	0	0.051	0	0	0.11	0	0	42022.69	378	-2	6.2891	12	120	215	80	51	185	96	51	45	0.974358974	.	.	.	0	0	0	0	0	0	0	0	0	0	0
CAG78100	-1.9876323	-4.184312	-0.504312	.	.	.	reduced_virulence,unaffected_pathogenicity	PHI:5572,PHI:2008,PHI:2006,PHI:8898	0	.	0	.	0	.	0.003	0.217	0	0	0.01	0	0	35290.5	320	-11	4.7399	11	94	161	94	30	182	85	39	46	0.911764706	.	.	.	0	0	0	0	0	0	0	0	0	0.11	0
CAG82372	-1.9876323	-0.705901	-0.507901	.	.	.	.	.	0	.	0	.	0	.	0.41	0.557	0	0	0.14	0	0	26590.53	238	-4.5	5.1225	5	70	118	71	27	133	58	28	30	1.244444444	.	.	.	0	0	0	0	0	0	0	0	0	0.01	0
CAG78007	-1.9876323	-6.2398035	-0.5038035	.	.	.	unaffected_pathogenicity	PHI:1630	0	.	0	.	0	.	0	0.044	0	0	0.04	0	0	31735.97	282	-19	4.3589	8	71	141	93	30	152	81	33	48	1.288888889	.	.	.	0	0	0	0	0	0	0	0	0	0	0
CAG79318	-1.9892628	-0.360072	2.881928	.	.	.	reduced_virulence,unaffected_pathogenicity	PHI:7457,PHI:9278,PHI:9276	0	.	0	.	0	.	0	0.293	1	1	0.31	0	0	42244.1	386	-9	4.8704	12	139	207	93	42	200	94	44	50	1.038461538	.	.	.	0	0	0	0	0	1	0	0	0.96	3.11	0
CAG82182	-1.9909437	-6.1145545	-0.5465545	.	.	.	loss_of_pathogenicity,effector_(plant_avirulence_determinant),reduced_virulence,lethal,unaffected_pathogenicity	PHI:7725,PHI:1044,PHI:2438,PHI:1239,PHI:1264,PHI:1200,PHI:7663,PHI:1223,PHI:1230,PHI:1265,PHI:2163,PHI:1083,PHI:1258,PHI:428,PHI:7280,PHI:153,PHI:342,PHI:4587,PHI:5009,PHI:7568,PHI:1031,PHI:4245,PHI:2370,PHI:2317,PHI:2272,PHI:1240,PHI:6717,PHI:6317,PHI:1269,PHI:107,PHI:309,PHI:5536,PHI:158,PHI:3088,PHI:1192,PHI:3517,PHI:6971,PHI:6837,PHI:7811,PHI:170,PHI:1043,PHI:2327,PHI:5479,PHI:7724,PHI:7810,P…	0	.	0	.	0	.	0	0.072	0	0	0.11	0	0	52802.82	478	-4.5	5.8098	10	155	252	124	58	247	117	59	58	1.303370787	.	.	.	0	0	0	0	0	0	0	0	0	0.17	0
CAG80176	-1.9912609	-6.241604	-0.505604	.	.	.	.	.	0	.	0	.	0	.	0	0.044	0	0	0.02	0	0	94004.62	839	15.5	7.9341	18	230	436	219	81	430	217	122	95	1.026143791	.	.	.	0	0	0	0	0	0	0	0	0	0.01	0
CAG81178	-1.9926667	-5.9994505	-0.5334505	.	.	.	.	.	0	.	0	.	0	.	0	0.089	0	0	0.43	0	0	37127.37	353	17.5	10.927	1	147	229	79	21	166	70	46	24	0.505263158	.	.	.	0	0	0	0	0	0	0	0	0	0	0
CAG81875	-1.9930325	-1.5450895	-0.5990895	.	.	.	loss_of_pathogenicity,reduced_virulence,unaffected_pathogenicity	PHI:3310,PHI:5653,PHI:1745,PHI:2000,PHI:1882,PHI:1928,PHI:1720,PHI:1850,PHI:1787,PHI:3716	0	.	0	.	0	.	0	0.009	0	0	0.16	0	0	65232.41	595	9.5	7.5289	11	182	328	170	63	334	111	65	46	0.794326241	.	.	.	0	0	0	0	0	0	0	0	0	0.94	0
CAG83020	-1.9930738	0.249867	-0.524133	.	.	.	.	.	0	.	0	.	0	.	0.608	0.521	0	0	0.15	0	0	30877.15	286	-2.5	6.0385	5	90	154	96	20	148	76	39	37	0.981481481	.	.	.	0	0	0	0	0	0	0	0	0	0.04	0
CAG82583	-1.9930738	3.4110265	-0.5249735	.	.	.	.	.	0	.	0	.	0	.	0.928	0.728	0	0	0.19	0	0	20733.49	187	-2.5	5.296	2	54	101	56	17	99	45	22	23	0.871794872	.	.	.	0	0	0	0	0	0	0	0	0	0	0
CAG79527	-1.9971634	3.8935165	-0.5044835	.	.	.	.	.	0	.	0	.	0	.	0.962	0.771	0	0	0.46	0	0	15402.72	139	18	10.6318	3	47	77	42	14	65	40	30	10	1.730769231	.	.	.	0	0	0	0	0	0	0	0	0	0	0
CAG83593	-2.00064	-6.659639	-0.719639	.	.	.	.	.	0	.	0	.	0	.	0	0.01	0	0	0.01	0	0	56918.03	518	-12	5.013	3	158	278	143	41	265	138	66	72	0.700854701	.	.	.	0	0	0	0	0	0	0	0	0	0	0
CAG81968	-2.0017142	-6.4678525	-0.5398525	.	.	.	.	.	0	.	0	.	0	.	0	0.012	0	0	0.63	0	0	78338.01	759	-4	5.9523	0	310	477	211	63	416	120	61	59	0.365187713	.	.	.	0	0	0	0	0	0	0	0	0	0	0
CAG81725	-2.0019507	-5.8353375	-0.5553375	.	.	.	.	.	0	.	0	.	0	.	0.004	0.116	0	0	0.49	0	0	32377.09	305	-5.5	4.9097	1	98	182	83	30	178	51	24	27	0.642857143	.	.	.	0	0	0	0	0	0	0	0	0	0.24	0
CAG77991	-2.0050757	-2.994343	-0.582343	.	.	.	.	.	0	.	0	.	0	.	0	0.598	0	0	0.57	0	0	39903.68	369	9	7.7671	1	120	220	82	57	218	60	39	21	0.684684685	.	.	.	0	0	0	0	0	0	0	0	0	0.02	0
CAG81960	-2.0075228	4.221198	-1.046802	.	.	.	.	.	0	.	0	.	0	.	0.958	0.92	0	0	0.22	0	0	20269.36	181	8.5	9.8329	1	52	92	56	23	103	40	25	15	1.1	.	.	.	0	0	0	0	0	0	0	0	0	0.03	0
CAG79831	-2.008323	-1.2664915	3.4695085	.	.	.	reduced_virulence	PHI:785,PHI:7968	0	.	0	.	0	GH125	0	0.044	1	1	0.02	0	0	65674.93	577	-7	5.749	5	154	286	153	80	295	165	83	82	1.289473684	.	.	.	1	1	0	0	0	1	0	1	20.42	20.45	0.565217391
CAG78987	-2.0083447	-5.9888095	-0.5108095	.	.	.	.	.	0	.	0	.	0	.	0	0.087	0	0	0.25	0	0	42446.56	387	-8.5	4.7355	7	108	213	132	28	220	94	43	51	1.022988506	.	.	.	0	0	0	0	0	0	0	0	0	0.12	0
CAG79828	-2.009373	-6.5084965	-0.5684965	.	.	.	.	.	0	.	0	.	0	.	0	0.01	0	0	0.11	0	0	86087.9	780	-11.5	5.5815	8	254	411	221	94	408	192	96	96	1.098684211	.	.	.	0	0	0	0	0	0	0	0	0.03	0.06	0
CAG79994	-2.0099735	5.1096905	-0.5123095	.	.	.	.	.	0	.	0	.	0	.	1	0.937	0	0	0.11	0	0	14389.31	128	4	9.6911	1	32	66	36	9	64	32	18	14	1.448275862	.	.	.	0	0	0	0	0	0	0	0	0	0	0
CAG81937	-2.0106273	-5.875051	-0.505051	.	.	.	.	.	0	.	0	.	0	.	0	0.105	0	0	0.41	0	0	26610.94	238	-34	3.8946	3	70	124	54	25	112	80	24	56	1.302325581	.	.	.	0	0	0	0	0	0	0	0	0	0	0
CAG82776	-2.0118146	4.6754985	-0.5745015	.	.	.	.	.	0	.	0	.	0	.	0.983	0.892	0	0	0.06	0	0	18597.18	168	1.5	7.1899	4	53	84	49	18	94	41	22	19	0.973684211	.	.	.	0	0	0	0	0	0	0	0	0.06	0.1	0
CAG84149	-2.012375	-1.2183285	-0.5243285	.	.	.	loss_of_pathogenicity	PHI:334,PHI:311	0	.	0	.	0	.	0	0.051	0	0	0.03	0	0	136129.52	1232	8	6.8821	22	405	685	288	150	626	298	162	136	1.004048583	.	.	.	0	0	0	0	0	0	0	0	0	0.01	0
CAG79204	-2.0136113	-5.953474	-0.565474	.	.	.	.	.	0	.	0	.	0	.	0	0.102	0	0	0.17	0	0	68768.07	634	12	9.4941	1	199	335	161	50	349	129	73	56	0.657458564	.	.	.	0	0	0	0	0	0	0	0	0	0.07	0
CAG81079	-2.0140588	-2.2758425	3.5801575	.	.	.	.	.	0	.	0	.	0	.	0.002	0.022	1	1	0.69	0	0	8923.26	86	-0.5	5.5847	2	38	54	31	9	53	10	5	5	0.842105263	.	.	.	1	1	0	0	0	1	0	0	22.13	22.26	0
CAG81134	-2.0144055	5.102487	0.944487	.	.	.	.	.	0	.	0	.	0	.	0.863	0.83	1	1	0.35	1	0	6941.05	62	3.5	10.224	0	17	32	18	10	40	14	9	5	1.05	.	.	.	1	1	0	0	0	0	1	1	18.29	18.29	1
CAG81779	-2.0155277	-0.7571705	-0.5071705	.	.	.	loss_of_pathogenicity,reduced_virulence,unaffected_pathogenicity	PHI:334,PHI:65,PHI:4606,PHI:4182,PHI:2826,PHI:4677,PHI:311,PHI:2716,PHI:1015,PHI:316,PHI:6111,PHI:300,PHI:3514,PHI:2310	0	.	0	.	0	.	0.003	0.122	0	0	0.4	0	0	34457.56	316	-6	5.6831	6	106	184	92	32	154	91	46	45	1.094339623	.	.	.	0	0	0	0	0	0	0	0	0	0	0
CAG82547	-2.0176957	-5.5225025	-0.5065025	.	.	.	.	.	0	.	0	.	0	.	0	0.164	0	0	0.21	0	0	45119.23	401	-4	5.5448	1	109	211	117	56	220	113	56	57	1.208791209	.	.	.	0	0	0	0	0	0	0	0	0.02	0.21	0
CAG83133	-2.019568	-1.952512	-0.530512	.	.	.	.	.	0	.	0	.	0	.	0.235	0.528	0	0	0.43	0	0	31175.09	299	-1	5.8646	9	115	177	100	16	179	60	30	30	0.730769231	.	.	.	0	0	0	0	0	0	0	0	14.16	14.76	0
CAG81357	-2.020963	-5.477819	-0.509819	.	.	.	.	.	0	.	0	.	0	.	0	0.172	0	0	0.11	0	0	50353.06	449	2.5	6.7481	4	115	238	121	65	247	121	66	55	1.175257732	.	.	.	0	0	0	0	0	0	0	0	0.33	0.34	0
CAG81638	-2.022365	1.0308495	-0.5111505	.	.	.	.	.	0	.	0	.	0	.	0.904	0.353	0	0	0.14	0	0	20222.33	191	-4	5.736	1	64	115	44	15	94	53	27	26	0.58490566	.	.	.	0	0	0	0	0	0	0	0	0	0	0
CAG83747	-2.023428	2.9753995	-0.5226005	.	.	.	.	.	0	.	0	.	0	.	0.885	0.698	0	0	0.35	0	0	13845.34	127	-4	4.5111	4	47	74	26	8	58	28	12	16	1.038461538	.	.	.	0	0	0	0	0	0	0	0	0	0	0
CAG79606	-2.0274384	-6.523052	-0.589052	.	.	.	.	.	0	.	0	.	0	.	0	0.011	0	0	0.08	0	0	64810.37	599	-5	5.9781	7	195	349	192	57	324	145	74	71	0.861538462	.	.	.	0	0	0	0	0	0	0	0	0	10.81	0
CAG80197	-2.0274384	-6.504836	-0.594836	.	.	.	.	.	0	.	0	.	0	.	0	0.015	0	0	0.28	0	0	51746.04	482	6.5	7.8966	3	169	291	109	51	264	96	54	42	0.622377622	.	.	.	0	0	0	0	0	0	0	0	0	0.02	0
CAG80412	-2.0284426	-3.030143	-0.660143	.	.	.	.	.	0	.	0	.	0	.	0.066	0.539	0	0	0.74	0	0	18322.96	166	5	8.9099	2	57	92	37	21	86	29	18	11	1.25	.	.	.	0	0	0	0	0	0	0	0	0.98	1.03	0
CAG78870	-2.0293696	-1.371275	2.852725	.	.	.	.	.	0	.	0	.	0	.	0	0.296	1	1	0.2	0	0	41932.37	376	1	6.6656	2	114	193	101	52	215	98	52	46	0.846153846	.	.	.	1	0	0	0	1	0	0	0	1.35	1.44	0
CAG78966	-2.0300431	-6.4730585	-0.5390585	.	.	.	.	.	0	.	0	.	0	.	0	0.011	0	0	0.04	0	0	78401.89	712	4	6.9186	12	236	394	180	53	316	182	97	85	1.185840708	.	.	.	0	0	0	0	0	0	0	0	0	0	0
CAG81673	-2.0311508	-6.331747	-0.505747	.	.	.	.	.	0	.	0	.	0	.	0	0.029	0	0	0.2	0	0	34436.36	305	-29	4.0615	11	95	157	76	33	138	83	29	54	2.214285714	.	.	.	0	0	0	0	0	0	0	0	0.02	0.02	0
CAG81334	-2.03185	-5.999816	-0.515816	.	.	.	.	.	0	.	0	.	0	.	0	0.086	0	0	0.37	0	0	21026.06	196	-27	3.7784	0	56	109	51	14	98	55	15	40	0.930232558	.	.	.	0	0	0	0	0	0	0	0	1.19	1.19	0
CAG79193	-2.031973	-3.972262	-0.534262	.	.	.	.	.	0	.	0	.	0	.	0.208	0.219	0	0	0.23	0	0	27958.85	262	-5.5	4.8455	3	93	154	88	14	134	58	27	31	1.127659574	.	.	.	0	0	0	0	0	0	0	0	0	0	0
CAG78834	-2.031973	-0.4716	-0.5216	.	.	.	loss_of_pathogenicity,unaffected_pathogenicity	PHI:3670,PHI:2079	0	.	0	.	0	.	0.049	0.126	0	0	0.64	0	0	22072.6	205	-7.5	4.4233	3	74	117	57	17	102	38	16	22	0.8125	.	.	.	0	0	0	0	0	0	0	0	0	0.02	0
CAR65194	-2.032785	2.053263	-3.010737	.	.	.	.	.	0	.	0	.	0	.	0.985	0.859	0	0	0.25	1	0	10478.89	93	6.5	10.2357	0	31	44	25	16	53	24	16	8	0.92	.	.	.	0	0	0	0	0	0	1	1	6.42	19.65	0
CAG83301	-2.0330229	4.782265	-0.515735	.	.	.	.	.	0	.	0	.	0	.	0.999	0.884	0	0	0.1	0	0	17040.63	147	9.5	8.8755	9	38	64	36	16	73	51	31	20	1.916666667	.	.	.	0	0	0	0	0	0	0	0	0	0	0
CAG82363	-2.0343592	-3.087667	-0.529667	.	.	.	reduced_virulence	PHI:1047	0	.	0	.	0	.	0.005	0.402	0	0	0.27	0	0	37334.3	338	-3.5	5.8447	4	100	177	102	37	176	89	45	44	1.202702703	.	.	.	0	0	0	0	0	0	0	0	0.01	0.04	0
CAG78447	-2.0346403	-2.883864	-0.555864	.	.	.	.	.	0	.	0	.	0	.	0.008	0.604	0	0	0.4	0	0	30569	273	16	9.7399	2	89	146	53	40	139	46	33	13	1.015151515	.	.	.	0	0	0	0	0	0	0	0	0	0.02	0
CAG82308	-2.0353234	1.866702	2.688702	.	.	.	.	.	0	.	0	.	0	.	0.245	0.618	1	1	0.24	0	0	12261.58	110	12.5	11.1283	0	27	48	36	10	63	33	24	9	1.041666667	.	.	.	1	1	0	0	1	1	0	1	16.92	16.95	1
CAG80630	-2.0357056	-3.689954	2.250046	.	.	.	.	.	0	.	0	.	0	.	0	0.01	1	1	0.35	1	0	117564.41	1103	-43.5	4.5605	5	431	710	236	99	480	251	111	140	0.905579399	1	0	0	1	0	1	1	1	1	1	1	5.34	26.49	0
CAG82578	-2.0364566	-1.2572525	-0.4972525	.	.	.	loss_of_pathogenicity,reduced_virulence	PHI:334,PHI:65,PHI:797,PHI:4182,PHI:2826,PHI:4677,PHI:3514,PHI:311,PHI:772,PHI:2155,PHI:1015,PHI:316,PHI:4606,PHI:300,PHI:6111,PHI:2310	0	.	0	.	0	.	0	0.04	0	0	0.37	0	0	48180.47	437	9.5	7.567	9	144	246	134	49	222	121	70	51	0.864197531	.	.	.	0	0	0	0	0	0	0	0	0	0	0
CAR65190	-2.0389075	2.252821	-1.143179	.	.	.	.	.	0	.	0	.	0	.	0.978	0.588	0	0	0.34	0	0	9878.03	90	3	10.0354	0	31	50	28	6	42	21	12	9	1	.	.	.	0	0	0	0	0	0	0	0	0	0	0
CAG82850	-2.0424933	-5.550556	-0.450556	.	.	.	.	.	0	.	0	.	0	.	0.005	0.145	0	0	0.5	0	0	5451.95	52	-8.5	3.3513	1	20	29	13	4	29	10	1	9	0.294117647	.	.	.	0	0	0	0	0	0	0	0	0	0	0
CAG82851	-2.0425851	-1.4792475	-0.5332475	.	.	.	loss_of_pathogenicity,reduced_virulence	PHI:508,PHI:2321,PHI:133	0	.	0	.	0	.	0	0.009	0	0	0.25	0	0	65540.9	598	7	7.0961	5	167	335	202	58	331	142	80	62	0.911290323	.	.	.	0	0	0	0	0	0	0	0	0	0.25	0
CAG82237	-2.0425851	-5.9305095	-0.5125095	.	.	.	.	.	0	.	0	.	0	.	0	0.097	0	0	0.18	0	0	54554.56	497	-3	6.0278	6	158	266	138	61	269	120	61	59	1.165137615	.	.	.	0	0	0	0	0	0	0	0	0	0.03	0
CAG80368	-2.0425851	-5.109502	-0.525502	.	.	.	.	.	0	.	0	.	0	.	0	0.236	0	0	0.28	0	0	45632.29	410	-7	5.1629	5	121	224	112	51	221	101	49	52	1.25	.	.	.	0	0	0	0	0	0	0	0	0.15	1.24	0
CAG78471	-2.0425851	-6.139384	-0.517384	.	.	.	.	.	0	.	0	.	0	.	0	0.063	0	0	0.07	0	0	56483.29	527	4	7.404	6	169	281	195	23	284	134	71	63	1.054545455	.	.	.	0	0	0	0	0	0	0	0	0	0.11	0
CAG81366	-2.0425851	0.3708685	-0.7411315	.	.	.	loss_of_pathogenicity,reduced_virulence,unaffected_pathogenicity	PHI:5059,PHI:9305,PHI:2143,PHI:5028,PHI:3950,PHI:3126,PHI:8863,PHI:5029	0	.	0	.	0	.	0	0.352	0	0	0.18	0	0	44432.73	411	1.5	6.8391	4	129	222	135	34	226	101	53	48	1.020833333	.	.	.	0	0	0	0	0	0	0	0	0	0.01	0
CAG84211	-2.042863	-0.7022205	4.2377795	.	.	.	reduced_virulence	PHI:2357	0	.	0	.	0	.	0	0.01	1	1	0.16	0	0	59854.37	521	8.5	7.6166	5	125	231	146	80	284	143	80	63	1.365591398	0	0	0	1	1	0	1	1	1	0	0	7.12	7.47	0
CAG79230	-2.0429535	-7.477364	-6.531364	.	.	.	loss_of_pathogenicity,reduced_virulence	PHI:4182,PHI:4677,PHI:6111,PHI:3514,PHI:2310	0	.	0	.	0	.	0	0.009	0	0	0.06	0	1	146076.62	1309	14.5	7.3076	22	386	697	400	148	714	310	171	139	0.893536122	.	.	.	0	0	0	0	0	0	2	0	0.03	0.56	0
CAG84192	-2.043154	-6.479532	-0.533532	.	.	.	.	.	0	.	0	.	0	.	0	0.009	0	0	0.16	0	0	68256.53	622	15.5	8.6628	7	212	322	199	74	339	131	78	53	0.919708029	.	.	.	0	0	0	0	0	0	0	0	0.12	0.42	0
CAG80706	-2.043294	-6.36615	-0.51015	.	.	.	loss_of_pathogenicity,reduced_virulence,lethal,unaffected_pathogenicity	PHI:1240,PHI:1239,PHI:7724,PHI:1223,PHI:1230,PHI:9220,PHI:1266,PHI:1178,PHI:1258,PHI:9481,PHI:149,PHI:2365,PHI:153,PHI:3088,PHI:342,PHI:3917,PHI:497,PHI:1235,PHI:4942,PHI:7568,PHI:1194,PHI:4941,PHI:8735,PHI:4779	0	.	0	.	0	.	0	0.024	0	0	0.09	0	0	80740.43	737	11.5	8.0021	3	245	420	191	60	357	184	103	81	0.664634146	.	.	.	0	0	0	0	0	0	0	0	0	0	0
CAG79263	-2.0443122	1.7330715	-0.5729285	.	.	.	reduced_virulence,increased_virulence_(hypervirulence),unaffected_pathogenicity	PHI:7708,PHI:5034	0	.	0	.	0	.	0.014	0.537	0	0	0.39	0	0	37441.8	346	5.5	8.5901	1	111	188	123	40	203	83	46	37	1.034883721	.	.	.	0	0	0	0	0	0	0	0	0	6.29	0
CAG80780	-2.0444975	0.11685	2.85885	.	.	.	.	.	0	.	0	.	0	.	0.015	0.528	1	1	0.15	0	0	36753.65	331	2	6.7823	1	90	174	96	40	172	90	49	41	1.295774648	.	.	.	1	0	0	0	0	1	0	0	0.15	0.15	0
CAG78975	-2.0448012	-1.4944535	-2.9944535	.	.	.	.	.	0	.	0	.	0	.	0.65	0.6	0	0	0.29	1	0	22528.52	207	6	7.9164	3	70	119	56	22	106	45	28	17	0.765957447	.	.	.	0	0	0	0	0	0	1	1	0	22.53	0
CAG80932	-2.0449543	-6.104671	-0.566671	.	.	.	.	.	0	.	0	.	0	.	0	0.077	0	0	0.26	0	0	76303.08	717	-1.5	6.416	1	242	429	184	65	400	154	83	71	0.535714286	.	.	.	0	0	0	0	0	0	0	0	0	0.07	0
CAG78550	-2.0449543	-6.144967	-0.546967	.	.	.	.	.	0	.	0	.	0	.	0	0.067	0	0	0.27	0	0	100379.34	946	42.5	10.4464	1	309	560	183	80	530	182	117	65	0.521875	.	.	.	0	0	0	0	0	0	0	0	0	0	0
CAG81977	-2.0468788	-10.344518	-6.930518	.	.	.	.	.	0	.	0	.	0	.	0.099	0.332	0	0	0.31	0	1	30425.85	275	2	6.9189	1	79	154	86	29	147	58	32	26	1.06122449	.	.	.	0	0	0	0	0	0	2	1	0	22.16	0
CAG84046	-2.0485525	-5.485817	-0.427817	.	.	.	.	.	0	.	0	.	0	.	0	0.157	0	0	0.59	0	0	18383.61	171	9.5	9.869	2	75	118	28	19	63	32	22	10	1.56	.	.	.	0	0	0	0	0	0	0	0	0	0	0
CAG82977	-2.0491238	-3.3276465	-0.9856465	.	.	.	reduced_virulence	PHI:254	0	.	0	.	0	.	0.003	0.44	0	0	0.39	0	0	33752.13	311	16.5	10.5403	3	106	162	92	29	184	59	38	21	1.078947368	.	.	.	0	0	0	0	0	0	0	0	5.81	45.81	0
CAG79570	-2.0521345	3.4917785	-0.6602215	.	.	.	.	.	0	.	0	.	0	.	0.912	0.78	0	0	0.15	0	0	9790.22	84	6	10.4363	0	22	38	20	10	42	20	13	7	1.4375	.	.	.	0	0	0	0	0	0	0	0	0	0	0
CAG82215	-2.0540464	-1.401929	-0.537929	.	.	.	.	.	0	.	0	.	0	.	0	0.856	0	0	0.57	0	0	3414.92	30	3.5	10.8826	0	10	14	6	3	13	6	5	1	2	.	.	.	0	0	0	0	0	0	0	0	0	0	0
CAG80907	-2.0542436	-6.455502	-0.515502	.	.	.	.	.	0	.	0	.	0	.	0	0.01	0	0	0.03	0	0	232762.78	2118	-192	4.1898	3	619	1180	504	165	961	655	244	411	0.8098434	.	.	.	0	0	0	0	0	0	0	0	0	0	0
CAG81367	-2.054711	-3.551553	-0.509553	.	.	.	.	.	0	.	0	.	0	.	0.121	0.372	0	0	0.46	0	0	22517.25	206	6	9.708	0	76	119	31	19	89	37	22	15	0.714285714	.	.	.	0	0	0	0	0	0	0	0	0	0	0
CAG80138	-2.0549455	3.8036125	-0.5043875	.	.	.	.	.	0	.	0	.	0	.	0.999	0.719	0	0	0.3	0	0	21337.63	188	7	9.12	4	44	91	58	15	91	57	33	24	2.739130435	.	.	.	0	0	0	0	0	0	0	0	0	0.05	0
CAG81401	-2.0551805	-6.4730725	-0.5330725	.	.	.	.	.	0	.	0	.	0	.	0	0.01	0	0	0.13	0	0	82269.43	750	-6.5	5.9709	17	244	400	229	91	424	160	82	78	1	.	.	.	0	0	0	0	0	0	0	0	0	0.03	0
CAG78650	-2.0574024	-4.123942	-0.505942	.	.	.	.	.	0	.	0	.	0	.	0.01	0.387	0	0	0.03	0	0	29020.1	261	27	10.6862	1	67	124	89	17	133	84	56	28	1.436363636	.	.	.	0	0	0	0	0	0	0	0	0	0.01	0
CAG77844	-2.0574024	-3.8413705	-0.5053705	.	.	.	.	.	0	.	0	.	0	.	0.251	0.193	0	0	0.06	0	0	22113.42	192	13	10.6092	0	42	78	56	15	92	71	43	28	1.135135135	.	.	.	0	0	0	0	0	0	0	0	0	0	0
CAG83315	-2.0574024	-5.865358	-0.501358	.	.	.	.	.	0	.	0	.	0	.	0.003	0.103	0	0	0.1	0	0	23148.39	204	-13	4.3791	1	50	96	49	23	105	68	28	40	1.542857143	.	.	.	0	0	0	0	0	0	0	0	0	0	0
CAG83469	-2.0588422	-5.2764935	-0.5044935	.	.	.	reduced_virulence,unaffected_pathogenicity	PHI:4658,PHI:8970,PHI:4659,PHI:8972,PHI:217,PHI:8971,PHI:208	0	.	0	.	0	.	0	0.038	0	0	0.02	0	0	59173.51	534	-4.5	5.8527	8	143	268	148	55	296	147	74	73	1.131147541	.	.	.	0	0	0	0	0	0	0	0	0	0	0
CAG81290	-2.0609903	-6.4186365	-0.5686365	.	.	.	.	.	0	.	0	.	0	.	0	0.025	0	0	0.09	0	0	56704.98	507	-16	4.8028	2	148	280	129	67	256	138	64	74	1.070707071	.	.	.	0	0	0	0	0	0	0	0	0.03	0.03	0
CAG82872	-2.061299	-1.4194135	-0.5034135	.	.	.	loss_of_pathogenicity,reduced_virulence,unaffected_pathogenicity	PHI:265,PHI:8724,PHI:8722	0	.	0	.	0	.	0	0.014	0	0	0.01	0	0	64033.98	572	5	7.0835	2	150	274	173	64	312	167	90	77	1	.	.	.	0	0	0	0	0	0	0	0	0	0.06	0
CAG80456	-2.061584	-4.626179	-0.594179	.	.	.	.	.	0	.	0	.	0	.	0.002	0.326	0	0	0.39	0	0	38342.68	360	-4	5.1198	0	121	205	126	30	199	81	39	42	1.156626506	.	.	.	0	0	0	0	0	0	0	0	4.74	4.77	0
CAG84147	-2.0621786	-8.3642005	-2.5142005	.	.	.	.	.	0	.	0	.	0	.	0	0.025	0	0	0.12	1	0	81075.01	734	-11.5	5.3254	7	236	405	200	62	334	175	86	89	1.230088496	.	.	.	0	0	0	0	0	0	1	0	0	0.69	0
CAG78819	-2.062657	-2.4114995	-0.8094995	.	.	.	.	.	0	.	0	.	0	.	0.238	0.495	0	0	0.05	0	0	31423.91	289	0	6.497	3	90	154	101	25	162	68	36	32	0.820895522	.	.	.	0	0	0	0	0	0	0	0	0.2	0.23	0
CAG78510	-2.0637653	-4.2575535	-0.4835535	.	.	.	.	.	0	.	0	.	0	.	0.002	0.369	0	0	0.38	0	0	37562.02	340	3.5	6.852	4	111	190	94	48	175	88	50	38	0.958333333	.	.	.	0	0	0	0	0	0	0	0	0	0	0
CAG83833	-2.0639772	0.0287755	-0.8292245	.	.	.	.	.	0	.	0	.	0	.	0.747	0.396	0	0	0.72	0	0	6982.06	61	6	8.8522	4	26	32	16	13	33	12	10	2	1.5	.	.	.	0	0	0	0	0	0	0	0	0.21	0.21	0
CAG78243	-2.065577	3.996169	1.158169	.	.	.	.	.	0	.	0	.	0	.	0.8	0.673	1	1	0.13	1	0	14842.88	131	-0.5	5.8973	0	37	62	33	16	71	36	18	18	1.222222222	.	.	.	1	1	0	0	0	0	1	1	20.13	20.13	0.85
CAG83798	-2.06572	2.8995675	-0.7664325	.	.	.	.	.	0	.	0	.	0	.	0.966	0.645	0	0	0.1	0	0	8126.12	72	0	6.4584	0	22	33	18	8	36	19	10	9	0.588235294	.	.	.	0	0	0	0	0	0	0	0	0	0	0
CAG79514	-2.0664072	-5.491351	-0.569351	.	.	.	reduced_virulence	PHI:3863	0	.	0	.	0	.	0	0.013	0	0	0.07	0	0	43063.71	390	-14	4.915	1	104	220	93	37	183	106	50	56	0.929411765	.	.	.	0	0	0	0	0	0	0	0	0	0.01	0
CAG78225	-2.067059	-6.213706	-0.519706	.	.	.	.	.	0	.	0	.	0	.	0	0.051	0	0	0.15	0	0	134519.24	1291	-11	5.8485	1	514	814	412	86	657	378	190	188	0.583143508	.	.	.	0	0	0	0	0	0	0	0	0	0.02	0
CAG79267	-2.067059	-1.3434005	-0.5354005	.	.	.	unaffected_pathogenicity,reduced_virulence,increased_virulence_(hypervirulence)	PHI:3992,PHI:1412,PHI:9219,PHI:2455,PHI:8630	0	.	0	.	0	.	0	0.032	0	0	0.58	0	0	62081.19	600	34	10.0832	4	253	400	107	68	304	120	88	32	0.342857143	.	.	.	0	0	0	0	0	0	0	0	0	0.01	0
CAG83863	-2.067059	-6.2295095	-0.5295095	.	.	.	loss_of_pathogenicity,reduced_virulence,increased_virulence_(hypervirulence),lethal,unaffected_pathogenicity	PHI:736,PHI:2438,PHI:1264,PHI:7663,PHI:100,PHI:1223,PHI:151,PHI:2163,PHI:2268,PHI:1258,PHI:8736,PHI:428,PHI:1248,PHI:9454,PHI:483,PHI:230,PHI:5426,PHI:4245,PHI:2317,PHI:2370,PHI:8001,PHI:2230,PHI:8395,PHI:4679,PHI:2346,PHI:107,PHI:4028,PHI:7240,PHI:309,PHI:2158,PHI:4625,PHI:7447,PHI:215,PHI:1192,PHI:1042,PHI:5045,PHI:3517,PHI:6837,PHI:7811,PHI:5479,PHI:2827,PHI:5428,PHI:2330,PHI:1178,PHI:9480,PHI…	0	.	0	.	0	.	0	0.05	0	0	0.14	0	0	70674.31	654	23.5	9.1874	11	247	373	152	65	311	154	94	60	1.060150376	.	.	.	0	0	0	0	0	0	0	0	0	0.02	0
CAG78057	-2.0678008	-6.2086545	-0.5266545	.	.	.	.	.	0	.	0	.	0	.	0	0.053	0	0	0.26	0	0	33270.4	299	-8	4.7903	3	91	165	76	36	149	73	34	39	1.428571429	.	.	.	0	0	0	0	0	0	0	0	0	0.59	0
CAG78477	-2.068377	-8.9691185	-2.9991185	.	.	.	.	.	0	.	0	.	0	.	0	0.005	0	0	0.82	1	0	13748.96	146	0.5	6.7175	0	87	120	53	6	78	12	7	5	0.44	.	.	.	0	0	0	0	0	0	1	0	7.91	22.92	0
CAG78705	-2.068996	-3.2220885	2.7059115	.	.	.	.	.	0	.	0	.	0	.	0	0.012	1	1	0.24	0	0	48036.38	441	14	9.4551	5	168	268	93	41	198	96	58	38	0.59375	.	.	.	0	0	0	0	0	1	0	0	0	0	0
CAG80116	-2.072732	-6.115966	-0.685966	.	.	.	.	.	0	.	0	.	0	.	0	0.095	0	0	0.43	0	0	48866.11	450	10	9.7606	0	152	262	111	35	208	108	61	47	0.956989247	.	.	.	0	0	0	0	0	0	0	0	0	0.02	0
CAG80294	-2.0741858	-3.0472355	2.6887645	.	.	.	.	.	0	.	0	.	0	.	0	0.044	1	1	0.04	0	0	56791.06	519	-12	4.9583	2	152	277	164	46	273	131	62	69	0.949152542	.	.	.	0	0	0	0	0	1	0	0	0	0	0
CAG80360	-2.0745542	-6.490415	-0.544415	.	.	.	loss_of_pathogenicity,reduced_virulence,lethal,unaffected_pathogenicity	PHI:736,PHI:6716,PHI:2438,PHI:1239,PHI:1072,PHI:1200,PHI:7663,PHI:1223,PHI:1179,PHI:1230,PHI:1265,PHI:2163,PHI:151,PHI:1083,PHI:2268,PHI:9481,PHI:1258,PHI:8736,PHI:2398,PHI:4057,PHI:9201,PHI:7280,PHI:153,PHI:342,PHI:3889,PHI:4587,PHI:7568,PHI:483,PHI:230,PHI:6085,PHI:1031,PHI:5430,PHI:4245,PHI:2120,PHI:5426,PHI:8001,PHI:2272,PHI:3377,PHI:2230,PHI:6317,PHI:2346,PHI:107,PHI:4028,PHI:7240,PHI:309,PH…	0	.	0	.	0	.	0	0.009	0	0	0.04	0	0	97677.83	893	12.5	7.2955	3	257	478	236	72	464	199	114	85	0.597402597	.	.	.	0	0	0	0	0	0	0	0	0	0.01	0
CAG82700	-2.0745542	-6.1302945	-0.5142945	.	.	.	unaffected_pathogenicity	PHI:1530	0	.	0	.	0	.	0	0.064	0	0	0.11	0	0	93201.11	863	-5	5.9654	1	273	480	294	70	455	216	109	107	0.97044335	.	.	.	0	0	0	0	0	0	0	0	0	0.02	0
CAG80651	-2.0749147	2.131251	-0.580749	.	.	.	unaffected_pathogenicity,loss_of_pathogenicity,reduced_virulence,lethal,increased_virulence_(hypervirulence)	PHI:2312,PHI:7511,PHI:2802,PHI:8929,PHI:7696,PHI:2247,PHI:7485,PHI:2835,PHI:59,PHI:9460,PHI:8927,PHI:2844,PHI:3866,PHI:4077,PHI:5440,PHI:6956,PHI:3301,PHI:784,PHI:5271,PHI:2022,PHI:6957,PHI:685,PHI:5272	0	.	0	.	0	.	0.781	0.671	0	0	0.3	0	0	26298.11	248	-4.5	4.9565	2	87	135	83	21	148	55	26	29	0.984848485	.	.	.	0	0	0	0	0	0	0	0	0.64	3.54	0
CAG80083	-2.0757585	-3.6891095	-0.6091095	.	.	.	reduced_virulence	PHI:467	0	.	0	.	0	.	0.114	0.206	0	0	0.01	0	0	30377.88	281	-4.5	5.3964	1	93	160	73	24	144	73	36	37	0.594936709	.	.	.	0	0	0	0	0	0	0	0	0.02	0.02	0
CAG81808	-2.0758526	-8.850713	-6.984713	.	.	.	.	.	0	.	0	.	0	.	0.036	0.653	0	0	0.4	0	1	31666.94	287	13	8.9056	10	91	152	66	32	160	59	38	21	0.802631579	.	.	.	0	0	0	0	0	0	1	2	0	43.99	0
CAG79493	-2.0758924	-4.8896415	-1.0596415	.	.	.	reduced_virulence	PHI:3957,PHI:7212	0	.	0	.	0	.	0.064	0.131	0	0	0.25	0	0	34578.24	336	-5	5.0777	0	129	205	134	20	195	77	37	40	0.676767677	.	.	.	0	0	0	0	0	0	0	0	0.01	0.11	0
CAG79621	-2.0764544	-6.0480705	-0.5160705	.	.	.	.	.	0	.	0	.	0	.	0.002	0.076	0	0	0.05	0	0	38098.13	348	9.5	8.4012	9	117	205	85	25	176	92	53	39	0.571428571	.	.	.	0	0	0	0	0	0	0	0	0	0	0
CAG82180	-2.0774531	-6.218161	-0.536161	.	.	.	.	.	0	.	0	.	0	.	0	0.053	0	0	0.28	0	0	85916.95	784	10	6.9835	7	246	420	194	98	387	169	99	70	0.853403141	.	.	.	0	0	0	0	0	0	0	0	0.02	0.02	0
CAG82426	-2.077496	-0.2402045	-0.8282045	.	.	.	unaffected_pathogenicity	PHI:1564	0	.	0	.	0	.	0.268	0.83	0	0	0.28	0	0	12061.6	109	-5.5	4.3766	4	37	56	25	8	54	27	11	16	1.35	.	.	.	0	0	0	0	0	0	0	0	0	0	0
CAG79754	-2.0793073	2.841652	-1.058348	.	.	.	.	.	0	.	0	.	0	.	0.992	0.658	0	0	0.07	0	0	17420.64	162	-1.5	6.1341	3	55	90	49	16	91	44	23	21	0.488888889	.	.	.	0	0	0	0	0	0	0	0	0	0	0
CAG77774	-2.0800295	-6.4815195	-0.5415195	.	.	.	.	.	0	.	0	.	0	.	0	0.01	0	0	0.04	0	0	75801.19	682	-11.5	5.5736	10	210	379	170	75	318	184	92	92	1.17699115	.	.	.	0	0	0	0	0	0	0	0	0	0.01	0
CAG79337	-2.0809171	-6.3184505	-0.4204505	.	.	.	.	.	0	.	0	.	0	.	0	0.017	0	0	0.77	0	0	8100.94	81	-4	3.8882	2	40	62	28	3	45	10	3	7	0.423076923	.	.	.	0	0	0	0	0	0	0	0	0	0	0
CAG83039	-2.0811596	4.0285165	-0.5234835	.	.	.	reduced_virulence	PHI:1533,PHI:4107,PHI:6675	0	.	0	.	0	.	0.997	0.595	0	0	0.16	0	0	16209.52	152	11	10.686	0	49	83	43	3	74	47	29	18	0.974358974	.	.	.	0	0	0	0	0	0	0	0	0	0	0
CAG79603	-2.0815964	-1.708078	-0.508078	.	.	.	.	.	0	.	0	.	0	.	0.428	0.372	0	0	0.13	0	0	13840.67	122	-3	4.9855	0	28	60	39	12	59	42	20	22	1.714285714	.	.	.	0	0	0	0	0	0	0	0	0.1	0.1	0
CAG79152	-2.0832176	0.484777	-1.035223	.	.	.	loss_of_pathogenicity,reduced_virulence,unaffected_pathogenicity	PHI:8963,PHI:9354,PHI:9353,PHI:8862,PHI:504,PHI:9319,PHI:415	0	.	0	.	0	.	0.003	0.417	0	0	0.34	0	0	39891.77	366	4	7.2627	2	109	196	122	33	203	89	49	40	1.164556962	.	.	.	0	0	0	0	0	0	0	0	0	0.17	0
CAG81716	-2.083331	2.923049	-0.502951	.	.	.	.	.	0	.	0	.	0	.	0.985	0.586	0	0	0.29	0	0	11841.04	107	16.5	11.167	0	32	50	38	9	56	34	26	8	1.076923077	.	.	.	0	0	0	0	0	0	0	0	0	0.01	0
CAG79252	-2.083331	-4.5259555	-0.5059555	.	.	.	.	.	0	.	0	.	0	.	0.029	0.301	0	0	0.1	0	0	24905.55	220	8.5	8.8662	1	60	111	52	19	80	83	49	34	1.28125	.	.	.	0	0	0	0	0	0	0	0	0	0	0
CAG82921	-2.0836995	-6.0565895	-0.5065895	.	.	.	.	.	0	.	0	.	0	.	0	0.075	0	0	0.02	0	0	352172.28	3202	-80.5	5.3773	7	940	1634	1019	258	1464	1034	510	524	0.887563884	.	.	.	0	0	0	0	0	0	0	0	0	0	0
CAG82843	-2.0839596	-6.267061	-0.519061	.	.	.	.	.	0	.	0	.	0	.	0	0.042	0	0	0.46	0	0	92150.8	885	-29	4.6139	6	320	562	280	75	527	173	77	96	0.446107784	.	.	.	0	0	0	0	0	0	0	0	0.15	0.15	0
CAG77980	-2.0872278	-4.599733	-0.501733	.	.	.	.	.	0	.	0	.	0	.	0	0.317	0	0	0.08	0	0	42703.01	381	-7	5.3316	2	104	189	102	55	213	112	55	57	1.149425287	.	.	.	0	0	0	0	0	0	0	0	0	0.01	0
CAG83068	-2.0872278	3.222186	-0.509814	.	.	.	.	.	0	.	0	.	0	.	0.937	0.685	0	0	0.34	0	0	15594.37	141	17.5	11.0705	0	39	66	47	14	79	39	29	10	1.235294118	.	.	.	0	0	0	0	0	0	0	0	0.04	0.05	0
CAG82395	-2.0874078	4.4532695	2.6172695	.	.	.	.	.	0	.	0	.	0	.	0.806	0.5	1	1	0.29	0	0	21119.5	186	16.5	9.9487	5	47	88	52	24	95	63	42	21	1.243243243	.	.	.	0	1	0	0	0	0	0	0	11.63	11.63	0
CAG79790	-2.0874293	3.640905	-0.505095	.	.	.	.	.	0	.	0	.	0	.	0.988	0.703	0	0	0.03	0	0	25082.82	229	-2	5.7253	0	62	118	81	19	127	60	30	30	0.93877551	.	.	.	0	0	0	0	0	0	0	0	0	0.01	0
CAG83921	-2.0874293	-2.079669	-0.535669	.	.	.	reduced_virulence	PHI:59	0	.	0	.	0	.	0.018	0.558	0	0	0.48	0	0	35740.35	322	4.5	7.3116	1	90	168	94	43	173	76	43	33	1.265625	.	.	.	0	0	0	0	0	0	0	0	0	0.15	0
CAG83340	-2.089193	-1.566738	3.377262	.	.	.	.	.	0	.	0	.	0	.	0.012	0.164	1	1	0.03	0	0	27806.4	246	-15	4.5563	3	63	132	54	30	110	80	35	45	1.170212766	.	.	.	1	0	1	0	0	0	0	0	0.02	0.02	0
CAG79202	-2.0897293	3.7779195	-0.8000805	.	.	.	unaffected_pathogenicity	PHI:1564	0	.	0	.	0	.	0.995	0.768	0	0	0.32	0	0	15621.77	140	0	6.4805	4	38	74	41	17	77	37	20	17	1.178571429	.	.	.	0	0	0	0	0	0	0	0	0	0	0
CAG78903	-2.0916345	2.064538	-0.509462	.	.	.	.	.	0	.	0	.	0	.	0.833	0.596	0	0	0.04	0	0	26324.08	233	2	7.0534	2	64	113	61	30	118	75	40	35	1.45	.	.	.	0	0	0	0	0	0	0	0	0	0.06	0
CAG80951	-2.0916345	-2.702555	-0.500555	.	.	.	.	.	0	.	0	.	0	.	0.335	0.298	0	0	0.14	0	0	27029.27	234	-1	6.3415	2	53	118	61	33	116	80	42	38	1.282051282	.	.	.	0	0	0	0	0	0	0	0	0	0	0
CAG83450	-2.0916345	-4.5960035	-0.5020035	.	.	.	reduced_virulence	PHI:3948	0	.	0	.	0	.	0	0.151	0	0	0.06	0	0	44189.83	394	-8.5	5.3094	4	109	198	111	54	208	112	55	57	1.373333333	.	.	.	0	0	0	0	0	0	0	0	0	0	0
CAG80676	-2.0916345	0.596991	-0.507009	.	.	.	.	.	0	.	0	.	0	.	0.665	0.519	0	0	0.03	0	0	27708.76	250	1.5	6.7642	4	72	126	76	27	131	74	40	34	1.224489796	.	.	.	0	0	0	0	0	0	0	0	0	0.03	0
CAG81288	-2.0916345	-6.45314	-0.50714	.	.	.	.	.	0	.	0	.	0	.	0	0.009	0	0	0	0	0	66657.52	592	12	7.6793	6	164	299	168	68	293	162	93	69	1.2	.	.	.	0	0	0	0	0	0	0	0	0	0.06	0
CAG82659	-2.0916345	2.25237	-0.50763	.	.	.	.	.	0	.	0	.	0	.	0.78	0.68	0	0	0.07	0	0	19550.28	171	-3.5	5.2837	5	36	84	44	19	91	49	24	25	1.40625	.	.	.	0	0	0	0	0	0	0	0	0	0	0
CAG78960	-2.0916345	-5.448753	-0.508753	.	.	.	reduced_virulence,unaffected_pathogenicity	PHI:2352,PHI:6952,PHI:2351,PHI:2353,PHI:2354	0	.	0	.	0	.	0	0.01	0	0	0.13	0	0	58111.28	512	-33.5	4.4245	5	130	254	138	59	244	171	72	99	1.833333333	.	.	.	0	0	0	0	0	0	0	0	0	0.05	0
CAG79849	-2.0916345	-11.333494	-0.507494	.	.	.	lethal	PHI:2528	0	.	0	.	0	.	0	0.029	0	0	0.05	0	0	79831.63	713	9.5	8.0859	8	186	358	215	65	372	196	106	90	1.179856115	.	.	.	0	0	0	0	0	0	0	0	0	0.06	0
CAG80142	-2.0920029	-1.2780025	-0.5060025	.	.	.	reduced_virulence	PHI:9274	0	.	1	PF01363	0	.	0	0.038	0	0	0	0	0	228588.97	2031	12	7.0076	30	569	1025	536	190	972	585	309	276	1.300595238	.	.	.	0	0	0	0	0	0	0	0	0	0.24	0
CAG78192	-2.0920029	-1.3606	-0.5046	.	.	.	loss_of_pathogenicity,reduced_virulence,increased_virulence_(hypervirulence)	PHI:862,PHI:9183	0	.	0	.	0	.	0	0.024	0	0	0.07	0	0	134257.73	1212	13.5	7.2324	9	341	620	309	114	569	320	176	144	1.132231405	.	.	.	0	0	0	0	0	0	0	0	0	0	0
CAG78190	-2.0920029	-6.2424	-0.5064	.	.	.	.	.	0	.	0	.	0	.	0	0.044	0	0	0.05	0	0	116387.55	1020	5	6.759	6	271	513	239	115	454	266	144	122	1.410596026	.	.	.	0	0	0	0	0	0	0	0	0	0	0
CAG80875	-2.0920029	-8.2418575	-2.5058575	.	.	.	unaffected_pathogenicity	PHI:9323,PHI:6555	0	.	0	.	0	.	0	0.044	0	0	0.07	1	0	157044.79	1420	-17.5	5.6146	8	407	726	441	147	751	389	194	195	1.140410959	.	.	.	0	0	0	0	0	0	1	0	0	0.75	0
CAG83379	-2.0920029	-5.2226515	-0.5046515	.	.	.	reduced_virulence	PHI:675,PHI:1647	0	.	0	.	0	.	0	0.047	0	0	0.03	0	0	147246.33	1313	54	9.7859	12	367	659	319	147	641	307	191	116	1.112403101	.	.	.	0	0	0	0	0	0	0	0	0	0.16	0
CAG82726	-2.0939972	-6.437811	-0.509811	.	.	.	.	.	0	.	0	.	0	.	0	0.012	0	0	0.11	0	0	53446.54	491	-11.5	5.0955	13	161	269	150	41	255	133	64	69	0.895833333	.	.	.	0	0	0	0	0	0	0	0	0	0	0
CAG77680	-2.0943656	-1.4564395	-0.5104395	.	.	.	loss_of_pathogenicity,reduced_virulence,unaffected_pathogenicity	PHI:128,PHI:231,PHI:6818	0	.	0	.	0	.	0	0.009	0	0	0.02	0	0	105999.68	964	6.5	7.0287	19	315	519	281	89	502	239	128	111	1.032258065	.	.	.	0	0	0	0	0	0	0	0	0	0.04	0
CAG80185	-2.0951297	-3.644158	-2.988158	.	.	.	reduced_virulence	PHI:8048,PHI:6927,PHI:8743,PHI:8041	0	.	0	.	0	.	0.166	0.558	0	0	0.3	1	0	25453.13	229	9	9.7878	1	74	121	64	28	123	50	31	19	0.981818182	.	.	.	0	0	0	0	0	0	1	1	0	19.18	0
CAG83811	-2.0955312	-0.097691	-0.507691	.	.	.	loss_of_pathogenicity,reduced_virulence,unaffected_pathogenicity	PHI:3126,PHI:8863,PHI:9305,PHI:5059	0	.	0	.	0	.	0	0.235	0	0	0.07	0	0	48984.74	448	5	7.0561	7	141	227	129	55	246	117	65	52	1.030927835	.	.	.	0	0	0	0	0	0	0	0	0	0.06	0
CAG83661	-2.0955312	-6.2869605	-0.5089605	.	.	.	.	.	0	.	0	.	0	.	0	0.037	0	0	0.01	0	0	57294.63	520	-3.5	6.0158	9	141	265	164	37	279	154	78	76	1.121495327	.	.	.	0	0	0	0	0	0	0	0	0	0.03	0
CAG81234	-2.0955312	2.7370915	-0.5089085	.	.	.	.	.	0	.	0	.	0	.	0.82	0.721	0	0	0.16	0	0	16746.29	147	-0.5	6.3291	4	37	62	40	21	82	44	23	21	1.62962963	.	.	.	0	0	0	0	0	0	0	0	0	0	0
CAG77849	-2.0955312	-7.6409515	-2.5049515	.	.	.	.	.	0	.	0	.	0	.	0	0.144	0	0	0.13	1	0	38812.85	350	-9.5	5.0627	3	101	177	107	46	192	102	49	53	1.151898734	.	.	.	0	0	0	0	0	0	1	0	0	4.15	0
CAG80326	-2.0957327	-5.086974	-0.520974	.	.	.	.	.	0	.	0	.	0	.	0	0.239	0	0	0.06	0	0	39939.3	359	-6.5	5.2782	3	99	186	97	38	192	96	47	49	1.123287671	.	.	.	0	0	0	0	0	0	0	0	0	0.01	0
CAG82281	-2.0968916	-5.0550025	-0.5070025	.	.	.	.	.	0	.	0	.	0	.	0	0.242	0	0	0.06	0	0	43434.67	396	-2.5	5.9303	9	115	213	113	39	226	91	46	45	1.071428571	.	.	.	0	0	0	0	0	0	0	0	5.59	8.18	0
CAG80210	-2.0970485	-4.598462	-0.500462	.	.	.	.	.	0	.	0	.	0	.	0.021	0.296	0	0	0.23	0	0	14764.36	131	23.5	11.9406	1	38	60	38	14	65	45	36	9	1.103448276	.	.	.	0	0	0	0	0	0	0	0	0	0	0
CAG81430	-2.0970485	-5.8747545	-0.5047545	.	.	.	.	.	0	.	0	.	0	.	0	0.105	0	0	0.33	0	0	24072.76	203	42	11.9232	2	47	86	49	27	93	70	58	12	1.647058824	.	.	.	0	0	0	0	0	0	0	0	0	0	0
CAG78474	-2.0970485	-2.9855455	-0.5015455	.	.	.	unaffected_pathogenicity	PHI:1563	0	.	0	.	0	.	0.107	0.479	0	0	0.22	0	0	17873.91	155	25	11.1333	2	38	70	41	21	77	48	38	10	1.925925926	.	.	.	0	0	0	0	0	0	0	0	0.01	0.01	0
CAG83103	-2.0980906	-1.2242515	-0.5542515	.	.	.	loss_of_pathogenicity,reduced_virulence	PHI:797,PHI:772,PHI:2155	0	.	0	.	0	.	0	0.055	0	0	0.08	0	0	45338.67	409	-7	5.5489	4	123	229	107	46	198	104	52	52	1.23943662	.	.	.	0	0	0	0	0	0	0	0	0.13	0.16	0
CAG78916	-2.0984588	-1.5362305	-0.5962305	.	.	.	reduced_virulence,increased_virulence_(hypervirulence),unaffected_pathogenicity	PHI:2334,PHI:7069,PHI:7341	0	.	0	.	0	.	0	0.01	0	0	0.05	0	0	114041.09	1036	-21	5.042	14	310	570	317	98	547	265	127	138	1.124378109	.	.	.	0	0	0	0	0	0	0	0	0.02	0.03	0
CAG78181	-2.1012785	-4.5967315	-0.5527315	.	.	.	.	.	0	.	0	.	0	.	0.004	0.322	0	0	0.08	0	0	38191.93	354	-3.5	5.6525	6	108	194	120	29	211	78	39	39	0.88372093	.	.	.	0	0	0	0	0	0	0	0	0.53	0.79	0
CAG81783	-2.1073432	3.728344	-0.525656	.	.	.	.	.	0	.	0	.	0	.	0.991	0.718	0	0	0.05	0	0	22404.73	204	10.5	10.2159	3	59	116	56	11	103	55	33	22	0.844444444	.	.	.	0	0	0	0	0	0	0	0	0	0.05	0
CAG83797	-2.1087008	-2.8164615	-0.5844615	.	.	.	.	.	0	.	0	.	0	.	0.386	0.242	0	0	0.3	0	0	13031.78	117	-8	4.1469	4	37	65	34	12	63	25	9	16	1	.	.	.	0	0	0	0	0	0	0	0	0	0	0
CAG83731	-2.1087008	-6.4638575	-0.5478575	.	.	.	.	.	0	.	0	.	0	.	0	0.014	0	0	0.09	0	0	36483.17	331	-16	4.4368	5	104	176	99	30	179	81	34	47	0.736111111	.	.	.	0	0	0	0	0	0	0	0	0	0.02	0
CAG79135	-2.1114452	4.675309	2.761309	.	.	.	.	.	0	.	0	.	0	.	0.798	0.521	1	1	0.02	0	0	30850.39	282	3	8.4115	0	84	138	103	18	151	71	38	33	1.068965517	.	.	.	1	1	0	0	0	1	0	1	21.64	21.64	0.652173913
CAG81245	-2.1117096	-1.064626	2.661374	.	.	.	.	.	0	.	0	.	0	.	0.002	0.377	1	1	0.05	0	0	33933.98	292	14.5	9.8325	2	77	122	74	45	156	87	53	34	1.310344828	.	.	.	0	0	0	0	0	0	0	0	9.4	9.41	0
CAG82421	-2.1125262	-5.241627	-0.505627	.	.	.	reduced_virulence	PHI:893	0	.	0	.	0	.	0	0.044	0	0	0.02	0	0	151853.93	1338	26.5	8.1871	33	377	670	351	167	697	355	198	157	1.470046083	.	.	.	0	0	0	0	0	0	0	0	0.01	0.03	0
CAG79590	-2.1130967	-6.5761705	-0.8821705	.	.	.	.	.	0	.	0	.	0	.	0	0.051	0	0	0.31	0	0	53155.48	492	0	6.5013	6	159	277	157	50	284	111	59	52	0.8125	.	.	.	0	0	0	0	0	0	0	0	0	0.17	0
CAG82525	-2.1133826	-5.462387	-0.506387	.	.	.	.	.	0	.	0	.	0	.	0.001	0.173	0	0	0.05	0	0	32844.91	292	-13	4.4714	5	89	136	82	31	149	85	36	49	1.288135593	.	.	.	0	0	0	0	0	0	0	0	0	0	0
CAG77922	-2.1133826	-6.2730615	-0.5070615	.	.	.	.	.	0	.	0	.	0	.	0	0.039	0	0	0.03	0	0	41408.35	361	-24	4.3785	8	75	164	109	36	183	116	48	68	1.804347826	.	.	.	0	0	0	0	0	0	0	0	0	0.02	0
CAG77802	-2.1133826	-4.6526775	-0.2226775	.	.	.	reduced_virulence,unaffected_pathogenicity	PHI:7320,PHI:6538,PHI:144	0	.	0	.	0	GH18	0	0.095	0	0	0.23	0	0	43844.11	383	-9.5	5.0559	6	103	179	98	61	201	102	49	53	1.507462687	.	.	.	0	0	0	0	0	0	0	0	0.01	1.48	0
CAG79137	-2.1133826	-6.070288	-0.502288	.	.	.	unaffected_pathogenicity	PHI:9153	0	.	0	.	0	.	0.003	0.069	0	0	0.01	0	0	34109.83	300	-10	4.9193	6	74	140	87	39	155	85	40	45	1.731707317	.	.	.	0	0	0	0	0	0	0	0	0	0.25	0
CAG80079	-2.1133826	-3.330266	-0.504266	.	.	.	.	.	0	.	0	.	0	.	0.257	0.272	0	0	0.18	0	0	15734.55	140	-11.5	4.256	3	38	67	39	14	66	44	17	27	1.576923077	.	.	.	0	0	0	0	0	0	0	0	0	0	0
CAG81587	-2.1134272	-2.6606005	-0.5246005	.	.	.	.	.	0	.	0	.	0	.	0.467	0.177	0	0	0.16	0	0	21167.56	198	-14	4.287	1	66	108	73	6	94	59	23	36	0.956521739	.	.	.	0	0	0	0	0	0	0	0	0	0	0
CAG79364	-2.1142218	-6.481431	-0.541431	.	.	.	.	.	0	.	0	.	0	.	0	0.01	0	0	0.09	0	0	53576.12	472	-22	4.5506	1	133	247	110	57	216	139	61	78	1.158536585	.	.	.	0	0	0	0	0	0	0	0	0	0	0
CAG80529	-2.1159978	3.0067055	2.9467055	.	.	.	.	.	0	.	0	.	0	.	0.833	0.177	1	1	0.03	0	0	19362.48	169	0	6.4922	1	40	72	59	18	90	46	24	22	1.791666667	.	.	.	1	1	0	0	0	0	0	0	0	0.02	0
CAG78943	-2.1169083	7.593009	3.249009	.	.	.	.	.	0	.	0	.	0	.	0.904	0.82	1	1	0.24	0	0	11792	105	8.5	10.2346	3	29	48	35	10	64	23	16	7	1.217391304	.	.	.	0	1	0	0	0	1	0	0	0.02	0.02	0
CAG80279	-2.1172793	-4.208105	-0.494105	.	.	.	.	.	0	.	0	.	0	.	0.024	0.357	0	0	0.19	0	0	31949.38	282	-6.5	4.9127	5	79	138	83	35	151	68	32	36	1.4375	.	.	.	0	0	0	0	0	0	0	0	0	0.68	0
CAG83528	-2.1172793	-6.4262985	-0.4862985	.	.	.	.	.	0	.	0	.	0	.	0	0.01	0	0	0.16	0	0	39090.53	340	-16.5	4.505	6	80	163	101	51	192	90	39	51	1.555555556	.	.	.	0	0	0	0	0	0	0	0	0	0.03	0
CAG78901	-2.1172793	0.540145	-0.503855	.	.	.	.	.	0	.	0	.	0	.	0.73	0.444	0	0	0.1	0	0	24064.82	217	-5	4.6782	4	58	104	69	17	126	51	23	28	1.255813953	.	.	.	0	0	0	0	0	0	0	0	0	1.4	0
CAG84223	-2.1175134	-8.57165	-2.82965	.	.	.	.	.	0	.	0	.	0	.	0	0.043	0	0	0.06	1	0	87848.52	791	-15.5	5.1555	6	225	431	225	94	422	200	97	103	1.023255814	.	.	.	0	0	0	0	0	0	1	1	0	20.62	0
CAG81499	-2.1175866	1.910595	-0.453405	.	.	.	.	.	0	.	0	.	0	.	0.688	0.706	0	0	0.05	0	0	17650.14	154	0.5	6.6381	2	38	70	43	17	76	39	21	18	1.714285714	.	.	.	0	0	0	0	0	0	0	0	0	0	0
CAG80610	-2.1180885	2.4101405	-0.5058595	.	.	.	.	.	0	.	0	.	0	.	0.931	0.555	0	0	0.11	0	0	21468.95	197	-1	5.3764	4	60	97	74	12	118	45	22	23	0.886792453	.	.	.	0	0	0	0	0	0	0	0	0	0.01	0
CAG82231	-2.1182158	5.3851165	-0.5568835	.	.	.	loss_of_pathogenicity,reduced_virulence,increased_virulence_(hypervirulence),unaffected_pathogenicity	PHI:401,PHI:9094,PHI:8634,PHI:420,PHI:410	0	.	0	.	0	.	0.532	0.625	0	0	0.29	0	0	23106.1	206	3	7.1988	0	60	96	66	31	111	47	27	20	1.244444444	.	.	.	0	0	0	0	0	0	0	0	0	0.06	0
CAG83723	-2.1182158	-2.3728215	-0.6388215	.	.	.	.	.	0	.	0	.	0	.	0.117	0.594	0	0	0.47	0	0	10602.37	93	2	7.4005	0	22	45	27	12	52	20	12	8	1.411764706	.	.	.	0	0	0	0	0	0	0	0	0	0.09	0
CAR64348	-2.1193864	6.744729	2.262729	.	.	.	.	.	0	.	0	.	0	.	0.982	0.765	1	1	0.03	0	0	9989.39	90	2.5	8.5043	0	27	46	32	12	49	26	15	11	1.045454545	.	.	.	1	1	0	0	0	0	0	0	7	7	0
CAG79200	-2.1195574	-5.823024	-0.741024	.	.	.	.	.	0	.	0	.	0	.	0	0.153	0	0	0.21	0	0	45326.07	418	12.5	8.9463	5	138	224	141	42	237	87	53	34	0.978947368	.	.	.	0	0	0	0	0	0	0	0	3.93	6.79	0
CAG80434	-2.1215959	-4.836831	-0.532831	.	.	.	reduced_virulence,unaffected_pathogenicity	PHI:8570,PHI:9314,PHI:443,PHI:7938,PHI:3385	0	.	0	.	0	.	0	0.116	0	0	0.04	0	0	47187.71	434	-1.5	6.288	6	141	232	138	37	231	108	56	52	0.955555556	.	.	.	0	0	0	0	0	0	0	0	0	0.12	0
CAG79189	-2.1241262	-1.4613665	-0.5153665	.	.	.	loss_of_pathogenicity,reduced_virulence	PHI:508,PHI:2321	0	.	0	.	0	.	0	0.009	0	0	0.03	0	0	66132.84	605	7	7.3916	5	174	322	202	58	338	149	82	67	0.992592593	.	.	.	0	0	0	0	0	0	0	0	0	0.08	0
CAG84190	-2.1244946	-6.465725	-0.519725	.	.	.	.	.	0	.	0	.	0	.	0	0.009	0	0	0.08	0	0	89144.54	823	11	7.2364	6	259	449	262	77	467	174	100	74	0.515837104	.	.	.	0	0	0	0	0	0	0	0	0	0.08	0
CAG81208	-2.1244946	-6.4691595	-0.5231595	.	.	.	.	.	0	.	0	.	0	.	0	0.009	0	0	0.14	0	0	109705.9	999	11.5	7.3622	12	296	539	306	106	559	243	134	109	1.069767442	.	.	.	0	0	0	0	0	0	0	0	0.08	0.67	0
CAG80849	-2.125013	-6.2939855	-0.5219855	.	.	.	.	.	0	.	0	.	0	.	0	0.038	0	0	0.19	0	0	29131.02	264	-21.5	4.1654	6	72	139	80	18	133	80	30	50	1.631578947	.	.	.	0	0	0	0	0	0	0	0	0	0.01	0
CAG82802	-2.1267617	-0.952622	-0.538622	.	.	.	.	.	0	.	0	.	0	.	0.663	0.268	0	0	0.29	0	0	10568.9	97	-8	4.0297	2	30	53	30	4	53	24	8	16	0.894736842	.	.	.	0	0	0	0	0	0	0	0	0.02	0.02	0
CAG82529	-2.1273942	-5.3681635	-0.4361635	.	.	.	.	.	0	.	0	.	0	.	0.005	0.173	0	0	0.48	0	0	11274.69	103	-5	4.2702	0	39	60	30	11	55	21	8	13	1	.	.	.	0	0	0	0	0	0	0	0	0.41	0.41	0
CAG80428	-2.1279824	-6.3794	-0.5834	.	.	.	.	.	0	.	0	.	0	.	0	0.034	0	0	0.78	0	0	57122.47	584	12.5	7.0971	0	334	411	92	70	271	119	76	43	0.419047619	.	.	.	0	0	0	0	0	0	0	0	0	0.01	0
CAG83059	-2.1279824	-6.2711455	-0.5891455	.	.	.	.	.	0	.	0	.	0	.	0	0.053	0	0	0.6	0	0	53293.84	509	19.5	9.759	2	202	339	107	41	238	98	64	34	0.64084507	.	.	.	0	0	0	0	0	0	0	0	0	0	0
CAG80667	-2.132329	0.225557	-1.090443	.	.	.	loss_of_pathogenicity,reduced_virulence,unaffected_pathogenicity	PHI:8963,PHI:9354,PHI:9353,PHI:8862,PHI:504,PHI:9319,PHI:415	0	.	0	.	0	.	0.002	0.384	0	0	0.24	0	0	40003.15	369	6.5	8.7853	2	115	202	126	27	204	86	48	38	1.146666667	.	.	.	0	0	0	0	0	0	0	0	0	0.04	0
CAR64333	-2.1350021	-5.105296	-6.989296	.	.	.	.	.	0	.	0	.	0	.	0.834	0.48	0	0	0.38	0	1	15553.1	149	7.5	10.6675	3	60	87	49	16	107	24	16	8	0.607142857	.	.	.	0	0	0	0	0	0	2	3	24.76	67.04	0
CAG77998	-2.135687	-0.605797	2.702203	.	.	.	reduced_virulence	PHI:1047	0	.	0	.	0	.	0.001	0.281	1	1	0.34	0	0	37965.16	342	-7	5.2698	4	93	180	101	40	174	96	47	49	1.5	.	.	.	0	0	0	0	0	1	0	0	0.02	0.02	0
CAG78843	-2.1387136	-6.491368	-0.551368	.	.	.	.	.	0	.	0	.	0	.	0	0.01	0	0	0.01	0	0	66880.32	604	-1	6.4206	3	167	318	190	64	334	152	80	72	0.904411765	.	.	.	0	0	0	0	0	0	0	0	0	0.09	0
CAG78337	-2.1402879	3.5881475	-0.8398525	.	.	.	loss_of_pathogenicity,reduced_virulence,increased_virulence_(hypervirulence),lethal,unaffected_pathogenicity	PHI:182,PHI:4736,PHI:8036,PHI:6703,PHI:808,PHI:3834,PHI:787,PHI:3478,PHI:1061,PHI:2052,PHI:270,PHI:3832,PHI:507,PHI:3623,PHI:317,PHI:3833,PHI:861,PHI:1036,PHI:1119,PHI:8035,PHI:7133,PHI:6950,PHI:3279,PHI:3831,PHI:471,PHI:449,PHI:269,PHI:339,PHI:3280,PHI:3835,PHI:8752,PHI:62,PHI:780,PHI:2054,PHI:7134	0	.	0	.	0	.	0.965	0.773	0	0	0.14	0	0	22349.43	204	-3	5.3664	7	67	107	62	20	112	57	28	29	1.093023256	.	.	.	0	0	0	0	0	0	0	0	0.01	0.01	0
CAG80015	-2.1417685	-5.614602	-0.508602	.	.	.	.	.	0	.	0	.	0	.	0.002	0.147	0	0	0.05	0	0	18127.35	157	-11.5	4.3529	0	33	61	41	19	76	50	20	30	1.56	.	.	.	0	0	0	0	0	0	0	0	0	0	0
CAG80978	-2.1417685	-6.1494525	-0.5094525	.	.	.	.	.	0	.	0	.	0	.	0	0.06	0	0	0.04	0	0	25066.73	223	-34	3.9363	1	52	99	62	16	108	83	25	58	0.954545455	.	.	.	0	0	0	0	0	0	0	0	0	0	0
CAG80365	-2.1417685	-0.606309	-0.506309	.	.	.	loss_of_pathogenicity,reduced_virulence	PHI:2640,PHI:2339,PHI:6615,PHI:474,PHI:2108,PHI:2109,PHI:2560	0	.	0	.	0	.	0	0.15	0	0	0.31	0	0	17194.98	152	-19.5	3.9428	0	39	75	37	11	65	51	16	35	1.9	.	.	.	0	0	0	0	0	0	0	0	0	0	0
CAG82682	-2.1417685	-6.0243005	-0.5043005	.	.	.	.	.	0	.	0	.	0	.	0	0.08	0	0	0.05	0	0	26961.93	239	-22	4.3299	1	65	100	62	28	121	78	31	47	0.759259259	.	.	.	0	0	0	0	0	0	0	0	0	0.01	0
CAG84204	-2.1417685	0.109382	-0.504618	.	.	.	loss_of_pathogenicity,reduced_virulence	PHI:2640,PHI:2339,PHI:474,PHI:2108,PHI:2109,PHI:2560	0	.	0	.	0	.	0.033	0.236	0	0	0.31	0	0	19431.77	173	-11.5	4.2818	0	44	83	44	17	83	53	21	32	1.814814815	.	.	.	0	0	0	0	0	0	0	0	0.01	0.02	0
CAG78240	-2.1420722	-5.549084	-0.503084	.	.	.	.	.	0	.	0	.	0	.	0	0.159	0	0	0.45	0	0	58651.51	532	3.5	7.8732	2	156	302	134	54	265	140	73	67	1.283333333	.	.	.	0	0	0	0	0	0	0	0	0	0	0
CAG77759	-2.1430275	-6.4583945	-0.5183945	.	.	.	loss_of_pathogenicity,reduced_virulence,increased_virulence_(hypervirulence),lethal,unaffected_pathogenicity	PHI:1044,PHI:1239,PHI:7724,PHI:1223,PHI:2559,PHI:7810,PHI:1230,PHI:1265,PHI:5428,PHI:151,PHI:2827,PHI:2163,PHI:313,PHI:1083,PHI:2330,PHI:9481,PHI:1258,PHI:2271,PHI:428,PHI:9201,PHI:1232,PHI:1178,PHI:9480,PHI:4057,PHI:341,PHI:3889,PHI:5009,PHI:483,PHI:690,PHI:4941,PHI:4626,PHI:5426,PHI:1183,PHI:2317,PHI:2370,PHI:1082,PHI:4245,PHI:2810,PHI:2272,PHI:161,PHI:371,PHI:1240,PHI:2230,PHI:1213,PHI:2285,PH…	0	.	0	.	0	.	0	0.01	0	0	0	0	0	120295.04	1107	-16	5.5467	8	375	605	311	98	553	283	141	142	0.91627907	.	.	.	0	0	0	0	0	0	0	0	0.01	0.02	0
CAG80723	-2.1430275	-6.2300515	-0.5120515	.	.	.	.	.	0	.	0	.	0	.	0	0.047	0	0	0.17	0	0	120063.47	1099	20	8.5861	13	362	609	317	88	537	245	138	107	1	.	.	.	0	0	0	0	0	0	0	0	0	0.02	0
CAG82448	-2.14391	-6.2107425	-0.5227425	.	.	.	.	.	0	.	0	.	0	.	0	0.052	0	0	0.09	0	0	59328.52	546	25	10.5585	0	182	322	115	31	243	150	89	61	0.742424242	.	.	.	0	0	0	0	0	0	0	0	0	0	0
CAG77630	-2.14391	-5.814506	-0.522506	.	.	.	.	.	0	.	0	.	0	.	0	0.118	0	0	0.02	0	0	45073.3	423	3.5	7.4754	2	154	242	113	24	192	137	72	65	0.828828829	.	.	.	0	0	0	0	0	0	0	0	0	0	0
CAG82099	-2.1451385	-6.1623055	-0.5523055	.	.	.	.	.	0	.	0	.	0	.	0.005	0.06	0	0	0.32	0	0	7787.01	70	5	10.8434	1	23	37	17	5	34	12	9	3	0.769230769	.	.	.	0	0	0	0	0	0	0	0	0	0	0
CAG78125	-2.1454544	-6.5283055	-6.4983055	.	.	.	.	.	0	.	0	.	0	.	0.454	0.541	0	1	0.25	0	1	18558.7	165	1.5	8.3088	0	46	77	54	22	105	32	17	15	1.0625	.	.	.	1	0	0	0	0	1	2	3	37.34	60.04	0.760869565
CAG82831	-2.1456652	-2.852503	-0.488503	.	.	.	.	.	0	.	0	.	0	CE12	0.164	0.442	0	0	0.03	0	0	27779.44	246	-4.5	5.5588	1	63	117	66	35	135	66	33	33	1.037735849	.	.	.	0	0	0	0	0	0	0	0	0	0	0
CAG83183	-2.1458378	-2.869765	2.986235	.	.	.	.	.	0	.	0	.	0	.	0	0.024	1	1	0.02	0	0	54424.73	478	7.5	7.8158	10	125	230	129	59	262	121	67	54	1.195402299	.	.	.	1	0	0	0	0	0	0	0	0.04	0.14	0
CAG82373	-2.1472023	4.048163	-0.533837	.	.	.	reduced_virulence	PHI:7211	0	.	0	.	0	.	0.994	0.603	0	0	0.21	0	0	27674.31	256	6.5	9.921	1	65	135	93	8	137	75	41	34	1.185185185	.	.	.	0	0	0	0	0	0	0	0	0	0	0
CAG81197	-2.1486936	4.313639	-0.498361	.	.	.	.	.	0	.	0	.	0	.	0.962	0.84	0	0	0.05	0	0	21032	184	3	8.2502	3	49	95	52	21	92	48	26	22	1.703703704	.	.	.	0	0	0	0	0	0	0	0	0	0	0
CAG78997	-2.1488469	-0.512714	-0.506714	.	.	.	.	.	0	.	0	.	0	.	0.469	0.53	0	0	0.05	0	0	28835.29	258	7.5	8.3002	8	64	129	76	20	127	81	46	35	1.558139535	.	.	.	0	0	0	0	0	0	0	0	0	0	0
CAG79598	-2.1488469	-6.445943	-0.505943	.	.	.	.	.	0	.	0	.	0	.	0	0.01	0	0	0.02	0	0	63687.32	564	12	7.8505	11	153	284	153	70	297	150	86	64	1	.	.	.	0	0	0	0	0	0	0	0	0	1.18	0
CAG79638	-2.1500642	0.5930425	-0.5229575	.	.	.	.	.	0	.	0	.	0	.	0.815	0.371	0	0	0.36	0	0	27300.77	247	12.5	9.6071	5	68	135	83	24	138	63	40	23	0.886792453	.	.	.	0	0	0	0	0	0	0	0	0	0.02	0
CAG81623	-2.1500716	-3.655105	-0.505105	.	.	.	.	.	0	.	0	.	0	.	0.013	0.462	0	0	0.05	0	0	35580.65	314	0.5	6.6349	6	79	149	88	34	165	79	41	38	1.268656716	.	.	.	0	0	0	0	0	0	0	0	0	0.04	0
CAG79887	-2.1500716	-6.437079	-0.497079	.	.	.	.	.	0	.	0	.	0	.	0	0.01	0	0	0.03	0	0	66613.42	593	-11	5.186	9	153	285	169	59	312	165	80	85	1.490566038	.	.	.	0	0	0	0	0	0	0	0	0	0.01	0
CAG82451	-2.1500716	-5.9452505	-0.5032505	.	.	.	.	.	0	.	0	.	0	.	0.002	0.091	0	0	0.03	0	0	29380.27	259	-15	4.4416	5	66	123	79	30	135	81	34	47	1.285714286	.	.	.	0	0	0	0	0	0	0	0	0	0	0
CAG80710	-2.1500716	-6.4269555	-0.4989555	.	.	.	.	.	0	.	0	.	0	.	0	0.012	0	0	0.13	0	0	44074.99	384	-12.5	4.9203	6	86	176	113	56	204	110	52	58	1.783333333	.	.	.	0	0	0	0	0	0	0	0	0	0.02	0
CAG80730	-2.1503265	-5.2523	-0.5343	.	.	.	reduced_virulence,unaffected_pathogenicity	PHI:9303,PHI:2086	0	.	0	.	0	.	0	0.047	0	0	0.04	0	0	62244.02	570	-11	5.0156	4	194	316	153	46	275	149	71	78	0.906976744	.	.	.	0	0	0	0	0	0	0	0	0.76	0.87	0
CAG77979	-2.15044	-6.446512	-0.506512	.	.	.	.	.	0	.	0	.	0	.	0	0.01	0	0	0	0	0	111191.84	994	-67.5	4.3504	16	274	490	312	71	477	313	127	186	1.115646259	.	.	.	0	0	0	0	0	0	0	0	0	0.01	0
CAG81714	-2.15044	-6.2755065	-0.5095065	.	.	.	.	.	0	.	0	.	0	.	0	0.039	0	0	0.01	0	0	189748.65	1699	-10.5	6.0754	22	488	825	568	175	875	427	218	209	1.612	.	.	.	0	0	0	0	0	0	0	0	0.01	3	0
CAG80308	-2.15044	-6.451651	-0.505651	.	.	.	.	.	0	.	0	.	0	.	0	0.009	0	0	0	0	0	447848.46	3982	-48	5.6783	54	1115	1925	1249	409	2011	1046	524	522	1.380789022	.	.	.	0	0	0	0	0	0	0	0	0	0.02	0
CAG80133	-2.1527436	-0.268201	-0.504201	.	.	.	loss_of_pathogenicity,reduced_virulence	PHI:7344,PHI:2625,PHI:9416	0	.	0	.	0	.	0	0.206	0	0	0	0	0	47643.37	429	1	6.6275	10	121	220	124	49	236	115	61	54	1.219512195	.	.	.	0	0	0	0	0	0	0	0	0	0.11	0
CAG81509	-2.1527436	-6.4356305	-0.5076305	.	.	.	.	.	0	.	0	.	0	.	0	0.012	0	0	0.02	0	0	61689.08	551	-3.5	6.1996	17	165	280	152	72	294	152	79	73	1.188679245	.	.	.	0	0	0	0	0	0	0	0	0	0.1	0
CAG81571	-2.1527436	-6.13253	-0.49853	.	.	.	.	.	0	.	0	.	0	CE1,CE10	0	0.061	0	0	0.15	0	0	53655.91	478	-8.5	5.2697	9	125	239	126	59	257	139	68	71	1.473684211	.	.	.	0	0	0	0	0	0	0	0	0	0.36	0
CAG80991	-2.1528242	4.235406	-0.588594	.	.	.	.	.	0	.	0	.	0	.	0.99	0.814	0	0	0.36	0	0	9684.76	87	-0.5	5.7947	1	25	49	28	6	41	24	12	12	1.466666667	.	.	.	0	0	0	0	0	0	0	0	0	0	0
CAG83652	-2.1539683	-5.9493855	-0.5073855	.	.	.	.	.	0	.	0	.	0	.	0.007	0.086	0	0	0.24	0	0	11933.52	105	-11.5	4.0763	2	22	47	32	13	59	32	11	21	1.2	.	.	.	0	0	0	0	0	0	0	0	0	0	0
CAG78205	-2.1539683	-6.2258065	-0.5018065	.	.	.	unaffected_pathogenicity,loss_of_pathogenicity,reduced_virulence,lethal,increased_virulence_(hypervirulence)	PHI:3849,PHI:6753,PHI:89,PHI:2361,PHI:378,PHI:4878,PHI:5044,PHI:8588,PHI:8769,PHI:2382,PHI:9226,PHI:7562	0	.	0	.	0	.	0	0.046	0	0	0.13	0	0	36353.18	319	-15	4.5617	11	84	153	81	42	175	82	36	46	1.245614035	.	.	.	0	0	0	0	0	0	0	0	0	0.03	0
CAG77639	-2.1539683	-5.273152	-0.507152	.	.	.	reduced_virulence	PHI:6074	0	.	0	.	0	.	0	0.039	0	0	0.01	0	0	69583.08	622	-31.5	4.5068	9	157	295	230	50	338	177	76	101	1.119266055	.	.	.	0	0	0	0	0	0	0	0	0	0.06	0
CAG79381	-2.1539683	-6.3116245	-0.4856245	.	.	.	.	.	0	.	0	.	0	CE10	0	0.029	0	0	0.23	0	0	55380.42	486	-18.5	4.7508	7	117	238	122	77	267	126	58	68	1.505617978	.	.	.	0	0	0	0	0	0	0	0	0	0.01	0
CAG78499	-2.1539683	-6.1853575	-0.5033575	.	.	.	reduced_virulence,increased_virulence_(hypervirulence),lethal,unaffected_pathogenicity	PHI:7618,PHI:6510,PHI:2549,PHI:1458,PHI:7620,PHI:8011,PHI:423,PHI:7617,PHI:7619	0	.	0	.	0	.	0	0.053	0	0	0.09	0	0	58528.89	522	6	7.5027	6	124	249	133	55	284	118	65	53	1.155172414	.	.	.	0	0	0	0	0	0	0	0	0	0	0
CAG77780	-2.156305	-3.8108005	-0.5288005	.	.	.	unaffected_pathogenicity	PHI:1649	0	.	0	.	0	.	0.09	0.363	0	0	0.32	0	0	25550.66	238	-11.5	4.4157	5	79	140	65	20	123	57	24	33	1.0625	.	.	.	0	0	0	0	0	0	0	0	0	0.02	0
CAG79464	-2.1568544	-6.204367	-0.510367	.	.	.	.	.	0	.	0	.	0	.	0	0.051	0	0	0.35	0	0	63067.03	581	-2	6.3278	4	180	327	162	57	315	153	80	73	0.795918367	.	.	.	0	0	0	0	0	0	0	0	0	0.35	0
CAG78391	-2.1577897	2.920679	3.184679	.	.	.	.	.	0	.	0	.	0	.	0.614	0.342	1	1	0.03	0	0	24159.06	218	-1.5	6.0285	0	69	109	61	18	105	57	29	28	0.571428571	.	.	.	0	0	0	0	1	1	0	0	0.01	0.01	0
CAG78708	-2.1580813	-6.02537	-0.52337	.	.	.	.	.	0	.	0	.	0	.	0.005	0.078	0	0	0.08	0	0	27579.11	240	-11	4.4713	1	64	113	66	32	124	68	29	39	1.375	.	.	.	0	0	0	0	0	0	0	0	0	0.01	0
CAG80788	-2.1580818	-6.435906	-0.567906	.	.	.	.	.	0	.	0	.	0	.	0	0.022	0	0	0.11	0	0	47674.18	431	-3	6.0882	6	135	246	96	41	195	107	55	52	1.144736842	.	.	.	0	0	0	0	0	0	0	0	0	0	0
CAG80632	-2.1580908	-6.6685855	-1.0705855	.	.	.	.	.	0	.	0	.	0	.	0	0.067	0	0	0.07	0	0	78997.17	728	-7	5.5007	13	244	421	223	57	390	184	91	93	0.899408284	.	.	.	0	0	0	0	0	0	0	0	0	0	0
CAG83626	-2.1602528	1.2273935	-0.4666065	.	.	.	loss_of_pathogenicity,reduced_virulence	PHI:334,PHI:1015,PHI:316,PHI:311,PHI:2826,PHI:4606,PHI:300,PHI:2310	0	.	0	.	0	.	0.003	0.446	0	0	0.41	0	0	37248.75	337	-1	6.3451	3	113	181	81	45	168	96	50	46	1.313432836	.	.	.	0	0	0	0	0	0	0	0	0	0	0
CAG79771	-2.160691	-4.077423	-0.505423	.	.	.	reduced_virulence	PHI:5471,PHI:207,PHI:214	0	.	0	.	0	CE9	0	0.238	0	0	0.23	0	0	44477.54	408	-4.5	6.0324	10	129	215	120	48	231	84	44	40	0.936842105	.	.	.	0	0	0	0	0	0	0	0	0	0	0
CAG83429	-2.1606956	-6.1522005	-0.5122005	.	.	.	.	.	0	.	0	.	0	.	0	0.06	0	0	0.29	0	0	59501.04	536	-15.5	4.8108	4	187	300	140	56	238	129	60	69	1.142857143	.	.	.	0	0	0	0	0	0	0	0	0	0	0
CAG77853	-2.1627846	-0.970704	-0.526704	.	.	.	.	.	0	.	0	.	0	.	0.619	0.307	0	0	0.33	0	0	13528.36	127	12	10.7913	1	47	76	25	6	55	37	25	12	0.8125	.	.	.	0	0	0	0	0	0	0	0	0	0	0
CAG79092	-2.1643403	-6.163684	-0.949684	.	.	.	.	.	0	.	0	.	0	.	0	0.131	0	0	0.42	0	0	34255.92	315	15.5	11.1837	0	109	173	99	28	164	54	36	18	0.893939394	.	.	.	0	0	0	0	0	0	0	0	0	0.05	0
CAG79612	-2.167928	4.714257	-0.697743	.	.	.	.	.	0	.	0	.	0	.	0.955	0.947	0	0	0.44	0	0	13294.16	119	3	7.8941	2	36	61	30	15	62	29	17	12	1.454545455	.	.	.	0	0	0	0	0	0	0	0	0	0	0
CAG81553	-2.167928	4.065479	-0.638521	.	.	.	.	.	0	.	0	.	0	.	0.863	0.921	0	0	0.03	0	0	25263.74	223	3.5	8.7139	1	59	114	57	27	118	57	31	26	1.348837209	.	.	.	0	0	0	0	0	0	0	0	0.01	0.24	0
CAG83483	-2.167928	5.64029	-0.52571	.	.	.	reduced_virulence	PHI:8048,PHI:6927,PHI:8743,PHI:8041	0	.	0	.	0	.	0.977	0.884	0	0	0.09	0	0	18144.51	159	1.5	7.2421	2	41	79	34	21	83	43	23	20	1.184210526	.	.	.	0	0	0	0	0	0	0	0	0	0.01	0
CAG78247	-2.1695995	2.34491	-2.61709	.	.	.	.	.	0	.	0	.	0	.	0.999	0.828	0	0	0.35	1	0	14087.37	125	17	11.3073	7	43	64	27	9	66	33	25	8	0.888888889	.	.	.	0	0	0	0	0	0	1	0	2.82	4.73	0
CAG79903	-2.1701214	-7.386258	-2.922258	.	.	.	.	.	0	.	0	.	0	.	0	0.256	0	0	0.35	1	0	16213.27	144	7.5	10.0398	3	49	75	31	13	59	26	18	8	0.869565217	.	.	.	0	0	0	0	0	0	1	1	13.09	15.42	0
CAG80899	-2.1717129	-6.267108	-0.537108	.	.	.	unaffected_pathogenicity	PHI:3389	0	.	0	.	0	.	0	0.045	0	0	0.16	0	0	54774.8	509	-0.5	6.4168	8	168	283	170	36	277	114	59	55	1.150943396	.	.	.	0	0	0	0	0	0	0	0	0	0.72	0
CAG77725	-2.1717129	-1.6850285	-0.9970285	.	.	.	increased_virulence_(hypervirulence)	PHI:3085	0	.	0	.	0	.	0	0.052	0	0	0.14	0	0	60551.09	574	-8	5.026	5	202	319	190	25	315	147	70	77	0.881118881	.	.	.	0	0	0	0	0	0	0	0	0	0.02	0
CAG82015	-2.172125	3.234396	-0.539604	.	.	.	.	.	0	.	0	.	0	.	0.91	0.719	0	0	0.27	0	0	23359.66	215	7	9.6023	3	73	124	65	13	107	56	32	24	0.98	.	.	.	0	0	0	0	0	0	0	0	0.01	0.01	0
CAG79716	-2.1732376	-6.2611505	-0.5251505	.	.	.	.	.	0	.	0	.	0	.	0	0.044	0	0	0.03	0	0	66466.06	608	2.5	7.0702	7	177	326	186	44	325	144	75	69	1.045801527	.	.	.	0	0	0	0	0	0	0	0	0	0.07	0
CAG81309	-2.1732376	-5.317258	-0.521258	.	.	.	reduced_virulence,unaffected_pathogenicity	PHI:8579,PHI:9306,PHI:8720,PHI:8695,PHI:4071,PHI:2474	0	.	0	.	0	.	0	0.034	0	0	0.18	0	0	56608.7	526	0	6.5064	5	169	282	163	42	285	128	67	61	1	.	.	.	0	0	0	0	0	0	0	0	0	1.04	0
CAG82565	-2.1732376	-11.1397535	-0.5177535	.	.	.	lethal	PHI:2544	0	.	0	.	0	.	0	0.063	0	0	0.05	0	0	63830.27	589	3	6.7352	4	185	327	171	54	319	144	79	65	0.690322581	.	.	.	0	0	0	0	0	0	0	0	0.03	0.04	0
CAG78513	-2.173606	-6.4532	-0.5132	.	.	.	lethal,loss_of_pathogenicity,reduced_virulence	PHI:4644,PHI:860,PHI:1566	0	.	0	.	0	.	0	0.01	0	0	0.04	0	0	91873.66	845	-17	5.0201	9	251	454	263	51	452	237	113	124	0.818627451	.	.	.	0	0	0	0	0	0	0	0	0	0.02	0
CAG78126	-2.173606	-10.21481	-0.51481	.	.	.	lethal,reduced_virulence	PHI:860,PHI:1566	0	.	0	.	0	.	0	0.05	0	0	0.01	0	0	89038.98	814	-32	4.5779	8	235	429	260	55	438	236	104	132	0.977900552	.	.	.	0	0	0	0	0	0	0	0	0	0.02	0
CAG82660	-2.173606	-6.462515	-0.522515	.	.	.	.	.	0	.	0	.	0	.	0	0.01	0	0	0.13	0	0	106180.14	979	-49	4.4718	8	315	516	344	86	540	255	109	146	0.785388128	.	.	.	0	0	0	0	0	0	0	0	0	0.15	0
CAG79296	-2.1761518	-6.4102	-0.5782	.	.	.	.	.	0	.	0	.	0	.	0	0.028	0	0	0.09	0	0	80604.27	749	-0.5	6.4708	4	246	429	202	82	406	168	89	79	0.772277228	.	.	.	0	0	0	0	0	0	0	0	0.03	0.49	0
CAG78957	-2.176926	2.5920965	-2.9819035	.	.	.	.	.	0	.	0	.	0	.	0.996	0.933	0	0	0.46	1	0	12391.38	112	4	9.6868	1	29	57	38	9	64	27	16	11	1.375	.	.	.	0	0	0	0	0	0	1	1	0	21.44	0
CAG77722	-2.1778967	2.5882825	2.5282825	.	.	.	.	.	0	.	0	.	0	.	0.414	0.596	1	1	0.14	0	0	26066.01	224	5.5	8.9108	3	52	99	65	37	127	61	34	27	1.804878049	.	.	.	0	0	0	0	0	1	0	1	19.41	19.49	0.47826087
CAG79159	-2.1779313	-3.3096055	-0.5056055	.	.	.	reduced_virulence	PHI:6627,PHI:7187	0	.	0	.	0	.	0.03	0.336	0	0	0.12	0	0	28698.75	262	-5	5.0138	1	80	146	67	28	124	69	33	36	1.52173913	.	.	.	0	0	0	0	0	0	0	0	0	0	0
CAG79806	-2.1781623	-5.424916	-0.502916	.	.	.	reduced_virulence	PHI:7225,PHI:3028	0	.	0	.	0	.	0	0.013	0	0	0.08	0	0	55927.65	495	-8.5	5.1612	5	129	240	136	64	266	130	63	67	1.316326531	.	.	.	0	0	0	0	0	0	0	0	0.55	0.58	0
CAG80938	-2.178554	-1.745223	4.200777	.	.	.	.	.	0	.	0	.	0	.	0	0.009	1	1	0	0	0	124070.84	1098	13.5	7.4866	13	292	544	331	119	556	302	165	137	1.414772727	1	0	1	0	0	1	1	1	0	0	0	0.29	1.13	0
CAG81653	-2.1819901	-6.1945595	-0.9325595	.	.	.	.	.	0	.	0	.	0	.	0	0.123	0	0	0.03	0	0	41704.49	377	-4.5	5.644	1	105	199	119	29	193	100	50	50	1.03030303	.	.	.	0	0	0	0	0	0	0	0	0.02	0.02	0
CAG77772	-2.1837826	-4.732131	1.207869	.	.	.	.	.	0	.	0	.	0	.	0	0.01	1	1	0.02	1	0	92194.57	827	-28	4.8897	10	223	411	249	86	424	243	114	129	1.307142857	.	.	.	1	0	0	0	0	0	1	1	17.36	17.54	1
CAG78912	-2.184674	-2.342706	2.721294	.	.	.	.	.	0	.	0	.	0	.	0	0.156	1	1	0.19	0	0	40952.5	374	11	9.4269	2	131	209	92	29	163	103	60	43	0.7875	.	.	.	0	0	0	0	0	1	0	0	0	0	0
CAG82154	-2.1855693	-6.1286005	-0.6626005	.	.	.	.	.	0	.	0	.	0	.	0	0.089	0	0	0.44	0	0	65317.06	620	8	7.3951	8	259	394	170	44	295	123	70	53	0.651898734	.	.	.	0	0	0	0	0	0	0	0	1.16	1.16	0
CAG82932	-2.1861289	-1.9204265	-1.1124265	.	.	.	loss_of_pathogenicity,reduced_virulence,unaffected_pathogenicity	PHI:7787,PHI:7788,PHI:2145,PHI:3914,PHI:9180,PHI:7520	0	.	0	.	0	.	0	0.032	0	0	0.36	0	0	62952.94	572	-1	6.3265	7	183	312	165	72	315	133	68	65	1.184615385	.	.	.	0	0	0	0	0	0	0	0	0	4.81	0
CAR64352	-2.1876843	2.7137445	-0.5562555	.	.	.	.	.	0	.	0	.	0	.	0.975	0.57	0	0	0.12	0	0	13449.01	126	-1	5.7232	4	49	77	27	7	63	34	17	17	0.571428571	.	.	.	0	0	0	0	0	0	0	0	0	0	0
CAG82096	-2.1880465	-5.6985	-0.5565	.	.	.	.	.	0	.	0	.	0	.	0	0.143	0	0	0.34	0	0	43561.86	398	6.5	7.1675	1	134	223	79	45	178	86	51	35	0.811111111	.	.	.	0	0	0	0	0	0	0	0	0	0	0
CAG80337	-2.1891053	-5.6774005	-0.5054005	.	.	.	.	.	0	.	0	.	0	.	0	0.138	0	0	0.13	0	0	36042.92	327	-12.5	4.567	6	96	165	90	31	172	75	33	42	1.233333333	.	.	.	0	0	0	0	0	0	0	0	0.04	0.04	0
CAG78758	-2.18918	3.881466	-1.062534	.	.	.	.	.	0	.	0	.	0	.	0.968	0.856	0	0	0.13	0	0	20838.95	189	-0.5	6.3341	3	57	101	59	18	103	50	26	24	1.166666667	.	.	.	0	0	0	0	0	0	0	0	0.23	0.25	0
CAG83971	-2.1892972	2.278633	3.212633	.	.	.	reduced_virulence,increased_virulence_(hypervirulence)	PHI:2887,PHI:2888,PHI:3794,PHI:2884,PHI:2883,PHI:2885,PHI:2886	0	.	0	.	0	GT71	0	0.011	1	1	0	0	0	65688.95	577	-6	5.7172	5	135	263	160	68	308	174	87	87	1.163793103	.	.	.	1	1	0	0	0	1	0	1	21.64	21.72	0.869565217
CAG80929	-2.1897376	-0.1332945	2.7307055	.	.	.	reduced_virulence	PHI:1047	0	.	0	.	0	.	0.001	0.355	1	1	0.35	0	0	39376.6	352	-0.5	6.4335	1	93	190	111	41	178	97	51	46	1.461538462	.	.	.	0	0	0	0	0	1	0	0	1.73	1.73	0
CAG80895	-2.1923134	-3.462016	-0.520016	.	.	.	reduced_virulence	PHI:1047	0	.	0	.	0	.	0.003	0.34	0	0	0.21	0	0	37854.01	342	-3.5	5.8497	2	99	175	107	37	177	89	45	44	1.263888889	.	.	.	0	0	0	0	0	0	0	0	0.01	0.25	0
CAG78227	-2.193002	-6.4502735	-0.5042735	.	.	.	.	.	0	.	0	.	0	.	0	0.009	0	0	0.04	0	0	65007.12	594	-23	4.5711	11	182	303	202	48	320	135	59	76	1.192307692	.	.	.	0	0	0	0	0	0	0	0	0	0	0
CAG82698	-2.1931512	4.763223	-0.562777	.	.	.	reduced_virulence,unaffected_pathogenicity	PHI:4580,PHI:4579	0	.	0	.	0	.	0.938	0.783	0	0	0.45	0	0	20996.36	187	-4	5.5033	4	57	96	40	32	96	48	24	24	1.342105263	.	.	.	0	0	0	0	0	0	0	0	0.57	0.57	0
CAG81192	-2.1952693	-0.070484	-2.998484	.	.	.	.	.	0	.	0	.	0	.	0.998	0.49	0	0	0.48	1	0	8369.68	79	3	11.3761	0	29	47	29	8	51	13	8	5	0.666666667	.	.	.	0	0	0	0	0	0	1	1	21.58	21.99	0
CAG77992	-2.1953592	-5.1940535	-0.5200535	.	.	.	.	.	0	.	0	.	0	.	0.104	0.117	0	0	0.09	0	0	26055.97	246	-8.5	4.7264	0	92	141	90	7	113	88	40	48	0.742424242	.	.	.	0	0	0	0	0	0	0	0	0	0	0
CAG82615	-2.196299	-12.834055	-6.996055	.	.	.	.	.	0	.	0	.	0	.	0	0.027	0	0	0.56	0	1	39650.33	376	15	9.7994	0	133	234	142	45	221	70	47	23	0.636363636	.	.	.	0	0	0	0	0	0	3	2	2.36	49.82	0
CAG82048	-2.19635	-6.15345	-0.56745	.	.	.	.	.	0	.	0	.	0	.	0	0.069	0	0	0.19	0	0	63265.34	572	29.5	10.0842	4	203	307	122	69	258	114	77	37	1.061403509	.	.	.	0	0	0	0	0	0	0	0	0	1.47	0
CAG79927	-2.1966102	-11.035078	-6.089078	.	.	.	reduced_virulence	PHI:3528	0	.	0	.	0	.	0	0.009	0	1	0.21	0	1	64486.81	588	7	7.8718	8	196	310	209	80	376	102	57	45	1.102941176	.	.	.	1	0	1	0	0	0	10	10	34.1	216.61	0.722222222
CAG83156	-2.198453	-5.929611	-0.523611	.	.	.	.	.	0	.	0	.	0	.	0.001	0.098	0	0	0.09	0	0	35219.43	322	-13	4.659	3	99	171	91	29	161	89	40	49	1.015873016	.	.	.	0	0	0	0	0	0	0	0	0	0.01	0
CAG78969	-2.198453	-4.509388	-0.525388	.	.	.	.	.	0	.	0	.	0	.	0	0.336	0	0	0.35	0	0	39714.46	354	-4	5.7949	2	96	189	93	47	177	85	43	42	1.561403509	.	.	.	0	0	0	0	0	0	0	0	0	0.03	0
CAG79555	-2.2011983	-6.4259535	-0.5099535	.	.	.	.	.	0	.	0	.	0	.	0	0.014	0	0	0.38	0	0	38148.5	361	24	11.9363	0	144	232	70	17	165	77	52	25	0.37755102	.	.	.	0	0	0	0	0	0	0	0	0	0	0
CAG79949	-2.2020202	-3.2709655	2.6750345	.	.	.	.	.	0	.	0	.	0	.	0	0.009	1	1	0.06	0	0	120628.89	1093	-26	4.8281	21	328	597	333	118	595	238	111	127	1.436464088	.	.	.	0	0	0	0	0	1	0	0	0.04	0.31	0
CAG81943	-2.2023404	3.7665235	-0.9914765	.	.	.	.	.	0	.	0	.	0	.	0.962	0.831	0	0	0.07	0	0	19313.21	175	3.5	9.0535	2	50	92	49	14	94	48	26	22	1.023809524	.	.	.	0	0	0	0	0	0	0	0	0	21.08	0
CAG84117	-2.2048378	-5.8895155	-0.5195155	.	.	.	.	.	0	.	0	.	0	.	0	0.105	0	0	0.47	0	0	58729.19	531	5.5	8.7112	2	161	280	145	49	278	118	63	55	1.025641026	.	.	.	0	0	0	0	0	0	0	0	0	0.02	0
CAG79132	-2.2063766	-7.9353935	-2.2173935	.	.	.	.	.	0	.	0	.	0	.	0	0.047	0	0	0.32	1	0	58589.44	521	4.5	6.9528	9	155	280	136	80	276	115	64	51	1.451612903	.	.	.	0	0	0	0	0	0	1	1	22.06	22.08	0.869565217
CAG79293	-2.2065048	-3.047765	-6.977765	.	.	.	.	.	0	.	0	.	0	.	0.999	0.656	0	0	0.62	0	1	15917.56	145	7.5	10.0779	2	40	81	50	21	85	27	18	9	1.607142857	.	.	.	0	0	0	0	0	0	3	2	1.11	51.16	0
CAG83792	-2.2068377	-6.214981	-0.520981	.	.	.	.	.	0	.	0	.	0	.	0	0.051	0	0	0.26	0	0	156211.44	1447	-15.5	5.9041	11	533	905	314	114	612	379	193	186	0.817275748	.	.	.	0	0	0	0	0	0	0	0	0	0.01	0
CAG83796	-2.2068377	-6.109616	-0.529616	.	.	.	.	.	0	.	0	.	0	.	0	0.07	0	0	0.4	0	0	144339.34	1357	18.5	7.2241	2	555	869	279	115	561	293	169	124	0.571428571	.	.	.	0	0	0	0	0	0	0	0	0	0	0
CAG82271	-2.2069454	-6.3077035	-0.4997035	.	.	.	.	.	0	.	0	.	0	.	0	0.032	0	0	0.16	0	0	54739.8	491	-8.5	5.3544	2	133	248	143	57	255	130	64	66	1.242105263	.	.	.	0	0	0	0	0	0	0	0	0	0.01	0
CAG78726	-2.2072897	-6.3903985	-1.0623985	.	.	.	.	.	0	.	0	.	0	.	0	0.112	0	0	0.16	0	0	54652.5	512	0	6.5157	5	168	284	166	35	287	129	66	63	1	.	.	.	0	0	0	0	0	0	0	0	0.21	0.25	0
CAG81278	-2.2072897	-1.260167	-1.094167	.	.	.	effector_(plant_avirulence_determinant),reduced_virulence,increased_virulence_(hypervirulence),unaffected_pathogenicity	PHI:4904,PHI:6674,PHI:9056,PHI:6520,PHI:8883,PHI:7582,PHI:6470	0	.	0	.	0	.	0	0.139	0	0	0.1	0	0	53083.86	499	2.5	6.9509	7	173	268	165	37	282	129	68	61	1.04	.	.	.	0	0	0	0	0	0	0	0	0.04	0.06	0
CAG79166	-2.2079213	2.817653	-0.074347	.	.	.	.	.	0	.	0	.	0	.	0.849	0.633	0	0	0.32	0	0	13127.07	116	1.5	7.1422	6	39	59	32	18	70	21	12	9	0.958333333	.	.	.	0	0	0	0	0	0	0	0	0.1	1.97	0
CAG77783	-2.2082918	-0.503601	-0.523601	.	.	.	reduced_virulence,increased_virulence_(hypervirulence)	PHI:2490,PHI:6795	0	.	0	.	0	.	0	0.17	0	0	0.75	0	0	47550.49	461	4	7.1752	9	176	283	85	47	281	77	43	34	0.562874251	.	.	.	0	0	0	0	0	0	0	0	0	0	0
CAG78335	-2.2096395	-6.270099	-0.768099	.	.	.	.	.	0	.	0	.	0	.	0.004	0.079	0	0	0.61	0	0	15405.13	151	4	8.1491	4	71	96	47	11	89	18	12	6	0.262295082	.	.	.	0	0	0	0	0	0	0	0	0.61	9.55	0
CAG83590	-2.2096395	-2.671006	-2.925006	.	.	.	reduced_virulence,increased_virulence_(hypervirulence)	PHI:2388	0	.	0	.	0	GH18	0	0.209	0	0	0.71	1	0	37099.62	343	-10.5	4.4985	4	115	198	97	44	199	60	26	34	0.974358974	.	.	.	0	0	0	0	0	0	1	1	0.02	17.47	0
CAG78704	-2.2101192	-5.9065425	-0.5065425	.	.	.	.	.	0	.	0	.	0	.	0	0.1	0	0	0.04	0	0	45773.92	413	-2	6.1204	5	113	216	113	43	222	108	55	53	1.021978022	.	.	.	0	0	0	0	0	0	0	0	0	0.01	0
CAG83136	-2.2101192	-1.460589	-0.514589	.	.	.	loss_of_pathogenicity,reduced_virulence,unaffected_pathogenicity	PHI:3823,PHI:2734,PHI:9325,PHI:3824	0	.	0	.	0	.	0	0.009	0	0	0.07	0	0	69562.77	625	-13.5	5.0858	7	181	324	185	76	339	164	79	85	1.105263158	.	.	.	0	0	0	0	0	0	0	0	1.44	1.47	0
CAG79547	-2.2101192	-1.4436745	-0.5276745	.	.	.	loss_of_pathogenicity,reduced_virulence,unaffected_pathogenicity	PHI:7487,PHI:7653,PHI:5057,PHI:7480,PHI:6653,PHI:6988	0	.	0	.	0	.	0	0.014	0	0	0.04	0	0	56331.02	507	-6.5	5.5191	5	136	262	157	50	275	135	67	68	1.009345794	.	.	.	0	0	0	0	0	0	0	0	0	0.01	0
CAG82865	-2.2101192	-6.347057	-0.509057	.	.	.	.	.	0	.	0	.	0	CE1,CE10	0	0.027	0	0	0.16	0	0	55871.53	498	-2.5	6.1964	8	124	256	141	59	271	130	67	63	1.257731959	.	.	.	0	0	0	0	0	0	0	0	0	0	0
CAG77701	-2.2104876	-6.448838	-0.508838	.	.	.	.	.	0	.	0	.	0	.	0	0.01	0	0	0.02	0	0	91359.99	818	-9	5.669	13	236	421	227	97	443	216	108	108	1.047904192	.	.	.	0	0	0	0	0	0	0	0	0	0.01	0
CAG83866	-2.2104876	-6.4616465	-0.5156465	.	.	.	.	.	0	.	0	.	0	.	0	0.009	0	0	0.09	0	0	147567.51	1330	13	7.2238	21	405	690	404	145	713	298	164	134	1.150197628	.	.	.	0	0	0	0	0	0	0	0	0	0.4	0
CAG81385	-2.2104876	-6.433101	-0.487101	.	.	.	.	.	0	.	0	.	0	.	0	0.009	0	0	0.14	0	0	95783.42	857	-21	4.8482	11	255	443	267	107	469	214	100	114	1.352941176	.	.	.	0	0	0	0	0	0	0	0	0	0.03	0
CAG77673	-2.21105	-1.356998	-0.542998	.	.	.	loss_of_pathogenicity,unaffected_pathogenicity	PHI:191,PHI:24	0	.	0	.	0	GH3	0	0.031	0	0	0.16	0	0	94583.34	862	-8.5	5.7649	6	270	468	240	95	446	225	113	112	1.116022099	.	.	.	0	0	0	0	0	0	0	0	0	0	0
CAR65199	-2.211239	4.2754635	-0.5185365	.	.	.	.	.	0	.	0	.	0	.	0.971	0.828	0	0	0.49	0	0	15257.28	136	2	7.2915	3	41	71	38	18	72	30	17	13	1.333333333	.	.	.	0	0	0	0	0	0	0	0	0.01	0.02	0
CAG82575	-2.2112517	-4.2836695	-0.5156695	.	.	.	unaffected_pathogenicity	PHI:4732	0	.	0	.	0	.	0.001	0.371	0	0	0.37	0	0	40040.62	370	4	7.0908	5	119	207	118	35	196	94	52	42	1.194805195	.	.	.	0	0	0	0	0	0	0	0	0	0.34	0
CAG82349	-2.2113445	-5.262815	-0.540815	.	.	.	.	.	0	.	0	.	0	.	0.002	0.211	0	0	0.38	0	0	35428.43	316	3	7.1705	2	84	167	88	31	157	67	37	30	1.269230769	.	.	.	0	0	0	0	0	0	0	0	0	0	0
CAG84148	-2.2121968	-1.8284125	-0.5244125	.	.	.	reduced_virulence	PHI:8908	0	.	0	.	0	.	0.185	0.431	0	0	0.15	0	0	27071.5	246	-5.5	4.8074	3	80	129	71	22	123	56	26	30	1.302325581	.	.	.	0	0	0	0	0	0	0	0	0	0.02	0
CAG82973	-2.2124968	-6.051643	-0.501643	.	.	.	.	.	0	.	0	.	0	.	0	0.075	0	0	0.06	0	0	53352.09	475	-4.5	5.9235	3	132	247	133	66	258	132	67	65	1.194174757	.	.	.	0	0	0	0	0	0	0	0	0.01	0.78	0
CAG82614	-2.2141454	0.0649795	-0.5050205	.	.	.	.	.	0	.	0	.	0	.	0.433	0.662	0	0	0.13	0	0	25710.64	224	-2.5	5.3756	5	62	116	45	31	109	59	29	30	1.30952381	.	.	.	0	0	0	0	0	0	0	0	0	0	0
CAG79369	-2.2161849	-6.2228045	-0.5108045	.	.	.	.	.	0	.	0	.	0	.	0	0.048	0	0	0.36	0	0	62723.04	566	17.5	8.03	15	163	306	159	65	293	115	73	42	1.179245283	.	.	.	0	0	0	0	0	0	0	0	0	0	0
CAG82044	-2.2162294	-1.906096	2.671904	.	.	.	.	.	0	.	0	.	0	.	0	0.237	1	1	0.17	0	0	43802.02	395	-2	6.1219	1	128	195	98	51	198	104	53	51	1.2375	.	.	.	0	0	0	0	0	1	0	0	2.78	2.86	0
CAG80347	-2.2162879	-6.467135	-0.521135	.	.	.	.	.	0	.	0	.	0	.	0	0.009	0	0	0.23	0	0	84603.77	784	23.5	9.0174	11	273	458	197	67	390	183	109	74	0.746192893	.	.	.	0	0	0	0	0	0	0	0	0	0	0
CAG82577	-2.2162879	-6.4207	-0.5167	.	.	.	loss_of_pathogenicity,reduced_virulence,increased_virulence_(hypervirulence),lethal,unaffected_pathogenicity	PHI:736,PHI:2438,PHI:1239,PHI:1264,PHI:7663,PHI:1230,PHI:2163,PHI:2268,PHI:1255,PHI:9481,PHI:1258,PHI:8736,PHI:2398,PHI:7280,PHI:1248,PHI:153,PHI:342,PHI:9454,PHI:7568,PHI:483,PHI:230,PHI:5430,PHI:5426,PHI:4245,PHI:8001,PHI:6317,PHI:2346,PHI:1269,PHI:107,PHI:4028,PHI:2158,PHI:309,PHI:7240,PHI:5536,PHI:7447,PHI:215,PHI:3517,PHI:6837,PHI:7811,PHI:170,PHI:1043,PHI:2327,PHI:5479,PHI:2827,PHI:142,PHI:…	0	.	0	.	0	.	0	0.016	0	0	0.03	0	0	63418.06	580	22	9.5201	8	202	330	126	63	282	160	96	64	0.804511278	.	.	.	0	0	0	0	0	0	0	0	0	0.03	0
CAG82038	-2.2162879	-6.454755	-0.520755	.	.	.	.	.	0	.	0	.	0	.	0	0.011	0	0	0.03	0	0	106379.06	980	-25	4.899	5	319	550	246	75	494	296	139	157	0.704	.	.	.	0	0	0	0	0	0	0	0	0	0	0
CAG79651	-2.2162879	-5.16445	-0.53045	.	.	.	reduced_virulence	PHI:4842,PHI:4843	0	.	0	.	0	.	0	0.061	0	0	0.19	0	0	54462.22	505	14	9.5749	2	168	305	156	45	259	116	69	47	0.733333333	.	.	.	0	0	0	0	0	0	0	0	0	0.01	0
CAG78151	-2.2162879	-6.4373745	-0.5333745	.	.	.	.	.	0	.	0	.	0	.	0	0.016	0	0	0.11	0	0	154172.84	1437	13.5	6.9277	0	469	865	287	111	670	385	214	171	0.424460432	.	.	.	0	0	0	0	0	0	0	0	0	0.17	0
CAG80523	-2.2162879	-6.3696505	-0.5136505	.	.	.	.	.	0	.	0	.	0	.	0	0.024	0	0	0.27	0	0	82269.3	754	21.5	9.0858	10	271	441	195	68	365	178	105	73	0.751592357	.	.	.	0	0	0	0	0	0	0	0	0	0.01	0
CAG80999	-2.2162879	-6.031693	-0.529693	.	.	.	.	.	0	.	0	.	0	.	0	0.083	0	0	0.2	0	0	98692.87	906	11.5	7.3795	10	325	537	234	85	427	225	125	100	0.890052356	.	.	.	0	0	0	0	0	0	0	0	0	0	0
CAG83087	-2.2162879	-6.2232505	-0.5232505	.	.	.	.	.	0	.	0	.	0	.	0	0.05	0	0	0.33	0	0	45421.68	425	23	10.054	1	144	260	84	42	212	86	61	25	0.488372093	.	.	.	0	0	0	0	0	0	0	0	0	0	0
CAG84136	-2.2162879	-6.350551	-0.524551	.	.	.	.	.	0	.	0	.	0	.	0	0.029	0	0	0.32	0	0	55886.27	509	2.5	6.6278	6	168	304	134	60	234	121	70	51	0.943820225	.	.	.	0	0	0	0	0	0	0	0	0	0.05	0
CAG83784	-2.2162879	-6.340208	-0.514208	.	.	.	.	.	0	.	0	.	0	.	0	0.029	0	0	0.07	0	0	152329.3	1415	15.5	7.7609	17	495	821	379	82	664	359	194	165	0.782747604	.	.	.	0	0	0	0	0	0	0	0	0	0	0
CAG78830	-2.2162879	-6.2085035	-0.5205035	.	.	.	.	.	0	.	0	.	0	.	0	0.052	0	0	0.1	0	0	78079.57	713	5	6.9001	6	244	427	168	71	331	184	100	84	1	.	.	.	0	0	0	0	0	0	0	0	0	0	0
CAG82425	-2.2162879	-8.350177	-2.518177	.	.	.	loss_of_pathogenicity,reduced_virulence,lethal,unaffected_pathogenicity	PHI:1044,PHI:736,PHI:2438,PHI:1239,PHI:1264,PHI:100,PHI:1223,PHI:1230,PHI:1265,PHI:151,PHI:2163,PHI:1083,PHI:2398,PHI:2268,PHI:8736,PHI:428,PHI:9481,PHI:1258,PHI:9201,PHI:7280,PHI:153,PHI:342,PHI:5009,PHI:7568,PHI:483,PHI:427,PHI:6085,PHI:230,PHI:1031,PHI:4245,PHI:5426,PHI:2370,PHI:2317,PHI:8001,PHI:2272,PHI:1240,PHI:2230,PHI:6317,PHI:8395,PHI:2346,PHI:1249,PHI:4028,PHI:7240,PHI:309,PHI:5536,PHI:…	0	.	0	.	0	.	0	0.028	0	0	0.16	1	0	103666.97	967	31.5	9.8762	5	352	592	244	81	470	223	133	90	0.773109244	.	.	.	0	0	0	0	0	0	1	0	0	0.59	0
CAG81842	-2.2170064	-6.012442	-0.612442	.	.	.	.	.	0	.	0	.	0	.	0	0.1	0	0	0.42	0	0	52299.25	476	11.5	8.5389	7	159	255	132	54	252	108	63	45	1.054347826	.	.	.	0	0	0	0	0	0	0	0	0	0.01	0
CAG78896	-2.219512	-4.5966525	-0.5286525	.	.	.	.	.	0	.	0	.	0	.	0.17	0.152	0	0	0.35	0	0	17472.49	164	-10.5	4.3404	0	61	90	52	6	72	45	18	27	0.8	.	.	.	0	0	0	0	0	0	0	0	0	0	0
CAG81361	-2.2204645	-6.095746	-0.509746	.	.	.	.	.	0	.	0	.	0	.	0	0.069	0	0	0.02	0	0	50741.04	465	8	7.7512	7	149	245	141	50	262	115	65	50	0.834862385	.	.	.	0	0	0	0	0	0	0	0	0	0.49	0
CAG79579	-2.22328	2.063425	2.889425	.	.	.	reduced_virulence,increased_virulence_(hypervirulence),unaffected_pathogenicity	PHI:7904,PHI:8990,PHI:3108,PHI:9002,PHI:8984,PHI:9415,PHI:8973,PHI:6110,PHI:8732,PHI:9020,PHI:9022,PHI:6882,PHI:8983,PHI:4497,PHI:9465,PHI:9437,PHI:2674,PHI:6591	0	.	0	.	0	.	0	0.029	1	1	0.33	0	0	97414.18	913	58	11.0056	5	323	543	249	62	455	206	141	65	0.498113208	.	.	.	1	0	0	0	0	1	0	0	0.13	0.15	0
CAG79420	-2.2245276	-3.599031	-3.467031	.	.	.	.	.	0	.	0	.	0	.	0.823	0.155	0	0	0.75	1	0	18474.75	181	13.5	11.167	0	81	120	72	8	98	26	20	6	0.704918033	.	.	.	0	0	0	0	0	0	1	1	0	21.62	0
CAG81791	-2.2249367	-11.2975625	-6.0295625	.	.	.	.	.	0	.	0	.	0	.	0	0.122	0	1	0.02	0	1	44611.67	384	7.5	9.1226	1	80	153	116	50	202	107	59	48	1.946428571	.	.	.	1	1	0	0	0	0	3	3	36.43	65.9	0.695652174
CAG82540	-2.2249367	-1.9963975	2.5576025	.	.	.	.	.	0	.	0	.	0	.	0	0.241	1	1	0.01	0	0	36471.81	325	23.5	10.8576	0	90	153	103	25	156	103	65	38	1.057142857	.	.	.	1	1	0	0	0	1	0	0	2.19	2.19	0
CAG81028	-2.2284794	4.5144905	-0.5075095	.	.	.	.	.	0	.	0	.	0	.	1	0.837	0	0	0.2	0	0	22663.42	193	12	8.5334	15	44	82	31	31	106	59	37	22	1.742857143	.	.	.	0	0	0	0	0	0	0	0	0	0	0
CAG82329	-2.2300615	-2.4352835	2.9467165	.	.	.	.	.	0	.	0	.	0	.	0.016	0.087	1	1	0.05	0	0	28012.81	240	18	10.1044	4	46	97	74	35	125	73	49	24	1.903225806	.	.	.	1	0	0	0	0	0	0	0	0	0	0
CAG81542	-2.23045	-6.1218515	-0.5358515	.	.	.	unaffected_pathogenicity	PHI:1376	0	.	0	.	0	.	0	0.069	0	0	0.06	0	0	54144.35	496	-2.5	6.2556	18	155	274	146	50	270	122	64	58	0.944444444	.	.	.	0	0	0	0	0	0	0	0	0	0.05	0
CAG82152	-2.2308183	-5.472857	-0.532857	.	.	.	reduced_virulence,unaffected_pathogenicity	PHI:6752,PHI:733	0	.	0	.	0	.	0	0.01	0	0	0.07	0	0	83673.32	767	3	6.7178	20	241	404	258	51	412	188	101	87	0.591463415	.	.	.	0	0	0	0	0	0	0	0	0	1	0
CAG80205	-2.2310834	-1.083286	-0.627286	.	.	.	.	.	0	.	0	.	0	.	0.303	0.621	0	0	0.06	0	0	29041.16	255	7	9.328	0	68	124	70	34	135	65	38	27	1.255319149	.	.	.	0	0	0	0	0	0	0	0	0.25	0.31	0
CAG82616	-2.231706	6.506403	2.252403	.	.	.	.	.	0	.	0	.	0	.	0.903	0.806	1	1	0.18	0	0	23430.15	210	9	9.4934	3	50	101	63	21	115	60	36	24	1.30952381	.	.	.	1	0	0	0	0	0	0	1	14.71	14.71	0.782608696
CAG81970	-2.233326	-6.0942885	-0.5082885	.	.	.	.	.	0	.	0	.	0	.	0.023	0.046	0	0	0.49	0	0	13419.97	122	11.5	11.5295	4	54	77	21	6	48	28	20	8	0.52	.	.	.	0	0	0	0	0	0	0	0	0	0	0
CAG82013	-2.2336185	-6.348252	-0.840252	.	.	.	.	.	0	.	0	.	0	.	0	0.082	0	0	0.34	0	0	16235.76	153	-23.5	3.5761	0	55	89	57	11	82	39	8	31	0.725	.	.	.	0	0	0	0	0	0	0	0	0	9.39	0
CAG82473	-2.2350407	-4.775273	-0.039273	.	.	.	reduced_virulence	PHI:2171	0	.	0	.	0	.	0	0.044	0	0	0.07	0	0	78250.69	696	7	6.9068	13	185	358	180	95	372	174	98	76	1.075862069	.	.	.	0	0	0	0	0	0	0	0	0	0.01	0
CAG79328	-2.235547	0.9040625	-0.2779375	.	.	.	.	.	0	.	0	.	0	.	0.469	0.728	0	0	0.24	0	0	13027.96	114	4	8.5133	4	33	51	28	11	55	23	14	9	1.785714286	.	.	.	0	0	0	0	0	0	0	0	0.04	0.04	0
CAG81022	-2.2355828	-4.7622835	-0.4462835	.	.	.	reduced_virulence	PHI:7457,PHI:9290	0	.	0	.	0	.	0	0.114	0	0	0.18	0	0	45736.5	419	-10	4.8592	12	144	227	128	47	240	92	43	49	0.858585859	.	.	.	0	0	0	0	0	0	0	0	0	4.35	0
CAG81817	-2.2382662	-6.2591755	-0.5351755	.	.	.	.	.	0	.	0	.	0	.	0	0.046	0	0	0.82	0	0	645916.49	6538	-577.5	3.5553	48	3155	5254	1705	210	3191	921	198	723	0.431069267	.	.	.	0	0	0	0	0	0	0	0	0.03	0.43	0
CAG82371	-2.2392764	-3.1447955	-0.9067955	.	.	.	.	.	0	.	0	.	0	CE1,CE10	0.07	0.557	0	0	0.72	0	0	35933.64	322	6	7.4988	6	98	166	76	55	181	74	43	31	1.287671233	.	.	.	0	0	0	0	0	0	0	0	0.01	0.03	0
CAG79620	-2.2400894	-3.315537	-0.633537	.	.	.	.	.	0	.	0	.	0	.	0.05	0.503	0	0	0.48	0	0	27583.53	249	2	7.0273	4	76	138	67	30	135	41	23	18	1.234042553	.	.	.	0	0	0	0	0	0	0	0	3.58	4.37	0
CAG78710	-2.2403362	-1.747688	-1.077688	.	.	.	loss_of_pathogenicity,reduced_virulence,unaffected_pathogenicity	PHI:7787,PHI:7788,PHI:7520,PHI:2145,PHI:9180,PHI:3914	0	.	0	.	0	.	0	0.055	0	0	0.34	0	0	54899.63	515	2	7.0171	6	185	289	161	47	295	113	59	54	0.947368421	.	.	.	0	0	0	0	0	0	0	0	0	0.05	0
CAG79338	-2.241167	-1.183039	-0.325039	.	.	.	.	.	0	.	0	.	0	.	0.588	0.269	0	0	0.47	0	0	6634.51	62	4	9.7968	2	27	36	14	4	32	13	9	4	0.352941176	.	.	.	0	0	0	0	0	0	0	0	0	0	0
CAG83266	-2.2414453	4.8467925	-0.2952075	.	.	.	.	.	0	.	0	.	0	.	0.999	0.858	0	0	0.29	0	0	13347.2	116	1	6.8138	8	34	60	28	15	58	35	19	16	1.45	.	.	.	0	0	0	0	0	0	0	0	0	0	0
CAG80997	-2.2421498	-6.18436	-0.55036	.	.	.	.	.	0	.	0	.	0	.	0	0.061	0	0	0.63	0	0	46240.45	426	-1.5	6.2785	7	147	246	132	39	219	90	47	43	0.935897436	.	.	.	0	0	0	0	0	0	0	0	0.01	0.09	0
CAG79206	-2.2421498	-6.2913545	-0.5613545	.	.	.	.	.	0	.	0	.	0	.	0	0.045	0	0	0.56	0	0	44909.41	415	12	8.7381	6	142	246	127	33	207	79	49	30	1.101265823	.	.	.	0	0	0	0	0	0	0	0	0	0.15	0
CAG82739	-2.24224	-6.452102	-0.518102	.	.	.	.	.	0	.	0	.	0	.	0	0.011	0	0	0.08	0	0	63753.53	577	1.5	6.7197	8	188	295	186	59	307	147	77	70	1.094827586	.	.	.	0	0	0	0	0	0	0	0	0	0.35	0
CAG80235	-2.2442243	-6.5422505	-0.6082505	.	.	.	.	.	0	.	0	.	0	.	0	0.011	0	0	0.25	0	0	59212.49	548	-13.5	4.9037	8	200	325	124	39	266	132	62	70	0.518248175	.	.	.	0	0	0	0	0	0	0	0	0	1.46	0
CAG83855	-2.2462556	-6.370606	-0.676606	.	.	.	.	.	0	.	0	.	0	.	0	0.051	0	0	0.15	0	0	43867.01	406	-10.5	4.9048	6	127	220	139	35	231	100	47	53	0.965909091	.	.	.	0	0	0	0	0	0	0	0	0.04	0.06	0
CAG83089	-2.2498426	-1.1049575	-0.5309575	.	.	.	loss_of_pathogenicity,reduced_virulence	PHI:2644,PHI:8615,PHI:7258,PHI:9285	0	.	0	.	0	.	0.003	0.068	0	0	0.18	0	0	26872.29	250	-16.5	4.2505	2	88	138	83	25	137	60	23	37	0.721311475	.	.	.	0	0	0	0	0	0	0	0	1.17	1.17	0
CAG80155	-2.252167	-6.2047095	-0.6247095	.	.	.	.	.	0	.	0	.	0	.	0	0.07	0	0	0.27	0	0	95063.29	890	18.5	8.981	5	338	568	237	60	416	205	118	87	0.548245614	.	.	.	0	0	0	0	0	0	0	0	0	0	0
CAG81745	-2.2527635	-6.5781245	-0.6381245	.	.	.	.	.	0	.	0	.	0	.	0	0.01	0	0	0.04	0	0	67764.98	614	-11.5	4.9612	2	194	325	166	57	307	152	72	80	0.932835821	.	.	.	0	0	0	0	0	0	0	0	0	0	0
CAG81482	-2.2540479	-6.2731635	-1.0651635	.	.	.	.	.	0	.	0	.	0	.	0	0.132	0	0	0.38	0	0	48945.7	453	6	7.7264	6	146	264	137	42	251	107	59	48	0.932692308	.	.	.	0	0	0	0	0	0	0	0	0.01	0.03	0
CAG79265	-2.2540479	-6.037128	-0.583128	.	.	.	.	.	0	.	0	.	0	.	0	0.091	0	0	0.48	0	0	45786.67	412	8	7.0222	7	127	236	96	71	231	80	51	29	0.689320388	.	.	.	0	0	0	0	0	0	0	0	0	0	0
CAG79088	-2.2546341	-2.17523	3.28477	.	.	.	.	.	0	.	0	.	0	.	0	0.09	1	1	0.11	0	0	47262.22	411	-6	5.7221	4	99	203	101	66	216	113	57	56	1.555555556	.	.	.	1	1	0	0	0	1	0	1	22.01	22.09	1
CAG80045	-2.2546341	-2.6043	3.2577	.	.	.	.	.	0	.	0	.	0	.	0	0.023	1	1	0.03	0	0	50191.51	440	11.5	8.422	4	116	208	126	62	228	116	68	48	1.5	.	.	.	1	1	0	0	0	1	0	1	21.67	21.71	0.956521739
CAG79519	-2.2551467	-6.4684645	-0.5284645	.	.	.	.	.	0	.	0	.	0	.	0	0.01	0	0	0.02	0	0	99934.17	906	-8	6.0192	11	264	487	264	113	505	222	114	108	0.951456311	.	.	.	0	0	0	0	0	0	0	0	0	0.01	0
CAG79909	-2.2575388	-6.3385295	-0.6085295	.	.	.	.	.	0	.	0	.	0	.	0	0.045	0	0	0.06	0	0	56973.71	510	-9.5	5.2698	2	148	273	145	68	273	141	69	72	0.98245614	.	.	.	0	0	0	0	0	0	0	0	0	0.09	0
CAG79969	-2.2591481	-5.864642	-0.602642	.	.	.	.	.	0	.	0	.	0	.	0	0.123	0	0	0.65	0	0	43315.72	406	4.5	8.0185	5	153	253	125	36	218	73	40	33	0.967391304	.	.	.	0	0	0	0	0	0	0	0	0	3.27	0
CAG82340	-2.260274	-1.296189	-0.464189	.	.	.	loss_of_pathogenicity,reduced_virulence,increased_virulence_(hypervirulence),unaffected_pathogenicity	PHI:9134,PHI:5051,PHI:6455,PHI:4917	0	.	0	.	0	AA6	0.001	0.027	0	0	0.74	0	0	35525.55	357	-2	5.9639	3	175	235	113	30	218	67	34	33	0.457142857	.	.	.	0	0	0	0	0	0	0	0	0	0.26	0
CAG77882	-2.2603798	-3.398641	-2.596641	.	.	.	loss_of_pathogenicity,reduced_virulence	PHI:2081,PHI:1166	0	.	1	PF01764	0	.	0	0.033	0	0	0.31	1	0	61061.57	549	-3	6.2712	16	175	317	138	72	286	134	71	63	1.057142857	.	.	.	0	0	0	0	0	0	1	1	20.66	20.7	0
CAG79449	-2.2603927	-6.3255125	-0.5115125	.	.	.	.	.	0	.	0	.	0	.	0	0.031	0	0	0.02	0	0	40938.64	368	-39.5	4.0755	1	95	203	81	24	166	124	44	80	0.543209877	.	.	.	0	0	0	0	0	0	0	0	0	0	0
CAG80670	-2.2626004	-3.6380005	-0.5660005	.	.	.	.	.	0	.	0	.	0	.	0.009	0.479	0	0	0.35	0	0	34688.22	314	-0.5	6.4333	2	106	176	73	43	155	60	33	27	1.013888889	.	.	.	0	0	0	0	0	0	0	0	0.01	0.01	0
[truncated: 4,616 more rows]
[truncated: 18 more columns]
