# Supplementary material for: An automated and combinative method for the predictive ranking of candidate effector proteins of fungal plant pathogens
Source: Sci Rep. 2021 Oct 5;11:19731. doi: 10.1038/s41598-021-99363-0 (PMC8492765; doi:10.1038/s41598-021-99363-0)
Supplement: Supplementary file 2 — Supplementary Information 2. [file 41598_2021_99363_MOESM2_ESM.zip › Supp Data S2 - Raw Predector results tables for all the whole proteomes used for evaluation (listed in Supplementary Table S2)/zym_tri_3D1.tsv]

name	effector_score	manual_effector_score	manual_secretion_score	phibase_effector	phibase_virulence	phibase_lethal	phibase_phenotypes	phibase_matches	effector_match	effector_matches	pfam_match	pfam_matches	dbcan_match	dbcan_matches	effectorp1	effectorp2	is_secreted	any_signal_peptide	apoplastp	single_transmembrane	multiple_transmembrane	molecular_weight	residue_number	charge	isoelectric_point	aa_c_number	aa_tiny_number	aa_small_number	aa_aliphatic_number	aa_aromatic_number	aa_nonpolar_number	aa_charged_number	aa_basic_number	aa_acidic_number	fykin_gap	localizer_nuclear	localizer_chloro	localizer_mito	signalp3_nn	signalp3_hmm	signalp4	signalp5	deepsig	phobius_sp	phobius_tmcount	tmhmm_tmcount	tmhmm_first_60	tmhmm_exp_aa	tmhmm_first_tm_sp_coverage
SMR57745.1	3.9409428	11.886	6.0	.	.	.	.	.	0	.	0	.	0	.	1.0	0.981	1	1	0.87	0	0	6983.99	67	2.5	7.5965	6	28	43	16	8	44	12	8	4	0.521739130434783	0.0	0.0	0.0	1	1	1	1	1	1	0	0	2.51	2.51	0.0
SMR53725.1	3.884243	11.826	6.0	.	.	.	.	.	0	.	0	.	0	.	1.0	0.971	1	1	0.85	0	0	7354.56	68	3.5	7.6447	6	26	36	18	11	42	16	11	5	0.882352941176471	0.0	0.0	0.0	1	1	1	1	1	1	0	0	0.1	0.1	0.0
SMR57675.1	3.8295295	11.82	6.0	.	.	.	.	.	0	.	0	.	0	.	1.0	0.97	1	1	0.9	0	0	9213.56	85	-2.5	4.9067	13	38	51	18	9	52	17	8	9	0.75	0.0	0.0	0.0	1	1	1	1	1	1	0	0	0.9	0.9	0.0
SMR64481.1	3.8295295	16.82	6.0	.	.	.	.	.	1	ZtAvrStb6	0	.	0	.	1.0	0.97	1	1	0.84	0	0	12868.91	120	6.5	8.0582	16	50	75	25	11	74	24	16	8	0.84375	0.0	0.0	0.0	1	1	1	1	1	1	0	0	2.04	2.04	0.0
SMR51457.1	3.8099203	11.916	6.0	.	.	.	.	.	0	.	0	.	0	.	1.0	0.986	1	1	0.89	0	0	9998.43	89	2.0	7.3622	12	32	57	18	11	49	15	9	6	1.41176470588235	0.0	0.0	0.0	1	1	1	1	1	1	0	0	2.45	2.45	0.0
SMR56014.1	3.7711554	11.9459985	5.9999985	.	.	.	.	.	0	.	0	.	0	.	1.0	0.991	1	1	0.87	0	0	12438.63	117	-3.5	5.0092	11	50	73	21	18	68	25	12	13	1.03030303030303	0.0	0.0	0.0	1	1	1	1	1	1	0	0	4.55	4.55	0.0
SMR63927.1	3.6718984	11.904	6.0	.	.	.	.	.	0	.	0	.	0	.	1.0	0.984	1	1	0.85	0	0	10127.19	96	-1.0	6.0395	6	38	63	20	12	55	21	11	10	0.833333333333333	0.0	0.0	0.0	1	1	1	1	1	1	0	0	0.4	0.4	0.0
SMR57857.1	3.5741272	11.904	6.0	.	.	.	.	.	0	.	0	.	0	.	1.0	0.984	1	1	0.48	0	0	9206.49	87	-1.5	4.9844	12	39	52	16	6	52	19	9	10	0.818181818181818	0.0	0.0	0.0	1	1	1	1	1	1	0	0	0.99	0.99	0.0
SMR53272.1	3.4252002	16.874	6.0	.	.	.	.	.	1	ZtAvrStb6	0	.	0	.	1.0	0.979	1	1	0.76	0	0	8761.15	82	5.0	7.9026	12	35	49	20	11	54	15	11	4	0.80952380952381	0.0	0.0	0.0	1	1	1	1	1	1	0	0	0.75	0.75	0.0
SMR59710.1	3.4252002	11.898	6.0	.	.	.	.	.	0	.	0	.	0	.	1.0	0.983	1	1	0.71	0	0	8089.48	73	4.0	7.9777	10	29	41	18	9	44	13	9	4	1.26666666666667	0.0	0.0	0.0	1	1	1	1	1	1	0	0	5.23	5.23	0.0
SMR47923.1	3.368789	11.91	6.0	.	.	.	.	.	0	.	0	.	0	.	1.0	0.985	1	1	0.71	0	0	10910.45	103	1.0	6.9703	10	38	65	31	8	64	26	14	12	0.896551724137931	0.0	0.0	0.0	1	1	1	1	1	1	0	0	0.17	0.17	0.0
SMR63850.1	3.3222425	11.5710995	5.9970995	.	.	.	.	.	0	.	0	.	0	.	0.996	0.933	1	1	0.7	0	0	14873.8	139	3.5	7.6461	6	52	84	32	18	81	26	16	10	0.763157894736842	0.0	0.0	0.0	1	1	1	1	1	1	0	0	12.66	12.66	0.0
SMR61406.1	3.321699	11.782449	5.998449	.	.	.	.	.	0	.	0	.	0	.	0.998	0.966	1	1	0.49	0	0	13505.06	123	-3.5	4.838	6	45	71	30	16	68	30	14	16	1.0	0.0	0.0	0.0	1	1	1	1	1	1	0	0	4.28	4.28	0.0
SMR43457.1	3.3107145	11.784	6.0	.	.	.	.	.	0	.	0	.	0	.	1.0	0.964	1	1	0.37	0	0	9601.86	90	2.0	7.9254	6	38	53	22	8	52	20	11	9	0.814814814814815	0.0	0.0	0.0	1	1	1	1	1	1	0	0	4.75	4.75	0.0
SMR56551.1	3.2887251	11.73595	5.99995	.	.	.	.	.	0	.	0	.	0	.	1.0	0.956	1	1	0.81	0	0	10286.9	96	2.0	7.56	6	35	58	28	10	59	19	11	8	0.785714285714286	0.0	0.0	0.0	1	1	1	1	1	1	0	0	6.14	6.14	0.0
SMR47791.1	3.2886782	11.754	6.0	.	.	.	.	.	0	.	0	.	0	.	1.0	0.959	1	1	0.81	0	0	6947.05	66	3.5	7.9611	6	25	42	23	6	40	11	8	3	1.06666666666667	0.0	0.0	0.0	1	1	1	1	1	1	0	0	0.56	0.56	0.0
SMR53502.1	3.2861571	11.73	6.0	.	.	.	.	.	0	.	0	.	0	.	1.0	0.955	1	1	0.88	0	0	8603.99	81	4.5	8.0905	8	33	51	20	12	57	14	10	4	0.592592592592593	0.0	0.0	0.0	1	1	1	1	1	1	0	0	2.21	2.21	0.0
SMR49925.1	3.2716951	11.875749	5.999749	.	.	.	.	.	1	Mycgr3G38105	1	PF00545	0	.	0.243	0.903	1	1	0.75	0	0	14519.8	137	1.0	7.1254	2	59	86	32	21	78	14	8	6	0.85	0.0	0.0	0.0	1	1	1	1	1	1	0	0	0.74	0.74	0.0
SMR61352.1	3.2339644	11.76	6.0	.	.	.	.	.	0	.	0	.	0	.	1.0	0.96	1	1	0.86	0	0	9180.6	86	8.0	8.7284	8	35	53	20	9	49	16	13	3	0.72	0.0	0.0	0.0	1	1	1	1	1	1	0	0	3.61	3.61	0.0
SMR51695.1	3.2291992	11.6459	5.9999	.	.	.	.	.	0	.	0	.	0	.	0.999	0.942	1	1	0.88	0	0	10790.45	103	4.0	8.2465	6	39	64	28	7	59	19	12	7	0.758620689655172	0.0	0.0	0.0	1	1	1	1	1	1	0	0	0.53	0.53	0.0
SMR45347.1	3.2196658	11.718	6.0	.	.	.	.	.	0	.	0	.	0	.	1.0	0.953	1	1	0.82	0	0	15408.51	146	-2.5	4.8229	14	60	91	31	13	89	30	14	16	0.780487804878049	0.0	0.0	0.0	1	1	1	1	1	1	0	0	3.64	3.69	0.0
SMR64680.1	3.2196658	11.712	6.0	.	.	.	.	.	0	.	0	.	0	.	1.0	0.952	1	1	0.88	0	0	9880.31	90	0.5	6.6481	10	39	53	18	13	53	18	10	8	1.0	0.0	0.0	0.0	1	1	1	1	1	1	0	0	3.83	3.83	0.0
SMR52061.1	3.2044125	11.82	6.0	.	.	.	.	.	0	.	0	.	0	.	1.0	0.97	1	1	0.89	0	0	10235.51	94	2.0	7.2164	6	36	58	27	14	54	20	12	8	1.16666666666667	0.0	0.0	0.0	1	1	1	1	1	1	0	1	20.44	20.44	0.739130434782609
SMR43546.1	3.1993895	11.74735	5.99935	.	.	.	.	.	0	.	0	.	0	.	0.999	0.959	1	1	0.75	0	0	17488.32	159	-1.5	6.1171	8	55	95	29	23	83	34	18	16	0.918918918918919	0.0	0.0	0.0	1	1	1	1	1	1	0	0	4.72	4.72	0.0
SMR44719.1	3.192602	11.1899475	5.2499475	.	.	.	.	.	0	.	0	.	0	.	1.0	0.99	1	1	0.63	0	0	12245.59	110	0.0	6.4444	10	42	60	25	17	62	26	14	12	0.964285714285714	0.0	0.0	0.0	1	1	0	1	0	1	0	0	0.05	0.05	0.0
SMR57676.1	3.1708617	11.694	6.0	.	.	.	.	.	0	.	0	.	0	.	1.0	0.949	1	1	0.65	0	0	9381.9	88	6.0	9.0102	6	35	50	25	6	53	20	13	7	0.923076923076923	0.0	0.0	0.0	1	1	1	1	1	1	0	0	8.12	8.12	0.0
SMR63169.1	3.1672714	11.6039485	5.9999485	.	.	.	.	.	0	.	0	.	0	.	1.0	0.934	1	1	0.57	0	0	13378.29	124	7.0	8.5205	6	45	69	31	11	69	32	21	11	0.647058823529412	0.0	0.0	0.0	1	1	1	1	1	1	0	0	0.0	0.0	0.0
SMR51724.1	3.156287	11.5977995	5.9997995	.	.	.	.	.	0	.	0	.	0	.	1.0	0.933	1	1	0.56	0	0	9841.04	94	-2.5	4.671	6	39	61	24	4	52	22	10	12	0.576923076923077	0.0	0.0	0.0	1	1	1	1	1	1	0	0	0.0	0.0	0.0
SMR45085.1	3.130749	11.712	6.0	.	.	.	.	.	0	.	0	.	0	.	1.0	0.952	1	1	0.84	0	0	9344.9	87	6.0	8.3097	8	32	49	19	9	52	20	14	6	1.0952380952381	0.0	0.0	0.0	1	1	1	1	1	1	0	0	6.5	6.5	0.0
SMR56422.1	3.0985625	11.2082845	5.4722845	.	.	.	.	.	0	.	0	.	0	.	0.999	0.957	1	1	0.48	0	0	16757.61	155	-3.0	4.8547	8	58	95	41	15	87	30	14	16	0.972972972972973	0.0	0.0	0.0	1	0	1	1	1	0	0	0	0.17	0.17	0.0
SMR62856.1	3.0839539	11.645898	5.999898	.	.	.	.	.	0	.	0	.	0	.	1.0	0.941	1	1	0.69	0	0	15804.51	147	-1.5	5.1479	10	60	90	31	16	83	33	16	17	0.75609756097561	0.0	0.0	0.0	1	1	1	1	1	1	0	0	0.32	0.32	0.0
SMR43867.1	3.0723453	11.6759995	5.9999995	.	.	.	.	.	0	.	0	.	0	.	1.0	0.946	1	1	0.78	0	0	9176.59	86	4.5	8.2497	6	32	54	26	8	52	20	13	7	0.791666666666667	0.0	0.0	0.0	1	1	1	1	1	1	0	0	0.19	0.19	0.0
SMR56454.1	3.0723453	11.6999	5.9999	.	.	.	.	.	0	.	0	.	0	.	1.0	0.95	1	1	0.68	0	0	9844.2	89	4.0	7.9622	6	30	53	21	11	50	20	13	7	0.782608695652174	1.0	0.0	0.0	1	1	1	1	1	1	0	0	0.92	0.92	0.0
SMR57450.1	3.0702288	11.796	6.0	.	.	.	.	.	0	.	0	.	0	.	1.0	0.966	1	1	0.68	0	0	9402.63	85	-2.5	4.6681	6	30	48	21	7	44	20	9	11	1.29411764705882	0.0	0.0	0.0	1	1	1	1	1	1	0	0	0.1	0.1	0.0
SMR56405.1	3.034562	11.778	6.0	.	.	.	.	.	0	.	0	.	0	.	1.0	0.963	1	1	0.68	0	0	8510.6	78	-4.0	4.264	6	29	44	21	12	51	13	5	8	0.695652173913043	0.0	0.0	0.0	1	1	1	1	1	1	0	0	0.12	0.12	0.0
SMR55882.1	3.0202634	11.718	6.0	.	.	.	.	.	0	.	0	.	0	.	1.0	0.953	1	1	0.55	0	0	8182.39	77	0.5	6.7874	10	34	49	17	5	45	17	9	8	0.578947368421053	0.0	0.0	0.0	1	1	1	1	1	1	0	0	0.06	0.06	0.0
SMR63728.1	3.0202634	11.7	6.0	.	.	.	.	.	0	.	0	.	0	.	1.0	0.95	1	1	0.55	0	0	10277.82	96	3.0	7.6622	12	44	58	21	9	56	20	12	8	0.952380952380952	0.0	0.0	0.0	1	1	1	1	1	1	0	0	1.14	1.14	0.0
SMR64884.1	3.0153048	11.585599	5.999599	.	.	.	.	.	0	.	0	.	0	.	0.993	0.938	1	1	0.77	0	0	11772.09	106	-1.0	5.6031	6	44	65	28	17	61	22	11	11	0.888888888888889	0.0	0.0	0.0	1	1	1	1	1	1	0	0	0.6	0.6	0.0
SMR44969.1	2.9920974	11.542096	5.998096	.	.	.	.	.	0	.	0	.	0	.	0.999	0.925	1	1	0.81	0	0	10930.59	101	2.5	7.9278	6	37	61	20	11	64	19	11	8	0.65625	0.0	0.0	0.0	1	1	1	1	1	1	0	0	0.12	0.12	0.0
SMR63249.1	2.9850788	11.753499	5.999499	.	.	.	.	.	0	.	0	.	0	.	1.0	0.959	1	1	0.67	0	0	7754.9	71	5.5	8.4994	6	27	42	15	9	41	15	11	4	0.894736842105263	0.0	0.0	0.0	1	1	1	1	1	1	0	0	5.02	5.02	0.0
SMR62874.1	2.9707801	16.73	6.0	.	.	.	.	.	1	ZtAvrStb6	0	.	0	.	1.0	0.955	1	1	0.77	0	0	9269.48	88	2.5	7.1649	13	40	58	20	10	52	21	13	8	0.695652173913043	0.0	0.0	0.0	1	1	1	1	1	1	0	0	0.17	0.17	0.0
SMR61476.1	2.9617898	11.712	6.0	.	.	.	.	.	0	.	0	.	0	.	1.0	0.952	1	1	0.83	0	0	6871.09	67	0.0	6.4013	8	29	42	18	4	44	13	7	6	0.65	0.0	0.0	0.0	1	1	1	1	1	1	0	0	5.85	5.85	0.0
SMR55978.1	2.9385123	10.745648	5.975648	.	.	.	.	.	0	.	0	.	0	.	0.955	0.84	1	1	0.46	0	0	17636.03	164	0.0	6.4756	1	63	85	49	20	92	37	19	18	1.11904761904762	0.0	0.0	0.0	1	1	1	1	1	1	0	0	0.25	0.25	0.0
SMR45514.1	2.9383423	11.496	6.0	.	.	.	.	.	0	.	0	.	0	.	1.0	0.916	1	1	0.59	0	0	7511.56	70	-4.0	4.1253	6	27	42	19	8	47	12	4	8	0.782608695652174	0.0	0.0	0.0	1	1	1	1	1	1	0	0	1.49	1.49	0.0
SMR50234.1	2.931621	11.7479495	5.9999495	.	.	.	.	.	0	.	0	.	0	.	1.0	0.958	1	1	0.69	0	0	13693.37	129	0.5	6.6094	8	52	82	32	13	72	27	15	12	0.594594594594595	0.0	0.0	0.0	1	1	1	1	1	1	0	0	13.97	13.97	0.0
SMR52320.1	2.9282079	11.472	6.0	.	.	.	.	.	0	.	0	.	0	.	1.0	0.912	1	1	0.46	0	0	10089.4	96	2.0	7.8513	7	42	59	22	6	52	24	13	11	0.88	0.0	0.0	0.0	1	1	1	1	1	1	0	0	10.41	10.46	0.0
SMR49821.1	2.914369	11.712	6.0	.	.	.	.	.	0	.	0	.	0	.	1.0	0.952	1	1	0.7	0	0	7899.99	74	3.5	7.9636	6	27	46	18	6	40	17	11	6	0.823529411764706	0.0	0.0	0.0	1	1	1	1	1	1	0	0	1.44	1.44	0.0
SMR54623.1	2.9061062	11.3699995	5.9999995	.	.	.	.	.	0	.	0	.	0	.	0.991	0.904	1	1	0.73	0	0	13630.52	121	6.0	8.4762	6	39	70	30	19	72	28	18	10	0.823529411764706	0.0	0.0	0.0	1	1	1	1	1	1	0	0	7.49	7.49	0.0
SMR63009.1	2.897954	11.694	6.0	.	.	.	.	.	0	.	0	.	0	.	1.0	0.949	1	1	0.46	0	0	7451.47	67	0.5	6.6737	6	24	36	18	5	35	16	9	7	0.428571428571429	0.0	0.0	0.0	1	1	1	1	1	1	0	0	0.15	0.15	0.0
SMR44720.1	2.8769171	11.538	6.0	.	.	.	.	.	0	.	0	.	0	.	1.0	0.923	1	1	0.73	0	0	11696.91	109	-3.5	4.6606	8	44	72	24	15	63	20	9	11	0.727272727272727	0.0	0.0	0.0	1	1	1	1	1	1	0	0	0.95	0.95	0.0
SMR43745.1	2.871851	11.592	6.0	.	.	.	.	.	0	.	0	.	0	.	1.0	0.932	1	1	0.84	0	0	8347.34	79	-2.0	4.7279	8	32	53	15	6	44	13	6	7	0.681818181818182	0.0	0.0	0.0	1	1	1	1	1	1	0	0	0.13	0.13	0.0
SMR53947.1	2.8705387	11.562	6.0	.	.	.	.	.	0	.	0	.	0	.	1.0	0.927	1	1	0.96	0	0	9564.89	90	0.5	6.661	8	36	61	23	9	55	18	10	8	0.62962962962963	0.0	0.0	0.0	1	1	1	1	1	1	0	0	8.22	8.22	0.0
SMR48050.1	2.869788	11.466	6.0	.	.	.	.	.	0	.	0	.	0	.	0.997	0.914	1	1	0.34	0	0	10538.97	95	3.5	8.3484	5	34	55	21	7	49	26	15	11	0.782608695652174	1.0	0.0	0.0	1	1	1	1	1	1	0	0	1.19	1.19	0.0
SMR63246.1	2.8601112	10.3175055	5.3975055	.	.	.	.	.	0	.	0	.	0	.	0.937	0.883	1	1	0.59	0	0	25584.18	231	7.5	9.4651	0	69	123	67	34	132	55	33	22	1.13461538461538	0.0	0.0	0.0	1	1	1	1	1	1	0	0	0.04	0.04	0.0
SMR56057.1	2.8531737	11.694	6.0	.	.	.	.	.	0	.	0	.	0	.	1.0	0.949	1	1	0.83	0	0	7624.67	69	0.0	6.0242	6	26	41	18	10	45	12	6	6	0.947368421052632	0.0	0.0	0.0	1	1	1	1	1	1	0	0	15.22	15.22	0.0
SMR54646.1	2.8419914	11.598	6.0	.	.	.	.	.	0	.	0	.	0	.	1.0	0.933	1	1	0.93	0	0	13585.45	130	-3.0	4.5158	14	55	90	37	6	77	25	11	14	0.818181818181818	0.0	0.0	0.0	1	1	1	1	1	1	0	0	0.17	0.38	0.0
SMR45020.1	2.8419914	11.348	5.75	.	.	.	.	.	0	.	0	.	0	.	1.0	0.933	1	1	0.93	0	0	8258.42	77	3.0	7.6203	6	30	46	21	10	46	13	9	4	1.16666666666667	0.0	0.0	0.0	1	1	1	1	0	1	0	0	0.41	0.41	0.0
SMR43421.1	2.8330972	11.79	6.0	.	.	.	.	.	0	.	0	.	0	.	1.0	0.965	1	1	0.74	0	0	7788.74	70	-0.5	6.1816	7	29	42	15	10	37	17	9	8	1.14285714285714	0.0	0.0	0.0	1	1	1	1	1	1	0	0	7.05	7.05	0.0
SMR52265.1	2.8227906	11.544	6.0	.	.	.	.	.	0	.	0	.	0	.	1.0	0.924	1	1	0.68	0	0	8808.96	82	-3.5	4.3058	6	32	49	20	12	54	15	6	9	0.76	0.0	0.0	0.0	1	1	1	1	1	1	0	0	2.82	2.82	0.0
SMR52251.1	2.8160596	11.79	6.0	.	.	.	.	.	0	.	0	.	0	.	1.0	0.965	1	1	0.76	0	0	8534.86	77	4.5	8.246	6	26	40	14	11	45	16	11	5	1.05263157894737	0.0	0.0	0.0	1	1	1	1	1	1	0	0	0.06	0.06	0.0
SMR49813.1	2.8078015	16.664	6.0	.	.	.	.	.	1	ZtAvrStb6	0	.	0	.	1.0	0.944	1	1	0.82	0	0	11632.29	110	1.5	6.9988	16	53	70	22	11	67	21	12	9	0.714285714285714	0.0	0.0	0.0	1	1	1	1	1	1	0	0	0.11	0.11	0.0
SMR53503.1	2.8078015	11.586	6.0	.	.	.	.	.	0	.	0	.	0	.	1.0	0.931	1	1	0.84	0	0	9593.06	88	0.0	6.3954	9	35	54	19	12	55	13	7	6	0.952380952380952	0.0	0.0	0.0	1	1	1	1	1	1	0	0	1.28	1.37	0.0
SMR64109.1	2.8078015	11.604	6.0	.	.	.	.	.	0	.	0	.	0	.	1.0	0.934	1	1	0.47	0	0	11083.66	104	-1.5	5.0761	8	42	63	30	8	61	25	12	13	0.703703703703704	0.0	0.0	0.0	1	1	1	1	1	1	0	0	0.09	0.09	0.0
SMR57664.1	2.8078015	11.664	6.0	.	.	.	.	.	0	.	0	.	0	.	1.0	0.944	1	1	0.8	0	0	7196.25	66	2.0	7.1999	7	22	40	19	8	38	14	9	5	1.0	0.0	0.0	0.0	1	1	1	1	1	1	0	0	0.96	0.96	0.0
SMR56565.1	2.8078015	11.664	6.0	.	.	.	.	.	0	.	0	.	0	.	1.0	0.944	1	1	0.86	0	0	7038.97	69	1.0	7.0355	6	29	45	19	5	44	14	8	6	0.727272727272727	0.0	0.0	0.0	1	1	1	1	1	1	0	0	2.89	2.89	0.0
SMR63334.1	2.8078015	11.6579995	5.9999995	.	.	.	.	.	0	.	0	.	0	.	1.0	0.943	1	1	0.91	0	0	9601.79	90	3.5	7.5704	8	39	56	21	13	53	16	11	5	0.62962962962963	0.0	0.0	0.0	1	1	1	1	1	1	0	0	5.04	5.04	0.0
SMR62746.1	2.7942433	11.562	6.0	.	.	.	.	.	0	.	0	.	0	.	1.0	0.927	1	1	0.76	0	0	7575.39	70	-2.0	5.8341	6	27	43	20	11	39	15	8	7	0.666666666666667	0.0	0.0	0.0	1	1	1	1	1	1	0	0	1.72	1.72	0.0
SMR47414.1	2.7942433	11.568	6.0	.	.	.	.	.	0	.	0	.	0	.	1.0	0.928	1	1	0.9	0	0	9137.46	87	3.5	7.878	12	42	58	19	7	53	14	9	5	0.818181818181818	0.0	0.0	0.0	1	1	1	1	1	1	0	0	0.07	0.08	0.0
SMR56453.1	2.7876465	10.953	5.871	.	.	.	.	.	0	.	0	.	0	.	0.995	0.852	1	1	0.23	0	0	10385.9	97	2.5	7.8855	2	32	55	35	6	54	28	16	12	0.851851851851852	0.0	0.0	0.0	1	1	1	1	1	1	0	0	12.36	12.36	0.0
SMR56254.1	2.7724462	11.634	6.0	.	.	.	.	.	0	.	0	.	0	.	1.0	0.939	1	1	0.82	0	0	8776.73	81	-0.5	6.183	6	32	46	19	13	46	15	8	7	1.21052631578947	0.0	0.0	0.0	1	1	1	1	1	1	0	0	15.62	15.62	0.0
SMR56458.1	2.7724462	11.6217	5.9997	.	.	.	.	.	0	.	0	.	0	.	1.0	0.937	1	1	0.84	0	0	11744.37	110	0.5	6.6622	8	41	72	23	15	72	22	12	10	0.714285714285714	0.0	0.0	0.0	1	1	1	1	1	1	0	1	17.46	17.46	0.8
SMR44723.1	2.7610257	10.09005	5.98605	.	.	.	.	.	0	.	0	.	0	.	0.904	0.78	1	1	0.81	0	0	14068.74	131	-6.5	4.1569	6	50	83	34	13	75	24	9	15	0.90625	0.0	0.0	0.0	1	1	1	1	1	1	0	0	6.23	6.23	0.0
SMR57370.1	2.7603273	11.79	6.0	.	.	.	.	.	0	.	0	.	0	.	1.0	0.965	1	1	0.77	0	0	9358.96	89	5.5	8.0733	12	36	59	26	6	55	17	12	5	1.0	0.0	0.0	0.0	1	1	1	1	1	1	0	0	10.6	10.6	0.0
SMR47832.1	2.7470663	11.52	6.0	.	.	.	.	.	0	.	0	.	0	.	1.0	0.92	1	1	0.8	0	0	8829.92	86	-4.5	4.2646	12	42	61	18	5	49	20	8	12	0.761904761904762	0.0	0.0	0.0	1	1	1	1	1	1	0	0	11.6	11.6	0.0
SMR63965.1	2.745541	14.79929	5.86929	.	.	.	loss_of_pathogenicity,unaffected_pathogenicity,increased_virulence_(hypervirulence)	PHI:2849,PHI:69,PHI:407,PHI:2383	0	.	1	PF01083	0	CE5	0.841	0.814	1	1	0.82	0	0	24329.53	231	4.0	8.2146	6	92	136	70	19	128	39	22	17	1.07142857142857	0.0	0.0	0.0	1	1	1	1	1	1	0	0	0.01	0.42	0.0
SMR63007.1	2.7391508	11.568	6.0	.	.	.	.	.	0	.	0	.	0	.	1.0	0.928	1	1	0.93	0	0	8009.1	77	3.0	7.8254	8	32	52	18	7	47	12	8	4	0.863636363636364	0.0	0.0	0.0	1	1	1	1	1	1	0	0	4.49	4.49	0.0
SMR47805.1	2.737511	10.5595	5.9995	.	.	.	.	.	0	.	0	.	0	.	0.996	0.764	1	1	0.57	0	0	15089.55	143	12.5	10.3414	4	55	75	42	12	83	35	25	10	0.714285714285714	0.0	0.0	0.0	1	1	1	1	1	1	0	0	8.54	8.55	0.0
SMR61326.1	2.7303514	10.428502	5.972502	.	.	.	reduced_virulence	PHI:2901	0	.	0	.	0	.	0.8	0.776	1	1	0.8	0	0	21213.67	198	1.0	6.8402	4	73	123	58	27	115	27	15	12	0.981818181818182	0.0	0.0	0.0	1	1	1	1	1	1	0	0	0.28	0.29	0.0
SMR61331.1	2.7279444	11.6339975	5.9999975	.	.	.	.	.	0	.	0	.	0	.	1.0	0.939	1	1	0.84	0	0	10063.57	95	1.0	6.8083	8	37	58	32	11	63	19	11	8	0.666666666666667	0.0	0.0	0.0	1	1	1	1	1	1	0	1	20.07	20.07	0.782608695652174
SMR47107.1	2.7210975	11.7599975	5.9999975	.	.	.	.	.	0	.	0	.	0	.	1.0	0.96	1	1	0.37	0	0	12655.32	114	3.5	7.8417	8	42	61	26	10	54	27	16	11	0.952380952380952	0.0	0.0	0.0	1	1	1	1	1	1	0	0	0.02	0.02	0.0
SMR57433.1	2.7201035	11.735998	5.999998	.	.	.	.	.	0	.	0	.	0	.	1.0	0.956	1	1	0.76	0	0	9814.28	91	2.5	8.1256	4	28	57	27	6	51	21	12	9	1.125	1.0	0.0	0.0	1	1	1	1	1	1	0	0	19.27	19.27	0.0
SMR45201.1	2.7199633	10.4010845	5.8230845	.	.	.	.	.	0	.	0	.	0	.	1.0	0.763	1	1	0.85	0	0	16336.74	168	-1.0	5.0323	0	69	119	45	4	95	23	11	12	0.96551724137931	0.0	0.0	0.0	1	1	1	1	1	1	0	0	7.65	7.66	0.0
SMR59547.1	2.7169814	11.350998	5.998998	.	.	.	.	.	0	.	0	.	0	.	0.992	0.9	1	1	0.87	0	0	13834.75	129	2.5	7.9189	6	50	79	40	10	69	27	15	12	1.34615384615385	0.0	0.0	0.0	1	1	1	1	1	1	0	0	8.0	8.0	0.0
SMR43819.1	2.713924	6.9328505	5.7568505	.	.	.	.	.	0	.	0	.	0	.	0.438	0.758	1	1	0.75	0	0	25653.98	242	8.0	8.7434	7	99	150	70	26	139	44	27	17	0.716417910447761	0.0	0.0	0.0	1	1	1	1	1	1	0	0	0.07	0.08	0.0
SMR43505.1	2.7131245	10.91845	5.99845	.	.	.	.	.	0	.	0	.	0	.	0.97	0.85	1	1	0.85	0	0	15549.53	145	-1.5	5.9359	8	60	90	37	20	85	23	12	11	0.96875	0.0	0.0	0.0	1	1	1	1	1	1	0	0	4.82	4.85	0.0
SMR49778.1	2.7076237	11.61	6.0	.	.	.	.	.	0	.	0	.	0	.	1.0	0.935	1	1	0.73	0	0	11740.45	108	-4.0	4.5414	12	37	63	21	12	67	25	11	14	1.12	0.0	0.0	0.0	1	1	1	1	1	1	0	0	12.56	12.56	0.0
SMR51653.1	2.706403	11.454	6.0	.	.	.	.	.	0	.	0	.	0	.	0.999	0.91	1	1	0.82	0	0	9499.94	88	3.5	8.2312	6	33	55	21	11	59	14	9	5	0.6	0.0	0.0	0.0	1	1	1	1	1	1	0	0	2.62	2.62	0.0
SMR51850.1	2.7049608	11.538	6.0	.	.	.	.	.	0	.	0	.	0	.	1.0	0.923	1	1	0.84	0	0	12345.21	114	4.5	8.1052	11	43	72	20	12	74	21	13	8	0.513513513513513	0.0	0.0	0.0	1	1	1	1	1	1	0	0	2.27	2.27	0.0
SMR63989.1	2.7049608	11.5078	5.9998	.	.	.	.	.	0	.	0	.	0	.	1.0	0.918	1	1	0.86	0	0	10851.14	102	-3.5	4.6254	9	43	63	25	16	67	20	9	11	0.741935483870968	0.0	0.0	0.0	1	1	1	1	1	1	0	0	0.92	0.92	0.0
SMR49952.1	2.7049608	11.496	6.0	.	.	.	.	.	0	.	0	.	0	.	1.0	0.916	1	1	0.85	0	0	8501.68	80	1.5	7.3407	11	36	56	17	8	50	14	8	6	0.608695652173913	0.0	0.0	0.0	1	1	1	1	1	1	0	0	0.11	0.11	0.0
SMR47087.1	2.7049608	11.4899	5.9999	.	.	.	.	.	0	.	0	.	0	.	1.0	0.915	1	1	0.69	0	0	17166.38	158	0.0	6.4324	15	61	103	34	16	88	32	17	15	0.891891891891892	0.0	0.0	0.0	1	1	1	1	1	1	0	0	4.49	4.49	0.0
SMR51705.1	2.7049608	11.477998	5.999998	.	.	.	.	.	0	.	0	.	0	.	1.0	0.913	1	1	0.9	0	0	9623.25	89	6.5	8.3076	8	36	54	22	12	55	17	13	4	0.772727272727273	0.0	0.0	0.0	1	1	1	1	1	1	0	0	5.22	5.22	0.0
SMR43653.1	2.7039232	11.676	6.0	.	.	.	.	.	0	.	0	.	0	.	1.0	0.946	1	1	0.62	0	0	8942.33	83	0.5	6.7885	10	34	49	20	8	54	17	9	8	0.541666666666667	0.0	0.0	0.0	1	1	1	1	1	1	0	0	0.2	0.2	0.0
SMR53365.1	2.7039232	11.694	6.0	.	.	.	.	.	0	.	0	.	0	.	1.0	0.949	1	1	0.78	0	0	8845.99	83	0.0	6.4333	12	36	55	17	11	54	18	10	8	0.52	0.0	0.0	0.0	1	1	1	1	1	1	0	0	0.69	0.69	0.0
SMR53366.1	2.7039232	11.67	6.0	.	.	.	.	.	0	.	0	.	0	.	1.0	0.945	1	1	0.77	0	0	11739.42	110	2.0	7.1211	12	51	67	26	14	66	22	13	9	0.8	0.0	0.0	0.0	1	1	1	1	1	1	0	0	0.13	0.13	0.0
SMR45580.1	2.7039232	11.742	6.0	.	.	.	.	.	0	.	0	.	0	.	1.0	0.957	1	1	0.77	0	0	7071.21	68	6.0	8.6324	7	31	44	20	5	41	11	9	2	0.888888888888889	0.0	0.0	0.0	1	1	1	1	1	1	0	0	0.14	0.14	0.0
SMR54067.1	2.6979191	15.423903	5.623903	.	.	.	.	.	1	ZtNIP2	1	PF02221	0	.	0.997	0.803	1	1	0.61	0	0	18791.75	178	1.5	7.189	4	58	102	65	9	100	43	23	20	0.953488372093023	0.0	0.0	0.0	1	1	1	1	1	1	0	0	0.02	0.02	0.0
SMR46983.1	2.6979191	9.947047	5.993047	.	.	.	.	.	0	.	0	.	0	.	0.827	0.832	1	1	0.75	0	0	13537.06	122	-2.5	5.0466	3	43	71	33	19	67	27	13	14	1.15384615384615	0.0	0.0	0.0	1	1	1	1	1	1	0	0	0.1	0.1	0.0
SMR56022.1	2.6894708	11.225796	5.969796	.	.	.	.	.	0	.	0	.	0	.	1.0	0.876	1	1	0.65	0	0	18232.39	163	3.5	7.0298	8	52	90	43	28	85	39	24	15	1.4	1.0	1.0	1.0	1	1	1	1	1	1	0	0	1.83	1.83	0.0
SMR46857.1	2.688349	11.562	6.0	.	.	.	.	.	0	.	0	.	0	.	1.0	0.927	1	1	0.74	0	0	8852.13	82	1.5	6.9028	9	36	48	22	12	53	20	12	8	0.56	0.0	0.0	0.0	1	1	1	1	1	1	0	0	2.17	2.17	0.0
SMR64349.1	2.6881928	11.687198	5.999198	.	.	.	.	.	0	.	0	.	0	.	1.0	0.948	1	1	0.57	0	0	12799.52	119	1.5	7.3694	10	52	74	29	14	71	22	12	10	0.75	0.0	0.0	0.0	1	1	1	1	1	1	0	0	0.62	0.63	0.0
SMR59855.1	2.6878917	15.64385	5.99985	.	.	.	effector_(plant_avirulence_determinant)	PHI:2404,PHI:6495	1	Mg1LysM,MoSlp1,MgxLysM	1	PF01476	1	CBM50	0.963	0.811	1	1	0.83	0	0	10487.81	97	-1.5	4.7933	4	34	60	34	7	54	15	7	8	1.0	0.0	0.0	0.0	1	1	1	1	1	1	0	0	0.03	0.03	0.0
SMR45084.1	2.6817365	11.784	6.0	.	.	.	.	.	0	.	0	.	0	.	1.0	0.964	1	1	0.91	0	0	8866.11	83	-2.0	4.8092	7	30	55	22	7	49	15	7	8	0.727272727272727	0.0	0.0	0.0	1	1	1	1	1	1	0	1	18.26	18.26	0.8
SMR47085.1	2.6742744	16.0958	5.9958	.	.	.	.	.	1	ZtNIP1,CfEcp2	1	PF14856	0	.	0.99	0.86	1	1	0.86	0	0	17967.82	170	-1.5	5.9553	6	65	107	37	18	95	31	16	15	0.7	0.0	0.0	0.0	1	1	1	1	1	1	0	0	0.52	0.52	0.0
SMR62763.1	2.6707919	11.784	6.0	.	.	.	.	.	0	.	0	.	0	.	1.0	0.964	1	1	0.46	0	0	7309.45	69	3.0	7.883	7	30	42	20	5	41	16	10	6	0.578947368421053	0.0	0.0	0.0	1	1	1	1	1	1	0	0	12.01	12.01	0.0
SMR64589.1	2.6659477	10.9552495	5.9992495	.	.	.	.	.	0	.	0	.	0	.	0.999	0.827	1	1	0.88	0	0	10917.39	105	1.5	7.5183	6	41	72	26	9	69	20	11	9	0.571428571428571	0.0	0.0	0.0	1	1	1	1	1	1	0	0	10.75	10.75	0.0
SMR49779.1	2.6618109	11.784	6.0	.	.	.	.	.	0	.	0	.	0	.	1.0	0.964	1	1	0.75	0	0	13598.65	124	2.0	7.0959	14	46	77	31	13	75	26	15	11	0.645161290322581	0.0	0.0	0.0	1	1	1	1	1	1	0	0	5.03	5.03	0.0
SMR61176.1	2.6614516	11.46825	5.99625	.	.	.	.	.	0	.	0	.	0	.	0.99	0.922	1	1	0.72	0	0	13156.18	124	3.5	7.9541	6	46	74	32	14	75	23	14	9	0.90625	0.0	0.0	0.0	1	1	1	1	1	1	0	0	10.05	10.05	0.0
SMR47472.1	2.6554687	11.742	6.0	.	.	.	.	.	0	.	0	.	0	.	1.0	0.957	1	1	0.78	0	0	8189.36	77	-1.0	5.5034	6	32	46	18	10	50	12	6	6	0.739130434782609	0.0	0.0	0.0	1	1	1	1	1	1	0	1	17.63	17.63	0.565217391304348
SMR57885.1	2.6475122	11.712	6.0	.	.	.	.	.	0	.	0	.	0	.	1.0	0.952	1	1	0.73	0	0	14266.4	128	3.0	7.3908	14	45	72	32	19	79	29	17	12	1.24	0.0	0.0	0.0	1	1	1	1	1	1	0	0	5.31	5.31	0.0
SMR57343.1	2.644614	11.58	6.0	.	.	.	.	.	0	.	0	.	0	.	1.0	0.93	1	1	0.56	0	0	10789.99	96	-3.0	4.979	8	29	57	15	13	50	23	11	12	1.2	0.0	0.0	0.0	1	1	1	1	1	1	0	0	0.03	0.03	0.0
SMR50395.1	2.639157	9.459238	5.869238	.	.	.	unaffected_pathogenicity,reduced_virulence,increased_virulence_(hypervirulence)	PHI:2476,PHI:4618,PHI:6854,PHI:6855,PHI:6841,PHI:222,PHI:6853	0	.	0	.	0	PL1_4,PL1_6,PL1_8,PL1_2,PL1,PL1_9,PL1_11,PL1_13,PL1_10,PL1_12,PL1_1,PL1_7,PL1_5,PL1_3	0.157	0.608	1	1	0.82	0	0	34511.63	324	4.0	7.0159	1	113	196	108	40	182	63	37	26	1.06756756756757	0.0	0.0	0.0	1	1	1	1	1	1	0	0	0.24	0.55	0.0
SMR45232.1	2.638677	11.244	6.0	.	.	.	.	.	0	.	0	.	0	.	1.0	0.874	1	1	0.91	0	0	8996.29	84	5.5	8.7746	6	34	55	18	8	48	12	9	3	0.909090909090909	0.0	0.0	0.0	1	1	1	1	1	1	0	0	0.17	0.17	0.0
SMR61625.1	2.6368551	9.491648	5.993648	.	.	.	.	.	0	.	0	.	0	.	0.818	0.765	1	1	0.82	0	0	19650.17	183	8.0	9.4316	4	68	112	46	21	99	30	20	10	1.0952380952381	0.0	0.0	0.0	1	1	1	1	1	1	0	0	0.3	0.31	0.0
SMR64021.1	2.6364098	10.1252495	5.9252495	.	.	.	.	.	0	.	0	.	0	.	0.996	0.704	1	1	0.19	0	0	14917.38	135	1.0	6.8704	1	50	72	39	21	72	39	21	18	0.837209302325581	0.0	0.0	0.0	1	1	1	1	1	1	0	0	4.48	4.48	0.0
SMR64005.1	2.6238422	10.8955	5.9995	.	.	.	.	.	0	.	0	.	0	.	0.992	0.824	1	1	0.91	0	0	12938.6	122	-3.5	4.6986	7	45	80	36	11	73	24	11	13	0.628571428571429	0.0	0.0	0.0	1	1	1	1	1	1	0	0	2.84	2.84	0.0
SMR57638.1	2.610823	10.716499	5.964499	.	.	.	.	.	0	.	0	.	0	.	0.99	0.802	1	1	0.89	0	0	15654.38	143	-4.0	4.7082	6	54	87	40	21	78	22	10	12	1.46428571428571	0.0	0.0	0.0	1	1	1	1	1	1	0	0	1.1	1.1	0.0
SMR64688.1	2.6076937	10.7478985	5.9838985	.	.	.	.	.	0	.	0	.	0	.	0.997	0.797	1	1	0.71	0	0	22026.65	205	-5.0	5.4066	12	68	129	48	24	120	44	22	22	0.678571428571429	0.0	0.0	0.0	1	1	1	1	1	1	0	0	8.6	8.6	0.0
SMR53273.1	2.5990665	11.484	6.0	.	.	.	.	.	0	.	0	.	0	.	1.0	0.914	1	1	0.46	0	0	11302.1	105	3.0	7.4134	13	44	63	22	7	59	27	16	11	0.8	0.0	0.0	0.0	1	1	1	1	1	1	0	0	2.65	2.65	0.0
SMR56002.1	2.5927765	9.5972635	5.9972635	.	.	.	.	.	0	.	0	.	0	.	0.939	0.661	1	1	0.14	0	0	8909.18	81	2.5	9.5308	0	23	40	29	5	46	19	11	8	0.782608695652174	0.0	0.0	0.0	1	1	1	1	1	1	0	0	0.78	0.78	0.0
SMR49594.1	2.591689	10.3426395	5.9566395	.	.	.	.	.	0	.	0	.	0	.	0.891	0.84	1	1	0.68	0	0	17063.36	158	3.5	8.0307	5	62	96	43	22	89	35	20	15	0.951219512195122	0.0	1.0	0.0	1	1	1	1	1	1	0	0	5.62	5.62	0.0
SMR55863.1	2.5892332	15.614295	5.994295	.	.	.	unaffected_pathogenicity,effector_(plant_avirulence_determinant)	PHI:5498,PHI:7649	0	.	1	PF00188	0	.	0.991	0.779	1	1	0.86	0	0	21612.99	200	3.5	7.3835	5	75	123	52	32	115	29	18	11	1.09433962264151	0.0	0.0	0.0	1	1	1	1	1	1	0	0	0.04	0.15	0.0
SMR64547.1	2.5832956	10.9330475	5.7410475	.	.	.	unaffected_pathogenicity,reduced_virulence,effector_(plant_avirulence_determinant),increased_virulence_(hypervirulence)	PHI:8055,PHI:664,PHI:2442,PHI:8060,PHI:8057,PHI:8059,PHI:8061,PHI:8056,PHI:9298,PHI:8054,PHI:658,PHI:2712,PHI:3128,PHI:2711,PHI:8062,PHI:8053,PHI:8058,PHI:2342,PHI:666,PHI:2341	1	MpNEP1_2,VdNEP,BfNep1,MpNEP1_1,FoeNEP1	1	PF05630	0	.	0.42	0.612	1	1	0.41	0	0	25680.75	237	-4.5	5.4804	2	80	134	72	32	133	50	25	25	0.807017543859649	0.0	0.0	0.0	1	1	1	1	1	1	0	0	0.02	0.07	0.0
SMR52148.1	2.5803792	11.7	6.0	.	.	.	.	.	0	.	0	.	0	.	1.0	0.95	1	1	0.88	0	0	9350.53	85	-1.5	4.929	13	40	52	17	9	46	17	8	9	1.25	0.0	0.0	0.0	1	1	1	1	1	1	0	0	1.64	1.64	0.0
SMR49526.1	2.5795977	11.634	6.0	.	.	.	.	.	0	.	0	.	0	.	1.0	0.939	1	1	0.79	0	0	7526.55	69	3.5	7.9584	6	29	42	18	8	36	15	10	5	1.07142857142857	1.0	0.0	0.0	1	1	1	1	1	1	0	0	2.29	2.29	0.0
SMR44421.1	2.5783541	10.23102	5.82702	.	.	.	.	.	0	.	0	.	0	.	0.954	0.78	1	1	0.5	0	0	23677.63	212	1.5	6.7175	3	56	109	69	24	102	53	30	23	1.62068965517241	0.0	0.0	0.0	1	1	1	1	1	1	0	0	0.17	0.17	0.0
SMR60128.1	2.5781486	9.3372365	5.8752365	.	.	.	.	.	0	.	0	.	0	.	0.935	0.642	1	1	0.48	0	0	16803.41	153	0.5	6.6368	2	46	80	52	14	83	39	21	18	1.06451612903226	0.0	0.0	0.0	1	1	1	1	1	1	0	0	5.21	5.21	0.0
SMR56009.1	2.5708916	11.3952295	5.9952295	.	.	.	.	.	0	.	0	.	0	.	0.979	0.921	1	1	0.75	0	0	14395.07	129	-0.5	6.3084	6	46	77	28	20	71	26	14	12	0.9	0.0	0.0	0.0	1	1	1	1	1	1	0	1	17.69	17.69	0.521739130434783
SMR60175.1	2.5652993	11.442	6.0	.	.	.	.	.	0	.	0	.	0	.	0.999	0.908	1	1	0.91	0	0	9918.19	95	-1.5	4.8427	8	44	63	20	8	56	15	7	8	0.607142857142857	0.0	0.0	0.0	1	1	1	1	1	1	0	0	9.68	9.68	0.0
SMR64018.1	2.561608	11.2738	5.9998	.	.	.	.	.	0	.	0	.	0	.	1.0	0.879	1	1	0.8	0	0	9399.54	89	1.0	7.0361	6	38	53	22	8	50	16	9	7	0.818181818181818	0.0	0.0	0.0	1	1	1	1	1	1	0	0	1.28	1.28	0.0
SMR63311.1	2.5568192	11.2079965	5.9999965	.	.	.	.	.	0	.	0	.	0	.	0.999	0.869	1	1	0.88	0	0	10139.65	95	-2.5	4.4881	6	35	61	29	9	59	14	6	8	1.19047619047619	0.0	0.0	0.0	1	1	1	1	1	1	0	0	5.02	5.02	0.0
SMR47106.1	2.5467734	10.95415	5.99815	.	.	.	.	.	0	.	0	.	0	.	0.99	0.836	1	1	0.8	0	0	9180.47	87	-0.5	5.6871	4	33	53	31	8	55	16	8	8	0.777777777777778	0.0	0.0	0.0	1	1	1	1	1	1	0	0	1.61	1.61	0.0
SMR56284.1	2.5363164	8.721696	5.995696	.	.	.	unaffected_pathogenicity,reduced_virulence	PHI:2214,PHI:2211,PHI:571,PHI:572,PHI:2213,PHI:570,PHI:546,PHI:573,PHI:2210,PHI:567	1	FgXYLA	1	PF00457	1	CBM60,GH11	0.022	0.599	1	1	0.84	0	0	24131.42	225	4.0	9.2202	0	97	140	50	32	121	27	16	11	0.948275862068966	0.0	0.0	0.0	1	1	1	1	1	1	0	0	0.11	0.12	0.0
SMR64543.1	2.5354075	11.466	6.0	.	.	.	.	.	0	.	0	.	0	.	1.0	0.911	1	1	0.72	0	0	9947.29	89	-4.5	4.1563	8	34	53	16	14	56	16	6	10	0.625	0.0	0.0	0.0	1	1	1	1	1	1	0	0	0.1	0.1	0.0
SMR54837.1	2.5231938	11.43	6.0	.	.	.	.	.	0	.	0	.	0	.	1.0	0.905	1	1	0.86	0	0	7141.96	66	-2.5	4.3219	6	28	41	16	6	36	10	4	6	0.928571428571429	0.0	0.0	0.0	1	1	1	1	1	1	0	0	2.53	2.53	0.0
SMR53701.1	2.5211527	9.5687985	5.9987985	.	.	.	.	.	0	.	0	.	0	.	0.968	0.627	1	1	0.7	0	0	20204.79	193	0.0	6.4723	10	76	131	53	18	113	38	21	17	0.553571428571429	0.0	1.0	0.0	1	1	1	1	1	1	0	0	1.7	1.7	0.0
SMR44242.1	2.5202045	10.5295325	5.9275325	.	.	.	.	.	0	.	0	.	0	.	0.95	0.817	1	1	0.28	0	0	18517.17	168	2.5	7.697	4	54	91	51	20	95	34	19	15	1.02564102564103	0.0	0.0	0.0	1	1	1	1	1	1	0	0	0.05	0.05	0.0
SMR51447.1	2.512095	14.2433495	5.9853495	.	.	.	unaffected_pathogenicity,reduced_virulence,effector_(plant_avirulence_determinant),increased_virulence_(hypervirulence)	PHI:9428,PHI:3164,PHI:5103,PHI:3221,PHI:3209,PHI:6417,PHI:3127,PHI:2118,PHI:695,PHI:3167,PHI:5540	1	MoMSP1	1	PF07249	0	.	0.798	0.745	1	1	0.89	0	0	15745.62	149	-3.5	4.5237	4	61	92	42	15	88	23	10	13	0.9	0.0	0.0	0.0	1	1	1	1	1	1	0	0	0.3	0.3	0.0
SMR49992.1	2.507462	11.7539	5.9999	.	.	.	.	.	0	.	0	.	0	.	1.0	0.959	1	1	0.4	0	0	11307.0	105	2.5	7.5144	8	38	58	30	12	67	26	15	11	0.689655172413793	0.0	0.0	0.0	1	1	1	1	1	1	0	1	16.46	16.46	0.85
SMR61418.1	2.5015326	10.7954995	5.9774995	.	.	.	.	.	0	.	0	.	0	.	0.992	0.811	1	1	0.86	0	0	14985.64	141	-1.0	6.0493	6	55	96	43	10	71	29	15	14	1.03448275862069	0.0	0.0	0.0	1	1	1	1	1	1	0	0	1.19	1.19	0.0
SMR57494.1	2.4991515	11.0426475	5.9906475	.	.	.	.	.	0	.	0	.	0	.	1.0	0.842	1	1	0.5	0	0	14131.37	134	-0.5	6.2108	7	53	80	48	9	78	31	16	15	0.771428571428571	0.0	0.0	0.0	1	1	1	1	1	1	0	0	0.9	0.99	0.0
SMR64480.1	2.4931633	11.706	6.0	.	.	.	.	.	0	.	0	.	0	.	1.0	0.951	1	1	0.6	0	0	12307.19	114	5.5	7.9849	14	48	65	24	11	69	29	18	11	0.8	1.0	0.0	0.0	1	1	1	1	1	1	0	0	14.14	14.14	0.0
SMR49822.1	2.4901857	11.55	6.0	.	.	.	.	.	0	.	0	.	0	.	0.999	0.926	1	1	0.69	0	0	9980.39	92	-1.0	6.0416	6	30	52	26	12	55	21	11	10	1.0	0.0	0.0	0.0	1	1	1	1	1	1	0	0	4.38	4.38	0.0
SMR49455.1	2.4883018	11.715297	5.997297	.	.	.	.	.	0	.	0	.	0	.	0.998	0.955	1	1	0.64	0	0	10732.12	96	1.0	7.0758	4	31	58	30	16	59	20	11	9	1.04	0.0	0.0	0.0	1	1	1	1	1	1	0	1	19.79	19.8	0.85
SMR57501.1	2.4831748	11.148	6.0	.	.	.	.	.	0	.	0	.	0	.	0.992	0.866	1	1	0.46	0	0	14875.0	131	12.0	10.4536	6	44	70	30	13	65	31	22	9	1.03703703703704	0.0	1.0	0.0	1	1	1	1	1	1	0	0	2.68	2.68	0.0
SMR59498.1	2.476164	11.13	6.0	.	.	.	.	.	0	.	0	.	0	.	0.997	0.858	1	1	0.84	0	0	9312.24	89	-2.5	4.8677	6	39	62	25	9	49	19	9	10	0.72	0.0	0.0	0.0	1	1	1	1	1	1	0	0	8.74	8.74	0.0
SMR49363.1	2.475731	11.586	6.0	.	.	.	.	.	0	.	0	.	0	.	1.0	0.931	1	1	0.72	0	0	8694.85	81	-3.0	4.5391	8	30	53	21	10	53	16	7	9	0.75	0.0	0.0	0.0	1	1	1	1	1	1	0	0	0.06	0.06	0.0
SMR64540.1	2.4755764	10.4180485	5.9960485	.	.	.	.	.	0	.	0	.	0	.	0.974	0.763	1	1	0.59	0	0	11181.46	103	-4.0	4.9718	5	33	64	25	14	57	25	12	13	0.678571428571429	0.0	0.0	0.0	1	1	1	1	1	1	0	0	3.95	3.95	0.0
SMR64255.1	2.4633522	11.4017495	5.9957495	.	.	.	.	.	0	.	0	.	0	.	0.996	0.905	1	1	0.39	0	0	17679.36	156	8.5	8.1231	8	39	77	37	26	84	48	31	17	1.7037037037037	0.0	0.0	0.0	1	1	1	1	1	1	0	0	6.66	6.66	0.0
SMR62974.1	2.4617705	9.8409995	5.9949995	.	.	.	.	.	0	.	0	.	0	.	0.975	0.666	1	1	0.65	0	0	12592.08	114	4.0	8.8274	2	40	71	18	17	61	25	15	10	0.945945945945946	0.0	0.0	0.0	1	1	1	1	1	1	0	0	11.84	11.84	0.0
SMR61470.1	2.4591444	11.466	6.0	.	.	.	.	.	0	.	0	.	0	.	1.0	0.911	1	1	0.82	0	0	8904.07	84	-1.5	5.4268	8	37	52	24	11	54	14	7	7	0.565217391304348	0.0	0.0	0.0	1	1	1	1	1	1	0	0	0.94	0.94	0.0
SMR56023.1	2.457412	11.39395	5.99995	.	.	.	.	.	0	.	0	.	0	.	1.0	0.899	1	1	0.78	0	0	11514.19	109	0.5	6.6621	8	47	63	34	11	66	18	10	8	0.733333333333333	0.0	0.0	0.0	1	1	1	1	1	1	0	0	1.43	1.43	0.0
SMR57769.1	2.4567616	10.709299	5.999299	.	.	.	.	.	0	.	0	.	0	.	0.948	0.837	1	1	0.73	0	0	14770.49	131	-5.0	4.6389	6	38	75	32	21	75	31	14	17	1.06666666666667	0.0	0.0	0.0	1	1	1	1	1	1	0	0	1.12	1.12	0.0
SMR57369.1	2.4509578	9.4193655	5.6513655	.	.	.	.	.	0	.	0	.	0	.	0.953	0.675	1	1	0.4	0	0	19682.98	179	-5.0	5.4237	2	59	93	57	28	104	44	22	22	0.791666666666667	0.0	0.0	0.0	1	1	1	1	1	1	0	0	12.29	12.35	0.0
SMR53979.1	2.4500399	11.436	6.0	.	.	.	.	.	0	.	0	.	0	.	1.0	0.906	1	1	0.71	0	0	10243.56	93	-1.5	5.5054	6	28	54	24	11	54	22	11	11	0.916666666666667	0.0	0.0	0.0	1	1	1	1	1	1	0	0	0.19	0.19	0.0
SMR53680.1	2.4433243	9.6250965	5.9990965	.	.	.	unaffected_pathogenicity,reduced_virulence,effector_(plant_avirulence_determinant)	PHI:71,PHI:5544,PHI:5486,PHI:5559	1	CfEcp2	0	.	0	.	0.19	0.581	1	1	0.83	0	0	18590.64	179	-4.5	4.6402	4	71	114	58	21	111	22	10	12	0.593220338983051	0.0	0.0	0.0	1	1	1	1	1	1	0	0	3.58	4.54	0.0
SMR64485.1	2.4433243	10.2631495	5.9951495	.	.	.	.	.	1	ZtNIP1	1	PF14856	0	.	0.29	0.588	1	1	0.91	0	0	16533.06	159	-6.0	4.3069	4	66	105	44	16	88	22	9	13	0.723404255319149	0.0	0.0	0.0	1	1	1	1	1	1	0	0	2.81	2.87	0.0
SMR63191.1	2.4427025	11.3938	5.9998	.	.	.	.	.	0	.	0	.	0	.	1.0	0.899	1	1	0.58	0	0	12298.02	109	3.0	7.8753	7	34	58	27	15	63	20	12	8	1.21739130434783	0.0	0.0	0.0	1	1	1	1	1	1	0	0	1.52	1.53	0.0
SMR47105.1	2.4425492	10.7092	5.9992	.	.	.	.	.	0	.	0	.	0	.	0.996	0.789	1	1	0.32	0	0	12047.47	110	-1.5	5.5907	4	33	69	25	9	57	28	14	14	0.733333333333333	0.0	0.0	0.0	1	1	1	1	1	1	0	0	2.48	2.48	0.0
SMR48080.1	2.4350505	11.628	6.0	.	.	.	.	.	0	.	0	.	0	.	1.0	0.938	1	1	0.73	0	0	10204.67	96	1.5	7.1064	8	38	60	25	10	62	19	11	8	0.53125	0.0	0.0	0.0	1	1	1	1	1	1	0	0	0.03	0.03	0.0
SMR56013.1	2.4350505	11.598	6.0	.	.	.	.	.	0	.	0	.	0	.	1.0	0.933	1	1	0.79	0	0	7926.89	72	-1.5	5.4398	6	29	43	14	12	44	16	8	8	0.631578947368421	0.0	0.0	0.0	1	1	1	1	1	1	0	0	2.96	2.96	0.0
SMR50272.1	2.4350505	11.652	6.0	.	.	.	.	.	0	.	0	.	0	.	1.0	0.942	1	1	0.76	0	0	7139.19	67	4.0	8.2518	6	30	42	18	9	43	13	9	4	0.619047619047619	0.0	0.0	0.0	1	1	1	1	1	1	0	0	0.05	0.05	0.0
SMR59853.1	2.428813	16.11185	5.99985	.	.	.	effector_(plant_avirulence_determinant)	PHI:2404,PHI:6495	1	Mg1LysM,MoSlp1,MgxLysM	1	PF01476	1	CBM50	0.999	0.853	1	1	0.75	0	0	11328.25	103	5.0	8.3444	5	31	56	36	9	56	27	17	10	1.72222222222222	1.0	0.0	0.0	1	1	1	1	1	1	0	0	0.05	0.05	0.0
SMR53500.1	2.428813	10.7264435	5.9984435	.	.	.	.	.	0	.	0	.	0	.	0.975	0.813	1	1	0.49	0	0	16657.99	148	5.5	8.4826	6	48	79	39	19	87	33	20	13	0.818181818181818	0.0	0.0	0.0	1	1	1	1	1	1	0	0	2.97	3.39	0.0
SMR62710.1	2.426574	11.244	6.0	.	.	.	.	.	0	.	0	.	0	.	1.0	0.874	1	1	0.91	0	0	10209.37	98	-1.5	4.7664	8	44	70	25	9	58	15	7	8	0.821428571428571	0.0	0.0	0.0	1	1	1	1	1	1	0	0	0.99	0.99	0.0
SMR53843.1	2.426574	11.274	6.0	.	.	.	.	.	0	.	0	.	0	.	0.994	0.885	1	1	0.86	0	0	8411.59	79	-1.0	5.487	6	33	51	21	10	51	12	6	6	0.636363636363636	0.0	0.0	0.0	1	1	1	1	1	1	0	0	0.55	0.64	0.0
SMR64662.1	2.421492	11.484	6.0	.	.	.	.	.	0	.	0	.	0	.	1.0	0.914	1	1	0.76	0	0	7550.67	72	3.5	8.2461	6	31	45	19	5	44	12	8	4	0.695652173913043	0.0	0.0	0.0	1	1	1	1	1	1	0	0	0.99	0.99	0.0
SMR45470.1	2.4141624	6.482045	5.990045	.	.	.	.	.	0	.	0	.	0	.	0.402	0.68	1	1	0.44	0	0	19393.75	174	-3.5	4.8725	6	62	100	46	22	92	34	16	18	1.0	0.0	0.0	0.0	1	1	1	1	1	1	0	0	13.4	13.51	0.0
SMR64477.1	2.3820755	11.43	6.0	.	.	.	.	.	0	.	0	.	0	.	1.0	0.905	1	1	0.65	0	0	10137.77	93	0.5	6.8197	8	37	52	25	9	53	21	11	10	1.05263157894737	0.0	0.0	0.0	1	1	1	1	1	1	0	0	2.65	2.65	0.0
SMR44632.1	2.3763924	10.398	6.0	.	.	.	.	.	0	.	0	.	0	.	0.986	0.747	1	1	0.83	0	0	9368.63	89	-1.0	5.4695	6	34	58	21	11	59	12	6	6	0.4375	0.0	0.0	0.0	1	1	1	1	1	1	0	0	0.28	0.28	0.0
SMR57730.1	2.3763223	8.339298	5.987298	.	.	.	.	.	0	.	0	.	0	.	0.683	0.709	1	1	0.82	0	0	20606.79	188	-4.5	4.8515	5	64	118	42	27	104	36	17	19	0.918367346938775	0.0	0.0	0.0	1	1	1	1	1	1	0	0	0.09	0.09	0.0
SMR63344.1	2.3733578	13.7883995	5.8363995	.	.	.	reduced_virulence,increased_virulence_(hypervirulence)	PHI:2403	0	.	0	.	0	GH75	0.76	0.732	1	1	0.74	0	0	25392.73	238	-8.5	4.7321	6	87	150	55	31	126	54	25	29	1.0	0.0	0.0	0.0	1	1	1	1	1	1	0	0	0.1	0.1	0.0
SMR62709.1	2.3728902	11.55	6.0	.	.	.	.	.	0	.	0	.	0	.	1.0	0.925	1	1	0.78	0	0	8396.61	78	0.0	6.4028	8	32	43	20	10	49	15	8	7	0.952380952380952	0.0	0.0	0.0	1	1	1	1	1	1	0	0	0.03	0.03	0.0
SMR50051.1	2.3728902	11.484	6.0	.	.	.	.	.	0	.	0	.	0	.	1.0	0.914	1	1	0.75	0	0	7706.96	71	2.5	7.9349	6	26	40	18	8	43	11	7	4	1.11764705882353	0.0	0.0	0.0	1	1	1	1	1	1	0	0	1.64	1.64	0.0
SMR44151.1	2.3631227	11.646	6.0	.	.	.	.	.	0	.	0	.	0	.	1.0	0.941	1	1	0.43	0	0	9460.81	85	-5.0	4.3286	7	28	44	19	10	51	20	8	12	1.05555555555556	0.0	0.0	0.0	1	1	1	1	1	1	0	0	0.03	0.03	0.0
SMR56435.1	2.3625245	11.2377	5.9997	.	.	.	.	.	0	.	0	.	0	.	1.0	0.873	1	1	0.89	0	0	15193.96	145	-4.0	4.5736	12	63	100	37	12	84	27	12	15	0.75	0.0	0.0	0.0	1	1	1	1	1	1	0	0	0.17	0.18	0.0
SMR63186.1	2.3578286	9.754868	5.998868	.	.	.	.	.	0	.	0	.	0	.	1.0	0.626	1	1	0.57	0	0	21859.6	207	-1.0	6.3303	2	81	136	23	34	106	56	30	26	0.783783783783784	0.0	0.0	0.0	1	1	1	1	1	1	0	0	0.64	0.65	0.0
SMR53750.1	2.3569899	10.872	6.0	.	.	.	.	.	0	.	0	.	0	.	1.0	0.812	1	1	0.86	0	0	9630.09	92	1.5	7.1417	6	36	56	26	9	59	19	11	8	0.678571428571429	0.0	0.0	0.0	1	1	1	1	1	1	0	0	0.03	0.05	0.0
SMR56430.1	2.3553233	11.284048	5.998048	.	.	.	.	.	0	.	0	.	0	.	0.986	0.895	1	1	0.81	0	0	16195.76	151	2.5	7.3486	3	63	97	38	24	83	29	17	12	0.853658536585366	0.0	0.0	0.0	1	1	1	1	1	1	0	1	18.66	18.66	0.565217391304348
SMR50228.1	2.3505716	11.2078	5.9998	.	.	.	.	.	0	.	0	.	0	.	1.0	0.868	1	1	0.82	0	0	15231.93	149	-6.5	4.2643	18	66	112	28	14	93	25	10	15	0.604166666666667	0.0	0.0	0.0	1	1	1	1	1	1	0	0	0.07	0.07	0.0
SMR61182.1	2.3495052	11.238	6.0	.	.	.	.	.	0	.	0	.	0	.	1.0	0.873	1	1	0.77	0	0	7192.12	66	-1.5	4.5906	7	26	39	17	10	43	9	4	5	0.789473684210526	0.0	0.0	0.0	1	1	1	1	1	1	0	0	0.1	0.1	0.0
SMR57617.1	2.3488986	10.299183	5.901183	.	.	.	.	.	0	.	0	.	0	.	0.987	0.746	1	1	0.47	0	0	18540.28	176	2.0	8.4339	0	60	101	71	10	100	31	17	14	0.886363636363636	0.0	0.0	0.0	1	1	1	1	1	1	0	0	0.02	0.54	0.0
SMR49400.1	2.3483775	10.516078	5.980078	.	.	.	.	.	0	.	0	.	0	.	0.997	0.759	1	1	0.47	0	0	16068.25	148	-6.0	4.6723	4	52	92	42	15	69	35	16	19	0.914285714285714	0.0	0.0	0.0	1	1	1	1	1	1	0	0	0.51	0.51	0.0
SMR51438.1	2.3478045	11.5492495	5.9812495	.	.	.	.	.	0	.	0	.	0	.	1.0	0.928	1	1	0.85	0	0	12006.44	113	-7.5	4.2518	10	47	68	28	13	67	21	8	13	0.655172413793103	0.0	0.0	0.0	1	1	1	1	1	1	0	1	14.91	14.91	1.0
SMR53442.1	2.3447762	11.184	6.0	.	.	.	.	.	0	.	0	.	0	.	0.999	0.865	1	1	0.86	0	0	9195.58	88	6.0	8.268	6	36	55	23	12	54	15	12	3	0.714285714285714	0.0	0.0	0.0	1	1	1	1	1	1	0	0	0.1	0.1	0.0
SMR51406.1	2.34331	9.1684495	5.9944495	.	.	.	.	.	0	.	0	.	0	.	0.865	0.664	1	1	0.07	0	0	17442.94	160	-1.5	5.6919	1	52	85	50	17	92	36	18	18	0.785714285714286	0.0	0.0	0.0	1	1	1	1	1	1	0	0	2.14	2.14	0.0
SMR63261.1	2.3425963	8.087649	5.999649	.	.	.	.	.	0	.	0	.	0	.	0.619	0.729	1	1	0.46	0	0	34183.4	312	-1.0	6.3214	16	110	182	80	40	173	72	38	34	0.863013698630137	1.0	0.0	0.0	1	1	1	1	1	1	0	0	0.14	0.14	0.0
SMR57648.1	2.3422995	9.88755	5.99955	.	.	.	.	.	0	.	0	.	0	.	0.884	0.764	1	1	0.19	0	0	10707.15	98	-4.0	4.4777	4	32	52	30	5	52	19	8	11	0.708333333333333	0.0	0.0	0.0	1	1	1	1	1	1	0	0	12.05	12.05	0.0
SMR55836.1	2.3296533	10.3039335	5.9599335	.	.	.	.	.	0	.	0	.	0	.	0.986	0.738	1	1	0.46	0	0	20318.01	188	-4.5	5.1593	10	60	118	51	22	110	43	21	22	0.866666666666667	0.0	0.0	0.0	1	1	1	1	1	1	0	0	0.45	0.45	0.0
SMR56469.1	2.3144433	10.0546775	5.8566775	.	.	.	reduced_virulence	PHI:2144	0	.	0	.	0	.	0.889	0.644	1	1	0.66	0	0	14644.57	137	-6.5	4.2086	6	50	81	40	12	82	24	9	15	0.794117647058823	0.0	0.0	0.0	1	1	1	1	1	1	0	0	9.89	9.89	0.0
SMR62981.1	2.3067193	11.352	6.0	.	.	.	.	.	0	.	0	.	0	.	0.999	0.893	1	1	0.7	0	0	7833.63	70	-9.0	3.5789	6	25	43	13	10	39	15	3	12	1.23076923076923	0.0	0.0	0.0	1	1	1	1	1	1	0	0	0.12	0.12	0.0
SMR50099.1	2.3030975	10.2899455	5.9999455	.	.	.	.	.	0	.	0	.	0	.	0.997	0.718	1	1	0.11	0	0	11566.87	105	3.5	8.543	2	36	57	29	9	52	27	16	11	0.607142857142857	0.0	0.0	0.0	1	1	1	1	1	1	0	0	5.94	5.94	0.0
SMR45552.1	2.2973557	9.9640995	5.9860995	.	.	.	.	.	0	.	0	.	0	.	0.954	0.709	1	1	0.56	0	0	17596.69	163	1.5	6.9122	8	58	103	40	16	86	32	18	14	0.705882352941176	0.0	0.0	0.0	1	1	1	1	1	1	0	0	4.16	4.16	0.0
SMR44909.1	2.2970161	11.796	6.0	.	.	.	.	.	0	.	0	.	0	.	1.0	0.966	1	1	0.72	0	0	7279.52	68	0.0	6.4021	8	26	42	23	5	43	15	8	7	0.647058823529412	0.0	0.0	0.0	1	1	1	1	1	1	0	1	16.14	16.14	0.944444444444444
SMR49465.1	2.2854557	11.25	6.0	.	.	.	.	.	0	.	0	.	0	.	1.0	0.875	1	1	0.8	0	0	7282.41	66	5.5	8.1653	7	27	39	12	13	41	14	11	3	0.947368421052632	0.0	0.0	0.0	1	1	1	1	1	1	0	0	0.08	0.08	0.0
SMR48079.1	2.2854557	11.412	6.0	.	.	.	.	.	0	.	0	.	0	.	1.0	0.902	1	1	0.69	0	0	13975.66	130	1.0	6.9709	10	58	80	28	15	74	26	14	12	0.571428571428571	0.0	0.0	0.0	1	1	1	1	1	1	0	0	3.71	3.71	0.0
SMR47176.1	2.2837548	11.5619995	5.9999995	.	.	.	.	.	0	.	0	.	0	.	1.0	0.927	1	1	0.68	0	0	7680.76	73	2.0	7.2191	6	33	44	24	8	43	14	9	5	0.7	0.0	0.0	0.0	1	1	1	1	1	1	0	1	19.64	19.64	0.652173913043478
SMR64516.1	2.2761812	11.43	6.0	.	.	.	.	.	0	.	0	.	0	.	1.0	0.905	1	1	0.64	0	0	8496.85	79	4.0	8.2458	6	31	44	23	4	43	19	12	7	0.764705882352941	0.0	0.0	0.0	1	1	1	1	1	1	0	0	0.07	0.07	0.0
SMR46932.1	2.2761812	11.46	6.0	.	.	.	.	.	0	.	0	.	0	.	1.0	0.91	1	1	0.76	0	0	8883.23	80	3.5	7.6451	6	29	45	22	10	43	20	13	7	0.941176470588235	0.0	0.0	0.0	1	1	1	1	1	1	0	0	0.01	0.01	0.0
SMR61478.1	2.2707882	11.544	6.0	.	.	.	.	.	0	.	0	.	0	.	1.0	0.924	1	1	0.6	0	0	7527.83	73	-0.5	5.6523	10	33	44	21	3	49	12	6	6	0.571428571428571	0.0	0.0	0.0	1	1	1	1	1	1	0	0	10.17	10.17	0.0
SMR49676.1	2.2699103	11.208	6.0	.	.	.	.	.	0	.	0	.	0	.	1.0	0.868	1	1	0.68	0	0	7806.8	72	3.5	7.9631	6	27	47	17	6	39	19	12	7	0.6	0.0	0.0	0.0	1	1	1	1	1	1	0	0	0.04	0.04	0.0
SMR47284.1	2.2677073	10.7697475	5.9997475	.	.	.	.	.	0	.	0	.	0	.	0.986	0.809	1	1	0.79	0	0	9699.2	91	5.0	8.4968	6	38	54	23	8	53	14	10	4	0.625	0.0	0.0	0.0	1	1	1	1	1	1	0	0	0.2	0.2	0.0
SMR59934.1	2.2623467	11.268	6.0	.	.	.	.	.	0	.	0	.	0	.	1.0	0.878	1	1	0.62	0	0	11468.89	106	-6.0	4.2529	10	37	71	22	11	64	23	9	14	0.75	0.0	0.0	0.0	1	1	1	1	1	1	0	0	13.05	13.05	0.0
SMR47462.1	2.260992	10.4357095	5.9957095	.	.	.	.	.	0	.	0	.	0	.	0.994	0.746	1	1	0.42	0	0	14257.57	134	12.5	10.7456	4	53	71	39	11	78	30	22	8	0.675	0.0	0.0	0.0	1	1	1	1	1	1	0	0	1.95	1.98	0.0
SMR59867.1	2.2559104	5.1172235	5.9932235	.	.	.	.	.	0	.	0	.	0	.	0.145	0.709	1	1	0.46	0	0	16208.51	146	2.0	7.2934	3	54	82	45	13	79	34	19	15	0.588235294117647	0.0	1.0	0.0	1	1	1	1	1	1	0	0	0.03	0.03	0.0
SMR49985.1	2.2559104	9.1574845	5.7434845	.	.	.	.	.	0	.	0	.	0	.	0.912	0.657	1	1	0.65	0	0	19081.43	177	-4.0	5.1672	3	63	102	48	24	100	39	19	20	0.883720930232558	0.0	0.0	0.0	1	1	1	1	1	1	0	0	0.08	0.09	0.0
SMR50472.1	2.2540126	8.9292015	5.9832015	.	.	.	.	.	0	.	0	.	0	.	0.776	0.715	1	1	0.83	0	0	28696.76	270	1.0	6.6698	10	113	167	77	32	143	53	29	24	0.878787878787879	0.0	0.0	0.0	1	1	1	1	1	1	0	0	1.52	1.75	0.0
SMR63238.1	2.2335176	10.26514	5.99314	.	.	.	.	.	0	.	0	.	0	GH45	0.934	0.778	1	1	0.72	0	0	25289.41	240	1.0	7.1992	14	103	155	54	22	140	39	20	19	0.651515151515152	0.0	1.0	0.0	1	1	1	1	1	1	0	0	0.09	0.09	0.0
SMR54122.1	2.2334886	11.304	6.0	.	.	.	.	.	0	.	0	.	0	.	1.0	0.884	1	1	0.64	0	0	8812.98	81	-1.5	6.1058	6	26	46	19	14	51	22	12	10	0.615384615384615	0.0	0.0	0.0	1	1	1	1	1	1	0	1	15.7	15.7	0.8
SMR62799.1	2.233039	9.8855905	5.9895905	.	.	.	unaffected_pathogenicity,reduced_virulence,effector_(plant_avirulence_determinant)	PHI:6868,PHI:2978,PHI:6869,PHI:4980	0	.	0	.	0	GH12	0.094	0.722	1	1	0.73	0	0	26643.75	246	4.0	8.5808	3	97	151	62	35	138	31	18	13	1.13333333333333	0.0	1.0	0.0	1	1	1	1	1	1	0	0	0.45	0.45	0.0
SMR51468.1	2.2285762	10.160005	5.942005	.	.	.	.	.	0	.	0	.	0	.	0.945	0.758	1	1	0.41	0	0	19999.2	180	-5.0	4.7135	6	55	101	38	23	91	48	22	26	1.47058823529412	0.0	0.0	0.0	1	1	1	1	1	1	0	0	0.04	0.04	0.0
SMR47985.1	2.2147028	10.726058	5.962058	.	.	.	.	.	0	.	0	.	0	.	0.988	0.806	1	1	0.46	0	0	13820.58	123	-4.0	4.597	6	39	71	26	16	67	25	11	14	0.966666666666667	0.0	0.0	0.0	1	1	1	1	1	1	0	0	0.16	0.16	0.0
SMR63845.1	2.2147028	11.044093	5.992093	.	.	.	.	.	0	.	0	.	0	.	0.987	0.855	1	1	0.78	0	0	14129.81	131	-4.0	5.0355	6	48	79	39	21	81	27	13	14	0.861111111111111	0.0	0.0	0.0	1	1	1	1	1	1	0	0	2.2	2.2	0.0
SMR54621.1	2.2094533	10.7457	5.9997	.	.	.	.	.	0	.	0	.	0	.	1.0	0.791	1	1	0.75	0	0	9151.37	88	-1.0	5.6057	6	39	53	29	7	52	20	10	10	0.555555555555556	0.0	0.0	0.0	1	1	1	1	1	1	0	0	2.09	2.09	0.0
SMR53475.1	2.2094533	10.632	6.0	.	.	.	.	.	0	.	0	.	0	.	0.975	0.797	1	1	0.8	0	0	9085.63	87	4.0	8.239	6	35	53	28	7	58	11	8	3	0.714285714285714	0.0	0.0	0.0	1	1	1	1	1	1	0	0	4.45	4.52	0.0
SMR54902.1	2.2043447	9.4733045	5.2373045	.	.	.	.	.	0	.	0	.	0	.	0.942	0.764	1	1	0.49	0	0	12134.03	112	7.0	10.9446	1	37	61	38	8	61	22	15	7	0.888888888888889	0.0	0.0	0.0	1	1	1	1	0	1	0	1	20.7	20.7	1.0
SMR46976.1	2.198615	6.132342	5.982342	.	.	.	.	.	0	.	0	.	0	.	0.316	0.709	1	1	0.29	0	0	33618.73	307	-2.0	5.9555	14	105	180	74	35	162	77	39	38	1.0625	0.0	0.0	0.0	1	1	1	1	1	1	0	0	0.01	0.63	0.0
SMR50302.1	2.193973	4.047351	5.997351	.	.	.	.	.	0	.	0	.	0	GH54	0.082	0.593	1	1	0.9	0	0	34193.64	331	3.5	7.34	7	143	219	82	38	196	49	28	21	0.736363636363636	0.0	0.0	0.0	1	1	1	1	1	1	0	0	1.61	1.62	0.0
SMR49456.1	2.1764264	11.208	6.0	.	.	.	.	.	0	.	0	.	0	.	1.0	0.868	1	1	0.48	0	0	8291.14	77	-6.0	4.4993	8	30	46	17	10	40	23	10	13	0.555555555555556	0.0	0.0	0.0	1	1	1	1	1	1	0	0	0.03	0.03	0.0
SMR50392.1	2.1740222	11.0518	5.9998	.	.	.	.	.	0	.	0	.	0	.	0.991	0.851	1	1	0.66	0	0	12135.62	111	0.0	6.4565	6	40	67	29	16	68	26	14	12	0.666666666666667	0.0	0.0	0.0	1	1	1	1	1	1	0	0	0.01	0.01	0.0
SMR62708.1	2.1740222	11.004	6.0	.	.	.	.	.	0	.	0	.	0	.	0.999	0.835	1	1	0.35	0	0	6986.9	67	-1.5	4.8888	4	27	38	19	4	41	15	7	8	0.5	0.0	0.0	0.0	1	1	1	1	1	1	0	0	1.67	1.67	0.0
SMR63816.1	2.1678786	10.2729085	5.9769085	.	.	.	.	.	0	.	0	.	0	.	0.904	0.812	1	1	0.27	0	0	19512.96	170	0.0	6.484	6	52	86	36	29	87	50	27	23	1.125	0.0	0.0	0.0	1	1	1	1	1	1	0	0	1.84	1.85	0.0
SMR44724.1	2.1640308	11.37	6.0	.	.	.	.	.	0	.	0	.	0	.	1.0	0.895	1	1	0.77	0	0	16877.92	158	-5.0	4.664	13	63	102	35	15	89	33	15	18	0.763157894736842	0.0	0.0	0.0	1	1	1	1	1	1	0	0	11.32	11.32	0.0
SMR57568.1	2.161813	11.16595	5.99995	.	.	.	.	.	0	.	0	.	0	.	0.998	0.863	1	1	0.49	0	0	12702.19	112	-0.5	6.3582	8	37	63	28	20	63	33	18	15	0.88	0.0	0.0	0.0	1	1	1	1	1	1	0	0	0.04	0.04	0.0
SMR63429.1	2.1492708	10.8133495	5.9953495	.	.	.	.	.	0	.	0	.	0	.	1.0	0.803	1	1	0.88	0	0	16899.41	165	-4.5	4.4904	12	68	108	53	10	109	30	13	17	0.555555555555556	0.0	0.0	0.0	1	1	1	1	1	1	0	0	0.14	0.15	0.0
SMR62877.1	2.1480994	9.1211695	5.7271695	.	.	.	reduced_virulence	PHI:2901	0	.	0	.	0	.	0.677	0.722	1	1	0.38	0	0	21449.05	192	-4.0	4.8703	3	61	103	52	28	110	47	22	25	0.92	0.0	0.0	0.0	1	1	1	1	1	1	0	0	6.23	6.23	0.0
SMR63335.1	2.135324	10.925799	5.999799	.	.	.	.	.	0	.	0	.	0	.	0.999	0.822	1	1	0.63	0	0	22916.39	209	13.0	8.8184	14	68	117	52	26	119	53	34	19	1.16666666666667	1.0	0.0	0.0	1	1	1	1	1	1	0	0	0.25	0.25	0.0
SMR60187.1	2.1336007	8.174168	5.804168	.	.	.	.	.	0	.	0	.	0	.	0.742	0.653	1	1	0.61	0	0	23126.89	209	0.0	6.46	4	72	124	64	21	109	45	23	22	0.866666666666667	0.0	0.0	0.0	1	1	1	1	1	1	0	0	0.14	0.14	0.0
SMR44182.1	2.1336007	4.0638835	5.9478835	.	.	.	unaffected_pathogenicity	PHI:2452	0	.	0	.	0	CE1	0.017	0.669	1	1	0.48	0	0	35690.55	322	2.5	6.9321	9	108	183	78	46	170	71	39	32	1.08823529411765	0.0	0.0	0.0	1	1	1	1	1	1	0	0	0.38	0.38	0.0
SMR43595.1	2.1313064	10.98	6.0	.	.	.	.	.	0	.	0	.	0	.	1.0	0.83	1	1	0.46	0	0	13872.16	122	14.0	10.4549	7	41	57	30	15	70	31	23	8	0.964285714285714	1.0	0.0	0.0	1	1	1	1	1	1	0	0	3.61	3.62	0.0
SMR49394.1	2.1276479	7.252898	3.508898	.	.	.	.	.	0	.	0	.	0	.	0.902	0.722	1	1	0.48	1	0	20584.55	191	4.5	9.5927	0	67	109	60	22	108	38	22	16	0.911111111111111	0.0	0.0	0.0	1	1	1	1	1	1	1	0	4.06	17.08	0.0
SMR63578.1	2.122973	9.2937875	5.9997875	.	.	.	.	.	0	.	0	.	0	.	0.781	0.768	1	1	0.61	0	0	8913.01	83	2.5	7.103	3	32	48	23	8	41	20	13	7	0.45	0.0	0.0	0.0	1	1	1	1	1	1	0	0	2.43	2.43	0.0
SMR63718.1	2.1223907	11.25	6.0	.	.	.	.	.	0	.	0	.	0	.	1.0	0.875	1	1	0.49	0	0	7536.64	68	-1.0	4.7999	5	25	33	19	7	41	11	5	6	1.07142857142857	0.0	0.0	0.0	1	1	1	1	1	1	0	0	0.01	0.01	0.0
SMR63841.1	2.1174464	9.7253165	5.9993165	.	.	.	.	.	0	.	0	.	0	.	0.785	0.836	1	1	0.48	0	0	17753.58	155	8.5	8.4982	6	38	79	39	24	86	43	28	15	1.32142857142857	0.0	0.0	0.0	1	1	1	1	1	1	0	0	6.56	6.56	0.0
SMR56133.1	2.1157684	9.9477995	5.9997995	.	.	.	.	.	0	.	0	.	0	.	0.901	0.757	1	1	0.79	0	0	13197.25	122	6.0	9.1613	4	45	72	34	17	76	21	14	7	1.05882352941176	0.0	0.0	0.0	1	1	1	1	1	1	0	0	4.18	4.19	0.0
SMR47408.1	2.1113613	11.31	6.0	.	.	.	.	.	0	.	0	.	0	.	0.997	0.888	1	1	0.75	0	0	12505.07	114	-5.0	4.3785	8	38	68	31	15	71	24	10	14	0.935483870967742	0.0	0.0	0.0	1	1	1	1	1	1	0	0	0.41	0.41	0.0
SMR59452.1	2.1013231	3.1148825	5.8868825	.	.	.	.	.	0	.	0	.	0	GH43_28,GH43_35,GH43_8,GH43_17,GH43_24,GH43_34,GH159,GH43_6,GH43_10,GH43_32,GH43_2,GH43_11,GH43_3,GH32,GH43_19,GH43_12,GH43,GH43_4,GH43_33,GH43_13,GH43_5,GH43_16,GH43_7,GH43_14,GH43_9,GH43_31,GH43_30,GH43_23,GH43_22,GH43_37,GH43_29,GH43_26,GH43_18	0.001	0.537	1	1	0.9	0	0	34119.27	319	4.5	7.9134	2	126	197	92	45	187	54	31	23	0.94047619047619	0.0	0.0	0.0	1	1	1	1	1	1	0	0	0.73	0.75	0.0
SMR61448.1	2.100151	11.0067225	5.4927225	.	.	.	.	.	0	.	0	.	0	.	0.999	0.92	1	1	0.55	0	0	11718.17	106	-2.5	5.7974	6	35	62	28	18	61	27	14	13	0.956521739130435	0.0	0.0	0.0	1	1	0	1	1	1	0	1	21.15	21.15	0.739130434782609
SMR56442.1	2.0941157	9.912	6.0	.	.	.	.	.	0	.	0	.	0	.	0.997	0.655	1	1	0.78	0	0	6586.42	66	-1.0	5.3722	6	34	44	19	8	46	6	3	3	0.375	0.0	0.0	0.0	1	1	1	1	1	1	0	1	16.57	16.57	0.826086956521739
SMR50019.1	2.092987	3.700976	5.908976	.	.	.	.	.	0	.	0	.	0	.	0.031	0.601	1	1	0.46	0	0	27621.6	253	-0.5	6.3756	3	91	142	68	34	140	47	25	22	0.71875	0.0	0.0	0.0	1	1	1	1	1	1	0	0	0.12	0.12	0.0
SMR44631.1	2.0919695	10.091999	5.999999	.	.	.	.	.	0	.	0	.	0	.	0.989	0.693	1	1	0.14	0	0	8586.98	77	5.5	10.2161	2	23	38	22	6	39	20	13	7	0.882352941176471	0.0	0.0	0.0	1	1	1	1	1	1	0	0	0.07	0.07	0.0
SMR64647.1	2.086528	9.479696	5.999696	.	.	.	.	.	0	.	0	.	0	.	0.858	0.722	1	1	0.76	0	0	17775.51	166	5.5	9.1886	4	56	100	50	15	99	28	17	11	0.934782608695652	0.0	0.0	0.0	1	1	1	1	1	1	0	0	0.36	0.47	0.0
SMR61775.1	2.085013	5.957949	5.999949	.	.	.	.	.	0	.	0	.	0	.	0.261	0.732	1	1	0.49	0	0	15078.8	133	20.5	10.9143	5	36	62	38	17	77	30	26	4	1.51724137931034	0.0	0.0	1.0	1	1	1	1	1	1	0	1	17.33	17.33	1.0
SMR49582.1	2.085013	9.59755	5.99755	.	.	.	.	.	0	.	0	.	0	.	0.958	0.642	1	1	0.31	0	0	10773.66	94	7.0	9.5056	4	28	42	30	11	58	20	14	6	0.65	0.0	0.0	0.0	1	1	1	1	1	1	0	0	10.5	10.5	0.0
SMR43668.1	2.085013	8.211799	5.649799	.	.	.	.	.	0	.	0	.	0	.	0.808	0.619	1	1	0.04	0	0	21668.08	192	3.5	8.0321	5	53	94	60	19	107	51	28	23	1.10810810810811	1.0	0.0	0.0	1	1	1	1	1	1	0	1	21.04	21.04	0.695652173913043
SMR55927.1	2.0758157	11.472	6.0	.	.	.	.	.	0	.	0	.	0	.	1.0	0.912	1	1	0.6	0	0	8637.06	78	2.0	7.1343	11	31	47	18	13	54	16	10	6	0.478260869565217	0.0	0.0	0.0	1	1	1	1	1	1	0	0	0.01	0.01	0.0
SMR51620.1	2.0725594	11.1379	5.7499	.	.	.	.	.	0	.	0	.	0	.	1.0	0.898	1	1	0.43	0	0	11631.99	107	-5.0	4.4204	10	39	69	23	11	60	24	10	14	0.961538461538462	0.0	0.0	0.0	1	1	1	1	0	1	0	0	5.78	5.78	0.0
SMR63466.1	2.065257	10.68895	5.97695	.	.	.	effector_(plant_avirulence_determinant)	PHI:6494,PHI:6495,PHI:2404,PHI:5495,PHI:5543,PHI:5576	1	CfEcp6,Mg1LysM,MoSlp1,MgxLysM,Mg3LysM	1	PF01476	1	CBM50	0.488	0.464	1	1	0.99	0	0	24106.15	232	-6.5	4.2643	9	87	160	74	17	134	25	10	15	1.10526315789474	0.0	0.0	0.0	1	1	1	1	1	1	0	0	0.01	0.02	0.0
SMR64350.1	2.0644975	9.8666445	5.9966445	.	.	.	.	.	0	.	0	.	0	.	0.975	0.67	1	1	0.25	0	0	16010.3	147	-2.5	5.2331	1	50	71	47	21	91	35	17	18	0.904761904761905	0.0	0.0	0.0	1	1	1	1	1	1	0	0	1.41	1.41	0.0
SMR54892.1	2.0633154	11.28	6.0	.	.	.	.	.	0	.	0	.	0	.	1.0	0.88	1	1	0.74	0	0	7955.16	73	1.5	7.1406	6	29	43	21	12	48	11	7	4	0.833333333333333	0.0	0.0	0.0	1	1	1	1	1	1	0	1	19.44	19.44	0.95
SMR57855.1	2.0619545	2.737548	5.875548	.	.	.	.	.	0	.	0	.	0	.	0.0560000000000001	0.421	1	1	0.78	0	0	21268.94	193	-2.5	5.0343	2	67	109	56	34	119	25	12	13	1.08510638297872	0.0	0.0	0.0	1	1	1	1	1	1	0	0	9.93	9.94	0.0
SMR61408.1	2.057529	11.02465	5.99665	.	.	.	.	.	0	.	0	.	0	.	0.999	0.839	1	1	0.36	0	0	21918.51	190	4.5	7.0859	11	48	98	44	34	92	61	36	25	2.14814814814815	0.0	0.0	0.0	1	1	1	1	1	1	0	0	2.21	2.21	0.0
SMR49592.1	2.0543373	7.655461	5.969461	.	.	.	.	.	0	.	0	.	0	.	0.532	0.749	1	1	0.38	0	0	12882.62	116	2.5	7.4657	0	37	58	32	21	71	19	12	7	0.9375	0.0	0.0	0.0	1	1	1	1	1	1	0	0	0.05	0.16	0.0
SMR51633.1	2.050005	11.442	6.0	.	.	.	.	.	0	.	0	.	0	.	1.0	0.907	1	1	0.78	0	0	9314.53	87	1.0	7.3422	9	37	52	22	8	56	13	7	6	0.538461538461538	0.0	0.0	0.0	1	1	1	1	1	1	0	0	2.12	2.13	0.0
SMR61767.1	2.050005	11.472	6.0	.	.	.	.	.	0	.	0	.	0	.	1.0	0.912	1	1	0.55	0	0	8548.71	77	-2.0	4.8777	6	28	44	23	10	47	17	8	9	0.789473684210526	0.0	0.0	0.0	1	1	1	1	1	1	0	0	2.5	2.5	0.0
SMR43528.1	2.044985	10.842	6.0	.	.	.	.	.	0	.	0	.	0	.	1.0	0.807	1	1	0.89	0	0	9292.33	89	-6.0	3.7115	9	35	64	21	6	53	12	3	9	0.84	0.0	0.0	0.0	1	1	1	1	1	1	0	0	0.88	0.88	0.0
SMR50419.1	2.044985	11.034	6.0	.	.	.	.	.	0	.	0	.	0	.	1.0	0.839	1	1	0.88	0	0	7679.71	75	-2.5	4.2906	8	32	51	19	6	49	10	4	6	0.727272727272727	0.0	0.0	0.0	1	1	1	1	1	1	0	0	4.06	4.06	0.0
SMR62921.1	2.0438526	11.094	6.0	.	.	.	.	.	0	.	0	.	0	.	0.999	0.85	1	1	0.43	0	0	10621.14	95	-0.5	6.3081	6	30	50	26	16	58	24	13	11	0.782608695652174	0.0	0.0	0.0	1	1	1	1	1	1	0	0	0.48	0.48	0.0
SMR49675.1	2.0426676	11.328	6.0	.	.	.	.	.	0	.	0	.	0	.	1.0	0.888	1	1	0.72	0	0	7812.85	71	-1.0	5.5143	7	29	42	13	13	46	14	7	7	0.666666666666667	0.0	0.0	0.0	1	1	1	1	1	1	0	0	3.72	3.72	0.0
SMR60036.1	2.0410986	9.6358	5.9998	.	.	.	.	.	0	.	0	.	0	.	0.826	0.78	1	1	0.3	0	0	13179.15	117	1.0	6.8252	6	32	55	28	17	68	23	13	10	1.12	0.0	0.0	0.0	1	1	1	1	1	1	0	1	20.62	20.62	0.739130434782609
SMR63670.1	2.0397055	10.769047	5.853047	.	.	.	.	.	1	ZtNIP1	1	PF14856	0	.	0.424	0.562	1	1	0.85	0	0	16933.12	162	0.5	6.8997	4	68	102	46	10	90	27	14	13	0.658536585365854	0.0	0.0	0.0	1	1	1	1	1	1	0	0	0.39	0.4	0.0
SMR60160.1	2.0395582	11.412	6.0	.	.	.	.	.	0	.	0	.	0	.	1.0	0.902	1	1	0.94	0	0	7575.7	71	-2.5	4.3429	10	30	50	20	7	45	12	5	7	1.0625	0.0	0.0	0.0	1	1	1	1	1	1	0	1	18.52	18.52	0.9
SMR51970.1	2.038468	2.859887	5.919887	.	.	.	.	.	0	.	0	.	0	.	0.022	0.468	1	1	0.92	0	0	26201.93	245	5.0	8.2068	12	102	157	70	18	136	31	18	13	1.0188679245283	0.0	1.0	0.0	1	1	1	1	1	1	0	0	10.99	11.33	0.0
SMR45515.1	2.030601	11.28	6.0	.	.	.	.	.	0	.	0	.	0	.	1.0	0.88	1	1	0.91	0	0	7280.39	71	2.5	7.9383	6	35	47	22	5	44	11	7	4	0.7	0.0	0.0	0.0	1	1	1	1	1	1	0	1	16.78	16.79	0.739130434782609
SMR57520.1	2.0277886	11.1478975	5.9998975	.	.	.	.	.	0	.	0	.	0	.	0.998	0.86	1	1	0.69	0	0	9598.93	91	-2.5	4.5117	6	38	53	29	9	60	14	6	8	0.642857142857143	0.0	0.0	0.0	1	1	1	1	1	1	0	0	0.22	0.22	0.0
SMR55986.1	2.018501	11.2193995	5.9993995	.	.	.	.	.	0	.	0	.	0	.	1.0	0.87	1	1	0.72	0	0	12331.06	116	-2.0	4.9544	10	44	77	25	12	75	19	9	10	0.485714285714286	0.0	0.0	0.0	1	1	1	1	1	1	0	0	1.58	1.58	0.0
SMR59430.1	2.018147	11.16	6.0	.	.	.	.	.	0	.	0	.	0	.	1.0	0.86	1	1	0.85	0	0	10169.55	98	-2.0	4.8329	8	38	63	28	12	72	15	7	8	0.552631578947368	0.0	0.0	0.0	1	1	1	1	1	1	0	0	0.01	0.01	0.0
SMR57645.1	2.0143127	10.5365915	5.9825915	.	.	.	.	.	0	.	0	.	0	.	0.989	0.77	1	1	0.63	0	0	17522.17	163	0.5	6.6093	8	59	100	52	17	97	29	16	13	0.828571428571429	0.0	0.0	0.0	1	1	1	1	1	1	0	1	18.81	18.82	0.869565217391304
SMR47124.1	2.0130143	11.0338425	5.9998425	.	.	.	.	.	0	.	0	.	0	.	0.993	0.846	1	1	0.69	0	0	21401.08	192	22.0	9.9467	12	61	103	45	25	102	57	41	16	1.53846153846154	0.0	0.0	0.0	1	1	1	1	1	1	0	0	0.81	0.81	0.0
SMR50195.1	2.0105257	8.000336	5.834336	.	.	.	.	.	0	.	0	.	0	.	0.753	0.608	1	1	0.67	0	0	18115.08	167	-6.0	4.5684	5	66	99	42	24	95	32	14	18	0.822222222222222	0.0	0.0	0.0	1	1	1	1	1	1	0	0	0.85	0.85	0.0
SMR64130.1	2.0105257	6.1561745	5.9341745	.	.	.	.	.	0	.	0	.	0	.	0.352	0.685	1	1	0.7	0	0	21097.53	197	1.5	7.1802	4	80	119	54	28	112	31	17	14	0.941176470588235	0.0	0.0	0.0	1	1	1	1	1	1	0	0	1.68	1.73	0.0
SMR44109.1	2.0082917	5.0556595	5.9336595	.	.	.	reduced_virulence	PHI:479	0	.	0	.	0	.	0.0610000000000001	0.626	1	1	0.33	0	0	32550.13	291	4.5	7.7174	5	87	153	71	35	157	70	39	31	1.20634920634921	0.0	0.0	0.0	1	1	1	1	1	1	0	0	0.33	0.34	0.0
SMR44940.1	2.0063012	8.651607	5.955607	.	.	.	unaffected_pathogenicity,reduced_virulence,increased_virulence_(hypervirulence)	PHI:540,PHI:278,PHI:9526,PHI:1029,PHI:9527,PHI:1028	0	.	0	.	0	CE8	0.004	0.612	1	1	0.76	0	0	34778.85	330	7.0	9.0478	4	137	202	103	39	191	56	32	24	0.933333333333333	0.0	0.0	0.0	1	1	1	1	1	1	0	0	0.38	0.47	0.0
SMR57571.1	2.00041	11.16595	5.99995	.	.	.	.	.	0	.	0	.	0	.	1.0	0.861	1	1	0.91	0	0	7956.06	75	2.5	7.5898	6	32	47	16	10	46	10	7	3	0.857142857142857	0.0	0.0	0.0	1	1	1	1	1	1	0	0	6.79	6.79	0.0
SMR53355.1	1.995085	4.5064395	5.9884395	.	.	.	.	.	0	.	0	.	0	.	0.092	0.661	1	1	0.59	0	0	23803.76	222	5.0	9.4194	2	78	122	68	22	130	31	18	13	0.818181818181818	0.0	0.0	0.0	1	1	1	1	1	1	0	0	1.64	1.65	0.0
SMR64638.1	1.9815233	9.678	6.0	.	.	.	.	.	0	.	0	.	0	.	0.92	0.693	1	1	0.76	0	0	8148.98	76	-6.5	3.8107	6	28	51	17	8	42	14	4	10	1.0	0.0	0.0	0.0	1	1	1	1	1	1	0	0	0.48	0.48	0.0
SMR63979.1	1.981478	10.596	6.0	.	.	.	.	.	0	.	0	.	0	.	0.973	0.793	1	1	0.55	0	0	7754.99	73	0.5	6.6853	4	30	40	22	11	49	12	7	5	0.761904761904762	0.0	0.0	0.0	1	1	1	1	1	1	0	0	1.27	1.27	0.0
SMR59545.1	1.976506	2.5282445	5.9842445	.	.	.	.	.	0	.	0	.	0	GH16	0.0	0.424	1	1	0.87	0	0	31612.39	296	4.5	8.479	4	121	181	80	30	162	40	23	17	0.824324324324324	0.0	1.0	0.0	1	1	1	1	1	1	0	0	1.1	1.72	0.0
SMR43636.1	1.9763347	11.058	6.0	.	.	.	.	.	0	.	0	.	0	.	1.0	0.843	1	1	0.94	0	0	7597.64	73	2.0	7.9209	6	35	46	19	6	44	8	5	3	0.818181818181818	0.0	0.0	0.0	1	1	1	1	1	1	0	0	0.62	0.62	0.0
SMR57705.1	1.9726683	9.439271	5.767271	.	.	.	.	.	0	.	0	.	0	.	0.913	0.699	1	1	0.35	0	0	18830.11	170	-2.5	5.5733	5	51	91	43	19	88	46	23	23	1.26470588235294	0.0	0.0	0.0	1	1	1	1	1	1	0	0	0.33	0.33	0.0
SMR47508.1	1.9723799	10.7366	5.9966	.	.	.	.	.	0	.	0	.	0	.	1.0	0.79	1	1	0.83	0	0	17478.96	164	-7.5	4.1231	18	65	114	33	18	110	25	9	16	0.654545454545455	0.0	0.0	0.0	1	1	1	1	1	1	0	0	0.41	0.41	0.0
SMR61342.1	1.9723705	10.2539	5.9999	.	.	.	.	.	0	.	0	.	0	.	0.997	0.712	1	1	0.95	0	0	9297.39	86	-4.5	4.1113	8	33	58	20	9	48	11	4	7	0.777777777777778	0.0	0.0	0.0	1	1	1	1	1	1	0	0	0.24	0.24	0.0
SMR63655.1	1.972025	11.166	6.0	.	.	.	.	.	0	.	0	.	0	.	1.0	0.861	1	1	0.76	0	0	8607.8	84	1.0	7.0368	6	36	56	21	7	51	20	11	9	0.580645161290323	0.0	0.0	0.0	1	1	1	1	1	1	0	0	0.28	0.28	0.0
SMR59905.1	1.9675605	7.518046	2.778046	.	.	.	.	.	0	.	0	.	0	.	0.947	0.843	1	1	0.41	1	0	23727.93	214	-0.5	6.2517	3	70	114	59	26	113	51	26	25	1.15384615384615	0.0	0.0	0.0	1	1	1	1	1	1	1	1	5.14	24.87	0.0
SMR54684.1	1.9672797	3.44465	5.85865	.	.	.	reduced_virulence	PHI:2901	0	.	0	.	0	CBM52	0.01	0.421	1	1	0.9	0	0	27160.94	256	-1.5	5.5567	13	104	158	72	33	166	22	11	11	0.830985915492958	0.0	0.0	0.0	1	1	1	1	1	1	0	0	12.95	13.24	0.0
SMR50463.1	1.9666653	10.5779	5.9999	.	.	.	.	.	0	.	0	.	0	.	0.999	0.764	1	1	0.49	0	0	11374.09	107	-3.0	4.748	7	41	64	34	9	67	24	11	13	0.566666666666667	0.0	0.0	0.0	1	1	1	1	1	1	0	0	0.04	0.21	0.0
SMR63528.1	1.9659452	9.8898845	5.8998845	.	.	.	.	.	0	.	0	.	0	.	0.976	0.689	1	1	0.56	0	0	13282.2	125	-1.5	5.5606	6	52	72	37	14	81	24	12	12	0.444444444444444	0.0	0.0	0.0	1	1	1	1	1	1	0	0	7.52	10.56	0.0
SMR63566.1	1.9586008	9.6359	5.9999	.	.	.	.	.	0	.	0	.	0	.	0.963	0.643	1	1	0.72	0	0	10194.64	96	-3.0	4.4882	6	38	61	24	5	54	21	9	12	0.740740740740741	0.0	0.0	0.0	1	1	1	1	1	1	0	0	0.05	0.05	0.0
SMR54712.1	1.9583046	11.154	6.0	.	.	.	.	.	0	.	0	.	0	.	1.0	0.859	1	1	0.87	0	0	8504.79	79	1.0	6.966	10	30	52	14	8	52	12	7	5	0.772727272727273	0.0	0.0	0.0	1	1	1	1	1	1	0	0	0.08	0.08	0.0
SMR64663.1	1.9543581	10.83595	5.99995	.	.	.	.	.	0	.	0	.	0	.	0.994	0.812	1	1	0.7	0	0	8084.36	77	1.0	7.4714	6	32	45	21	7	51	9	5	4	0.666666666666667	0.0	0.0	0.0	1	1	1	1	1	1	0	0	0.02	0.02	0.0
SMR51582.1	1.9421446	10.97395	5.99995	.	.	.	.	.	0	.	0	.	0	.	1.0	0.829	1	1	0.78	0	0	8051.16	76	0.0	6.4066	6	30	48	22	8	46	9	5	4	0.95	0.0	0.0	0.0	1	1	1	1	1	1	0	0	4.31	4.31	0.0
SMR47519.1	1.9414299	11.388	6.0	.	.	.	.	.	0	.	0	.	0	.	1.0	0.898	1	1	0.75	0	0	10361.28	94	-5.5	4.2955	6	32	55	18	11	47	20	8	12	1.09090909090909	0.0	0.0	0.0	1	1	1	1	1	1	0	0	0.01	0.01	0.0
SMR54120.1	1.9381804	10.032	6.0	.	.	.	.	.	0	.	0	.	0	.	0.968	0.704	1	1	0.81	0	0	7744.7	73	-4.5	3.7859	6	30	49	18	8	46	8	2	6	0.619047619047619	0.0	0.0	0.0	1	1	1	1	1	1	0	0	0.04	0.04	0.0
SMR63896.1	1.9301361	11.0313	5.9853	.	.	.	.	.	0	.	0	.	0	.	1.0	0.841	1	1	0.93	0	0	15576.65	152	-5.5	4.2658	12	65	104	46	11	99	25	10	15	0.56	0.0	0.0	0.0	1	1	1	1	1	1	0	0	0.06	0.06	0.0
SMR56224.1	1.9238398	6.168211	5.982211	.	.	.	.	.	0	.	0	.	0	.	0.366	0.665	1	1	0.47	0	0	26474.75	249	-2.0	5.6372	4	96	148	72	24	143	40	20	20	0.75	0.0	0.0	0.0	1	1	1	1	1	1	0	0	0.04	0.32	0.0
SMR44976.1	1.9127046	11.37	6.0	.	.	.	.	.	0	.	0	.	0	.	1.0	0.895	1	1	0.72	0	0	9626.86	90	-1.5	5.9292	7	36	54	28	12	55	19	10	9	0.708333333333333	0.0	0.0	0.0	1	1	1	1	1	1	0	0	0.54	0.54	0.0
SMR52559.1	1.9115572	13.7128455	5.4788455	.	.	.	.	.	1	MoCDIP5	0	.	0	.	0.79	0.749	1	1	0.49	0	0	20388.67	182	-7.5	4.6747	4	58	96	50	29	105	40	18	22	0.953488372093023	0.0	0.0	0.0	1	1	1	1	1	1	0	0	0.71	0.72	0.0
SMR53407.1	1.9112673	10.002	6.0	.	.	.	.	.	0	.	0	.	0	.	1.0	0.667	1	1	0.85	0	0	8308.57	81	-3.0	4.0737	8	37	55	27	5	56	9	3	6	0.518518518518518	0.0	0.0	0.0	1	1	1	1	1	1	0	0	1.58	1.58	0.0
SMR49986.1	1.9076807	9.8198925	5.9978925	.	.	.	.	.	0	.	0	.	0	.	0.997	0.64	1	1	0.92	0	0	20154.62	196	-6.0	4.2337	16	93	136	61	12	115	28	11	17	0.685185185185185	0.0	0.0	0.0	1	1	1	1	1	1	0	0	5.73	5.74	0.0
SMR51966.1	1.8986667	11.364	6.0	.	.	.	.	.	0	.	0	.	0	.	1.0	0.894	1	1	0.24	0	0	8641.92	77	0.5	6.6778	6	26	39	15	9	42	24	13	11	1.125	0.0	0.0	0.0	1	1	1	1	1	1	0	0	0.21	0.21	0.0
SMR61205.1	1.8945227	15.986	6.0	.	.	.	unaffected_pathogenicity,reduced_virulence	PHI:458,PHI:9245	0	.	1	PF06766	0	.	1.0	0.831	1	1	0.75	0	0	9978.36	96	-2.5	4.5117	8	42	60	33	8	62	14	6	8	0.551724137931034	0.0	0.0	0.0	1	1	1	1	1	1	0	0	0.85	0.85	0.0
SMR45516.1	1.8784475	10.848	6.0	.	.	.	.	.	0	.	0	.	0	.	1.0	0.808	1	1	0.9	0	0	7005.03	69	-0.5	5.611	6	33	45	22	7	47	12	6	6	0.56	0.0	0.0	0.0	1	1	1	1	1	1	0	0	14.09	14.09	0.0
SMR47419.1	1.8679616	2.749297	5.983297	.	.	.	.	.	0	.	0	.	0	.	0.038	0.423	1	1	0.84	0	0	25818.13	245	2.0	7.2367	5	99	154	73	28	151	34	19	15	0.61038961038961	0.0	0.0	0.0	1	1	1	1	1	1	0	0	0.23	0.23	0.0
SMR47150.1	1.8679242	10.044	6.0	.	.	.	.	.	0	.	0	.	0	.	1.0	0.674	1	1	0.84	0	0	6947.91	70	-5.0	3.4793	8	35	51	21	3	49	7	1	6	0.4	0.0	0.0	0.0	1	1	1	1	1	1	0	0	1.46	1.46	0.0
SMR56404.1	1.864294	3.2097335	5.7417335	.	.	.	.	.	0	.	0	.	0	.	0.139	0.439	1	1	0.78	0	0	20093.67	195	-3.5	4.7291	5	83	123	60	23	128	24	11	13	0.682539682539683	0.0	1.0	0.0	1	1	1	1	1	1	0	0	4.58	5.3	0.0
SMR63777.1	1.8519515	9.918039	5.982039	.	.	.	.	.	0	.	0	.	0	.	0.973	0.683	1	1	0.25	0	0	20915.48	186	-1.5	6.264	8	61	94	41	28	95	58	31	27	1.02857142857143	0.0	0.0	0.0	1	1	1	1	1	1	0	0	0.01	0.01	0.0
SMR53477.1	1.8510448	11.3399995	5.9999995	.	.	.	.	.	0	.	0	.	0	.	1.0	0.89	1	1	0.29	0	0	10574.1	94	4.0	7.8514	8	34	47	18	14	54	24	15	9	0.818181818181818	0.0	0.0	0.0	1	1	1	1	1	1	0	0	5.74	5.74	0.0
SMR56059.1	1.8427418	7.599	5.919	.	.	.	.	.	0	.	0	.	0	.	0.664	0.616	1	1	0.47	0	0	17190.82	157	-5.0	4.7414	4	58	95	39	21	74	39	18	21	1.3448275862069	0.0	0.0	0.0	1	1	1	1	1	1	0	0	0.04	0.04	0.0
SMR53364.1	1.8355548	7.385199	5.993199	.	.	.	.	.	0	.	0	.	0	.	0.593	0.639	1	1	0.5	0	0	20883.52	189	1.5	6.9291	6	66	106	47	28	116	34	19	15	0.574074074074074	0.0	0.0	0.0	1	1	1	1	1	1	0	0	2.11	3.26	0.0
SMR45348.1	1.8320969	11.2069995	5.9989995	.	.	.	.	.	0	.	0	.	0	.	1.0	0.868	1	1	0.4	0	0	18875.47	177	-2.0	5.2621	14	67	106	44	13	105	41	20	21	0.680851063829787	0.0	0.0	0.0	1	1	1	1	1	1	0	0	14.17	14.18	0.0
SMR49299.1	1.8256898	10.77	6.0	.	.	.	.	.	0	.	0	.	0	.	1.0	0.795	1	1	0.85	0	0	11799.1	112	-8.0	4.0291	10	46	78	25	10	65	23	8	15	0.758620689655172	0.0	0.0	0.0	1	1	1	1	1	1	0	0	0.76	0.76	0.0
SMR46973.1	1.8246186	3.142786	5.998786	.	.	.	.	.	0	.	0	.	0	.	0.116	0.408	1	1	0.84	0	0	28578.34	275	-1.5	5.9864	7	108	173	80	23	161	45	23	22	0.69620253164557	0.0	0.0	0.0	1	1	1	1	1	1	0	0	0.04	0.56	0.0
SMR56285.1	1.8246186	9.648742	5.998742	.	.	.	increased_virulence_(hypervirulence)	PHI:2383	0	.	1	PF01083	0	CE5	0.346	0.429	1	1	0.86	0	0	23844.74	232	5.0	8.2828	8	105	151	71	23	142	30	18	12	0.733333333333333	0.0	0.0	0.0	1	1	1	1	1	1	0	0	0.6	0.72	0.0
SMR59654.1	1.8214278	8.31515	5.81115	.	.	.	unaffected_pathogenicity,effector_(plant_avirulence_determinant)	PHI:7378,PHI:7379	0	.	1	PF01476	1	CBM50	0.088	0.496	1	1	0.75	0	0	21116.79	194	-9.0	4.0694	10	78	121	51	26	116	27	9	18	0.829787234042553	0.0	0.0	0.0	1	1	1	1	1	1	0	0	4.97	5.03	0.0
SMR49866.1	1.8147354	4.863483	5.813483	.	.	.	reduced_virulence	PHI:61,PHI:2896	0	.	0	.	0	GH17	0.097	0.578	1	1	0.72	0	0	31640.43	289	-1.0	6.2247	6	101	174	81	39	161	60	31	29	1.02898550724638	0.0	0.0	0.0	1	1	1	1	1	1	0	0	1.67	1.68	0.0
SMR54878.1	1.8074876	9.869415	5.773415	.	.	.	reduced_virulence	PHI:2901	0	.	0	.	0	.	0.789	0.727	1	1	0.66	0	0	21403.02	197	-2.5	5.2452	3	72	117	52	29	114	41	20	21	0.927272727272727	0.0	0.0	0.0	1	1	1	1	1	1	0	1	18.84	18.84	0.695652173913043
SMR63646.1	1.8047624	3.7837935	5.7357935	.	.	.	reduced_virulence	PHI:6265	0	.	0	.	0	GH16	0.0	0.508	1	1	0.82	0	0	37936.3	352	3.5	7.0436	6	137	216	90	48	189	73	41	32	0.954545454545455	0.0	0.0	0.0	1	1	1	1	1	1	0	0	0.31	0.32	0.0
SMR62946.1	1.8015304	12.1986985	5.9866985	.	.	.	.	.	0	.	1	PF16541	0	.	0.523	0.679	1	1	0.49	0	0	16616.37	151	-5.5	4.6366	4	58	87	36	22	76	31	14	17	1.15625	0.0	0.0	0.0	1	1	1	1	1	1	0	0	4.18	4.23	0.0
SMR63565.1	1.7962215	10.224	6.0	.	.	.	.	.	0	.	0	.	0	.	1.0	0.704	1	1	0.82	0	0	7032.98	67	-2.0	4.5845	6	30	45	18	10	45	9	4	5	0.608695652173913	0.0	0.0	0.0	1	1	1	1	1	1	0	0	3.05	3.05	0.0
SMR59677.1	1.7948351	9.486	6.0	.	.	.	.	.	0	.	0	.	0	.	0.998	0.583	1	1	0.81	0	0	7026.99	68	-3.0	3.884	6	30	44	21	9	51	7	2	5	0.518518518518518	0.0	0.0	0.0	1	1	1	1	1	1	0	1	20.01	20.01	0.782608695652174
SMR47753.1	1.7908928	4.2597185	5.8397185	.	.	.	reduced_virulence	PHI:479	0	.	0	.	0	.	0.024	0.546	1	1	0.83	0	0	33487.99	308	4.0	7.1981	7	113	174	84	35	166	65	37	28	1.08955223880597	0.0	1.0	1.0	1	1	1	1	1	1	0	0	0.54	1.07	0.0
SMR62876.1	1.7879329	7.424954	5.816954	.	.	.	.	.	0	.	0	.	0	.	0.64	0.628	1	1	0.43	0	0	22020.64	198	-6.0	4.5581	3	67	108	55	33	118	41	18	23	1.0	0.0	0.0	0.0	1	1	1	1	1	1	0	0	0.44	0.44	0.0
SMR64035.1	1.7877043	10.4339995	5.9999995	.	.	.	.	.	0	.	0	.	0	.	1.0	0.739	1	1	0.31	0	0	8348.54	77	1.0	7.5301	5	30	46	22	2	39	25	13	12	0.764705882352941	1.0	0.0	0.0	1	1	1	1	1	1	0	0	0.11	0.11	0.0
SMR47347.1	1.7791072	8.261849	5.987849	.	.	.	.	.	0	.	0	.	0	.	0.746	0.633	1	1	0.47	0	0	16547.88	153	-2.0	5.0982	6	60	91	45	16	87	29	14	15	1.0	0.0	0.0	0.0	1	1	1	1	1	1	0	0	14.62	14.95	0.0
SMR45547.1	1.7766917	10.848	6.0	.	.	.	.	.	0	.	0	.	0	.	1.0	0.808	1	1	0.83	0	0	7032.27	67	3.5	8.0845	8	30	41	17	6	46	6	5	1	0.5	0.0	0.0	0.0	1	1	1	1	1	1	0	0	12.02	12.02	0.0
SMR56126.1	1.7753415	11.148	6.0	.	.	.	.	.	0	.	0	.	0	.	1.0	0.858	1	1	0.77	0	0	8300.42	78	1.0	6.7279	6	27	46	15	12	49	20	12	8	0.652173913043478	0.0	0.0	0.0	1	1	1	1	1	1	0	0	0.7	0.7	0.0
SMR53800.1	1.7676811	13.609593	5.471593	.	.	.	unaffected_pathogenicity,reduced_virulence,increased_virulence_(hypervirulence)	PHI:548,PHI:2305	0	.	0	.	0	.	0.945	0.578	1	1	0.37	0	0	15274.35	142	-4.5	4.6286	2	49	75	41	11	78	36	16	20	1.02941176470588	0.0	0.0	0.0	1	1	1	1	1	1	0	0	0.54	0.55	0.0
SMR54627.1	1.7647595	9.8699995	5.9999995	.	.	.	.	.	0	.	0	.	0	.	0.998	0.647	1	1	0.38	0	0	8296.28	77	-5.5	4.2676	6	30	48	23	5	45	23	9	14	0.434782608695652	0.0	0.0	0.0	1	1	1	1	1	1	0	0	2.63	2.63	0.0
SMR45042.1	1.7629579	11.039998	5.999998	.	.	.	.	.	0	.	0	.	0	.	1.0	0.84	1	1	0.19	0	0	12563.58	114	0.0	6.4276	8	41	57	33	9	65	31	16	15	0.769230769230769	1.0	0.0	0.0	1	1	1	1	1	1	0	0	2.35	2.36	0.0
SMR52075.1	1.7543626	14.1193	5.9993	.	.	.	.	.	0	.	1	PF06766	0	.	1.0	0.52	1	1	0.84	0	0	26019.53	260	-12.5	4.4377	14	121	190	49	31	154	47	20	27	0.530612244897959	0.0	0.0	0.0	1	1	1	1	1	1	0	0	1.06	1.07	0.0
SMR61562.1	1.7421353	1.614078	3.918078	.	.	.	.	.	0	.	0	.	0	.	0.0	0.616	1	1	0.77	1	0	46165.3	426	-1.0	6.3001	5	145	250	107	58	237	79	41	38	1.01818181818182	0.0	0.0	0.0	1	1	1	1	1	1	1	0	5.1	11.62	0.0
SMR49534.1	1.7420837	10.385045	5.999045	.	.	.	.	.	0	.	0	.	0	.	0.946	0.785	1	1	0.49	0	0	17533.51	154	-6.0	4.5578	6	47	85	30	29	88	32	14	18	1.02777777777778	0.0	0.0	0.0	1	1	1	1	1	1	0	0	14.88	14.88	0.0
SMR63823.1	1.7420837	9.34662	5.99862	.	.	.	.	.	0	.	0	.	0	.	0.795	0.763	1	1	0.25	0	0	10692.33	97	-0.5	6.1957	4	32	54	25	13	60	19	10	9	0.769230769230769	0.0	0.0	0.0	1	1	1	1	1	1	0	1	17.52	17.52	0.826086956521739
SMR61490.1	1.7327571	9.232163	5.974163	.	.	.	.	.	0	.	0	.	0	.	0.829	0.714	1	1	0.17	0	0	17622.21	155	-6.5	4.967	5	46	83	38	27	72	46	22	24	1.5	1.0	0.0	0.0	1	1	1	1	1	1	0	0	0.09	0.09	0.0
SMR63371.1	1.7187418	10.961999	5.999999	.	.	.	.	.	0	.	0	.	0	.	1.0	0.827	1	1	0.22	0	0	8213.45	76	0.0	6.4207	6	30	42	24	6	47	19	10	9	0.291666666666667	0.0	0.0	0.0	1	1	1	1	1	1	0	0	0.03	0.03	0.0
SMR63052.1	1.7095726	2.067549	2.937549	.	.	.	.	.	0	.	0	.	0	.	0.249	0.606	1	1	0.09	1	0	24724.41	226	0.0	6.4794	1	69	120	63	23	132	43	22	21	0.818181818181818	0.0	0.0	0.0	1	1	1	1	1	1	1	1	6.68	26.82	0.0
SMR56456.1	1.7072269	9.4615995	5.9995995	.	.	.	.	.	0	.	0	.	0	.	0.999	0.578	1	1	0.61	0	0	13139.5	127	0.0	6.4598	6	49	89	28	11	76	30	16	14	0.375	0.0	0.0	0.0	1	1	1	1	1	1	0	0	5.38	5.38	0.0
SMR57575.1	1.6881293	10.263574	4.989574	.	.	.	.	.	0	.	0	.	0	.	0.986	0.893	1	1	0.62	0	0	13409.25	122	1.0	6.7299	6	40	69	34	19	72	28	16	12	1.03571428571429	.	.	.	1	1	0	0	1	1	0	1	19.44	19.44	0.521739130434783
SMR64320.1	1.6823531	10.3439905	5.9999905	.	.	.	.	.	0	.	0	.	0	.	0.934	0.79	1	1	0.56	0	0	8508.95	80	3.0	8.0343	5	34	47	23	4	46	18	11	7	0.478260869565217	0.0	0.0	0.0	1	1	1	1	1	1	0	1	20.19	20.19	0.956521739130435
SMR44688.1	1.6558809	8.384496	5.996496	.	.	.	.	.	0	.	0	.	0	.	0.885	0.513	1	1	0.9	0	0	12957.42	128	-3.0	4.8972	4	57	85	39	13	78	19	9	10	0.675	0.0	0.0	0.0	1	1	1	1	1	1	0	0	0.02	0.02	0.0
SMR52259.1	1.6519583	7.2539955	5.9999955	.	.	.	.	.	0	.	0	.	0	.	0.984	0.225	1	1	0.78	0	0	14444.85	146	4.0	8.5734	0	63	107	43	13	94	25	16	9	0.371428571428571	0.0	0.0	0.0	1	1	1	1	1	1	0	0	8.46	8.46	0.0
SMR51929.1	1.6517578	10.073516	5.999516	.	.	.	.	.	0	.	0	.	0	.	1.0	0.679	1	1	0.69	0	0	8421.97	79	1.5	7.1879	4	29	43	32	5	47	15	9	6	0.764705882352941	0.0	0.0	0.0	1	1	1	1	1	1	0	1	21.49	21.49	0.782608695652174
SMR61186.1	1.650595	15.4279	5.9999	.	.	.	unaffected_pathogenicity,reduced_virulence	PHI:458,PHI:9245	0	.	1	PF06766	0	.	1.0	0.738	1	1	0.7	0	0	10343.96	100	-1.0	5.5415	8	46	62	34	9	66	14	7	7	0.46875	0.0	0.0	0.0	1	1	1	1	1	1	0	0	2.29	2.29	0.0
SMR57838.1	1.6457368	7.8592115	5.8252115	.	.	.	.	.	0	.	0	.	0	.	0.845	0.494	1	1	0.31	0	0	18168.2	172	-3.0	4.8303	1	52	100	66	14	114	26	12	14	0.816326530612245	0.0	0.0	0.0	1	1	1	1	1	1	0	0	0.26	0.28	0.0
SMR51907.1	1.6427453	6.614239	5.912239	.	.	.	.	.	0	.	0	.	0	.	0.43	0.687	1	1	0.44	0	0	17667.51	154	-4.5	4.9405	4	48	81	33	24	70	40	19	21	1.58333333333333	0.0	0.0	0.0	1	1	1	1	1	1	0	0	0.15	0.15	0.0
SMR51655.1	1.6358346	10.788	6.0	.	.	.	.	.	0	.	0	.	0	.	0.997	0.801	1	1	0.87	0	0	12009.63	111	-2.5	4.4881	8	40	72	23	15	72	14	6	8	0.8125	0.0	0.0	0.0	1	1	1	1	1	1	0	0	14.99	14.99	0.0
SMR50050.1	1.6204693	5.8304455	5.9144455	.	.	.	.	.	0	.	0	.	0	.	0.604	0.382	1	1	0.92	0	0	18474.66	177	-8.5	3.861	7	73	124	65	9	96	20	6	14	0.853658536585366	0.0	0.0	0.0	1	1	1	1	1	1	0	0	4.24	4.59	0.0
SMR54943.1	1.6053622	2.2019	5.9999	.	.	.	.	.	0	.	0	.	0	.	0.0600000000000001	0.307	1	1	0.87	0	0	15372.05	149	0.0	6.1178	4	69	104	42	15	86	18	9	9	0.818181818181818	0.0	0.0	0.0	1	1	1	1	1	1	0	0	6.75	7.03	0.0
SMR59755.1	1.6024915	6.8053	2.8573	.	.	.	.	.	0	.	0	.	0	.	1.0	0.658	1	1	0.76	1	0	21130.0	198	-5.0	4.4584	5	66	133	30	15	92	32	14	18	0.8	0.0	0.0	0.0	1	1	1	1	1	1	1	1	0.01	21.05	0.0
SMR64572.1	1.5983033	1.5129995	5.9289995	.	.	.	unaffected_pathogenicity	PHI:1087	0	.	0	.	0	.	0.0	0.264	1	1	0.8	0	0	45525.02	420	3.0	6.8556	6	151	254	101	56	236	76	43	33	0.87962962962963	0.0	0.0	0.0	1	1	1	1	1	1	0	0	1.55	1.56	0.0
SMR56338.1	1.5888197	3.9065495	5.9825495	.	.	.	.	.	0	.	0	.	0	.	0.0629999999999999	0.591	1	1	0.66	0	0	32789.88	305	-3.0	4.8927	12	109	185	96	23	166	51	24	27	0.986111111111111	0.0	0.0	0.0	1	1	1	1	1	1	0	0	7.27	7.27	0.0
SMR61658.1	1.5805155	3.2556405	5.9796405	.	.	.	.	.	0	.	0	.	0	.	0.265	0.281	1	1	0.81	0	0	26283.04	263	-8.0	4.5348	3	115	170	83	14	151	46	20	26	0.590909090909091	0.0	0.0	0.0	1	1	1	1	1	1	0	0	3.15	3.16	0.0
SMR48038.1	1.579212	9.9290365	5.6330365	.	.	.	.	.	0	.	0	.	0	CBM63	0.929	0.787	1	1	0.69	0	0	23151.26	215	0.5	6.6688	8	80	126	55	27	125	38	20	18	1.20833333333333	1.0	0.0	0.0	1	1	1	1	0	1	0	0	0.84	0.85	0.0
SMR58177.1	1.5788122	8.7042395	5.9862395	.	.	.	.	.	0	.	0	.	0	.	0.999	0.454	1	1	0.79	0	0	13805.92	134	-2.5	4.9071	9	59	82	58	11	91	17	8	9	0.652173913043478	0.0	0.0	0.0	1	1	1	1	1	1	0	0	4.75	12.3	0.0
SMR50049.1	1.5663284	7.6691535	2.9411535	.	.	.	.	.	0	.	0	.	0	.	0.989	0.799	1	1	0.76	1	0	17676.45	167	6.0	8.4927	8	64	102	52	16	107	31	19	12	0.648148148148148	0.0	0.0	0.0	1	1	1	1	1	1	1	1	9.82	29.04	0.0
SMR44875.1	1.5491652	11.076	6.0	.	.	.	.	.	0	.	0	.	0	.	0.999	0.847	1	1	0.56	0	0	8727.05	80	-2.0	4.8559	6	26	47	25	6	47	15	7	8	0.736842105263158	0.0	0.0	0.0	1	1	1	1	1	1	0	0	0.28	0.28	0.0
SMR63006.1	1.5467104	10.584	6.0	.	.	.	.	.	0	.	0	.	0	.	1.0	0.764	1	1	0.59	0	0	7197.21	67	-1.0	4.627	6	27	39	24	5	41	7	3	4	0.823529411764706	0.0	0.0	0.0	1	1	1	1	1	1	0	1	18.12	18.12	1.0
SMR61240.1	1.520987	3.375749	5.835749	.	.	.	.	.	0	.	0	.	0	.	0.22	0.37	1	1	0.83	0	0	16325.99	156	-3.5	5.0348	4	69	101	39	20	84	27	13	14	0.69047619047619	0.0	0.0	0.0	1	1	1	1	1	1	0	0	0.03	0.03	0.0
SMR63879.1	1.520987	6.633889	5.977889	.	.	.	effector_(plant_avirulence_determinant)	PHI:3213	1	MoCDIP1	0	.	0	.	0.001	0.275	1	1	0.91	0	0	37014.6	362	-3.5	5.3451	9	160	235	115	27	206	61	30	31	1.01098901098901	0.0	0.0	0.0	1	1	1	1	1	1	0	0	0.51	0.58	0.0
SMR44602.1	1.520987	1.9472275	5.9912275	.	.	.	.	.	0	.	0	.	0	.	0.004	0.322	1	1	0.81	0	0	33732.76	321	-4.5	4.8887	13	140	199	76	34	182	49	23	26	0.772727272727273	1.0	0.0	0.0	1	1	1	1	1	1	0	0	0.02	0.03	0.0
SMR61332.1	1.5209388	10.584	6.0	.	.	.	.	.	0	.	0	.	0	.	1.0	0.764	1	1	0.92	0	0	8719.88	84	0.0	6.003	8	40	56	22	7	53	10	5	5	0.807692307692308	0.0	0.0	0.0	1	1	1	1	1	1	0	1	16.73	16.73	1.0
SMR43753.1	1.4832486	9.942	6.0	.	.	.	.	.	0	.	0	.	0	.	1.0	0.657	1	1	0.82	0	0	8060.47	77	-2.0	4.2644	6	32	44	28	3	48	8	3	5	0.722222222222222	0.0	0.0	0.0	1	1	1	1	1	1	0	0	14.11	14.11	0.0
SMR46938.1	1.4803109	9.762	6.0	.	.	.	.	.	0	.	0	.	0	.	0.999	0.628	1	1	0.78	0	0	7668.74	76	0.0	6.4482	6	37	49	27	9	51	12	7	5	0.407407407407407	0.0	0.0	0.0	1	1	1	1	1	1	0	0	2.3	2.3	0.0
SMR43724.1	1.4764575	10.686	6.0	.	.	.	.	.	0	.	0	.	0	.	0.99	0.791	1	1	0.82	0	0	8811.03	79	-2.5	4.7204	6	28	46	18	13	45	13	6	7	1.28571428571429	0.0	0.0	0.0	1	1	1	1	1	1	0	1	17.92	17.92	0.608695652173913
SMR53474.1	1.4747401	10.7311	5.9971	.	.	.	.	.	0	.	0	.	0	.	0.998	0.791	1	1	0.86	0	0	11878.63	114	-2.0	4.5665	9	51	75	32	7	67	16	7	9	0.793103448275862	0.0	0.0	0.0	1	1	1	1	1	1	0	1	19.36	19.37	0.869565217391304
SMR44210.1	1.465678	1.368855	5.856855	.	.	.	.	.	0	.	0	.	0	.	0.0	0.252	1	1	0.86	0	0	49819.94	463	-5.0	5.2498	6	153	266	137	54	273	84	41	43	0.975609756097561	0.0	0.0	0.0	1	1	1	1	1	1	0	0	2.18	6.02	0.0
SMR56190.1	1.4550352	2.1296485	5.9996485	.	.	.	.	.	0	.	0	.	0	.	0.067	0.288	1	1	0.74	0	0	17505.19	170	-2.5	5.4651	4	84	108	40	21	92	24	12	12	0.680851063829787	0.0	0.0	0.0	1	1	1	1	1	1	0	0	0.16	0.22	0.0
SMR43490.1	1.4513481	5.5493925	5.9813925	.	.	.	.	.	0	.	0	.	0	.	0.389	0.539	1	1	0.35	0	0	33505.86	297	-1.5	6.3881	5	86	158	73	57	154	82	46	36	1.04615384615385	0.0	0.0	0.0	1	1	1	1	1	1	0	0	0.31	0.31	0.0
SMR45224.1	1.4329085	7.0176475	5.9976475	.	.	.	.	.	0	.	0	.	0	.	0.763	0.407	1	1	0.91	0	0	14359.92	144	0.5	6.7851	10	79	108	43	10	87	17	9	8	0.595744680851064	0.0	1.0	0.0	1	1	1	1	1	1	0	1	22.25	22.39	0.608695652173913
SMR57347.1	1.4275725	7.539049	5.889049	.	.	.	.	.	0	.	0	.	0	.	0.74	0.535	1	1	0.27	0	0	27467.61	256	1.0	6.7313	7	89	144	77	22	151	56	30	26	0.805970149253731	0.0	0.0	0.0	1	1	1	1	1	1	0	0	6.17	6.18	0.0
SMR59510.1	1.4136958	8.94595	5.99995	.	.	.	.	.	0	.	0	.	0	.	0.97	0.521	1	1	0.95	0	0	9253.21	91	-2.5	4.4137	6	45	69	29	6	50	14	6	8	0.84	0.0	0.0	0.0	1	1	1	1	1	1	0	0	14.51	14.51	0.0
SMR50232.1	1.405282	8.154	6.0	.	.	.	.	.	0	.	0	.	0	.	0.928	0.431	1	1	0.95	0	0	7361.4	72	2.5	8.0216	5	32	52	15	5	44	9	6	3	0.538461538461538	0.0	0.0	0.0	1	1	1	1	1	1	0	0	9.43	9.43	0.0
SMR56452.1	1.3817885	7.442826	5.978826	.	.	.	.	.	0	.	0	.	0	.	0.833	0.411	1	1	0.09	0	0	26946.46	235	1.0	6.7068	0	61	118	58	26	102	83	44	39	1.03703703703704	1.0	0.0	0.0	1	1	1	1	1	1	0	0	0.75	0.75	0.0
SMR54456.1	1.3651651	5.5139	5.9999	.	.	.	.	.	0	.	0	.	0	.	0.765	0.154	1	1	0.86	0	0	9155.18	97	-1.0	5.5178	4	53	73	24	5	63	14	7	7	0.255813953488372	0.0	0.0	0.0	1	1	1	1	1	1	0	0	11.91	11.91	0.0
SMR47542.1	1.3541356	11.064	6.0	.	.	.	.	.	0	.	0	.	0	.	1.0	0.844	1	1	0.69	0	0	7018.99	66	3.5	7.6495	6	31	39	18	8	39	18	12	6	0.5	0.0	0.0	0.0	1	1	1	1	1	1	0	1	21.75	21.75	0.652173913043478
SMR54300.1	1.3480045	7.769572	5.801572	.	.	.	.	.	0	.	0	.	0	.	0.796	0.532	1	1	0.14	0	0	24422.7	227	3.5	8.5564	0	74	135	73	17	125	48	27	21	0.542372881355932	0.0	0.0	0.0	1	1	1	1	1	1	0	0	0.59	0.59	0.0
SMR54814.1	1.3437798	8.4092955	5.8752955	.	.	.	unaffected_pathogenicity,reduced_virulence,increased_virulence_(hypervirulence)	PHI:4618,PHI:6854,PHI:4619,PHI:6841,PHI:6855,PHI:2476,PHI:3226,PHI:222,PHI:6853	0	.	0	.	0	PL1_4,PL1_6,PL1_8,PL1_2,PL1,PL1_9,PL1_11,PL1_13,PL1_10,PL1_12,PL1_1,PL1_7,PL1_5,PL1_3	0.033	0.556	1	1	0.55	0	0	37223.6	342	1.0	6.6164	3	112	194	97	46	185	80	44	36	1.15068493150685	0.0	0.0	0.0	1	1	1	1	1	1	0	0	1.15	1.15	0.0
SMR43512.1	1.3437798	5.720306	5.870306	.	.	.	.	.	0	.	0	.	0	.	0.431	0.544	1	1	0.67	0	0	18541.94	179	-3.0	4.7483	0	72	110	62	17	110	24	11	13	0.764705882352941	0.0	0.0	0.0	1	1	1	1	1	1	0	0	0.05	0.1	0.0
SMR50180.1	1.3328974	2.733648	5.973648	.	.	.	.	.	0	.	0	.	0	.	0.046	0.414	1	1	0.73	0	0	18294.26	168	-8.5	4.1224	5	63	107	44	26	99	25	9	16	0.85	0.0	0.0	0.0	1	1	1	1	1	1	0	0	5.6	5.61	0.0
SMR54243.1	1.3252014	1.261089	5.749089	.	.	.	unaffected_pathogenicity	PHI:566	0	.	0	.	0	GH7	0.0	0.252	1	1	0.93	0	0	46432.88	444	1.5	6.9824	18	193	292	108	38	243	71	37	34	0.875	0.0	0.0	0.0	1	1	1	1	0	1	0	0	0.0	0.01	0.0
SMR59738.1	1.3107729	5.72595	5.98995	.	.	.	.	.	0	.	0	.	0	.	0.489	0.467	1	1	0.47	0	0	14924.25	137	3.0	8.1289	4	50	77	42	12	82	22	13	9	0.733333333333333	0.0	0.0	0.0	1	1	1	1	1	1	0	0	6.11	6.12	0.0
SMR45039.1	1.3009937	6.25783	5.99983	.	.	.	.	.	0	.	0	.	0	.	0.613	0.43	1	1	0.73	0	0	10183.83	99	-2.0	4.3847	6	45	65	40	8	69	10	4	6	0.625	0.0	0.0	0.0	1	1	1	1	1	1	0	0	2.39	2.64	0.0
SMR47767.1	1.2960608	9.0068305	5.7368305	.	.	.	.	.	0	.	0	.	0	.	0.859	0.686	1	1	0.59	0	0	11871.43	106	-9.0	3.7673	5	33	53	32	10	59	19	5	14	1.42105263157895	0.0	0.0	0.0	0	1	1	1	1	1	0	0	0.02	0.02	0.0
SMR44197.1	1.2761353	3.363564	5.247564	.	.	.	loss_of_pathogenicity,unaffected_pathogenicity,reduced_virulence,increased_virulence_(hypervirulence),lethal	PHI:8929,PHI:7511,PHI:2247,PHI:9460,PHI:2837,PHI:2844,PHI:2802,PHI:5271,PHI:2269,PHI:2022,PHI:3866,PHI:2312,PHI:5272,PHI:2836,PHI:7485,PHI:7696,PHI:685,PHI:784,PHI:3301,PHI:4077,PHI:59,PHI:6957,PHI:5440	0	.	0	.	0	.	0.106	0.58	1	1	0.33	0	0	34580.39	323	4.0	7.5168	2	113	181	113	27	179	80	44	36	0.857142857142857	1.0	0.0	0.0	1	1	1	1	1	1	0	0	3.16	8.48	0.0
SMR58167.1	1.266711	8.307724	5.977724	.	.	.	unaffected_pathogenicity,reduced_virulence,increased_virulence_(hypervirulence)	PHI:2204,PHI:4246,PHI:7911,PHI:2209,PHI:2208,PHI:2043,PHI:568,PHI:6978,PHI:2206,PHI:2364,PHI:569,PHI:7912,PHI:2207	1	CfTom1	1	PF00331	1	GH10	0.001	0.554	1	1	0.61	0	0	39008.05	356	6.5	8.0487	5	120	202	103	44	196	81	46	35	0.964285714285714	0.0	0.0	0.0	1	1	1	1	1	1	0	0	0.59	0.59	0.0
SMR45040.1	1.2620778	5.2975295	4.6015295	.	.	.	.	.	0	.	0	.	0	.	0.435	0.681	1	1	0.5	0	0	26069.57	240	3.5	7.6006	7	84	149	65	28	139	44	25	19	0.916666666666667	0.0	0.0	0.0	1	1	1	1	1	1	0	0	0.24	7.91	0.0
SMR50066.1	1.2620778	4.134099	4.566099	.	.	.	.	.	0	.	0	.	0	.	0.287	0.641	1	1	0.49	0	0	25105.43	233	3.0	7.9509	10	94	145	61	19	125	41	22	19	0.9375	0.0	1.0	0.0	1	1	1	1	1	1	0	0	0.22	4.72	0.0
SMR45222.1	1.2613184	7.886389	5.906389	.	.	.	.	.	0	.	0	.	0	.	0.894	0.436	1	1	0.72	0	0	19555.33	184	-4.0	4.5836	3	63	116	61	21	119	25	11	14	0.877551020408163	0.0	0.0	0.0	1	1	1	1	1	1	0	0	1.84	1.9	0.0
SMR61480.1	1.2594357	1.47335	5.99735	.	.	.	.	.	0	.	0	.	0	.	0.0	0.246	1	1	0.89	0	0	10788.19	104	4.5	8.2438	6	53	76	22	12	55	10	8	2	0.875	0.0	0.0	0.0	1	1	1	1	1	1	0	0	0.06	0.06	0.0
SMR63177.1	1.2451353	1.966475	5.980475	.	.	.	.	.	0	.	0	.	0	CE16	0.001	0.33	1	1	0.77	0	0	33643.11	313	8.5	9.6577	2	109	193	92	41	186	40	25	15	1.05194805194805	0.0	0.0	0.0	1	1	1	1	1	1	0	0	1.39	1.55	0.0
SMR56518.1	1.2363789	10.193891	5.999891	.	.	.	.	.	0	.	0	.	0	.	0.999	0.7	1	1	0.46	0	0	24691.15	226	-16.5	4.167	21	92	146	47	24	112	54	20	34	0.975609756097561	0.0	0.0	0.0	1	1	1	1	1	1	0	0	0.01	0.01	0.0
SMR44540.1	1.2270646	4.161233	5.985233	.	.	.	.	.	0	.	0	.	0	.	0.173	0.523	1	1	0.49	0	0	26898.0	247	16.0	10.2663	3	84	138	72	30	139	59	39	20	1.03333333333333	1.0	0.0	0.0	1	1	1	1	1	1	0	0	0.17	0.22	0.0
SMR54435.1	1.2137232	8.304447	5.976447	.	.	.	.	.	0	.	0	.	0	.	0.986	0.402	1	1	0.17	0	0	9534.71	89	-2.5	5.0869	3	33	54	29	7	50	25	12	13	0.4	0.0	0.0	0.0	1	1	1	1	1	1	0	0	1.2	1.2	0.0
SMR57585.1	1.212307	1.174976	5.428976	.	.	.	.	.	0	.	0	.	0	.	0.036	0.255	1	1	0.82	0	0	20106.93	198	-2.5	4.7373	8	95	129	60	15	121	24	11	13	0.690909090909091	0.0	1.0	0.0	1	1	1	1	0	1	0	1	22.05	22.86	0.739130434782609
SMR55968.1	1.2012359	6.232342	5.956342	.	.	.	.	.	0	.	0	.	0	.	0.523	0.523	1	1	0.33	0	0	27940.27	257	-1.5	5.9968	2	81	153	67	31	148	47	24	23	0.81578947368421	1.0	0.0	0.0	1	1	1	1	1	1	0	0	1.19	1.24	0.0
SMR50326.1	1.1876447	0.850136500000001	5.7941365	.	.	.	.	.	0	.	0	.	0	.	0.0	0.176	1	1	0.81	0	0	19749.06	185	-5.5	4.1789	2	79	116	59	22	105	19	7	12	0.951219512195122	0.0	0.0	0.0	1	1	1	1	1	1	0	0	0.44	0.52	0.0
SMR44948.1	1.1864536	1.6767895	5.6967895	.	.	.	.	.	0	.	0	.	0	.	0.067	0.263	1	1	0.88	0	0	20248.15	204	-1.0	5.564	8	93	141	76	10	134	16	8	8	0.529411764705882	0.0	0.0	0.0	1	1	1	1	1	1	0	0	2.17	2.39	0.0
SMR58168.1	1.1842496	8.0518655	5.9738655	.	.	.	unaffected_pathogenicity,reduced_virulence,increased_virulence_(hypervirulence)	PHI:2204,PHI:4246,PHI:2209,PHI:2208,PHI:2043,PHI:568,PHI:6978,PHI:2206,PHI:2364,PHI:569,PHI:7912,PHI:7911,PHI:2207	1	CfTom1	1	PF00331	1	GH10	0.001	0.512	1	1	0.48	0	0	37828.72	347	7.5	8.4684	6	125	197	104	39	192	69	40	29	0.895348837209302	1.0	0.0	0.0	1	1	1	1	1	1	0	0	0.84	0.85	0.0
SMR61577.1	1.1842496	3.6983955	5.6603955	.	.	.	.	.	0	.	0	.	0	.	0.215	0.458	1	1	0.68	0	0	19035.34	180	-3.5	5.0473	3	71	111	53	25	113	27	13	14	0.636363636363636	0.0	0.0	0.0	1	1	1	1	0	1	0	0	0.05	0.08	0.0
SMR53308.1	1.1713512	0.4354895	5.9434895	.	.	.	.	.	0	.	0	.	0	.	0.0	0.082	1	1	0.82	0	0	39419.46	362	-9.5	4.4706	2	125	207	103	37	202	61	26	35	1.13253012048193	0.0	0.0	0.0	1	1	1	1	1	1	0	0	0.73	0.84	0.0
SMR59805.1	1.1697742	3.356241	5.938241	.	.	.	reduced_virulence	PHI:811	0	.	0	.	0	.	0.001	0.402	1	1	0.76	0	0	34931.49	316	-8.5	4.9479	10	118	185	72	52	171	59	28	31	0.917808219178082	1.0	0.0	0.0	1	1	1	1	1	1	0	0	0.05	0.05	0.0
SMR45077.1	1.1566553	3.882073	5.678073	.	.	.	reduced_virulence	PHI:5188	0	.	0	.	0	.	0.065	0.469	1	1	0.61	0	0	32173.09	297	-5.5	4.9287	1	93	172	89	37	176	59	28	31	0.876543209876543	0.0	0.0	0.0	1	1	1	1	1	1	0	0	9.9	11.7	0.0
SMR43437.1	1.1532302	9.8068855	3.9988855	.	.	.	.	.	0	.	0	.	0	.	1.0	0.968	1	1	0.42	0	0	9243.25	84	0.5	6.6115	7	32	47	19	12	46	23	13	10	0.739130434782609	.	.	.	0	0	0	0	0	0	0	0	0.0	0.0	0.0
SMR49777.1	1.1411742	7.5241615	5.7221615	.	.	.	effector_(plant_avirulence_determinant)	PHI:2850,PHI:2150,PHI:201,PHI:5568,PHI:5537,PHI:2829,PHI:2830	1	MoAVR_Pita,MoAVR_Pita2	0	.	0	.	0.002	0.465	1	1	0.3	0	0	40090.41	367	3.0	6.9779	10	122	202	113	43	205	88	48	40	1.05813953488372	0.0	0.0	0.0	1	1	1	1	1	1	0	0	0.23	0.23	0.0
SMR47366.1	1.137161	1.159589	5.979589	.	.	.	unaffected_pathogenicity,reduced_virulence	PHI:6789,PHI:6783,PHI:6811,PHI:697,PHI:9400,PHI:7933,PHI:3973,PHI:68,PHI:9402,PHI:17,PHI:7932,PHI:7928,PHI:7934	0	.	0	.	0	.	0.0	0.03	1	1	0.87	0	0	41333.95	400	2.0	7.2554	4	179	264	112	46	226	54	29	25	0.787037037037037	0.0	0.0	0.0	1	1	1	1	1	1	0	0	3.29	4.17	0.0
SMR64579.1	1.1323165	8.4170485	5.6270485	.	.	.	.	.	0	.	0	.	0	.	0.857	0.608	1	1	0.17	0	0	23029.85	205	-8.0	4.598	8	65	107	50	20	97	61	27	34	1.65714285714286	0.0	0.0	0.0	1	1	1	1	1	1	0	0	0.27	0.27	0.0
SMR56434.1	1.1270372	4.250049	5.972049	.	.	.	.	.	0	.	0	.	0	.	0.23	0.483	1	1	0.56	0	0	32792.83	310	-3.0	6.2096	10	105	186	82	36	181	72	39	33	0.658823529411765	0.0	0.0	0.0	1	1	1	1	1	1	0	0	0.08	0.09	0.0
SMR64055.1	1.1268934	9.313083	5.983083	.	.	.	.	.	0	.	0	.	0	.	0.979	0.576	1	1	0.44	0	0	10719.07	100	-4.0	4.5067	0	31	55	33	6	56	26	11	15	0.935483870967742	0.0	0.0	0.0	1	1	1	1	1	1	0	0	6.79	6.79	0.0
SMR63436.1	1.1206486	6.7929	5.9629	.	.	.	unaffected_pathogenicity,reduced_virulence	PHI:458,PHI:9245	0	.	1	PF06766	0	.	0.197	0.108	1	1	0.82	0	0	13338.61	143	-0.5	5.6566	8	82	107	37	7	94	12	6	6	0.377049180327869	0.0	0.0	0.0	1	1	1	1	1	1	0	0	5.84	5.86	0.0
SMR49828.1	1.1189668	2.255272	5.951272	.	.	.	.	.	0	.	0	.	0	.	0.16	0.224	1	1	0.34	0	0	22844.97	203	-12.0	4.5233	0	54	117	51	33	116	58	25	33	0.727272727272727	0.0	0.0	0.0	1	1	1	1	1	1	0	0	10.64	10.64	0.0
SMR43805.1	1.1167037	1.4310695	5.9690695	.	.	.	unaffected_pathogenicity,reduced_virulence	PHI:4615,PHI:6569	0	.	0	.	0	.	0.0	0.077	1	1	0.85	0	0	40019.83	392	2.0	7.0386	3	172	258	133	33	226	61	33	28	0.771929824561403	0.0	0.0	0.0	1	1	1	1	1	1	0	0	1.97	2.05	0.0
SMR44094.1	1.1145499	3.0704705	5.9804705	.	.	.	.	.	0	.	0	.	0	.	0.0530000000000001	0.462	1	1	0.71	0	0	31069.16	295	1.0	6.7529	2	105	186	100	28	176	52	28	24	0.776470588235294	0.0	0.0	0.0	1	1	1	1	1	1	0	0	0.01	0.01	0.0
SMR56331.1	1.1103628	2.528215	5.690215	.	.	.	.	.	0	.	0	.	0	.	0.209	0.264	1	1	0.47	0	0	22780.2	222	-3.5	4.7583	2	85	145	81	23	152	24	11	13	0.542857142857143	0.0	0.0	0.0	1	1	1	1	1	1	0	0	5.75	47.35	0.0
SMR63929.1	1.1022893	3.25698	2.50698	.	.	.	.	.	0	.	0	.	0	.	0.43	0.695	1	1	0.02	1	0	25304.79	224	2.5	7.3244	4	66	105	66	26	117	53	29	24	1.125	0.0	0.0	0.0	1	1	1	1	1	1	1	0	10.27	24.49	0.0
SMR46922.1	1.1010951	0.468	6.0	.	.	.	.	.	0	.	0	.	0	.	0.0	0.078	1	1	0.84	0	0	24579.49	257	9.0	9.4162	2	129	208	25	23	154	18	15	3	0.313559322033898	1.0	0.0	0.0	1	1	1	1	1	1	0	0	1.36	1.36	0.0
SMR63684.1	1.0943809	7.554504	5.988504	.	.	.	.	.	0	.	0	.	0	.	0.978	0.283	1	1	0.69	0	0	9994.36	97	-1.0	4.7419	0	37	62	42	1	51	11	5	6	1.0	0.0	0.0	0.0	1	1	1	1	1	1	0	0	5.51	5.52	0.0
SMR47955.1	1.0936966	7.5397995	5.9557995	.	.	.	.	.	0	.	0	.	0	.	0.696	0.568	1	1	0.44	0	0	21172.22	192	-5.5	4.5486	6	57	105	61	23	111	32	14	18	1.23684210526316	0.0	0.0	0.0	1	1	1	1	1	1	0	0	0.97	0.97	0.0
SMR53338.1	1.0914137	3.0783555	5.7243555	.	.	.	.	.	0	.	0	.	0	GH114	0.043	0.516	1	1	0.41	0	0	29778.68	273	1.5	7.1453	6	98	159	76	30	143	61	32	29	1.25454545454545	0.0	0.0	0.0	1	1	1	1	1	1	0	0	3.47	4.06	0.0
SMR43567.1	1.0903482	4.2027065	5.3187065	.	.	.	.	.	0	.	0	.	0	.	0.413	0.401	1	1	0.46	0	0	17235.63	157	-7.5	4.1473	4	52	89	50	19	91	25	9	16	1.13793103448276	0.0	0.0	0.0	1	1	1	1	1	1	0	0	0.89	0.9	0.0
SMR45448.1	1.0838792	8.9818475	5.9998475	.	.	.	.	.	0	.	0	.	0	.	0.959	0.538	1	1	0.45	0	0	12079.78	110	10.0	11.6233	3	44	58	25	9	56	27	19	8	0.833333333333333	1.0	0.0	0.0	1	1	1	1	1	1	0	0	0.02	0.02	0.0
SMR59969.1	1.0699649	8.816343	5.954343	.	.	.	.	.	0	.	0	.	0	.	0.981	0.496	1	1	0.5	0	0	11905.66	109	8.0	11.5494	0	39	59	37	5	53	25	17	8	0.689655172413793	0.0	0.0	0.0	1	1	1	1	1	1	0	0	0.0	0.0	0.0
SMR61373.1	1.0666986	3.5887435	5.8507435	.	.	.	.	.	0	.	0	.	0	CE1	0.026	0.597	1	1	0.48	0	0	36856.79	332	-1.5	6.2762	8	111	186	71	47	168	90	47	43	1.18421052631579	0.0	0.0	0.0	1	1	1	1	1	1	0	0	0.16	0.16	0.0
SMR47416.1	1.0555522	7.903049	4.729049	.	.	.	.	.	0	.	0	.	0	.	0.661	0.868	1	1	0.79	0	0	23673.89	214	3.5	8.3699	2	69	120	56	25	111	47	26	21	1.4390243902439	0.0	0.0	0.0	0	1	0	1	0	1	0	0	0.0	0.03	0.0
SMR49343.1	1.0344825	9.18034	5.90434	.	.	.	.	.	0	.	0	.	0	.	0.968	0.578	1	1	0.12	0	0	21759.58	193	-1.0	6.3783	4	61	108	46	28	80	66	36	30	1.07894736842105	0.0	0.0	0.0	1	1	1	1	1	1	0	0	0.24	0.24	0.0
SMR44125.1	1.0323809	8.9205575	4.4205575	.	.	.	.	.	0	.	0	.	0	.	0.99	0.76	1	1	0.19	0	0	12341.94	110	-1.0	6.2112	2	28	57	28	18	59	32	17	15	1.23809523809524	.	.	.	1	1	1	0	0	0	0	0	0.0	0.0	0.0
SMR43678.1	1.0295843	4.5821225	5.5901225	.	.	.	.	.	0	.	0	.	0	.	0.294	0.538	1	1	0.45	0	0	30303.74	281	3.5	7.2319	1	92	155	103	38	175	52	30	22	0.909090909090909	0.0	0.0	0.0	1	1	1	1	1	1	0	0	0.35	0.77	0.0
SMR49472.1	1.0258465	7.1099965	5.9999965	.	.	.	.	.	0	.	0	.	0	.	0.926	0.259	1	1	0.71	0	0	24055.2	236	1.5	6.74	10	85	169	63	12	140	44	25	19	0.453488372093023	0.0	0.0	0.0	1	1	1	1	1	1	0	0	0.84	0.84	0.0
SMR43709.1	1.0236766	1.0435855	5.6575855	.	.	.	.	.	0	.	0	.	0	.	0.002	0.229	1	1	0.19	0	0	35916.21	329	-5.5	5.2182	5	107	198	84	35	167	78	38	40	1.06944444444444	0.0	0.0	0.0	1	1	1	1	1	1	0	0	11.34	11.34	0.0
SMR55839.1	1.0117092	3.9160185	5.9200185	.	.	.	.	.	0	.	0	.	0	.	0.204	0.462	1	1	0.69	0	0	25119.15	242	-1.0	6.0833	2	102	152	83	21	139	39	20	19	0.676923076923077	0.0	0.0	0.0	1	1	1	1	1	1	0	0	0.09	0.96	0.0
SMR63260.1	1.0110447	7.236902	5.874902	.	.	.	.	.	0	.	0	.	0	.	0.861	0.366	1	1	0.59	0	0	19476.37	187	-4.0	4.6261	5	72	121	67	19	126	27	12	15	0.553571428571429	0.0	0.0	0.0	1	1	1	1	1	1	0	0	0.22	0.36	0.0
SMR63424.1	1.0110447	7.2298485	5.9998485	.	.	.	.	.	0	.	0	.	0	.	0.82	0.385	1	1	0.5	0	0	21195.75	202	-4.0	5.5801	10	67	129	49	11	108	74	37	37	0.476923076923077	0.0	0.0	0.0	1	1	1	1	1	1	0	0	1.0	1.0	0.0
SMR57892.1	1.0110447	7.169247	5.991247	.	.	.	.	.	0	.	1	PF16541	0	.	0.101	0.262	1	1	0.66	0	0	18728.85	179	-7.5	4.2985	5	76	118	55	20	104	30	12	18	0.730769230769231	0.0	0.0	0.0	1	1	1	1	1	1	0	0	0.92	0.93	0.0
SMR51815.1	1.0110447	3.442873	5.830873	.	.	.	.	.	0	.	0	.	0	.	0.245	0.357	1	1	0.32	0	0	21116.62	197	-10.5	4.1455	6	74	120	60	16	109	36	13	23	0.765957446808511	0.0	0.0	0.0	1	1	1	1	1	1	0	0	2.13	2.14	0.0
SMR47679.1	1.0067482	4.6097875	2.9577875	.	.	.	.	.	0	.	1	PF00314	0	GH152	0.0	0.442	1	1	0.8	1	0	39896.77	376	2.5	7.3355	15	148	242	96	37	215	60	32	28	0.896907216494845	0.0	0.0	0.0	1	1	1	1	1	1	1	1	0.05	22.56	0.0
SMR55881.1	1.0006552	2.027799	5.993799	.	.	.	.	.	0	.	0	.	0	.	0.081	0.258	1	1	0.77	0	0	17359.99	160	-7.0	4.3693	4	62	100	37	22	80	29	12	17	1.05714285714286	0.0	0.0	0.0	1	1	1	1	1	1	0	0	1.05	1.05	0.0
SMR61484.1	0.99349576	1.3632505	5.9472505	.	.	.	.	.	0	.	0	.	0	GH43_23,GH43,GH43_17,GH43_20,GH43_21,GH43_19,GH43_22,GH43_18,GH43_34,GH159	0.0	0.236	1	1	0.43	0	0	40098.1	363	1.5	6.9935	0	121	202	106	46	194	78	41	37	1.01234567901235	0.0	0.0	0.0	1	1	1	1	1	1	0	0	0.38	0.38	0.0
SMR44425.1	0.9887279	-5.8714885	-4.4374885	.	.	.	unaffected_pathogenicity	PHI:4890	0	.	0	.	0	.	0.224	0.537	0	1	0.34	0	1	30316.89	284	9.5	10.117	0	97	154	98	34	169	59	36	23	0.833333333333333	0.0	0.0	0.0	1	1	1	1	1	1	3	2	7.6	71.97	0.0
SMR49621.1	0.98533565	9.4886	5.2046	.	.	.	.	.	0	.	0	.	0	CBM18	0.999	0.715	1	1	0.45	0	0	29116.74	269	-10.0	4.5091	22	103	164	64	24	158	67	29	38	0.72972972972973	0.0	0.0	0.0	1	1	0	1	0	1	0	0	0.01	0.01	0.0
SMR59669.1	0.9815713	1.160225	5.672225	.	.	.	.	.	0	.	0	.	0	.	0.00600000000000001	0.242	1	1	0.59	0	0	20187.91	190	-7.5	4.1801	7	79	118	62	23	117	22	8	14	0.645833333333333	0.0	1.0	0.0	1	1	1	1	1	1	0	0	0.01	0.03	0.0
SMR54497.1	0.9815713	1.816662	5.482662	.	.	.	.	.	0	.	0	.	0	.	0.0620000000000001	0.327	1	1	0.72	0	0	19005.47	179	-6.5	4.4872	3	68	109	62	20	107	26	11	15	0.777777777777778	0.0	0.0	0.0	1	1	1	1	1	1	0	0	0.13	0.24	0.0
SMR45288.1	0.9809695	2.2756575	5.9956575	.	.	.	.	.	0	.	0	.	0	.	0.0	0.38	1	1	0.75	0	0	43882.64	418	-4.5	5.5235	3	160	263	125	48	245	64	32	32	0.734375	0.0	0.0	0.0	1	1	1	1	1	1	0	0	2.3	3.28	0.0
SMR51788.1	0.9809695	2.287852	5.995852	.	.	.	.	.	0	.	0	.	0	.	0.0	0.382	1	1	0.75	0	0	45821.46	426	1.5	6.9399	5	142	256	122	52	255	68	36	32	0.941666666666667	0.0	0.0	0.0	1	1	1	1	1	1	0	0	0.93	3.13	0.0
SMR56138.1	0.9809695	2.310071	5.982071	.	.	.	.	.	0	.	0	.	0	.	0.0	0.388	1	1	0.75	0	0	44233.39	419	-4.0	5.7705	5	157	258	118	47	243	73	37	36	0.724137931034483	0.0	0.0	0.0	1	1	1	1	1	1	0	0	1.36	1.67	0.0
SMR43654.1	0.97637975	-0.383094499999999	5.4189055	.	.	.	.	.	0	.	0	.	0	.	0.0	0.033	1	1	0.23	0	0	31440.42	278	-12.5	4.7386	0	74	141	73	49	158	76	35	41	1.05172413793103	0.0	0.0	0.0	1	1	1	1	1	1	0	0	0.26	0.5	0.0
SMR45453.1	0.9751644	5.39585	5.99985	.	.	.	loss_of_pathogenicity,unaffected_pathogenicity,reduced_virulence	PHI:422,PHI:8749,PHI:7230,PHI:6198,PHI:2806,PHI:330,PHI:5588,PHI:383,PHI:769,PHI:2314,PHI:6412,PHI:2813,PHI:271	0	.	0	.	0	.	0.0	0.066	1	1	0.84	0	0	28062.39	300	-0.5	6.3072	4	175	244	68	18	157	20	11	9	0.634615384615385	0.0	0.0	0.0	1	1	1	1	1	1	0	0	0.37	0.39	0.0
SMR47509.1	0.96793723	14.1079495	5.9999495	.	.	.	unaffected_pathogenicity,reduced_virulence	PHI:458,PHI:9245	0	.	1	PF06766	0	.	1.0	0.518	1	1	0.7	0	0	9067.5	90	-6.0	3.8651	8	41	61	38	3	63	14	4	10	0.28125	0.0	0.0	0.0	1	1	1	1	1	1	0	0	0.05	0.11	0.0
SMR56270.1	0.96682316	0.783998000000001	5.739998	.	.	.	.	.	0	.	0	.	0	.	0.012	0.162	1	1	0.2	0	0	29564.93	268	-7.5	5.1346	3	94	145	75	40	144	66	32	34	0.779661016949153	0.0	1.0	0.0	1	1	1	1	1	1	0	0	0.35	0.35	0.0
SMR64667.1	0.9665315	1.152	6.0	.	.	.	.	.	0	.	0	.	0	.	0.0	0.192	1	1	0.85	0	0	10324.69	102	-8.0	3.3515	8	56	76	31	6	62	10	1	9	0.354838709677419	0.0	0.0	0.0	1	1	1	1	1	1	0	0	1.31	1.32	0.0
SMR63848.1	0.96646416	7.259749	5.943749	.	.	.	.	.	0	.	1	PF16541	0	.	0.036	0.35	1	1	0.55	0	0	17036.8	156	-9.0	4.06	4	63	95	36	22	83	26	9	17	1.08571428571429	0.0	0.0	0.0	1	1	1	1	1	1	0	0	6.02	6.02	0.0
SMR64478.1	0.96322685	8.5128305	5.6268305	.	.	.	.	.	0	.	0	.	0	.	0.971	0.51	1	1	0.48	0	0	17129.38	156	-6.5	4.8438	2	45	86	56	19	88	34	16	18	1.09677419354839	0.0	0.0	0.0	1	1	1	1	1	1	0	0	9.45	9.64	0.0
SMR45064.1	0.95961857	2.315335	5.947335	.	.	.	unaffected_pathogenicity,reduced_virulence	PHI:9150	0	.	0	.	0	.	0.0	0.228	1	1	0.57	0	0	42842.11	396	-4.5	6.0366	3	134	223	117	49	223	94	49	45	0.851485148514851	0.0	0.0	0.0	1	1	1	1	1	1	0	0	0.0	0.02	0.0
SMR47988.1	0.9388652	11.232301	5.548301	.	.	.	.	.	0	.	1	PF01083	0	CE5	0.613	0.501	1	1	0.64	0	0	23803.64	224	-6.5	4.5865	4	85	136	75	21	130	45	20	25	0.724137931034483	0.0	0.0	0.0	1	1	1	1	1	1	0	0	0.16	0.16	0.0
SMR61682.1	0.93577296	2.576162	-0.531838	.	.	.	loss_of_pathogenicity,unaffected_pathogenicity,reduced_virulence,increased_virulence_(hypervirulence),lethal	PHI:7511,PHI:7915,PHI:9460,PHI:2837,PHI:2844,PHI:2802,PHI:5271,PHI:6956,PHI:2269,PHI:2022,PHI:3866,PHI:2312,PHI:5272,PHI:7485,PHI:8927,PHI:7696,PHI:685,PHI:784,PHI:3301,PHI:4077,PHI:59,PHI:6957,PHI:5440	0	.	0	.	0	.	0.934	0.584	0	0	0.11	0	0	26425.01	251	-1.5	5.78	2	93	145	89	15	149	58	29	29	0.611111111111111	.	.	.	0	0	0	0	0	0	0	0	0.0	0.19	0.0
SMR47093.1	0.93464047	2.9739645	5.7039645	.	.	.	.	.	0	.	0	.	0	.	0.0	0.545	1	1	0.57	0	0	39420.93	366	-8.5	4.7772	4	123	206	92	43	202	69	32	37	1.01086956521739	0.0	0.0	0.0	1	1	1	1	0	1	0	0	0.75	1.02	0.0
SMR61441.1	0.9313647	3.767569	-4.472431	.	.	.	.	.	0	.	1	PF05730	0	.	0.95	0.59	0	1	0.46	0	1	18056.27	171	6.5	8.4987	10	73	97	64	17	116	21	14	7	0.775510204081633	0.0	0.0	0.0	1	1	1	1	1	1	2	2	1.9	43.26	0.0
SMR63448.1	0.9283043	0.675544	5.979544	.	.	.	.	.	0	.	0	.	0	.	0.0	0.116	1	1	0.84	0	0	33539.1	316	9.5	8.6497	13	138	203	89	23	169	50	30	20	0.824324324324324	0.0	1.0	1.0	1	1	1	1	1	1	0	0	0.04	0.1	0.0
SMR62812.1	0.92646885	2.8760125	5.4100125	.	.	.	reduced_virulence	PHI:2644,PHI:7258,PHI:9285	0	.	0	.	0	.	0.002	0.409	1	1	0.19	0	0	39012.35	363	-1.5	5.8979	4	127	199	114	35	201	98	49	49	1.03225806451613	0.0	0.0	0.0	1	1	1	1	1	1	0	0	4.42	4.43	0.0
SMR50345.1	0.92157304	1.237595	5.995595	.	.	.	.	.	0	.	0	.	0	GH30_1,GH30,GH30_3,GH30_7,GH30_5,GH30_2,GH30_8,GH30_9	0.0	0.207	1	1	0.92	0	0	51682.29	480	-1.0	6.2909	7	183	301	120	60	258	71	37	34	1.13636363636364	0.0	0.0	0.0	1	1	1	1	1	1	0	0	0.1	0.19	0.0
SMR56105.1	0.91840607	1.905926	5.931926	.	.	.	.	.	0	.	0	.	0	.	0.005	0.324	1	1	0.7	0	0	32671.82	314	-3.5	5.0425	4	120	196	105	25	184	46	22	24	0.655913978494624	0.0	1.0	0.0	1	1	1	1	1	1	0	0	2.17	2.19	0.0
SMR59731.1	0.91178674	1.2647995	5.9027995	.	.	.	.	.	0	.	0	.	0	GH93	0.0	0.227	1	1	0.74	0	0	44792.2	416	-3.5	5.6278	2	144	249	121	55	250	74	37	37	0.862068965517241	0.0	0.0	0.0	1	1	1	1	1	1	0	0	0.67	0.71	0.0
SMR56399.1	0.9069255	0.307649500000001	5.5156495	.	.	.	.	.	0	.	0	.	0	.	0.0	0.132	1	1	0.25	0	0	16649.2	149	-14.0	4.1749	0	41	81	59	14	79	56	21	35	1.0	0.0	0.0	0.0	1	1	1	1	1	1	0	0	8.07	8.07	0.0
SMR61170.1	0.90552294	7.838918	5.834918	.	.	.	.	.	0	.	0	.	0	.	0.935	0.399	1	1	0.12	0	0	26493.03	236	15.0	10.4858	0	53	122	60	10	106	78	47	31	1.2037037037037	1.0	0.0	0.0	1	1	1	1	1	1	0	0	0.73	0.73	0.0
SMR45018.1	0.9039898	0.914299	5.846299	.	.	.	.	.	0	.	0	.	0	.	0.02	0.158	1	1	0.81	0	0	16091.74	150	-11.0	3.9112	4	57	95	33	18	79	26	8	18	1.09677419354839	0.0	0.0	0.0	1	1	1	1	1	1	0	0	0.16	0.16	0.0
SMR45458.1	0.89850813	1.7910705	5.9190705	.	.	.	.	.	0	.	0	.	0	.	0.0	0.312	1	1	0.75	0	0	44269.31	411	-4.5	5.3219	7	150	249	106	56	236	63	31	32	0.88785046728972	0.0	0.0	0.0	1	1	1	1	1	1	0	0	0.83	0.97	0.0
SMR44928.1	0.8930949	0.0491480000000002	5.989148	.	.	.	.	.	0	.	0	.	0	GH55	0.0	0.01	1	1	0.83	0	0	85192.71	800	-9.0	5.2179	14	301	487	224	86	453	125	61	64	0.983870967741936	0.0	0.0	0.0	1	1	1	1	1	1	0	0	0.05	0.06	0.0
SMR64377.1	0.8890616	2.3012445	5.7932445	.	.	.	.	.	0	.	0	.	0	.	0.0500000000000001	0.368	1	1	0.4	0	0	23557.4	215	-11.5	4.2372	2	68	119	67	28	123	39	15	24	1.02040816326531	0.0	0.0	0.0	1	1	1	1	1	1	0	0	0.85	1.09	0.0
SMR47449.1	0.88819313	5.1654435	5.9994435	.	.	.	.	.	0	.	0	.	0	.	0.674	0.187	1	1	0.34	0	0	9099.95	88	-5.5	4.5941	0	29	55	31	8	52	27	12	15	0.470588235294118	0.0	0.0	0.0	1	1	1	1	1	1	0	1	19.11	19.11	0.782608695652174
SMR54235.1	0.88487196	0.355169499999999	5.7251695	.	.	.	.	.	0	.	0	.	0	.	0.001	0.104	1	1	0.83	0	0	27367.68	262	0.5	7.0076	0	108	178	75	21	143	39	20	19	0.72972972972973	0.0	1.0	0.0	1	1	1	1	0	1	0	0	0.11	0.12	0.0
SMR62871.1	0.8816527	7.1516	5.9996	.	.	.	.	.	0	.	0	.	0	.	0.745	0.447	1	1	0.61	0	0	11231.93	106	-1.5	4.9676	3	40	64	36	8	67	19	9	10	0.533333333333333	0.0	0.0	0.0	1	1	1	1	1	1	0	0	1.05	1.05	0.0
SMR64639.1	0.87868965	1.233584	-0.506416	.	.	.	loss_of_pathogenicity,unaffected_pathogenicity,reduced_virulence,increased_virulence_(hypervirulence),lethal	PHI:8929,PHI:7511,PHI:2247,PHI:9460,PHI:2837,PHI:2844,PHI:2802,PHI:5271,PHI:6956,PHI:2269,PHI:2022,PHI:3866,PHI:2312,PHI:5272,PHI:7485,PHI:8927,PHI:7696,PHI:685,PHI:784,PHI:3301,PHI:4077,PHI:59,PHI:6957,PHI:5440	0	.	0	.	0	.	0.804	0.486	0	0	0.12	0	0	27166.98	257	-2.0	5.4072	2	94	148	92	13	145	57	28	29	0.701492537313433	.	.	.	0	0	0	0	0	0	0	0	0.0	0.01	0.0
SMR44816.1	0.87868965	1.6331435	5.8351435	.	.	.	unaffected_pathogenicity,reduced_virulence	PHI:9150	0	.	0	.	0	.	0.0	0.133	1	1	0.2	0	0	41045.61	385	-8.5	5.1067	3	130	222	137	38	228	91	44	47	0.764705882352941	0.0	0.0	0.0	1	1	1	1	1	1	0	0	0.24	0.24	0.0
SMR62810.1	0.87868965	2.266443	-0.507557	.	.	.	loss_of_pathogenicity,unaffected_pathogenicity,reduced_virulence,increased_virulence_(hypervirulence)	PHI:9460,PHI:2835,PHI:2837,PHI:2844,PHI:2802,PHI:2269,PHI:3866,PHI:2312,PHI:5272,PHI:7485,PHI:8927,PHI:7696,PHI:685,PHI:784,PHI:3301,PHI:4077,PHI:59,PHI:2022,PHI:5440	0	.	0	.	0	.	0.143	0.486	0	0	0.3	0	0	32070.64	297	-1.5	6.0374	2	98	168	101	27	172	73	37	36	0.807692307692308	.	.	.	0	0	0	0	0	0	0	0	1.32	1.74	0.0
SMR49900.1	0.87299526	1.5046475	5.9886475	.	.	.	unaffected_pathogenicity,reduced_virulence	PHI:6123,PHI:7719,PHI:5715,PHI:3236	0	.	0	.	0	.	0.0	0.086	1	1	0.83	0	0	59872.76	548	-1.0	6.3964	6	192	315	142	83	304	91	49	42	1.1259842519685	0.0	0.0	0.0	1	1	1	1	1	1	0	0	0.73	1.35	0.0
SMR57338.1	0.87299526	0.274188500000001	5.9801885	.	.	.	.	.	0	.	0	.	0	AA5_2,AA5,AA5_1	0.0	0.0490000000000001	1	1	0.85	0	0	52310.75	501	-5.5	5.14	6	207	324	141	48	294	74	36	38	0.647058823529412	0.0	0.0	0.0	1	1	1	1	1	1	0	0	0.78	4.85	0.0
SMR61629.1	0.87299526	5.735828	5.835828	.	.	.	loss_of_pathogenicity,unaffected_pathogenicity,reduced_virulence	PHI:6789,PHI:6790,PHI:6811,PHI:6784,PHI:7933,PHI:9402,PHI:17,PHI:7929,PHI:7928,PHI:73,PHI:6791,PHI:7930,PHI:7932,PHI:6812,PHI:6785,PHI:480,PHI:6783,PHI:6813,PHI:697,PHI:9400,PHI:9401,PHI:3973,PHI:68,PHI:72	0	.	0	.	0	.	0.0	0.15	1	1	0.82	0	0	43686.86	408	-9.0	4.7119	4	144	246	117	52	242	72	33	39	0.918181818181818	0.0	0.0	0.0	1	1	1	1	1	1	0	0	2.48	2.64	0.0
SMR56468.1	0.8720354	4.028503	5.980503	.	.	.	reduced_virulence	PHI:479	0	.	0	.	0	.	0.017	0.491	1	1	0.64	0	0	29107.25	274	-2.0	5.9013	7	116	172	77	35	151	45	23	22	0.880597014925373	0.0	0.0	0.0	1	1	1	1	1	1	0	0	0.02	1.35	0.0
SMR57797.1	0.8653462	0.295834000000001	5.287834	.	.	.	.	.	0	.	0	.	0	.	0.0	0.168	1	1	0.0600000000000001	0	0	43685.72	407	-5.5	5.6192	1	128	211	141	38	232	102	51	51	0.919191919191919	1.0	0.0	0.0	1	1	1	1	1	1	0	0	0.3	0.3	0.0
SMR57517.1	0.8616494	0.3847245	5.9527245	.	.	.	.	.	0	.	0	.	0	.	0.0	0.072	1	1	0.61	0	0	34013.92	320	39.5	12.0394	0	96	196	85	14	191	68	55	13	0.4609375	1.0	1.0	0.0	1	1	1	1	1	1	0	0	11.63	11.64	0.0
SMR64610.1	0.8598347	-0.0447250000000006	5.517275	.	.	.	.	.	0	.	0	.	0	.	0.0	0.073	1	1	0.11	0	0	17696.6	154	-10.0	4.4858	0	35	80	35	15	71	65	28	37	0.727272727272727	0.0	0.0	0.0	1	1	1	1	1	1	0	0	0.43	0.43	0.0
SMR47165.1	0.8541026	1.270653	5.728653	.	.	.	.	.	0	.	0	.	0	.	0.028	0.229	1	1	0.45	0	0	12412.58	116	-6.5	4.2955	1	43	80	39	13	65	34	14	20	0.714285714285714	0.0	0.0	0.0	1	1	1	1	1	1	0	0	0.8	0.8	0.0
SMR57579.1	0.85217917	9.966256	5.554256	.	.	.	.	.	0	.	1	PF14521	0	.	0.458	0.444	1	1	0.5	0	0	27126.52	253	-7.5	4.6099	4	85	150	82	22	145	58	26	32	0.838709677419355	1.0	0.0	0.0	1	1	1	1	1	1	0	0	1.13	1.13	0.0
SMR44884.1	0.85043615	0.303867	4.977867	.	.	.	.	.	0	.	0	.	0	.	0.0	0.221	1	1	0.35	0	0	42890.25	400	-0.5	6.4132	3	146	234	115	42	228	84	44	40	0.643478260869565	.	.	.	1	0	1	0	1	1	0	0	0.0	0.0	0.0
SMR57430.1	0.84014297	5.1886	5.4506	.	.	.	.	.	0	.	1	PF05730	0	.	0.001	0.122	1	1	0.86	0	0	16850.08	177	-6.0	3.8834	10	107	126	65	4	113	14	4	10	0.333333333333333	0.0	0.0	0.0	1	1	1	1	1	1	0	0	0.6	7.1	0.0
SMR47917.1	0.83974177	1.3813	5.8213	.	.	.	.	.	0	.	0	.	0	.	0.0	0.26	1	1	0.08	0	0	48957.66	435	-5.0	5.958	9	126	231	115	62	236	115	59	56	1.02083333333333	0.0	0.0	0.0	1	1	1	1	1	1	0	0	4.19	4.2	0.0
SMR49941.1	0.83709764	0.034491500000001	5.8544915	.	.	.	.	.	0	.	0	.	0	.	0.0	0.03	1	1	0.78	0	0	28504.55	275	-18.5	4.0409	3	114	180	84	26	157	52	18	34	0.694444444444444	0.0	0.0	0.0	1	1	1	1	1	1	0	0	2.67	2.68	0.0
SMR44834.1	0.8348027	7.1919275	5.9959275	.	.	.	unaffected_pathogenicity,effector_(plant_avirulence_determinant)	PHI:3216,PHI:1575,PHI:3378	1	MoCDIP4	1	PF03443	1	AA11,AA9	0.004	0.362	1	1	0.66	0	0	33791.6	320	0.5	6.5832	2	124	204	69	40	182	55	30	25	0.74468085106383	0.0	0.0	0.0	1	1	1	1	1	1	0	0	0.88	0.88	0.0
SMR57497.1	0.83017623	9.024	6.0	.	.	.	.	.	0	.	0	.	0	.	0.958	0.546	1	1	0.32	0	0	15889.68	137	17.0	10.8617	7	40	57	33	17	77	32	25	7	1.18518518518519	0.0	0.0	1.0	1	1	1	1	1	1	0	1	16.33	16.34	1.0
SMR49380.1	0.8254581	2.240469	5.642469	.	.	.	.	.	0	.	0	.	0	.	0.0	0.433	1	1	0.62	0	0	38829.21	358	-3.0	5.4013	4	128	217	100	36	195	69	34	35	0.837209302325581	0.0	0.0	0.0	1	1	1	1	0	1	0	0	0.07	0.09	0.0
SMR56305.1	0.81987584	-0.110400499999999	5.8175995	.	.	.	.	.	0	.	0	.	0	.	0.0	0.012	1	1	0.83	0	0	62588.27	654	-5.0	5.916	2	385	544	194	51	362	55	29	26	0.256603773584906	0.0	0.0	0.0	1	1	1	1	1	1	0	0	7.55	7.55	0.0
SMR56265.1	0.81954396	2.680304	5.902304	.	.	.	.	.	0	.	0	.	0	.	0.381	0.082	1	1	0.25	0	0	25350.6	246	-12.0	4.5919	0	90	158	65	10	133	77	34	43	0.240384615384615	0.0	0.0	0.0	1	1	1	1	1	1	0	0	1.31	1.31	0.0
SMR45377.1	0.81919205	1.123494	5.535494	.	.	.	reduced_virulence	PHI:61,PHI:2896	0	.	0	.	0	GH17	0.001	0.097	1	1	0.43	0	0	33402.29	309	-12.5	4.4213	4	114	178	84	38	174	78	33	45	0.938271604938272	0.0	0.0	0.0	1	1	1	1	1	1	0	0	1.33	1.33	0.0
SMR44703.1	0.8144022	4.8588	5.9808	.	.	.	.	.	0	.	0	.	0	.	0.433	0.38	1	1	0.23	0	0	27046.64	250	-2.5	6.0109	7	93	139	74	24	134	52	27	25	0.568965517241379	0.0	0.0	0.0	1	1	1	1	1	1	0	0	0.01	0.01	0.0
SMR52239.1	0.8126956	1.9315185	5.9395185	.	.	.	.	.	0	.	0	.	0	.	0.0	0.332	1	1	0.14	0	0	45783.75	420	2.0	7.0664	1	125	228	115	46	240	101	53	48	0.917355371900826	0.0	0.0	0.0	1	1	1	1	1	1	0	0	0.72	0.72	0.0
SMR54230.1	0.80599475	0.319050000000001	5.95905	.	.	.	.	.	0	.	0	.	0	.	0.0	0.0600000000000001	1	1	0.8	0	0	32792.32	311	-8.5	4.5828	13	158	206	76	31	158	52	23	29	0.613333333333333	0.0	1.0	0.0	1	1	1	1	1	1	0	0	0.01	0.01	0.0
SMR51960.1	0.8038125	1.607919	5.971919	.	.	.	unaffected_pathogenicity,reduced_virulence	PHI:7935,PHI:7929,PHI:480,PHI:7932,PHI:7930,PHI:697,PHI:9401	0	.	0	.	0	.	0.0	0.106	1	1	0.8	0	0	45850.23	431	-5.0	4.9159	4	166	260	117	46	237	74	35	39	0.925233644859813	0.0	0.0	0.0	1	1	1	1	1	1	0	0	0.06	12.47	0.0
SMR44953.1	0.802096	1.07385	5.99985	.	.	.	.	.	0	.	0	.	0	.	0.012	0.167	1	1	0.88	0	0	9785.7	99	-2.5	4.1547	6	56	72	23	9	58	8	3	5	0.666666666666667	0.0	0.0	0.0	1	1	1	1	1	1	0	1	19.93	19.99	0.7
SMR57576.1	0.80132663	5.5093245	5.9713245	.	.	.	.	.	0	.	0	.	0	.	0.528	0.395	1	1	0.15	0	0	18425.0	167	-4.5	4.9033	1	51	101	38	20	81	53	25	28	1.0	0.0	0.0	0.0	1	1	1	1	1	1	0	0	0.84	0.84	0.0
SMR56147.1	0.80094445	1.1654405	5.6414405	.	.	.	.	.	0	.	0	.	0	.	0.00900000000000001	0.245	1	1	0.86	0	0	21687.78	208	11.0	9.8631	6	88	133	62	16	119	26	19	7	0.76271186440678	1.0	1.0	0.0	1	1	1	1	1	1	0	0	14.88	16.54	0.0
SMR47536.1	0.7969766	5.3152055	5.7592055	.	.	.	.	.	0	.	0	.	0	.	0.54	0.386	1	1	0.43	0	0	21555.59	201	0.0	6.4866	2	73	113	69	26	122	32	18	14	0.68421052631579	0.0	0.0	0.0	1	1	1	1	1	1	0	0	0.01	11.7	0.0
SMR44775.1	0.79496664	5.023695	5.821695	.	.	.	.	.	0	.	0	.	0	.	0.347	0.52	1	1	0.49	0	0	26132.4	240	-6.5	5.0174	10	91	138	70	29	132	46	22	24	0.857142857142857	0.0	0.0	0.0	1	1	1	1	1	1	0	0	4.43	4.44	0.0
SMR62852.1	0.79496664	8.30595	5.99595	.	.	.	.	.	0	.	0	.	0	.	0.892	0.493	1	1	0.4	0	0	12819.21	117	-8.5	4.1448	5	43	66	23	16	68	30	11	19	0.71875	0.0	0.0	0.0	1	1	1	1	1	1	0	0	1.31	1.31	0.0
SMR50162.1	0.79496664	3.0679305	5.9239305	.	.	.	.	.	0	.	0	.	0	.	0.0590000000000001	0.465	1	1	0.66	0	0	32160.47	300	-3.5	5.2975	6	100	179	87	39	188	57	28	29	0.831460674157303	0.0	0.0	0.0	1	1	1	1	1	1	0	0	0.59	0.62	0.0
SMR49362.1	0.79496664	7.6462065	5.9702065	.	.	.	reduced_virulence,increased_virulence_(hypervirulence)	PHI:2388	0	.	0	.	0	GH18	0.0	0.446	1	1	0.69	0	0	40083.39	368	7.0	8.3501	9	131	215	101	56	225	57	33	24	1.09	0.0	0.0	0.0	1	1	1	1	1	1	0	0	1.27	1.38	0.0
SMR64358.1	0.7905339	-0.00168249999999937	5.9443175	.	.	.	.	.	0	.	0	.	0	.	0.0	0.00900000000000001	1	1	0.8	0	0	72223.34	663	-27.5	4.37	10	226	394	179	90	378	121	50	71	1.00632911392405	0.0	0.0	0.0	1	1	1	1	1	1	0	0	3.63	3.64	0.0
SMR57462.1	0.7787322	1.4131725	5.9851725	.	.	.	.	.	0	.	0	.	0	.	0.0	0.238	1	1	0.63	0	0	34480.29	326	-8.0	4.42	10	135	204	84	27	176	48	20	28	0.87012987012987	0.0	0.0	0.0	1	1	1	1	1	1	0	0	1.4	1.41	0.0
SMR48051.1	0.7769399	5.1379275	5.9999275	.	.	.	unaffected_pathogenicity,effector_(plant_avirulence_determinant)	PHI:3216,PHI:1575,PHI:1581,PHI:3378	1	MoCDIP4	1	PF03443	1	AA9	0.0	0.023	1	1	0.79	0	0	39774.97	390	4.0	7.4435	4	157	272	104	41	251	52	30	22	0.546099290780142	1.0	0.0	0.0	1	1	1	1	1	1	0	0	9.74	9.78	0.0
SMR45420.1	0.77584904	-0.339477	-0.501477	.	.	.	loss_of_pathogenicity,unaffected_pathogenicity,reduced_virulence,increased_virulence_(hypervirulence),lethal	PHI:8929,PHI:7511,PHI:2247,PHI:7915,PHI:9460,PHI:2835,PHI:2837,PHI:2844,PHI:2802,PHI:5271,PHI:2269,PHI:3866,PHI:2312,PHI:5272,PHI:7485,PHI:8927,PHI:7696,PHI:685,PHI:784,PHI:3301,PHI:4077,PHI:59,PHI:2022,PHI:5440	0	.	0	.	0	.	0.553	0.474	0	0	0.44	0	0	28194.96	267	-1.5	6.0171	3	102	158	94	24	155	59	30	29	0.733333333333333	.	.	.	0	0	0	0	0	0	0	0	0.0	0.17	0.0
SMR47197.1	0.77584904	-1.4765485	-0.5025485	.	.	.	reduced_virulence	PHI:6904	0	.	0	.	0	.	0.075	0.596	0	0	0.56	0	0	36222.17	338	2.5	6.9683	3	114	201	107	33	187	81	44	37	1.18181818181818	.	.	.	0	0	0	0	0	0	0	0	0.0	0.0	0.0
SMR62699.1	0.7722994	-1.0019	2.9401	.	.	.	.	.	0	.	0	.	0	.	0.003	0.34	1	1	0.91	1	0	21788.65	208	3.0	7.7266	10	88	140	54	20	133	14	9	5	0.536231884057971	0.0	0.0	0.0	1	1	1	1	1	1	1	0	1.4	16.16	0.0
SMR47947.1	0.76791483	0.170166499999999	5.9901665	.	.	.	.	.	0	.	0	.	0	.	0.0	0.03	1	1	0.79	0	0	38330.47	371	-15.0	4.2026	2	159	240	118	35	211	53	20	33	0.691588785046729	0.0	0.0	0.0	1	1	1	1	1	1	0	0	0.01	0.96	0.0
SMR56245.1	0.7579621	1.0314985	5.9694985	.	.	.	.	.	0	.	0	.	0	.	0.0	0.177	1	1	0.76	0	0	44715.0	422	-9.0	4.6882	5	155	253	126	52	257	66	30	36	0.76984126984127	0.0	0.0	0.0	1	1	1	1	1	1	0	0	5.07	5.87	0.0
SMR63551.1	0.75547725	1.0717965	5.9377965	.	.	.	.	.	0	.	0	.	0	.	0.003	0.186	1	1	0.73	0	0	33499.07	321	-1.5	5.2649	4	119	213	110	26	199	45	22	23	0.639175257731959	0.0	0.0	0.0	1	1	1	1	1	1	0	0	6.14	6.91	0.0
SMR43672.1	0.7545984	9.3699715	4.6239715	.	.	.	.	.	0	.	0	.	0	.	0.999	0.792	1	1	0.13	0	0	14980.26	135	9.0	9.0782	6	38	71	31	12	70	40	26	14	0.742857142857143	0.0	0.0	0.0	0	1	1	1	0	1	0	0	11.4	11.4	0.0
SMR57858.1	0.7533276	2.231468	5.261468	.	.	.	.	.	0	.	0	.	0	.	0.04	0.455	1	1	0.63	0	0	26907.32	246	1.0	6.8634	2	87	138	70	30	137	45	24	21	0.836363636363636	0.0	0.0	0.0	1	1	1	1	0	1	0	0	2.35	2.37	0.0
SMR45268.1	0.75318444	4.4205435	2.5005435	.	.	.	.	.	0	.	0	.	0	.	0.714	0.606	1	1	0.45	1	0	29916.59	276	0.0	6.4715	12	105	162	75	24	142	63	33	30	0.868852459016393	0.0	0.0	0.0	1	1	1	1	1	1	1	1	0.35	22.97	0.0
SMR57549.1	0.74955094	1.510946	5.962946	.	.	.	.	.	0	.	0	.	0	.	0.0	0.258	1	1	0.74	0	0	45366.63	424	-7.0	5.0213	3	151	244	122	55	252	71	34	37	0.80952380952381	0.0	0.0	0.0	1	1	1	1	1	1	0	0	17.48	53.92	0.0
SMR63332.1	0.74774826	-0.1011505	5.8328495	.	.	.	.	.	0	.	0	.	0	.	0.0	0.011	1	1	0.85	0	0	58134.05	601	-2.5	4.3527	0	332	475	145	47	352	10	4	6	0.526570048309179	0.0	1.0	0.0	1	1	1	1	1	1	0	0	7.85	8.15	0.0
SMR63783.1	0.74474984	7.200145	5.994145	.	.	.	.	.	0	.	0	.	0	.	0.707	0.494	1	1	0.0500000000000001	0	0	15439.12	135	-4.5	5.4793	6	38	68	28	20	62	50	25	25	1.38095238095238	0.0	0.0	0.0	1	1	1	1	1	1	0	0	1.11	1.11	0.0
SMR51722.1	0.7360147	0.834754	5.916754	.	.	.	.	.	0	.	0	.	0	.	0.0	0.153	1	1	0.81	0	0	56335.43	525	-3.5	5.3013	4	190	316	134	60	289	94	46	48	0.931297709923664	1.0	0.0	0.0	1	1	1	1	1	1	0	0	0.25	0.25	0.0
SMR64411.1	0.73590773	0.8530075	5.9470075	.	.	.	.	.	0	.	0	.	0	GH53,GH5	0.0	0.151	1	1	0.79	0	0	36064.56	342	2.0	7.282	3	142	211	108	40	199	48	26	22	0.917647058823529	0.0	0.0	1.0	1	1	1	1	1	1	0	0	0.1	0.87	0.0
SMR47853.1	0.73332137	0.0604705000000001	5.9944705	.	.	.	unaffected_pathogenicity	PHI:716	0	.	0	.	0	AA7	0.0	0.011	1	1	0.81	0	0	64717.43	608	-7.0	5.1389	12	230	367	180	65	348	95	46	49	0.84375	0.0	1.0	0.0	1	1	1	1	1	1	0	0	0.73	0.74	0.0
SMR54376.1	0.73196214	1.8459885	5.8599885	.	.	.	.	.	0	.	0	.	0	.	0.005	0.326	1	1	0.59	0	0	33998.64	322	-3.5	5.3099	3	123	193	108	35	199	57	28	29	0.755555555555556	0.0	0.0	0.0	1	1	1	1	1	1	0	0	0.51	0.62	0.0
SMR63391.1	0.73196214	0.976087	5.974087	.	.	.	.	.	0	.	0	.	0	GH43_8,GH43_17,GH43_24,GH43_34,GH43_10,GH43_32,GH43_3,GH43_19,GH43,GH43_4,GH43_26,GH43_33,GH43_5,GH43_16,GH43_31,GH43_30,GH43_23,GH43_29,GH43_22,GH43_18	0.0	0.167	1	1	0.65	0	0	40922.14	384	-2.5	5.6729	4	144	235	106	37	225	66	33	33	0.666666666666667	0.0	0.0	0.0	1	1	1	1	1	1	0	0	0.68	0.69	0.0
SMR63434.1	0.7314317	0.922254	5.908254	.	.	.	.	.	0	.	0	.	0	.	0.0	0.169	1	1	0.36	0	0	54408.98	497	-2.0	6.241	6	161	279	122	66	274	130	67	63	1.07627118644068	1.0	0.0	0.0	1	1	1	1	1	1	0	0	0.07	0.11	0.0
SMR50317.1	0.73118585	1.1119845	5.9839845	.	.	.	.	.	0	.	0	.	0	.	0.005	0.183	1	1	0.74	0	0	13162.43	144	-1.0	4.5869	0	82	105	37	5	97	7	3	4	0.242857142857143	0.0	0.0	0.0	1	1	1	1	1	1	0	0	2.57	2.58	0.0
SMR64077.1	0.7285173	1.267937	5.875937	.	.	.	.	.	0	.	0	.	0	.	0.0580000000000001	0.174	1	1	0.46	0	0	28209.23	263	-10.5	4.7652	8	95	161	67	24	135	71	33	38	0.761904761904762	0.0	0.0	0.0	1	1	1	1	1	1	0	0	0.23	5.86	0.0
SMR43795.1	0.7278253	2.1080895	-0.7239105	.	.	.	loss_of_pathogenicity,unaffected_pathogenicity,reduced_virulence,increased_virulence_(hypervirulence),lethal	PHI:2312,PHI:8929,PHI:2247,PHI:7485,PHI:7696,PHI:9460,PHI:2837,PHI:2844,PHI:6957,PHI:2802,PHI:784,PHI:5271,PHI:4077,PHI:685,PHI:2269,PHI:59,PHI:2022,PHI:5440	0	.	0	.	0	.	0.874	0.598	0	0	0.28	0	0	29370.4	276	-2.5	5.4115	4	97	158	96	17	154	63	31	32	1.015625	.	.	.	0	0	0	0	0	0	0	0	1.0	1.01	0.0
SMR51938.1	0.72164273	4.9395565	5.5875565	.	.	.	.	.	0	.	0	.	0	.	0.798	0.094	1	1	0.24	0	0	25362.79	228	-11.0	4.5902	1	56	132	85	17	121	86	38	48	1.0	1.0	0.0	0.0	1	1	1	1	1	1	0	0	10.21	10.21	0.0
SMR57599.1	0.7210797	7.85265	5.99865	.	.	.	.	.	0	.	0	.	0	.	0.943	0.366	1	1	0.69	0	0	10497.74	100	-4.0	4.3927	5	43	62	37	9	62	20	8	12	0.666666666666667	0.0	0.0	0.0	1	1	1	1	1	1	0	0	5.64	5.64	0.0
SMR56457.1	0.7210241	7.745727	5.999727	.	.	.	.	.	0	.	0	.	0	.	0.877	0.414	1	1	0.35	0	0	27402.49	247	6.0	8.2154	12	75	151	45	14	116	87	47	40	0.706896551724138	0.0	0.0	0.0	1	1	1	1	1	1	0	0	13.93	13.93	0.0
SMR47444.1	0.71940076	6.300337	0.498337	.	.	.	.	.	0	.	0	.	0	.	1.0	0.967	0	0	0.49	0	0	8935.97	83	1.0	6.917	14	38	56	11	8	47	20	11	9	0.869565217391304	.	.	.	0	0	0	0	0	0	0	0	0.0	0.0	0.0
SMR57342.1	0.7174672	0.591807	5.919807	.	.	.	.	.	0	.	0	.	0	.	0.00800000000000001	0.104	1	1	0.74	0	0	28324.24	269	-10.5	4.4375	4	109	171	76	26	149	52	22	30	0.586666666666667	0.0	0.0	0.0	1	1	1	1	1	1	0	0	3.89	3.89	0.0
SMR45319.1	0.715693	1.758592	5.996592	.	.	.	reduced_virulence	PHI:5750,PHI:6124	0	.	0	.	0	.	0.0	0.127	1	1	0.83	0	0	45662.99	415	-10.5	4.6398	1	140	259	100	56	205	75	34	41	1.26190476190476	0.0	0.0	0.0	1	1	1	1	1	1	0	0	0.05	0.05	0.0
SMR47317.1	0.7156725	2.9020135	5.8900135	.	.	.	.	.	0	.	0	.	0	.	0.08	0.422	1	1	0.26	0	0	32480.62	298	2.0	6.7586	9	112	160	89	27	150	64	36	28	0.741935483870968	0.0	0.0	0.0	1	1	1	1	1	1	0	0	3.57	3.7	0.0
SMR45564.1	0.71477807	0.809623500000001	5.6836235	.	.	.	unaffected_pathogenicity,reduced_virulence	PHI:9150	0	.	0	.	0	.	0.0	0.021	1	1	0.37	0	0	43925.35	406	-11.5	5.1923	3	135	229	129	49	231	98	48	50	0.575471698113208	0.0	1.0	0.0	1	1	1	1	1	1	0	0	0.0	0.01	0.0
SMR57581.1	0.7145153	2.2503755	5.9283755	.	.	.	.	.	0	.	0	.	0	.	0.034	0.353	1	1	0.47	0	0	28519.64	267	-5.5	4.7271	4	110	158	66	28	150	48	22	26	0.625	0.0	0.0	0.0	1	1	1	1	1	1	0	0	0.01	0.02	0.0
SMR43721.1	0.7122054	2.9279975	5.9999975	.	.	.	.	.	0	.	0	.	0	.	0.421	0.067	1	1	0.79	0	0	8912.19	86	-0.5	5.6679	3	40	55	36	7	52	12	6	6	0.625	0.0	0.0	0.0	1	1	1	1	1	1	0	0	6.71	7.38	0.0
SMR57353.1	0.70932096	1.02146	5.66546	.	.	.	.	.	0	.	0	.	0	.	0.0	0.226	1	1	0.47	0	0	38611.22	367	-5.5	4.7801	1	132	220	128	32	225	54	25	29	0.817204301075269	0.0	0.0	0.0	1	1	1	1	1	1	0	0	0.31	1.29	0.0
SMR64285.1	0.70718753	2.4334405	5.9974405	.	.	.	.	.	0	.	0	.	0	.	0.0	0.406	1	1	0.72	0	0	44958.41	426	-4.5	5.5447	7	153	263	121	46	254	66	33	33	0.824	0.0	0.0	0.0	1	1	1	1	1	1	0	0	7.23	15.33	0.0
SMR63744.1	0.7066817	8.5679995	5.9999995	.	.	.	.	.	0	.	0	.	0	.	0.888	0.54	1	1	0.4	0	0	9614.12	88	3.0	8.1239	4	32	48	29	13	58	12	8	4	0.695652173913043	0.0	0.0	0.0	1	1	1	1	1	1	0	0	4.51	4.51	0.0
SMR61496.1	0.7058313	7.6420575	5.8820575	.	.	.	increased_virulence_(hypervirulence)	PHI:3167	0	.	0	.	0	CBM22,CBM63	0.023	0.437	1	1	0.7	0	0	28849.36	268	0.0	6.4884	7	109	161	67	30	136	59	32	27	0.87719298245614	0.0	0.0	0.0	1	1	1	1	1	1	0	1	16.19	16.21	0.739130434782609
SMR57982.1	0.7036363	9.192113	5.160113	.	.	.	.	.	0	.	0	.	0	.	0.993	0.679	1	1	0.1	0	0	21454.42	192	14.0	9.8305	6	51	101	40	17	92	66	41	25	1.44186046511628	1.0	0.0	0.0	1	1	0	1	0	1	0	0	0.01	0.01	0.0
SMR52275.1	0.70311654	-1.4689	2.5451	.	.	.	.	.	0	.	0	.	0	.	0.00800000000000001	0.323	1	1	0.92	1	0	23334.81	226	-2.5	4.7819	12	113	153	57	17	121	26	12	14	0.645161290322581	0.0	0.0	0.0	1	1	1	1	1	1	1	1	0.08	22.41	0.0
SMR44403.1	0.7018246	0.623194499999999	5.9991945	.	.	.	.	.	0	.	0	.	0	CBM35,GH27	0.0	0.104	1	1	0.9	0	0	58897.01	551	2.0	7.4993	7	202	338	159	54	311	81	42	39	1.0530303030303	0.0	0.0	0.0	1	1	1	1	1	1	0	0	0.06	0.16	0.0
SMR49799.1	0.7018246	0.618164000000001	5.748164	.	.	.	.	.	0	.	0	.	0	GH55	0.0	0.145	1	1	0.83	0	0	89012.75	835	6.0	7.5894	10	324	514	229	93	457	97	54	43	1.045	0.0	0.0	0.0	1	0	1	1	1	1	0	0	0.04	0.26	0.0
SMR55911.1	0.7018246	0.00618500000000033	5.742185	.	.	.	.	.	0	.	0	.	0	.	0.0	0.0440000000000001	1	1	0.85	0	0	136153.71	1262	-12.0	5.434	10	504	831	321	172	696	161	80	81	0.972508591065292	0.0	0.0	0.0	1	0	1	1	1	1	0	0	0.01	0.03	0.0
SMR61514.1	0.69149035	1.0063825	5.9983825	.	.	.	.	.	0	.	0	.	0	GH43_35,GH43_28,GH43_8,GH43_17,GH43_1,GH43_24,GH43_34,GH43_10,GH43_2,GH43_32,GH43_6,GH43_11,GH43_3,GH43_19,GH43_21,GH43_12,GH43,GH43_4,GH43_33,GH43_16,GH43_5,GH43_20,GH43_31,GH43_9,GH43_27,GH43_30,GH117,GH43_23,GH43_22,GH43_29,GH43_26,GH43_18	0.0	0.168	1	1	0.79	0	0	72936.75	671	-5.5	5.5092	3	255	408	168	90	368	125	62	63	0.981927710843374	0.0	0.0	0.0	1	1	1	1	1	1	0	0	0.36	0.37	0.0
SMR44115.1	0.68783754	0.0245934999999995	5.9645935	.	.	.	.	.	0	.	0	.	0	GH79	0.0	0.01	1	1	0.5	0	0	55988.35	515	17.5	9.7828	2	173	298	158	62	296	88	56	32	0.862595419847328	0.0	1.0	0.0	1	1	1	1	1	1	0	0	0.54	0.75	0.0
SMR64164.1	0.68150294	0.0172485000000009	5.9512485	.	.	.	.	.	0	.	0	.	0	GH71,GH99	0.0	0.011	1	1	0.86	0	0	58533.75	554	0.0	6.4778	6	253	372	153	61	295	68	35	33	0.767605633802817	0.0	0.0	0.0	1	1	1	1	1	1	0	0	2.31	2.38	0.0
SMR43669.1	0.6789743	4.5508945	5.3788945	.	.	.	.	.	0	.	0	.	0	.	0.555	0.307	1	1	0.24	0	0	22585.77	212	-11.5	4.2646	4	70	119	74	10	120	49	19	30	0.84	0.0	0.0	0.0	1	1	1	1	1	1	0	0	2.19	3.04	0.0
SMR47499.1	0.6750406	7.5975965	5.9995965	.	.	.	loss_of_pathogenicity,unaffected_pathogenicity,increased_virulence_(hypervirulence)	PHI:2849,PHI:69,PHI:407,PHI:2383	0	.	1	PF01083	0	CE5	0.259	0.174	1	1	0.77	0	0	21733.61	216	7.5	9.2389	6	105	144	75	13	129	30	19	11	0.606060606060606	0.0	1.0	0.0	1	1	1	1	1	1	0	0	0.04	0.48	0.0
SMR52364.1	0.67236465	8.855785	3.917785	.	.	.	.	.	0	.	0	.	0	.	1.0	0.823	1	1	0.73	0	0	12056.55	117	-0.5	6.1949	8	56	78	32	8	69	25	13	12	0.421052631578947	.	.	.	0	0	0	0	0	0	0	0	0.53	0.53	0.0
SMR54228.1	0.67137086	0.358916000000002	5.440916	.	.	.	.	.	0	.	0	.	0	.	0.0	0.153	1	1	0.16	0	0	43012.48	387	-6.5	5.583	4	123	192	109	52	198	106	53	53	1.28378378378378	0.0	0.0	0.0	1	1	1	1	1	1	0	0	0.05	0.05	0.0
SMR43677.1	0.6704747	1.7498405	3.9718405	.	.	.	reduced_virulence	PHI:5188	0	.	0	.	0	.	0.0	0.463	1	1	0.73	1	0	43895.38	402	1.5	6.7559	6	126	229	107	55	237	74	40	34	0.972222222222222	0.0	0.0	0.0	1	1	1	1	1	1	1	0	0.14	14.01	0.0
SMR51698.1	0.67002887	1.034934	5.882934	.	.	.	.	.	0	.	0	.	0	.	0.003	0.189	1	1	0.41	0	0	32697.26	310	-6.0	4.7542	3	117	182	114	32	189	46	21	25	0.792682926829268	0.0	0.0	0.0	1	1	1	1	1	1	0	0	0.62	0.74	0.0
SMR60015.1	0.6658008	7.3747885	5.8387885	.	.	.	.	.	0	.	0	.	0	.	0.897	0.359	1	1	0.35	0	0	14391.1	137	1.0	7.1691	1	57	84	35	5	63	44	23	21	0.58974358974359	1.0	0.0	0.0	1	1	1	1	1	1	0	0	8.37	8.37	0.0
SMR47448.1	0.66411006	0.594200499999999	5.3762005	.	.	.	.	.	0	.	0	.	0	.	0.0	0.203	1	1	0.09	0	0	28244.87	242	-15.0	4.4878	0	60	107	44	28	99	101	43	58	1.46808510638298	0.0	0.0	0.0	1	1	1	1	1	1	0	0	0.64	0.64	0.0
SMR49640.1	0.663527	0.955024	5.935024	.	.	.	.	.	0	.	0	.	0	.	0.0	0.17	1	1	0.43	0	0	37681.25	350	-10.5	4.6479	3	115	201	108	34	189	71	32	39	0.935897435897436	0.0	0.0	0.0	1	1	1	1	1	1	0	0	0.02	0.02	0.0
SMR43493.1	0.6630315	0.0426880000000001	5.988688	.	.	.	.	.	0	.	0	.	0	.	0.0	0.00900000000000001	1	1	0.81	0	0	78727.66	713	-13.0	4.9337	4	233	399	195	96	389	120	57	63	1.03125	0.0	0.0	0.0	1	1	1	1	1	1	0	0	0.15	0.4	0.0
SMR63784.1	0.65806377	8.393387	5.981387	.	.	.	.	.	0	.	0	.	0	.	0.861	0.541	1	1	0.01	0	0	15732.79	139	-4.5	4.8666	6	39	70	31	15	68	47	22	25	1.43478260869565	0.0	0.0	0.0	1	1	1	1	1	1	0	0	0.19	0.19	0.0
SMR64420.1	0.6495008	2.2904375	5.9984375	.	.	.	.	.	0	.	0	.	0	AA2	0.001	0.381	1	1	0.49	0	0	35064.73	334	8.0	8.8936	5	132	201	102	37	204	55	33	22	0.611650485436893	0.0	0.0	0.0	1	1	1	1	1	1	0	0	4.25	4.4	0.0
SMR49326.1	0.6491994	2.497545	5.983545	.	.	.	.	.	0	.	0	.	0	.	0.04	0.379	1	1	0.66	0	0	33060.57	312	8.0	8.8694	9	118	201	95	19	168	56	32	24	0.794871794871795	0.0	1.0	0.0	1	1	1	1	1	1	0	0	0.0	0.01	0.0
SMR47707.1	0.64831537	0.5589265	-0.4990735	.	.	.	unaffected_pathogenicity,reduced_virulence,increased_virulence_(hypervirulence)	PHI:9524,PHI:2256,PHI:5034,PHI:7708,PHI:6517,PHI:881	0	.	0	.	0	.	0.026	0.317	0	0	0.39	0	0	36555.81	347	-1.5	6.2313	3	115	212	123	31	207	77	40	37	0.731182795698925	.	.	.	0	0	0	0	0	0	0	0	0.0	0.54	0.0
SMR49781.1	0.6482844	0.593017500000002	5.8550175	.	.	.	.	.	0	.	0	.	0	.	0.0	0.123	1	1	0.77	0	0	35402.6	340	-9.0	4.6378	4	137	218	110	36	196	58	26	32	0.790697674418605	0.0	0.0	0.0	1	1	1	1	1	1	0	0	0.04	0.05	0.0
SMR64076.1	0.6456681	0.267799999999998	5.8358	.	.	.	.	.	0	.	0	.	0	.	0.0	0.072	1	1	0.78	0	0	38925.63	369	4.0	7.8341	13	174	237	102	30	188	51	28	23	0.894736842105263	0.0	0.0	0.0	1	1	1	1	1	1	0	0	1.27	1.42	0.0
SMR62782.1	0.64551735	6.283276	5.755276	.	.	.	.	.	0	.	0	.	0	.	0.768	0.32	1	1	0.04	0	0	19571.79	176	-1.5	5.489	0	55	96	48	15	83	63	31	32	0.976190476190476	0.0	0.0	0.0	1	1	1	1	1	1	0	0	2.93	2.93	0.0
SMR46929.1	0.6453301	3.6394925	5.1574925	.	.	.	.	.	0	.	0	.	0	.	0.156	0.591	1	1	0.46	0	0	33407.69	301	-8.5	5.127	10	94	185	76	48	158	78	38	40	1.29032258064516	0.0	0.0	0.0	1	1	0	1	0	1	0	0	0.24	0.24	0.0
SMR43829.1	0.64177907	4.341244	2.529244	.	.	.	.	.	0	.	0	.	0	.	0.845	0.457	1	1	0.0500000000000001	1	0	24060.57	214	2.0	6.9149	2	59	103	73	23	112	68	37	31	1.04878048780488	0.0	0.0	0.0	1	1	1	1	1	1	1	1	0.05	20.78	0.0
SMR59516.1	0.63520753	8.2741175	4.1101175	.	.	.	.	.	0	.	0	.	0	.	0.974	0.72	1	1	0.0500000000000001	0	0	16880.3	148	-1.0	5.7775	0	41	66	45	20	85	38	19	19	1.14705882352941	0.0	0.0	0.0	1	1	0	1	0	1	0	1	20.07	20.07	1.0
SMR63781.1	0.63439363	2.31747	5.93547	.	.	.	.	.	0	.	0	.	0	.	0.085	0.312	1	1	0.56	0	0	27467.83	254	-7.5	5.0044	11	92	155	69	31	146	52	25	27	0.484848484848485	0.0	1.0	0.0	1	1	1	1	1	1	0	0	11.43	11.44	0.0
SMR59588.1	0.6271677	0.112795	5.998795	.	.	.	.	.	0	.	0	.	0	CBM19,AA11	0.0	0.019	1	1	0.78	0	0	39319.5	388	-1.5	6.2088	14	174	265	108	33	245	53	28	25	0.472222222222222	0.0	0.0	0.0	1	1	1	1	1	1	0	0	1.61	1.61	0.0
SMR49805.1	0.62569165	1.1939875	5.9459875	.	.	.	.	.	0	.	0	.	0	.	0.021	0.187	1	1	0.83	0	0	20755.05	202	-2.0	5.0734	7	95	138	59	15	109	27	13	14	0.8	0.0	1.0	0.0	1	1	1	1	1	1	0	1	22.43	22.8	0.652173913043478
SMR56012.1	0.6227797	0.685252500000001	5.5932525	.	.	.	.	.	0	.	0	.	0	.	0.0	0.182	1	1	0.69	0	0	40717.84	388	1.0	6.6881	4	157	234	125	45	233	61	33	28	0.657894736842105	0.0	0.0	0.0	1	1	1	1	0	1	0	0	0.78	2.49	0.0
SMR63460.1	0.6205995	2.5367	5.9147	.	.	.	.	.	0	.	0	.	0	.	0.153	0.284	1	1	0.46	0	0	15868.29	142	-11.5	4.2289	4	46	79	31	22	70	41	16	25	1.03333333333333	0.0	0.0	0.0	1	1	1	1	1	1	0	0	0.02	0.02	0.0
SMR63091.1	0.6203307	8.8987465	3.5287465	.	.	.	.	.	0	.	0	.	0	.	0.978	0.917	1	1	0.15	0	0	17696.22	163	-1.0	6.217	3	54	89	52	18	91	40	21	19	0.871794871794872	.	.	.	1	1	0	0	0	1	0	0	0.2	0.2	0.0
SMR64490.1	0.61999565	4.1575945	5.9395945	.	.	.	.	.	0	.	0	.	0	.	0.291	0.412	1	1	0.7	0	0	29889.03	278	-5.0	5.27	5	93	155	92	27	152	57	28	29	1.03389830508475	0.0	0.0	0.0	1	1	1	1	1	1	0	0	0.6	0.61	0.0
SMR57756.1	0.61978334	3.7266375	4.6566375	.	.	.	.	.	0	.	0	.	0	.	0.633	0.212	1	1	0.59	0	0	9616.18	90	11.0	11.8646	3	40	53	26	4	48	22	17	5	0.416666666666667	.	.	.	1	1	1	0	0	1	0	0	0.13	0.13	0.0
SMR65105.1	0.61739314	8.93829	5.02629	.	.	.	.	.	0	.	0	.	0	.	0.921	0.731	1	1	0.15	0	0	16805.92	154	2.0	8.0497	1	52	88	46	11	82	37	20	17	0.641025641025641	.	.	.	1	1	1	0	0	1	0	0	1.22	1.24	0.0
SMR63124.1	0.6171864	0.943097	5.881097	.	.	.	.	.	0	.	0	.	0	.	0.0	0.177	1	1	0.68	0	0	35079.12	329	7.5	8.6772	6	125	201	113	32	191	46	28	18	0.822784810126582	0.0	0.0	0.0	1	1	1	1	1	1	0	0	1.15	1.22	0.0
SMR58096.1	0.6145238	-0.00645449999999936	5.9395455	.	.	.	.	.	0	.	0	.	0	GH79	0.0	0.00900000000000001	1	1	0.65	0	0	55575.88	504	37.5	10.5707	2	153	273	146	65	284	96	69	27	1.23684210526316	0.0	0.0	0.0	1	1	1	1	1	1	0	0	0.18	0.18	0.0
SMR58178.1	0.6145238	1.4174605	5.9374605	.	.	.	unaffected_pathogenicity,reduced_virulence	PHI:7705,PHI:9126	0	.	0	.	0	AA3_2,AA3_3,AA8,AA3,AA3_1	0.0	0.08	1	1	0.33	0	0	68459.81	629	4.5	7.2813	3	211	358	191	71	345	132	71	61	0.886075949367089	0.0	0.0	0.0	1	1	1	1	1	1	0	0	0.22	0.23	0.0
SMR50470.1	0.6090108	0.3490605	5.9470605	.	.	.	.	.	0	.	0	.	0	.	0.0	0.067	1	1	0.81	0	0	43809.04	441	19.0	10.3784	3	248	335	114	17	210	61	40	21	0.555555555555556	1.0	0.0	0.0	1	1	1	1	1	1	0	0	1.14	4.25	0.0
SMR51628.1	0.608934	0.141299500000001	5.9612995	.	.	.	.	.	0	.	0	.	0	.	0.0	0.03	1	1	0.43	0	0	71163.24	642	-15.0	5.3217	8	201	345	161	98	344	154	76	78	1.07638888888889	0.0	0.0	0.0	1	1	1	1	1	1	0	0	0.39	0.4	0.0
SMR54717.1	0.6059513	0.9196155	5.8596155	.	.	.	unaffected_pathogenicity,reduced_virulence	PHI:397,PHI:9058,PHI:9074,PHI:712,PHI:552,PHI:48,PHI:3991,PHI:2920,PHI:2700	0	.	0	.	0	AA1_2,AA1_1,AA1_3	0.0	0.01	1	1	0.12	0	0	65623.42	586	-5.5	6.0973	5	153	302	161	78	329	152	79	73	0.992592592592593	1.0	0.0	0.0	1	1	1	1	1	1	0	0	0.08	0.08	0.0
SMR44514.1	0.605891	0.89508	5.84108	.	.	.	reduced_virulence	PHI:6265	0	.	0	.	0	GH16	0.0	0.00900000000000001	1	1	0.81	0	0	49608.42	477	-16.0	4.172	8	197	330	138	49	282	53	20	33	0.602941176470588	0.0	0.0	0.0	1	1	1	1	1	1	0	0	5.47	5.57	0.0
SMR44929.1	0.60386807	5.0710495	5.9990495	.	.	.	loss_of_pathogenicity,unaffected_pathogenicity,increased_virulence_(hypervirulence)	PHI:2849,PHI:69,PHI:407,PHI:2383	0	.	1	PF01083	0	CE5	0.0	0.012	1	1	0.76	0	0	41258.6	418	-4.0	5.1608	6	204	294	104	28	251	68	33	35	0.337579617834395	0.0	0.0	0.0	1	1	1	1	1	1	0	0	1.24	1.26	0.0
SMR56313.1	0.60177356	0.613437	5.641437	.	.	.	.	.	0	.	0	.	0	.	0.0	0.162	1	1	0.48	0	0	56530.31	511	-2.5	6.2331	6	150	280	134	64	281	131	68	63	0.983870967741936	1.0	0.0	0.0	1	1	1	1	0	1	0	0	0.03	0.04	0.0
SMR47445.1	0.59941727	6.335269	0.401269	.	.	.	.	.	0	.	0	.	0	.	1.0	0.989	0	0	0.68	0	0	7707.71	69	-2.0	4.8331	6	24	38	15	12	44	15	7	8	1.0	.	.	.	0	0	0	0	0	0	0	0	0.0	0.0	0.0
SMR47588.1	0.5978885	2.2274095	5.7794095	.	.	.	unaffected_pathogenicity	PHI:1087	0	.	0	.	0	.	0.0	0.408	1	1	0.5	0	0	44348.97	392	3.0	7.1051	8	122	209	90	60	217	79	43	36	1.07228915662651	1.0	0.0	1.0	1	1	1	1	1	1	0	0	0.05	0.05	0.0
SMR61284.1	0.5967568	0.8680475	5.9980475	.	.	.	.	.	0	.	0	.	0	.	0.0	0.145	1	1	0.76	0	0	9471.11	96	1.5	7.5219	6	55	70	33	5	65	6	4	2	0.1875	0.0	0.0	0.0	1	1	1	1	1	1	0	0	5.09	5.84	0.0
SMR63597.1	0.5952227	9.5027	5.9987	.	.	.	.	.	0	.	0	.	0	.	0.99	0.594	1	1	0.49	0	0	23998.65	222	-11.0	4.3795	16	90	138	43	15	109	54	22	32	0.692307692307692	0.0	0.0	0.0	1	1	1	1	1	1	0	0	1.58	1.58	0.0
SMR54792.1	0.59388244	1.139589	5.995589	.	.	.	reduced_virulence	PHI:61	0	.	0	.	0	GH158,GH17	0.0	0.024	1	1	0.87	0	0	43190.33	418	-12.0	4.6141	9	183	283	141	48	258	63	28	35	0.619402985074627	0.0	0.0	0.0	1	1	1	1	1	1	0	0	0.37	0.38	0.0
SMR44353.1	0.59388244	0.0658954999999999	5.9998955	.	.	.	.	.	0	.	0	.	0	GH132	0.0	0.011	1	1	0.8	0	0	43804.14	426	-11.0	4.683	14	188	296	108	42	238	66	30	36	0.604838709677419	1.0	0.0	0.0	1	1	1	1	1	1	0	0	0.03	0.05	0.0
SMR63997.1	0.59371305	5.7464285	5.9984285	.	.	.	.	.	0	.	0	.	0	.	0.732	0.226	1	1	0.25	0	0	11652.08	112	-8.0	4.2449	4	45	65	41	7	69	32	12	20	0.58974358974359	0.0	0.0	0.0	1	1	1	1	1	1	0	0	10.54	10.54	0.0
SMR43973.1	0.59228826	5.656146	5.650146	.	.	.	.	.	0	.	0	.	0	.	0.651	0.35	1	1	0.32	0	0	19507.0	176	-10.5	4.2991	6	52	100	49	26	109	40	16	24	0.833333333333333	0.0	0.0	0.0	1	1	1	1	1	1	0	0	2.45	2.45	0.0
SMR50075.1	0.59228826	1.849867	5.911867	.	.	.	unaffected_pathogenicity	PHI:1087	0	.	0	.	0	.	0.0	0.323	1	1	0.73	0	0	36419.7	332	-7.5	5.2167	9	118	192	83	46	187	59	29	30	0.858974358974359	0.0	0.0	0.0	1	1	1	1	1	1	0	0	1.19	2.06	0.0
SMR54038.1	0.59175783	2.1086	5.9986	.	.	.	reduced_virulence	PHI:6265	0	.	0	.	0	GH16	0.0	0.185	1	1	0.62	0	0	42394.01	392	-10.5	4.8047	12	150	238	89	50	218	88	41	47	0.777777777777778	1.0	0.0	0.0	1	1	1	1	1	1	0	0	4.67	4.69	0.0
SMR61389.1	0.5903091	5.466804	5.716804	.	.	.	loss_of_pathogenicity	PHI:3936	0	.	0	.	0	.	0.0	0.125	1	1	0.14	0	0	23513.44	203	-18.5	4.5914	0	52	90	49	41	91	77	34	43	1.21052631578947	0.0	0.0	0.0	1	1	1	1	1	1	0	0	0.02	0.03	0.0
SMR56266.1	0.5893036	7.3785185	5.9985185	.	.	.	.	.	0	.	0	.	0	.	0.991	0.239	1	1	0.28	0	0	23516.84	217	5.0	8.4775	2	68	131	52	13	106	66	37	29	0.424657534246575	1.0	0.0	0.0	1	1	1	1	1	1	0	0	5.26	5.26	0.0
SMR45124.1	0.5875455	1.669874	5.941874	.	.	.	.	.	0	.	0	.	0	.	0.0	0.288	1	1	0.27	0	0	44850.1	408	-4.0	5.6735	5	129	239	119	42	216	102	51	51	0.977272727272727	0.0	0.0	1.0	1	1	1	1	1	1	0	0	0.67	0.68	0.0
SMR59709.1	0.5790116	0.815249000000001	5.755249	.	.	.	unaffected_pathogenicity,reduced_virulence	PHI:8598,PHI:8600	0	.	0	.	0	CE4	0.0	0.01	1	1	0.41	0	0	32718.53	299	-21.5	3.9706	6	104	177	95	32	168	55	18	37	0.614285714285714	0.0	0.0	0.0	1	1	1	1	1	1	0	0	0.01	0.03	0.0
SMR57403.1	0.57811016	6.102541	5.718541	.	.	.	.	.	0	.	0	.	0	.	0.747	0.317	1	1	0.23	0	0	18552.99	172	-8.0	4.6038	8	60	96	62	9	93	61	27	34	0.695652173913043	1.0	0.0	0.0	1	1	1	1	1	1	0	0	3.41	3.41	0.0
SMR43705.1	0.57607114	4.3233065	5.1033065	.	.	.	.	.	0	.	0	.	0	.	0.345	0.525	1	1	0.11	0	0	26703.98	238	-3.0	5.8423	3	68	129	66	28	124	65	33	32	0.978723404255319	.	.	.	1	1	1	0	1	1	0	0	16.61	16.66	0.0
SMR47817.1	0.57378066	1.1032465	5.9752465	.	.	.	.	.	0	.	0	.	0	GH62	0.0	0.188	1	1	0.67	0	0	34360.46	321	3.5	8.7826	2	136	196	87	40	178	40	22	18	0.936708860759494	0.0	1.0	0.0	1	1	1	1	1	1	0	0	0.16	1.96	0.0
SMR61570.1	0.5727618	8.7327515	5.0107515	.	.	.	.	.	1	CoNIS1,MoNIS1	0	.	0	.	0.299	0.488	1	1	0.77	0	0	16062.32	153	-4.0	4.5836	1	59	92	52	13	90	25	11	14	0.9	0.0	0.0	0.0	1	1	0	1	0	1	0	1	21.06	21.08	0.521739130434783
SMR55873.1	0.5706369	1.8954455	5.9274455	.	.	.	.	.	0	.	0	.	0	.	0.0	0.328	1	1	0.72	0	0	46719.35	426	-2.0	6.0958	2	142	242	125	62	243	82	42	40	1.03883495145631	0.0	0.0	0.0	1	1	1	1	1	1	0	0	0.01	0.02	0.0
SMR45200.1	0.56990755	-0.434453500000001	5.5115465	.	.	.	.	.	0	.	0	.	0	.	0.0	0.00900000000000001	1	1	0.74	0	0	64621.65	596	-23.0	4.3744	6	207	347	192	68	340	111	46	65	0.99236641221374	0.0	0.0	0.0	1	1	1	1	1	1	0	0	2.59	2.86	0.0
SMR62967.1	0.56947136	-0.0346164999999998	5.6653835	.	.	.	.	.	0	.	0	.	0	GH92	0.0	0.0500000000000001	1	1	0.26	0	0	91039.5	825	-10.0	5.8155	2	268	459	220	118	456	195	99	96	0.875621890547264	1.0	0.0	0.0	1	0	1	1	1	1	0	0	0.17	0.18	0.0
SMR61588.1	0.56669235	0.135300000000001	5.9913	.	.	.	.	.	0	.	0	.	0	.	0.0	0.024	1	1	0.76	0	0	40925.31	407	3.5	6.8894	6	177	316	76	46	261	27	19	8	0.25	0.0	0.0	0.0	1	1	1	1	1	1	0	0	0.04	0.04	0.0
SMR63802.1	0.5661151	0.834698	5.756698	.	.	.	unaffected_pathogenicity,reduced_virulence	PHI:4508,PHI:4509	0	.	0	.	0	.	0.0	0.013	1	1	0.04	0	0	51950.22	460	-9.5	5.7324	1	121	224	124	67	236	146	74	72	0.979381443298969	0.0	0.0	0.0	1	1	1	1	1	1	0	0	0.37	0.37	0.0
SMR43600.1	0.5518715	-6.6587325	-4.1867325	.	.	.	.	.	0	.	0	.	0	.	0.188	0.4	0	1	0.66	0	1	17280.49	163	-4.0	4.6104	0	65	92	54	19	95	25	11	14	0.928571428571429	0.0	0.0	0.0	1	1	1	1	1	1	0	2	18.2	39.14	0.782608695652174
SMR63430.1	0.5472455	1.0578905	5.9898905	.	.	.	.	.	0	.	0	.	0	.	0.0	0.178	1	1	0.75	0	0	47882.67	450	-3.0	5.985	7	164	268	129	49	261	80	41	39	0.765625	0.0	0.0	0.0	1	1	1	1	1	1	0	0	1.9	4.45	0.0
SMR62788.1	0.54588485	1.252049	5.998049	.	.	.	.	.	0	.	0	.	0	.	0.04	0.169	1	1	0.67	0	0	14749.54	138	-10.0	3.9725	6	54	88	41	16	82	27	9	18	0.764705882352941	0.0	0.0	0.0	1	1	1	1	1	1	0	0	0.01	0.01	0.0
SMR50410.1	0.54344904	-0.204799999999999	5.7412	.	.	.	.	.	0	.	0	.	0	.	0.0	0.00900000000000001	1	1	0.82	0	0	160626.05	1558	-55.0	3.9238	9	722	1127	385	130	827	145	46	99	0.652482269503546	0.0	0.0	0.0	1	0	1	1	1	1	0	0	0.02	0.04	0.0
SMR44791.1	0.54177356	0.510403999999999	5.394404	.	.	.	.	.	0	.	0	.	0	.	0.001	0.185	1	1	0.67	0	0	31762.07	291	-8.5	4.4432	3	98	172	91	29	164	54	23	31	1.0655737704918	0.0	0.0	0.0	1	1	1	1	1	1	0	0	0.11	0.12	0.0
SMR49425.1	0.5406261	7.2708075	5.5848075	.	.	.	.	.	0	.	0	.	0	.	0.889	0.392	1	1	0.4	0	0	12157.02	114	5.5	9.4179	3	44	67	39	7	64	25	16	9	0.5	0.0	0.0	0.0	1	1	1	1	0	1	0	0	0.0	0.01	0.0
SMR55852.1	0.5375221	1.2625455	5.6485455	.	.	.	.	.	0	.	0	.	0	GH131	0.003	0.266	1	1	0.41	0	0	32088.78	291	-10.5	4.5238	2	91	160	79	34	147	62	27	35	1.23214285714286	0.0	0.0	0.0	1	1	1	1	1	1	0	0	0.03	0.03	0.0
SMR59542.1	0.53578097	0.698240999999999	5.762241	.	.	.	.	.	0	.	0	.	0	.	0.0	0.156	1	1	0.07	0	0	40995.18	377	-7.5	5.171	6	123	209	111	38	214	101	49	52	0.701030927835051	1.0	0.0	0.0	1	1	1	1	1	1	0	0	0.42	0.42	0.0
SMR47644.1	0.53555727	0.275386999999999	5.987387	.	.	.	.	.	0	.	0	.	0	GH16	0.0	0.048	1	1	0.73	0	0	52171.53	478	17.5	9.784	4	189	289	105	63	252	93	56	37	0.96031746031746	0.0	0.0	0.0	1	1	1	1	1	1	0	0	0.03	0.04	0.0
SMR45488.1	0.5309224	0.328995999999999	5.932996	.	.	.	.	.	0	.	0	.	0	.	0.0	0.066	1	1	0.64	0	0	25109.79	236	-25.5	3.5051	2	91	148	77	26	136	38	7	31	0.639344262295082	0.0	0.0	0.0	1	1	1	1	1	1	0	0	2.62	2.65	0.0
SMR44982.1	0.5288632	2.7900735	4.7220735	.	.	.	.	.	0	.	0	.	0	.	0.257	0.421	1	1	0.2	0	0	23381.27	202	-3.5	5.9279	2	48	91	54	33	96	58	30	28	2.04166666666667	0.0	0.0	0.0	1	1	1	1	1	1	0	0	8.98	18.6	0.0
SMR43932.1	0.52656454	-1.83335	3.99265	.	.	.	.	.	0	.	0	.	0	GH13_9,GH13_10,GH13_2,GH13_41,GH13_15,GH13_26,GH13_36,GH13_7,GH13_5,GH13_6,GH13,GH13_37,GH13_20,GH13_1,GH13_39,GH13_24,GH13_21,GH13_14,GH13_3,GH13_32,GH13_28,GH13_31,GH13_19,GH13_16,GH13_13,GH13_22,GH13_11,GH13_12	0.0	0.029	1	1	0.77	1	0	56363.0	518	-18.5	4.3944	9	183	307	150	62	289	90	38	52	1.12264150943396	0.0	0.0	0.0	1	1	1	1	1	1	1	0	3.75	6.37	0.0
SMR52146.1	0.524512	0.958945499999999	5.8989455	.	.	.	reduced_virulence	PHI:9126	0	.	0	.	0	AA3_2,AA3_3,AA3_1,AA3	0.0	0.01	1	1	0.43	0	0	69003.51	636	-11.5	5.0666	4	203	363	186	73	361	139	67	72	0.84375	0.0	0.0	0.0	1	1	1	1	1	1	0	0	0.06	0.11	0.0
SMR63941.1	0.5238531	1.0578095	5.8638095	.	.	.	.	.	0	.	0	.	0	GH43_8,GH43_17,GH43_34,GH43_10,GH43_32,GH43_6,GH43_11,GH43_3,GH43_12,GH43,GH43_4,GH43_26,GH43_33,GH43_5,GH43_31,GH43_30,GH117,GH43_29,GH43_22	0.0	0.199	1	1	0.72	0	0	40172.91	369	-10.5	4.566	9	123	221	96	45	213	63	28	35	0.873563218390805	0.0	0.0	0.0	1	1	1	1	1	1	0	0	1.24	1.25	0.0
SMR57586.1	0.52175766	4.8264055	5.0004055	.	.	.	.	.	0	.	0	.	0	.	0.461	0.51	1	1	0.4	0	0	9726.1	91	0.5	6.9453	2	33	56	26	6	52	19	10	9	0.666666666666667	0.0	0.0	0.0	1	1	0	1	0	1	0	0	0.04	0.04	0.0
SMR62740.1	0.520345	5.613448	-0.044552	.	.	.	.	.	0	.	0	.	0	.	1.0	0.943	0	0	0.64	0	0	14344.23	135	0.5	6.8259	8	53	83	30	12	77	31	16	15	0.942857142857143	.	.	.	0	0	0	0	0	0	0	0	0.0	0.01	0.0
SMR53850.1	0.5176404	0.20805	4.99005	.	.	.	.	.	0	.	0	.	0	.	0.038	0.165	1	1	0.83	0	0	20852.39	207	-18.0	3.6353	8	95	161	62	9	109	34	8	26	0.603448275862069	0.0	0.0	0.0	1	1	1	1	1	1	0	0	0.04	13.55	0.0
SMR50244.1	0.51531583	4.519369	5.773369	.	.	.	.	.	0	.	0	.	0	.	0.51	0.281	1	1	0.17	0	0	14722.6	128	3.5	9.8525	0	38	63	31	12	55	45	25	20	1.09090909090909	1.0	0.0	0.0	1	1	1	1	1	1	0	0	0.12	0.12	0.0
SMR54106.1	0.51356727	0.6353975	3.1373975	.	.	.	.	.	0	.	0	.	0	.	0.066	0.517	1	1	0.62	1	0	27919.71	252	5.5	8.4214	2	86	135	64	36	142	45	27	18	0.947368421052632	0.0	0.0	0.0	1	1	1	1	1	1	1	1	1.57	22.04	0.0
SMR47921.1	0.511884	0.961829	5.907829	.	.	.	unaffected_pathogenicity,reduced_virulence	PHI:6785,PHI:697,PHI:73,PHI:6791,PHI:6813,PHI:7930,PHI:7933,PHI:9401	0	.	0	.	0	.	0.0	0.00900000000000001	1	1	0.75	0	0	50014.45	469	-30.5	3.9628	4	153	291	138	63	288	78	26	52	0.810606060606061	0.0	0.0	0.0	1	1	1	1	1	1	0	0	6.28	6.46	0.0
SMR44910.1	0.5116833	1.473012	5.999012	.	.	.	unaffected_pathogenicity,reduced_virulence	PHI:4615,PHI:6569	0	.	0	.	0	.	0.0	0.079	1	1	0.49	0	0	45307.95	435	4.0	7.0038	4	175	277	139	42	253	85	48	37	0.688524590163934	0.0	0.0	0.0	1	1	1	1	1	1	0	0	0.31	0.57	0.0
SMR61474.1	0.50844723	4.8717025	5.8117025	.	.	.	loss_of_pathogenicity,unaffected_pathogenicity,reduced_virulence	PHI:6789,PHI:6790,PHI:6807,PHI:6811,PHI:6784,PHI:125,PHI:6793,PHI:6787,PHI:17,PHI:7928,PHI:73,PHI:6791,PHI:6815,PHI:6816,PHI:6812,PHI:127,PHI:6785,PHI:6808,PHI:6783,PHI:6813,PHI:697,PHI:126,PHI:6788,PHI:9400,PHI:9401,PHI:6792,PHI:68,PHI:72,PHI:6786,PHI:6794,PHI:6809,PHI:3973,PHI:6814	0	.	0	.	0	.	0.0	0.01	1	1	0.61	0	0	49359.32	462	-28.0	4.1383	5	180	285	124	58	251	87	32	55	0.768518518518518	0.0	0.0	0.0	1	1	1	1	1	1	0	0	6.51	6.54	0.0
SMR51429.1	0.50423205	-0.293002	5.562998	.	.	.	.	.	0	.	0	.	0	.	0.0	0.024	1	1	0.82	0	0	109719.29	1101	-30.0	3.9607	3	582	840	288	65	593	80	25	55	0.495145631067961	0.0	1.0	0.0	1	0	1	1	1	1	0	0	2.76	2.79	0.0
SMR44589.1	0.5035987	0.601417	5.953417	.	.	.	.	.	0	.	0	.	0	.	0.0	0.108	1	1	0.44	0	0	35685.33	330	-11.0	4.3386	2	107	189	88	37	198	52	21	31	0.853932584269663	0.0	0.0	0.0	1	1	1	1	1	1	0	0	0.14	0.17	0.0
SMR49589.1	0.5021834	2.168898	5.996898	.	.	.	.	.	0	.	0	.	0	AA11	0.005	0.357	1	1	0.68	0	0	35025.79	328	-9.0	4.8454	15	137	212	78	41	184	62	29	33	0.659340659340659	0.0	0.0	0.0	1	1	1	1	1	1	0	0	3.2	3.26	0.0
SMR45041.1	0.50068974	0.291082999999999	5.787083	.	.	.	.	.	0	.	0	.	0	.	0.0	0.084	1	1	0.71	0	0	40250.75	369	-10.0	4.5131	2	113	210	113	42	219	71	31	40	1.13636363636364	0.0	0.0	0.0	1	1	1	1	1	1	0	0	0.0	0.41	0.0
SMR47403.1	0.49221426	1.75564	5.92764	.	.	.	reduced_virulence	PHI:5741,PHI:6122	0	.	0	.	0	.	0.0	0.138	1	1	0.63	0	0	69760.48	626	-7.0	5.6082	5	204	356	160	87	328	134	67	67	1.31147540983607	0.0	0.0	0.0	1	1	1	1	1	1	0	0	0.25	0.25	0.0
SMR47007.1	0.49221426	0.171992000000001	5.871992	.	.	.	.	.	0	.	0	.	0	.	0.0	0.0500000000000001	1	1	0.46	0	0	48720.36	466	10.0	9.6872	0	217	298	147	40	216	95	54	41	0.785714285714286	0.0	0.0	0.0	1	1	1	1	1	1	0	0	0.61	0.63	0.0
SMR60151.1	0.49221426	-6.336446	-0.510446	.	.	.	.	.	0	.	0	.	0	.	0.0	0.029	0	0	0.48	0	0	49090.15	455	6.5	7.6079	3	162	268	131	41	229	107	60	47	0.747747747747748	.	.	.	0	0	0	0	0	0	0	0	0.02	0.04	0.0
SMR50217.1	0.49221426	1.4292695	5.8472695	.	.	.	unaffected_pathogenicity,reduced_virulence	PHI:4615,PHI:2117,PHI:6569	0	.	0	.	0	.	0.0	0.097	1	1	0.3	0	0	54314.79	507	-1.0	6.4247	3	173	287	149	56	262	139	74	65	1.05042016806723	1.0	0.0	0.0	1	1	1	1	1	1	0	0	0.02	0.07	0.0
SMR63374.1	0.48419702	1.959421	5.957421	.	.	.	unaffected_pathogenicity,reduced_virulence	PHI:7320,PHI:6538,PHI:144	0	.	0	.	0	GH18	0.0	0.167	1	1	0.58	0	0	52193.44	467	-6.0	5.811	2	143	253	116	71	254	102	52	50	1.11111111111111	0.0	0.0	0.0	1	1	1	1	1	1	0	0	0.32	0.34	0.0
SMR61780.1	0.4828355	1.29975	5.56575	.	.	.	.	.	0	.	0	.	0	.	0.0	0.289	1	1	0.0500000000000001	0	0	30632.97	266	-15.0	4.4773	13	65	123	61	25	118	84	36	48	1.26666666666667	0.0	0.0	0.0	1	1	1	1	1	1	0	0	0.7	0.7	0.0
SMR44202.1	0.48168936	-0.4719225	-0.5019225	.	.	.	.	.	0	.	0	.	0	.	0.427	0.578	0	0	0.35	0	0	29508.89	277	-3.5	5.6072	3	90	153	88	24	165	64	32	32	0.845070422535211	.	.	.	0	0	0	0	0	0	0	0	0.04	0.04	0.0
SMR57785.1	0.4720458	-0.105702	5.492298	.	.	.	.	.	0	.	0	.	0	.	0.0	0.067	1	1	0.91	0	0	136155.09	1274	-6.0	6.1115	29	483	797	351	155	725	203	105	98	0.882911392405063	0.0	0.0	0.0	1	0	1	1	0	1	0	0	0.08	0.1	0.0
SMR59473.1	0.4718987	1.8678475	5.9298475	.	.	.	.	.	0	.	0	.	0	.	0.001	0.322	1	1	0.6	0	0	34621.19	314	-3.0	5.5752	1	95	174	98	37	176	54	27	27	1.02985074626866	0.0	0.0	0.0	1	1	1	1	1	1	0	0	0.01	0.01	0.0
SMR45193.1	0.47174197	0.551046	5.975046	.	.	.	.	.	0	.	0	.	0	.	0.0	0.096	1	1	0.79	0	0	51473.7	476	-13.0	4.6222	5	169	285	135	67	273	84	38	46	0.92	0.0	0.0	0.0	1	1	1	1	1	1	0	0	0.22	0.22	0.0
SMR61718.1	0.47174197	0.0627010000000006	5.996701	.	.	.	.	.	0	.	0	.	0	.	0.0	0.011	1	1	0.79	0	0	66412.0	608	-4.5	5.9123	7	201	358	163	80	333	122	62	60	1.04964539007092	0.0	0.0	0.0	1	1	1	1	1	1	0	0	0.18	0.18	0.0
SMR64223.1	0.4715729	-0.0469005	5.8930995	.	.	.	.	.	0	.	0	.	0	.	0.0	0.01	1	1	0.82	0	0	53733.9	515	2.5	7.659	11	235	358	137	43	270	63	33	30	0.840909090909091	0.0	0.0	0.0	1	1	1	1	1	1	0	0	0.07	0.23	0.0
SMR61786.1	0.46977854	0.663589000000002	5.955589	.	.	.	.	.	0	.	0	.	0	.	0.0	0.118	1	1	0.74	0	0	47778.87	450	-4.5	4.9796	4	160	275	150	48	275	63	30	33	0.900763358778626	0.0	0.0	0.0	1	1	1	1	1	1	0	0	0.89	2.88	0.0
SMR43820.1	0.4677964	2.0739	5.9979	.	.	.	.	.	0	.	0	.	0	.	0.0	0.346	1	1	0.63	0	0	44493.76	416	-1.5	6.0341	5	149	244	121	49	247	71	36	35	0.844262295081967	0.0	1.0	0.0	1	1	1	1	1	1	0	0	1.18	2.37	0.0
SMR58097.1	0.4677964	0.0521005000000003	3.8981005	.	.	.	.	.	0	.	0	.	0	.	0.0	0.359	1	1	0.65	1	0	43930.53	408	-3.0	5.4152	5	134	239	116	44	238	69	34	35	0.904761904761905	0.0	0.0	0.0	1	1	1	1	1	1	1	0	0.15	8.99	0.0
SMR54530.1	0.46753365	8.831799	5.999799	.	.	.	.	.	0	.	0	.	0	.	0.999	0.473	1	1	0.0500000000000001	0	0	10246.91	89	6.5	10.1634	3	24	42	25	7	45	29	18	11	0.933333333333333	0.0	0.0	0.0	1	1	1	1	1	1	0	0	5.13	5.13	0.0
SMR63815.1	0.46753365	7.322485	5.900485	.	.	.	.	.	0	.	0	.	0	.	0.72	0.517	1	1	0.13	0	0	20162.0	176	-3.0	5.5936	7	51	83	44	22	90	52	26	26	1.11538461538462	0.0	0.0	0.0	1	1	1	1	1	1	0	0	0.37	0.37	0.0
SMR63836.1	0.46501443	0.6289485	5.7469485	.	.	.	.	.	0	.	0	.	0	CE3	0.0	0.147	1	1	0.1	0	0	43528.71	394	-5.0	5.4497	5	125	224	107	47	220	95	47	48	0.755102040816326	0.0	0.0	0.0	1	1	1	1	1	1	0	0	1.25	1.27	0.0
SMR53281.1	0.4611697	5.120514	4.490514	.	.	.	loss_of_pathogenicity,unaffected_pathogenicity,reduced_virulence,increased_virulence_(hypervirulence),lethal	PHI:8929,PHI:7511,PHI:5272,PHI:7485,PHI:8927,PHI:7696,PHI:9460,PHI:685,PHI:3301,PHI:5271,PHI:784,PHI:6956,PHI:2269,PHI:4077,PHI:59,PHI:2022,PHI:5440	0	.	0	.	0	.	0.55	0.555	1	1	0.0500000000000001	0	0	28855.79	264	-2.5	5.4299	2	79	141	80	21	141	67	33	34	1.14035087719298	.	.	.	1	1	1	0	1	1	0	0	4.57	4.62	0.0
SMR49308.1	0.45911363	0.136422	5.950422	.	.	.	.	.	0	.	0	.	0	.	0.0	0.031	1	1	0.38	0	0	68392.5	617	-8.5	5.596	3	189	334	171	81	317	160	80	80	1.296	0.0	0.0	0.0	1	1	1	1	1	1	0	0	0.0	0.01	0.0
SMR54587.1	0.4584757	0.1829495	4.6829495	.	.	.	.	.	0	.	0	.	0	.	0.002	0.248	1	1	0.91	0	0	33872.41	331	-12.0	4.2379	27	176	237	85	23	182	49	19	30	0.523255813953488	0.0	0.0	0.0	1	1	1	1	1	1	0	0	0.15	0.67	0.0
SMR43458.1	0.4571509	2.801407	4.511407	.	.	.	.	.	0	.	0	.	0	.	0.152	0.563	1	1	0.79	0	0	25459.44	235	-6.0	4.4438	8	89	146	65	28	129	35	15	20	1.20833333333333	0.0	0.0	0.0	1	1	1	1	1	1	0	0	5.38	14.17	0.0
SMR54591.1	0.45627242	1.1876415	5.9876415	.	.	.	.	.	0	.	0	.	0	.	0.0	0.2	1	1	0.71	0	0	45615.59	425	-3.0	5.162	1	134	255	129	39	246	68	33	35	1.02941176470588	0.0	0.0	0.0	1	1	1	1	1	1	0	0	0.0	0.02	0.0
SMR56159.1	0.4540944	0.542377500000001	5.9363775	.	.	.	.	.	0	.	0	.	0	GH43_8,GH43_17,GH43_34,GH43_10,GH43_32,GH43_11,GH43_3,GH43_12,GH43,GH43_26,GH43_33,GH43_14,GH43_9,GH43_31,GH43_27,GH43_30,GH43_29,GH43_22,GH43_18	0.0	0.101	1	1	0.48	0	0	41945.71	369	-11.5	4.5776	6	109	209	78	54	196	70	31	39	1.16	0.0	0.0	0.0	1	1	1	1	1	1	0	0	0.01	0.01	0.0
SMR64524.1	0.4517894	0.6756825	5.6216825	.	.	.	unaffected_pathogenicity,reduced_virulence	PHI:6789,PHI:6807,PHI:6811,PHI:125,PHI:7933,PHI:7935,PHI:7928,PHI:7930,PHI:7932,PHI:6816,PHI:7934,PHI:127,PHI:6783,PHI:6788,PHI:6792,PHI:68,PHI:6809,PHI:6786,PHI:6794,PHI:6814	0	.	0	.	0	.	0.0	0.00900000000000001	1	1	0.8	0	0	50694.47	469	-27.5	3.9284	4	157	283	129	67	286	71	23	48	0.942148760330578	1.0	0.0	0.0	1	1	1	1	1	1	0	1	18.09	18.21	0.347826086956522
SMR53284.1	0.4511057	0.3339815	5.7639815	.	.	.	unaffected_pathogenicity	PHI:1087	0	.	0	.	0	.	0.0	0.095	1	1	0.46	0	0	40432.3	353	-12.0	4.7641	8	96	181	86	59	192	80	37	43	1.27272727272727	0.0	0.0	0.0	1	1	1	1	1	1	0	0	0.22	0.23	0.0
SMR46921.1	0.4450231	-0.0337000000000005	5.7743	.	.	.	.	.	0	.	0	.	0	.	0.0	0.032	1	1	0.74	0	0	46154.71	557	11.0	10.3863	0	402	458	64	28	373	16	14	2	0.245901639344262	0.0	0.0	0.0	1	1	1	1	1	1	0	0	3.61	3.62	0.0
SMR54891.1	0.44377854	1.7736775	5.9996775	.	.	.	unaffected_pathogenicity,reduced_virulence	PHI:4615,PHI:2117,PHI:6569	0	.	0	.	0	.	0.0	0.129	1	1	0.72	0	0	40929.45	400	-3.0	5.3638	4	178	264	136	30	229	63	31	32	0.698275862068966	0.0	0.0	0.0	1	1	1	1	1	1	0	0	0.11	0.26	0.0
SMR47757.1	0.4436217	6.2839	5.9939	.	.	.	unaffected_pathogenicity,reduced_virulence,effector_(plant_avirulence_determinant)	PHI:5498,PHI:7651,PHI:7649,PHI:7650	0	.	1	PF00188	0	.	0.0500000000000001	0.165	1	1	0.67	0	0	29580.68	284	-6.0	5.4074	6	111	193	79	40	179	46	23	23	0.519230769230769	0.0	0.0	0.0	1	1	1	1	1	1	0	0	0.68	0.68	0.0
SMR63882.1	0.43962765	5.1377275	5.8677275	.	.	.	loss_of_pathogenicity,unaffected_pathogenicity,reduced_virulence	PHI:7283,PHI:247,PHI:114,PHI:2343,PHI:4879,PHI:3,PHI:115,PHI:4916	0	.	0	.	0	GH28	0.0	0.045	1	1	0.63	0	0	53148.15	491	-8.5	5.0756	9	154	295	158	57	290	89	43	46	1.16363636363636	0.0	0.0	0.0	1	1	1	1	1	1	0	0	8.84	8.91	0.0
SMR64361.1	0.4389363	0.280583500000001	5.4645835	.	.	.	.	.	0	.	0	.	0	.	0.0	0.136	1	1	0.16	0	0	53258.09	483	-2.5	6.1414	6	152	260	128	64	269	121	62	59	1.15454545454545	1.0	0.0	0.0	1	1	1	1	0	1	0	0	0.0	0.31	0.0
SMR50318.1	0.43334264	6.0878475	5.9978475	.	.	.	.	.	0	.	0	.	0	.	0.915	0.1	1	1	0.69	0	0	27038.6	270	-10.5	4.3241	0	102	187	44	14	158	47	19	28	0.464285714285714	0.0	0.0	0.0	1	1	1	1	1	1	0	0	1.96	1.96	0.0
SMR56455.1	0.4328968	6.5457975	5.9997975	.	.	.	.	.	0	.	0	.	0	.	0.839	0.252	1	1	0.65	0	0	9836.78	97	1.0	6.7461	2	44	66	29	12	56	22	13	9	0.5	0.0	0.0	0.0	1	1	1	1	1	1	0	0	16.55	16.55	0.0
SMR44307.1	0.42554265	2.032644	5.536644	.	.	.	.	.	0	.	0	.	0	.	0.153	0.263	1	1	0.33	0	0	26247.22	241	-9.5	4.3711	3	77	128	91	25	153	46	19	27	0.852459016393443	0.0	0.0	0.0	1	1	1	1	1	1	0	0	0.22	1.14	0.0
SMR52024.1	0.42167145	-0.251123000000001	5.688877	.	.	.	.	.	0	.	0	.	0	.	0.0	0.01	1	1	0.33	0	0	50647.64	462	-20.5	4.5036	6	141	274	132	55	262	117	51	66	0.725663716814159	0.0	0.0	0.0	1	1	1	1	1	1	0	0	0.19	0.19	0.0
SMR54462.1	0.42113733	-0.000373999999998986	5.777626	.	.	.	.	.	0	.	0	.	0	CE16	0.0	0.037	1	1	0.72	0	0	40502.11	371	-18.5	4.1805	6	124	222	103	55	221	61	23	38	0.967032967032967	0.0	0.0	0.0	1	1	1	1	1	1	0	0	0.3	0.46	0.0
SMR64381.1	0.42113733	-0.00922200000000029	5.756778	.	.	.	.	.	0	.	0	.	0	.	0.003	0.036	1	1	0.7	0	0	27142.34	258	-14.5	4.0923	4	99	161	87	16	143	50	18	32	0.567164179104478	0.0	0.0	0.0	1	1	1	1	1	1	0	0	1.22	1.24	0.0
SMR43794.1	0.42072052	1.6946895	5.9726895	.	.	.	.	.	0	.	0	.	0	.	0.016	0.271	1	1	0.13	0	0	8753.97	76	-8.5	4.206	1	19	30	19	7	37	27	10	17	0.916666666666667	0.0	0.0	0.0	1	1	1	1	1	1	0	0	0.13	0.13	0.0
SMR49825.1	0.419464	1.2521895	5.7041895	.	.	.	.	.	0	.	0	.	0	.	0.086	0.172	1	1	0.37	0	0	21778.78	198	-8.0	4.3893	2	61	112	63	14	104	43	18	25	1.0625	1.0	0.0	0.0	1	1	1	1	1	1	0	0	0.07	0.09	0.0
SMR64615.1	0.41778016	-3.303301	-0.507301	.	.	.	.	.	0	.	0	.	0	.	0.326	0.208	0	0	0.19	0	0	29601.57	279	-4.5	5.0796	4	106	157	88	19	147	71	34	37	0.78125	.	.	.	0	0	0	0	0	0	0	0	0.0	0.03	0.0
SMR51985.1	0.41709453	0.00576700000000052	5.951767	.	.	.	.	.	0	.	0	.	0	GH3	0.0	0.00900000000000001	1	1	0.79	0	0	85736.16	785	-26.0	4.4986	11	265	452	224	96	450	145	63	82	0.873015873015873	0.0	0.0	0.0	1	1	1	1	1	1	0	0	0.0	0.02	0.0
SMR64544.1	0.4106447	2.1699085	4.4879085	.	.	.	reduced_virulence	PHI:3172,PHI:4914	0	.	0	.	0	.	0.012	0.435	1	1	0.49	0	0	33476.08	310	13.5	10.0562	1	107	172	88	31	171	65	41	24	0.814814814814815	0.0	1.0	1.0	1	1	0	1	0	1	0	1	16.12	20.6	1.0
SMR50034.1	0.4099584	0.0144150000000005	5.960415	.	.	.	.	.	0	.	0	.	0	.	0.0	0.00900000000000001	1	1	0.75	0	0	57028.55	515	-17.5	4.5927	7	172	294	136	84	302	99	44	55	0.928	0.0	0.0	0.0	1	1	1	1	1	1	0	0	2.94	4.25	0.0
SMR43911.1	0.4065762	-6.441117	-0.501117	.	.	.	.	.	0	.	0	.	0	.	0.0	0.01	0	0	0.13	0	0	53343.3	492	-15.5	4.657	7	160	285	148	47	281	122	55	67	0.677165354330709	.	.	.	0	0	0	0	0	0	0	0	0.0	0.13	0.0
SMR63808.1	0.405123	6.712098	5.986098	.	.	.	.	.	0	.	0	.	0	.	0.675	0.446	1	1	0.3	0	0	20357.76	178	0.0	6.4903	7	52	95	39	31	89	55	31	24	0.939393939393939	0.0	0.0	0.0	1	1	1	1	1	1	0	1	14.52	14.52	0.608695652173913
SMR59544.1	0.4034636	1.2861435	5.9661435	.	.	.	.	.	0	.	0	.	0	.	0.0	0.22	1	1	0.38	0	0	41984.2	382	-2.0	6.0822	2	127	210	106	49	215	64	33	31	0.838709677419355	0.0	0.0	0.0	1	1	1	1	1	1	0	0	0.01	0.01	0.0
SMR63518.1	0.40209964	3.8856	5.9916	.	.	.	.	.	0	.	0	.	0	.	0.465	0.184	1	1	0.72	0	0	16462.02	156	-11.5	4.0503	6	66	100	40	15	87	37	13	24	0.682926829268293	0.0	0.0	0.0	1	1	1	1	1	1	0	0	0.24	0.24	0.0
SMR57839.1	0.40059572	0.0320855000000009	5.9780855	.	.	.	.	.	0	.	0	.	0	GH32	0.0	0.00900000000000001	1	1	0.76	0	0	61739.27	565	-18.5	4.5448	1	192	332	153	88	324	89	39	50	0.970802919708029	0.0	0.0	0.0	1	1	1	1	1	1	0	0	0.0	0.12	0.0
SMR57518.1	0.3894401	5.4153215	5.3413215	.	.	.	reduced_virulence	PHI:4212,PHI:432,PHI:4242	1	FGL1	1	PF01764	0	.	0.0	0.179	1	1	0.15	0	0	39851.14	361	-4.5	5.7496	8	117	193	110	44	198	81	41	40	1.05970149253731	0.0	0.0	0.0	1	1	1	1	1	1	0	0	0.41	0.67	0.0
SMR51943.1	0.38937372	0.0254915000000011	5.9594915	.	.	.	.	.	0	.	0	.	0	.	0.0	0.011	1	1	0.3	0	0	58280.31	532	-3.5	5.9763	7	189	302	166	54	274	120	61	59	0.854368932038835	0.0	0.0	1.0	1	1	1	1	1	1	0	0	1.22	1.3	0.0
SMR45573.1	0.38553423	-0.2590555	5.6809445	.	.	.	.	.	0	.	0	.	0	GH3	0.0	0.01	1	1	0.19	0	0	69102.9	631	-20.5	4.6806	2	201	330	202	68	356	151	68	83	0.858064516129032	0.0	0.0	0.0	1	1	1	1	1	1	0	0	0.59	0.6	0.0
SMR50194.1	0.38550147	-3.093901	2.852099	.	.	.	.	.	0	.	0	.	0	.	0.0	0.00900000000000001	1	1	0.81	1	0	77146.21	716	-21.5	4.3041	10	258	437	205	83	413	106	43	63	0.943820224719101	0.0	0.0	0.0	1	1	1	1	1	1	1	0	5.9	10.11	0.0
SMR64422.1	0.385335	1.5132375	5.9952375	.	.	.	unaffected_pathogenicity	PHI:1087	0	.	0	.	0	.	0.0	0.253	1	1	0.71	0	0	43099.44	397	-1.0	6.3579	6	138	234	108	49	225	73	39	34	0.838383838383838	0.0	0.0	0.0	1	1	1	1	1	1	0	0	0.01	0.02	0.0
SMR50400.1	0.3841186	0.374423999999998	5.996424	.	.	.	.	.	0	.	0	.	0	.	0.0	0.0629999999999999	1	1	0.77	0	0	45892.4	422	9.5	9.1749	4	152	259	111	51	236	58	35	23	0.886792452830189	0.0	1.0	0.0	1	1	1	1	1	1	0	0	0.0	0.0	0.0
SMR64348.1	0.38276362	0.772786500000001	5.7887865	.	.	.	.	.	0	.	0	.	0	.	0.0	0.164	1	1	0.14	0	0	40020.4	360	-4.5	5.4509	6	115	188	113	33	191	85	42	43	0.945205479452055	0.0	0.0	0.0	1	1	1	1	1	1	0	0	0.4	0.41	0.0
SMR63024.1	0.38274354	2.3608535	-0.5071465	.	.	.	loss_of_pathogenicity,unaffected_pathogenicity,reduced_virulence,increased_virulence_(hypervirulence),lethal	PHI:8929,PHI:7511,PHI:2247,PHI:9460,PHI:2837,PHI:2844,PHI:6957,PHI:2802,PHI:5271,PHI:6956,PHI:2269,PHI:3866,PHI:2312,PHI:5272,PHI:7485,PHI:8927,PHI:7696,PHI:685,PHI:3301,PHI:784,PHI:4077,PHI:59,PHI:2022,PHI:5440	0	.	0	.	0	.	0.885	0.593	0	0	0.16	0	0	28165.3	264	-1.0	6.1203	3	90	145	99	20	152	61	31	30	0.939393939393939	.	.	.	0	0	0	0	0	0	0	0	0.0	0.04	0.0
SMR63567.1	0.38202512	0.511042500000001	5.4510425	.	.	.	reduced_virulence	PHI:2644,PHI:7258,PHI:9285	0	.	0	.	0	.	0.0	0.01	1	1	0.31	0	0	57108.26	525	-27.0	4.4591	6	164	282	172	58	292	151	64	87	1.05925925925926	0.0	0.0	0.0	1	1	1	1	1	1	0	0	0.04	0.04	0.0
SMR56574.1	0.38041776	8.202	6.0	.	.	.	.	.	0	.	0	.	0	.	0.982	0.385	1	1	0.46	0	0	7301.32	70	2.0	8.5213	2	29	43	22	4	43	16	9	7	0.434782608695652	0.0	0.0	0.0	1	1	1	1	1	1	0	0	13.65	13.65	0.0
SMR63463.1	0.38027668	1.970534	5.828534	.	.	.	unaffected_pathogenicity	PHI:1087	0	.	0	.	0	.	0.0	0.357	1	1	0.28	0	0	47237.0	421	5.5	7.1665	8	115	221	107	50	214	109	61	48	1.1	0.0	0.0	0.0	1	1	1	1	1	1	0	0	3.08	3.09	0.0
SMR61598.1	0.37821716	5.6323785	5.8883785	.	.	.	.	.	1	CoNIS1,MoNIS1	0	.	0	.	0.001	0.123	1	1	0.66	0	0	30257.12	289	-8.0	4.4008	6	119	183	100	19	161	41	17	24	0.826086956521739	0.0	0.0	0.0	1	1	1	1	1	1	0	0	12.86	13.52	0.0
SMR62789.1	0.3742587	-0.640103000000001	5.263897	.	.	.	.	.	0	.	0	.	0	.	0.0	0.016	1	1	0.03	0	0	46900.19	421	-11.5	5.0579	5	120	219	132	55	242	108	52	56	0.739130434782609	0.0	0.0	0.0	1	1	1	1	1	1	0	0	0.31	0.33	0.0
SMR64098.1	0.37352246	0.310349	5.998349	.	.	.	.	.	0	.	0	.	0	.	0.014	0.038	1	1	0.7	0	0	29071.38	280	-4.5	5.2047	4	116	194	89	31	163	43	21	22	0.552941176470588	0.0	0.0	0.0	1	1	1	1	1	1	0	0	1.94	1.94	0.0
SMR54772.1	0.37278268	0.0349729999999999	5.968973	.	.	.	.	.	0	.	0	.	0	.	0.0	0.011	1	1	0.77	0	0	43145.89	402	-13.5	4.286	5	162	256	106	49	236	58	23	35	0.614035087719298	0.0	0.0	0.0	1	1	1	1	1	1	0	0	0.12	0.21	0.0
SMR63221.1	0.3664744	-0.0455504999999987	5.8944495	.	.	.	.	.	0	.	0	.	0	GH64	0.0	0.01	1	1	0.77	0	0	69430.05	669	-16.5	4.3929	7	271	462	203	53	373	95	40	55	0.741758241758242	0.0	0.0	0.0	1	1	1	1	1	1	0	0	7.39	7.4	0.0
SMR49393.1	0.364051	-2.3128	3.2012	.	.	.	.	.	0	.	0	.	0	.	0.003	0.078	1	1	0.91	1	0	32331.02	323	0.5	6.5893	14	146	236	82	16	190	35	19	16	0.446428571428571	0.0	0.0	0.0	1	1	1	1	1	1	1	0	0.0	15.2	0.0
SMR64613.1	0.36261797	1.036341	5.982341	.	.	.	reduced_virulence	PHI:6739	0	.	0	.	0	CBM20,GH31	0.0	0.00900000000000001	1	1	0.76	0	0	111526.1	1015	-32.0	4.5555	12	341	590	280	143	570	195	86	109	1.04347826086957	1.0	0.0	0.0	1	1	1	1	1	1	0	0	2.88	2.91	0.0
SMR54833.1	0.36261797	0.769699500000002	5.7156995	.	.	.	unaffected_pathogenicity,reduced_virulence	PHI:397,PHI:3919,PHI:9058,PHI:9074,PHI:9075,PHI:552,PHI:48,PHI:1011,PHI:2920,PHI:2921	0	.	0	.	0	AA1_2,CBM20,AA1_1,AA1,AA1_3	0.0	0.00900000000000001	1	1	0.74	0	0	79050.67	723	-17.5	4.8179	7	261	438	192	100	398	128	60	68	0.867052023121387	0.0	0.0	0.0	1	0	1	1	1	1	0	0	3.78	3.79	0.0
SMR61811.1	0.36261797	-0.448872	5.497128	.	.	.	.	.	0	.	0	.	0	GH35	0.0	0.00900000000000001	1	1	0.77	0	0	111929.79	1022	-35.5	4.5173	6	331	577	282	151	591	191	83	108	1.05349794238683	0.0	0.0	0.0	1	0	1	1	1	1	0	0	3.71	3.95	0.0
SMR44144.1	0.361562	-6.0893005	-0.5093005	.	.	.	.	.	0	.	0	.	0	.	0.0	0.07	0	0	0.12	0	0	60463.76	564	11.0	9.5701	3	192	319	130	29	282	130	72	58	0.556213017751479	.	.	.	0	0	0	0	0	0	0	0	0.0	0.0	0.0
SMR61271.1	0.3600222	2.4033485	5.7453485	.	.	.	.	.	0	.	0	.	0	.	0.101	0.342	1	1	0.31	0	0	20240.69	182	-9.0	4.2769	4	61	99	51	22	95	38	15	23	1.44827586206897	0.0	0.0	0.0	1	1	1	1	1	1	0	0	0.01	0.01	0.0
SMR44734.1	0.35954937	7.8971855	4.5971855	.	.	.	.	.	0	.	0	.	0	.	0.984	0.566	1	1	0.0600000000000001	0	0	11166.51	103	2.5	9.0586	1	40	52	29	6	47	31	17	14	0.846153846153846	0.0	0.0	0.0	1	1	1	1	0	1	0	0	16.02	16.02	0.0
SMR49459.1	0.3532553	0.766055000000001	5.712055	.	.	.	reduced_virulence	PHI:3076,PHI:5349	0	.	0	.	0	GH65	0.0	0.00900000000000001	1	1	0.77	0	0	110058.1	1007	-46.0	4.2536	9	349	605	282	125	545	176	69	107	0.990654205607477	0.0	0.0	0.0	1	0	1	1	1	1	0	0	0.05	0.08	0.0
SMR63734.1	0.3525879	-0.193566500000001	5.7464335	.	.	.	.	.	0	.	0	.	0	.	0.0	0.01	1	1	0.95	0	0	76217.93	773	-1.5	5.3742	33	434	591	223	47	429	57	28	29	0.564220183486238	0.0	0.0	0.0	1	1	1	1	1	1	0	0	0.65	0.91	0.0
SMR55958.1	0.349541	0.8361125	5.7761125	.	.	.	unaffected_pathogenicity,reduced_virulence	PHI:9144,PHI:2032,PHI:541,PHI:6121	0	.	0	.	0	CE10	0.0	0.01	1	1	0.36	0	0	63664.02	577	-9.5	5.2176	4	172	305	172	73	327	129	63	66	1.032	0.0	0.0	0.0	1	1	1	1	1	1	0	0	0.44	1.17	0.0
SMR56204.1	0.349541	-0.00169700000000006	5.944303	.	.	.	.	.	0	.	0	.	0	.	0.0	0.00900000000000001	1	1	0.55	0	0	71432.32	637	-12.5	5.2271	4	187	346	176	94	351	141	69	72	1.09774436090226	1.0	0.0	0.0	1	1	1	1	1	1	0	0	0.14	0.14	0.0
SMR44795.1	0.34744766	0.883190999999999	5.989191	.	.	.	.	.	0	.	0	.	0	.	0.035	0.114	1	1	0.65	0	0	16923.83	160	2.5	7.6954	4	70	104	41	22	88	28	16	12	0.80952380952381	0.0	1.0	0.0	1	1	1	1	1	1	0	0	0.15	0.15	0.0
SMR50329.1	0.34621006	0.1877615	5.8097615	.	.	.	.	.	0	.	0	.	0	GH5,GH5_7,GH128,GH5_31,GH5_41	0.0	0.0629999999999999	1	1	0.64	0	0	39382.79	363	-11.5	4.6547	9	129	212	101	46	201	79	36	43	0.895348837209302	0.0	0.0	0.0	1	1	1	1	1	1	0	0	7.15	7.16	0.0
SMR50282.1	0.3437433	1.2734375	4.9394375	.	.	.	.	.	0	.	0	.	0	.	0.004	0.385	1	1	0.7	0	0	26597.26	246	-3.0	5.4571	5	85	149	67	31	149	28	14	14	0.934426229508197	0.0	0.0	0.0	1	1	1	1	1	1	0	0	6.15	23.0	0.0
SMR52353.1	0.34077558	0.4888765	5.9908765	.	.	.	.	.	0	.	0	.	0	.	0.0	0.083	1	1	0.75	0	0	67676.65	624	10.0	8.4905	5	226	377	163	81	343	90	53	37	1.0	0.0	1.0	1.0	1	1	1	1	1	1	0	0	0.06	0.07	0.0
SMR51995.1	0.34077558	5.025952	5.971952	.	.	.	loss_of_pathogenicity,unaffected_pathogenicity	PHI:191,PHI:24	0	.	0	.	0	GH3	0.0	0.00900000000000001	1	1	0.74	0	0	94627.18	878	-36.5	4.3127	9	301	532	255	101	505	161	65	96	0.890909090909091	0.0	0.0	0.0	1	1	1	1	1	1	0	0	0.03	0.06	0.0
SMR59741.1	0.3402732	0.611399500000001	5.9933995	.	.	.	.	.	0	.	0	.	0	.	0.0	0.103	1	1	0.78	0	0	28166.95	272	20.5	10.5287	2	147	200	50	14	107	41	31	10	1.12244897959184	0.0	0.0	0.0	1	1	1	1	1	1	0	0	1.54	1.54	0.0
SMR44187.1	0.340268	-0.0491269999999995	5.764873	.	.	.	.	.	0	.	0	.	0	.	0.0	0.031	1	1	0.0500000000000001	0	0	39959.51	358	-61.0	3.9469	0	93	193	103	31	150	150	48	102	0.710144927536232	1.0	0.0	0.0	1	1	1	1	1	1	0	0	4.14	4.14	0.0
SMR43841.1	0.33762032	7.150005	3.238005	.	.	.	.	.	0	.	0	.	0	GT28	0.974	0.678	1	1	0.31	0	0	20710.49	195	-4.0	5.4962	2	67	103	68	20	112	46	23	23	0.755102040816326	.	.	.	1	1	0	0	0	1	0	0	13.73	13.78	0.0
SMR50319.1	0.33441007	6.595499	5.995499	.	.	.	.	.	0	.	0	.	0	.	1.0	0.1	1	1	0.68	0	0	9092.87	102	0.0	5.9023	0	66	73	22	5	67	4	2	2	0.224489795918367	0.0	0.0	0.0	1	1	1	1	1	1	0	0	5.16	5.16	0.0
SMR45429.1	0.33378702	5.0698985	5.7278985	.	.	.	loss_of_pathogenicity,unaffected_pathogenicity,reduced_virulence	PHI:6807,PHI:6789,PHI:6811,PHI:6784,PHI:6787,PHI:7935,PHI:7928,PHI:6815,PHI:6785,PHI:6808,PHI:9401,PHI:6794,PHI:6814,PHI:6790,PHI:125,PHI:7933,PHI:9402,PHI:6793,PHI:17,PHI:7929,PHI:7932,PHI:73,PHI:6791,PHI:6816,PHI:7930,PHI:7934,PHI:6812,PHI:127,PHI:480,PHI:6783,PHI:6788,PHI:6813,PHI:126,PHI:697,PHI:9400,PHI:6792,PHI:6809,PHI:68,PHI:6786,PHI:72	0	.	0	.	0	.	0.0	0.057	1	1	0.8	0	0	42780.97	399	-13.0	4.4853	9	140	245	110	48	230	74	32	42	1.03260869565217	0.0	0.0	0.0	1	1	1	1	1	1	0	1	18.36	19.02	0.608695652173913
SMR43556.1	0.3269067	0.0232985000000001	5.4472985	.	.	.	.	.	0	.	0	.	0	.	0.0	0.096	1	1	0.87	0	0	33609.97	339	-2.0	5.1649	8	178	252	92	26	198	33	16	17	0.504065040650406	0.0	0.0	0.0	1	1	1	1	1	1	0	0	0.04	3.98	0.0
SMR53772.1	0.325856	-0.733971	5.206029	.	.	.	.	.	0	.	0	.	0	.	0.0	0.01	1	1	0.08	0	0	44209.79	400	-17.5	4.6749	1	129	205	123	48	216	115	52	63	0.709677419354839	1.0	0.0	0.0	1	1	1	1	1	1	0	0	0.01	0.01	0.0
SMR57788.1	0.32313824	1.2007705	5.9947705	.	.	.	.	.	0	.	0	.	0	.	0.0	0.201	1	1	0.92	0	0	62833.18	601	10.0	7.879	38	312	434	121	30	255	88	50	38	0.903508771929825	0.0	0.0	0.0	1	1	1	1	1	1	0	0	0.03	0.03	0.0
SMR63475.1	0.3135816	1.5681845	5.7341845	.	.	.	reduced_virulence	PHI:5236	0	.	0	.	0	.	0.0	0.139	1	1	0.03	0	0	57834.26	530	5.5	7.1747	7	170	267	153	54	278	149	81	68	0.933333333333333	0.0	0.0	0.0	1	1	1	1	1	1	0	0	0.05	0.05	0.0
SMR64414.1	0.31215054	-0.191030499999999	5.7549695	.	.	.	.	.	0	.	0	.	0	GH53,GH5	0.0	0.00900000000000001	1	1	0.41	0	0	41700.05	378	-23.5	4.1755	3	114	207	119	56	234	77	29	48	0.857142857142857	0.0	0.0	0.0	1	1	1	1	1	1	0	0	1.59	1.6	0.0
SMR63411.1	0.31057346	2.7464195	5.8624195	.	.	.	unaffected_pathogenicity,reduced_virulence	PHI:2570,PHI:3383,PHI:8645,PHI:8646	0	.	0	.	0	.	0.0	0.314	1	1	0.16	0	0	42794.65	391	-3.0	5.4712	0	123	207	134	44	234	79	39	40	0.990196078431373	0.0	0.0	0.0	1	1	1	1	1	1	0	0	0.06	4.35	0.0
SMR44835.1	0.30989534	7.3983895	5.2263895	.	.	.	.	.	0	.	0	.	0	.	0.998	0.364	1	1	0.7	0	0	21641.21	210	-3.0	4.6461	0	74	125	97	4	129	29	13	16	0.627118644067797	0.0	0.0	0.0	1	1	1	1	1	1	0	0	4.36	24.46	0.0
SMR64029.1	0.30919868	1.1804495	5.9984495	.	.	.	.	.	0	.	0	.	0	.	0.04	0.157	1	1	0.72	0	0	24234.06	238	-8.0	4.3273	5	97	166	82	22	150	32	13	19	0.590361445783132	0.0	0.0	0.0	1	1	1	1	1	1	0	0	0.38	0.42	0.0
SMR49812.1	0.30919868	0.637189500000002	5.8631895	.	.	.	.	.	0	.	0	.	0	.	0.0	0.129	1	1	0.68	0	0	22135.63	211	11.0	10.138	5	100	143	72	13	116	19	15	4	0.68	0.0	1.0	0.0	1	1	1	1	1	1	0	0	4.77	5.03	0.0
SMR47089.1	0.30708635	1.857383	5.967383	.	.	.	.	.	0	.	0	.	0	.	0.188	0.127	1	1	0.65	0	0	8031.01	80	-6.5	3.9084	1	34	56	38	4	51	16	5	11	0.533333333333333	0.0	0.0	0.0	1	1	1	1	1	1	0	0	4.64	4.64	0.0
SMR62744.1	0.30410466	1.6498965	5.8158965	.	.	.	reduced_virulence	PHI:479	0	.	0	.	0	.	0.0	0.139	1	1	0.37	0	0	30603.83	279	-17.5	4.1907	7	99	162	66	35	149	58	22	36	0.868852459016393	0.0	0.0	0.0	1	1	1	1	1	1	0	0	0.01	0.04	0.0
SMR44777.1	0.30410466	5.459899	5.997899	.	.	.	reduced_virulence	PHI:180,PHI:5550,PHI:179	0	.	1	PF03211	0	PL3_3,PL3,PL3_4,PL3_2,PL3_1,PL3_5	0.003	0.074	1	1	0.62	0	0	32251.06	316	-8.0	4.7174	9	137	209	89	26	185	57	26	31	0.645833333333333	0.0	1.0	0.0	1	1	1	1	1	1	0	0	0.08	0.09	0.0
SMR53314.1	0.30410466	5.2390565	5.9990565	.	.	.	reduced_virulence,effector_(plant_avirulence_determinant)	PHI:2897,PHI:9472	1	BghBEC1019	0	.	0	.	0.0	0.04	1	1	0.44	0	0	35034.31	333	-15.5	4.6469	10	144	207	96	44	191	69	31	38	0.471698113207547	0.0	0.0	0.0	1	1	1	1	1	1	0	0	0.14	0.14	0.0
SMR44818.1	0.30104002	-1.01465	4.72135	.	.	.	.	.	0	.	0	.	0	.	0.0	0.0440000000000001	1	1	0.8	0	0	18034.79	191	-1.0	4.4788	0	111	150	58	9	112	5	2	3	0.390625	0.0	1.0	0.0	1	1	1	1	1	1	0	0	0.86	9.45	0.0
SMR51549.1	0.2963441	-0.348120499999999	5.5738795	.	.	.	.	.	0	.	0	.	0	.	0.0	0.013	1	1	0.56	0	0	45059.16	408	-19.0	4.3038	5	134	229	113	57	226	72	29	43	1.03409090909091	0.0	0.0	0.0	1	1	1	1	0	1	0	0	0.0	0.01	0.0
SMR60184.1	0.29431206	-0.206608	5.739392	.	.	.	.	.	0	.	0	.	0	.	0.0	0.00900000000000001	1	1	0.13	0	0	119987.21	1107	-22.0	5.0246	3	337	634	332	127	643	232	111	121	0.772277227722772	1.0	1.0	0.0	1	0	1	1	1	1	0	0	0.0	0.31	0.0
SMR53280.1	0.29282534	1.466941	5.834941	.	.	.	.	.	0	.	0	.	0	GH5_1,GH5,GH5_24,GH5_11,GH5_16,GH5_51	0.0	0.272	1	1	0.7	0	0	45331.64	409	-4.0	5.898	4	130	228	111	64	227	76	39	37	1.2247191011236	0.0	0.0	0.0	1	1	1	1	1	1	0	0	0.05	0.05	0.0
SMR60070.1	0.28499356	-0.276417999999999	5.591582	.	.	.	.	.	0	.	0	.	0	.	0.0	0.022	1	1	0.71	0	0	37120.15	376	-26.0	3.5152	9	213	284	98	26	195	39	7	32	0.416666666666667	0.0	0.0	0.0	1	1	1	1	0	1	0	0	0.0	0.0	0.0
SMR52241.1	0.2832427	4.06641	5.14041	.	.	.	.	.	0	.	0	.	0	.	0.658	0.163	1	1	0.41	0	0	15046.75	141	-4.5	4.6142	0	44	87	36	11	74	29	13	16	0.717948717948718	.	.	.	1	1	1	0	0	1	0	0	7.27	7.27	0.0
SMR51855.1	0.28245333	1.032415	5.972415	.	.	.	unaffected_pathogenicity,reduced_virulence	PHI:7705,PHI:9126	0	.	0	.	0	AA3_2,AA3_3,AA3_1,AA3	0.0	0.01	1	1	0.29	0	0	69771.0	643	-9.5	5.3069	5	210	367	185	70	367	124	61	63	0.837662337662338	0.0	0.0	0.0	1	1	1	1	1	1	0	0	1.31	3.14	0.0
SMR44163.1	0.28245333	1.0481925	5.9881925	.	.	.	unaffected_pathogenicity,reduced_virulence	PHI:7705,PHI:9126	0	.	0	.	0	AA3_2,AA3_3,AA8,AA3,AA3_1	0.0	0.01	1	1	0.47	0	0	68204.99	626	-9.5	5.5433	5	202	360	171	79	343	130	65	65	0.973154362416107	0.0	0.0	0.0	1	1	1	1	1	1	0	0	0.46	0.46	0.0
SMR64441.1	0.28245333	0.235964	5.809964	.	.	.	.	.	0	.	0	.	0	.	0.0	0.071	1	1	0.6	0	0	49573.91	462	6.5	7.4182	2	168	272	138	55	260	76	45	31	0.79646017699115	0.0	1.0	0.0	1	1	1	1	1	1	0	0	0.39	2.38	0.0
SMR52052.1	0.28245333	1.0306825	5.9766825	.	.	.	unaffected_pathogenicity,reduced_virulence	PHI:7705,PHI:199,PHI:9126	0	.	0	.	0	AA3_2,AA3_3,AA3_1,AA3	0.0	0.00900000000000001	1	1	0.35	0	0	67320.72	624	-11.0	4.8996	5	216	364	205	63	352	125	59	66	0.781456953642384	0.0	0.0	0.0	1	1	1	1	1	1	0	0	0.22	0.3	0.0
SMR51918.1	0.28245333	1.0080245	5.9540245	.	.	.	unaffected_pathogenicity,reduced_virulence	PHI:4508,PHI:4509	0	.	0	.	0	.	0.0	0.00900000000000001	1	1	0.24	0	0	55497.0	508	-19.0	4.5992	0	146	289	149	60	283	110	49	61	0.795275590551181	0.0	1.0	0.0	1	1	1	1	1	1	0	0	0.02	0.02	0.0
SMR45233.1	0.28245333	4.5471865	5.4871865	.	.	.	unaffected_pathogenicity,reduced_virulence,increased_virulence_(hypervirulence)	PHI:7285,PHI:5187,PHI:2183,PHI:7286,PHI:9062,PHI:854,PHI:7596,PHI:7254,PHI:6089	0	.	0	.	0	AA2	0.0	0.01	1	1	0.46	0	0	86416.82	796	-17.0	4.7758	5	261	458	235	87	452	177	82	95	0.807692307692308	0.0	0.0	0.0	1	0	1	1	0	1	0	0	0.56	0.63	0.0
SMR54873.1	0.28245333	-0.243843499999999	5.7021565	.	.	.	.	.	0	.	0	.	0	.	0.0	0.00900000000000001	1	1	0.5	0	0	52986.92	487	-17.0	4.596	2	144	277	148	58	284	105	47	58	0.983193277310924	0.0	0.0	0.0	1	1	1	1	1	1	0	0	0.04	0.05	0.0
SMR60094.1	0.27959847	-0.895838499999999	5.0201615	.	.	.	.	.	0	.	0	.	0	.	0.0	0.014	1	1	0.73	0	0	39880.64	372	-20.5	4.0072	0	130	224	116	37	214	57	19	38	0.941860465116279	0.0	0.0	0.0	1	1	0	1	0	1	0	0	0.54	0.58	0.0
SMR59449.1	0.27948016	0.113845	5.735845	.	.	.	.	.	0	.	0	.	0	.	0.0	0.0629999999999999	1	1	0.81	0	0	167041.73	1603	5.0	7.2293	64	768	1089	422	125	829	241	124	117	0.758974358974359	0.0	1.0	0.0	1	0	1	1	1	1	0	0	0.59	0.61	0.0
SMR49804.1	0.27948016	-0.0956919999999997	5.718308	.	.	.	.	.	0	.	0	.	0	.	0.0	0.031	1	1	0.82	0	0	112949.84	1083	2.5	6.7351	44	516	747	271	103	575	149	79	70	0.748201438848921	0.0	1.0	0.0	1	0	1	1	1	1	0	0	2.52	2.54	0.0
SMR63865.1	0.2778472	-0.980603	4.995397	.	.	.	.	.	0	.	0	.	0	.	0.0	0.004	1	1	0.82	0	0	18105.24	190	2.0	7.7971	8	119	141	64	5	109	12	7	5	0.245901639344262	1.0	0.0	0.0	1	1	1	1	1	1	0	0	0.06	3.32	0.0
SMR43799.1	0.27644575	3.2758355	-0.4021645	.	.	.	.	.	0	.	0	.	0	.	0.793	0.82	0	0	0.45	0	0	22273.95	203	1.0	6.6487	5	69	123	49	31	112	44	25	19	0.833333333333333	.	.	.	0	0	0	0	0	0	0	0	0.0	0.05	0.0
SMR63599.1	0.2729793	1.4068545	4.9588545	.	.	.	.	.	0	.	0	.	0	.	0.0	0.408	1	1	0.73	0	0	45690.55	427	-1.5	6.1588	3	143	242	128	49	259	74	38	36	0.84297520661157	.	.	.	1	1	0	0	1	1	0	0	0.21	2.14	0.0
SMR52011.1	0.27251565	3.6398825	-1.8081175	.	.	.	.	.	0	.	0	.	0	.	1.0	0.908	0	0	0.76	1	0	9848.32	90	3.5	7.9645	6	37	51	24	11	50	17	11	6	1.10526315789474	.	.	.	0	0	0	0	0	0	1	1	18.1	18.15	0.0
SMR63644.1	0.27131385	-0.0458709999999991	5.786129	.	.	.	.	.	0	.	0	.	0	.	0.0	0.028	1	1	0.35	0	0	54045.48	488	8.5	7.5173	10	163	268	149	68	278	99	58	41	0.91588785046729	0.0	1.0	0.0	1	1	1	1	1	1	0	0	0.0	0.07	0.0
SMR61739.1	0.2704215	0.624918000000001	5.616918	.	.	.	.	.	0	.	0	.	0	.	0.0	0.168	1	1	0.38	0	0	41977.58	382	-9.0	4.7628	4	116	208	125	42	219	76	35	41	1.03571428571429	0.0	0.0	0.0	1	1	1	1	1	1	0	0	1.51	1.72	0.0
SMR50220.1	0.26889518	0.885234000000001	5.801234	.	.	.	unaffected_pathogenicity,reduced_virulence	PHI:1046,PHI:3347	0	.	0	.	0	AA7	0.0	0.014	1	1	0.63	0	0	54476.17	503	-12.5	4.6779	7	170	289	143	59	283	97	44	53	1.00854700854701	0.0	0.0	0.0	1	1	1	1	1	1	0	0	0.26	0.29	0.0
SMR63987.1	0.26880753	0.403057500000001	5.9890575	.	.	.	.	.	0	.	0	.	0	.	0.0	0.069	1	1	0.33	0	0	32351.71	295	-16.0	4.2295	3	94	165	74	35	161	62	24	38	0.851351351351351	0.0	0.0	0.0	1	1	1	1	1	1	0	0	0.01	0.02	0.0
SMR63944.1	0.26821405	4.5933715	5.2393715	.	.	.	unaffected_pathogenicity,reduced_virulence	PHI:4972,PHI:4973,PHI:4974,PHI:3017,PHI:4971,PHI:4970	1	Cgfl	1	PF07504,PF02128	0	.	0.0	0.0590000000000001	1	1	0.45	0	0	71010.34	646	-16.5	4.7912	5	215	373	170	77	339	149	69	80	0.881578947368421	0.0	0.0	0.0	1	1	0	1	0	1	0	0	0.01	0.03	0.0
SMR43925.1	0.26573434	0.356349999999999	4.39435	.	.	.	loss_of_pathogenicity,unaffected_pathogenicity,reduced_virulence,increased_virulence_(hypervirulence),lethal	PHI:8929,PHI:7511,PHI:2247,PHI:9460,PHI:2835,PHI:2844,PHI:2802,PHI:5271,PHI:6956,PHI:2269,PHI:3866,PHI:2312,PHI:5272,PHI:2836,PHI:7485,PHI:8927,PHI:7696,PHI:685,PHI:784,PHI:4077,PHI:59,PHI:2022,PHI:5440	0	.	0	.	0	.	0.001	0.326	1	1	0.16	0	0	38816.74	352	15.5	10.1246	1	106	184	119	38	195	83	52	31	1.05063291139241	.	.	.	1	1	1	0	1	1	0	0	8.12	10.04	0.0
SMR54872.1	0.26444858	1.0429345	5.9109345	.	.	.	unaffected_pathogenicity,reduced_virulence	PHI:4508,PHI:4509	0	.	0	.	0	.	0.0	0.022	1	1	0.33	0	0	53907.57	494	-8.0	5.3191	2	157	274	148	59	266	116	57	59	0.982456140350877	0.0	0.0	0.0	1	1	1	1	1	1	0	0	0.29	0.29	0.0
SMR53434.1	0.26355487	-1.083722	-0.501722	.	.	.	.	.	0	.	0	.	0	.	0.533	0.37	0	0	0.15	0	0	27315.09	253	-4.0	5.5889	3	91	134	84	26	143	64	32	32	0.75	.	.	.	0	0	0	0	0	0	0	0	0.01	0.03	0.0
SMR50201.1	0.2583142	1.149133	5.975133	.	.	.	unaffected_pathogenicity,reduced_virulence	PHI:397,PHI:3919,PHI:9058,PHI:2700,PHI:9074,PHI:9075,PHI:552,PHI:1011,PHI:2920,PHI:2921	0	.	0	.	0	AA1_2,AA1_1,AA1,AA1_3	0.0	0.029	1	1	0.74	0	0	63983.65	581	-12.5	5.1479	10	194	332	146	81	322	113	55	58	0.984962406015038	0.0	0.0	0.0	1	1	1	1	1	1	0	0	0.03	0.04	0.0
SMR56524.1	0.25789553	1.9113605	5.6253605	.	.	.	.	.	0	.	0	.	0	.	0.00600000000000001	0.375	1	1	0.61	0	0	37150.89	325	-1.5	6.2728	4	87	166	86	59	187	68	36	32	1.26153846153846	0.0	0.0	0.0	1	1	1	1	1	1	0	0	13.71	13.85	0.0
SMR43480.1	0.25736398	-6.43745	-0.50945	.	.	.	.	.	0	.	0	.	0	.	0.0	0.012	0	0	0.18	0	0	64147.85	596	-4.0	6.0404	0	195	356	109	44	289	131	67	64	0.295	.	.	.	0	0	0	0	0	0	0	0	0.0	0.0	0.0
SMR57747.1	0.25666648	-2.7672155	2.6447845	.	.	.	.	.	0	.	0	.	0	.	0.0	0.098	1	1	0.02	1	0	46176.14	413	17.5	10.1211	0	121	207	111	43	207	128	75	53	0.936842105263158	1.0	0.0	0.0	1	1	1	1	1	1	1	1	11.92	34.76	0.0
SMR56373.1	0.25666648	-2.6895355	2.5124645	.	.	.	.	.	0	.	0	.	0	.	0.0	0.133	1	1	0.11	1	0	49305.87	446	11.5	8.745	2	137	227	119	50	217	122	71	51	1.13953488372093	1.0	0.0	0.0	1	1	1	1	1	1	1	1	0.06	20.48	0.0
SMR56512.1	0.25518614	0.0449495000000004	5.6549495	.	.	.	.	.	0	.	0	.	0	GH5,GH128	0.0	0.065	1	1	0.77	0	0	77167.36	782	-21.0	4.2963	7	420	605	246	65	435	83	33	50	0.451957295373666	1.0	0.0	0.0	1	0	1	1	1	1	0	0	0.5	0.5	0.0
SMR50199.1	0.25390244	1.1898635	5.8058635	.	.	.	unaffected_pathogenicity,reduced_virulence	PHI:7705,PHI:9126	0	.	0	.	0	AA3_2,AA3_1,AA3	0.0	0.064	1	1	0.32	0	0	70055.37	640	15.0	8.6668	7	207	348	192	71	350	160	92	68	0.94	0.0	0.0	0.0	1	1	1	1	1	1	0	0	0.06	0.99	0.0
SMR45424.1	0.25390244	-1.446564	-0.506564	.	.	.	unaffected_pathogenicity,reduced_virulence,effector_(plant_avirulence_determinant)	PHI:325,PHI:730,PHI:8597,PHI:723,PHI:729,PHI:55,PHI:4776,PHI:727,PHI:719,PHI:255,PHI:726,PHI:9265,PHI:728,PHI:724,PHI:718,PHI:7844,PHI:9106,PHI:725,PHI:2290	0	.	0	.	0	.	0.0	0.01	0	0	0.04	0	0	319014.26	2914	-42.5	5.6037	40	951	1561	931	285	1564	715	358	357	0.821484992101106	.	.	.	0	0	0	0	0	0	0	0	0.0	0.22	0.0
SMR56482.1	0.25292647	5.0440665	5.9900665	.	.	.	loss_of_pathogenicity,unaffected_pathogenicity	PHI:191,PHI:24	0	.	0	.	0	GH3	0.0	0.00900000000000001	1	1	0.68	0	0	88398.83	821	-28.0	4.4944	7	279	485	241	94	476	153	66	87	0.856459330143541	0.0	0.0	0.0	1	1	1	1	1	1	0	0	0.34	0.35	0.0
SMR57874.1	0.25091624	2.6718665	4.1898665	.	.	.	.	.	0	.	0	.	0	.	0.252	0.495	1	1	0.16	0	0	33981.84	323	4.0	7.5151	2	116	178	123	26	197	80	44	36	0.612244897959184	.	.	.	1	1	1	0	0	1	0	0	0.47	0.63	0.0
SMR47264.1	0.25024182	-0.578265000000001	5.313735	.	.	.	.	.	0	.	0	.	0	.	0.0	0.018	1	1	0.01	0	0	50706.46	452	-8.5	5.5927	1	121	213	141	42	220	148	74	74	1.09411764705882	1.0	0.0	0.0	1	1	1	1	1	1	0	0	0.08	0.09	0.0
SMR63178.1	0.2496998	0.2892965	5.9952965	.	.	.	.	.	0	.	0	.	0	.	0.0	0.0490000000000001	1	1	0.58	0	0	65425.1	608	-2.5	6.2182	26	255	394	153	66	301	123	64	59	0.840909090909091	0.0	1.0	0.0	1	1	1	1	1	1	0	0	1.13	1.13	0.0
SMR49408.1	0.2496998	-0.0183499999999994	5.92165	.	.	.	.	.	0	.	0	.	0	.	0.0	0.01	1	1	0.41	0	0	63276.83	558	18.5	8.0625	17	170	314	114	90	272	138	85	53	1.20754716981132	0.0	0.0	0.0	1	1	1	1	1	1	0	0	0.13	0.13	0.0
SMR43702.1	0.24933961	-6.4428045	-0.5088045	.	.	.	.	.	0	.	0	.	0	.	0.0	0.011	0	0	0.01	0	0	144147.47	1319	-24.0	5.19	8	462	718	355	88	601	367	178	189	0.628975265017668	.	.	.	0	0	0	0	0	0	0	0	0.0	0.0	0.0
SMR49793.1	0.24838269	-0.205449499999999	5.7405505	.	.	.	.	.	0	.	0	.	0	GH29	0.0	0.00900000000000001	1	1	0.77	0	0	86972.27	793	-22.5	4.6541	4	252	458	227	117	463	144	65	79	1.03141361256545	0.0	0.0	0.0	1	0	1	1	1	1	0	0	0.28	0.31	0.0
SMR47196.1	0.24241996	0.247694	5.869694	.	.	.	.	.	0	.	0	.	0	.	0.0	0.0629999999999999	1	1	0.67	0	0	63779.67	580	-33.0	4.1177	10	184	345	149	81	329	107	39	68	1.11450381679389	0.0	0.0	0.0	1	1	1	1	1	1	0	0	8.53	8.54	0.0
SMR45131.1	0.24159813	0.00710549999999888	5.5211055	.	.	.	.	.	0	.	0	.	0	.	0.0	0.081	1	1	0.1	0	0	46538.66	424	21.0	10.0513	7	156	222	129	44	224	110	67	43	0.897196261682243	1.0	1.0	0.0	1	1	1	1	0	1	0	0	0.3	6.46	0.0
SMR63242.1	0.24076337	-2.8790755	2.8929245	.	.	.	.	.	0	.	0	.	0	.	0.0	0.038	1	1	0.79	1	0	33346.86	319	-7.0	4.5353	1	133	211	87	31	180	39	17	22	0.65625	0.0	0.0	0.0	1	1	1	1	1	1	1	0	7.7	18.24	0.0
SMR64611.1	0.23943293	0.220295000000001	5.956295	.	.	.	.	.	0	.	0	.	0	.	0.0	0.0440000000000001	1	1	0.72	0	0	42599.57	400	-8.0	5.0643	4	152	245	116	50	225	58	28	30	0.804123711340206	0.0	1.0	0.0	1	1	1	1	1	1	0	0	0.38	0.39	0.0
SMR44130.1	0.23943293	-0.506713499999999	5.4392865	.	.	.	.	.	0	.	0	.	0	.	0.0	0.00900000000000001	1	1	0.45	0	0	77646.45	717	-41.5	4.1028	8	240	430	212	89	411	137	50	87	0.877906976744186	0.0	0.0	0.0	1	0	1	1	0	1	0	0	0.6	0.62	0.0
SMR64062.1	0.23943293	-0.0477424999999991	5.8982575	.	.	.	.	.	0	.	0	.	0	.	0.0	0.00900000000000001	1	1	0.36	0	0	61483.51	564	-27.5	4.1212	4	186	317	162	66	321	94	34	60	0.978260869565217	0.0	0.0	0.0	1	1	1	1	1	1	0	0	0.92	0.96	0.0
SMR53693.1	0.23943293	0.0384990000000007	5.984499	.	.	.	.	.	0	.	0	.	0	.	0.0	0.00900000000000001	1	1	0.72	0	0	57963.83	540	-20.5	4.3209	3	187	315	182	55	309	89	36	53	0.874074074074074	0.0	0.0	0.0	1	1	1	1	1	1	0	0	0.05	0.55	0.0
SMR63222.1	0.23943293	5.0394295	5.9854295	.	.	.	unaffected_pathogenicity,increased_virulence_(hypervirulence)	PHI:7228,PHI:4575,PHI:6630	0	.	0	.	0	GH37	0.0	0.00900000000000001	1	1	0.48	0	0	70537.61	637	-29.0	4.2631	6	207	358	181	82	355	118	46	72	0.985815602836879	0.0	0.0	0.0	1	1	1	1	1	1	0	0	3.05	3.16	0.0
SMR49443.1	0.23943293	0.0530125000000004	5.9990125	.	.	.	.	.	0	.	0	.	0	.	0.0	0.00900000000000001	1	1	0.66	0	0	55497.68	519	-19.5	4.2157	4	196	320	146	61	303	66	25	41	0.684563758389262	0.0	0.0	0.0	1	1	1	1	1	1	0	0	2.31	2.62	0.0
SMR49341.1	0.23943293	-0.0313679999999996	5.914632	.	.	.	.	.	0	.	0	.	0	.	0.0	0.00900000000000001	1	1	0.59	0	0	48870.86	460	-28.0	4.1583	6	162	279	138	59	289	84	31	53	0.702127659574468	0.0	0.0	0.0	1	1	1	1	1	1	0	0	3.33	3.47	0.0
SMR60124.1	0.23943293	1.0639365	5.9859365	.	.	.	unaffected_pathogenicity,reduced_virulence	PHI:9144,PHI:541,PHI:6121	0	.	0	.	0	CE1,CE10	0.0	0.013	1	1	0.58	0	0	56165.45	532	-6.5	4.8059	6	192	326	172	57	329	69	32	37	0.786163522012579	0.0	0.0	0.0	1	1	1	1	1	1	0	0	0.07	0.12	0.0
SMR60095.1	0.23740089	0.0324445000000004	5.9604445	.	.	.	.	.	0	.	0	.	0	.	0.0	0.012	1	1	0.29	0	0	58680.04	534	-9.5	4.8925	2	175	300	164	59	301	113	53	60	0.876923076923077	0.0	0.0	0.0	1	1	1	1	1	1	0	0	0.02	0.02	0.0
SMR59946.1	0.23740089	-0.157622499999999	5.6383775	.	.	.	.	.	0	.	0	.	0	.	0.0	0.034	1	1	0.49	0	0	55319.9	509	-9.5	4.9647	1	168	298	167	54	287	107	51	56	0.857142857142857	0.0	0.0	0.0	1	0	1	1	1	1	0	0	0.33	0.35	0.0
SMR63809.1	0.23725083	6.303267	5.577267	.	.	.	.	.	0	.	0	.	0	.	0.741	0.38	1	1	0.2	0	0	13373.86	117	-5.5	5.1088	4	37	59	30	23	60	35	17	18	1.04761904761905	0.0	0.0	0.0	1	1	1	1	0	1	0	0	0.66	0.66	0.0
SMR50196.1	0.23652393	4.5931275	5.5391275	.	.	.	loss_of_pathogenicity,unaffected_pathogenicity	PHI:191,PHI:24	0	.	0	.	0	GH3	0.0	0.00900000000000001	1	1	0.44	0	0	90200.2	829	-25.0	4.6558	8	268	473	244	94	471	167	75	92	0.866995073891626	1.0	0.0	0.0	1	0	1	1	1	1	0	0	0.0	0.02	0.0
SMR47657.1	0.23652393	0.163984500000001	5.9899845	.	.	.	.	.	0	.	0	.	0	GH92	0.0	0.029	1	1	0.55	0	0	88827.67	806	-32.0	4.3981	7	264	456	195	110	442	155	65	90	1.10344827586207	0.0	0.0	0.0	1	1	1	1	1	1	0	0	0.0	0.4	0.0
SMR57635.1	0.23652393	5.0611135	5.6171135	.	.	.	loss_of_pathogenicity,unaffected_pathogenicity	PHI:191,PHI:24	0	.	0	.	0	GH3	0.0	0.074	1	1	0.5	0	0	86289.12	800	-24.0	4.5607	8	267	468	229	83	448	152	67	85	0.871134020618557	0.0	0.0	0.0	1	0	1	1	1	1	0	0	0.0	0.01	0.0
SMR49579.1	0.23652393	-0.127636999999999	5.698363	.	.	.	.	.	0	.	0	.	0	.	0.0	0.029	1	1	0.67	0	0	59847.4	543	-19.5	4.5449	8	186	320	131	85	311	105	46	59	0.856060606060606	0.0	0.0	0.0	1	1	1	1	0	1	0	0	0.0	0.0	0.0
SMR52351.1	0.23652393	-0.0461780000000003	5.857822	.	.	.	.	.	0	.	0	.	0	.	0.0	0.016	1	1	0.65	0	0	44281.87	405	-16.0	4.3759	5	117	245	123	45	230	77	32	45	1.04761904761905	0.0	0.0	0.0	1	1	1	1	1	1	0	0	0.0	0.03	0.0
SMR50418.1	0.23652393	0.998889000000001	5.890889	.	.	.	unaffected_pathogenicity,reduced_virulence	PHI:1046,PHI:3347	0	.	0	.	0	AA7	0.0	0.018	1	1	0.48	0	0	56381.33	517	-8.0	4.9798	6	176	294	138	64	289	103	49	54	1.02608695652174	0.0	0.0	0.0	1	1	1	1	1	1	0	0	0.0	0.05	0.0
SMR63552.1	0.23652393	0.0495970000000003	5.995597	.	.	.	.	.	0	.	0	.	0	.	0.0	0.00900000000000001	1	1	0.63	0	0	83044.77	751	-17.5	4.7517	7	240	434	205	106	420	156	72	84	1.05952380952381	1.0	0.0	0.0	1	1	1	1	1	1	0	0	0.0	0.01	0.0
SMR63869.1	0.23384857	0.544899500000001	5.9988995	.	.	.	.	.	0	.	0	.	0	.	0.004	0.087	1	1	0.71	0	0	11208.65	111	5.0	10.0336	2	53	78	39	5	61	14	10	4	0.461538461538462	0.0	0.0	0.0	1	1	1	1	1	1	0	0	0.27	0.27	0.0
SMR57803.1	0.23185721	-3.4714005	2.3905995	.	.	.	.	.	0	.	0	.	0	.	0.0	0.023	1	1	0.86	1	0	30200.3	311	-12.5	3.9588	10	166	250	87	15	188	31	10	21	0.30327868852459	0.0	0.0	0.0	1	1	1	1	0	1	1	0	0.28	15.0	0.0
SMR46858.1	0.23010036	-2.118225	2.561775	.	.	.	.	.	0	.	0	.	0	.	0.0	0.22	1	1	0.84	1	0	34535.28	318	-10.5	4.3361	8	124	195	92	40	177	49	20	29	0.93421052631579	0.0	0.0	0.0	1	1	1	1	1	1	1	1	0.28	26.69	0.0
SMR63859.1	0.22808236	0.161048	5.897048	.	.	.	.	.	0	.	0	.	0	.	0.0	0.0440000000000001	1	1	0.71	0	0	40037.0	396	-19.0	3.8319	3	226	303	110	40	201	38	10	28	0.483050847457627	0.0	0.0	0.0	1	1	1	1	1	1	0	0	0.63	0.64	0.0
SMR61391.1	0.22723144	-0.00592999999999933	5.72407	.	.	.	unaffected_pathogenicity	PHI:2488,PHI:2510	0	.	0	.	0	GH47	0.0	0.045	1	1	0.49	0	0	62561.27	559	-19.5	4.7077	4	179	299	142	88	296	129	59	70	1.08547008547009	0.0	0.0	0.0	1	0	1	1	1	1	0	0	0.07	0.09	0.0
SMR57587.1	0.22141832	-0.267547999999999	5.462452	.	.	.	.	.	0	.	0	.	0	AA7	0.0	0.045	1	1	0.42	0	0	54309.18	498	-4.0	5.9327	4	163	270	142	68	281	102	52	50	1.08474576271186	1.0	0.0	0.0	1	1	1	1	0	1	0	0	0.02	0.12	0.0
SMR51585.1	0.21775573	2.386404	5.692404	.	.	.	.	.	0	.	0	.	0	.	0.016	0.433	1	1	0.3	0	0	32252.85	287	-7.5	5.0813	3	93	152	75	48	154	58	28	30	1.0655737704918	0.0	0.0	0.0	1	1	1	1	1	1	0	0	2.83	2.87	0.0
SMR45239.1	0.21408299	1.803162	5.187162	.	.	.	.	.	0	.	0	.	0	.	0.02	0.416	1	1	0.69	0	0	27268.03	250	-10.0	4.4805	4	94	151	64	35	133	49	21	28	1.05660377358491	0.0	0.0	0.0	1	1	0	1	0	1	0	0	0.11	0.11	0.0
SMR49625.1	0.21380222	0.0523920000000002	5.998392	.	.	.	.	.	0	.	0	.	0	.	0.0	0.00900000000000001	1	1	0.68	0	0	38168.38	365	-9.0	4.6497	15	176	245	101	25	181	58	26	32	0.619047619047619	0.0	0.0	0.0	1	1	1	1	1	1	0	0	0.26	0.26	0.0
SMR59697.1	0.21182358	4.6250915	5.3490915	.	.	.	loss_of_pathogenicity,reduced_virulence	PHI:6739,PHI:1071,PHI:526	0	.	0	.	0	GH31	0.0	0.046	1	1	0.1	0	0	111058.19	983	-9.5	5.8789	6	279	496	251	139	521	281	142	139	1.19117647058824	1.0	0.0	0.0	1	0	1	1	1	1	0	1	20.33	20.35	1.0
SMR54201.1	0.20942283	1.6194805	-0.5045195	.	.	.	.	.	0	.	0	.	0	.	0.905	0.449	0	0	0.09	0	0	27319.43	257	-2.5	5.4307	3	84	142	100	18	155	65	32	33	0.71830985915493	.	.	.	0	0	0	0	0	0	0	0	0.0	0.0	0.0
SMR50024.1	0.20862672	4.9745855	5.9025855	.	.	.	loss_of_pathogenicity,reduced_virulence	PHI:2081,PHI:1166	0	.	1	PF01764	0	.	0.0	0.012	1	1	0.45	0	0	71622.6	657	2.0	6.6466	25	275	397	147	82	326	146	79	67	0.906474820143885	1.0	0.0	0.0	1	1	1	1	1	1	0	0	0.58	0.72	0.0
SMR52116.1	0.20218495	-0.211252499999999	5.7287475	.	.	.	.	.	0	.	0	.	0	.	0.0	0.01	1	1	0.76	0	0	56682.8	573	-32.5	3.5242	16	299	443	179	35	340	52	10	42	0.33879781420765	0.0	0.0	0.0	1	1	1	1	1	1	0	0	0.74	4.0	0.0
SMR62907.1	0.2012882	-1.26435	4.70565	.	.	.	.	.	0	.	0	.	0	.	0.0	0.005	1	1	0.82	0	0	21528.86	219	-9.0	4.0486	4	108	160	66	16	132	26	9	17	0.507042253521127	0.0	0.0	0.0	1	1	1	1	1	1	0	0	1.44	13.9	0.0
SMR48012.1	0.20110166	1.1318975	5.7418975	.	.	.	reduced_virulence	PHI:1089	0	.	0	.	0	.	0.0	0.065	1	1	0.76	0	0	44793.36	409	-3.5	6.0266	8	147	237	118	55	220	73	38	35	1.01123595505618	0.0	0.0	0.0	1	1	1	1	0	1	0	0	0.02	0.04	0.0
SMR61180.1	0.19646937	5.36395	5.99795	.	.	.	.	.	0	.	1	PF05730	0	CBM18	0.0	0.0610000000000001	1	1	0.9	0	0	50387.45	491	-23.5	3.673	45	239	363	123	35	293	45	11	34	0.610687022900763	0.0	1.0	0.0	1	1	1	1	1	1	0	0	0.01	0.02	0.0
SMR52161.1	0.19645682	-0.378765	-4.746765	.	.	.	.	.	0	.	0	.	0	.	0.965	0.763	0	1	0.36	0	1	16972.49	161	12.0	11.4171	1	62	92	50	7	89	34	23	11	0.674418604651163	1.0	1.0	1.0	1	1	1	1	0	1	1	2	17.81	40.95	1.0
SMR45498.1	0.19643512	4.0529965	-0.5070035	.	.	.	.	.	0	.	0	.	0	.	0.99	0.77	0	0	0.37	0	0	17813.34	166	1.5	6.9678	2	58	92	60	16	94	38	21	17	0.85	.	.	.	0	0	0	0	0	0	0	0	0.0	0.01	0.0
SMR50158.1	0.19438049	-0.0232149999999995	5.922785	.	.	.	.	.	0	.	0	.	0	GH81	0.0	0.00900000000000001	1	1	0.6	0	0	108793.8	1019	-28.5	4.4535	3	397	627	278	118	559	143	61	82	0.807086614173228	0.0	0.0	0.0	1	1	1	1	1	1	0	0	0.23	0.38	0.0
SMR49350.1	0.19430208	5.3247315	-0.0992685	.	.	.	.	.	0	.	0	.	0	.	1.0	0.904	0	0	0.69	0	0	11570.92	116	2.0	7.5124	16	69	84	24	1	60	24	13	11	0.472222222222222	.	.	.	0	0	0	0	0	0	0	0	0.0	0.0	0.0
SMR63731.1	0.18864515	5.197631	5.659631	.	.	.	.	.	0	.	0	.	0	.	0.561	0.362	1	1	0.72	0	0	20318.27	193	7.0	10.3203	0	75	113	71	13	98	32	20	12	1.325	0.0	1.0	0.0	1	1	1	1	1	1	0	0	1.57	1.57	0.0
SMR47990.1	0.18552801	-1.34594	2.75206	.	.	.	.	.	0	.	0	.	0	.	0.035	0.282	1	1	0.41	1	0	34871.68	336	7.5	10.0292	0	130	209	124	23	196	72	40	32	0.65979381443299	1.0	0.0	0.0	1	1	1	1	1	1	1	1	0.33	23.27	0.0
SMR56332.1	0.17961276	1.0391265	5.9851265	.	.	.	unaffected_pathogenicity,reduced_virulence	PHI:2032,PHI:6121	0	.	0	.	0	CE1,CE10	0.0	0.00900000000000001	1	1	0.57	0	0	66542.45	614	-10.5	5.029	9	214	354	177	85	371	98	47	51	0.764367816091954	0.0	0.0	0.0	1	1	1	1	1	1	0	0	1.36	1.61	0.0
SMR52610.1	0.17961276	-0.274317999999999	5.671682	.	.	.	.	.	0	.	0	.	0	.	0.0	0.00900000000000001	1	1	0.62	0	0	76118.32	692	-21.0	4.5471	7	213	403	201	95	398	140	62	78	1.03703703703704	1.0	0.0	0.0	1	0	1	1	1	1	0	0	1.37	1.42	0.0
SMR43557.1	0.17961276	1.3029165	5.9429165	.	.	.	reduced_virulence	PHI:323,PHI:3859,PHI:3813	0	.	0	.	0	GH5_44,GH5_46,GH5_14,GH5_38,GH5_49,GH5_25,GH5_15,GH5,GH5_23,GH5_26,GH5_54,GH5_22,GH5_45,GH5_39,GH5_52,GH5_33,GH5_4,GH5_37,GH5_9,GH5_1,GH5_8,GH5_5,GH5_47,GH5_50	0.0	0.0600000000000001	1	1	0.46	0	0	45172.25	417	-11.0	4.824	5	148	236	117	57	241	86	40	46	0.803571428571429	0.0	0.0	0.0	1	1	1	1	1	1	0	0	0.4	0.4	0.0
SMR63243.1	0.17961276	-0.00755549999999872	5.8964445	.	.	.	.	.	0	.	0	.	0	.	0.0	0.016	1	1	0.62	0	0	51344.01	487	-8.0	4.7474	2	192	295	173	39	284	85	39	46	0.640625	0.0	0.0	0.0	1	1	1	1	1	1	0	0	1.68	2.04	0.0
SMR51971.1	0.17961276	0.687730000000001	5.63373	.	.	.	unaffected_pathogenicity,reduced_virulence	PHI:7935,PHI:7932,PHI:7930	0	.	0	.	0	.	0.0	0.00900000000000001	1	1	0.68	0	0	50507.12	467	-22.5	4.2791	4	155	276	126	67	273	85	34	51	0.982142857142857	0.0	0.0	0.0	1	1	1	1	1	1	0	0	0.32	0.64	0.0
SMR44136.1	0.17961276	1.0194675	5.9654675	.	.	.	reduced_virulence	PHI:9126	0	.	0	.	0	AA3_2,AA3_3,AA3_1,AA3	0.0	0.00900000000000001	1	1	0.32	0	0	67197.68	619	-34.5	4.2692	6	210	363	177	74	349	134	53	81	0.802547770700637	0.0	0.0	0.0	1	1	1	1	1	1	0	0	1.34	1.34	0.0
SMR61355.1	0.17961276	-0.156454000000001	5.771546	.	.	.	.	.	0	.	0	.	0	.	0.0	0.012	1	1	0.63	0	0	55711.44	517	-11.5	4.7204	1	184	300	150	64	304	90	41	49	0.860294117647059	0.0	0.0	0.0	1	1	1	1	1	1	0	0	0.15	0.17	0.0
SMR45093.1	0.17961276	0.395011	5.987011	.	.	.	.	.	0	.	0	.	0	.	0.0	0.0679999999999999	1	1	0.61	0	0	49810.97	466	-7.0	5.0398	5	160	270	148	49	278	75	36	39	0.7734375	0.0	0.0	0.0	1	1	1	1	1	1	0	0	0.03	0.15	0.0
SMR60191.1	0.17961276	0.982806	5.928806	.	.	.	unaffected_pathogenicity,reduced_virulence	PHI:2032,PHI:6121	0	.	0	.	0	CE10	0.0	0.00900000000000001	1	1	0.4	0	0	61693.05	568	-14.5	4.6621	4	182	322	167	71	333	111	50	61	0.854304635761589	0.0	0.0	0.0	1	1	1	1	1	1	0	0	0.06	0.12	0.0
SMR57437.1	0.17961276	1.0080325	5.9540325	.	.	.	unaffected_pathogenicity,reduced_virulence	PHI:3146,PHI:2411,PHI:7689	0	.	0	.	0	.	0.0	0.00900000000000001	1	1	0.57	0	0	61068.87	574	-11.5	4.8295	5	216	341	184	53	327	103	48	55	0.838028169014084	0.0	0.0	0.0	1	1	1	1	1	1	0	0	0.95	4.98	0.0
SMR55957.1	0.17961276	1.3185135	5.9885135	.	.	.	reduced_virulence	PHI:6538,PHI:144	0	.	0	.	0	GH18	0.0	0.0550000000000001	1	1	0.7	0	0	51958.35	481	12.0	9.6973	0	185	278	145	58	268	74	44	30	0.95	0.0	0.0	0.0	1	1	1	1	1	1	0	0	0.15	0.24	0.0
SMR54869.1	0.17961276	1.02118	5.95518	.	.	.	unaffected_pathogenicity,reduced_virulence	PHI:9144,PHI:2032,PHI:541,PHI:6121	0	.	0	.	0	CE1,CE10	0.0	0.011	1	1	0.59	0	0	61984.07	578	-5.5	5.0492	4	201	332	180	63	341	98	47	51	0.933774834437086	0.0	0.0	0.0	1	1	1	1	1	1	0	0	0.55	2.22	0.0
SMR44393.1	0.17961276	-0.243006499999998	5.7029935	.	.	.	.	.	0	.	0	.	0	GH3	0.0	0.00900000000000001	1	1	0.42	0	0	102897.24	947	-28.0	4.6255	7	305	542	294	115	561	172	77	95	0.84070796460177	0.0	0.0	0.0	1	0	1	1	1	1	0	0	0.12	0.14	0.0
SMR61417.1	0.17961276	-0.0370479999999995	5.908952	.	.	.	.	.	0	.	0	.	0	.	0.0	0.00900000000000001	1	1	0.44	0	0	59712.97	543	-13.5	4.7496	8	183	312	157	73	312	113	52	61	0.837037037037037	0.0	0.0	0.0	1	1	1	1	1	1	0	0	0.29	0.32	0.0
SMR54595.1	0.17961276	4.542923	5.488923	.	.	.	loss_of_pathogenicity,unaffected_pathogenicity	PHI:191,PHI:24	0	.	0	.	0	GH3	0.0	0.00900000000000001	1	1	0.7	0	0	92341.26	864	-24.0	4.6157	6	296	523	271	88	494	159	71	88	0.824074074074074	1.0	0.0	0.0	1	0	1	1	0	1	0	0	0.01	0.02	0.0
SMR44437.1	0.17961276	-0.0211994999999989	5.8528005	.	.	.	.	.	0	.	0	.	0	.	0.0	0.021	1	1	0.39	0	0	47029.48	433	-12.0	4.9765	5	131	244	137	61	271	94	45	49	0.822033898305085	0.0	0.0	0.0	1	1	1	1	1	1	0	0	0.02	0.33	0.0
SMR44528.1	0.17961276	5.3617995	5.8937995	.	.	.	loss_of_pathogenicity,unaffected_pathogenicity,reduced_virulence	PHI:6785,PHI:6790,PHI:6813,PHI:6784,PHI:9400,PHI:7933,PHI:72,PHI:17,PHI:73,PHI:6791,PHI:7930,PHI:7934,PHI:6812	0	.	0	.	0	.	0.0	0.078	1	1	0.61	0	0	50424.82	475	-7.5	4.7824	4	172	295	150	51	289	82	38	44	0.768	0.0	1.0	0.0	1	1	1	1	1	1	0	0	0.01	1.81	0.0
SMR51682.1	0.17961276	4.750981	5.696981	.	.	.	loss_of_pathogenicity,unaffected_pathogenicity	PHI:191,PHI:24	0	.	0	.	0	GH3	0.0	0.00900000000000001	1	1	0.69	0	0	86792.97	806	-20.5	4.6675	9	266	484	234	91	466	150	68	82	0.843137254901961	0.0	0.0	0.0	1	0	1	1	1	1	0	0	0.02	0.08	0.0
SMR63999.1	0.17961276	4.5447075	5.4907075	.	.	.	loss_of_pathogenicity,unaffected_pathogenicity	PHI:191,PHI:24	0	.	0	.	0	GH3	0.0	0.00900000000000001	1	1	0.48	0	0	93462.38	864	-29.5	4.5374	6	299	495	256	101	486	169	74	95	0.830097087378641	0.0	0.0	0.0	1	0	1	1	0	1	0	0	0.05	0.06	0.0
SMR57346.1	0.17961276	-0.1162525	5.7457475	.	.	.	.	.	0	.	0	.	0	.	0.0	0.023	1	1	0.55	0	0	49291.76	450	-13.5	4.623	6	138	253	127	63	266	96	43	53	1.16822429906542	0.0	0.0	0.0	1	1	1	1	1	1	0	0	3.8	3.86	0.0
SMR57561.1	0.17961276	-0.0184569999999988	5.927543	.	.	.	.	.	0	.	0	.	0	GH79	0.0	0.00900000000000001	1	1	0.47	0	0	58452.36	534	-16.0	4.6193	5	180	301	151	73	304	99	44	55	1.02362204724409	0.0	0.0	0.0	1	1	1	1	1	1	0	0	1.32	1.82	0.0
SMR57485.1	0.17961276	0.9104635	5.7844635	.	.	.	reduced_virulence	PHI:9144	0	.	0	.	0	CE1,CE10	0.0	0.021	1	1	0.42	0	0	53027.27	497	-6.0	5.0935	7	175	293	165	52	306	79	38	41	0.685314685314685	0.0	1.0	0.0	1	1	1	1	1	1	0	0	1.29	1.4	0.0
SMR44987.1	0.17961276	5.0445215	5.8705215	.	.	.	increased_virulence_(hypervirulence)	PHI:9236	0	.	0	.	0	GH43_28,GH43_8,GH43_17,GH43_24,GH43_34,GH43_10,GH43_32,GH43_2,GH43_6,GH43_11,GH43_3,GH43_19,GH43_12,GH43,GH43_4,GH43_33,GH43_13,GH43_5,GH43_16,GH43_36,GH43_14,GH43_31,GH43_9,GH43_27,GH43_30,GH43_15,GH43_37,GH43_29,GH43_26,GH43_18	0.0	0.029	1	1	0.46	0	0	65117.47	587	-28.0	4.3394	4	182	333	137	89	334	118	48	70	0.933823529411765	0.0	0.0	0.0	1	1	1	1	1	1	0	0	0.08	0.13	0.0
SMR45244.1	0.17961276	4.9708485	5.9168485	.	.	.	loss_of_pathogenicity,unaffected_pathogenicity	PHI:191,PHI:24	0	.	0	.	0	GH3	0.0	0.00900000000000001	1	1	0.47	0	0	91395.24	858	-29.0	4.4563	10	317	513	272	86	499	160	68	92	0.669603524229075	1.0	0.0	0.0	1	1	1	1	1	1	0	0	0.1	0.12	0.0
SMR45243.1	0.17961276	0.799758999999999	5.745759	.	.	.	unaffected_pathogenicity,reduced_virulence	PHI:2032,PHI:541,PHI:6121	0	.	0	.	0	CE10	0.0	0.00900000000000001	1	1	0.58	0	0	61993.54	564	-15.5	4.5404	7	176	318	168	80	336	96	42	54	1.02173913043478	0.0	0.0	0.0	1	1	1	1	1	1	0	0	3.06	3.13	0.0
SMR61656.1	0.17961276	1.3266535	5.9606535	.	.	.	reduced_virulence	PHI:9126	0	.	0	.	0	AA3_2,AA3_3,AA8,AA3,AA3_1	0.0	0.0610000000000001	1	1	0.65	0	0	59498.47	560	-2.5	5.7807	5	216	336	164	52	303	104	52	52	0.984848484848485	0.0	0.0	0.0	1	1	1	1	1	1	0	0	2.4	2.77	0.0
SMR64573.1	0.17961276	0.117585500000001	5.7215855	.	.	.	.	.	0	.	0	.	0	GH92	0.0	0.066	1	1	0.67	0	0	95984.39	883	-21.0	4.8414	5	323	519	236	120	489	173	81	92	0.838095238095238	0.0	1.0	0.0	1	0	1	1	1	1	0	0	0.24	0.91	0.0
SMR43802.1	0.17961276	0.430422	5.986422	.	.	.	.	.	0	.	0	.	0	.	0.0	0.074	1	1	0.56	0	0	58298.77	552	-18.5	4.5612	4	203	329	172	56	319	112	49	63	0.804878048780488	1.0	0.0	0.0	1	1	1	1	1	1	0	0	0.47	0.47	0.0
SMR43430.1	0.17961276	0.239694000000002	5.981694	.	.	.	.	.	0	.	0	.	0	.	0.0	0.043	1	1	0.72	0	0	58670.15	563	-1.0	6.2431	8	241	379	153	52	315	84	43	41	0.566666666666667	0.0	0.0	0.0	1	1	1	1	1	1	0	0	0.03	0.03	0.0
SMR57416.1	0.17961276	0.922669499999999	5.8686695	.	.	.	unaffected_pathogenicity,reduced_virulence	PHI:6789,PHI:6807,PHI:6811,PHI:125,PHI:9402,PHI:6793,PHI:6787,PHI:17,PHI:73,PHI:6791,PHI:6816,PHI:6815,PHI:127,PHI:6785,PHI:6808,PHI:6783,PHI:6813,PHI:6788,PHI:126,PHI:6792,PHI:68,PHI:6809,PHI:6794,PHI:6786,PHI:6814	0	.	0	.	0	.	0.0	0.00900000000000001	1	1	0.47	0	0	49303.48	459	-24.5	4.2262	6	147	273	140	55	282	93	36	57	0.829268292682927	0.0	0.0	0.0	1	1	1	1	1	1	0	0	0.07	0.99	0.0
SMR45043.1	0.17961276	0.0576035000000004	5.9976035	.	.	.	.	.	0	.	0	.	0	.	0.0	0.01	1	1	0.73	0	0	63293.96	593	-8.5	5.2706	7	214	363	177	70	343	110	54	56	0.802547770700637	0.0	0.0	0.0	1	1	1	1	1	1	0	0	0.27	0.3	0.0
SMR47635.1	0.17961276	-0.486939499999999	5.4590605	.	.	.	.	.	0	.	0	.	0	.	0.0	0.00900000000000001	1	1	0.46	0	0	59963.89	553	-27.0	4.3108	4	187	316	156	67	311	111	44	67	0.976190476190476	0.0	0.0	0.0	1	1	1	1	1	1	0	0	0.72	0.74	0.0
SMR54372.1	0.17961276	-0.295352500000001	5.6506475	.	.	.	.	.	0	.	0	.	0	.	0.0	0.00900000000000001	1	1	0.41	0	0	56313.3	506	-23.5	4.369	7	157	285	145	75	293	109	45	64	1.01801801801802	0.0	0.0	0.0	1	1	1	1	1	1	0	0	0.29	1.26	0.0
SMR59655.1	0.17961276	1.0235765	5.9695765	.	.	.	unaffected_pathogenicity,reduced_virulence	PHI:7705,PHI:3865,PHI:9126	0	.	0	.	0	AA3_2,AA3_3,AA8,AA3,AA3_1	0.0	0.00900000000000001	1	1	0.62	0	0	66161.73	612	-16.5	4.6859	7	206	362	170	72	340	117	53	64	1.00699300699301	1.0	0.0	0.0	1	1	1	1	1	1	0	0	0.08	0.09	0.0
SMR54487.1	0.17937258	-0.383379499999999	5.4846205	.	.	.	.	.	0	.	0	.	0	GH71	0.0	0.022	1	1	0.62	0	0	51932.45	464	-8.5	4.8487	5	144	258	128	72	266	83	39	44	1.24038461538462	0.0	0.0	0.0	1	1	1	1	0	1	0	0	8.55	8.68	0.0
SMR57910.1	0.17666572	0.026748500000001	5.9727485	.	.	.	.	.	0	.	0	.	0	GH36	0.0	0.00900000000000001	1	1	0.38	0	0	81781.57	746	-19.0	4.8515	3	249	420	207	96	412	141	66	75	0.920245398773006	0.0	0.0	0.0	1	1	1	1	1	1	0	0	11.03	11.12	0.0
SMR52322.1	0.17551047	-0.1674515	4.5485485	.	.	.	.	.	0	.	0	.	0	.	0.00600000000000001	0.208	1	1	0.83	0	0	22719.41	217	-7.5	4.2564	8	97	137	64	21	121	26	10	16	0.897959183673469	0.0	0.0	0.0	1	1	1	1	1	1	0	0	17.93	30.85	0.0
SMR63375.1	0.17432153	0.0364895000000005	5.9764895	.	.	.	.	.	0	.	0	.	0	CBM18	0.0	0.01	1	1	0.7	0	0	87937.63	861	-39.0	3.8548	23	419	613	217	69	469	92	27	65	0.597345132743363	0.0	0.0	0.0	1	1	1	1	1	1	0	0	10.13	10.97	0.0
SMR47496.1	0.17382509	-0.0292520000000005	5.832748	.	.	.	.	.	0	.	0	.	0	.	0.0	0.023	1	1	0.08	0	0	73894.04	666	-9.0	5.609	12	201	357	182	78	345	166	83	83	1.13533834586466	0.0	0.0	0.0	1	1	1	1	1	1	0	0	0.02	0.03	0.0
SMR64311.1	0.17068106	4.443048	5.847048	.	.	.	.	.	0	.	0	.	0	.	0.603	0.163	1	1	0.42	0	0	23238.77	225	-8.0	4.6813	10	90	147	62	12	122	49	22	27	0.636363636363636	0.0	0.0	0.0	1	1	1	1	1	1	0	1	18.0	18.0	0.739130434782609
SMR63180.1	0.16867208	7.755341	5.859341	.	.	.	.	.	0	.	0	.	0	.	1.0	0.316	1	1	0.48	0	0	32244.04	325	1.0	7.2125	0	152	235	24	7	118	62	32	30	0.70873786407767	0.0	0.0	0.0	1	1	1	1	1	1	0	0	6.66	6.66	0.0
SMR49401.1	0.16586706	-2.0945405	-0.0305405	.	.	.	.	.	0	.	0	.	0	GH5,GH128	0.075	0.581	0	0	0.69	0	0	22954.54	210	-3.5	4.8501	2	73	125	57	31	123	32	15	17	0.867924528301887	.	.	.	0	0	0	0	0	0	0	0	0.0	0.03	0.0
SMR44630.1	0.16557199	1.78735	2.69135	.	.	.	.	.	0	.	1	PF05730	0	.	0.0	0.016	1	1	0.79	1	0	25272.44	270	-17.0	3.4538	8	173	201	81	9	160	25	4	21	0.257425742574257	0.0	0.0	0.0	1	1	1	1	1	1	1	0	0.24	6.43	0.0
SMR61267.1	0.16389063	0.883873499999999	5.8118735	.	.	.	reduced_virulence	PHI:785,PHI:7968	0	.	0	.	0	GH125	0.0	0.012	1	1	0.2	0	0	60883.8	548	0.0	6.5038	6	168	288	148	69	294	126	67	59	0.949152542372881	0.0	0.0	0.0	1	1	1	1	1	1	0	0	0.09	0.46	0.0
SMR51617.1	0.16062093	7.18135	5.24935	.	.	.	.	.	0	.	0	.	0	.	0.949	0.373	1	1	0.7	0	0	8140.85	76	-9.5	3.8871	6	29	52	13	9	43	20	6	14	0.590909090909091	0.0	0.0	0.0	0	0	1	1	0	1	0	0	0.0	0.0	0.0
SMR47092.1	0.16043118	0.546879	5.952879	.	.	.	.	.	0	.	0	.	0	.	0.0	0.099	1	1	0.79	0	0	24919.27	242	12.5	10.0968	7	125	177	66	13	119	25	19	6	0.763636363636364	0.0	1.0	0.0	1	1	1	1	1	1	0	0	1.48	1.49	0.0
SMR59686.1	0.16043118	0.366549000000001	5.808549	.	.	.	.	.	0	.	0	.	0	.	0.0	0.093	1	1	0.78	0	0	31405.88	303	3.5	7.9101	11	155	217	87	18	144	40	22	18	1.01515151515152	0.0	1.0	1.0	1	1	1	1	1	1	0	0	0.02	0.02	0.0
SMR63106.1	0.16014376	1.336049	5.994049	.	.	.	reduced_virulence	PHI:9098	0	.	0	.	0	.	0.0	0.057	1	1	0.6	0	0	66589.08	615	-6.0	5.262	2	203	375	171	52	316	131	64	67	0.948529411764706	0.0	0.0	0.0	1	1	1	1	1	1	0	0	0.08	0.14	0.0
SMR53904.1	0.16014376	1.410229	5.978229	.	.	.	reduced_virulence	PHI:5750,PHI:6124	0	.	0	.	0	.	0.0	0.072	1	1	0.63	0	0	48238.66	430	-10.5	4.8927	2	119	248	105	63	227	93	44	49	1.20652173913043	0.0	0.0	0.0	1	1	1	1	1	1	0	0	0.01	0.01	0.0
SMR45312.1	0.1569615	5.003896	5.709896	.	.	.	.	.	0	.	1	PF01476	1	GH18,CBM50,CBM18	0.0	0.0490000000000001	1	1	0.79	0	0	74571.65	683	-21.0	4.4381	24	242	413	169	85	401	116	49	67	1.0	0.0	0.0	0.0	1	1	1	1	0	1	0	0	14.45	14.6	0.0
SMR51555.1	0.15668333	1.774748	5.872748	.	.	.	.	.	0	.	0	.	0	.	0.111	0.206	1	1	0.5	0	0	10067.48	90	3.0	9.6604	0	31	50	30	13	49	14	9	5	1.26666666666667	0.0	0.0	0.0	1	1	1	1	1	1	0	1	22.48	22.48	0.391304347826087
SMR64951.1	0.15537712	0.346337	-0.505663	.	.	.	.	.	0	.	0	.	0	.	0.954	0.188	0	0	0.18	0	0	19406.4	179	19.0	12.0438	0	60	102	44	6	92	51	35	16	0.56140350877193	.	.	.	0	0	0	0	0	0	0	0	0.0	0.0	0.0
SMR55861.1	0.1508305	5.249499	5.145499	.	.	.	loss_of_pathogenicity,unaffected_pathogenicity,reduced_virulence	PHI:6986,PHI:5394,PHI:6746,PHI:4733	0	.	0	.	0	.	0.0	0.184	1	1	0.03	0	0	47735.56	425	0.0	6.5034	9	119	208	96	50	216	142	75	67	0.777777777777778	0.0	0.0	0.0	1	1	1	1	1	1	0	0	10.95	10.95	0.0
SMR46984.1	0.14958772	-0.4789355	5.4610645	.	.	.	.	.	0	.	0	.	0	.	0.0	0.01	1	1	0.41	0	0	90008.46	799	-31.5	4.522	5	221	429	227	107	415	185	81	104	1.3448275862069	0.0	0.0	0.0	1	1	1	1	1	1	0	0	8.5	8.57	0.0
SMR50112.1	0.14845473	-0.650239999999998	4.98976	.	.	.	.	.	0	.	0	.	0	.	0.0	0.0600000000000001	1	1	0.79	0	0	46089.07	425	-14.5	4.4354	0	143	259	124	47	237	80	34	46	0.834862385321101	0.0	0.0	0.0	0	1	0	1	0	1	0	0	0.0	0.04	0.0
SMR44014.1	0.14720106	6.655809	5.299809	.	.	.	.	.	0	.	0	.	0	.	1.0	0.226	1	1	0.66	0	0	25599.63	261	-6.5	4.4152	0	112	176	126	6	169	34	14	20	0.48	0.0	0.0	0.0	1	1	1	1	1	1	0	0	0.74	0.91	0.0
SMR63342.1	0.14613903	7.1806475	5.9266475	.	.	.	.	.	0	.	0	.	0	.	1.0	0.209	1	1	0.42	0	0	30871.67	288	-11.0	4.8523	1	90	197	19	29	124	102	48	54	0.774193548387097	0.0	0.0	0.0	1	1	1	1	1	1	0	0	4.29	4.29	0.0
SMR54896.1	0.14213902	1.2513115	5.8973115	.	.	.	unaffected_pathogenicity,reduced_virulence	PHI:7253,PHI:7209,PHI:106	0	.	0	.	0	.	0.0	0.0590000000000001	1	1	0.49	0	0	62233.11	555	-13.0	4.8669	2	168	304	149	77	284	134	63	71	1.1981981981982	0.0	0.0	0.0	1	1	1	1	1	1	0	0	0.12	0.12	0.0
SMR63957.1	0.1403771	6.039094	0.321094	.	.	.	.	.	0	.	0	.	0	.	1.0	0.953	0	0	0.76	0	0	9094.38	86	-5.0	4.2308	10	36	56	20	6	53	18	7	11	0.481481481481482	.	.	.	0	0	0	0	0	0	0	0	0.0	0.0	0.0
SMR64092.1	0.1392568	0.932304	5.866304	.	.	.	unaffected_pathogenicity,reduced_virulence	PHI:9144,PHI:2032,PHI:541,PHI:6121	0	.	0	.	0	CE10	0.0	0.011	1	1	0.7	0	0	58090.54	535	-14.0	4.6199	8	181	314	153	62	302	103	46	57	0.904411764705882	0.0	0.0	0.0	1	1	1	1	1	1	0	0	7.04	7.05	0.0
SMR54877.1	0.13717383	0.366189	5.748189	.	.	.	.	.	0	.	0	.	0	.	0.0	0.103	1	1	0.88	0	0	42378.52	409	-21.5	4.0322	7	173	278	128	27	215	66	23	43	0.848484848484848	0.0	0.0	0.0	1	1	1	1	1	1	0	1	34.53	79.39	0.739130434782609
SMR63185.1	0.13456032	0.260829000000001	5.966829	.	.	.	.	.	0	.	0	.	0	GH51	0.0	0.0490000000000001	1	1	0.42	0	0	75350.52	690	-31.0	4.4094	1	224	397	182	96	401	146	61	85	0.788888888888889	1.0	0.0	0.0	1	1	1	1	1	1	0	0	2.3	2.3	0.0
SMR51965.1	0.13290262	-6.156478	-0.504478	.	.	.	.	.	0	.	0	.	0	.	0.00800000000000001	0.0500000000000001	0	0	0.03	0	0	33385.71	309	-11.0	4.6176	4	111	168	107	28	179	81	36	45	0.552941176470588	.	.	.	0	0	0	0	0	0	0	0	0.25	0.67	0.0
SMR46927.1	0.13210538	-3.3292495	2.5807505	.	.	.	.	.	0	.	0	.	0	.	0.0	0.015	1	1	0.87	1	0	31614.02	297	-11.0	4.3194	4	128	183	79	30	157	52	21	31	0.794520547945205	0.0	0.0	0.0	1	1	1	1	0	1	1	1	0.22	23.06	0.0
SMR63993.1	0.13210538	-2.093895	2.618105	.	.	.	reduced_virulence	PHI:6079	0	.	0	.	0	.	0.0	0.048	1	1	0.84	1	0	40635.51	392	-27.0	3.7288	5	159	245	135	24	216	55	14	41	1.07058823529412	0.0	0.0	0.0	1	1	1	1	1	1	1	0	0.33	13.65	0.0
SMR54894.1	0.12572739	-0.24182	5.69818	.	.	.	.	.	0	.	0	.	0	.	0.0	0.01	1	1	0.23	0	0	40452.62	360	-20.0	4.2863	4	101	186	111	45	202	79	31	48	1.22857142857143	0.0	0.0	0.0	1	1	1	1	1	1	0	0	0.05	0.07	0.0
SMR49580.1	0.12157777	-0.20355	5.74245	.	.	.	unaffected_pathogenicity	PHI:191	0	.	0	.	0	GH3	0.0	0.00900000000000001	1	1	0.61	0	0	97387.67	897	-21.5	4.6983	19	315	533	260	118	517	155	71	84	0.914414414414414	0.0	0.0	0.0	1	0	1	1	1	1	0	0	0.03	0.05	0.0
SMR51528.1	0.12110436	4.3299105	-0.5060895	.	.	.	.	.	0	.	0	.	0	.	0.999	0.807	0	0	0.24	0	0	18035.59	167	1.5	6.7693	1	52	93	59	20	95	38	22	16	0.794871794871795	.	.	.	0	0	0	0	0	0	0	0	0.0	0.03	0.0
SMR51415.1	0.11763501	2.1160685	5.8720685	.	.	.	.	.	0	.	0	.	0	.	0.21	0.164	1	1	0.31	0	0	26388.37	248	-5.0	5.527	1	97	148	79	18	120	62	31	31	0.461538461538462	0.0	0.0	0.0	1	1	1	1	1	1	0	0	0.04	0.04	0.0
SMR57786.1	0.114635825	0.964291500000001	5.8362915	.	.	.	.	.	0	.	0	.	0	.	0.002	0.186	1	1	0.47	0	0	39528.65	342	-9.0	5.8859	9	73	182	87	65	166	101	53	48	2.23076923076923	0.0	0.0	0.0	1	1	1	1	1	1	0	0	0.52	0.52	0.0
SMR50331.1	0.111539006	-0.150784999999998	5.753215	.	.	.	.	.	0	.	0	.	0	.	0.0	0.016	1	1	0.64	0	0	40751.45	398	6.5	8.3432	12	195	275	107	22	207	69	38	31	0.522935779816514	1.0	0.0	0.0	1	1	1	1	1	1	0	0	0.36	0.37	0.0
SMR49678.1	0.11050856	-7.915002	-4.465002	.	.	.	.	.	0	.	0	.	0	.	0.001	0.424	0	1	0.42	0	1	36373.36	324	1.5	6.9625	3	101	169	86	48	186	80	42	38	1.08450704225352	0.0	0.0	0.0	1	1	1	1	1	1	1	2	16.33	38.71	0.826086956521739
SMR53992.1	0.1084286	5.239622	0.007622	.	.	.	.	.	0	.	0	.	0	.	0.979	0.893	0	0	0.49	0	0	15645.48	142	0.0	6.4722	4	47	84	29	17	76	38	20	18	0.916666666666667	.	.	.	0	0	0	0	0	0	0	0	0.0	0.0	0.0
SMR61377.1	0.107482314	0.0677699999999994	5.89977	.	.	.	.	.	0	.	0	.	0	.	0.0	0.028	1	1	0.16	0	0	51344.23	470	-9.0	4.9428	3	143	254	145	51	264	93	44	49	1.01941747572816	0.0	0.0	0.0	1	1	1	1	1	1	0	0	0.01	0.02	0.0
SMR53352.1	0.1026994	-6.203599	-0.497599	.	.	.	.	.	0	.	0	.	0	.	0.0	0.0490000000000001	0	0	0.45	0	0	38272.35	358	-10.0	5.1617	5	133	206	117	37	198	82	40	42	0.848101265822785	.	.	.	0	0	0	0	0	0	0	0	0.03	0.04	0.0
SMR59778.1	0.10100782	-0.1268515	5.8191485	.	.	.	.	.	0	.	0	.	0	.	0.0	0.00900000000000001	1	1	0.71	0	0	71802.92	691	-41.5	3.8876	30	316	480	198	52	385	104	32	72	0.581005586592179	0.0	0.0	0.0	1	1	1	1	1	1	0	0	11.93	12.09	0.0
SMR54619.1	0.0971514	-0.0209354999999998	5.9190645	.	.	.	.	.	0	.	0	.	0	.	0.0	0.01	1	1	0.46	0	0	70324.1	651	-8.0	5.4423	10	210	381	188	76	373	125	62	63	0.925465838509317	0.0	0.0	0.0	1	1	1	1	1	1	0	0	1.67	2.09	0.0
SMR49627.1	0.0971514	0.0160035000000009	5.7760035	.	.	.	.	.	0	.	0	.	0	.	0.0	0.04	1	1	0.47	0	0	42748.08	399	-10.5	4.6056	6	150	230	136	38	226	72	32	40	0.836734693877551	0.0	0.0	0.0	1	1	1	1	1	1	0	0	0.84	1.3	0.0
SMR63259.1	0.0971514	0.462474999999999	5.874475	.	.	.	.	.	0	.	0	.	0	.	0.0	0.098	1	1	0.7	0	0	46088.18	424	-11.0	4.5761	7	145	251	125	49	236	74	33	41	0.959183673469388	0.0	0.0	0.0	1	1	1	1	1	1	0	0	0.22	0.26	0.0
SMR47987.1	0.09708658	0.371257	5.981257	.	.	.	.	.	0	.	0	.	0	GH78,CBM32,GH133,GH142	0.0	0.065	1	1	0.64	0	0	75571.92	667	2.0	6.7823	2	205	356	175	102	346	146	77	69	1.44354838709677	1.0	0.0	0.0	1	1	1	1	1	1	0	0	0.13	0.14	0.0
SMR54551.1	0.09685007	0.305699500000001	5.9996995	.	.	.	.	.	0	.	0	.	0	.	0.0	0.0510000000000001	1	1	0.56	0	0	50144.54	482	-17.5	4.6338	9	201	310	137	52	279	100	45	55	0.557692307692308	0.0	0.0	0.0	1	1	1	1	1	1	0	0	0.0	0.0	0.0
SMR61446.1	0.093924165	0.105886	5.931886	.	.	.	.	.	0	.	0	.	0	GH92	0.0	0.029	1	1	0.5	0	0	86762.74	789	-29.5	4.4196	13	266	442	195	112	432	154	65	89	1.24848484848485	0.0	0.0	0.0	1	1	1	1	1	1	0	0	0.14	0.24	0.0
SMR49379.1	0.09209308	0.106091500000001	5.8000915	.	.	.	.	.	0	.	0	.	0	.	0.0	0.0510000000000001	1	1	0.12	0	0	61422.31	560	-20.5	4.6431	17	195	310	134	42	272	168	75	93	0.858333333333333	1.0	0.0	0.0	1	1	1	1	1	1	0	0	0.04	0.04	0.0
SMR52005.1	0.08334318	1.101958	5.927958	.	.	.	unaffected_pathogenicity,reduced_virulence	PHI:6123,PHI:7719,PHI:5715,PHI:3236	0	.	0	.	0	.	0.0	0.029	1	1	0.76	0	0	62290.03	562	-17.5	4.5876	10	187	313	142	86	305	110	49	61	1.29661016949153	0.0	0.0	0.0	1	1	1	1	1	1	0	0	0.02	0.02	0.0
SMR61216.1	0.07930106	1.369862	5.709862	.	.	.	unaffected_pathogenicity,reduced_virulence	PHI:2570,PHI:3383,PHI:8645,PHI:8646	0	.	0	.	0	.	0.0	0.11	1	1	0.18	0	0	42887.43	391	-6.0	5.2262	0	130	210	139	44	225	80	39	41	0.74	0.0	1.0	0.0	1	1	1	1	1	1	0	0	0.0	0.1	0.0
SMR45475.1	0.07280782	0.488800000000001	5.8828	.	.	.	.	.	0	.	0	.	0	.	0.0	0.101	1	1	0.77	0	0	35485.84	340	11.0	8.7751	13	170	235	82	23	159	52	32	20	0.970149253731343	0.0	0.0	0.0	1	1	1	1	1	1	0	0	0.76	4.01	0.0
SMR63498.1	0.072268665	3.103676	-0.502324	.	.	.	loss_of_pathogenicity,unaffected_pathogenicity,reduced_virulence,increased_virulence_(hypervirulence),lethal	PHI:8929,PHI:7511,PHI:2247,PHI:9460,PHI:2835,PHI:2837,PHI:2844,PHI:6957,PHI:2802,PHI:5271,PHI:6956,PHI:2269,PHI:3866,PHI:2312,PHI:5272,PHI:7485,PHI:7696,PHI:685,PHI:784,PHI:3301,PHI:4077,PHI:59,PHI:2022,PHI:5440	0	.	0	.	0	.	0.952	0.649	0	0	0.19	0	0	28465.44	267	-3.0	5.6493	5	91	156	89	23	156	68	34	34	0.924242424242424	.	.	.	0	0	0	0	0	0	0	0	0.27	0.28	0.0
SMR43500.1	0.072268665	2.4706435	-0.4273565	.	.	.	loss_of_pathogenicity,unaffected_pathogenicity,reduced_virulence,increased_virulence_(hypervirulence),lethal	PHI:8929,PHI:7511,PHI:9460,PHI:2837,PHI:2844,PHI:2802,PHI:5271,PHI:6956,PHI:2269,PHI:2022,PHI:3866,PHI:2312,PHI:5272,PHI:2836,PHI:7485,PHI:8927,PHI:7696,PHI:685,PHI:784,PHI:3301,PHI:4077,PHI:59,PHI:2247,PHI:5440	0	.	0	.	0	.	0.838	0.645	0	0	0.22	0	0	28473.27	266	0.5	6.5953	7	97	152	81	28	151	68	36	32	0.954545454545455	.	.	.	0	0	0	0	0	0	0	0	0.0	0.01	0.0
SMR45423.1	0.072268665	3.1293755	-0.4886245	.	.	.	loss_of_pathogenicity,unaffected_pathogenicity,reduced_virulence,increased_virulence_(hypervirulence),lethal	PHI:8929,PHI:7511,PHI:2247,PHI:9460,PHI:2837,PHI:2844,PHI:2802,PHI:5271,PHI:6956,PHI:2269,PHI:2022,PHI:2312,PHI:5272,PHI:7485,PHI:7696,PHI:685,PHI:784,PHI:4077,PHI:59,PHI:6957,PHI:5440	0	.	0	.	0	.	0.974	0.629	0	0	0.48	0	0	26738.5	248	-0.5	6.0022	9	85	149	74	23	143	62	31	31	1.10169491525424	.	.	.	0	0	0	0	0	0	0	0	0.05	0.31	0.0
SMR44017.1	0.072268665	2.5888805	-0.4411195	.	.	.	loss_of_pathogenicity,unaffected_pathogenicity,reduced_virulence,increased_virulence_(hypervirulence),lethal	PHI:8929,PHI:9460,PHI:2837,PHI:2844,PHI:2802,PHI:5271,PHI:6956,PHI:2269,PHI:2022,PHI:3866,PHI:2312,PHI:5272,PHI:2836,PHI:7485,PHI:7696,PHI:685,PHI:784,PHI:3301,PHI:4077,PHI:59,PHI:6957,PHI:5440	0	.	0	.	0	.	0.862	0.643	0	0	0.48	0	0	30542.94	286	1.0	6.8337	6	95	167	97	21	167	63	33	30	0.915492957746479	.	.	.	0	0	0	0	0	0	0	0	4.63	5.12	0.0
SMR63813.1	0.070914745	2.2276845	5.7136845	.	.	.	.	.	0	.	0	.	0	.	0.0500000000000001	0.369	1	1	0.17	0	0	19286.23	167	1.5	7.1456	6	45	82	40	23	93	49	26	23	1.19354838709677	0.0	0.0	0.0	1	1	1	1	1	1	0	0	0.02	0.02	0.0
SMR63846.1	0.06446189	1.12145	5.94745	.	.	.	reduced_virulence	PHI:6501	0	.	0	.	0	GH1,GH128	0.0	0.029	1	1	0.69	0	0	70089.49	623	-22.0	4.3497	6	194	346	154	104	358	105	43	62	1.27941176470588	0.0	0.0	0.0	1	1	1	1	1	1	0	0	0.17	0.18	0.0
SMR44924.1	0.061668307	-1.1911335	3.6208665	.	.	.	.	.	0	.	0	.	0	.	0.107	0.091	1	1	0.35	0	0	11013.13	111	-14.5	3.8316	0	49	64	43	4	67	30	8	22	0.372093023255814	0.0	0.0	0.0	0	1	0	1	0	1	0	0	0.0	0.03	0.0
SMR56477.1	0.061552912	1.0027905	5.9487905	.	.	.	unaffected_pathogenicity,reduced_virulence	PHI:397,PHI:552,PHI:48,PHI:3919,PHI:1011,PHI:9058,PHI:2920,PHI:9074	0	.	0	.	0	AA1_2,AA1_1,AA1_3	0.0	0.00900000000000001	1	1	0.47	0	0	68742.88	619	-23.5	4.6407	7	190	342	165	91	350	127	57	70	1.02097902097902	0.0	0.0	0.0	1	1	1	1	1	1	0	0	0.0	0.05	0.0
SMR47427.1	0.061552912	1.058191	5.884191	.	.	.	unaffected_pathogenicity,reduced_virulence	PHI:2032,PHI:541,PHI:6121	0	.	0	.	0	CE1,CE10	0.0	0.029	1	1	0.46	0	0	60643.47	546	-17.0	4.6799	6	180	295	138	84	299	112	51	61	1.10924369747899	0.0	0.0	0.0	1	1	1	1	1	1	0	0	0.0	0.02	0.0
SMR50347.1	0.06134996	7.4373485	2.5893485	.	.	.	.	.	0	.	0	.	0	.	0.944	0.864	1	1	0.27	0	0	24793.46	231	6.0	9.0714	3	86	126	79	20	134	52	30	22	0.746031746031746	.	.	.	1	1	0	0	0	1	0	0	5.86	6.91	0.0
SMR63892.1	0.05730322	0.0166940000000007	5.956694	.	.	.	.	.	0	.	0	.	0	.	0.0	0.01	1	1	0.49	0	0	61503.28	572	-7.0	5.1683	5	208	335	169	57	304	107	52	55	1.0353982300885	0.0	0.0	0.0	1	1	1	1	1	1	0	0	0.07	0.55	0.0
SMR54569.1	0.055138886	0.6219965	5.9859965	.	.	.	.	.	0	.	0	.	0	.	0.001	0.105	1	1	0.73	0	0	15064.36	142	-5.0	3.9902	1	62	91	41	13	65	15	5	10	1.22222222222222	0.0	0.0	1.0	1	1	1	1	1	1	0	0	0.24	0.24	0.0
SMR53293.1	0.05357775	1.3443695	5.9903695	.	.	.	unaffected_pathogenicity,reduced_virulence	PHI:228,PHI:7259,PHI:7565,PHI:9057,PHI:3601,PHI:2843,PHI:7231,PHI:3600,PHI:105	0	.	0	.	0	.	0.0	0.0590000000000001	1	1	0.59	0	0	58857.51	544	7.0	8.2358	11	193	315	138	62	312	77	43	34	1.02205882352941	0.0	1.0	1.0	1	1	1	1	1	1	0	1	16.61	16.82	0.722222222222222
SMR61253.1	0.04857266	0.0550979999999992	5.989098	.	.	.	.	.	0	.	0	.	0	.	0.0	0.011	1	1	0.75	0	0	44395.07	427	-13.0	4.2588	3	160	265	152	34	254	54	21	33	0.76984126984127	0.0	0.0	0.0	1	1	1	1	1	1	0	0	14.44	14.72	0.0
SMR44550.1	0.047194004	-3.1485615	-0.5025615	.	.	.	.	.	0	.	0	.	0	.	0.072	0.487	0	0	0.09	0	0	35304.28	327	2.5	6.9706	3	106	185	107	30	185	83	45	38	0.80952380952381	.	.	.	0	0	0	0	0	0	0	0	0.0	0.0	0.0
SMR53276.1	0.04645872	-6.2255535	-0.5075535	.	.	.	.	.	0	.	0	.	0	.	0.0	0.047	0	0	0.39	0	0	64019.74	618	13.5	10.0248	1	208	416	159	33	364	134	76	58	0.32442748091603	.	.	.	0	0	0	0	0	0	0	0	0.02	0.03	0.0
SMR43622.1	0.0459629	-2.9516	2.6224	.	.	.	.	.	0	.	0	.	0	GH16,CBM18	0.0	0.071	1	1	0.82	1	0	46286.8	441	-19.0	4.1552	10	189	296	108	45	238	69	26	43	0.81651376146789	0.0	0.0	0.0	1	1	1	1	1	1	1	0	2.79	5.95	0.0
SMR57926.1	0.04577425	-0.889930999999999	4.858069	.	.	.	.	.	0	.	0	.	0	.	0.0	0.042	1	1	0.84	0	0	27228.79	263	-11.5	4.0868	8	127	194	60	26	151	39	14	25	0.329268292682927	0.0	0.0	0.0	1	1	1	1	1	1	0	0	0.0	5.49	0.0
SMR51894.1	0.044107378	4.451597	2.607597	.	.	.	unaffected_pathogenicity,reduced_virulence,effector_(plant_avirulence_determinant)	PHI:6868,PHI:2978,PHI:6869,PHI:4980	0	.	0	.	0	GH12	0.001	0.473	1	1	0.46	1	0	35106.84	315	0.5	6.7112	3	100	167	93	38	174	60	31	29	1.2258064516129	1.0	0.0	0.0	1	1	1	1	1	1	1	1	0.0	17.82	0.0
SMR47685.1	0.042584777	0.943391500000001	5.8893915	.	.	.	reduced_virulence	PHI:4231	0	.	0	.	0	.	0.0	0.00900000000000001	1	1	0.69	0	0	43952.81	424	-27.0	3.7518	0	151	264	167	31	261	53	14	39	0.734513274336283	0.0	0.0	0.0	1	1	1	1	1	1	0	0	0.72	7.82	0.0
SMR52545.1	0.04069808	-1.629905	2.588095	.	.	.	.	.	0	.	0	.	0	.	0.012	0.285	1	1	0.28	1	0	24859.68	228	-16.5	3.9246	9	80	134	60	20	123	42	13	29	0.886363636363636	0.0	0.0	0.0	1	1	1	1	1	1	0	1	0.0	18.88	0.0
SMR64576.1	0.039938867	-0.0237104999999995	5.9162895	.	.	.	.	.	0	.	0	.	0	.	0.0	0.01	1	1	0.43	0	0	58013.89	534	-14.5	4.8212	13	195	309	147	71	307	103	48	55	0.792307692307692	0.0	0.0	0.0	1	1	1	1	1	1	0	0	0.01	0.02	0.0
SMR60130.1	0.039938867	0.1988015	5.9108015	.	.	.	.	.	0	.	0	.	0	.	0.0	0.048	1	1	0.31	0	0	53660.96	497	-12.0	4.8817	13	196	289	139	62	286	100	47	53	0.664179104477612	0.0	1.0	0.0	1	1	1	1	1	1	0	0	1.4	1.42	0.0
SMR59965.1	0.039938867	0.0883504999999998	5.9443505	.	.	.	.	.	0	.	0	.	0	.	0.0	0.024	1	1	0.49	0	0	55814.73	524	-26.5	4.3389	13	202	328	142	68	305	103	42	61	0.654320987654321	1.0	0.0	0.0	1	1	1	1	1	1	0	0	5.27	5.49	0.0
SMR57596.1	0.039938867	0.298661999999999	5.914662	.	.	.	.	.	0	.	0	.	0	.	0.0	0.064	1	1	0.27	0	0	63092.27	576	-30.0	4.4247	17	193	324	151	75	326	136	57	79	0.902985074626866	0.0	0.0	0.0	1	1	1	1	1	1	0	0	1.14	1.16	0.0
SMR50291.1	0.039938867	0.0442745000000007	5.9842745	.	.	.	unaffected_pathogenicity	PHI:716	0	.	0	.	0	AA7	0.0	0.01	1	1	0.55	0	0	63334.22	590	-6.0	5.454	12	222	354	182	68	349	107	53	54	0.718954248366013	0.0	1.0	0.0	1	1	1	1	1	1	0	0	0.01	0.06	0.0
SMR47951.1	0.039938867	0.43785	5.99985	.	.	.	.	.	0	.	0	.	0	.	0.0	0.073	1	1	0.72	0	0	46257.71	430	1.5	6.8662	15	158	273	99	53	243	68	36	32	0.84	0.0	1.0	0.0	1	1	1	1	1	1	0	0	0.16	0.16	0.0
SMR47802.1	0.039938867	0.1465925	5.9965925	.	.	.	.	.	0	.	0	.	0	.	0.0	0.025	1	1	0.24	0	0	67179.55	624	-12.5	4.9263	20	232	374	161	56	337	129	61	68	0.75	0.0	0.0	0.0	1	1	1	1	1	1	0	0	1.78	1.78	0.0
SMR44219.1	0.035735846	0.9920525	5.7260525	.	.	.	.	.	0	.	0	.	0	.	0.004	0.207	1	1	0.12	0	0	29559.5	261	-1.5	6.2732	2	71	132	68	37	145	64	34	30	0.779661016949153	1.0	0.0	0.0	1	1	1	1	1	1	0	0	0.01	0.01	0.0
SMR58143.1	0.035438865	-0.557943	5.076057	.	.	.	.	.	0	.	0	.	0	.	0.0	0.0610000000000001	1	1	0.0500000000000001	0	0	38897.78	346	19.5	10.4042	2	92	165	113	36	180	101	64	37	0.926470588235294	1.0	0.0	0.0	1	1	1	1	1	1	0	0	4.2	4.21	0.0
SMR54893.1	0.035067648	2.116349	5.992349	.	.	.	.	.	0	.	0	.	0	.	0.029	0.325	1	1	0.13	0	0	14199.22	120	-2.0	5.1951	5	31	59	32	19	66	35	17	18	1.38888888888889	0.0	0.0	0.0	1	1	1	1	1	1	0	1	14.55	14.55	0.95
SMR45175.1	0.03271699	0.281198500000001	5.9991985	.	.	.	.	.	0	.	0	.	0	.	0.0	0.047	1	1	0.72	0	0	29844.29	285	-10.5	4.5275	6	120	197	63	31	141	50	22	28	0.680555555555556	0.0	0.0	0.0	1	1	1	1	1	1	0	0	5.77	5.79	0.0
SMR57743.1	0.030947655	-0.310997499999999	5.2510025	.	.	.	.	.	0	.	0	.	0	.	0.0	0.073	1	1	0.07	0	0	48646.66	429	9.0	8.1371	4	118	196	125	58	234	108	62	46	1.23529411764706	1.0	0.0	0.0	1	1	1	1	1	1	0	1	18.36	18.46	1.0
SMR44644.1	0.02515328	0.0617895000000006	5.9957895	.	.	.	.	.	0	.	0	.	0	AA11	0.0	0.011	1	1	0.57	0	0	95853.86	930	-59.5	3.8251	20	482	658	212	67	424	134	38	96	0.67487684729064	0.0	0.0	0.0	1	1	1	1	1	1	0	0	0.76	0.77	0.0
SMR45250.1	0.024911165	-5.84165	-0.50165	.	.	.	.	.	0	.	0	.	0	.	0.0	0.11	0	0	0.67	0	0	53086.68	532	31.5	11.8602	0	201	401	111	17	327	82	58	24	0.2421875	.	.	.	0	0	0	0	0	0	0	0	0.0	0.0	0.0
SMR61704.1	0.022389889	-0.455525999999998	5.490474	.	.	.	.	.	0	.	0	.	0	.	0.0	0.00900000000000001	1	1	0.13	0	0	61380.89	556	-23.0	4.4701	2	176	299	180	56	301	127	54	73	0.92436974789916	0.0	0.0	0.0	1	1	1	1	1	1	0	0	0.09	0.09	0.0
SMR53333.1	0.021474898	-0.217679499999999	5.7283205	.	.	.	.	.	0	.	0	.	0	.	0.0	0.00900000000000001	1	1	0.56	0	0	75050.95	684	-29.5	4.2894	1	233	382	209	96	386	111	44	67	0.986394557823129	1.0	0.0	0.0	1	1	1	1	1	1	0	0	9.79	9.95	0.0
SMR43675.1	0.020759612	0.972947	5.834947	.	.	.	reduced_virulence	PHI:6120	0	.	0	.	0	.	0.0	0.023	1	1	0.75	0	0	47837.08	460	-9.5	4.5457	4	181	283	149	44	286	73	32	41	0.711267605633803	0.0	0.0	1.0	1	1	1	1	1	1	0	1	18.91	19.1	0.478260869565217
SMR44520.1	0.019054234	-0.301283499999999	5.6327165	.	.	.	.	.	0	.	0	.	0	.	0.0	0.011	1	1	0.71	0	0	100620.25	993	-30.0	4.062	13	522	752	222	85	501	98	34	64	0.667953667953668	0.0	0.0	0.0	1	0	1	1	1	1	0	0	0.03	0.04	0.0
SMR47192.1	0.01692167	0.90222	5.62622	.	.	.	reduced_virulence	PHI:7257	0	.	0	.	0	.	0.0	0.046	1	1	0.24	0	0	61661.41	549	-9.0	5.1591	11	157	290	142	75	295	132	64	68	1.31775700934579	1.0	0.0	0.0	1	1	1	1	1	1	0	0	0.01	0.02	0.0
SMR63791.1	0.0150561035	-0.442527	-0.502527	.	.	.	.	.	0	.	0	.	0	.	0.551	0.459	0	0	0.23	0	0	33778.5	318	-2.0	6.0999	7	112	189	106	27	182	82	42	40	0.670886075949367	.	.	.	0	0	0	0	0	0	0	0	0.01	0.02	0.0
SMR45456.1	0.0150561035	2.0171405	-0.4988595	.	.	.	unaffected_pathogenicity,reduced_virulence,increased_virulence_(hypervirulence)	PHI:4616,PHI:7708,PHI:3277,PHI:4903,PHI:6517,PHI:668,PHI:587,PHI:9524,PHI:2256,PHI:9519,PHI:881	0	.	0	.	0	.	0.031	0.555	0	0	0.34	0	0	40764.68	385	1.5	6.7278	17	144	228	113	33	225	98	52	46	0.863157894736842	.	.	.	0	0	0	0	0	0	0	0	0.0	2.59	0.0
SMR47383.1	0.013721377	7.7369215	5.4909215	.	.	.	.	.	0	.	1	PF11807	0	.	0.195	0.346	1	1	0.14	0	0	25878.05	223	-4.0	6.0553	5	58	103	62	40	114	68	36	32	1.27027027027027	0.0	0.0	0.0	1	1	1	1	1	1	0	0	0.01	0.01	0.0
SMR50454.1	0.012402564	-3.721891	2.212109	.	.	.	.	.	0	.	0	.	0	.	0.0	0.011	1	1	0.84	1	0	30757.06	309	-1.0	5.6532	2	162	229	86	13	155	24	12	12	0.540540540540541	.	.	.	1	1	1	0	1	1	1	0	9.22	20.93	0.0
SMR59792.1	0.011788189	0.4791295	5.9991295	.	.	.	.	.	0	.	0	.	0	AA11	0.0	0.08	1	1	0.65	0	0	44311.02	442	-4.0	5.5607	13	210	320	113	36	260	64	32	32	0.496688741721854	0.0	0.0	0.0	1	1	1	1	1	1	0	0	9.43	9.44	0.0
SMR62802.1	0.010676742	-0.747384000000001	5.186616	.	.	.	.	.	0	.	0	.	0	.	0.0	0.011	1	1	0.76	0	0	51988.46	532	3.0	7.9004	2	265	387	163	20	316	43	24	19	0.388888888888889	0.0	1.0	0.0	1	0	0	1	1	1	0	0	2.8	2.87	0.0
SMR44863.1	0.0070465207	-0.0967759999999998	5.843224	.	.	.	.	.	0	.	0	.	0	.	0.0	0.01	1	1	0.66	0	0	49732.58	460	-21.0	4.3654	7	156	278	132	65	276	87	36	51	0.885964912280702	0.0	0.0	0.0	1	1	1	1	1	1	0	0	0.96	1.75	0.0
SMR57757.1	0.0070465207	0.106940000000001	5.71094	.	.	.	unaffected_pathogenicity	PHI:2032	0	.	0	.	0	CE10	0.0	0.066	1	1	0.72	0	0	75588.4	712	-14.0	4.7141	11	278	433	211	71	404	114	52	62	0.802197802197802	1.0	0.0	0.0	1	0	1	1	1	1	0	0	1.06	1.19	0.0
SMR57680.1	0.0046417415	0.121448999999999	5.953449	.	.	.	unaffected_pathogenicity	PHI:3347	0	.	0	.	0	AA7	0.0	0.028	1	1	0.69	0	0	58510.58	534	-5.0	5.4596	5	170	299	150	73	307	101	50	51	0.992307692307692	0.0	0.0	0.0	1	1	1	1	1	1	0	0	0.11	2.37	0.0
SMR64484.1	0.0046417415	-0.184712999999999	5.755287	.	.	.	.	.	0	.	0	.	0	.	0.0	0.01	1	1	0.24	0	0	55556.25	515	-20.5	4.5708	6	180	285	157	58	289	121	53	68	0.894308943089431	0.0	0.0	0.0	1	1	1	1	1	1	0	0	1.17	1.18	0.0
SMR50453.1	0.0046417415	1.032194	5.978194	.	.	.	unaffected_pathogenicity,reduced_virulence	PHI:9144,PHI:2032,PHI:541,PHI:6121	0	.	0	.	0	CE10	0.0	0.00900000000000001	1	1	0.44	0	0	62123.28	570	-19.0	4.5979	5	183	319	163	78	340	115	51	64	0.916129032258064	0.0	0.0	0.0	1	1	1	1	1	1	0	0	0.98	1.12	0.0
SMR54843.1	0.0046417415	-0.108812	5.837188	.	.	.	.	.	0	.	0	.	0	.	0.0	0.00900000000000001	1	1	0.32	0	0	61557.85	559	-31.0	4.197	5	162	311	154	78	327	108	41	67	1.05263157894737	0.0	0.0	0.0	1	1	1	1	1	1	0	0	1.64	1.65	0.0
SMR59781.1	0.0046417415	0.257135	5.975135	.	.	.	.	.	0	.	0	.	0	GH92	0.0	0.047	1	1	0.59	0	0	86832.37	790	-30.5	4.4691	11	260	441	194	121	446	161	69	92	1.11602209944751	0.0	0.0	0.0	1	1	1	1	1	1	0	0	0.32	0.49	0.0
SMR43573.1	0.0046417415	0.286059	5.866059	.	.	.	.	.	0	.	0	.	0	.	0.0	0.07	1	1	0.72	0	0	42575.24	391	-13.5	4.489	5	136	218	109	49	211	67	29	38	1.10714285714286	1.0	0.0	0.0	1	1	1	1	1	1	0	0	4.76	4.76	0.0
SMR56158.1	0.0046417415	0.908124500000001	5.8541245	.	.	.	reduced_virulence	PHI:4987	0	.	0	.	0	GH20	0.0	0.00900000000000001	1	1	0.5	0	0	64450.18	576	-11.5	4.9397	7	176	313	155	79	310	114	54	60	1.07826086956522	0.0	0.0	0.0	1	1	1	1	1	1	0	0	1.36	1.38	0.0
SMR55866.1	0.0046417415	-0.169865999999999	5.776134	.	.	.	.	.	0	.	0	.	0	.	0.0	0.00900000000000001	1	1	0.19	0	0	52694.3	481	-24.0	4.3045	3	150	268	150	60	278	102	41	61	0.97196261682243	0.0	0.0	0.0	1	1	1	1	1	1	0	0	0.06	0.07	0.0
SMR50265.1	0.0046417415	0.1787495	5.7587495	.	.	.	.	.	0	.	0	.	0	GH105	0.0	0.07	1	1	0.49	0	0	45999.93	427	-6.5	4.9226	5	163	233	146	41	239	72	34	38	0.946236559139785	0.0	0.0	0.0	1	1	1	1	1	1	0	0	0.17	0.29	0.0
SMR55975.1	0.0046417415	0.107987500000001	5.9339875	.	.	.	.	.	0	.	0	.	0	.	0.0	0.029	1	1	0.55	0	0	60058.29	546	-18.0	4.4829	8	174	302	133	75	314	96	41	55	1.11627906976744	1.0	0.0	0.0	1	1	1	1	1	1	0	0	0.63	0.64	0.0
SMR47005.1	0.0046417415	-0.0828940000000005	5.863106	.	.	.	unaffected_pathogenicity	PHI:2488,PHI:2510	0	.	0	.	0	GH47	0.0	0.00900000000000001	1	1	0.48	0	0	56163.31	506	-26.5	4.2816	4	166	274	142	76	279	106	42	64	1.12962962962963	0.0	0.0	0.0	1	1	1	1	1	1	0	0	0.08	0.09	0.0
SMR47778.1	0.0046417415	1.008636	5.954636	.	.	.	reduced_virulence	PHI:785,PHI:7968	0	.	0	.	0	GH15,GH125	0.0	0.00900000000000001	1	1	0.42	0	0	57118.97	514	-20.5	4.3416	6	167	282	144	61	277	103	42	61	1.20388349514563	0.0	0.0	0.0	1	1	1	1	1	1	0	0	0.08	0.14	0.0
SMR44493.1	0.0046417415	-0.3483755	5.5976245	.	.	.	.	.	0	.	0	.	0	.	0.0	0.00900000000000001	1	1	0.37	0	0	63647.75	567	-27.5	4.4091	7	185	299	151	88	307	125	52	73	1.08196721311475	0.0	0.0	0.0	1	1	1	1	1	1	0	0	1.63	1.68	0.0
SMR43789.1	0.0046417415	1.049942	5.869942	.	.	.	reduced_virulence	PHI:323,PHI:3859,PHI:3813	0	.	0	.	0	GH5_44,GH5_46,GH5_14,GH5_38,GH5_49,GH5_25,GH5_15,GH5,GH5_23,GH5_26,GH5_54,GH5_36,GH5_22,GH5_45,GH5_39,GH5_52,GH5_33,GH5_4,GH5_37,GH5_9,GH5_1,GH5_8,GH5_47,GH5_50	0.0	0.03	1	1	0.64	0	0	46495.65	418	-10.0	4.6968	6	136	231	116	64	239	81	37	44	0.98019801980198	0.0	0.0	0.0	1	1	1	1	1	1	0	0	0.28	0.28	0.0
SMR56337.1	0.0046417415	-0.123694	5.600306	.	.	.	unaffected_pathogenicity	PHI:3347	0	.	0	.	0	AA7	0.0	0.046	1	1	0.73	0	0	57637.17	529	1.5	6.9617	3	176	296	159	64	303	94	49	45	1.0952380952381	0.0	0.0	0.0	1	1	1	1	0	1	0	0	2.84	8.94	0.0
SMR62806.1	0.0046417415	0.0283910000000009	5.974391	.	.	.	.	.	0	.	0	.	0	GH158,GH2	0.0	0.00900000000000001	1	1	0.38	0	0	71119.31	638	-25.0	4.4779	7	195	349	171	86	343	128	55	73	1.05555555555556	0.0	0.0	0.0	1	1	1	1	1	1	0	0	0.02	0.03	0.0
SMR51796.1	0.0046417415	-0.0420740000000004	5.903926	.	.	.	.	.	0	.	0	.	0	.	0.0	0.00900000000000001	1	1	0.2	0	0	63099.4	571	-27.0	4.3528	6	170	309	169	61	306	125	51	74	1.24038461538462	0.0	0.0	0.0	1	1	1	1	1	1	0	0	0.12	0.23	0.0
SMR47100.1	-0.0006109476	-5.0246405	-0.5066405	.	.	.	.	.	0	.	0	.	0	.	0.0	0.247	0	0	0.09	0	0	42960.82	397	-2.5	6.0591	5	131	219	113	32	219	100	51	49	0.783505154639175	.	.	.	0	0	0	0	0	0	0	0	0.0	0.05	0.0
SMR44203.1	-0.0006109476	-6.22201	-0.50401	.	.	.	.	.	0	.	0	.	0	.	0.0	0.047	0	0	0.14	0	0	45544.05	426	-10.0	4.9557	5	145	236	143	33	245	101	48	53	0.797979797979798	.	.	.	0	0	0	0	0	0	0	0	0.0	0.04	0.0
SMR64555.1	-0.0009791851	-6.438403	-0.504403	.	.	.	loss_of_pathogenicity,unaffected_pathogenicity,reduced_virulence,effector_(plant_avirulence_determinant),increased_virulence_(hypervirulence),lethal	PHI:9189,PHI:325,PHI:714,PHI:730,PHI:8597,PHI:723,PHI:7221,PHI:6517,PHI:55,PHI:4196,PHI:5034,PHI:3387,PHI:7243,PHI:718,PHI:7844,PHI:9106,PHI:2256,PHI:2290,PHI:6936,PHI:729,PHI:9524,PHI:5271,PHI:2425,PHI:2895,PHI:2379,PHI:8596,PHI:7219,PHI:4776,PHI:727,PHI:255,PHI:719,PHI:7708,PHI:726,PHI:9265,PHI:728,PHI:724,PHI:668,PHI:725,PHI:881	0	.	0	.	0	.	0.001	0.01	0	0	0.02	0	0	285278.05	2626	-21.5	5.9868	26	866	1434	849	259	1466	643	328	315	0.757723577235772	.	.	.	0	0	0	0	0	0	0	0	0.0	0.02	0.0
SMR55841.1	-0.0009791851	-6.451905	-0.505905	.	.	.	unaffected_pathogenicity,reduced_virulence,increased_virulence_(hypervirulence),lethal	PHI:8929,PHI:6936,PHI:3324,PHI:714,PHI:730,PHI:8597,PHI:723,PHI:729,PHI:2844,PHI:9524,PHI:5271,PHI:2802,PHI:7221,PHI:2425,PHI:55,PHI:8596,PHI:2379,PHI:7219,PHI:4196,PHI:727,PHI:5272,PHI:255,PHI:5034,PHI:7916,PHI:3387,PHI:726,PHI:2312,PHI:7243,PHI:9265,PHI:728,PHI:724,PHI:718,PHI:725	0	.	0	.	0	.	0.0	0.00900000000000001	0	0	0.03	0	0	242673.7	2245	-37.5	5.2675	28	769	1253	715	216	1243	523	256	267	0.781007751937985	.	.	.	0	0	0	0	0	0	0	0	0.0	0.34	0.0
SMR51441.1	-0.0009791851	-6.4434085	-0.5034085	.	.	.	.	.	0	.	0	.	0	.	0.0	0.01	0	0	0.02	0	0	95575.5	887	-11.5	5.4883	10	294	489	298	68	481	222	110	112	0.804878048780488	.	.	.	0	0	0	0	0	0	0	0	0.05	0.09	0.0
SMR58157.1	-0.0015762448	1.4476885	5.7736885	.	.	.	.	.	0	.	0	.	0	.	0.0	0.279	1	1	0.2	0	0	40975.88	365	9.0	7.8551	10	107	186	102	47	200	86	51	35	1.0126582278481	0.0	0.0	0.0	1	1	1	1	1	1	0	0	0.97	1.04	0.0
SMR56177.1	-0.007136941	0.965124500000001	5.9111245	.	.	.	reduced_virulence	PHI:4103	0	.	0	.	0	CE1	0.0	0.00900000000000001	1	1	0.42	0	0	87033.8	779	-36.5	4.409	0	240	425	210	115	426	167	70	97	1.08125	0.0	0.0	0.0	1	1	1	1	1	1	0	0	0.25	0.25	0.0
SMR45213.1	-0.007539034	-0.6596605	5.2743395	.	.	.	.	.	0	.	0	.	0	.	0.0	0.011	1	1	0.03	0	0	79904.38	694	-1.5	6.4239	4	170	327	152	102	325	240	126	114	1.39370078740157	1.0	0.0	0.0	1	1	1	1	1	1	0	0	0.12	0.13	0.0
SMR44933.1	-0.007539034	-0.647875499999999	5.1661245	.	.	.	.	.	0	.	0	.	0	.	0.0	0.031	1	1	0.0	0	0	60867.57	545	-27.5	4.6588	8	149	259	124	48	254	190	85	105	0.844827586206896	1.0	0.0	0.0	1	1	1	1	1	1	0	0	0.15	0.16	0.0
SMR47949.1	-0.0080605745	1.063503	5.997503	.	.	.	unaffected_pathogenicity,reduced_virulence	PHI:9144,PHI:2032,PHI:541,PHI:6121	0	.	0	.	0	CBM19,CE10	0.0	0.011	1	1	0.72	0	0	80107.5	757	-2.0	6.1122	15	293	472	212	84	444	114	58	56	0.847222222222222	0.0	0.0	0.0	1	1	1	1	1	1	0	0	10.91	10.93	0.0
SMR44881.1	-0.0105320215	1.3479295	5.2419295	.	.	.	.	.	0	.	0	.	0	.	0.0	0.351	1	1	0.1	0	0	41549.27	380	-0.5	6.4325	1	117	199	113	37	210	89	47	42	0.826086956521739	0.0	1.0	0.0	1	1	1	1	1	1	0	1	15.82	15.82	0.888888888888889
SMR44195.1	-0.011762679	1.7367305	5.1207305	.	.	.	.	.	0	.	0	.	0	.	0.005	0.431	1	1	0.08	0	0	36870.76	335	1.0	6.6409	0	108	172	103	46	190	83	45	38	0.804597701149425	0.0	0.0	0.0	1	1	1	1	1	1	0	0	3.16	3.16	0.0
SMR56073.1	-0.012380362	0.331611000000001	5.223611	.	.	.	reduced_virulence	PHI:6120	0	.	0	.	0	.	0.0	0.018	1	1	0.66	0	0	45262.59	425	-13.5	4.3814	2	167	257	133	49	247	63	26	37	0.833333333333333	0.0	1.0	1.0	1	1	0	1	0	1	0	0	3.29	3.33	0.0
SMR43743.1	-0.012767494	-0.878089000000001	5.055911	.	.	.	.	.	0	.	0	.	0	.	0.0	0.011	1	1	0.01	0	0	115761.47	1039	-18.5	5.3885	8	324	516	202	110	480	335	165	170	0.883928571428571	1.0	0.0	1.0	1	1	1	1	1	1	0	1	21.1	32.14	0.869565217391304
SMR43848.1	-0.013378978	-0.0728724999999986	5.6031275	.	.	.	.	.	0	.	0	.	0	.	0.0	0.0540000000000001	1	1	0.68	0	0	44093.14	434	-16.0	4.0095	4	213	313	138	27	224	42	14	28	0.53921568627451	0.0	1.0	0.0	1	1	1	1	1	1	0	0	6.98	7.06	0.0
SMR56563.1	-0.0151546	0.0535964999999998	5.9935965	.	.	.	.	.	0	.	0	.	0	.	0.0	0.01	1	1	0.6	0	0	38648.69	378	-36.5	3.4902	6	168	274	92	18	187	57	11	46	0.461538461538462	0.0	0.0	0.0	1	1	1	1	1	1	0	0	1.31	1.31	0.0
SMR63779.1	-0.020079851	-6.3168425	-0.5088425	.	.	.	.	.	0	.	0	.	0	.	0.0	0.032	0	0	0.01	0	0	71669.21	659	-7.5	5.3896	5	220	347	183	48	324	167	82	85	0.92258064516129	.	.	.	0	0	0	0	0	0	0	0	0.0	0.05	0.0
SMR64618.1	-0.020576835	1.0992745	-0.5087255	.	.	.	loss_of_pathogenicity,unaffected_pathogenicity,reduced_virulence,increased_virulence_(hypervirulence),lethal	PHI:8929,PHI:2247,PHI:9460,PHI:2837,PHI:2844,PHI:2802,PHI:5271,PHI:6956,PHI:2269,PHI:3866,PHI:2312,PHI:5272,PHI:2836,PHI:7485,PHI:8927,PHI:7696,PHI:685,PHI:784,PHI:3301,PHI:4077,PHI:59,PHI:2022,PHI:5440	0	.	0	.	0	.	0.84	0.428	0	0	0.22	0	0	27029.07	260	0.0	6.489	3	96	159	98	20	166	49	26	23	0.569620253164557	.	.	.	0	0	0	0	0	0	0	0	0.08	0.11	0.0
SMR54340.1	-0.020576835	-5.314555	-0.508555	.	.	.	.	.	0	.	0	.	0	.	0.0	0.199	0	0	0.28	0	0	39654.11	374	-7.0	4.9529	3	131	217	127	32	220	78	37	41	0.724489795918367	.	.	.	0	0	0	0	0	0	0	0	0.01	0.59	0.0
SMR47664.1	-0.020576835	-5.1662025	-0.5022025	.	.	.	reduced_virulence	PHI:7917	0	.	0	.	0	.	0.0	0.0560000000000001	0	0	0.18	0	0	36933.32	343	-16.5	4.367	3	118	194	110	32	197	83	34	49	0.730337078651685	.	.	.	0	0	0	0	0	0	0	0	0.0	0.2	0.0
SMR57719.1	-0.02113986	-0.447391999999999	5.498608	.	.	.	.	.	0	.	0	.	0	GH5_1,GH5,GH5_24,GH5_11,GH5_16,GH5_46,GH5_51	0.0	0.00900000000000001	1	1	0.5	0	0	52186.22	467	-24.0	4.2729	8	148	264	130	61	258	101	40	61	1.07216494845361	0.0	0.0	0.0	1	1	1	1	1	1	0	0	0.5	0.5	0.0
SMR57604.1	-0.02163291	-2.272359	-0.500359	.	.	.	unaffected_pathogenicity,reduced_virulence	PHI:587,PHI:9524,PHI:2256,PHI:5034,PHI:2255,PHI:6517,PHI:9519,PHI:881	0	.	0	.	0	.	0.023	0.515	0	0	0.32	0	0	39041.74	368	-3.5	5.9507	14	127	212	120	30	214	90	46	44	0.875	.	.	.	0	0	0	0	0	0	0	0	0.0	1.62	0.0
SMR62984.1	-0.022125721	1.3458215	5.8398215	.	.	.	.	.	0	.	0	.	0	.	0.00700000000000001	0.244	1	1	0.1	0	0	14288.01	129	-13.5	4.262	6	41	63	42	7	66	53	20	33	0.758620689655172	1.0	0.0	0.0	1	1	1	1	1	1	0	1	20.77	20.77	0.714285714285714
SMR43741.1	-0.02266252	-0.306596999999999	5.633403	.	.	.	.	.	0	.	0	.	0	GH31	0.0	0.01	1	1	0.49	0	0	84487.88	766	-3.5	6.0773	3	250	425	217	105	420	153	78	75	1.21019108280255	0.0	0.0	0.0	1	0	1	1	1	1	0	0	3.24	3.27	0.0
SMR44212.1	-0.02266252	-0.4663845	5.4796155	.	.	.	.	.	0	.	0	.	0	PL27	0.0	0.00900000000000001	1	1	0.28	0	0	100248.81	899	-34.0	4.5343	4	295	486	252	133	493	202	88	114	1.03157894736842	0.0	0.0	0.0	1	0	1	1	0	1	0	0	0.01	0.03	0.0
SMR43533.1	-0.023092508	-8.444118	-2.504118	.	.	.	.	.	0	.	0	.	0	.	0.0	0.01	0	0	0.26	1	0	73315.99	681	-10.0	5.2107	10	220	391	225	56	380	152	74	78	0.905660377358491	.	.	.	0	0	0	0	0	0	1	0	0.0	0.96	0.0
SMR63184.1	-0.023539543	0.404115000000001	5.738115	.	.	.	.	.	0	.	0	.	0	.	0.0	0.111	1	1	0.62	0	0	47342.65	430	-11.0	4.7673	1	135	240	112	59	241	82	38	44	0.981132075471698	0.0	0.0	0.0	1	1	1	1	0	1	0	0	0.0	0.0	0.0
SMR57618.1	-0.025616288	-0.831367000000001	-4.745367	.	.	.	unaffected_pathogenicity,reduced_virulence	PHI:7181,PHI:7735,PHI:7633,PHI:277,PHI:6206,PHI:6199,PHI:7143,PHI:213,PHI:7734,PHI:249,PHI:2477	0	.	1	PF00160	0	.	0.25	0.569	0	1	0.19	0	1	33695.63	308	8.0	8.9226	4	98	153	84	36	170	85	48	37	1.34848484848485	0.0	0.0	0.0	1	1	1	1	0	1	1	2	19.43	39.42	1.0
SMR61495.1	-0.026701927	-3.186102	2.699898	.	.	.	.	.	0	.	0	.	0	.	0.0	0.019	1	1	0.77	1	0	17994.78	185	-12.5	3.5314	6	105	135	51	6	100	18	3	15	0.431372549019608	0.0	0.0	0.0	1	1	1	1	1	1	0	1	0.39	17.23	0.0
SMR47350.1	-0.02795291	-0.206002	-0.502002	.	.	.	loss_of_pathogenicity,unaffected_pathogenicity,reduced_virulence	PHI:9353,PHI:9354,PHI:504,PHI:8963,PHI:415,PHI:8862,PHI:9319	0	.	0	.	0	.	0.0	0.216	0	0	0.27	0	0	38760.37	365	-7.5	5.0168	6	120	205	126	27	217	88	42	46	0.835051546391753	.	.	.	0	0	0	0	0	0	0	0	0.0	0.03	0.0
SMR44861.1	-0.02795291	-4.22491	-0.50891	.	.	.	reduced_virulence	PHI:469	0	.	0	.	0	.	0.0	0.214	0	0	0.2	0	0	42133.07	396	-2.0	6.1786	7	147	224	134	33	225	95	49	46	0.73	.	.	.	0	0	0	0	0	0	0	0	0.0	0.13	0.0
SMR49565.1	-0.02795291	-6.2081505	-0.5081505	.	.	.	.	.	0	.	0	.	0	CE1	0.001	0.0490000000000001	0	0	0.32	0	0	34877.1	327	-16.0	4.6055	4	108	186	105	30	178	90	40	50	0.709302325581395	.	.	.	0	0	0	0	0	0	0	0	0.0	0.02	0.0
SMR63047.1	-0.028212368	-0.284222	5.451778	.	.	.	.	.	0	.	0	.	0	GH63,GH37,GH142	0.0	0.0440000000000001	1	1	0.09	0	0	92271.14	817	-20.5	5.0914	5	229	404	204	118	429	220	106	114	1.05882352941176	1.0	0.0	0.0	1	0	1	1	1	1	0	0	0.2	0.21	0.0
SMR65013.1	-0.030696392	7.1905795	4.9645795	.	.	.	.	.	0	.	0	.	0	.	0.777	0.594	1	1	0.47	0	0	14987.81	137	-4.0	4.6898	6	55	81	36	18	78	31	14	17	0.638888888888889	.	.	.	1	1	1	0	0	1	0	0	0.42	0.67	0.0
SMR50137.1	-0.03254801	0.335307000000001	4.549307	.	.	.	reduced_virulence	PHI:6075,PHI:4096	0	.	0	.	0	GT32	0.0	0.131	1	1	0.0600000000000001	0	0	45365.6	399	1.5	6.6945	2	106	199	115	57	213	108	58	50	1.09756097560976	1.0	0.0	0.0	1	1	1	1	1	1	0	0	6.56	6.58	0.0
SMR54469.1	-0.035498798	0.0584979999999993	5.548498	.	.	.	.	.	0	.	0	.	0	.	0.0	0.085	1	1	0.21	0	0	49209.69	439	3.0	6.7487	7	135	242	90	60	215	95	54	41	0.778947368421053	1.0	0.0	0.0	1	1	1	1	0	1	0	0	5.98	6.0	0.0
SMR51471.1	-0.03608346	0.00669949999999941	5.9466995	.	.	.	.	.	0	.	0	.	0	.	0.0	0.01	1	1	0.64	0	0	69796.0	685	-59.5	3.3864	23	342	501	161	35	329	89	15	74	0.641891891891892	0.0	0.0	0.0	1	1	1	1	1	1	0	0	1.63	1.64	0.0
SMR60198.1	-0.03683245	0.717771500000001	5.6577715	.	.	.	reduced_virulence	PHI:3965	0	.	0	.	0	.	0.0	0.01	1	1	0.07	0	0	63263.56	572	-9.5	5.2595	5	184	304	167	59	300	133	65	68	0.982142857142857	0.0	1.0	0.0	1	1	1	1	1	1	0	0	0.0	0.03	0.0
SMR56303.1	-0.037724435	0.286398500000001	5.6083985	.	.	.	.	.	0	.	0	.	0	.	0.0	0.113	1	1	0.74	0	0	37679.87	353	8.0	8.4056	13	162	230	78	33	165	59	34	25	1.02739726027397	0.0	0.0	0.0	1	1	1	1	0	1	0	0	0.03	0.03	0.0
SMR58190.1	-0.040753603	0.506900000000001	-0.4711	.	.	.	.	.	0	.	0	.	0	.	0.997	0.166	0	0	0.71	0	0	12595.13	121	11.0	12.3468	0	50	86	18	5	71	23	17	6	0.131147540983607	.	.	.	0	0	0	0	0	0	0	0	0.0	0.0	0.0
SMR48015.1	-0.041347623	4.107141	-0.500859	.	.	.	.	.	0	.	0	.	0	.	0.999	0.769	0	0	0.25	0	0	11996.67	111	-1.0	6.0721	0	33	59	39	11	62	29	15	14	0.84	.	.	.	0	0	0	0	0	0	0	0	0.0	0.0	0.0
SMR51867.1	-0.048116684	6.0173235	4.5413235	.	.	.	.	.	0	.	0	.	0	.	0.46	0.786	1	1	0.07	0	0	25308.07	231	5.0	7.7504	5	78	120	65	26	130	55	32	23	0.849056603773585	0.0	0.0	0.0	0	1	0	1	0	1	0	0	0.03	0.08	0.0
SMR54733.1	-0.04937601	-7.5601595	-4.5001595	.	.	.	.	.	0	.	0	.	0	.	0.0530000000000001	0.437	0	1	0.48	0	1	33161.03	310	3.0	7.1247	6	109	177	96	34	191	59	33	26	0.698795180722892	0.0	0.0	0.0	1	1	1	1	1	1	1	2	1.43	39.64	0.0
SMR63072.1	-0.05016601	-0.00133150000000004	5.7286685	.	.	.	.	.	0	.	0	.	0	.	0.0	0.045	1	1	0.65	0	0	75882.84	696	-8.5	5.7331	16	252	414	180	101	383	124	63	61	1.01242236024845	1.0	0.0	0.0	1	0	1	1	1	1	0	0	0.03	0.04	0.0
SMR43760.1	-0.05016601	-0.214294499999998	5.7317055	.	.	.	.	.	0	.	0	.	0	.	0.0	0.00900000000000001	1	1	0.47	0	0	65612.92	601	-11.0	4.9742	11	214	349	164	83	336	109	52	57	0.979020979020979	0.0	0.0	0.0	1	0	1	1	1	1	0	0	2.69	2.71	0.0
SMR46902.1	-0.051145196	1.368776	5.330776	.	.	.	reduced_virulence	PHI:4231	0	.	0	.	0	.	0.004	0.169	1	1	0.38	0	0	32786.16	306	-11.0	4.4819	2	105	176	116	33	177	51	22	29	0.953125	0.0	0.0	0.0	1	1	1	1	1	1	0	0	0.17	0.35	0.0
SMR51552.1	-0.051236987	-0.307302	5.482698	.	.	.	.	.	0	.	0	.	0	.	0.0	0.035	1	1	0.78	0	0	19435.02	200	-5.0	3.9512	6	105	151	78	9	127	13	4	9	0.34375	0.0	0.0	0.0	1	1	1	1	1	1	0	0	0.14	1.55	0.0
SMR64033.1	-0.051805854	-0.254738499999998	5.5712615	.	.	.	.	.	0	.	0	.	0	GH92	0.0	0.029	1	1	0.69	0	0	88992.85	809	-20.5	4.7967	11	265	454	204	117	458	153	71	82	1.12849162011173	0.0	0.0	0.0	1	0	1	1	1	1	0	0	21.78	21.84	0.0
SMR50256.1	-0.0614419	0.0830335	5.5970335	.	.	.	.	.	0	.	0	.	0	.	0.0	0.081	1	1	0.55	0	0	39118.48	361	-6.0	5.0211	8	144	232	94	34	168	65	31	34	1.35384615384615	0.0	0.0	0.0	1	1	1	1	0	1	0	0	0.01	0.02	0.0
SMR48069.1	-0.06439322	-5.6026005	-0.5086005	.	.	.	.	.	0	.	0	.	0	.	0.039	0.112	0	0	0.17	0	0	33617.72	311	17.5	10.4962	1	111	186	68	25	162	78	50	28	0.39622641509434	.	.	.	0	0	0	0	0	0	0	0	0.01	0.01	0.0
SMR44402.1	-0.06760454	-0.0734535000000007	5.8665465	.	.	.	.	.	0	.	0	.	0	.	0.0	0.01	1	1	0.73	0	0	31656.05	316	-10.0	4.3899	1	152	233	92	23	180	41	17	24	0.285714285714286	0.0	0.0	0.0	1	1	1	1	1	1	0	0	0.05	0.05	0.0
SMR54571.1	-0.06859195	-0.128509499999999	5.8174905	.	.	.	.	.	0	.	0	.	0	.	0.0	0.00900000000000001	1	1	0.34	0	0	84770.23	765	-46.0	4.1136	2	237	416	234	106	432	157	57	100	1.12138728323699	0.0	0.0	0.0	1	1	1	1	1	1	0	0	0.0	0.0	0.0
SMR44294.1	-0.069116056	-2.858993	-0.506993	.	.	.	.	.	0	.	0	.	0	.	0.452	0.156	0	0	0.17	0	0	25633.12	239	-10.0	4.6463	1	81	129	91	18	139	56	25	31	0.492307692307692	.	.	.	0	0	0	0	0	0	0	0	0.01	0.95	0.0
SMR49794.1	-0.07290852	-0.071505999999999	5.064494	.	.	.	.	.	0	.	0	.	0	.	0.001	0.143	1	1	0.79	0	0	31724.59	307	-11.0	4.2273	6	130	200	105	28	193	42	16	26	0.631067961165049	0.0	0.0	0.0	1	1	1	1	0	1	0	0	0.17	5.38	0.0
SMR56196.1	-0.07316446	1.1491675	5.2291675	.	.	.	.	.	0	.	0	.	0	GH128	0.001	0.319	1	1	0.66	0	0	33599.65	310	-1.5	6.1358	5	117	183	85	45	178	52	27	25	0.87012987012987	0.0	1.0	0.0	1	1	1	1	0	1	0	0	0.05	0.87	0.0
SMR56032.1	-0.07513195	-6.321433	-0.507433	.	.	.	.	.	0	.	0	.	0	.	0.0	0.031	0	0	0.03	0	0	119054.59	1114	30.0	10.1847	6	427	649	283	64	538	300	170	130	0.527972027972028	.	.	.	0	0	0	0	0	0	0	0	0.0	0.0	0.0
SMR47047.1	-0.077819586	-0.275352499999999	5.6706475	.	.	.	.	.	0	.	0	.	0	.	0.0	0.00900000000000001	1	1	0.49	0	0	69140.18	616	-14.5	4.8455	11	185	328	162	92	341	120	56	64	1.265625	0.0	0.0	0.0	1	1	1	1	1	1	0	0	0.03	0.03	0.0
SMR62697.1	-0.07879692	-0.506835	4.485165	.	.	.	.	.	0	.	0	.	0	.	0.0	0.168	1	1	0.02	0	0	40365.33	360	-1.5	6.2384	4	104	169	124	39	188	89	46	43	1.32258064516129	0.0	0.0	0.0	1	1	1	1	0	1	0	1	22.51	22.51	0.869565217391304
SMR52168.1	-0.07931286	2.6730955	-0.5069045	.	.	.	.	.	0	.	0	.	0	.	0.939	0.591	0	0	0.32	0	0	18806.37	173	-3.5	4.9948	2	54	109	50	19	97	46	22	24	0.948717948717949	.	.	.	0	0	0	0	0	0	0	0	0.03	0.04	0.0
SMR46861.1	-0.080450654	0.152838000000001	5.900838	.	.	.	.	.	0	.	0	.	0	.	0.0	0.042	1	1	0.63	0	0	49775.02	456	-9.5	4.7474	1	148	252	149	53	254	78	36	42	1.14	0.0	0.0	0.0	1	1	1	1	1	1	0	0	0.63	0.68	0.0
SMR58009.1	-0.08074868	4.7602995	5.7062995	.	.	.	unaffected_pathogenicity,reduced_virulence	PHI:8753,PHI:8806,PHI:7320	0	.	1	PF00187	0	GH18,CBM18	0.0	0.00900000000000001	1	1	0.26	0	0	122445.35	1118	-13.5	5.2672	47	380	627	283	118	614	264	129	135	0.919847328244275	1.0	0.0	0.0	1	0	1	1	1	1	0	1	12.49	12.49	0.888888888888889
SMR64371.1	-0.082583904	-2.953201	2.902799	.	.	.	.	.	0	.	0	.	0	.	0.0	0.024	1	1	0.81	1	0	27888.92	282	-6.0	4.4706	8	142	221	80	26	182	19	8	11	0.262295081967213	0.0	0.0	0.0	1	1	1	1	1	1	1	0	1.39	13.67	0.0
SMR44208.1	-0.08373201	-0.0256075000000009	5.9143925	.	.	.	.	.	0	.	0	.	0	.	0.0	0.01	1	1	0.0	0	0	69676.87	627	-1.0	6.3955	11	195	321	173	63	333	160	83	77	0.86046511627907	1.0	1.0	1.0	1	1	1	1	1	1	0	0	0.18	0.54	0.0
SMR44939.1	-0.08675468	-8.9039005	-4.4999005	.	.	.	.	.	0	.	0	.	0	.	0.0	0.266	0	1	0.74	0	1	39218.94	375	12.5	8.4269	17	183	234	96	35	212	68	42	26	0.556603773584906	1.0	0.0	0.0	1	1	1	1	1	1	2	1	0.04	42.8	0.0
SMR44260.1	-0.08748263	-5.0013	-0.5073	.	.	.	unaffected_pathogenicity	PHI:1438	0	.	0	.	0	.	0.002	0.249	0	0	0.39	0	0	35308.68	326	8.0	8.4869	4	105	184	78	24	164	71	42	29	0.5	.	.	.	0	0	0	0	0	0	0	0	0.0	0.08	0.0
SMR54233.1	-0.08769667	3.6036335	-0.5063665	.	.	.	.	.	0	.	0	.	0	.	0.976	0.709	0	0	0.39	0	0	16522.61	154	-2.0	5.1438	2	56	93	48	15	89	33	16	17	0.58974358974359	.	.	.	0	0	0	0	0	0	0	0	0.01	0.01	0.0
SMR45574.1	-0.0891155	4.609973	-0.016027	.	.	.	.	.	0	.	0	.	0	.	0.999	0.772	0	0	0.49	0	0	17327.46	157	-1.5	5.6821	8	53	91	38	15	80	42	21	21	1.2	.	.	.	0	0	0	0	0	0	0	0	0.0	0.01	0.0
SMR64649.1	-0.08952367	5.9052715	0.4992715	.	.	.	.	.	0	.	0	.	0	.	1.0	0.901	0	0	0.72	0	0	9762.84	90	1.0	6.7155	9	34	60	16	13	50	22	13	9	0.952380952380952	.	.	.	0	0	0	0	0	0	0	0	0.0	0.0	0.0
SMR54609.1	-0.09281385	0.0274040000000004	4.881404	.	.	.	.	.	0	.	0	.	0	.	0.0	0.191	1	1	0.81	0	0	42715.18	405	-3.0	5.8221	5	155	245	128	50	242	55	28	27	0.837837837837838	0.0	1.0	0.0	1	1	0	1	0	1	0	0	0.01	0.57	0.0
SMR47660.1	-0.09292674	0.255520000000001	5.81752	.	.	.	.	.	0	.	0	.	0	.	0.0	0.073	1	1	0.25	0	0	47563.77	430	-9.0	4.9389	11	145	229	130	53	237	91	43	48	1.08510638297872	0.0	0.0	0.0	1	1	1	1	1	1	0	0	6.94	6.95	0.0
SMR59649.1	-0.09452629	7.951957	4.285957	.	.	.	.	.	0	.	0	.	0	.	0.935	0.676	1	1	0.45	0	0	17473.39	160	5.0	8.1003	8	57	90	49	9	81	37	22	15	1.40909090909091	.	.	.	1	1	1	0	1	1	0	0	0.02	0.02	0.0
SMR47948.1	-0.09496856	0.5465115	5.4925115	.	.	.	reduced_virulence	PHI:785,PHI:7968	0	.	0	.	0	GH125	0.0	0.00900000000000001	1	1	0.21	0	0	68365.32	614	-24.0	4.7048	6	185	333	168	89	334	153	70	83	0.932330827067669	0.0	0.0	0.0	1	1	1	1	1	1	0	0	1.15	1.15	0.0
SMR59777.1	-0.095187485	-2.525955	2.736045	.	.	.	.	.	0	.	0	.	0	.	0.001	0.122	1	1	0.69	1	0	34431.18	330	8.0	8.8861	6	142	213	73	37	194	52	31	21	0.519230769230769	0.0	0.0	1.0	1	1	1	1	1	1	1	1	8.17	35.23	0.0
SMR63632.1	-0.09571558	-0.00940900000000067	5.924591	.	.	.	.	.	0	.	0	.	0	.	0.0	0.011	1	1	0.63	0	0	49827.39	475	-5.5	4.9669	10	227	326	146	24	228	78	37	41	0.468468468468469	1.0	1.0	1.0	1	1	1	1	1	1	0	0	0.0	0.04	0.0
SMR64111.1	-0.09702444	-0.1777805	5.7622195	.	.	.	.	.	0	.	0	.	0	.	0.001	0.00900000000000001	1	1	0.66	0	0	23147.5	226	-6.5	4.3603	5	107	149	88	10	135	32	13	19	0.430769230769231	0.0	0.0	0.0	1	1	1	1	1	1	0	0	0.0	3.84	0.0
SMR63634.1	-0.09877521	-1.1694505	4.7645495	.	.	.	.	.	0	.	0	.	0	.	0.0	0.011	1	1	0.79	0	0	31704.96	330	-6.5	4.2088	4	190	265	99	14	181	19	7	12	0.281553398058252	0.0	1.0	0.0	1	1	1	1	1	1	0	0	1.76	2.25	0.0
SMR59837.1	-0.09887713	-1.0155515	4.9484485	.	.	.	.	.	0	.	0	.	0	.	0.0	0.00600000000000001	1	1	0.66	0	0	25415.52	254	-11.5	4.056	3	127	183	102	17	152	28	9	19	0.469879518072289	0.0	0.0	0.0	1	1	1	1	1	1	0	0	10.58	12.81	0.0
SMR44463.1	-0.09887713	-1.276053	4.693947	.	.	.	.	.	0	.	0	.	0	.	0.0	0.005	1	1	0.73	0	0	20825.74	208	-7.0	3.9929	0	108	155	64	12	109	21	7	14	0.466666666666667	0.0	0.0	0.0	1	1	1	1	1	1	0	0	8.21	13.88	0.0
SMR59798.1	-0.09913623	-5.1198185	-0.5538185	.	.	.	unaffected_pathogenicity	PHI:1584	0	.	0	.	0	.	0.0	0.239	0	0	0.42	0	0	27522.63	254	34.5	11.5033	0	86	138	69	25	135	71	55	16	0.970588235294117	.	.	.	0	0	0	0	0	0	0	0	0.0	0.04	0.0
SMR63699.1	-0.09991968	0.0412865000000018	5.9872865	.	.	.	.	.	0	.	0	.	0	.	0.0	0.00900000000000001	1	1	0.23	0	0	57456.39	522	-22.0	4.5307	2	177	284	163	56	278	118	51	67	0.875	1.0	0.0	0.0	1	1	1	1	1	1	0	0	0.03	0.03	0.0
SMR49406.1	-0.10073608	3.563683	4.479683	.	.	.	reduced_virulence,increased_virulence_(hypervirulence)	PHI:9040,PHI:9266,PHI:4194,PHI:7173,PHI:438	0	.	0	.	0	.	0.0	0.014	1	1	0.0500000000000001	0	0	57759.63	506	11.5	8.5364	5	125	234	144	67	291	131	75	56	1.02727272727273	0.0	0.0	0.0	1	1	1	1	0	1	0	0	15.34	15.35	0.0
SMR43684.1	-0.102211654	-3.18865	2.54735	.	.	.	.	.	0	.	0	.	0	.	0.0	0.0440000000000001	1	1	0.14	1	0	94546.68	853	-25.5	4.7537	4	267	434	259	108	471	211	97	114	0.871428571428571	1.0	0.0	0.0	1	1	1	1	1	1	1	1	9.07	28.93	0.0
SMR64017.1	-0.104809344	5.848981	-0.501019	.	.	.	loss_of_pathogenicity	PHI:8693	0	.	0	.	0	.	0.633	0.592	0	0	0.19	0	0	24824.06	229	-4.5	5.1504	1	70	121	62	26	125	60	29	31	1.05454545454545	.	.	.	0	0	0	0	0	0	0	0	0.0	0.0	0.0
SMR53845.1	-0.11012715	5.716762	0.496762	.	.	.	.	.	0	.	0	.	0	.	1.0	0.87	0	0	0.85	0	0	11234.73	106	4.5	7.975	10	49	68	23	9	60	16	11	5	0.666666666666667	.	.	.	0	0	0	0	0	0	0	0	0.38	0.38	0.0
SMR61341.1	-0.11065221	-0.0789465000000003	5.8610535	.	.	.	.	.	0	.	0	.	0	.	0.0	0.01	1	1	0.16	0	0	57749.74	526	-19.0	4.6032	3	175	283	153	62	298	122	54	68	0.776923076923077	1.0	0.0	0.0	1	1	1	1	1	1	0	0	5.14	5.18	0.0
SMR60057.1	-0.11124468	-0.7143335	5.0216665	.	.	.	.	.	0	.	0	.	0	.	0.0	0.0440000000000001	1	1	0.5	0	0	57929.02	523	-15.0	4.6028	8	162	299	135	77	308	98	44	54	0.976377952755906	.	.	.	1	1	1	0	0	1	0	0	0.07	0.32	0.0
SMR43606.1	-0.1123333	4.871468	-0.432532	.	.	.	.	.	0	.	0	.	0	.	1.0	0.884	0	0	0.74	0	0	14310.22	137	1.5	7.474	7	61	87	36	12	76	32	17	15	0.888888888888889	.	.	.	0	0	0	0	0	0	0	0	0.0	0.0	0.0
SMR61589.1	-0.120024025	4.5883955	0.1063955	.	.	.	.	.	0	.	0	.	0	.	1.0	0.747	0	0	0.56	0	0	13926.82	133	-3.5	4.894	8	50	80	36	11	87	32	15	17	0.404761904761905	.	.	.	0	0	0	0	0	0	0	0	0.01	0.01	0.0
SMR49477.1	-0.121240616	-0.169506999999999	5.764493	.	.	.	.	.	0	.	0	.	0	.	0.0	0.011	1	1	0.14	0	0	47035.36	440	-96.0	3.698	0	142	267	120	26	201	181	45	136	0.391666666666667	0.0	0.0	0.0	1	1	1	1	1	1	0	0	0.7	0.7	0.0
SMR54077.1	-0.12196803	-1.2695	4.7065	.	.	.	.	.	0	.	0	.	0	.	0.0	0.004	1	1	0.79	0	0	20605.74	211	-5.0	4.1264	4	128	161	57	10	114	17	6	11	0.301587301587302	0.0	0.0	0.0	1	1	1	1	1	1	0	0	0.02	0.85	0.0
SMR51879.1	-0.12328869	-6.430619	-0.490619	.	.	.	.	.	0	.	0	.	0	.	0.0	0.01	0	0	0.24	0	0	121865.55	1124	4.0	6.6504	13	402	619	350	127	592	259	143	116	0.80952380952381	.	.	.	0	0	0	0	0	0	0	0	0.07	0.1	0.0
SMR43610.1	-0.12550312	-0.280806499999999	5.6651935	.	.	.	.	.	0	.	0	.	0	GH115	0.0	0.00900000000000001	1	1	0.31	0	0	114466.05	1037	-42.5	4.3933	3	333	573	288	133	584	200	83	117	1.00434782608696	0.0	1.0	0.0	1	0	1	1	1	1	0	0	0.07	0.24	0.0
SMR49780.1	-0.12618828	-0.1043	5.6257	.	.	.	.	.	0	.	0	.	0	.	0.0	0.045	1	1	0.73	0	0	117525.57	1280	-41.5	3.8088	25	800	1035	276	11	634	97	28	69	0.331775700934579	0.0	1.0	0.0	1	0	1	1	1	1	0	0	0.91	0.93	0.0
SMR61203.1	-0.12736416	5.140896	4.822896	.	.	.	.	.	0	.	0	.	0	.	0.997	0.0560000000000001	1	1	0.46	0	0	9716.44	92	6.5	12.1289	0	35	52	35	6	56	16	12	4	0.290322580645161	0.0	0.0	0.0	1	1	0	1	0	1	0	0	1.24	1.35	0.0
SMR44481.1	-0.13082641	4.3487535	-0.4992465	.	.	.	.	.	0	.	0	.	0	.	0.995	0.813	0	0	0.4	0	0	17595.24	167	1.5	7.4729	7	67	100	53	10	98	34	18	16	0.688888888888889	.	.	.	0	0	0	0	0	0	0	0	0.1	0.14	0.0
SMR49888.1	-0.13105291	-0.327358999999999	5.612641	.	.	.	.	.	0	.	0	.	0	.	0.0	0.01	1	1	0.08	0	0	64226.03	567	-19.0	4.8177	5	159	281	155	76	299	149	69	80	1.02608695652174	1.0	0.0	0.0	1	1	1	1	1	1	0	0	0.2	0.24	0.0
SMR43566.1	-0.13503218	-0.0379985000000005	5.9080015	.	.	.	.	.	0	.	0	.	0	.	0.0	0.00900000000000001	1	1	0.46	0	0	60042.98	538	-18.5	4.6117	11	168	297	144	83	310	116	52	64	0.944	0.0	0.0	0.0	1	1	1	1	1	1	0	0	0.02	0.03	0.0
SMR46959.1	-0.13556403	0.0151000000000003	5.9431	.	.	.	.	.	0	.	0	.	0	.	0.0	0.012	1	1	0.71	0	0	45818.43	461	-6.0	4.5034	2	283	356	92	37	192	35	15	20	0.55045871559633	0.0	0.0	0.0	1	1	1	1	1	1	0	0	0.0	0.0	0.0
SMR47936.1	-0.13681662	-3.2268075	-0.2628075	.	.	.	.	.	0	.	0	.	0	.	0.114	0.392	0	0	0.4	0	0	33416.06	313	-0.5	6.3897	1	108	177	112	24	178	73	38	35	0.69047619047619	.	.	.	0	0	0	0	0	0	0	0	0.02	0.15	0.0
SMR60178.1	-0.14181042	-0.714050999999998	5.237949	.	.	.	.	.	0	.	0	.	0	.	0.0	0.00800000000000001	1	1	0.67	0	0	35107.95	344	-20.0	3.9483	8	161	245	102	19	190	51	16	35	0.405660377358491	1.0	0.0	0.0	1	1	1	1	1	1	0	0	4.83	5.14	0.0
SMR47683.1	-0.14274341	-1.519898	2.524102	.	.	.	unaffected_pathogenicity	PHI:2088	0	.	0	.	0	.	0.004	0.322	1	1	0.12	1	0	36366.89	331	-2.5	5.7844	6	106	174	83	37	173	104	52	52	1.13698630136986	0.0	0.0	0.0	1	1	1	1	1	1	1	1	0.27	23.11	0.0
SMR47725.1	-0.1428864	-4.140386	-0.498386	.	.	.	.	.	0	.	0	.	0	.	0.15	0.243	0	0	0.24	0	0	26368.73	246	-13.5	4.2761	3	81	142	83	17	131	49	19	30	1.08888888888889	.	.	.	0	0	0	0	0	0	0	0	2.35	2.36	0.0
SMR53829.1	-0.14883131	0.0693020000000004	4.241302	.	.	.	unaffected_pathogenicity,reduced_virulence	PHI:9525,PHI:4879,PHI:3721,PHI:181,PHI:115,PHI:2847,PHI:4880,PHI:114,PHI:103,PHI:7283,PHI:1027,PHI:3,PHI:4916	0	.	0	.	0	GH28	0.0	0.138	1	1	0.45	0	0	55718.21	503	-1.0	6.4032	16	168	280	113	65	259	112	60	52	1.24038461538462	.	.	.	1	0	0	0	0	0	0	0	0.0	0.03	0.0
SMR54276.1	-0.15091795	-0.0253389999999984	5.914661	.	.	.	.	.	0	.	0	.	0	.	0.0	0.01	1	1	0.0500000000000001	0	0	75470.35	674	-1.0	6.4231	11	197	355	180	85	365	155	82	73	0.901315789473684	1.0	0.0	0.0	1	1	1	1	1	1	0	0	0.06	0.06	0.0
SMR53304.1	-0.153512	-0.3192025	5.5307975	.	.	.	.	.	0	.	0	.	0	.	0.0	0.025	1	1	0.73	0	0	106336.66	1067	-38.0	4.0532	18	525	780	280	44	561	113	39	74	0.467576791808874	0.0	1.0	0.0	1	0	1	1	1	1	0	0	0.2	0.21	0.0
SMR44464.1	-0.15495992	-9.071955	-4.101955	.	.	.	reduced_virulence	PHI:350	0	.	0	.	0	.	0.0	0.005	0	1	0.76	0	1	23445.97	231	0.0	6.455	0	121	159	61	18	119	19	10	9	0.737704918032787	0.0	0.0	0.0	1	1	1	1	1	1	1	2	15.47	35.32	0.608695652173913
SMR61534.1	-0.16053188	4.3848865	5.2468865	.	.	.	loss_of_pathogenicity,unaffected_pathogenicity	PHI:69,PHI:407	0	.	1	PF01083	0	CE5	0.0	0.023	1	1	0.75	0	0	32954.68	331	-11.5	4.2119	5	161	226	111	26	207	42	16	26	0.575221238938053	0.0	0.0	0.0	1	1	1	1	1	1	0	0	0.31	4.63	0.0
SMR63745.1	-0.16845721	-0.221241999999999	5.724758	.	.	.	.	.	0	.	0	.	0	.	0.0	0.00900000000000001	1	1	0.36	0	0	61688.23	571	-20.0	4.6276	12	197	337	165	70	340	127	57	70	0.686274509803922	0.0	0.0	0.0	1	1	1	1	0	1	0	0	0.11	8.09	0.0
SMR47728.1	-0.16950619	-0.192341000000001	5.753659	.	.	.	.	.	0	.	0	.	0	.	0.0	0.00900000000000001	1	1	0.2	0	0	50134.51	451	-15.0	4.7386	3	144	228	143	58	246	103	47	56	0.978260869565217	0.0	0.0	0.0	1	1	1	1	1	1	0	0	10.33	10.34	0.0
SMR63858.1	-0.17247558	0.292199500000001	5.9981995	.	.	.	.	.	0	.	0	.	0	.	0.0	0.0490000000000001	1	1	0.49	0	0	100025.57	931	-11.0	5.5696	26	379	578	228	101	469	182	91	91	0.857142857142857	1.0	1.0	0.0	1	1	1	1	1	1	0	0	2.15	2.18	0.0
SMR63383.1	-0.17247558	-0.213681999999999	5.720318	.	.	.	.	.	0	.	0	.	0	.	0.0	0.011	1	1	0.42	0	0	88829.28	825	-31.5	4.5381	22	318	517	198	80	420	187	82	105	0.718592964824121	0.0	1.0	1.0	1	0	1	1	1	1	0	0	0.04	0.04	0.0
SMR49590.1	-0.17655122	0.511961	5.457961	.	.	.	reduced_virulence	PHI:4231	0	.	0	.	0	.	0.0	0.00900000000000001	1	1	0.75	0	0	39693.17	395	-34.0	3.3809	0	174	265	158	23	233	46	7	39	0.578947368421053	0.0	0.0	0.0	1	1	1	1	1	1	0	0	0.37	1.29	0.0
SMR45487.1	-0.18074638	-3.1183545	2.8216455	.	.	.	.	.	0	.	0	.	0	.	0.0	0.01	1	1	0.77	1	0	30228.19	293	-23.0	3.4893	4	124	197	105	22	179	37	7	30	0.518987341772152	0.0	0.0	0.0	1	1	1	1	1	1	0	1	0.82	20.94	0.0
SMR57400.1	-0.19351602	-9.4243	-4.0723	.	.	.	.	.	0	.	0	.	0	.	0.0	0.108	0	1	0.72	0	1	14355.45	164	-0.5	5.4302	1	103	141	62	10	124	4	2	2	0.313131313131313	0.0	0.0	0.0	1	1	1	1	1	1	0	2	18.8	36.0	0.6
SMR49890.1	-0.1942473	-4.9653575	-0.5073575	.	.	.	.	.	0	.	0	.	0	.	0.001	0.256	0	0	0.12	0	0	38778.03	358	-5.0	5.6296	6	119	191	125	37	207	96	48	48	0.810526315789474	.	.	.	0	0	0	0	0	0	0	0	5.69	5.7	0.0
SMR47932.1	-0.1958726	4.72403	-0.53197	.	.	.	.	.	0	.	0	.	0	.	0.998	0.878	0	0	0.56	0	0	17862.25	172	1.5	6.9789	1	62	106	58	16	99	40	22	18	0.775510204081633	.	.	.	0	0	0	0	0	0	0	0	0.0	0.01	0.0
SMR64049.1	-0.1964646	-0.9076525	4.7383475	.	.	.	.	.	0	.	0	.	0	.	0.0	0.0590000000000001	1	1	0.72	0	0	16322.87	165	-6.5	4.1265	4	83	122	54	5	83	22	8	14	0.581395348837209	0.0	0.0	0.0	1	1	1	1	1	1	0	1	18.41	27.05	0.695652173913043
SMR50360.1	-0.20012915	1.222158	5.958158	.	.	.	unaffected_pathogenicity,reduced_virulence	PHI:6126,PHI:5751,PHI:7719,PHI:5715,PHI:5716,PHI:6123,PHI:3236,PHI:6125	0	.	0	.	0	.	0.0	0.0440000000000001	1	1	0.27	0	0	51935.87	465	-20.0	4.4092	8	150	255	119	61	246	101	42	59	1.05208333333333	0.0	0.0	0.0	1	1	1	1	1	1	0	0	0.45	0.48	0.0
SMR56209.1	-0.20387489	-2.659666	3.256334	.	.	.	.	.	0	.	0	.	0	GH16	0.0	0.014	1	1	0.76	1	0	38958.8	368	-7.0	4.7664	4	156	237	87	41	192	54	25	29	0.850574712643678	0.0	0.0	0.0	1	1	1	1	1	1	1	0	3.23	17.46	0.0
SMR45247.1	-0.2039392	-0.9855	4.9905	.	.	.	.	.	0	.	0	.	0	.	0.0	0.004	1	1	0.74	0	0	17173.28	183	-4.0	3.9881	4	111	151	64	8	120	12	4	8	0.2	0.0	1.0	0.0	1	1	1	1	1	1	0	0	0.1	3.57	0.0
SMR57373.1	-0.20497751	7.840311	2.956311	.	.	.	.	.	0	.	0	.	0	.	1.0	0.814	1	1	0.83	1	0	15066.2	140	-1.5	5.6103	11	60	86	35	15	79	32	16	16	0.866666666666667	0.0	0.0	0.0	1	1	0	1	0	0	1	1	21.34	21.34	1.0
SMR51680.1	-0.2080701	-3.0928225	2.5711775	.	.	.	.	.	0	.	0	.	0	.	0.00900000000000001	0.047	1	1	0.77	1	0	17476.07	177	1.0	7.4663	6	86	128	70	8	118	15	8	7	0.421875	1.0	0.0	0.0	1	1	1	1	1	1	1	1	0.77	26.98	0.0
SMR57718.1	-0.21004486	-0.3662305	5.4957695	.	.	.	.	.	0	.	0	.	0	CBM20	0.0	0.023	1	1	0.63	0	0	83415.03	809	-30.0	3.942	11	393	592	165	63	432	78	24	54	0.504464285714286	0.0	0.0	0.0	1	0	1	1	1	1	0	0	1.04	1.29	0.0
SMR52362.1	-0.21091789	0.890329	-0.813671	.	.	.	loss_of_pathogenicity,unaffected_pathogenicity,reduced_virulence,increased_virulence_(hypervirulence),lethal	PHI:8929,PHI:7511,PHI:9460,PHI:2844,PHI:2802,PHI:5271,PHI:6956,PHI:2269,PHI:2022,PHI:2312,PHI:5272,PHI:7485,PHI:8927,PHI:7696,PHI:685,PHI:4077,PHI:59,PHI:6957,PHI:5440	0	.	0	.	0	.	0.706	0.578	0	0	0.26	0	0	26837.72	253	0.5	6.7295	1	91	143	92	21	148	56	29	27	0.818181818181818	.	.	.	0	0	0	0	0	0	0	0	0.09	0.1	0.0
SMR52079.1	-0.21144068	-0.0876794999999992	5.8583205	.	.	.	.	.	0	.	0	.	0	.	0.0	0.00900000000000001	1	1	0.27	0	0	89782.47	808	-17.5	5.1082	6	269	430	226	117	439	184	89	95	0.959770114942529	0.0	0.0	0.0	1	1	1	1	1	1	0	0	16.35	16.39	0.0
SMR61674.1	-0.21144068	0.6783795	5.9643795	.	.	.	.	.	0	.	0	.	0	.	0.0	0.119	1	1	0.32	0	0	79605.83	736	-9.5	5.659	4	244	402	211	84	410	155	78	77	0.78421052631579	1.0	0.0	0.0	1	1	1	1	1	1	0	1	21.76	23.38	0.739130434782609
SMR57574.1	-0.2124207	-5.9030325	0.0249675	.	.	.	unaffected_pathogenicity	PHI:716	0	.	0	.	0	AA7	0.0	0.012	0	0	0.34	0	0	61818.39	568	-0.5	6.4495	11	207	325	168	79	331	118	63	55	0.722972972972973	.	.	.	0	0	0	0	0	0	0	0	0.0	0.18	0.0
SMR63387.1	-0.21349275	0.0352255000000015	5.8552255	.	.	.	.	.	0	.	0	.	0	.	0.0	0.03	1	1	0.41	0	0	59599.63	529	-9.0	5.2748	7	154	291	134	85	301	110	54	56	0.909090909090909	0.0	0.0	0.0	1	1	1	1	1	1	0	0	0.31	0.35	0.0
SMR49530.1	-0.21872914	5.53387	-0.29213	.	.	.	.	.	0	.	0	.	0	.	1.0	0.971	0	0	0.4	0	0	12201.03	108	5.0	8.0638	12	35	60	21	11	57	32	19	13	1.64705882352941	.	.	.	0	0	0	0	0	0	0	0	0.0	0.0	0.0
SMR52331.1	-0.22491455	6.3602115	-0.4577885	.	.	.	loss_of_pathogenicity,unaffected_pathogenicity,reduced_virulence,increased_virulence_(hypervirulence)	PHI:9134,PHI:6455,PHI:4917,PHI:5051	0	.	0	.	0	AA6	0.669	0.634	0	0	0.49	0	0	22107.02	205	-0.5	6.3332	0	76	108	59	30	125	38	20	18	0.682539682539683	.	.	.	0	0	0	0	0	0	0	0	0.0	0.19	0.0
SMR63918.1	-0.22676462	-2.4503425	2.2496575	.	.	.	reduced_virulence	PHI:7257	0	.	0	.	0	.	0.0	0.0500000000000001	1	1	0.0500000000000001	1	0	71534.14	636	-11.5	5.4172	8	185	330	169	81	342	184	91	93	0.936619718309859	1.0	0.0	1.0	1	1	1	1	0	1	1	1	8.36	27.02	0.0
SMR49774.1	-0.22725749	-3.056274	2.877726	.	.	.	.	.	0	.	0	.	0	.	0.0	0.011	1	1	0.09	1	0	57299.58	513	11.5	7.4922	9	156	250	165	59	271	128	76	52	0.910891089108911	0.0	0.0	0.0	1	1	1	1	1	1	1	0	8.77	17.53	0.0
SMR47629.1	-0.22731411	-0.368018	4.565982	.	.	.	reduced_virulence	PHI:2058	0	.	0	.	0	.	0.0	0.011	1	1	0.03	0	0	107236.92	989	-8.0	5.4318	3	328	548	286	67	477	291	143	148	1.0	1.0	0.0	0.0	1	1	1	1	0	1	0	1	22.84	22.85	0.782608695652174
SMR56403.1	-0.23360312	-0.0995049999999993	4.840495	.	.	.	reduced_virulence	PHI:6227	0	.	0	.	0	GT8,GT24	0.0	0.01	1	1	0.0	0	0	173349.11	1542	-42.5	4.9141	7	407	747	480	173	815	441	208	233	1.09634551495017	1.0	0.0	0.0	1	0	1	1	1	1	0	0	0.53	0.54	0.0
SMR43806.1	-0.23485804	-7.643532	-4.673532	.	.	.	.	.	0	.	0	.	0	.	0.422	0.083	0	1	0.16	0	1	11348.4	102	-1.5	5.4612	0	26	46	45	19	76	14	7	7	1.19230769230769	0.0	0.0	0.0	1	1	1	1	0	1	2	3	37.87	59.48	0.833333333333333
SMR63362.1	-0.23535323	6.282631	-0.553369	.	.	.	loss_of_pathogenicity,unaffected_pathogenicity,reduced_virulence,increased_virulence_(hypervirulence)	PHI:2312,PHI:8929,PHI:5272,PHI:2247,PHI:7485,PHI:7696,PHI:9460,PHI:2844,PHI:685,PHI:2802,PHI:6956,PHI:4077,PHI:784,PHI:2269,PHI:59,PHI:2022	0	.	0	.	0	.	0.758	0.548	0	0	0.4	0	0	27197.84	255	-1.5	6.1518	0	90	142	75	27	145	62	32	30	0.768115942028985	.	.	.	0	0	0	0	0	0	0	0	0.0	0.0	0.0
SMR50200.1	-0.23603249	-0.493782999999999	5.446217	.	.	.	.	.	0	.	0	.	0	.	0.0	0.01	1	1	0.48	0	0	43945.73	403	-6.0	4.887	6	155	251	109	29	192	81	38	43	0.958904109589041	0.0	0.0	0.0	1	1	1	1	0	1	0	0	0.28	0.3	0.0
SMR63402.1	-0.2387526	5.660037	0.218037	.	.	.	.	.	0	.	0	.	0	.	1.0	0.907	0	0	0.36	0	0	12914.99	116	5.0	8.2328	9	39	65	23	13	70	34	20	14	0.655172413793103	.	.	.	0	0	0	0	0	0	0	0	0.0	0.0	0.0
SMR54879.1	-0.24009597	4.556809	5.490809	.	.	.	loss_of_pathogenicity,unaffected_pathogenicity	PHI:2138	0	.	0	.	0	CBM20,GH15	0.0	0.011	1	1	0.74	0	0	64632.79	609	1.5	7.0601	11	258	388	174	68	337	81	42	39	0.798701298701299	0.0	0.0	0.0	1	1	0	1	1	1	0	0	0.0	0.17	0.0
SMR63687.1	-0.24040437	5.663399	4.709399	.	.	.	.	.	0	.	0	.	0	.	0.71	0.449	1	1	0.16	0	0	20994.09	190	1.0	6.7421	4	63	99	57	21	104	40	22	18	0.81578947368421	0.0	0.0	0.0	1	1	0	1	0	1	0	0	14.58	14.8	0.0
SMR62716.1	-0.24375665	-5.440402	-0.500402	.	.	.	unaffected_pathogenicity,reduced_virulence	PHI:7705,PHI:9126	0	.	0	.	0	AA3_2,AA3_3,AA3_1,AA3	0.0	0.01	0	0	0.25	0	0	66932.31	617	-13.0	5.3262	7	198	347	186	66	334	154	76	78	0.881944444444444	.	.	.	0	0	0	0	0	0	0	0	0.33	0.34	0.0
SMR47316.1	-0.24708682	-2.93486	2.99914	.	.	.	.	.	0	.	0	.	0	.	0.0	0.011	1	1	0.19	0	0	61154.94	552	-7.5	5.6807	9	186	315	114	62	262	127	64	63	0.743119266055046	.	.	.	0	0	0	0	0	0	0	0	0.04	0.04	0.0
SMR47515.1	-0.24796414	-0.1281945	5.8118055	.	.	.	.	.	0	.	0	.	0	.	0.0	0.01	1	1	0.22	0	0	68386.18	627	-6.5	5.8985	10	197	349	177	76	349	143	73	70	0.908496732026144	1.0	0.0	0.0	1	1	1	1	1	1	0	0	0.61	0.63	0.0
SMR59878.1	-0.24865401	-0.1072965	5.8267035	.	.	.	.	.	0	.	0	.	0	.	0.0	0.011	1	1	0.24	0	0	53312.85	507	-41.5	4.1562	5	184	328	156	41	273	127	47	80	0.457746478873239	0.0	0.0	0.0	1	1	1	1	1	1	0	1	21.13	21.16	0.565217391304348
SMR59447.1	-0.24910963	-4.532824	-0.504824	.	.	.	reduced_virulence	PHI:744,PHI:3942,PHI:7446	0	.	0	.	0	.	0.0	0.162	0	0	0.24	0	0	45733.78	428	-7.0	5.1923	8	148	241	127	34	236	103	50	53	0.897196261682243	.	.	.	0	0	0	0	0	0	0	0	0.0	0.01	0.0
SMR49324.1	-0.2497083	4.169425	-0.396575	.	.	.	.	.	0	.	0	.	0	.	0.985	0.776	0	0	0.46	0	0	16076.33	156	4.0	9.693	0	62	94	57	12	94	28	17	11	0.673469387755102	.	.	.	0	0	0	0	0	0	0	0	0.02	0.33	0.0
SMR45463.1	-0.24982995	0.0105855000000004	5.7945855	.	.	.	.	.	0	.	0	.	0	.	0.0	0.036	1	1	0.23	0	0	24072.02	226	-21.0	4.0863	2	88	138	60	12	102	67	23	44	0.680851063829787	0.0	0.0	0.0	1	1	1	1	1	1	0	0	0.1	0.1	0.0
SMR45176.1	-0.24992919	-0.709552	4.858448	.	.	.	.	.	0	.	0	.	0	.	0.0	0.072	1	1	0.74	0	0	29913.26	292	-12.5	3.8252	4	119	182	90	17	168	28	8	20	0.533333333333333	0.0	0.0	0.0	1	1	1	1	1	1	0	0	0.06	1.51	0.0
SMR49461.1	-0.24992919	-1.1889515	4.7930485	.	.	.	.	.	0	.	0	.	0	.	0.0	0.003	1	1	0.75	0	0	18127.22	184	-10.0	3.5715	2	98	138	62	9	105	16	3	13	0.384615384615385	0.0	0.0	0.0	1	1	1	1	1	1	0	0	0.3	10.83	0.0
SMR51514.1	-0.24995315	-4.43182	-0.52582	.	.	.	.	.	0	.	0	.	0	.	0.002	0.347	0	0	0.1	0	0	36621.1	336	1.0	6.6118	6	127	189	92	46	183	80	44	36	0.691358024691358	.	.	.	0	0	0	0	0	0	0	0	0.0	0.04	0.0
SMR54791.1	-0.2521178	10.3536255	-0.5023745	.	.	.	unaffected_pathogenicity,reduced_virulence	PHI:7181,PHI:7735,PHI:7633,PHI:277,PHI:6206,PHI:6199,PHI:7143,PHI:213,PHI:7734,PHI:249,PHI:2477	0	.	1	PF00160	0	.	0.996	0.98	0	0	0.43	0	0	19073.57	175	3.0	7.7292	4	59	95	38	20	93	45	25	20	1.07317073170732	.	.	.	0	0	0	0	0	0	0	0	0.0	0.01	0.0
SMR57794.1	-0.253941	-6.448357	-0.508357	.	.	.	.	.	0	.	0	.	0	.	0.0	0.01	0	0	0.02	0	0	205946.86	1886	-4.0	6.3381	19	616	990	636	162	1001	469	241	228	0.936675461741425	.	.	.	0	0	0	0	0	0	0	0	0.0	0.45	0.0
SMR54135.1	-0.25428724	4.9748165	3.8528165	.	.	.	loss_of_pathogenicity,unaffected_pathogenicity,reduced_virulence,increased_virulence_(hypervirulence),lethal	PHI:8929,PHI:7511,PHI:9460,PHI:2835,PHI:2837,PHI:2844,PHI:59,PHI:2802,PHI:5271,PHI:6956,PHI:2022,PHI:2312,PHI:7485,PHI:8927,PHI:7696,PHI:685,PHI:784,PHI:4077,PHI:2247,PHI:6957,PHI:5440	0	.	0	.	0	.	0.709	0.478	1	1	0.56	0	0	27617.29	263	-4.5	4.8742	6	101	163	95	15	154	51	24	27	0.690140845070423	.	.	.	0	1	0	0	0	1	0	0	1.52	1.57	0.0
SMR46940.1	-0.25482333	-6.4547655	-0.5087655	.	.	.	.	.	0	.	0	.	0	.	0.0	0.00900000000000001	0	0	0.2	0	0	70052.8	638	43.5	11.0608	6	219	374	122	43	289	160	106	54	0.509677419354839	.	.	.	0	0	0	0	0	0	0	0	0.0	0.0	0.0
SMR64134.1	-0.25833094	-5.9135505	-0.5015505	.	.	.	.	.	0	.	0	.	0	.	0.057	0.041	0	0	0.4	0	0	10940.12	110	-14.0	3.7574	0	49	67	45	5	68	28	7	21	0.404761904761905	.	.	.	0	0	0	0	0	0	0	0	0.03	0.38	0.0
SMR64316.1	-0.2584648	-0.610050499999999	5.1199495	.	.	.	.	.	0	.	0	.	0	.	0.0	0.045	1	1	0.75	0	0	26509.65	269	-11.0	4.0146	3	145	189	73	16	154	27	9	18	0.467532467532467	0.0	0.0	0.0	1	1	1	1	1	1	0	1	16.96	33.05	0.695652173913043
SMR56366.1	-0.26622015	-2.712106	2.963894	.	.	.	.	.	0	.	0	.	0	.	0.0	0.0540000000000001	1	1	0.32	1	0	55447.12	492	7.5	9.1867	0	129	253	142	59	259	117	64	53	1.41304347826087	0.0	0.0	0.0	1	1	1	1	1	1	1	1	0.03	20.72	0.0
SMR44183.1	-0.26622015	2.604584	3.058584	.	.	.	loss_of_pathogenicity	PHI:6827	0	.	0	.	0	.	0.0	0.091	1	1	0.0600000000000001	1	0	45432.1	404	-8.0	5.1677	2	121	208	113	48	206	107	52	55	1.125	0.0	0.0	0.0	1	1	1	1	1	1	1	0	0.85	9.68	0.0
SMR51662.1	-0.2704997	7.3777705	2.1457705	.	.	.	.	.	0	.	0	.	0	.	0.976	0.896	1	1	0.08	1	0	17793.49	162	3.0	8.1234	4	52	87	52	16	92	38	21	17	1.0	0.0	0.0	0.0	1	1	0	1	0	0	1	1	18.12	18.13	1.0
SMR64339.1	-0.27075857	-9.5123	-3.8183	.	.	.	.	.	0	.	0	.	0	.	0.0	0.0510000000000001	0	1	0.4	0	1	50748.22	483	-23.0	4.5291	18	190	312	132	36	257	117	51	66	0.6	0.0	0.0	0.0	1	1	1	1	1	1	1	2	21.02	42.58	0.608695652173913
SMR57780.1	-0.2710709	0.508319	5.272319	.	.	.	.	.	0	.	0	.	0	GT8	0.001	0.205	1	1	0.23	0	0	37271.23	324	6.0	8.4273	4	85	167	81	46	174	85	47	38	1.06060606060606	1.0	0.0	0.0	1	1	1	1	1	1	0	0	0.0	0.01	0.0
SMR46965.1	-0.27427554	-0.504662499999999	5.4293375	.	.	.	.	.	0	.	0	.	0	.	0.0	0.011	1	1	0.03	0	0	68033.24	622	1.0	6.6224	6	195	326	194	64	341	158	83	75	0.945945945945946	0.0	1.0	1.0	1	1	1	1	1	1	0	0	0.17	0.17	0.0
SMR52023.1	-0.2772529	-1.279004	4.690996	.	.	.	.	.	0	.	0	.	0	.	0.0	0.005	1	1	0.75	0	0	17486.61	175	-4.5	4.3178	0	89	131	59	12	101	18	7	11	0.403846153846154	0.0	0.0	0.0	1	1	1	1	1	1	0	0	0.15	0.74	0.0
SMR45092.1	-0.2772529	-1.217194	4.608806	.	.	.	.	.	0	.	0	.	0	.	0.0	0.029	1	1	0.77	0	0	33739.29	338	-13.5	4.2347	3	172	245	130	17	185	52	20	32	0.413793103448276	0.0	0.0	0.0	1	1	1	1	1	1	0	0	0.02	0.9	0.0
SMR63211.1	-0.27896333	-4.3627335	-0.5047335	.	.	.	.	.	0	.	0	.	0	.	0.0	0.357	0	0	0.17	0	0	42553.73	387	-2.5	5.5726	1	125	211	120	39	207	101	50	51	1.02105263157895	.	.	.	0	0	0	0	0	0	0	0	0.0	0.0	0.0
SMR54284.1	-0.28137606	1.9753425	-0.5086575	.	.	.	.	.	0	.	0	.	0	.	0.998	0.416	0	0	0.22	0	0	16758.56	160	0.0	6.4458	2	62	96	38	7	78	52	26	26	0.730769230769231	.	.	.	0	0	0	0	0	0	0	0	0.0	0.0	0.0
SMR51486.1	-0.28377587	-5.9912525	-0.5072525	.	.	.	.	.	0	.	0	.	0	.	0.0	0.086	0	0	0.0600000000000001	0	0	49887.02	457	-21.0	4.6746	1	149	262	116	44	227	133	60	73	0.655737704918033	.	.	.	0	0	0	0	0	0	0	0	0.0	0.0	0.0
SMR47600.1	-0.28377587	-1.324792	-0.504792	.	.	.	loss_of_pathogenicity,unaffected_pathogenicity,reduced_virulence	PHI:5428,PHI:406,PHI:2365,PHI:1043,PHI:4779,PHI:2272,PHI:342,PHI:8001,PHI:151,PHI:1258,PHI:1248,PHI:1083,PHI:6084,PHI:2158,PHI:2230	0	.	0	.	0	.	0.0	0.03	0	0	0.11	0	0	66361.85	608	-20.0	4.6356	5	208	353	170	59	307	149	67	82	0.842105263157895	.	.	.	0	0	0	0	0	0	0	0	0.0	6.0	0.0
SMR64616.1	-0.2893762	5.461387	-0.136613	.	.	.	.	.	0	.	0	.	0	.	1.0	0.933	0	0	0.72	0	0	8880.52	82	8.0	9.6508	6	30	48	23	7	48	17	13	4	0.736842105263158	.	.	.	0	0	0	0	0	0	0	0	1.25	1.43	0.0
SMR49637.1	-0.28939396	-3.208607	2.575393	.	.	.	.	.	0	.	0	.	0	.	0.0	0.036	1	1	0.26	1	0	52046.26	468	1.0	6.6247	0	133	245	150	65	259	108	58	50	1.14736842105263	1.0	0.0	0.0	1	1	1	1	1	1	1	1	2.65	25.36	0.0
SMR62951.1	-0.2902704	-0.988951	4.987049	.	.	.	.	.	0	.	0	.	0	.	0.0	0.004	1	1	0.75	0	0	17514.06	190	-5.0	4.0463	0	118	145	59	2	106	15	5	10	0.260869565217391	0.0	0.0	0.0	1	1	1	1	1	1	0	0	0.01	11.47	0.0
SMR47088.1	-0.29039192	-0.0329594999999991	5.9070405	.	.	.	.	.	0	.	0	.	0	.	0.0	0.01	1	1	0.29	0	0	75591.73	687	-3.0	6.2976	11	215	386	191	90	384	165	87	78	0.728813559322034	1.0	0.0	0.0	1	1	1	1	1	1	0	0	16.07	16.07	0.0
SMR64836.1	-0.2914124	1.805474	-2.844526	.	.	.	.	.	0	.	0	.	0	.	0.977	0.798	0	0	0.32	1	0	13940.15	129	1.5	7.7188	3	43	73	42	10	77	28	15	13	0.805555555555556	.	.	.	0	0	0	0	0	0	1	1	10.78	22.84	0.0
SMR49859.1	-0.29211867	-6.345255	-0.501255	.	.	.	.	.	0	.	0	.	0	.	0.0	0.026	0	0	0.35	0	0	53886.67	515	-3.0	5.9163	4	185	300	202	26	296	115	58	57	0.787878787878788	.	.	.	0	0	0	0	0	0	0	0	0.0	0.09	0.0
SMR52001.1	-0.29211867	-6.104845	-0.506845	.	.	.	.	.	0	.	0	.	0	.	0.0	0.067	0	0	0.14	0	0	74407.78	700	16.0	9.6085	2	247	396	174	59	376	154	89	65	0.561320754716981	.	.	.	0	0	0	0	0	0	0	0	0.0	0.0	0.0
SMR44557.1	-0.29431337	-0.819637	5.048363	.	.	.	.	.	0	.	0	.	0	GT90	0.0	0.022	1	1	0.17	0	0	49388.17	426	9.5	7.8148	6	105	200	126	61	219	132	75	57	1.24358974358974	0.0	0.0	0.0	1	1	1	1	1	1	0	0	10.96	10.96	0.0
SMR44899.1	-0.29437095	-0.63915	5.18085	.	.	.	.	.	0	.	0	.	0	.	0.0	0.03	1	1	0.73	0	0	28044.05	293	-20.0	3.4715	2	152	237	102	6	177	30	5	25	0.211864406779661	0.0	0.0	0.0	1	1	1	1	1	1	0	0	2.8	2.9	0.0
SMR44750.1	-0.29770684	-1.479243	2.890757	.	.	.	unaffected_pathogenicity,reduced_virulence	PHI:228,PHI:7259,PHI:7565,PHI:9057,PHI:3601,PHI:2843,PHI:7231,PHI:3600,PHI:105	0	.	0	.	0	.	0.0	0.105	1	1	0.95	1	0	70342.18	664	-23.5	4.1886	9	252	425	191	64	377	99	38	61	0.904761904761905	0.0	0.0	0.0	1	0	1	1	1	1	1	0	2.4	10.04	0.0
SMR52055.1	-0.30306834	-0.426302	5.423698	.	.	.	.	.	0	.	0	.	0	CBM18	0.0	0.025	1	1	0.77	0	0	98580.54	961	-12.5	4.8199	39	465	666	247	55	492	133	62	71	0.703539823008849	0.0	0.0	0.0	1	0	1	1	1	1	0	0	0.19	0.47	0.0
SMR47665.1	-0.30347258	0.713288	-0.540712	.	.	.	loss_of_pathogenicity,unaffected_pathogenicity,reduced_virulence,increased_virulence_(hypervirulence),lethal	PHI:8929,PHI:7511,PHI:9460,PHI:2835,PHI:2837,PHI:2844,PHI:2802,PHI:5271,PHI:6956,PHI:2269,PHI:2022,PHI:3866,PHI:2312,PHI:5272,PHI:7485,PHI:8927,PHI:7696,PHI:685,PHI:784,PHI:3301,PHI:4077,PHI:59,PHI:6957,PHI:5440	0	.	0	.	0	.	0.582	0.627	0	0	0.15	0	0	28966.89	272	-1.0	6.2338	5	98	151	87	25	155	64	33	31	0.926470588235294	.	.	.	0	0	0	0	0	0	0	0	0.16	0.34	0.0
SMR44173.1	-0.30564117	-3.455064	2.484936	.	.	.	.	.	0	.	0	.	0	.	0.0	0.01	1	1	0.27	1	0	73086.47	652	-9.0	5.6081	5	211	347	174	99	360	162	81	81	0.857142857142857	1.0	0.0	0.0	1	1	1	1	0	1	1	1	6.64	29.44	0.0
SMR63032.1	-0.3100018	0.486389	5.372389	.	.	.	reduced_virulence	PHI:4988,PHI:4989	0	.	0	.	0	.	0.0	0.019	1	1	0.03	0	0	39409.37	354	-12.5	4.7529	5	114	173	98	42	189	92	42	50	0.869565217391304	1.0	0.0	0.0	1	1	1	1	1	1	0	0	0.16	0.16	0.0
SMR64541.1	-0.31329405	-4.977452	-0.423452	.	.	.	.	.	0	.	0	.	0	CE1,CE10	0.001	0.24	0	0	0.39	0	0	35181.65	319	-9.0	4.9036	3	95	179	85	44	183	72	34	38	0.9375	.	.	.	0	0	0	0	0	0	0	0	0.0	0.05	0.0
SMR47697.1	-0.31554174	3.425521	-0.504479	.	.	.	.	.	0	.	0	.	0	.	0.872	0.783	0	0	0.32	0	0	11706.19	106	-2.5	5.4864	0	32	57	30	14	56	28	14	14	1.2	.	.	.	0	0	0	0	0	0	0	0	0.0	0.0	0.0
SMR60170.1	-0.31608105	4.3717935	-0.5842065	.	.	.	.	.	0	.	0	.	0	.	0.994	0.832	0	0	0.5	0	0	15051.19	138	3.5	7.6443	6	47	83	36	17	82	28	17	11	0.68421052631579	.	.	.	0	0	0	0	0	0	0	0	1.05	2.34	0.0
SMR54729.1	-0.31685346	-2.018742	2.675258	.	.	.	reduced_virulence	PHI:2644,PHI:9285	0	.	0	.	0	.	0.0	0.0510000000000001	1	1	0.01	1	0	79919.77	716	-3.0	6.0852	8	205	373	206	73	387	198	100	98	0.974683544303797	0.0	0.0	0.0	1	1	1	1	1	1	1	0	0.08	9.94	0.0
SMR57468.1	-0.3227144	0.128984999999999	5.930985	.	.	.	.	.	0	.	0	.	0	GH13_9,GH13_10,GH13_2,GH13_41,GH13_15,GH13_36,GH13_7,GH13_38,GH13_5,GH13_6,GH13,GH13_37,GH13_20,GH13_27,GH13_1,GH13_39,GH13_35,GH13_24,GH13_21,GH13_14,GH13_3,GH13_32,GH13_28,GH13_19,GH13_13,GH13_11,GH13_12	0.0	0.033	1	1	0.7	0	0	55204.72	497	10.5	8.4394	10	163	275	140	62	282	85	50	35	1.11538461538462	0.0	0.0	0.0	1	1	1	1	1	1	0	0	9.52	9.9	0.0
SMR54671.1	-0.32720143	-6.4526075	-0.5066075	.	.	.	loss_of_pathogenicity,unaffected_pathogenicity,reduced_virulence,lethal	PHI:4245,PHI:161,PHI:2268,PHI:5479,PHI:1083,PHI:4626,PHI:1082,PHI:2438,PHI:2346,PHI:2827,PHI:7240,PHI:1190,PHI:1240,PHI:3517,PHI:7811,PHI:5426,PHI:1189,PHI:245,PHI:142,PHI:7810,PHI:56,PHI:6730,PHI:1269,PHI:9481,PHI:1178,PHI:9454,PHI:8001,PHI:1220,PHI:2163,PHI:6315,PHI:1241,PHI:3889,PHI:1266,PHI:309,PHI:1200,PHI:2271,PHI:9480,PHI:7324,PHI:483,PHI:2330,PHI:2303,PHI:4941,PHI:1258,PHI:6622,PHI:4028,P…	0	.	0	.	0	.	0.0	0.00900000000000001	0	0	0.02	0	0	110958.33	1018	32.5	9.6835	10	345	577	292	83	512	273	159	114	0.727272727272727	.	.	.	0	0	0	0	0	0	0	0	0.0	0.11	0.0
SMR47081.1	-0.32720143	-1.089362	-0.509362	.	.	.	loss_of_pathogenicity,reduced_virulence	PHI:791,PHI:2141,PHI:773	0	.	0	.	0	.	0.0	0.07	0	0	0.04	0	0	100865.49	931	23.0	9.2046	9	331	543	198	81	445	227	130	97	0.673306772908367	.	.	.	0	0	0	0	0	0	0	0	0.0	0.0	0.0
SMR53977.1	-0.32720143	-5.22785	-0.50985	.	.	.	unaffected_pathogenicity,reduced_virulence	PHI:1174,PHI:1170	0	.	0	.	0	.	0.0	0.047	0	0	0.07	0	0	128816.92	1202	36.5	9.7267	9	429	710	340	92	616	285	169	116	0.583081570996979	.	.	.	0	0	0	0	0	0	0	0	0.0	0.0	0.0
SMR47115.1	-0.32855898	-6.4338085	-0.5058085	.	.	.	.	.	0	.	0	.	0	.	0.0	0.012	0	0	0.0600000000000001	0	0	114787.11	1060	42.0	10.5727	3	384	625	266	79	490	269	165	104	0.501930501930502	.	.	.	0	0	0	0	0	0	0	0	0.0	0.0	0.0
SMR64421.1	-0.3312822	5.7305485	-0.0594515	.	.	.	.	.	0	.	0	.	0	.	1.0	0.965	0	0	0.3	0	0	16738.16	151	-1.0	6.0681	10	47	79	34	17	86	35	18	17	1.0	.	.	.	0	0	0	0	0	0	0	0	0.0	0.6	0.0
SMR63614.1	-0.3324473	-3.0240435	-4.9080435	.	.	.	.	.	0	.	0	.	0	.	0.999	0.315	0	1	0.1	0	1	10515.45	93	3.5	9.2762	1	26	41	40	12	59	21	13	8	0.842105263157895	.	.	.	1	1	1	0	0	1	1	2	37.2	38.39	0.75
SMR43558.1	-0.335518	-0.22555	5.48645	.	.	.	.	.	0	.	0	.	0	.	0.0	0.048	1	1	0.91	0	0	47115.08	477	-7.0	4.4155	30	265	385	130	33	286	42	18	24	0.445652173913043	0.0	0.0	0.0	1	1	1	1	1	1	0	0	0.18	1.08	0.0
SMR44238.1	-0.33658332	-6.3325905	-0.5065905	.	.	.	.	.	0	.	0	.	0	.	0.0	0.029	0	0	0.01	0	0	128775.44	1176	5.0	6.8675	10	397	620	341	71	530	335	176	159	0.977678571428571	.	.	.	0	0	0	0	0	0	0	0	0.0	0.0	0.0
SMR47333.1	-0.33762765	0.1138305	-0.3481695	.	.	.	.	.	0	.	0	.	0	.	0.761	0.316	0	0	0.49	0	0	12930.57	119	3.0	8.2928	3	43	77	30	9	63	24	14	10	0.428571428571429	.	.	.	0	0	0	0	0	0	0	0	0.41	0.41	0.0
SMR47417.1	-0.33771396	-0.5366605	5.4453395	.	.	.	.	.	0	.	0	.	0	.	0.0	0.003	1	1	0.65	0	0	18376.12	203	-11.0	3.374	0	131	167	86	12	138	15	2	13	0.215909090909091	0.0	0.0	0.0	1	1	1	1	1	1	0	0	0.84	4.3	0.0
SMR43460.1	-0.34042072	-2.414347	2.505653	.	.	.	.	.	0	.	0	.	0	.	0.0	0.18	1	1	0.72	1	0	27310.04	257	-14.5	3.8897	7	103	167	71	27	144	36	11	25	0.737704918032787	0.0	0.0	0.0	1	1	1	1	0	1	1	1	0.26	22.52	0.0
SMR56484.1	-0.3410753	-9.650144	-4.448144	.	.	.	.	.	0	.	0	.	0	.	0.0	0.133	0	1	0.16	0	1	35899.06	326	17.5	10.3644	2	96	164	119	42	203	59	40	19	1.01282051282051	0.0	0.0	0.0	1	1	1	1	1	1	4	4	0.23	88.4	0.0
SMR50390.1	-0.341286	-0.3164925	5.4855075	.	.	.	.	.	0	.	0	.	0	.	0.0	0.033	1	1	0.62	0	0	49815.2	470	-7.0	5.7563	13	180	299	118	61	270	96	49	47	0.63448275862069	0.0	0.0	0.0	1	0	1	1	0	1	0	0	0.18	0.19	0.0
SMR47829.1	-0.34173244	-5.3191825	-0.5131825	.	.	.	.	.	0	.	0	.	0	.	0.0	0.199	0	0	0.3	0	0	39896.48	366	-5.0	5.5649	3	123	212	93	46	197	84	42	42	0.847826086956522	.	.	.	0	0	0	0	0	0	0	0	0.0	0.01	0.0
SMR45278.1	-0.34518117	-0.902877	4.413123	.	.	.	.	.	0	.	0	.	0	GH109	0.0	0.114	1	1	0.02	0	0	42980.09	390	-3.0	5.9047	1	120	203	133	38	217	99	50	49	0.806818181818182	.	.	.	1	0	1	0	1	0	0	0	12.2	12.21	0.0
SMR57473.1	-0.3459012	1.4958465	3.4458465	.	.	.	.	.	0	.	0	.	0	.	0.232	0.443	1	1	0.48	0	0	9921.32	91	-0.5	5.7551	0	29	51	27	8	49	18	9	9	0.818181818181818	.	.	.	1	1	0	0	0	1	0	1	18.95	18.95	0.722222222222222
SMR56258.1	-0.3461576	5.7836615	5.1156615	.	.	.	loss_of_pathogenicity,unaffected_pathogenicity,reduced_virulence	PHI:6807,PHI:6789,PHI:6811,PHI:6784,PHI:6787,PHI:7935,PHI:7928,PHI:6815,PHI:6785,PHI:6808,PHI:9401,PHI:6794,PHI:6814,PHI:6790,PHI:125,PHI:7933,PHI:6793,PHI:9402,PHI:7926,PHI:17,PHI:7929,PHI:7932,PHI:73,PHI:6791,PHI:6816,PHI:7930,PHI:7934,PHI:6812,PHI:127,PHI:480,PHI:6783,PHI:6813,PHI:697,PHI:126,PHI:6788,PHI:6792,PHI:9400,PHI:68,PHI:72,PHI:6786,PHI:6809	0	.	0	.	0	.	0.0	0.278	1	1	0.58	0	0	43199.69	398	-8.5	4.8803	4	131	209	112	49	226	83	39	44	1.17204301075269	0.0	0.0	0.0	1	1	0	1	1	1	0	0	0.27	0.43	0.0
SMR62805.1	-0.3480463	-2.3879015	2.5200985	.	.	.	.	.	0	.	0	.	0	GH16	0.0	0.182	1	1	0.33	1	0	43961.18	399	-7.5	5.4969	7	127	224	97	56	220	90	45	45	0.902173913043478	0.0	0.0	0.0	1	1	1	1	1	1	1	1	0.27	22.41	0.0
SMR49981.1	-0.34893507	1.954357	-0.505643	.	.	.	.	.	0	.	0	.	0	.	1.0	0.41	0	0	0.81	0	0	12607.44	121	22.5	11.5094	7	52	80	19	3	62	31	27	4	0.590909090909091	.	.	.	0	0	0	0	0	0	0	0	0.0	0.0	0.0
SMR59922.1	-0.35066384	4.369092	-0.466908	.	.	.	.	.	0	.	0	.	0	.	1.0	0.806	0	0	0.27	0	0	15558.84	141	-1.5	5.654	9	50	76	40	16	81	34	17	17	1.03571428571429	.	.	.	0	0	0	0	0	0	0	0	0.0	0.0	0.0
SMR65024.1	-0.35228568	4.2235735	-0.4924265	.	.	.	.	.	0	.	0	.	0	.	0.957	0.829	0	0	0.08	0	0	25460.96	235	-0.5	6.3237	10	80	135	76	18	130	56	29	27	0.649122807017544	.	.	.	0	0	0	0	0	0	0	0	0.01	0.02	0.0
SMR45346.1	-0.35300595	-5.9383685	-0.5083685	.	.	.	.	.	0	.	0	.	0	.	0.0	0.095	0	0	0.15	0	0	58806.1	536	7.5	8.8134	2	157	304	174	39	278	134	73	61	0.869565217391304	.	.	.	0	0	0	0	0	0	0	0	0.0	0.0	0.0
SMR63074.1	-0.3578679	4.851962	-0.020038	.	.	.	.	.	0	.	0	.	0	.	1.0	0.812	0	0	0.84	0	0	7346.5	72	5.5	8.5281	6	31	49	21	6	46	11	9	2	0.48	.	.	.	0	0	0	0	0	0	0	0	0.11	0.11	0.0
SMR53949.1	-0.36068505	-1.7190445	-0.5070445	.	.	.	.	.	0	.	0	.	0	.	0.223	0.575	0	0	0.16	0	0	32770.58	309	2.0	6.8942	6	108	172	104	26	182	78	42	36	0.779069767441861	.	.	.	0	0	0	0	0	0	0	0	0.0	0.0	0.0
SMR51941.1	-0.3612327	-0.7469535	-0.5029535	.	.	.	loss_of_pathogenicity,unaffected_pathogenicity,reduced_virulence	PHI:9353,PHI:9354,PHI:504,PHI:8963,PHI:415,PHI:8862,PHI:9319	0	.	0	.	0	.	0.0	0.126	0	0	0.08	0	0	41178.09	382	-8.5	4.8911	5	123	203	120	29	222	96	45	51	0.742268041237113	.	.	.	0	0	0	0	0	0	0	0	0.0	0.02	0.0
SMR64994.1	-0.3612327	-6.0682935	-0.4822935	.	.	.	loss_of_pathogenicity,unaffected_pathogenicity,reduced_virulence,effector_(plant_avirulence_determinant),increased_virulence_(hypervirulence),lethal	PHI:9201,PHI:6843,PHI:1192,PHI:7760,PHI:417,PHI:1083,PHI:4626,PHI:2230,PHI:1240,PHI:8793,PHI:7117,PHI:1178,PHI:151,PHI:2120,PHI:1266,PHI:1200,PHI:9141,PHI:1268,PHI:1233,PHI:8854,PHI:4941,PHI:1258,PHI:1218,PHI:8737,PHI:5009,PHI:1232,PHI:1244,PHI:406,PHI:3917,PHI:67,PHI:2272,PHI:4587,PHI:1223,PHI:3088,PHI:4942,PHI:2158,PHI:9481,PHI:1194	0	.	0	.	0	.	0.0	0.069	0	0	0.03	0	0	38289.33	343	-7.5	5.2197	5	103	184	96	39	188	86	42	44	0.631578947368421	.	.	.	0	0	0	0	0	0	0	0	0.0	0.01	0.0
SMR45342.1	-0.3612327	-4.290223	-0.504223	.	.	.	unaffected_pathogenicity	PHI:9444	0	.	0	.	0	.	0.002	0.367	0	0	0.12	0	0	36971.31	339	0.0	6.4985	5	107	180	102	35	194	88	46	42	0.869047619047619	.	.	.	0	0	0	0	0	0	0	0	0.0	0.0	0.0
SMR54159.1	-0.36317992	-0.782615500000001	5.1573845	.	.	.	.	.	0	.	0	.	0	.	0.0	0.01	1	1	0.08	0	0	68605.29	603	-15.5	5.0337	17	163	290	161	80	317	186	89	97	1.1965811965812	0.0	0.0	0.0	1	1	1	1	1	1	0	0	2.05	2.07	0.0
SMR63641.1	-0.36718613	-5.419506	-0.505506	.	.	.	unaffected_pathogenicity	PHI:1652	0	.	0	.	0	.	0.0	0.181	0	0	0.71	0	0	22981.0	228	46.5	11.6142	0	107	148	79	6	117	63	55	8	0.711111111111111	.	.	.	0	0	0	0	0	0	0	0	0.0	0.0	0.0
SMR64251.1	-0.37142026	1.36475	-0.50725	.	.	.	.	.	0	.	0	.	0	.	0.994	0.318	0	0	0.12	0	0	16906.43	159	7.5	9.4915	2	62	92	24	10	64	59	35	24	0.58695652173913	.	.	.	0	0	0	0	0	0	0	0	0.0	0.0	0.0
SMR43940.1	-0.37290567	2.0258745	-0.5061255	.	.	.	.	.	0	.	0	.	0	.	0.84	0.582	0	0	0.15	0	0	27695.38	254	-1.5	5.5058	4	85	136	79	23	140	67	33	34	1.03389830508475	.	.	.	0	0	0	0	0	0	0	0	0.03	0.05	0.0
SMR43814.1	-0.37428528	-5.0358345	-0.5178345	.	.	.	.	.	0	.	0	.	0	.	0.018	0.229	0	0	0.1	0	0	34413.73	319	-3.5	5.8137	9	105	190	89	25	171	75	38	37	0.645569620253165	.	.	.	0	0	0	0	0	0	0	0	0.0	0.0	0.0
SMR61276.1	-0.3745252	-2.8355835	3.1044165	.	.	.	.	.	0	.	0	.	0	.	0.0	0.01	1	1	0.42	0	0	81408.01	726	-21.0	4.7656	2	205	382	214	101	392	173	80	93	1.25342465753425	.	.	.	1	0	0	0	0	0	0	0	0.04	0.59	0.0
SMR50191.1	-0.37500393	3.7758495	4.7158495	.	.	.	reduced_virulence,increased_virulence_(hypervirulence)	PHI:9266,PHI:4194,PHI:7173	0	.	0	.	0	.	0.0	0.01	1	1	0.01	0	0	59965.98	537	10.5	8.7649	5	159	255	168	59	309	142	79	63	0.904	1.0	1.0	1.0	1	1	1	1	0	1	0	0	12.53	16.8	0.0
SMR45184.1	-0.37593645	-6.4541295	-0.5141295	.	.	.	.	.	0	.	0	.	0	.	0.0	0.01	0	0	0.0	0	0	99330.44	896	-30.0	4.7264	6	262	480	245	77	451	263	120	143	0.797979797979798	.	.	.	0	0	0	0	0	0	0	0	0.05	0.05	0.0
SMR50163.1	-0.37623864	-2.2707015	3.4172985	.	.	.	.	.	0	.	0	.	0	GH76	0.0	0.0520000000000001	1	1	0.67	1	0	50889.16	474	-8.5	4.5394	6	183	280	144	59	294	57	25	32	0.761194029850746	0.0	0.0	0.0	1	1	1	1	0	1	1	1	9.05	29.3	0.0
SMR45320.1	-0.37692666	0.575444500000001	5.5214445	.	.	.	unaffected_pathogenicity,reduced_virulence	PHI:397,PHI:3919,PHI:9058,PHI:2700,PHI:9074,PHI:9075,PHI:552,PHI:712,PHI:3991,PHI:48,PHI:1011,PHI:2920,PHI:2921	0	.	0	.	0	AA1_2,AA1_1,AA1_3	0.0	0.00900000000000001	1	1	0.38	0	0	69167.19	621	-19.5	4.8922	8	184	342	180	78	327	150	71	79	0.9140625	0.0	0.0	0.0	1	1	1	1	1	1	0	0	9.47	9.48	0.0
SMR64373.1	-0.37739497	3.886011	-0.511989	.	.	.	.	.	0	.	0	.	0	.	0.935	0.798	0	0	0.29	0	0	20958.76	191	5.5	9.3636	2	62	108	52	18	102	45	26	19	0.866666666666667	.	.	.	0	0	0	0	0	0	0	0	0.0	0.01	0.0
SMR53320.1	-0.3798647	0.590021000000002	5.320021	.	.	.	reduced_virulence	PHI:9317,PHI:502,PHI:8573	0	.	0	.	0	.	0.0	0.045	1	1	0.02	0	0	66758.51	604	4.0	6.9136	13	185	307	173	62	324	170	91	79	1.04444444444444	0.0	0.0	0.0	1	1	1	1	1	1	0	0	0.02	4.05	0.0
SMR43715.1	-0.38060528	-4.230755	-0.534755	.	.	.	.	.	0	.	0	.	0	.	0.082	0.302	0	0	0.17	0	0	31307.28	290	0.5	6.6059	4	106	165	77	30	157	74	39	35	0.61038961038961	.	.	.	0	0	0	0	0	0	0	0	0.0	0.01	0.0
SMR61705.1	-0.38060528	-5.064103	-0.522103	.	.	.	.	.	0	.	0	.	0	.	0.136	0.107	0	0	0.08	0	0	26841.1	250	-10.5	4.7169	2	81	141	81	24	137	68	31	37	0.622950819672131	.	.	.	0	0	0	0	0	0	0	0	0.01	0.35	0.0
SMR45192.1	-0.38164228	1.8734825	-0.5025175	.	.	.	.	.	0	.	0	.	0	.	0.767	0.629	0	0	0.03	0	0	21283.93	194	-4.0	5.2843	2	60	107	51	18	100	53	26	27	0.804878048780488	.	.	.	0	0	0	0	0	0	0	0	0.0	0.0	0.0
SMR61378.1	-0.38497466	4.537206	-0.314794	.	.	.	reduced_virulence	PHI:479	0	.	0	.	0	.	0.773	0.869	0	0	0.48	0	0	22663.3	203	-0.5	6.3281	4	69	114	41	25	101	46	24	22	1.125	.	.	.	0	0	0	0	0	0	0	0	0.04	0.04	0.0
SMR44051.1	-0.38497466	3.077596	-0.516404	.	.	.	.	.	0	.	0	.	0	.	0.782	0.817	0	0	0.48	0	0	23101.87	211	0.0	6.4875	5	73	121	48	27	110	50	27	23	0.916666666666667	.	.	.	0	0	0	0	0	0	0	0	0.03	0.03	0.0
SMR50267.1	-0.38888788	5.367847	-0.392153	.	.	.	.	.	0	.	0	.	0	.	1.0	0.96	0	0	0.75	0	0	14366.18	134	0.5	6.6677	8	56	82	28	16	74	32	17	15	0.909090909090909	.	.	.	0	0	0	0	0	0	0	0	0.0	0.0	0.0
SMR64342.1	-0.3890776	-0.280133500000002	5.6538665	.	.	.	.	.	0	.	0	.	0	.	0.0	0.011	1	1	0.33	0	0	110822.59	1052	-131.5	3.7321	26	400	712	208	50	514	259	65	194	0.374603174603175	1.0	0.0	0.0	1	0	1	1	1	1	0	0	0.03	0.03	0.0
SMR56555.1	-0.39180112	-4.161004	-0.397004	.	.	.	reduced_virulence	PHI:4197	0	.	0	.	0	.	0.0	0.206	0	0	0.3	0	0	40442.38	368	-5.5	5.8179	10	122	210	91	51	204	86	44	42	0.862068965517241	.	.	.	0	0	0	0	0	0	0	0	0.0	0.0	0.0
SMR51757.1	-0.39438403	-1.549744	-0.497744	.	.	.	unaffected_pathogenicity,reduced_virulence	PHI:2255,PHI:5034,PHI:3277,PHI:6517,PHI:668,PHI:587,PHI:9524,PHI:2256,PHI:9519,PHI:881	0	.	0	.	0	.	0.142	0.516	0	0	0.27	0	0	37440.08	353	0.5	6.5747	10	123	204	119	35	215	87	46	41	0.817204301075269	.	.	.	0	0	0	0	0	0	0	0	0.01	2.98	0.0
SMR47231.1	-0.39593703	2.112918	-0.503082	.	.	.	.	.	0	.	0	.	0	.	0.789	0.647	0	0	0.09	0	0	26670.37	244	4.0	7.8293	3	80	130	78	26	130	63	35	28	1.0	.	.	.	0	0	0	0	0	0	0	0	0.18	0.18	0.0
SMR57489.1	-0.3989722	0.965804000000004	4.781804	.	.	.	.	.	0	.	0	.	0	.	0.01	0.354	1	1	0.02	0	0	35731.48	316	2.0	6.9	5	92	156	86	37	165	86	46	40	0.893939393939394	.	.	.	1	1	1	0	1	1	0	1	17.85	17.87	0.722222222222222
SMR61274.1	-0.40101302	5.4159075	-0.4580925	.	.	.	.	.	0	.	0	.	0	.	1.0	0.979	0	0	0.39	0	0	13621.27	122	1.0	7.004	8	42	71	27	10	55	30	16	14	1.61111111111111	.	.	.	0	0	0	0	0	0	0	0	0.0	0.0	0.0
SMR57662.1	-0.4018731	0.484994	-0.507006	.	.	.	loss_of_pathogenicity,unaffected_pathogenicity	PHI:157,PHI:9360	0	.	0	.	0	.	0.0	0.332	0	0	0.09	0	0	41245.73	380	-1.5	6.2845	4	123	209	101	45	217	92	48	44	0.818181818181818	.	.	.	0	0	0	0	0	0	0	0	0.0	0.05	0.0
SMR56473.1	-0.407264	-5.2007745	-0.5007745	.	.	.	unaffected_pathogenicity,reduced_virulence	PHI:9324	0	.	0	.	0	.	0.0	0.0500000000000001	0	0	0.0600000000000001	0	0	59367.9	545	-4.5	5.8449	7	175	299	166	54	295	139	70	69	0.968	.	.	.	0	0	0	0	0	0	0	0	0.0	0.0	0.0
SMR47826.1	-0.40959477	0.0972875000000002	-0.5087125	.	.	.	loss_of_pathogenicity,unaffected_pathogenicity,reduced_virulence,increased_virulence_(hypervirulence),lethal	PHI:8929,PHI:7511,PHI:7915,PHI:9460,PHI:2837,PHI:2844,PHI:6957,PHI:2802,PHI:5271,PHI:6956,PHI:2269,PHI:2022,PHI:3866,PHI:2312,PHI:5272,PHI:2836,PHI:7485,PHI:8927,PHI:7696,PHI:685,PHI:784,PHI:3301,PHI:4077,PHI:59,PHI:2247,PHI:5440	0	.	0	.	0	.	0.442	0.659	0	0	0.18	0	0	29611.8	274	0.0	6.4966	2	92	151	89	27	159	64	33	31	1.0	.	.	.	0	0	0	0	0	0	0	0	0.18	0.35	0.0
SMR49374.1	-0.41109198	3.698555	4.656555	.	.	.	.	.	0	.	1	PF05730	0	.	0.0	0.00700000000000001	1	1	0.59	0	0	26723.57	264	-26.0	3.4708	6	118	190	86	11	150	40	7	33	0.458823529411765	0.0	0.0	0.0	1	1	1	1	1	1	0	0	0.36	2.86	0.0
SMR44484.1	-0.41109198	-3.37735	2.58065	.	.	.	.	.	0	.	0	.	0	.	0.0	0.00700000000000001	1	1	0.73	1	0	19429.92	205	-4.0	3.8735	0	103	170	82	11	151	8	2	6	0.185840707964602	0.0	0.0	0.0	1	1	1	1	0	1	1	1	1.3	20.29	0.0
SMR50096.1	-0.41109198	-1.1497	4.6703	.	.	.	.	.	0	.	0	.	0	.	0.0	0.03	1	1	0.71	0	0	37378.33	381	-32.0	3.2649	2	206	296	131	18	203	41	5	36	0.328125	0.0	0.0	0.0	1	1	1	1	1	1	0	0	0.32	5.54	0.0
SMR61324.1	-0.4122737	0.445702500000001	4.6597025	.	.	.	unaffected_pathogenicity,reduced_virulence	PHI:3096,PHI:3097,PHI:3095,PHI:3453,PHI:104,PHI:392	0	.	0	.	0	GT15	0.0	0.131	1	1	0.14	0	0	49720.11	428	-1.0	6.4002	8	112	200	102	80	226	119	63	56	1.75675675675676	0.0	0.0	0.0	1	1	1	1	0	1	0	1	20.34	20.35	1.0
SMR64194.1	-0.41368246	-0.987700499999998	4.0822995	.	.	.	.	.	0	.	0	.	0	GH76	0.0	0.155	1	1	0.65	0	0	40770.75	375	-5.5	5.3311	4	136	210	119	46	208	71	35	36	0.91566265060241	.	.	.	1	0	0	0	0	1	0	0	0.97	2.29	0.0
SMR50190.1	-0.41442817	-1.35255	-0.50855	.	.	.	reduced_virulence,increased_virulence_(hypervirulence)	PHI:6881,PHI:3881,PHI:482,PHI:7193,PHI:2315,PHI:7564	0	.	0	.	0	.	0.0	0.026	0	0	0.2	0	0	60005.41	552	-24.0	4.5773	6	193	318	144	63	291	136	60	76	0.647887323943662	.	.	.	0	0	0	0	0	0	0	0	0.0	0.0	0.0
SMR52004.1	-0.41442817	-6.2004005	-0.5064005	.	.	.	.	.	0	.	0	.	0	.	0.0	0.0510000000000001	0	0	0.1	0	0	79165.85	726	2.0	6.6343	5	245	417	199	80	380	181	98	83	0.765714285714286	.	.	.	0	0	0	0	0	0	0	0	0.0	0.01	0.0
SMR64344.1	-0.41442817	-6.2088005	-0.5088005	.	.	.	.	.	0	.	0	.	0	.	0.0	0.0500000000000001	0	0	0.17	0	0	60379.24	571	-21.0	4.6435	1	202	336	194	35	283	154	69	85	0.938461538461538	.	.	.	0	0	0	0	0	0	0	0	0.08	0.08	0.0
SMR63182.1	-0.4156506	-1.5995915	2.7984085	.	.	.	.	.	0	.	0	.	0	.	0.004	0.263	1	1	0.15	0	0	35857.94	323	6.5	7.7512	6	108	172	101	40	177	74	43	31	0.796875	.	.	.	1	0	0	0	0	0	0	0	0.0	0.03	0.0
SMR45057.1	-0.4166183	-0.8629115	4.9690885	.	.	.	.	.	0	.	0	.	0	GH158,GH2	0.0	0.028	1	1	0.49	0	0	104867.16	929	-31.0	4.4873	6	272	502	257	130	501	170	73	97	1.24712643678161	0.0	0.0	0.0	1	0	0	1	0	1	0	0	0.0	0.03	0.0
SMR54895.1	-0.41698104	0.398529999999999	-0.50147	.	.	.	.	.	0	.	0	.	0	.	0.695	0.455	0	0	0.18	0	0	23173.18	215	-7.5	4.7507	2	68	122	69	18	118	61	28	33	0.9	.	.	.	0	0	0	0	0	0	0	0	0.05	0.06	0.0
SMR44880.1	-0.41893697	-1.4266195	-0.4986195	.	.	.	loss_of_pathogenicity,reduced_virulence,increased_virulence_(hypervirulence)	PHI:3975,PHI:358,PHI:8543,PHI:3604	0	.	0	.	0	.	0.0	0.012	0	0	0.14	0	0	60384.8	560	-5.0	5.8902	9	182	312	184	54	315	126	64	62	0.94488188976378	.	.	.	0	0	0	0	0	0	0	0	0.04	0.22	0.0
SMR43758.1	-0.42162275	5.7203475	-0.4816525	.	.	.	unaffected_pathogenicity,reduced_virulence	PHI:1670,PHI:1663,PHI:2189	0	.	0	.	0	.	1.0	0.867	0	0	0.71	0	0	26511.95	256	12.0	8.2165	21	109	163	53	20	159	48	32	16	0.483516483516483	.	.	.	0	0	0	0	0	0	0	0	0.0	0.0	0.0
SMR55828.1	-0.4237008	-2.91606	-0.51606	.	.	.	.	.	0	.	0	.	0	.	0.018	0.582	0	0	0.32	0	0	32122.53	289	1.5	6.713	6	97	156	75	40	166	69	38	31	0.788732394366197	.	.	.	0	0	0	0	0	0	0	0	0.0	0.07	0.0
SMR61503.1	-0.4239776	-4.756456	-0.412456	.	.	.	.	.	0	.	0	.	0	.	0.0	0.276	0	0	0.31	0	0	37704.09	345	-8.5	4.9436	6	121	196	90	48	197	80	38	42	0.741935483870968	.	.	.	0	0	0	0	0	0	0	0	0.0	0.08	0.0
SMR64304.1	-0.4239776	-1.7751045	-0.4911045	.	.	.	.	.	0	.	0	.	0	.	0.348	0.438	0	0	0.59	0	0	27155.7	254	-1.0	6.3303	2	84	154	75	30	150	54	29	25	0.583333333333333	.	.	.	0	0	0	0	0	0	0	0	0.0	0.06	0.0
SMR62786.1	-0.4242974	-1.3359155	3.6080845	.	.	.	.	.	0	.	0	.	0	CE10	0.00600000000000001	0.17	1	1	0.25	0	0	34293.14	322	-8.0	4.862	2	111	183	110	30	199	64	30	34	0.606060606060606	.	.	.	1	1	0	0	0	1	0	0	0.1	0.19	0.0
SMR45133.1	-0.43053824	0.344927500000001	5.6729275	.	.	.	.	.	0	.	0	.	0	GH79	0.0	0.112	1	1	0.66	0	0	54501.72	506	-2.0	5.9811	5	201	293	149	60	273	83	42	41	0.957627118644068	0.0	0.0	0.0	1	1	1	1	1	1	0	1	17.47	18.26	0.65
SMR47505.1	-0.4343059	3.11589	-0.50211	.	.	.	.	.	0	.	0	.	0	.	0.996	0.607	0	0	0.26	0	0	16116.49	151	13.0	11.37	1	57	85	44	7	79	44	29	15	0.642857142857143	.	.	.	0	0	0	0	0	0	0	0	0.0	0.01	0.0
SMR63654.1	-0.43472606	-3.0641	2.5819	.	.	.	.	.	0	.	0	.	0	.	0.004	0.0550000000000001	1	1	0.49	1	0	30580.73	295	-1.5	5.7459	8	135	203	66	23	156	56	28	28	0.493827160493827	1.0	0.0	0.0	1	1	1	1	1	1	1	1	2.92	26.3	0.0
SMR45486.1	-0.4384157	-1.4251715	4.5508285	.	.	.	.	.	0	.	0	.	0	.	0.0	0.004	1	1	0.67	0	0	16240.13	162	-4.5	4.2322	0	81	109	55	8	88	16	6	10	0.272727272727273	0.0	0.0	0.0	1	1	1	1	1	1	0	0	0.04	13.75	0.0
SMR49909.1	-0.4384157	-3.1928505	2.6631495	.	.	.	.	.	0	.	0	.	0	.	0.0	0.024	1	1	0.73	1	0	37506.25	366	-10.5	4.3311	3	184	273	105	30	184	47	19	28	0.666666666666667	0.0	0.0	0.0	1	1	1	1	1	1	1	1	0.14	21.71	0.0
SMR51976.1	-0.4384157	-1.245879	4.562121	.	.	.	.	.	0	.	0	.	0	.	0.0	0.032	1	1	0.6	0	0	36265.18	345	-4.0	4.7949	12	148	217	103	29	194	43	20	23	0.705128205128205	0.0	1.0	0.0	1	1	1	1	1	1	0	0	0.51	0.69	0.0
SMR54319.1	-0.4384157	-0.214339499999999	4.8676605	.	.	.	.	.	0	.	0	.	0	.	0.0	0.153	1	1	0.5	0	0	30154.7	284	-8.0	4.3342	9	118	180	79	30	164	40	16	24	0.785714285714286	0.0	0.0	0.0	1	1	1	1	1	1	0	0	0.02	8.67	0.0
SMR57988.1	-0.43909436	0.00309200000000054	5.589092	.	.	.	.	.	0	.	0	.	0	.	0.0	0.069	1	1	0.36	0	0	46938.91	438	-4.0	5.2761	0	165	261	130	6	181	133	65	68	0.727272727272727	0.0	0.0	0.0	1	1	1	1	1	1	0	0	0.43	0.43	0.0
SMR49416.1	-0.44180608	-0.952616500000001	4.1593835	.	.	.	.	.	0	.	0	.	0	.	0.0	0.148	1	1	0.29	0	0	54671.33	509	-8.5	5.1182	5	175	291	151	50	283	116	56	60	0.888	.	.	.	1	0	0	0	0	1	0	0	1.77	1.77	0.0
SMR44019.1	-0.4424675	0.256069999999998	5.69807	.	.	.	.	.	0	.	0	.	0	.	0.0	0.093	1	1	0.6	0	0	43557.26	404	5.5	8.0202	9	157	241	119	34	217	70	39	31	0.827956989247312	0.0	0.0	0.0	1	1	1	1	1	1	0	0	2.38	3.95	0.0
SMR44127.1	-0.44929934	-1.4206965	-0.4866965	.	.	.	increased_virulence_(hypervirulence)	PHI:6548	1	Zt89160	0	.	0	.	0.0	0.011	0	0	0.1	0	0	39948.77	373	-19.5	4.4113	7	127	212	117	33	209	93	39	54	0.629213483146067	.	.	.	0	0	0	0	0	0	0	0	0.01	0.03	0.0
SMR64096.1	-0.45807862	-3.243255	2.504745	.	.	.	.	.	0	.	0	.	0	.	0.0	0.042	1	1	0.85	1	0	23404.53	227	-14.5	3.674	4	111	158	60	19	116	26	6	20	0.826923076923077	0.0	0.0	0.0	1	1	1	1	1	1	1	0	0.16	7.87	0.0
SMR47611.1	-0.45945752	-6.2063575	-0.5063575	.	.	.	.	.	0	.	0	.	0	.	0.0	0.0500000000000001	0	0	0.03	0	0	42556.6	392	-19.0	4.4502	2	129	205	134	20	196	107	45	62	0.786516853932584	.	.	.	0	0	0	0	0	0	0	0	0.0	0.01	0.0
SMR51568.1	-0.46076286	-4.551332	-0.501332	.	.	.	.	.	0	.	0	.	0	GH109	0.0	0.325	0	0	0.26	0	0	45879.57	418	3.0	6.8703	2	138	230	117	56	227	110	60	50	0.979381443298969	.	.	.	0	0	0	0	0	0	0	0	0.01	0.01	0.0
SMR53317.1	-0.4630134	-0.231601	5.702399	.	.	.	.	.	0	.	0	.	0	.	0.0	0.011	1	1	0.64	0	0	197784.85	2026	-98.0	3.8856	42	1241	1607	479	61	840	255	79	176	0.460416666666667	1.0	0.0	0.0	1	0	1	1	1	1	0	0	0.54	0.54	0.0
SMR49906.1	-0.46783566	-1.20532	4.57268	.	.	.	.	.	0	.	0	.	0	.	0.0	0.037	1	1	0.46	0	0	40574.34	389	-15.0	4.3595	8	156	250	132	32	225	66	27	39	0.633663366336634	0.0	0.0	0.0	1	1	1	1	1	1	0	0	0.0	0.04	0.0
SMR64341.1	-0.46912456	-3.7907765	-0.5027765	.	.	.	.	.	0	.	0	.	0	CE1	0.02	0.432	0	0	0.57	0	0	33141.46	298	-2.0	6.0866	3	91	157	83	33	154	72	37	35	1.21052631578947	.	.	.	0	0	0	0	0	0	0	0	0.0	0.17	0.0
SMR50412.1	-0.47068578	3.127997	-0.508003	.	.	.	.	.	0	.	0	.	0	.	1.0	0.606	0	0	0.2	0	0	20713.74	192	-3.0	4.937	2	67	111	69	13	116	49	23	26	0.365384615384615	.	.	.	0	0	0	0	0	0	0	0	0.0	0.01	0.0
SMR52374.1	-0.4741935	-3.2886615	-0.5026615	.	.	.	unaffected_pathogenicity,reduced_virulence	PHI:2255,PHI:4616,PHI:3277,PHI:4903,PHI:6517,PHI:668,PHI:2256,PHI:9519,PHI:881	0	.	0	.	0	.	0.01	0.359	0	0	0.35	0	0	37439.99	349	-4.0	5.798	9	112	200	117	31	202	93	47	46	0.987341772151899	.	.	.	0	0	0	0	0	0	0	0	0.0	1.64	0.0
SMR63819.1	-0.47503614	-2.1174085	2.5025915	.	.	.	.	.	0	.	0	.	0	GH16	0.0	0.23	1	1	0.3	1	0	41044.77	376	-7.5	5.1065	5	139	207	101	46	203	83	40	43	0.865168539325843	0.0	0.0	0.0	1	1	1	1	1	1	1	1	0.03	23.15	0.0
SMR49382.1	-0.47638667	-0.4858385	5.3461615	.	.	.	.	.	0	.	0	.	0	.	0.0	0.028	1	1	0.27	0	0	133952.59	1244	-18.0	5.3656	8	452	728	373	111	664	270	133	137	0.662337662337662	1.0	0.0	0.0	1	0	1	1	1	1	0	0	0.12	0.69	0.0
SMR57392.1	-0.4792425	-6.434432	-0.506432	.	.	.	unaffected_pathogenicity	PHI:1645,PHI:3064	0	.	0	.	0	.	0.0	0.012	0	0	0.0	0	0	103447.74	946	4.0	6.8931	5	316	511	257	75	460	251	132	119	0.841346153846154	.	.	.	0	0	0	0	0	0	0	0	0.01	0.01	0.0
SMR45328.1	-0.48032737	-5.245364	-0.541364	.	.	.	.	.	0	.	0	.	0	.	0.0	0.216	0	0	0.59	0	0	39352.43	365	5.0	7.86	3	133	228	99	39	202	83	46	37	0.711111111111111	.	.	.	0	0	0	0	0	0	0	0	0.0	0.01	0.0
SMR59450.1	-0.48175907	5.5563045	0.3723045	.	.	.	.	.	0	.	0	.	0	.	1.0	0.864	0	0	0.84	0	0	10148.26	92	-3.0	4.8583	6	30	56	21	14	53	17	8	9	1.2	.	.	.	0	0	0	0	0	0	0	0	0.0	0.0	0.0
SMR52125.1	-0.48240256	3.998587	-0.657413	.	.	.	loss_of_pathogenicity,unaffected_pathogenicity,reduced_virulence,increased_virulence_(hypervirulence),lethal	PHI:8036,PHI:808,PHI:7009,PHI:1036,PHI:1061,PHI:8752,PHI:449,PHI:787,PHI:2052,PHI:8035,PHI:7011,PHI:2054,PHI:3833,PHI:861,PHI:6950,PHI:780,PHI:471,PHI:7010,PHI:3831,PHI:6703,PHI:62,PHI:4736,PHI:1119,PHI:7134,PHI:339,PHI:3280,PHI:270,PHI:3623,PHI:269,PHI:7133,PHI:507,PHI:182,PHI:317,PHI:3478,PHI:3832,PHI:3279	0	.	0	.	0	.	0.937	0.839	0	0	0.12	0	0	24258.42	225	2.0	8.2263	3	81	122	72	17	124	54	28	26	0.758064516129032	.	.	.	0	0	0	0	0	0	0	0	0.04	0.05	0.0
SMR52318.1	-0.48381668	-0.449142499999999	3.8588575	.	.	.	.	.	0	.	0	.	0	.	0.00700000000000001	0.275	1	1	0.57	0	0	33101.76	311	-8.5	4.6364	8	121	193	74	29	165	71	32	39	0.932432432432432	.	.	.	0	0	0	0	1	0	0	0	5.47	5.47	0.0
SMR64726.1	-0.4852605	3.72744	1.22544	.	.	.	.	.	0	.	0	.	0	.	0.954	0.463	1	1	0.46	1	0	13529.79	127	0.5	6.8744	5	50	72	49	8	78	17	9	8	0.928571428571429	.	.	.	1	0	1	0	0	0	1	0	7.76	25.17	0.0
SMR53279.1	-0.48598838	-3.161436	-0.483436	.	.	.	unaffected_pathogenicity,reduced_virulence	PHI:4616,PHI:5034,PHI:3277,PHI:4903,PHI:6517,PHI:668,PHI:587,PHI:9524,PHI:2256,PHI:9519	0	.	0	.	0	.	0.038	0.349	0	0	0.3	0	0	37555.04	354	-6.0	5.3608	11	121	207	126	27	209	77	38	39	0.819277108433735	.	.	.	0	0	0	0	0	0	0	0	0.0	0.77	0.0
SMR44763.1	-0.49188495	0.8429905	-0.5070095	.	.	.	.	.	0	.	0	.	0	.	0.534	0.691	0	0	0.04	0	0	25036.43	225	-1.5	5.7589	2	63	119	69	25	125	56	28	28	1.04081632653061	.	.	.	0	0	0	0	0	0	0	0	0.13	0.14	0.0
SMR47924.1	-0.4921162	2.843358	2.701358	.	.	.	unaffected_pathogenicity,reduced_virulence	PHI:7704	0	.	0	.	0	.	0.232	0.625	1	1	0.56	0	0	29266.31	267	0.0	6.4818	2	87	143	79	27	147	55	28	27	1.26315789473684	.	.	.	1	0	0	0	0	0	0	0	0.31	0.33	0.0
SMR45459.1	-0.49249458	4.765957	-0.592043	.	.	.	.	.	0	.	0	.	0	.	0.976	0.917	0	0	0.34	0	0	22073.54	205	5.5	9.0598	2	64	113	70	20	115	46	27	19	1.04347826086957	.	.	.	0	0	0	0	0	0	0	0	0.03	1.38	0.0
SMR57565.1	-0.49553257	-6.4515005	-0.5055005	.	.	.	.	.	0	.	0	.	0	.	0.0	0.00900000000000001	0	0	0.17	0	0	38416.48	359	-57.0	3.678	4	96	207	143	12	210	106	25	81	0.487804878048781	.	.	.	0	0	0	0	0	0	0	0	0.01	0.01	0.0
SMR57637.1	-0.49723792	-0.0988620000000005	-0.502862	.	.	.	loss_of_pathogenicity,unaffected_pathogenicity,reduced_virulence	PHI:9353,PHI:9354,PHI:504,PHI:8963,PHI:9319,PHI:8862,PHI:415	0	.	0	.	0	.	0.0	0.234	0	0	0.14	0	0	39899.38	366	-5.0	5.4385	7	123	200	114	35	204	91	45	46	0.825581395348837	.	.	.	0	0	0	0	0	0	0	0	0.0	0.02	0.0
SMR43770.1	-0.5035579	6.805386	-0.504614	.	.	.	loss_of_pathogenicity,reduced_virulence	PHI:7979,PHI:2832,PHI:2322,PHI:9517,PHI:509	0	.	0	.	0	.	0.811	0.574	0	0	0.29	0	0	30780.55	284	2.0	7.2422	5	94	158	103	24	162	72	38	34	1.0	.	.	.	0	0	0	0	0	0	0	0	0.0	0.02	0.0
SMR65166.1	-0.5049689	1.2362	-0.5038	.	.	.	.	.	0	.	0	.	0	.	0.966	0.324	0	0	0.37	0	0	22068.41	203	1.0	6.7429	4	71	132	38	18	104	46	25	21	0.327868852459016	.	.	.	0	0	0	0	0	0	0	0	0.0	0.0	0.0
SMR44215.1	-0.5103431	-9.391662	-4.445662	.	.	.	reduced_virulence	PHI:7741	0	.	0	.	0	.	0.0	0.00900000000000001	0	1	0.16	0	1	82521.46	732	18.5	8.3166	17	236	372	229	111	419	159	94	65	1.125	0.0	0.0	0.0	1	1	1	1	1	1	6	6	0.29	132.25	0.0
SMR55840.1	-0.5153692	-5.878564	-0.514564	.	.	.	.	.	0	.	0	.	0	.	0.0	0.106	0	0	0.08	0	0	49240.91	459	-5.0	5.7768	7	152	264	161	34	261	115	58	57	0.678571428571429	.	.	.	0	0	0	0	0	0	0	0	0.0	0.04	0.0
SMR44668.1	-0.5153692	-10.436923	-0.508923	.	.	.	reduced_virulence,lethal	PHI:9321,PHI:2517	0	.	0	.	0	.	0.0	0.012	0	0	0.11	0	0	81731.24	765	-9.0	5.638	9	270	432	229	65	425	184	92	92	0.762626262626263	.	.	.	0	0	0	0	0	0	0	0	0.0	0.42	0.0
SMR51927.1	-0.5153692	-6.3815	-0.4415	.	.	.	.	.	0	.	0	.	0	.	0.0	0.01	0	0	0.27	0	0	67674.04	619	-2.0	6.34	6	206	349	182	79	349	142	75	67	0.712418300653595	.	.	.	0	0	0	0	0	0	0	0	0.0	0.01	0.0
SMR49488.1	-0.52265	2.98914	-0.54486	.	.	.	loss_of_pathogenicity,unaffected_pathogenicity,reduced_virulence,increased_virulence_(hypervirulence),lethal	PHI:8929,PHI:2247,PHI:9460,PHI:2835,PHI:2837,PHI:2844,PHI:6957,PHI:2802,PHI:5271,PHI:6956,PHI:2269,PHI:3866,PHI:2312,PHI:5272,PHI:7485,PHI:8927,PHI:7696,PHI:685,PHI:784,PHI:3301,PHI:4077,PHI:59,PHI:2022,PHI:5440	0	.	0	.	0	.	0.902	0.687	0	0	0.6	0	0	26613.35	254	2.0	7.0195	5	99	146	84	18	144	55	30	25	0.968253968253968	.	.	.	0	0	0	0	0	0	0	0	0.86	1.01	0.0
SMR44764.1	-0.52407074	-6.4368015	-0.5088015	.	.	.	.	.	0	.	0	.	0	.	0.0	0.012	0	0	0.21	0	0	97311.72	889	51.5	10.9666	8	347	516	200	67	367	241	154	87	0.578680203045685	.	.	.	0	0	0	0	0	0	0	0	0.0	0.01	0.0
SMR53306.1	-0.52610373	-5.4447075	-4.4987075	.	.	.	loss_of_pathogenicity	PHI:7692,PHI:7694	0	.	0	.	0	.	0.0	0.00900000000000001	0	1	0.15	0	1	122826.25	1119	15.0	8.6217	7	366	602	335	133	642	248	136	112	0.964705882352941	1.0	0.0	0.0	1	1	1	1	1	1	9	9	11.53	228.19	0.0
SMR55912.1	-0.5264274	-3.4469	2.5111	.	.	.	.	.	0	.	0	.	0	.	0.0	0.00700000000000001	1	1	0.71	1	0	19304.66	199	-3.5	4.5721	3	105	158	80	19	142	14	6	8	0.260416666666667	0.0	0.0	0.0	1	1	0	1	1	1	1	1	8.13	29.1	0.0
SMR57423.1	-0.5280483	-0.714401	3.581599	.	.	.	.	.	0	.	0	.	0	.	0.066	0.218	1	1	0.34	0	0	10624.06	96	-5.5	4.4262	1	30	54	29	8	49	26	11	15	0.75	.	.	.	1	1	0	0	0	1	0	0	7.24	7.24	0.0
SMR64362.1	-0.53031933	-3.0643	2.5577	.	.	.	.	.	0	.	0	.	0	.	0.0	0.0629999999999999	1	1	0.87	1	0	84486.28	825	-26.0	4.3916	15	387	602	194	75	417	107	45	62	0.672727272727273	0.0	0.0	0.0	1	0	1	1	1	1	1	0	1.79	9.41	0.0
SMR64136.1	-0.53190434	-0.609258999999999	-0.507259	.	.	.	.	.	0	.	0	.	0	.	0.561	0.422	0	0	0.11	0	0	18948.15	172	-8.0	4.6595	3	56	91	49	17	90	47	21	26	0.72972972972973	.	.	.	0	0	0	0	0	0	0	0	0.0	0.06	0.0
SMR58040.1	-0.5329255	0.5135495	4.7675495	.	.	.	.	.	0	.	0	.	0	.	0.13	0.161	1	1	0.0500000000000001	0	0	15408.39	138	-10.0	4.3733	5	37	69	38	13	75	44	18	26	0.896551724137931	0.0	0.0	0.0	1	1	1	1	0	0	0	0	0.0	0.0	0.0
SMR56505.1	-0.53591704	4.0665745	-0.5294255	.	.	.	.	.	0	.	0	.	0	.	0.971	0.795	0	0	0.5	0	0	12779.61	117	2.0	7.7434	3	43	63	35	10	63	27	15	12	1.04166666666667	.	.	.	0	0	0	0	0	0	0	0	0.34	0.35	0.0
SMR43901.1	-0.54024696	0.999147000000001	-0.502853	.	.	.	loss_of_pathogenicity,unaffected_pathogenicity,reduced_virulence,increased_virulence_(hypervirulence)	PHI:2312,PHI:7485,PHI:9460,PHI:2844,PHI:6957,PHI:685,PHI:2802,PHI:784,PHI:4077,PHI:2269,PHI:2022	0	.	0	.	0	.	0.004	0.413	0	0	0.14	0	0	38176.01	354	-2.5	6.1831	2	121	188	104	40	193	88	46	42	0.896551724137931	.	.	.	0	0	0	0	0	0	0	0	0.0	0.01	0.0
SMR51506.1	-0.5432693	-4.965067	-0.501067	.	.	.	.	.	0	.	0	.	0	.	0.0	0.256	0	0	0.2	0	0	42749.63	395	-3.0	6.0853	8	132	218	111	38	219	101	52	49	0.852631578947368	.	.	.	0	0	0	0	0	0	0	0	0.0	0.0	0.0
SMR65056.1	-0.54393005	-2.5092665	-0.5292665	.	.	.	.	.	0	.	0	.	0	.	0.091	0.579	0	0	0.27	0	0	29958.15	275	7.5	8.8976	2	91	153	84	36	162	54	33	21	0.808219178082192	.	.	.	0	0	0	0	0	0	0	0	0.02	0.06	0.0
SMR54635.1	-0.5483098	0.3253515	-0.3006485	.	.	.	loss_of_pathogenicity	PHI:3915	0	.	0	.	0	.	0.015	0.256	0	0	0.57	0	0	31268.14	287	-9.0	4.7318	7	103	170	88	30	160	70	32	38	0.728571428571429	.	.	.	0	0	0	0	0	0	0	0	0.0	0.02	0.0
SMR62883.1	-0.5483098	-5.259814	-0.477814	.	.	.	.	.	0	.	0	.	0	.	0.001	0.202	0	0	0.12	0	0	36869.2	347	-8.5	4.7588	12	125	197	110	25	204	85	39	46	0.726190476190476	.	.	.	0	0	0	0	0	0	0	0	3.03	3.4	0.0
SMR64272.1	-0.55261517	-10.364514	-4.418514	.	.	.	.	.	0	.	0	.	0	.	0.0	0.00900000000000001	0	1	0.75	0	1	56626.24	523	-14.5	4.6005	14	203	317	146	58	285	92	41	51	0.87719298245614	0.0	0.0	0.0	1	1	1	1	1	1	1	2	18.29	43.76	0.652173913043478
SMR56069.1	-0.55337167	3.965303	-0.384697	.	.	.	.	.	0	.	0	.	0	.	0.891	0.834	0	0	0.31	0	0	19522.23	176	2.5	7.3515	3	55	96	46	23	101	41	23	18	0.851063829787234	.	.	.	0	0	0	0	0	0	0	0	0.09	0.12	0.0
SMR47471.1	-0.55823684	-1.715726	0.414274	.	.	.	.	.	0	.	0	.	0	.	0.346	0.299	0	0	0.72	0	0	14342.11	133	-1.5	4.9485	6	49	86	36	13	76	19	9	10	0.722222222222222	.	.	.	0	0	0	0	0	0	0	0	0.11	0.11	0.0
SMR57626.1	-0.559299	-0.920850000000001	5.01315	.	.	.	.	.	0	.	0	.	0	.	0.0	0.011	1	1	0.77	0	0	47008.9	519	-10.5	4.3543	3	273	450	111	21	363	32	13	19	0.105590062111801	0.0	0.0	0.0	1	1	1	1	1	1	0	0	1.92	2.8	0.0
SMR60135.1	-0.5614451	-2.909461	-6.425461	.	.	.	.	.	0	.	0	.	0	.	0.963	0.623	0	1	0.33	0	1	9374.09	88	6.0	9.9797	3	33	49	35	10	58	15	11	4	1.08695652173913	.	.	.	1	1	0	0	0	0	2	2	31.69	44.77	1.0
SMR58164.1	-0.5617745	2.4082935	-0.5017065	.	.	.	.	.	0	.	0	.	0	.	1.0	0.485	0	0	0.72	0	0	13014.59	127	17.0	10.863	6	55	89	20	7	64	33	26	7	0.590909090909091	.	.	.	0	0	0	0	0	0	0	0	0.0	0.0	0.0
SMR47558.1	-0.56177926	1.991843	-0.510157	.	.	.	.	.	0	.	0	.	0	.	1.0	0.417	0	0	0.73	0	0	14415.17	143	1.0	6.644	6	55	110	48	10	80	30	18	12	0.48936170212766	.	.	.	0	0	0	0	0	0	0	0	0.0	0.0	0.0
SMR50269.1	-0.5621884	-1.1144795	4.6335205	.	.	.	.	.	0	.	0	.	0	.	0.0	0.042	1	1	0.65	0	0	27795.06	274	-12.0	4.1146	7	139	183	86	16	158	40	14	26	0.5	0.0	1.0	0.0	1	1	1	1	1	1	0	0	13.78	16.61	0.0
SMR51760.1	-0.5621884	-10.079155	-4.379155	.	.	.	.	.	0	.	0	.	0	.	0.0	0.0500000000000001	0	1	0.68	0	1	14936.03	152	-2.5	4.3714	2	79	112	66	7	95	12	5	7	0.41304347826087	0.0	0.0	0.0	1	1	1	1	1	1	1	3	34.05	52.62	0.652173913043478
SMR44213.1	-0.5623896	2.3387715	-2.6232285	.	.	.	.	.	0	.	0	.	0	.	0.982	0.845	0	0	0.61	1	0	18353.84	170	4.0	7.9545	2	55	102	53	16	92	31	19	12	0.975609756097561	.	.	.	0	0	0	0	0	0	1	0	9.26	9.48	0.0
SMR62936.1	-0.56816745	4.341595	5.161595	.	.	.	loss_of_pathogenicity,unaffected_pathogenicity,reduced_virulence	PHI:6789,PHI:6807,PHI:6811,PHI:6784,PHI:7925,PHI:6787,PHI:7935,PHI:7928,PHI:6815,PHI:6785,PHI:6808,PHI:9401,PHI:6794,PHI:7931,PHI:6814,PHI:6790,PHI:125,PHI:7933,PHI:6793,PHI:9402,PHI:7926,PHI:17,PHI:7929,PHI:7932,PHI:73,PHI:6791,PHI:6816,PHI:7930,PHI:7934,PHI:6812,PHI:127,PHI:480,PHI:6783,PHI:6813,PHI:6788,PHI:126,PHI:697,PHI:9400,PHI:6792,PHI:68,PHI:72,PHI:6786,PHI:6809	0	.	0	.	0	.	0.0	0.03	1	1	0.83	0	0	50265.99	472	-18.0	4.1974	5	180	288	146	45	263	68	26	42	1.00934579439252	1.0	0.0	0.0	1	1	0	1	1	1	0	0	0.91	2.24	0.0
SMR52429.1	-0.5701145	1.979811	2.679811	.	.	.	loss_of_pathogenicity,unaffected_pathogenicity,reduced_virulence	PHI:2306,PHI:4926,PHI:2114	0	.	0	.	0	.	0.0	0.0500000000000001	1	1	0.21	1	0	62654.39	566	-32.5	4.4306	5	153	301	159	56	296	179	75	104	1.05	0.0	0.0	0.0	1	1	1	1	1	1	1	1	0.0	21.83	0.0
SMR52437.1	-0.57067776	2.0257915	-0.5062085	.	.	.	.	.	0	.	0	.	0	.	0.785	0.637	0	0	0.11	0	0	16328.7	152	-5.5	4.6895	5	53	81	43	11	87	38	17	21	0.837837837837838	.	.	.	0	0	0	0	0	0	0	0	1.24	1.38	0.0
SMR65194.1	-0.57100177	4.046254	-0.549746	.	.	.	.	.	0	.	0	.	0	.	0.958	0.808	0	0	0.09	0	0	21906.83	200	-1.5	5.7193	5	65	112	55	18	109	48	24	24	0.880952380952381	.	.	.	0	0	0	0	0	0	0	0	0.0	2.07	0.0
SMR65135.1	-0.57495594	2.5447975	-0.3412025	.	.	.	.	.	0	.	0	.	0	.	0.878	0.603	0	0	0.25	0	0	11290.5	103	-6.0	4.6047	0	30	58	30	16	58	27	12	15	0.851851851851852	.	.	.	0	0	0	0	0	0	0	0	0.0	0.0	0.0
SMR59894.1	-0.57495594	-1.5388035	-0.5048035	.	.	.	reduced_virulence	PHI:2959	0	.	0	.	0	.	0.178	0.483	0	0	0.43	0	0	35112.52	334	0.5	6.7315	2	106	190	115	22	197	78	40	38	0.965909090909091	.	.	.	0	0	0	0	0	0	0	0	0.02	0.04	0.0
SMR56476.1	-0.57644796	-3.1279505	2.5000495	.	.	.	.	.	0	.	0	.	0	.	0.0	0.0620000000000001	1	1	0.77	1	0	41556.8	393	10.0	8.1649	16	170	253	98	43	232	58	36	22	0.512605042016807	1.0	0.0	0.0	1	1	1	1	1	1	1	1	1.6	24.35	0.0
SMR44473.1	-0.5785177	-1.128725	4.577275	.	.	.	.	.	0	.	0	.	0	GH16	0.0	0.0490000000000001	1	1	0.78	0	0	42971.13	413	-10.5	4.5124	4	193	283	109	38	209	71	31	40	0.831683168316832	0.0	0.0	0.0	1	1	1	1	1	1	0	0	0.05	3.75	0.0
SMR51564.1	-0.5824275	-0.708350499999999	5.2316495	.	.	.	.	.	0	.	0	.	0	.	0.0	0.01	1	1	0.77	0	0	48134.73	479	-4.0	5.5322	10	216	360	143	34	288	50	25	25	0.353846153846154	0.0	0.0	0.0	1	1	1	1	1	1	0	0	0.1	9.4	0.0
SMR45249.1	-0.5833937	-6.4427505	-0.5087505	.	.	.	.	.	0	.	0	.	0	.	0.004	0.00700000000000001	0	0	0.07	0	0	17326.14	160	-15.5	4.2484	2	48	90	54	8	80	57	22	35	0.461538461538462	.	.	.	0	0	0	0	0	0	0	0	0.0	0.0	0.0
SMR54257.1	-0.584913	-1.532262	4.407738	.	.	.	.	.	0	.	0	.	0	.	0.0	0.01	1	1	0.76	0	0	43607.86	441	-11.0	4.2451	5	239	329	127	30	243	41	16	25	0.453237410071943	0.0	0.0	0.0	1	0	0	1	0	0	0	0	0.04	0.17	0.0
SMR54778.1	-0.58662415	3.0067555	1.2007555	.	.	.	.	.	0	.	0	.	0	.	0.563	0.738	1	1	0.48	1	0	11150.79	105	-1.0	5.0651	0	37	59	29	7	60	23	11	12	0.896551724137931	.	.	.	1	1	0	0	0	0	1	1	22.5	22.5	0.782608695652174
SMR60028.1	-0.5875628	-0.270423999999999	4.985576	.	.	.	.	.	0	.	0	.	0	.	0.0	0.124	1	1	0.04	0	0	43329.58	381	-5.5	5.7425	7	103	197	98	49	183	111	56	55	1.46666666666667	0.0	0.0	0.0	1	1	0	1	0	1	0	0	0.0	0.0	0.0
SMR52290.1	-0.58860135	0.115425500000001	5.0314255	.	.	.	reduced_virulence	PHI:2644	0	.	0	.	0	.	0.0	0.014	1	1	0.09	0	0	59385.39	546	-8.0	5.2664	6	161	297	167	40	282	166	81	85	0.911111111111111	1.0	0.0	0.0	1	1	1	1	1	1	0	0	3.46	3.46	0.0
SMR51489.1	-0.59575677	0.622818000000001	5.544818	.	.	.	reduced_virulence	PHI:4231	0	.	0	.	0	.	0.0	0.013	1	1	0.15	0	0	54041.91	483	-10.0	5.8393	0	128	237	135	74	247	144	74	70	1.32222222222222	0.0	0.0	0.0	1	0	1	1	1	1	0	0	0.03	0.07	0.0
SMR43507.1	-0.59630454	3.21815	0.14615	.	.	.	.	.	0	.	0	.	0	.	1.0	0.512	0	0	0.91	0	0	37305.08	370	-19.0	3.8871	51	197	287	69	20	207	51	16	35	0.636363636363636	.	.	.	0	0	0	0	0	0	0	0	0.0	0.0	0.0
SMR59819.1	-0.59793675	-3.8328015	1.2491985	.	.	.	loss_of_pathogenicity,reduced_virulence,lethal	PHI:2519,PHI:2239,PHI:384	0	.	0	.	0	.	0.0	0.153	1	1	0.08	1	0	49227.38	448	0.0	6.5081	6	142	226	138	47	247	122	63	59	1.09090909090909	.	.	.	1	0	0	0	1	1	1	0	0.0	1.51	0.0
SMR64948.1	-0.5986196	6.148022	2.902022	.	.	.	.	.	0	.	0	.	0	.	0.959	0.582	1	1	0.28	0	0	19322.63	180	1.5	6.9221	7	73	102	45	15	93	36	20	16	0.688888888888889	.	.	.	1	0	0	0	0	0	0	0	0.09	0.09	0.0
SMR64723.1	-0.5994837	-0.581051000000001	5.280949	.	.	.	.	.	0	.	0	.	0	.	0.0	0.023	1	1	0.09	0	0	48652.14	434	9.0	7.5728	8	138	224	141	51	234	116	67	49	0.556701030927835	1.0	0.0	0.0	1	1	1	1	0	1	0	1	22.22	22.27	1.0
SMR45569.1	-0.60071754	-1.13115	4.80885	.	.	.	.	.	0	.	0	.	0	.	0.0	0.01	1	1	0.73	0	0	380366.56	3980	-210.0	2.9379	1	1988	2975	1391	26	2300	247	19	228	0.333333333333333	1.0	1.0	0.0	1	0	1	1	0	1	0	0	1.3	1.45	0.0
SMR60071.1	-0.6007824	4.7241835	0.2481835	.	.	.	.	.	0	.	0	.	0	.	0.991	0.755	0	0	0.49	0	0	15846.45	147	-9.0	4.0995	7	56	90	34	16	85	31	11	20	0.710526315789474	.	.	.	0	0	0	0	0	0	0	0	0.18	0.18	0.0
SMR62741.1	-0.6008961	-0.9454845	4.9885155	.	.	.	.	.	0	.	0	.	0	.	0.0	0.011	1	1	0.08	0	0	61432.12	564	-43.0	4.2197	0	183	318	156	32	259	163	62	101	0.525547445255474	1.0	0.0	0.0	1	1	1	1	0	1	0	0	9.15	9.15	0.0
SMR53305.1	-0.60484576	-6.3128745	-0.5048745	.	.	.	.	.	0	.	0	.	0	.	0.0	0.032	0	0	0.0600000000000001	0	0	36569.98	332	-16.5	4.5269	8	101	189	101	33	182	89	39	50	0.594936708860759	.	.	.	0	0	0	0	0	0	0	0	0.0	0.0	0.0
SMR56433.1	-0.6101103	7.3091155	3.0131155	.	.	.	.	.	0	.	0	.	0	.	0.957	0.759	1	1	0.58	0	0	12093.95	109	-1.0	5.6499	3	30	59	34	10	61	26	13	13	1.52380952380952	.	.	.	1	0	0	0	0	0	0	0	0.0	0.0	0.0
SMR56521.1	-0.6180626	-2.176268	2.959732	.	.	.	.	.	0	.	0	.	0	.	0.0560000000000001	0.088	1	1	0.0	0	0	11623.22	103	-4.5	4.6341	1	26	45	30	7	55	32	14	18	0.681818181818182	.	.	.	0	1	0	0	0	0	0	0	0.0	0.0	0.0
SMR44864.1	-0.6187408	9.30192	3.55992	.	.	.	.	.	0	.	0	.	0	.	1.0	0.957	1	1	0.44	0	0	13007.02	118	10.0	9.2301	8	47	63	26	13	63	26	19	7	0.962962962962963	.	.	.	0	0	0	0	0	1	0	1	17.33	18.04	0.944444444444444
SMR64281.1	-0.61975884	4.7858385	0.0818385	.	.	.	.	.	0	.	0	.	0	.	1.0	0.784	0	0	0.8	0	0	33324.75	321	-8.5	4.5959	46	154	233	54	23	179	60	27	33	0.8125	.	.	.	0	0	0	0	0	0	0	0	0.0	0.01	0.0
SMR56352.1	-0.62029994	-3.3908395	2.5131605	.	.	.	.	.	0	.	0	.	0	.	0.0	0.016	1	1	0.67	1	0	31790.26	311	-10.5	4.0128	9	134	210	109	23	198	29	10	19	0.5	0.0	0.0	0.0	1	1	1	1	1	1	1	1	0.23	36.91	0.0
SMR59999.1	-0.6253985	-6.443284	-0.503284	.	.	.	.	.	0	.	0	.	0	.	0.0	0.01	0	0	0.0500000000000001	0	0	62579.43	572	-10.0	5.2089	7	163	307	194	46	319	150	73	77	0.888888888888889	.	.	.	0	0	0	0	0	0	0	0	0.0	0.03	0.0
SMR64183.1	-0.6253985	-6.4406295	-0.5006295	.	.	.	.	.	0	.	0	.	0	.	0.0	0.01	0	0	0.4	0	0	74300.12	676	-6.0	5.8665	8	193	365	215	68	389	164	83	81	0.872611464968153	.	.	.	0	0	0	0	0	0	0	0	0.0	0.02	0.0
SMR47880.1	-0.6253985	-5.3993585	-0.4593585	.	.	.	unaffected_pathogenicity,reduced_virulence	PHI:178,PHI:7346,PHI:3941,PHI:7487	0	.	0	.	0	.	0.0	0.01	0	0	0.03	0	0	81837.19	746	-7.0	5.9137	11	236	395	226	75	410	183	93	90	0.845679012345679	.	.	.	0	0	0	0	0	0	0	0	0.0	0.13	0.0
SMR56527.1	-0.6253985	-6.3153785	-0.5073785	.	.	.	.	.	0	.	0	.	0	.	0.0	0.032	0	0	0.15	0	0	42341.22	383	-10.5	4.9356	5	113	202	118	47	221	93	44	49	0.744444444444444	.	.	.	0	0	0	0	0	0	0	0	0.0	0.18	0.0
SMR59974.1	-0.62576675	-5.453184	-0.507184	.	.	.	reduced_virulence	PHI:9320,PHI:8580	0	.	0	.	0	.	0.0	0.00900000000000001	0	0	0.08	0	0	147331.57	1354	-10.0	6.0215	17	434	731	412	134	766	329	168	161	0.754491017964072	.	.	.	0	0	0	0	0	0	0	0	0.0	0.26	0.0
SMR44752.1	-0.6264093	-8.620571	-4.498571	.	.	.	.	.	0	.	0	.	0	.	0.0	0.313	0	1	0.2	0	1	38044.55	346	-3.0	5.7043	8	112	194	89	38	179	94	47	47	1.1	1.0	0.0	0.0	1	1	1	1	1	1	3	2	0.21	42.71	0.0
SMR44937.1	-0.6299038	1.2452145	-0.5367855	.	.	.	loss_of_pathogenicity,unaffected_pathogenicity,reduced_virulence,increased_virulence_(hypervirulence),lethal	PHI:8929,PHI:7511,PHI:2247,PHI:9460,PHI:2835,PHI:2837,PHI:2844,PHI:6957,PHI:2802,PHI:5271,PHI:6956,PHI:2269,PHI:3866,PHI:2312,PHI:5272,PHI:2836,PHI:7485,PHI:8927,PHI:7696,PHI:685,PHI:784,PHI:3301,PHI:4077,PHI:59,PHI:2022,PHI:5440	0	.	0	.	0	.	0.798	0.499	0	0	0.19	0	0	26744.29	253	-4.0	5.3393	3	95	145	89	19	144	61	30	31	0.71875	.	.	.	0	0	0	0	0	0	0	0	6.34	6.49	0.0
SMR61440.1	-0.63112557	-1.676604	-5.978604	.	.	.	.	.	0	.	0	.	0	.	0.977	0.74	0	1	0.31	0	1	16940.07	154	6.0	8.5017	6	51	78	54	15	91	30	19	11	1.44444444444444	.	.	.	1	1	1	0	0	0	2	2	32.39	54.59	0.0
SMR47464.1	-0.6314256	-3.4157015	2.5002985	.	.	.	.	.	0	.	0	.	0	.	0.0	0.014	1	1	0.57	1	0	42692.91	409	-11.5	4.5703	10	175	259	116	34	236	71	31	40	0.53448275862069	0.0	0.0	0.0	1	1	1	1	1	1	1	1	13.05	52.69	0.0
SMR49976.1	-0.6370715	-1.3818195	-0.4358195	.	.	.	loss_of_pathogenicity	PHI:3915	0	.	0	.	0	.	0.0	0.00900000000000001	0	0	0.33	0	0	65137.35	594	-20.5	4.7583	10	196	327	171	81	336	146	67	79	1.0	.	.	.	0	0	0	0	0	0	0	0	0.0	4.85	0.0
SMR63496.1	-0.63743985	-3.2494225	-2.5014225	.	.	.	loss_of_pathogenicity,unaffected_pathogenicity,reduced_virulence,increased_virulence_(hypervirulence)	PHI:3025,PHI:40,PHI:433,PHI:722,PHI:6891,PHI:2608,PHI:2587,PHI:7000,PHI:730,PHI:729,PHI:5037,PHI:2311,PHI:3990,PHI:725,PHI:7335,PHI:2260,PHI:720,PHI:713,PHI:101,PHI:9080,PHI:5279,PHI:116,PHI:7844,PHI:4776,PHI:9106,PHI:238,PHI:7916,PHI:726,PHI:9265,PHI:8770,PHI:728,PHI:724,PHI:718,PHI:3933,PHI:5280,PHI:8593	0	.	1	PF16073	0	.	0.0	0.042	0	0	0.07	1	0	235693.61	2175	-12.0	6.1326	34	709	1215	679	213	1223	500	257	243	0.90748031496063	.	.	.	0	0	0	0	0	0	1	0	0.0	3.99	0.0
SMR64545.1	-0.64508665	0.0466439999999997	4.812644	.	.	.	reduced_virulence	PHI:4914	0	.	0	.	0	.	0.0	0.039	1	1	0.03	0	0	51356.23	466	7.5	9.1273	3	143	249	124	41	253	116	63	53	0.720338983050847	0.0	1.0	0.0	1	1	1	1	0	1	0	0	4.44	4.55	0.0
SMR45088.1	-0.65379584	1.1208575	-0.5051425	.	.	.	.	.	0	.	0	.	0	.	0.762	0.509	0	0	0.4	0	0	14691.68	135	-4.0	4.6555	2	42	79	45	14	78	31	14	17	0.806451612903226	.	.	.	0	0	0	0	0	0	0	0	0.0	0.02	0.0
SMR64599.1	-0.65448153	2.20467	2.49067	.	.	.	loss_of_pathogenicity,unaffected_pathogenicity,reduced_virulence	PHI:2808,PHI:434,PHI:33,PHI:522,PHI:6715,PHI:6711,PHI:6714,PHI:6713,PHI:6530,PHI:6712	0	.	0	.	0	GH157,GH158,GH72,GH5	0.0	0.119	1	1	0.74	1	0	48838.79	459	-25.0	4.0742	4	172	284	137	46	259	82	29	53	0.885245901639344	0.0	0.0	0.0	1	1	1	1	1	1	1	0	10.27	20.75	0.0
SMR43870.1	-0.6558056	-2.2708135	3.0571865	.	.	.	.	.	0	.	0	.	0	GH76	0.0	0.112	1	1	0.74	1	0	50999.19	479	-19.5	4.1027	6	187	302	141	48	268	69	25	44	0.908333333333333	0.0	0.0	0.0	1	1	1	1	1	1	1	1	0.43	15.44	0.0
SMR65172.1	-0.6570375	-4.5112005	-0.5032005	.	.	.	.	.	0	.	0	.	0	.	0.263	0.069	0	0	0.32	0	0	19304.37	186	-19.5	3.9213	3	69	120	62	15	109	48	15	33	0.468085106382979	.	.	.	0	0	0	0	0	0	0	0	0.0	0.02	0.0
SMR44263.1	-0.6574464	4.330049	-0.691951	.	.	.	.	.	0	.	0	.	0	.	0.989	0.848	0	0	0.45	0	0	14433.1	134	-2.5	5.8268	4	54	73	33	19	74	31	16	15	0.8	.	.	.	0	0	0	0	0	0	0	0	0.04	0.05	0.0
SMR44311.1	-0.6580086	9.8076225	3.9936225	.	.	.	unaffected_pathogenicity	PHI:1627	0	.	0	.	0	.	1.0	0.969	1	1	0.13	0	0	13976.99	121	3.5	8.0131	9	39	63	25	12	59	36	20	16	1.36842105263158	.	.	.	1	1	0	0	0	0	0	0	0.01	0.01	0.0
SMR52303.1	-0.65836954	-3.837125	1.772875	.	.	.	.	.	0	.	0	.	0	.	0.0	0.065	1	1	0.18	1	0	40077.2	372	0.5	6.5613	10	148	211	109	35	189	84	45	39	0.769230769230769	.	.	.	1	1	1	0	0	1	1	1	0.36	22.66	0.0
SMR64290.1	-0.66649604	-9.3612805	-5.6952805	.	.	.	.	.	0	.	0	.	0	.	0.091	0.298	0	1	0.32	0	1	19946.16	191	0.0	6.4224	6	80	110	72	19	129	21	11	10	0.631578947368421	.	.	.	1	1	1	0	0	1	5	4	25.7	87.66	0.782608695652174
SMR64704.1	-0.66668904	3.471138	-0.590862	.	.	.	.	.	0	.	0	.	0	.	0.865	0.812	0	0	0.46	0	0	24446.4	224	5.0	8.4888	4	87	123	56	23	116	53	30	23	0.736842105263158	.	.	.	0	0	0	0	0	0	0	0	0.0	0.05	0.0
SMR61618.1	-0.6720092	-2.4520265	-0.5380265	.	.	.	loss_of_pathogenicity,unaffected_pathogenicity,reduced_virulence,increased_virulence_(hypervirulence),lethal	PHI:2247,PHI:9460,PHI:2835,PHI:2837,PHI:2844,PHI:2802,PHI:5271,PHI:2022,PHI:3866,PHI:2312,PHI:7485,PHI:7696,PHI:685,PHI:784,PHI:3301,PHI:4077,PHI:59,PHI:6957,PHI:5440	0	.	0	.	0	.	0.043	0.638	0	0	0.33	0	0	33250.03	316	10.0	9.0914	5	118	181	102	25	184	68	41	27	0.772727272727273	.	.	.	0	0	0	0	0	0	0	0	0.0	0.27	0.0
SMR57657.1	-0.67376053	-5.861871	-0.503871	.	.	.	.	.	0	.	0	.	0	.	0.0	0.107	0	0	0.0600000000000001	0	0	46943.09	436	-8.0	5.0414	3	145	240	146	37	241	115	55	60	0.927927927927928	.	.	.	0	0	0	0	0	0	0	0	0.0	0.02	0.0
SMR56185.1	-0.67386544	2.1977625	-2.9682375	.	.	.	.	.	0	.	0	.	0	.	0.995	0.866	0	0	0.57	1	0	17785.87	161	12.5	10.1943	3	56	97	32	23	96	23	18	5	0.823529411764706	.	.	.	0	0	0	0	0	0	1	1	20.95	22.32	0.0
SMR53292.1	-0.6741289	-6.4502565	-0.5042565	.	.	.	loss_of_pathogenicity,unaffected_pathogenicity,reduced_virulence,increased_virulence_(hypervirulence),lethal	PHI:9189,PHI:4505,PHI:3324,PHI:714,PHI:730,PHI:8597,PHI:723,PHI:2802,PHI:7221,PHI:55,PHI:4196,PHI:5034,PHI:7916,PHI:3387,PHI:7243,PHI:587,PHI:718,PHI:7844,PHI:2256,PHI:3299,PHI:6936,PHI:729,PHI:2844,PHI:9524,PHI:5271,PHI:2425,PHI:2895,PHI:8596,PHI:2379,PHI:7219,PHI:2312,PHI:727,PHI:255,PHI:7708,PHI:726,PHI:7696,PHI:9265,PHI:728,PHI:724,PHI:668,PHI:725,PHI:881	0	.	0	.	0	.	0.0	0.00900000000000001	0	0	0.0600000000000001	0	0	242488.27	2236	-28.0	5.5463	35	747	1210	711	213	1247	510	254	256	0.862403100775194	.	.	.	0	0	0	0	0	0	0	0	0.0	0.16	0.0
SMR63199.1	-0.6741289	-1.4429035	-0.5029035	.	.	.	loss_of_pathogenicity,unaffected_pathogenicity,reduced_virulence,effector_(plant_avirulence_determinant),increased_virulence_(hypervirulence)	PHI:9189,PHI:325,PHI:6936,PHI:3324,PHI:714,PHI:7000,PHI:8597,PHI:723,PHI:729,PHI:9524,PHI:7221,PHI:2425,PHI:2895,PHI:55,PHI:8596,PHI:2379,PHI:4776,PHI:727,PHI:7219,PHI:255,PHI:719,PHI:7916,PHI:3387,PHI:726,PHI:7708,PHI:7243,PHI:9265,PHI:5034,PHI:728,PHI:668,PHI:5272,PHI:718,PHI:7844,PHI:9106,PHI:725,PHI:881,PHI:2290	0	.	0	.	0	.	0.0	0.01	0	0	0.0500000000000001	0	0	270359.74	2491	-23.0	5.9085	39	828	1352	801	237	1394	576	293	283	0.778359511343804	.	.	.	0	0	0	0	0	0	0	0	0.0	0.24	0.0
SMR47906.1	-0.6774796	1.561565	-0.510435	.	.	.	unaffected_pathogenicity,reduced_virulence,increased_virulence_(hypervirulence)	PHI:5034,PHI:7708,PHI:3277,PHI:4903,PHI:668,PHI:587,PHI:9524,PHI:2256,PHI:6517,PHI:9519,PHI:881	0	.	0	.	0	.	0.037	0.475	0	0	0.2	0	0	35665.24	341	2.5	6.867	7	123	194	116	28	214	74	41	33	0.613861386138614	.	.	.	0	0	0	0	0	0	0	0	0.0	2.0	0.0
SMR49360.1	-0.67890084	1.207497	-0.502503	.	.	.	.	.	0	.	0	.	0	.	0.823	0.462	0	0	0.03	0	0	28157.0	257	-1.5	6.2781	2	75	137	81	29	145	72	38	34	0.770491803278688	.	.	.	0	0	0	0	0	0	0	0	0.02	0.09	0.0
SMR47011.1	-0.67896223	-0.135551	-0.509551	.	.	.	loss_of_pathogenicity	PHI:3915	0	.	0	.	0	.	0.001	0.228	0	0	0.25	0	0	36282.03	335	-8.5	4.8714	8	116	189	100	34	197	79	37	42	0.626373626373626	.	.	.	0	0	0	0	0	0	0	0	0.0	0.45	0.0
SMR59637.1	-0.68378913	6.1021735	3.5161735	.	.	.	.	.	0	.	0	.	0	.	0.996	0.435	1	1	0.26	0	0	11332.18	106	0.5	6.6366	1	36	57	48	13	68	23	13	10	0.655172413793103	.	.	.	0	0	0	0	0	0	0	0	1.82	2.24	0.0
SMR49560.1	-0.68566704	4.7710645	-0.5249355	.	.	.	reduced_virulence	PHI:3526	0	.	0	.	0	.	0.923	0.793	0	0	0.13	0	0	25440.67	236	-2.5	5.4125	4	78	138	75	16	130	61	30	31	0.790322580645161	.	.	.	0	0	0	0	0	0	0	0	0.0	2.72	0.0
SMR64495.1	-0.6878116	-0.543609	-0.513609	.	.	.	.	.	0	.	0	.	0	.	0.501	0.494	0	0	0.32	0	0	20013.39	180	-4.5	5.4473	3	60	98	58	28	96	44	22	22	1.11111111111111	.	.	.	0	0	0	0	0	0	0	0	0.0	0.05	0.0
SMR56553.1	-0.6948322	2.155547	2.755547	.	.	.	.	.	0	.	0	.	0	.	0.43	0.47	1	1	0.17	0	0	22380.74	200	-6.5	4.555	1	43	97	65	14	110	48	21	27	1.48571428571429	.	.	.	0	0	0	0	0	1	0	0	0.0	0.03	0.0
SMR51869.1	-0.6974622	-2.369085	-0.531085	.	.	.	unaffected_pathogenicity,reduced_virulence	PHI:4615,PHI:6569	0	.	0	.	0	.	0.026	0.501	0	0	0.87	0	0	33492.37	322	-3.5	5.3147	2	132	214	101	25	174	59	29	30	0.952380952380952	.	.	.	0	0	0	0	0	0	0	0	0.0	0.02	0.0
SMR56253.1	-0.7016704	-5.9319795	-0.4599795	.	.	.	.	.	0	.	0	.	0	.	0.0	0.088	0	0	0.41	0	0	42798.53	387	-6.0	5.688	8	107	219	106	50	215	95	48	47	1.11904761904762	.	.	.	0	0	0	0	0	0	0	0	0.0	0.03	0.0
SMR63048.1	-0.7031405	3.758728	-0.583272	.	.	.	reduced_virulence	PHI:8041,PHI:8048,PHI:8743,PHI:6927	0	.	0	.	0	.	0.957	0.6	0	0	0.14	0	0	16790.24	155	-1.0	5.7369	3	52	87	48	13	91	34	17	17	0.65	.	.	.	0	0	0	0	0	0	0	0	0.0	0.04	0.0
SMR57820.1	-0.7058327	3.4938425	-0.5081575	.	.	.	.	.	0	.	0	.	0	.	0.915	0.752	0	0	0.21	0	0	9716.78	90	-5.0	4.2958	0	27	53	24	6	47	23	9	14	1.0952380952381	.	.	.	0	0	0	0	0	0	0	0	0.08	0.08	0.0
SMR44347.1	-0.70586944	-3.1138585	2.8261415	.	.	.	.	.	0	.	0	.	0	.	0.0	0.01	1	1	0.59	1	0	33837.09	344	-13.5	4.0603	1	181	261	109	11	181	41	14	27	0.300970873786408	0.0	0.0	0.0	1	1	1	1	1	1	1	0	0.04	6.01	0.0
SMR51535.1	-0.7110585	-5.685912	-0.507912	.	.	.	.	.	0	.	0	.	0	.	0.066	0.071	0	0	0.15	0	0	35127.5	314	-1.0	6.0452	1	96	184	41	29	149	132	66	66	0.505050505050505	.	.	.	0	0	0	0	0	0	0	0	0.0	0.0	0.0
SMR47862.1	-0.7151456	-2.6293005	3.1126995	.	.	.	.	.	0	.	0	.	0	.	0.0	0.043	1	1	0.74	1	0	60503.96	599	-25.5	3.9876	12	276	461	118	59	356	52	16	36	0.31578947368421	0.0	0.0	0.0	1	1	1	1	1	1	0	1	1.95	17.29	0.0
SMR50071.1	-0.7170148	4.2799855	-0.4960145	.	.	.	.	.	0	.	0	.	0	.	0.999	0.797	0	0	0.47	0	0	14080.86	132	-1.0	5.6992	0	46	79	43	13	74	28	14	14	0.90625	.	.	.	0	0	0	0	0	0	0	0	0.01	0.02	0.0
SMR45419.1	-0.72024393	-2.5010475	-0.5010475	.	.	.	unaffected_pathogenicity,reduced_virulence	PHI:2255,PHI:4616,PHI:3277,PHI:4903,PHI:6517,PHI:587,PHI:9524,PHI:2256,PHI:9519,PHI:881	0	.	0	.	0	.	0.077	0.423	0	0	0.27	0	0	39310.39	365	1.5	6.7991	12	117	206	130	35	228	89	47	42	0.865979381443299	.	.	.	0	0	0	0	0	0	0	0	0.0	0.14	0.0
SMR54485.1	-0.72028506	-6.462627	-0.522627	.	.	.	.	.	0	.	0	.	0	.	0.0	0.01	0	0	0.15	0	0	73185.57	677	-12.5	5.056	6	220	404	209	58	372	154	74	80	0.794871794871795	.	.	.	0	0	0	0	0	0	0	0	0.0	2.65	0.0
SMR44237.1	-0.72028506	-6.4206935	-0.4806935	.	.	.	.	.	0	.	0	.	0	.	0.0	0.01	0	0	0.12	0	0	52964.13	487	-12.0	4.9348	1	166	276	131	55	261	114	54	60	0.683333333333333	.	.	.	0	0	0	0	0	0	0	0	0.04	0.05	0.0
SMR63502.1	-0.72327685	-1.9888485	-0.5368485	.	.	.	.	.	0	.	0	.	0	.	0.224	0.534	0	0	0.47	0	0	31347.68	293	6.0	8.4719	2	98	174	88	25	163	66	38	28	0.703703703703704	.	.	.	0	0	0	0	0	0	0	0	0.0	0.0	0.0
SMR62757.1	-0.724247	-2.4824075	2.5035925	.	.	.	.	.	0	.	0	.	0	.	0.0	0.169	1	1	0.16	1	0	43552.94	395	2.5	7.1174	2	117	211	135	41	232	70	38	32	0.762886597938144	0.0	0.0	0.0	1	1	1	1	1	1	1	1	6.83	29.76	0.0
SMR56494.1	-0.7247735	-3.4647865	-5.3007865	.	.	.	.	.	0	.	0	.	0	.	0.635	0.671	0	1	0.65	0	1	12829.61	117	5.5	8.5212	6	52	66	28	17	62	19	13	6	1.17391304347826	.	.	.	1	1	0	0	0	0	1	2	25.25	40.14	1.0
SMR49864.1	-0.7284657	2.7700795	-0.4999205	.	.	.	.	.	0	.	0	.	0	.	0.946	0.599	0	0	0.6	0	0	10121.85	92	17.0	11.059	4	39	49	26	8	46	26	22	4	1.25	.	.	.	0	0	0	0	0	0	0	0	0.0	0.12	0.0
SMR52062.1	-0.73137295	7.1314005	-0.5025995	.	.	.	loss_of_pathogenicity,reduced_virulence	PHI:386,PHI:3243,PHI:5190,PHI:3523	0	.	0	.	0	.	0.725	0.714	0	0	0.25	0	0	24929.47	226	-1.0	6.2343	1	64	124	68	24	121	60	31	29	1.23404255319149	.	.	.	0	0	0	0	0	0	0	0	0.0	0.0	0.0
SMR60105.1	-0.73137295	-3.5568315	-0.5028315	.	.	.	.	.	0	.	0	.	0	.	0.0500000000000001	0.441	0	0	0.22	0	0	32907.38	300	-1.5	6.2838	1	93	160	84	38	162	90	47	43	1.01492537313433	.	.	.	0	0	0	0	0	0	0	0	0.0	0.01	0.0
SMR49682.1	-0.7322581	-6.230952	-0.506952	.	.	.	.	.	0	.	0	.	0	.	0.0	0.046	0	0	0.0500000000000001	0	0	46560.95	422	-34.5	4.2553	2	125	222	108	46	210	126	49	77	0.695238095238095	.	.	.	0	0	0	0	0	0	0	0	0.0	0.03	0.0
SMR44511.1	-0.73235655	7.4272155	-0.5247845	.	.	.	unaffected_pathogenicity,reduced_virulence,increased_virulence_(hypervirulence)	PHI:7511,PHI:5272,PHI:7485,PHI:9460,PHI:2835,PHI:2837,PHI:4077,PHI:59,PHI:6957	0	.	0	.	0	.	0.928	0.564	0	0	0.23	0	0	23847.27	229	-3.5	5.5426	2	86	130	87	16	136	48	24	24	0.6	.	.	.	0	0	0	0	0	0	0	0	0.07	0.09	0.0
SMR57504.1	-0.73235655	3.0467795	-0.4872205	.	.	.	.	.	0	.	0	.	0	.	0.859	0.73	0	0	0.63	0	0	24692.71	231	-4.0	5.498	4	87	130	66	26	132	50	25	25	0.913793103448276	.	.	.	0	0	0	0	0	0	0	0	0.0	0.02	0.0
SMR57627.1	-0.73271036	-0.697525499999998	5.2484745	.	.	.	.	.	0	.	0	.	0	.	0.0	0.00900000000000001	1	1	0.19	0	0	66555.21	604	-11.0	5.1323	3	185	331	192	77	347	136	66	70	0.881944444444444	0.0	0.0	0.0	1	0	1	1	1	1	0	0	3.95	4.07	0.0
SMR61426.1	-0.73329043	-4.997102	-0.507102	.	.	.	reduced_virulence	PHI:2084	0	.	0	.	0	.	0.0	0.085	0	0	0.08	0	0	48373.97	439	9.5	8.3374	5	139	242	119	44	227	96	56	40	1.01149425287356	.	.	.	0	0	0	0	0	0	0	0	0.11	0.28	0.0
SMR56093.1	-0.73348	5.863579	2.905579	.	.	.	.	.	0	.	0	.	0	.	0.786	0.707	1	1	0.14	0	0	26374.25	246	3.0	7.4713	1	90	131	86	26	143	56	31	25	0.911764705882353	.	.	.	0	1	0	0	0	1	0	0	0.06	0.14	0.0
SMR51407.1	-0.7336587	-1.453984	-0.507984	.	.	.	loss_of_pathogenicity,unaffected_pathogenicity,reduced_virulence,increased_virulence_(hypervirulence)	PHI:1009,PHI:133,PHI:8594,PHI:3607,PHI:3659,PHI:2923,PHI:8561,PHI:4234,PHI:9043,PHI:508,PHI:2049,PHI:3658	0	.	0	.	0	.	0.0	0.00900000000000001	0	0	0.01	0	0	496800.86	4510	-50.0	5.7781	59	1401	2365	1466	404	2363	1108	559	549	0.846674182638106	.	.	.	0	0	0	0	0	0	0	0	0.0	0.04	0.0
SMR46964.1	-0.7336587	-1.451242	-0.505242	.	.	.	loss_of_pathogenicity,unaffected_pathogenicity,reduced_virulence,increased_virulence_(hypervirulence)	PHI:1009,PHI:2259,PHI:3019,PHI:6938,PHI:7334,PHI:5585,PHI:1008,PHI:9043,PHI:8561,PHI:3291,PHI:508,PHI:2049,PHI:3658,PHI:9092,PHI:5563,PHI:6416,PHI:133,PHI:8594,PHI:3607,PHI:3659,PHI:2923,PHI:4232,PHI:4234,PHI:4108,PHI:416,PHI:6989	0	.	0	.	0	.	0.0	0.00900000000000001	0	0	0.02	0	0	509874.93	4637	-116.0	4.9916	67	1446	2435	1487	435	2444	1153	550	603	0.865446716899892	.	.	.	0	0	0	0	0	0	0	0	0.0	0.04	0.0
SMR50281.1	-0.73383117	-8.3843935	-4.4823935	.	.	.	unaffected_pathogenicity,reduced_virulence	PHI:441,PHI:5849,PHI:5864,PHI:5793,PHI:5866,PHI:5815,PHI:5818,PHI:2165,PHI:9103,PHI:5851,PHI:5822,PHI:5871,PHI:5794,PHI:5859,PHI:404,PHI:5873,PHI:5812,PHI:5792,PHI:5833,PHI:5800,PHI:5816,PHI:5811,PHI:5845,PHI:5828,PHI:5869,PHI:5810,PHI:5788,PHI:5868,PHI:9104,PHI:5843,PHI:5850,PHI:5852,PHI:5817,PHI:5844,PHI:5874,PHI:5834,PHI:5846,PHI:5876,PHI:5776,PHI:5826,PHI:5835,PHI:5838,PHI:7194,PHI:5847,PHI:5…	0	.	0	.	0	.	0.0	0.183	0	1	0.3	0	1	48958.52	442	8.5	7.9249	21	158	226	148	54	282	78	45	33	1.0	0.0	0.0	0.0	1	1	1	1	1	1	7	7	3.25	159.73	0.0
SMR43599.1	-0.7351916	-2.277979	2.446021	.	.	.	unaffected_pathogenicity,reduced_virulence	PHI:6789,PHI:6807,PHI:6811,PHI:125,PHI:7933,PHI:7935,PHI:17,PHI:7929,PHI:7932,PHI:73,PHI:6791,PHI:7930,PHI:7928,PHI:6785,PHI:6783,PHI:6813,PHI:697,PHI:6792,PHI:9400,PHI:68,PHI:3973,PHI:6786,PHI:6814	0	.	0	.	0	.	0.0	0.046	1	1	0.03	1	0	101116.4	917	9.0	7.158	9	287	490	285	109	505	222	122	100	0.942857142857143	1.0	0.0	0.0	1	0	1	1	0	1	1	0	5.16	16.18	0.0
SMR44467.1	-0.7370235	-6.434948	-0.506948	.	.	.	loss_of_pathogenicity,unaffected_pathogenicity,reduced_virulence,lethal	PHI:2162,PHI:2317,PHI:1204,PHI:371,PHI:146,PHI:1258,PHI:4941,PHI:7724,PHI:1187,PHI:36,PHI:7725,PHI:1044,PHI:1212,PHI:2407,PHI:1240,PHI:2370,PHI:7811,PHI:428,PHI:1178,PHI:341,PHI:393,PHI:7810,PHI:227,PHI:6971,PHI:1177,PHI:100,PHI:3088,PHI:158,PHI:427,PHI:9481,PHI:1241	0	.	0	.	0	.	0.0	0.012	0	0	0.02	0	0	213743.0	1958	-8.5	6.2669	15	658	1089	490	156	925	533	276	257	0.676404494382022	.	.	.	0	0	0	0	0	0	0	0	0.0	0.0	0.0
SMR47288.1	-0.7374221	-3.788879	0.129121	.	.	.	.	.	0	.	0	.	0	.	0.0	0.347	0	0	0.8	0	0	40234.44	368	-11.5	4.5052	1	120	220	105	51	204	62	27	35	1.2	.	.	.	0	0	0	0	0	0	0	0	0.0	2.15	0.0
SMR59852.1	-0.73944175	-2.7805505	-0.5065505	.	.	.	.	.	0	.	0	.	0	.	0.373	0.248	0	0	0.17	0	0	23583.14	214	8.0	9.8188	3	77	130	43	17	96	57	33	24	0.833333333333333	.	.	.	0	0	0	0	0	0	0	0	0.0	0.0	0.0
SMR64383.1	-0.74054456	-10.0979555	-4.4999555	.	.	.	.	.	0	.	0	.	0	.	0.0	0.067	0	1	0.31	0	1	39268.08	367	5.0	9.2067	0	141	218	107	27	188	76	42	34	0.662921348314607	1.0	0.0	0.0	1	1	1	1	1	1	1	2	21.65	44.76	0.608695652173913
SMR50184.1	-0.7405946	-0.472766000000001	3.319234	.	.	.	.	.	0	.	0	.	0	.	0.02	0.348	1	1	0.04	0	0	34025.2	315	-3.0	5.6523	5	103	170	106	28	187	68	34	34	0.807692307692308	.	.	.	1	0	0	0	1	1	0	0	0.04	0.04	0.0
SMR61817.1	-0.7424693	-0.8104105	4.8415895	.	.	.	.	.	0	.	0	.	0	.	0.0	0.0580000000000001	1	1	0.77	0	0	107872.62	1054	-38.5	4.2731	7	482	728	287	102	583	146	58	88	0.590909090909091	0.0	0.0	0.0	1	0	1	1	1	1	0	0	0.8	1.84	0.0
SMR63893.1	-0.74345267	-5.2805065	-0.5045065	.	.	.	.	.	0	.	0	.	0	.	0.0	0.204	0	0	0.04	0	0	39003.64	358	-7.0	5.4186	1	114	191	107	44	196	99	49	50	0.806818181818182	.	.	.	0	0	0	0	0	0	0	0	0.01	0.27	0.0
SMR56487.1	-0.74700785	4.8090985	-0.5529015	.	.	.	reduced_virulence	PHI:8041,PHI:8048,PHI:6927,PHI:8743	0	.	0	.	0	.	0.921	0.806	0	0	0.33	0	0	16495.81	147	1.0	6.8512	3	42	80	38	19	82	35	19	16	1.15151515151515	.	.	.	0	0	0	0	0	0	0	0	0.08	0.09	0.0
SMR64778.1	-0.74700785	4.408754	-0.571246	.	.	.	.	.	0	.	0	.	0	.	0.976	0.854	0	0	0.0500000000000001	0	0	18623.32	168	2.0	7.2655	4	53	90	50	19	93	40	22	18	0.972972972972973	.	.	.	0	0	0	0	0	0	0	0	0.14	0.16	0.0
SMR45566.1	-0.74710524	-10.28365	-4.49365	.	.	.	.	.	0	.	0	.	0	.	0.0	0.035	0	1	0.39	0	1	56051.91	508	6.5	7.1554	3	167	263	162	78	301	102	59	43	0.967479674796748	0.0	0.0	0.0	1	1	1	1	1	1	5	5	1.61	112.06	0.0
SMR54883.1	-0.74763453	-8.538401	-4.744401	.	.	.	unaffected_pathogenicity,reduced_virulence	PHI:2504,PHI:3904,PHI:3903,PHI:2503,PHI:3902	0	.	0	.	0	GH13_1,GH13_41,GT5,GT4,GH13_19,GH13_36,GH13_22,GH13_2,GH13,GH13_20	0.0	0.201	0	1	0.24	0	1	269553.49	2407	8.5	6.794	19	708	1232	695	332	1387	542	288	254	0.97970479704797	1.0	0.0	0.0	1	0	1	1	1	1	13	13	1.08	281.33	0.0
SMR50247.1	-0.74811864	1.7188985	-0.4951015	.	.	.	.	.	0	.	0	.	0	.	0.837	0.532	0	0	0.19	0	0	27167.98	249	-4.5	5.1322	9	87	138	82	26	139	62	30	32	1.03636363636364	.	.	.	0	0	0	0	0	0	0	0	0.01	0.02	0.0
SMR49470.1	-0.75002646	-3.905462	-0.485462	.	.	.	.	.	0	.	0	.	0	.	0.001	0.429	0	0	0.3	0	0	41467.76	375	-4.0	5.9169	17	140	203	85	53	207	90	46	44	0.752808988764045	.	.	.	0	0	0	0	0	0	0	0	0.23	0.27	0.0
SMR44433.1	-0.7525101	-0.151617999999999	5.428382	.	.	.	.	.	0	.	0	.	0	.	0.0	0.07	1	1	0.31	0	0	62578.23	573	29.0	10.6152	1	199	338	113	57	264	131	87	44	0.470588235294118	1.0	0.0	0.0	1	0	1	1	1	1	0	0	0.08	0.08	0.0
SMR49948.1	-0.75315666	3.2306465	4.1766465	.	.	.	loss_of_pathogenicity	PHI:6331	0	.	0	.	0	.	0.0	0.00900000000000001	1	1	0.02	0	0	62185.09	549	12.5	8.3249	3	160	248	160	73	297	151	87	64	0.814159292035398	.	.	.	1	1	1	0	1	1	0	0	5.41	5.52	0.0
SMR47513.1	-0.75493145	2.0393405	-0.5286595	.	.	.	.	.	0	.	0	.	0	.	0.715	0.713	0	0	0.33	0	0	17733.96	157	2.5	7.7578	3	55	85	33	25	84	38	21	17	0.888888888888889	.	.	.	0	0	0	0	0	0	0	0	0.01	0.01	0.0
SMR63635.1	-0.7554184	-3.3783295	2.5616705	.	.	.	.	.	0	.	0	.	0	.	0.0	0.01	1	1	0.27	1	0	61547.0	556	-10.5	5.6396	13	189	317	122	67	265	149	75	74	0.991304347826087	0.0	0.0	0.0	1	1	1	1	1	1	1	0	0.09	3.5	0.0
SMR52616.1	-0.7558131	-3.080817	2.859183	.	.	.	.	.	0	.	0	.	0	.	0.0	0.01	1	1	0.29	1	0	71649.22	638	-6.0	5.9261	11	178	331	181	92	361	147	75	72	1.11363636363636	0.0	0.0	0.0	1	1	1	1	1	1	1	0	0.44	2.27	0.0
SMR44979.1	-0.7560334	-3.554385	-0.506385	.	.	.	.	.	0	.	0	.	0	.	0.0560000000000001	0.436	0	0	0.03	0	0	35146.35	318	0.0	6.4928	5	85	169	106	26	177	78	40	38	1.17460317460317	.	.	.	0	0	0	0	0	0	0	0	0.01	1.13	0.0
SMR49317.1	-0.7560508	-5.112405	-0.492405	.	.	.	.	.	0	.	0	.	0	.	0.0	0.23	0	0	0.4	0	0	48526.97	443	1.5	6.7657	5	128	239	120	43	237	108	57	51	0.98019801980198	.	.	.	0	0	0	0	0	0	0	0	0.0	0.03	0.0
SMR44405.1	-0.7560508	-6.434889	-0.500889	.	.	.	.	.	0	.	0	.	0	.	0.0	0.011	0	0	0.04	0	0	64630.14	593	-7.5	5.5236	6	185	314	168	64	335	153	76	77	0.821917808219178	.	.	.	0	0	0	0	0	0	0	0	0.0	0.03	0.0
SMR53427.1	-0.7560508	-1.440254	-0.506254	.	.	.	loss_of_pathogenicity,unaffected_pathogenicity,reduced_virulence	PHI:6988,PHI:7653,PHI:5057,PHI:7487	0	.	0	.	0	.	0.0	0.011	0	0	0.01	0	0	59813.07	547	-9.5	5.391	6	164	288	179	53	306	146	72	74	0.869230769230769	.	.	.	0	0	0	0	0	0	0	0	0.0	0.02	0.0
SMR63769.1	-0.7560508	-6.3612075	-0.4272075	.	.	.	.	.	0	.	0	.	0	.	0.0	0.011	0	0	0.28	0	0	59319.37	531	-4.0	6.0278	6	154	280	147	61	284	129	66	63	1.10576923076923	.	.	.	0	0	0	0	0	0	0	0	0.0	0.01	0.0
SMR56523.1	-0.7564192	-6.23415	-0.50415	.	.	.	.	.	0	.	0	.	0	.	0.0	0.045	0	0	0.03	0	0	125676.3	1159	-8.0	5.9642	14	368	629	309	104	639	266	135	131	0.629746835443038	.	.	.	0	0	0	0	0	0	0	0	0.0	0.0	0.0
SMR48083.1	-0.75944495	4.073796	-0.528204	.	.	.	.	.	0	.	0	.	0	.	0.979	0.788	0	0	0.19	0	0	25499.1	238	-0.5	6.3861	2	81	128	76	24	142	59	31	28	0.650793650793651	.	.	.	0	0	0	0	0	0	0	0	0.05	0.26	0.0
SMR45068.1	-0.7611381	-2.123455	-0.501455	.	.	.	reduced_virulence	PHI:7867,PHI:4992	0	.	0	.	0	.	0.352	0.211	0	0	0.04	0	0	26471.2	244	-8.5	4.8339	2	78	127	86	20	137	71	33	38	0.627118644067797	.	.	.	0	0	0	0	0	0	0	0	0.0	0.02	0.0
SMR64398.1	-0.7614038	-5.445741	-0.511741	.	.	.	unaffected_pathogenicity,reduced_virulence	PHI:8590	0	.	0	.	0	.	0.0	0.011	0	0	0.03	0	0	62480.39	577	-4.5	5.9449	11	193	307	191	41	320	152	77	75	0.614814814814815	.	.	.	0	0	0	0	0	0	0	0	0.0	0.02	0.0
SMR43697.1	-0.7614038	-4.97152	-0.49952	.	.	.	unaffected_pathogenicity,reduced_virulence	PHI:3534,PHI:1651	0	.	0	.	0	.	0.0	0.088	0	0	0.2	0	0	47622.9	432	-3.5	6.1053	8	142	232	128	50	234	104	54	50	0.757575757575758	.	.	.	0	0	0	0	0	0	0	0	0.0	0.0	0.0
SMR51902.1	-0.7631426	-10.0087435	-4.3987435	.	.	.	.	.	0	.	0	.	0	.	0.0	0.065	0	1	0.73	0	1	26871.74	273	9.5	9.6668	5	146	193	73	21	165	28	19	9	0.457446808510638	0.0	0.0	0.0	1	1	1	1	1	1	1	2	21.09	47.33	0.65
SMR48026.1	-0.7639797	-1.175575	4.770425	.	.	.	.	.	0	.	0	.	0	.	0.0	0.00900000000000001	1	1	0.41	0	0	86798.73	776	-35.0	4.3883	3	231	410	224	109	418	170	71	99	1.24050632911392	0.0	0.0	0.0	1	1	1	1	0	1	0	1	18.8	19.03	0.869565217391304
SMR64665.1	-0.76809216	-6.3352735	-0.5092735	.	.	.	.	.	0	.	0	.	0	.	0.0	0.029	0	0	0.12	0	0	161849.73	1494	28.0	8.4367	23	513	830	503	106	808	324	184	140	0.651162790697674	.	.	.	0	0	0	0	0	0	0	0	0.0	0.02	0.0
SMR55900.1	-0.76809216	-3.4554535	-2.5094535	.	.	.	loss_of_pathogenicity,unaffected_pathogenicity,reduced_virulence,increased_virulence_(hypervirulence)	PHI:1009,PHI:2259,PHI:9072,PHI:2261,PHI:6938,PHI:4217,PHI:3657,PHI:5585,PHI:2934,PHI:1008,PHI:1007,PHI:9043,PHI:8561,PHI:3291,PHI:6610,PHI:3274,PHI:2049,PHI:8603,PHI:9092,PHI:12,PHI:5563,PHI:4837,PHI:3607,PHI:3659,PHI:2923,PHI:4232,PHI:4234,PHI:160,PHI:416,PHI:6989	0	.	0	.	0	.	0.0	0.00900000000000001	0	0	0.02	1	0	466755.82	4258	-39.5	5.9817	75	1383	2290	1432	412	2369	1023	524	499	0.620360551431601	.	.	.	0	0	0	0	0	0	1	0	0.18	2.6	0.0
SMR64313.1	-0.77029836	-5.0615425	-0.3575425	.	.	.	.	.	0	.	0	.	0	.	0.0	0.216	0	0	0.41	0	0	36102.23	332	-3.5	5.9443	6	131	188	89	41	170	76	39	37	0.916666666666667	.	.	.	0	0	0	0	0	0	0	0	0.03	0.03	0.0
SMR47668.1	-0.7703537	-6.2381515	-0.5201515	.	.	.	.	.	0	.	0	.	0	.	0.0	0.047	0	0	0.36	0	0	60719.94	566	22.5	9.4806	12	197	333	148	59	335	123	76	47	0.567567567567568	.	.	.	0	0	0	0	0	0	0	0	0.0	0.19	0.0
SMR44622.1	-0.7703537	-5.370489	-0.510489	.	.	.	.	.	0	.	0	.	0	.	0.0	0.19	0	0	0.09	0	0	43881.93	413	-2.0	6.2284	8	149	241	136	34	238	94	49	45	0.62962962962963	.	.	.	0	0	0	0	0	0	0	0	2.43	2.64	0.0
SMR45241.1	-0.7727902	-8.4386915	-4.7286915	.	.	.	unaffected_pathogenicity,reduced_virulence	PHI:2504,PHI:3904,PHI:3903,PHI:2503,PHI:3902	0	.	0	.	0	GH13_1,GT5,GT4,GH13_19,GH13_36,GH13_42,GH13_13,GH13_22,GH13,GH13_20	0.036	0.179	0	1	0.34	0	1	270220.55	2411	-5.5	6.3208	21	720	1266	671	323	1351	489	253	236	1.10408163265306	1.0	0.0	0.0	1	0	1	1	1	1	13	13	10.97	292.95	0.0
SMR62985.1	-0.77314997	-6.2725255	-0.3445255	.	.	.	.	.	0	.	0	.	0	.	0.0	0.012	0	0	0.2	0	0	56868.82	524	-9.5	5.3386	5	181	292	157	65	292	130	64	66	0.822222222222222	.	.	.	0	0	0	0	0	0	0	0	0.27	0.66	0.0
SMR57530.1	-0.773443	-5.5298175	-0.5138175	.	.	.	.	.	0	.	0	.	0	.	0.0	0.164	0	0	0.07	0	0	40560.27	382	-2.5	5.7772	8	143	213	123	26	222	88	44	44	0.519607843137255	.	.	.	0	0	0	0	0	0	0	0	0.0	0.06	0.0
SMR48046.1	-0.77357244	3.147315	-0.494685	.	.	.	.	.	0	.	0	.	0	.	0.866	0.741	0	0	0.41	0	0	18643.39	171	0.5	6.6043	1	49	100	48	20	100	40	22	18	0.791666666666667	.	.	.	0	0	0	0	0	0	0	0	0.01	0.02	0.0
SMR49497.1	-0.7738198	-2.778656	3.161344	.	.	.	.	.	0	.	0	.	0	.	0.0	0.01	1	1	0.32	1	0	100183.77	929	-3.0	6.3236	0	309	528	319	97	520	202	106	96	0.835680751173709	0.0	0.0	0.0	1	0	1	1	1	1	1	1	0.97	21.57	0.0
SMR43537.1	-0.77436745	-5.70555	-0.34755	.	.	.	.	.	0	.	0	.	0	.	0.0	0.107	0	0	0.9	0	0	70171.75	725	-48.5	3.648	41	424	595	156	25	369	96	24	72	0.364864864864865	.	.	.	0	0	0	0	0	0	0	0	0.0	0.01	0.0
SMR57977.1	-0.7744107	-2.6076155	-0.5196155	.	.	.	.	.	0	.	0	.	0	.	0.074	0.578	0	0	0.48	0	0	31463.56	296	6.0	8.1708	4	113	177	97	26	159	60	35	25	0.853333333333333	.	.	.	0	0	0	0	0	0	0	0	0.0	0.01	0.0
SMR61374.1	-0.7744107	2.069484	-0.552516	.	.	.	loss_of_pathogenicity,unaffected_pathogenicity,reduced_virulence,increased_virulence_(hypervirulence),lethal	PHI:8929,PHI:7511,PHI:9460,PHI:2835,PHI:2837,PHI:2844,PHI:6957,PHI:2802,PHI:5271,PHI:2269,PHI:3866,PHI:2312,PHI:5272,PHI:7485,PHI:8927,PHI:7696,PHI:685,PHI:3301,PHI:784,PHI:4077,PHI:59,PHI:2022,PHI:5440	0	.	0	.	0	.	0.824	0.613	0	0	0.24	0	0	27324.07	255	0.0	6.4956	2	90	148	83	23	141	61	32	29	0.915254237288135	.	.	.	0	0	0	0	0	0	0	0	0.0	0.01	0.0
SMR63385.1	-0.7744107	-1.17537	-0.48537	.	.	.	.	.	0	.	0	.	0	.	0.271	0.614	0	0	0.72	0	0	30071.12	279	1.5	6.7556	6	101	160	83	27	150	64	35	29	0.935483870967742	.	.	.	0	0	0	0	0	0	0	0	0.06	0.11	0.0
SMR53707.1	-0.7747128	-2.071777	-0.499777	.	.	.	.	.	0	.	0	.	0	.	0.372	0.366	0	0	0.13	0	0	29171.09	265	-3.0	5.6914	2	76	144	77	23	139	80	40	40	0.859649122807017	.	.	.	0	0	0	0	0	0	0	0	0.0	0.01	0.0
SMR47374.1	-0.77559733	-1.62191	3.32409	.	.	.	unaffected_pathogenicity,reduced_virulence	PHI:397,PHI:3919,PHI:9058,PHI:9074,PHI:9075,PHI:552,PHI:48,PHI:1011,PHI:2920,PHI:2921	0	.	0	.	0	AA1_2,AA1_1,AA1,AA1_3	0.0	0.00900000000000001	1	1	0.69	1	0	65654.53	591	-27.5	4.4107	4	168	333	163	89	337	116	49	67	1.09848484848485	0.0	0.0	0.0	1	1	1	1	1	1	1	1	0.08	23.45	0.0
SMR62682.1	-0.77595866	4.465056	-0.598944	.	.	.	.	.	0	.	0	.	0	.	0.995	0.849	0	0	0.8	0	0	12629.44	118	5.5	10.2542	0	38	70	37	9	65	24	15	9	1.06451612903226	.	.	.	0	0	0	0	0	0	0	0	0.0	0.0	0.0
SMR63933.1	-0.7772629	-1.2385085	4.7014915	.	.	.	.	.	0	.	0	.	0	.	0.0	0.01	1	1	0.0500000000000001	0	0	57689.61	515	-4.5	6.006	4	140	260	142	62	295	135	69	66	0.672268907563025	1.0	1.0	1.0	1	1	1	1	1	1	0	0	13.28	13.6	0.0
SMR43711.1	-0.7781842	-1.647642	4.292358	.	.	.	.	.	0	.	0	.	0	.	0.0	0.01	1	1	0.37	0	0	83812.49	771	-23.0	4.739	7	256	443	226	97	436	174	80	94	0.782383419689119	.	.	.	1	0	1	0	0	1	0	1	21.5	21.55	1.0
SMR54942.1	-0.7789457	-1.9510675	-0.6770675	.	.	.	reduced_virulence	PHI:6471	0	.	0	.	0	.	0.127	0.494	0	0	0.31	0	0	32998.38	307	0.5	6.6394	4	104	179	98	26	181	69	36	33	0.635294117647059	.	.	.	0	0	0	0	0	0	0	0	8.06	8.39	0.0
SMR64176.1	-0.7802954	2.0512655	-0.7327345	.	.	.	loss_of_pathogenicity,unaffected_pathogenicity,reduced_virulence,increased_virulence_(hypervirulence),lethal	PHI:8929,PHI:7511,PHI:2247,PHI:9460,PHI:2837,PHI:2844,PHI:6957,PHI:2802,PHI:5271,PHI:6956,PHI:2269,PHI:3866,PHI:2312,PHI:5272,PHI:2836,PHI:7485,PHI:7696,PHI:685,PHI:3301,PHI:784,PHI:4077,PHI:59,PHI:2022,PHI:5440	0	.	0	.	0	.	0.79	0.674	0	0	0.22	0	0	27012.8	254	-1.0	6.1195	4	94	138	83	21	145	57	29	28	0.984375	.	.	.	0	0	0	0	0	0	0	0	0.0	0.2	0.0
SMR54867.1	-0.7813699	-0.151371500000001	-0.5173715	.	.	.	loss_of_pathogenicity,unaffected_pathogenicity,reduced_virulence,increased_virulence_(hypervirulence),lethal	PHI:7511,PHI:2247,PHI:9460,PHI:2837,PHI:2844,PHI:2802,PHI:5271,PHI:6956,PHI:2269,PHI:2022,PHI:2312,PHI:2836,PHI:7485,PHI:8927,PHI:7696,PHI:685,PHI:784,PHI:3301,PHI:4077,PHI:59,PHI:6957,PHI:5440	0	.	0	.	0	.	0.705	0.356	0	0	0.29	0	0	29428.79	279	-6.0	4.8306	5	99	161	110	24	178	58	27	31	0.641975308641975	.	.	.	0	0	0	0	0	0	0	0	0.06	4.61	0.0
SMR63245.1	-0.7813699	0.613351	-0.424649	.	.	.	.	.	0	.	0	.	0	.	0.61	0.563	0	0	0.48	0	0	22007.07	207	-12.0	4.2115	6	82	128	54	20	113	42	16	26	0.736842105263158	.	.	.	0	0	0	0	0	0	0	0	0.0	0.0	0.0
SMR61398.1	-0.7813699	0.987013	-0.422987	.	.	.	.	.	0	.	0	.	0	.	0.892	0.343	0	0	0.59	0	0	11200.85	108	-5.0	4.3696	2	43	66	41	9	68	22	9	13	0.484848484848485	.	.	.	0	0	0	0	0	0	0	0	0.01	0.03	0.0
SMR45110.1	-0.7813699	-5.853551	-0.483551	.	.	.	.	.	0	.	0	.	0	.	0.024	0.081	0	0	0.64	0	0	19128.47	178	1.5	6.928	6	72	120	39	21	98	26	15	11	0.56	.	.	.	0	0	0	0	0	0	0	0	0.01	0.01	0.0
SMR45469.1	-0.7829608	-9.795285	-4.599285	.	.	.	.	.	0	.	0	.	0	.	0.0	0.134	0	1	0.36	0	1	43811.53	418	-5.5	5.5113	5	160	241	150	42	263	68	34	34	0.719298245614035	1.0	1.0	0.0	1	1	1	1	0	1	6	7	16.86	144.18	1.0
SMR52313.1	-0.78422534	-6.55435	-6.96835	.	.	.	.	.	0	.	0	.	0	.	0.277	0.792	0	0	0.33	0	1	19637.47	181	4.0	7.4787	3	69	98	51	26	109	40	24	16	0.739130434782609	.	.	.	0	0	0	0	0	0	3	3	7.3	61.86	0.0
SMR45290.1	-0.7844331	3.5161875	-0.5158125	.	.	.	.	.	0	.	0	.	0	.	0.909	0.763	0	0	0.69	0	0	16249.39	151	3.5	8.4811	0	52	86	41	18	85	28	17	11	0.804878048780488	.	.	.	0	0	0	0	0	0	0	0	0.0	0.01	0.0
SMR53875.1	-0.78564405	-4.5539535	-0.5099535	.	.	.	.	.	0	.	0	.	0	.	0.016	0.31	0	0	0.15	0	0	37828.7	362	-1.0	6.1556	2	129	210	110	16	205	83	42	41	0.62037037037037	.	.	.	0	0	0	0	0	0	0	0	0.0	0.07	0.0
SMR63527.1	-0.7860837	-6.4091365	-0.4871365	.	.	.	.	.	0	.	0	.	0	.	0.0	0.013	0	0	0.12	0	0	57293.05	521	-11.0	5.2803	5	151	273	146	56	283	147	72	75	1.05263157894737	.	.	.	0	0	0	0	0	0	0	0	0.0	0.01	0.0
SMR60186.1	-0.78736377	3.6197655	-0.6762345	.	.	.	.	.	0	.	0	.	0	.	0.991	0.725	0	0	0.31	0	0	10646.2	100	-0.5	5.8294	0	27	54	32	7	59	26	13	13	0.896551724137931	.	.	.	0	0	0	0	0	0	0	0	5.8	5.8	0.0
SMR47019.1	-0.78746486	-3.307886	2.500114	.	.	.	.	.	0	.	0	.	0	.	0.0	0.032	1	1	0.29	1	0	58364.74	548	-4.0	5.7385	8	221	326	156	28	270	124	62	62	0.582089552238806	1.0	0.0	0.0	1	1	1	1	1	1	1	1	12.3	35.57	0.0
SMR44217.1	-0.78915524	-2.676103	2.837897	.	.	.	.	.	0	.	0	.	0	GH76	0.0	0.081	1	1	0.69	1	0	49686.25	451	-22.5	4.1105	7	162	255	118	64	268	75	27	48	0.87719298245614	0.0	0.0	0.0	1	1	1	1	1	1	1	1	0.54	24.31	0.0
SMR61781.1	-0.78915524	1.876241	2.822241	.	.	.	loss_of_pathogenicity,unaffected_pathogenicity,reduced_virulence	PHI:6789,PHI:6807,PHI:6811,PHI:6784,PHI:6787,PHI:7935,PHI:7928,PHI:6815,PHI:6785,PHI:6808,PHI:9401,PHI:6794,PHI:7931,PHI:6814,PHI:6790,PHI:125,PHI:7933,PHI:9402,PHI:6793,PHI:7926,PHI:17,PHI:7929,PHI:7932,PHI:73,PHI:6791,PHI:6816,PHI:7930,PHI:7934,PHI:6812,PHI:127,PHI:480,PHI:6783,PHI:6813,PHI:6788,PHI:126,PHI:697,PHI:9400,PHI:6792,PHI:68,PHI:72,PHI:6786,PHI:6809	0	.	0	.	0	.	0.0	0.00900000000000001	1	1	0.59	1	0	52595.6	491	-29.0	4.074	6	169	298	146	53	283	90	32	58	0.954545454545455	0.0	0.0	0.0	1	1	1	1	1	1	1	0	3.2	13.23	0.0
SMR57532.1	-0.7899277	4.650068	-0.767932	.	.	.	.	.	0	.	0	.	0	.	0.979	0.924	0	0	0.46	0	0	14948.97	134	0.5	6.7179	1	39	72	39	17	76	32	17	15	1.2	.	.	.	0	0	0	0	0	0	0	0	0.06	1.18	0.0
SMR56027.1	-0.7942674	2.4239635	-2.9940365	.	.	.	.	.	0	.	0	.	0	.	0.998	0.905	0	0	0.56	1	0	15583.94	143	6.0	8.0503	9	54	85	36	19	83	25	17	8	0.96969696969697	.	.	.	0	0	0	0	0	0	1	1	0.0	21.74	0.0
SMR64205.1	-0.7963414	-2.309901	-0.539901	.	.	.	loss_of_pathogenicity,unaffected_pathogenicity,reduced_virulence,increased_virulence_(hypervirulence),lethal	PHI:9460,PHI:2837,PHI:2844,PHI:59,PHI:2802,PHI:5271,PHI:6956,PHI:2269,PHI:2022,PHI:3866,PHI:2312,PHI:5272,PHI:8927,PHI:7696,PHI:685,PHI:784,PHI:3301,PHI:4077,PHI:2247,PHI:6957,PHI:5440	0	.	0	.	0	.	0.171	0.534	0	0	0.11	0	0	31949.33	301	1.0	6.8292	7	117	176	99	19	168	67	35	32	0.746835443037975	.	.	.	0	0	0	0	0	0	0	0	0.0	0.08	0.0
SMR50421.1	-0.79643846	-1.4468705	-0.5068705	.	.	.	loss_of_pathogenicity,reduced_virulence	PHI:334,PHI:311,PHI:4606,PHI:2826,PHI:1015,PHI:4182,PHI:6111,PHI:4677,PHI:2179,PHI:300,PHI:3514,PHI:65,PHI:2310,PHI:316	0	.	0	.	0	.	0.0	0.01	0	0	0.09	0	0	84637.84	780	-15.0	5.0687	5	260	430	248	71	415	181	87	94	0.773684210526316	.	.	.	0	0	0	0	0	0	0	0	0.0	0.05	0.0
SMR49769.1	-0.79809284	-5.584229	-0.484229	.	.	.	.	.	0	.	0	.	0	.	0.0	0.15	0	0	0.23	0	0	49811.6	455	-2.0	6.1875	11	152	253	115	42	249	115	59	56	0.819047619047619	.	.	.	0	0	0	0	0	0	0	0	0.0	0.02	0.0
SMR61449.1	-0.8025303	-5.9555045	-0.4175045	.	.	.	.	.	0	.	0	.	0	.	0.0	0.077	0	0	0.5	0	0	42456.14	389	-7.5	5.3587	5	128	232	88	55	223	87	43	44	0.690265486725664	.	.	.	0	0	0	0	0	0	0	0	0.0	0.46	0.0
SMR47610.1	-0.8029902	-2.5058575	-0.4658575	.	.	.	.	.	0	.	0	.	0	.	0.165	0.495	0	0	0.16	0	0	31482.43	291	-5.0	5.3495	7	97	168	85	33	166	69	34	35	0.802631578947369	.	.	.	0	0	0	0	0	0	0	0	0.0	0.02	0.0
SMR64693.1	-0.80441284	-1.442152	-0.508152	.	.	.	loss_of_pathogenicity,unaffected_pathogenicity,reduced_virulence	PHI:4080,PHI:4108,PHI:508,PHI:133,PHI:9227	0	.	0	.	0	.	0.0	0.011	0	0	0.0500000000000001	0	0	61142.37	565	-3.0	6.2974	5	188	305	178	60	314	135	72	63	0.654411764705882	.	.	.	0	0	0	0	0	0	0	0	0.0	12.64	0.0
SMR47194.1	-0.8047812	-6.4459035	-0.5059035	.	.	.	.	.	0	.	0	.	0	.	0.0	0.01	0	0	0.02	0	0	141109.46	1307	2.5	6.6741	14	432	730	429	93	709	301	158	143	0.662207357859532	.	.	.	0	0	0	0	0	0	0	0	0.0	0.01	0.0
SMR63911.1	-0.80503964	-0.699183	4.928817	.	.	.	.	.	0	.	0	.	0	.	0.0	0.0620000000000001	1	1	0.59	0	0	54553.24	497	-2.0	6.311	12	166	284	132	72	285	93	50	43	0.88034188034188	0.0	0.0	0.0	1	0	0	1	0	1	0	0	0.04	0.34	0.0
SMR54760.1	-0.8081876	7.5608385	2.6708385	.	.	.	.	.	0	.	0	.	0	.	0.987	0.828	1	1	0.56	0	0	18999.51	178	2.5	7.2599	7	68	106	57	15	98	35	20	15	0.704545454545455	.	.	.	0	1	0	0	0	0	0	0	15.88	15.88	0.0
SMR47550.1	-0.81179917	-4.4244275	-0.5004275	.	.	.	.	.	0	.	0	.	0	.	0.0	0.346	0	0	0.29	0	0	44846.92	417	2.0	6.827	4	134	235	136	42	240	97	52	45	0.925233644859813	.	.	.	0	0	0	0	0	0	0	0	0.01	0.2	0.0
SMR64053.1	-0.81526613	4.756035	-0.445965	.	.	.	.	.	0	.	0	.	0	.	1.0	0.867	0	0	0.63	0	0	20812.23	192	3.5	7.0985	14	75	120	47	22	102	44	26	18	0.822222222222222	.	.	.	0	0	0	0	0	0	0	0	0.0	14.81	0.0
SMR50062.1	-0.8158474	-0.977645499999999	4.9683545	.	.	.	.	.	0	.	0	.	0	.	0.0	0.00900000000000001	1	1	0.74	0	0	78901.78	770	-16.0	4.6406	16	357	532	258	49	435	111	50	61	0.43421052631579	0.0	1.0	0.0	1	1	1	1	1	1	0	0	4.67	5.78	0.0
SMR43637.1	-0.8160554	-2.2479135	-0.5739135	.	.	.	unaffected_pathogenicity	PHI:2651	0	.	0	.	0	.	0.138	0.583	0	0	0.46	0	0	14195.03	128	1.5	6.9777	1	45	71	33	19	68	30	17	13	0.931034482758621	.	.	.	0	0	0	0	0	0	0	0	0.0	0.0	0.0
SMR49770.1	-0.81652653	-2.56831	2.41169	.	.	.	.	.	0	.	0	.	0	.	0.0	0.17	1	1	0.09	1	0	45357.16	423	6.0	7.1161	6	133	228	129	44	252	107	61	46	0.677966101694915	0.0	0.0	0.0	1	1	1	1	1	1	1	1	8.3	33.27	0.0
SMR57389.1	-0.8169682	-0.0655824999999983	4.8744175	.	.	.	reduced_virulence	PHI:2896	0	.	0	.	0	.	0.0	0.01	1	1	0.63	0	0	48665.18	479	-33.5	3.6815	2	219	336	154	35	269	65	16	49	0.460431654676259	0.0	0.0	0.0	1	1	1	1	1	1	0	0	0.21	2.86	0.0
SMR60005.1	-0.8169682	-2.8234125	2.7745875	.	.	.	.	.	0	.	0	.	0	.	0.0	0.067	1	1	0.72	1	0	51457.17	484	-17.0	4.4065	4	190	296	149	58	270	81	34	47	0.884955752212389	0.0	0.0	0.0	1	1	1	1	1	1	1	1	0.36	23.49	0.0
SMR49690.1	-0.81805897	-4.5540505	-0.5060505	.	.	.	reduced_virulence,lethal	PHI:6469,PHI:8038,PHI:8045	0	.	0	.	0	.	0.658	0.334	0	0	0.33	0	0	12499.91	117	-7.5	4.3309	1	39	67	29	9	64	30	12	18	0.542857142857143	.	.	.	0	0	0	0	0	0	0	0	0.0	0.0	0.0
SMR56504.1	-0.818437	3.6213685	-0.5246315	.	.	.	.	.	0	.	0	.	0	.	0.982	0.709	0	0	0.56	0	0	11328.13	105	2.0	9.8627	0	35	56	34	3	55	24	13	11	1.1304347826087	.	.	.	0	0	0	0	0	0	0	0	0.01	0.05	0.0
SMR65197.1	-0.8184638	-2.4231045	-0.5091045	.	.	.	.	.	0	.	0	.	0	.	0.074	0.607	0	0	0.38	0	0	30468.61	280	4.0	7.4479	4	97	156	82	34	153	58	33	25	1.01538461538462	.	.	.	0	0	0	0	0	0	0	0	0.05	0.36	0.0
SMR47396.1	-0.8222933	-6.2934515	-0.5034515	.	.	.	.	.	0	.	0	.	0	.	0.0	0.035	0	0	0.02	0	0	52945.72	494	13.5	9.0617	7	168	271	170	31	264	125	72	53	0.761904761904762	.	.	.	0	0	0	0	0	0	0	0	0.0	0.02	0.0
SMR56296.1	-0.8241925	4.604235	-0.045765	.	.	.	.	.	0	.	0	.	0	.	1.0	0.775	0	0	0.43	0	0	10782.73	93	16.0	9.982	12	34	49	18	8	44	25	21	4	1.88888888888889	.	.	.	0	0	0	0	0	0	0	0	0.0	0.0	0.0
SMR57917.1	-0.824324	0.40751	-0.85849	.	.	.	.	.	0	.	0	.	0	.	0.815	0.396	0	0	0.5	0	0	9553.28	91	6.5	11.4068	2	37	50	32	3	55	17	12	5	0.56	.	.	.	0	0	0	0	0	0	0	0	10.14	10.17	0.0
SMR63895.1	-0.8245814	-2.958371	-0.522371	.	.	.	loss_of_pathogenicity,unaffected_pathogenicity,reduced_virulence,increased_virulence_(hypervirulence),lethal	PHI:7511,PHI:7696,PHI:2837,PHI:6957,PHI:685,PHI:5271,PHI:4077,PHI:2269,PHI:2022	0	.	0	.	0	.	0.066	0.528	0	0	0.22	0	0	32477.75	306	0.5	6.5713	3	115	172	92	29	167	70	38	32	0.792207792207792	.	.	.	0	0	0	0	0	0	0	0	13.27	13.78	0.0
SMR50241.1	-0.8256899	-6.311653	-0.485653	.	.	.	.	.	0	.	0	.	0	.	0.0	0.029	0	0	0.17	0	0	43422.62	389	-11.5	4.9418	2	113	201	106	58	215	97	46	51	0.829545454545455	.	.	.	0	0	0	0	0	0	0	0	0.0	0.02	0.0
SMR49724.1	-0.82759976	1.556255	-0.499745	.	.	.	reduced_virulence	PHI:7076	0	.	0	.	0	.	0.734	0.442	0	0	0.01	0	0	28969.13	267	-1.5	6.0449	3	84	139	92	20	150	71	36	35	0.6875	.	.	.	0	0	0	0	0	0	0	0	0.41	0.42	0.0
SMR64493.1	-0.827986	2.090845	-0.519155	.	.	.	.	.	0	.	0	.	0	.	0.994	0.441	0	0	0.07	0	0	19733.17	188	-2.5	5.0929	1	72	107	61	9	105	52	25	27	0.418181818181818	.	.	.	0	0	0	0	0	0	0	0	0.02	0.08	0.0
SMR50131.1	-0.827986	0.3566025	-0.5273975	.	.	.	loss_of_pathogenicity,unaffected_pathogenicity,reduced_virulence,increased_virulence_(hypervirulence)	PHI:8929,PHI:9460,PHI:2837,PHI:2844,PHI:2802,PHI:6956,PHI:2269,PHI:2022,PHI:2312,PHI:2836,PHI:7485,PHI:7696,PHI:685,PHI:784,PHI:3301,PHI:4077,PHI:2247,PHI:59,PHI:5440	0	.	0	.	0	.	0.00900000000000001	0.305	0	0	0.32	0	0	34473.99	321	-5.0	5.5794	3	106	186	102	32	180	78	39	39	0.792682926829268	.	.	.	0	0	0	0	0	0	0	0	0.07	0.07	0.0
SMR54050.1	-0.827986	-9.1278545	-0.6338545	.	.	.	unaffected_pathogenicity,reduced_virulence,lethal	PHI:5083,PHI:5082,PHI:598,PHI:3689,PHI:3688,PHI:2529	0	.	0	.	0	.	0.0	0.251	0	0	0.19	0	0	41363.15	397	0.0	6.5019	5	148	228	141	27	232	92	48	44	0.73109243697479	.	.	.	0	0	0	0	0	0	0	0	0.01	0.47	0.0
SMR57650.1	-0.827986	-5.5900345	-0.5320345	.	.	.	.	.	0	.	0	.	0	.	0.0	0.157	0	0	0.25	0	0	40879.44	389	-2.0	6.1813	3	146	229	143	27	220	95	49	46	0.723809523809524	.	.	.	0	0	0	0	0	0	0	0	0.34	0.55	0.0
SMR49744.1	-0.83181643	3.873214	2.773214	.	.	.	loss_of_pathogenicity,reduced_virulence	PHI:6144,PHI:7634,PHI:3112,PHI:6731,PHI:5344	0	.	0	.	0	.	0.003	0.347	1	1	0.16	0	0	39794.12	364	2.0	6.8997	5	100	194	118	34	211	84	45	39	1.22666666666667	.	.	.	1	0	0	0	0	1	0	0	0.33	0.34	0.0
SMR64654.1	-0.83448994	-0.676623999999999	4.339376	.	.	.	.	.	0	.	0	.	0	.	0.032	0.132	1	1	0.62	0	0	8380.66	80	2.5	7.787	3	37	49	30	5	42	14	9	5	0.666666666666667	.	.	.	1	1	1	0	0	1	0	0	0.0	0.0	0.0
SMR61494.1	-0.8383646	-3.25699	2.68301	.	.	.	.	.	0	.	0	.	0	.	0.0	0.01	1	1	0.37	1	0	85954.5	788	-41.0	4.3863	7	266	436	223	92	423	174	72	102	1.01162790697674	0.0	0.0	0.0	1	1	1	1	1	1	1	1	2.05	24.16	0.0
SMR57888.1	-0.8386961	-10.4116535	-4.4656535	.	.	.	.	.	0	.	0	.	0	.	0.0	0.00900000000000001	0	1	0.22	0	1	80581.63	734	10.5	7.3199	14	251	395	257	107	463	137	80	57	0.822222222222222	1.0	1.0	0.0	1	1	1	1	1	1	7	7	13.26	160.82	0.0
SMR57927.1	-0.83926463	-2.0244	-0.5064	.	.	.	.	.	0	.	0	.	0	.	0.715	0.032	0	0	0.07	0	0	27557.34	251	-4.0	5.494	0	80	139	70	16	127	89	44	45	0.2	.	.	.	0	0	0	0	0	0	0	0	0.01	0.01	0.0
SMR47812.1	-0.83926463	4.0355755	-0.5064245	.	.	.	.	.	0	.	0	.	0	.	0.999	0.758	0	0	0.47	0	0	12991.89	119	11.5	12.0489	0	38	64	35	7	63	31	22	9	0.793103448275862	.	.	.	0	0	0	0	0	0	0	0	0.0	0.0	0.0
SMR44689.1	-0.83949566	-6.4542575	-0.5082575	.	.	.	.	.	0	.	0	.	0	.	0.0	0.00900000000000001	0	0	0.08	0	0	72842.14	659	27.5	9.8228	6	215	367	166	75	340	160	99	61	0.794871794871795	.	.	.	0	0	0	0	0	0	0	0	0.0	0.15	0.0
SMR60131.1	-0.839864	-6.4412555	-0.5072555	.	.	.	.	.	0	.	0	.	0	.	0.0	0.011	0	0	0.02	0	0	132080.13	1205	-5.5	6.2307	12	417	649	362	106	612	320	165	155	0.618055555555556	.	.	.	0	0	0	0	0	0	0	0	0.0	0.01	0.0
SMR63855.1	-0.839864	-6.2779	-0.5359	.	.	.	loss_of_pathogenicity,unaffected_pathogenicity,reduced_virulence,increased_virulence_(hypervirulence),lethal	PHI:1186,PHI:9201,PHI:4245,PHI:2268,PHI:161,PHI:417,PHI:263,PHI:5045,PHI:5430,PHI:2827,PHI:2438,PHI:2346,PHI:7392,PHI:8793,PHI:2225,PHI:3517,PHI:1264,PHI:2429,PHI:5426,PHI:245,PHI:142,PHI:7810,PHI:7280,PHI:1005,PHI:4057,PHI:7117,PHI:8395,PHI:2224,PHI:1178,PHI:1265,PHI:151,PHI:266,PHI:2810,PHI:2120,PHI:3889,PHI:5428,PHI:1266,PHI:1179,PHI:1200,PHI:4779,PHI:2330,PHI:8854,PHI:1258,PHI:308,PHI:4468,PH…	0	.	0	.	0	.	0.0	0.043	0	0	0.0	0	0	172770.49	1591	22.0	7.9304	16	520	868	479	123	822	403	222	181	0.790502793296089	.	.	.	0	0	0	0	0	0	0	0	0.0	0.02	0.0
SMR51999.1	-0.839864	-6.449582	-0.503582	.	.	.	.	.	0	.	0	.	0	.	0.0	0.00900000000000001	0	0	0.0	0	0	171455.32	1567	16.0	7.4466	14	517	854	451	144	811	410	222	188	0.787114845938375	.	.	.	0	0	0	0	0	0	0	0	0.0	0.0	0.0
SMR55971.1	-0.84179306	-5.7636515	-0.5016515	.	.	.	.	.	0	.	0	.	0	.	0.001	0.122	0	0	0.09	0	0	34497.74	311	-12.0	4.7238	2	91	164	81	35	166	92	42	50	0.930555555555556	.	.	.	0	0	0	0	0	0	0	0	0.0	0.0	0.0
SMR49523.1	-0.8440609	-4.892818	1.053182	.	.	.	unaffected_pathogenicity	PHI:2488,PHI:2510	0	.	0	.	0	GH47	0.0	0.00900000000000001	1	1	0.18	1	0	62909.9	553	15.5	8.7854	5	159	264	152	77	296	136	81	55	0.956140350877193	.	.	.	1	1	0	0	0	0	1	1	19.97	19.98	1.0
SMR63399.1	-0.84479165	-6.4557125	-6.2217125	.	.	.	.	.	0	.	0	.	0	.	0.489	0.472	0	1	0.49	0	1	25194.77	237	4.5	9.6559	0	89	139	81	21	140	40	23	17	0.5	.	.	.	1	1	0	0	0	1	1	3	22.21	64.58	0.521739130434783
SMR59537.1	-0.8471978	-1.447012	4.366988	.	.	.	.	.	0	.	0	.	0	.	0.0	0.031	1	1	0.3	0	0	104235.43	963	-15.0	5.0996	15	362	571	244	69	444	216	104	112	0.786069651741293	1.0	1.0	0.0	1	0	1	1	1	1	0	0	0.16	1.46	0.0
SMR64078.1	-0.8471978	-1.142702	4.797298	.	.	.	.	.	0	.	0	.	0	.	0.0	0.01	1	1	0.07	0	0	105798.71	979	-24.0	4.8537	15	331	562	286	78	533	237	111	126	0.650205761316872	0.0	0.0	0.0	1	0	1	1	1	1	0	0	2.61	7.99	0.0
SMR63486.1	-0.84754384	-6.065932	-0.503932	.	.	.	.	.	0	.	0	.	0	.	0.01	0.0629999999999999	0	0	0.12	0	0	21533.43	192	-15.0	4.2354	0	45	96	57	14	98	60	23	37	1.17647058823529	.	.	.	0	0	0	0	0	0	0	0	0.0	0.07	0.0
SMR62853.1	-0.8489741	-1.447363	-0.501363	.	.	.	unaffected_pathogenicity,reduced_virulence,effector_(plant_avirulence_determinant),increased_virulence_(hypervirulence)	PHI:325,PHI:6936,PHI:714,PHI:730,PHI:8597,PHI:723,PHI:729,PHI:5276,PHI:55,PHI:8596,PHI:2379,PHI:727,PHI:719,PHI:255,PHI:7916,PHI:3387,PHI:726,PHI:7243,PHI:9265,PHI:728,PHI:724,PHI:718,PHI:7844,PHI:9106,PHI:725,PHI:2290	0	.	0	.	0	.	0.0	0.00900000000000001	0	0	0.04	0	0	322227.57	2935	-43.5	5.4261	48	949	1573	935	305	1628	695	344	351	0.833860759493671	.	.	.	0	0	0	0	0	0	0	0	0.0	1.59	0.0
SMR61416.1	-0.8489754	1.948419	2.864419	.	.	.	loss_of_pathogenicity,unaffected_pathogenicity,reduced_virulence	PHI:2808,PHI:434,PHI:33,PHI:522,PHI:6715,PHI:6711,PHI:6714,PHI:6713,PHI:6530,PHI:6712	0	.	0	.	0	GH158,GH72,GH5	0.0	0.014	1	1	0.66	1	0	51240.49	477	-14.5	4.4713	7	165	277	142	44	266	91	39	52	1.02608695652174	1.0	0.0	0.0	1	1	1	1	1	1	1	1	3.83	19.67	0.0
SMR56171.1	-0.8489754	-1.171348	4.774652	.	.	.	.	.	0	.	0	.	0	.	0.0	0.00900000000000001	1	1	0.49	0	0	57471.42	524	-21.5	4.3129	2	157	296	149	57	282	99	40	59	1.23364485981308	0.0	0.0	0.0	1	1	1	1	1	1	0	0	0.43	0.86	0.0
SMR44284.1	-0.8489754	2.0441185	2.6541185	.	.	.	loss_of_pathogenicity,unaffected_pathogenicity,reduced_virulence	PHI:2808,PHI:434,PHI:33,PHI:522,PHI:6715,PHI:6711,PHI:6714,PHI:6713,PHI:6530,PHI:6712	0	.	0	.	0	GH157,GH158,GH72,GH5	0.0	0.065	1	1	0.66	1	0	48332.29	459	-17.0	4.3452	7	191	289	121	50	257	90	37	53	0.84251968503937	0.0	0.0	0.0	1	1	1	1	1	1	1	1	2.41	19.18	0.0
SMR46924.1	-0.8510053	-6.437004	-0.509004	.	.	.	unaffected_pathogenicity	PHI:2085	0	.	0	.	0	.	0.0	0.012	0	0	0.0	0	0	167066.36	1516	2.0	6.6367	5	509	776	423	97	671	451	234	217	0.754777070063694	.	.	.	0	0	0	0	0	0	0	0	0.0	0.0	0.0
SMR47344.1	-0.85112226	-6.4367	-0.5087	.	.	.	.	.	0	.	0	.	0	.	0.0	0.012	0	0	0.11	0	0	189257.0	1775	58.5	10.3421	8	702	1062	438	94	814	451	260	191	0.564551422319475	.	.	.	0	0	0	0	0	0	0	0	0.0	0.24	0.0
SMR63693.1	-0.85112226	-6.326507	-0.518507	.	.	.	.	.	0	.	0	.	0	.	0.0	0.032	0	0	0.4	0	0	49591.9	470	27.0	10.6028	7	190	293	132	24	226	101	66	35	0.626016260162602	.	.	.	0	0	0	0	0	0	0	0	0.0	0.0	0.0
SMR47245.1	-0.85651386	2.994189	3.886189	.	.	.	loss_of_pathogenicity,reduced_virulence,increased_virulence_(hypervirulence)	PHI:6331,PHI:4194,PHI:438,PHI:7173	0	.	0	.	0	.	0.0	0.018	1	1	0.02	0	0	55663.09	501	4.5	7.1143	7	145	254	168	63	297	109	60	49	0.761061946902655	.	.	.	1	1	1	0	0	1	0	1	20.67	20.77	0.391304347826087
SMR64329.1	-0.85668874	2.9941355	-0.3938645	.	.	.	reduced_virulence	PHI:881	0	.	0	.	0	.	0.898	0.5	0	0	0.8	0	0	23023.03	226	-6.5	4.7975	8	90	151	83	16	139	45	21	24	0.626865671641791	.	.	.	0	0	0	0	0	0	0	0	0.01	0.26	0.0
SMR43943.1	-0.8571223	1.419882	-0.554118	.	.	.	.	.	0	.	0	.	0	.	0.789	0.54	0	0	0.25	0	0	32838.57	309	2.0	7.5996	5	107	184	101	25	187	77	40	37	0.620689655172414	.	.	.	0	0	0	0	0	0	0	0	0.0	0.77	0.0
SMR54378.1	-0.8579112	-5.2418595	-4.4878595	.	.	.	unaffected_pathogenicity,reduced_virulence	PHI:441,PHI:5849,PHI:5840,PHI:5864,PHI:5866,PHI:5815,PHI:5818,PHI:2165,PHI:9103,PHI:5851,PHI:5822,PHI:5871,PHI:5839,PHI:5859,PHI:404,PHI:5812,PHI:5873,PHI:5792,PHI:5863,PHI:5833,PHI:5811,PHI:5816,PHI:5800,PHI:5845,PHI:5869,PHI:5862,PHI:5868,PHI:5824,PHI:5842,PHI:9104,PHI:5843,PHI:5850,PHI:5852,PHI:5819,PHI:5817,PHI:5820,PHI:5834,PHI:5860,PHI:5846,PHI:5821,PHI:5876,PHI:5776,PHI:5857,PHI:5835,PHI:7…	0	.	1	PF05730	0	.	0.0	0.041	0	1	0.1	0	1	52298.73	468	6.0	7.7062	13	142	228	158	46	270	96	53	43	1.17647058823529	0.0	0.0	0.0	1	1	1	1	1	1	7	5	0.12	138.11	0.0
SMR54641.1	-0.8588772	-2.960347	2.865653	.	.	.	.	.	0	.	0	.	0	.	0.0	0.029	1	1	0.79	1	0	129195.16	1322	-47.5	4.0516	1	661	970	349	34	722	162	58	104	0.370614035087719	1.0	0.0	0.0	1	0	1	1	1	1	1	1	1.73	33.65	0.0
SMR62955.1	-0.86051416	3.8962925	-0.4057075	.	.	.	.	.	0	.	0	.	0	.	0.943	0.774	0	0	0.19	0	0	13883.67	125	-3.0	4.8778	4	37	71	38	13	72	34	16	18	0.84375	.	.	.	0	0	0	0	0	0	0	0	0.0	0.01	0.0
SMR44189.1	-0.8605175	-0.9007005	-0.5047005	.	.	.	.	.	0	.	0	.	0	.	0.45	0.484	0	0	0.0500000000000001	0	0	27928.02	254	-3.0	6.1282	6	86	145	64	32	127	68	36	32	0.803571428571429	.	.	.	0	0	0	0	0	0	0	0	0.0	0.0	0.0
SMR64346.1	-0.86273134	-5.0870415	-0.5030415	.	.	.	.	.	0	.	0	.	0	.	0.066	0.17	0	0	0.1	0	0	24816.31	227	27.0	11.4941	0	71	121	57	13	112	79	54	25	0.63013698630137	.	.	.	0	0	0	0	0	0	0	0	0.0	0.0	0.0
SMR45007.1	-0.86350703	-9.4398485	-4.4938485	.	.	.	reduced_virulence	PHI:7741	0	.	0	.	0	.	0.0	0.00900000000000001	0	1	0.15	0	1	93664.93	822	38.5	9.3631	18	249	404	265	132	483	164	108	56	1.25	1.0	0.0	0.0	1	1	1	1	1	1	7	6	22.04	161.62	1.0
SMR49766.1	-0.86397874	-1.279809	-0.501809	.	.	.	.	.	0	.	1	PF00293	0	.	0.001	0.036	0	0	0.02	0	0	35763.39	318	-12.0	4.8369	4	87	166	97	42	176	88	41	47	0.846153846153846	.	.	.	0	0	0	0	0	0	0	0	0.0	0.04	0.0
SMR63574.1	-0.86596584	-1.217453	4.758547	.	.	.	.	.	0	.	0	.	0	.	0.0	0.004	1	1	0.71	0	0	15478.1	159	-9.0	3.7035	0	87	114	54	8	90	17	4	13	0.340425531914894	0.0	0.0	0.0	1	1	1	1	1	1	0	0	0.22	2.32	0.0
SMR53356.1	-0.8673911	1.0778025	-0.5181975	.	.	.	loss_of_pathogenicity,unaffected_pathogenicity,reduced_virulence,increased_virulence_(hypervirulence),lethal	PHI:8929,PHI:7511,PHI:9460,PHI:2835,PHI:2837,PHI:2844,PHI:6957,PHI:2802,PHI:6956,PHI:5271,PHI:2269,PHI:2312,PHI:5272,PHI:7485,PHI:8927,PHI:7696,PHI:784,PHI:4077,PHI:2247,PHI:59,PHI:5440	0	.	0	.	0	.	0.716	0.55	0	0	0.59	0	0	26752.46	256	-1.0	6.2297	3	102	155	93	24	150	56	29	27	0.842857142857143	.	.	.	0	0	0	0	0	0	0	0	0.02	2.95	0.0
SMR51571.1	-0.86867404	-10.3389065	-4.3929065	.	.	.	.	.	0	.	0	.	0	.	0.0	0.00900000000000001	0	1	0.19	0	1	60963.08	548	-15.0	4.9323	10	169	285	164	70	290	118	56	62	1.22826086956522	0.0	0.0	0.0	1	1	1	1	1	1	3	3	9.21	74.34	0.0
SMR50406.1	-0.86998904	0.622891	-0.501109	.	.	.	unaffected_pathogenicity,reduced_virulence,increased_virulence_(hypervirulence)	PHI:5034,PHI:2255,PHI:7708,PHI:3277,PHI:4903,PHI:668,PHI:587,PHI:9524,PHI:2256,PHI:6517,PHI:9519,PHI:881	0	.	0	.	0	.	0.0	0.354	0	0	0.3	0	0	38080.46	355	-6.5	5.0038	9	118	199	101	32	215	84	40	44	0.760869565217391	.	.	.	0	0	0	0	0	0	0	0	0.0	0.05	0.0
SMR58029.1	-0.87033343	1.995044	4.251044	.	.	.	.	.	0	.	0	.	0	.	0.0550000000000001	0.569	1	1	0.27	0	0	32728.82	299	5.5	7.2955	7	99	162	85	31	154	62	37	25	0.953125	.	.	.	1	1	1	0	0	1	0	0	0.62	0.85	0.0
SMR54673.1	-0.87214124	-3.920512	0.969488	.	.	.	.	.	0	.	0	.	0	.	0.0	0.185	1	1	0.03	1	0	37512.36	329	6.5	9.4373	0	87	143	104	21	141	140	75	65	0.985294117647059	.	.	.	1	0	1	0	0	1	1	0	0.0	10.29	0.0
SMR49929.1	-0.8751544	-1.171654	4.774346	.	.	.	.	.	0	.	0	.	0	.	0.0	0.00900000000000001	1	1	0.02	0	0	70551.98	630	-11.5	5.3947	9	180	319	191	82	345	166	82	84	0.969230769230769	.	.	.	1	1	1	0	1	1	0	0	0.0	0.04	0.0
SMR64081.1	-0.8754864	-3.167301	2.526699	.	.	.	.	.	0	.	0	.	0	.	0.0	0.0510000000000001	1	1	0.56	1	0	52205.81	485	-9.5	4.5794	9	181	304	132	43	247	63	28	35	1.00990099009901	0.0	1.0	1.0	1	1	1	1	1	1	1	0	0.01	6.01	0.0
SMR59617.1	-0.8756522	-10.413987	-4.623987	.	.	.	unaffected_pathogenicity	PHI:1057	0	.	0	.	0	.	0.0	0.035	0	1	0.0600000000000001	0	1	52081.54	474	7.0	7.1039	3	146	228	170	71	307	90	54	36	0.778761061946903	1.0	0.0	1.0	1	1	1	1	0	1	11	10	33.38	227.14	0.869565217391304
SMR55991.1	-0.8792536	-4.5090505	-0.5550505	.	.	.	.	.	0	.	0	.	0	.	0.001	0.34	0	0	0.41	0	0	39754.32	368	5.5	7.3664	13	134	213	112	35	209	79	45	34	0.629213483146067	.	.	.	0	0	0	0	0	0	0	0	0.01	0.02	0.0
SMR64445.1	-0.8821181	-0.64227	-0.55227	.	.	.	.	.	0	.	0	.	0	.	0.581	0.404	0	0	0.11	0	0	30863.01	289	-2.0	6.098	1	97	155	84	33	173	74	38	36	0.577777777777778	.	.	.	0	0	0	0	0	0	0	0	0.04	0.78	0.0
SMR47228.1	-0.8821181	-4.027057	-0.547057	.	.	.	.	.	0	.	0	.	0	.	0.012	0.408	0	0	0.14	0	0	38128.2	362	2.5	6.952	6	126	205	131	26	224	81	44	37	0.617647058823529	.	.	.	0	0	0	0	0	0	0	0	3.57	4.81	0.0
SMR64159.1	-0.8834901	-4.2701235	-0.5061235	.	.	.	reduced_virulence	PHI:7654	0	.	0	.	0	.	0.0	0.206	0	0	0.2	0	0	44861.81	420	3.5	7.0341	8	149	250	116	34	231	99	54	45	0.718181818181818	.	.	.	0	0	0	0	0	0	0	0	0.0	0.09	0.0
SMR47167.1	-0.8840817	-6.4513615	-0.5053615	.	.	.	.	.	0	.	0	.	0	.	0.0	0.00900000000000001	0	0	0.07	0	0	96599.08	880	-29.5	4.7582	28	297	482	241	80	455	215	99	116	0.666666666666667	.	.	.	0	0	0	0	0	0	0	0	0.06	0.06	0.0
SMR62992.1	-0.88503027	-3.178403	2.761597	.	.	.	.	.	0	.	0	.	0	.	0.0	0.01	1	1	0.77	1	0	99643.84	969	-39.0	4.1696	18	415	686	256	72	534	129	48	81	0.544802867383513	0.0	0.0	0.0	1	0	1	1	1	1	1	0	0.07	10.75	0.0
SMR50251.1	-0.8862865	-5.463189	-0.517189	.	.	.	reduced_virulence	PHI:8574,PHI:9266	0	.	0	.	0	.	0.0	0.00900000000000001	0	0	0.19	0	0	116117.32	1060	5.0	6.9755	13	348	578	327	107	581	260	137	123	0.895397489539749	.	.	.	0	0	0	0	0	0	0	0	0.06	0.53	0.0
SMR59858.1	-0.8892032	-5.6248105	-0.5248105	.	.	.	.	.	0	.	0	.	0	.	0.0	0.15	0	0	0.0500000000000001	0	0	39097.62	358	-1.0	6.3647	5	127	202	100	39	177	83	44	39	0.767123287671233	.	.	.	0	0	0	0	0	0	0	0	0.0	0.01	0.0
SMR61281.1	-0.8920561	-1.4454065	-0.5054065	.	.	.	.	.	1	Vdlsc1	0	.	0	.	0.0	0.01	0	0	0.13	0	0	76377.78	707	-8.5	5.6366	13	243	391	220	73	403	180	90	90	0.729885057471264	.	.	.	0	0	0	0	0	0	0	0	0.0	0.03	0.0
SMR51848.1	-0.89328957	-2.997	2.715	.	.	.	.	.	0	.	0	.	0	.	0.0	0.048	1	1	0.69	1	0	31243.47	320	-4.0	4.8445	1	151	239	103	19	201	26	12	14	0.295302013422819	0.0	0.0	0.0	1	1	1	1	1	1	1	0	4.49	13.53	0.0
SMR52232.1	-0.8951614	0.179551999999999	4.421552	.	.	.	.	.	0	.	0	.	0	.	0.0	0.293	1	1	0.33	0	0	41514.95	378	-8.0	5.1351	8	117	212	89	43	193	99	48	51	1.05681818181818	.	.	.	1	0	1	0	1	1	0	0	0.46	0.46	0.0
SMR57753.1	-0.89594436	-4.244778	-0.128778	.	.	.	.	.	0	.	0	.	0	.	0.0	0.314	0	0	0.86	0	0	42191.78	387	-3.5	5.0747	7	149	241	93	61	224	56	27	29	1.03157894736842	.	.	.	0	0	0	0	0	0	0	0	0.07	18.72	0.0
SMR65136.1	-0.8973131	-2.7414	-0.5034	.	.	.	.	.	0	.	0	.	0	.	0.486	0.141	0	0	0.59	0	0	17338.27	160	14.5	10.9194	1	60	99	36	16	75	38	28	10	0.521739130434783	.	.	.	0	0	0	0	0	0	0	0	0.0	0.0	0.0
SMR47547.1	-0.897815	2.2635675	2.6655675	.	.	.	.	.	0	.	0	.	0	.	0.503	0.43	1	1	0.1	0	0	29329.43	270	-3.5	5.3794	1	82	145	90	22	154	65	32	33	0.72463768115942	.	.	.	0	0	0	0	0	1	0	0	0.09	0.1	0.0
SMR45567.1	-0.9029987	0.560028000000001	4.418028	.	.	.	.	.	0	.	0	.	0	.	0.279	0.078	1	1	0.56	0	0	22061.88	215	-13.0	4.1362	0	67	141	72	0	136	45	16	29	0.328125	0.0	0.0	0.0	1	1	0	1	0	1	0	0	0.0	0.01	0.0
SMR64827.1	-0.9036794	-5.893344	-0.361344	.	.	.	.	.	0	.	0	.	0	.	0.002	0.076	0	0	0.56	0	0	23488.83	213	-17.5	4.0644	4	75	125	51	29	113	52	18	34	1.02127659574468	.	.	.	0	0	0	0	0	0	0	0	0.0	0.0	0.0
SMR64858.1	-0.904636	-6.3150125	-0.5070125	.	.	.	.	.	0	.	0	.	0	.	0.0	0.032	0	0	0.28	0	0	21514.73	197	-27.0	3.9129	1	56	110	75	15	100	65	21	44	0.714285714285714	.	.	.	0	0	0	0	0	0	0	0	0.0	0.0	0.0
SMR50126.1	-0.9060588	0.49269	-0.55331	.	.	.	loss_of_pathogenicity,unaffected_pathogenicity,reduced_virulence	PHI:2155,PHI:772,PHI:797,PHI:2716	0	.	0	.	0	.	0.0	0.341	0	0	0.46	0	0	38441.02	352	-0.5	6.4357	5	130	198	94	46	188	86	46	40	0.833333333333333	.	.	.	0	0	0	0	0	0	0	0	0.05	0.07	0.0
SMR52038.1	-0.9060588	-1.2606735	-0.5826735	.	.	.	.	.	0	.	0	.	0	.	0.46	0.427	0	0	0.44	0	0	26839.28	257	5.0	8.738	1	102	150	85	22	142	54	31	23	0.690140845070423	.	.	.	0	0	0	0	0	0	0	0	0.02	0.02	0.0
SMR47804.1	-0.9066781	1.142385	-0.503615	.	.	.	unaffected_pathogenicity,reduced_virulence,increased_virulence_(hypervirulence)	PHI:4616,PHI:5034,PHI:2255,PHI:7708,PHI:3277,PHI:4903,PHI:6517,PHI:668,PHI:9524,PHI:2256,PHI:9519,PHI:881	0	.	0	.	0	.	0.0	0.441	0	0	0.38	0	0	41113.1	386	-4.5	5.4368	11	130	215	110	36	235	85	42	43	0.894230769230769	.	.	.	0	0	0	0	0	0	0	0	0.31	0.68	0.0
SMR63314.1	-0.90937066	-1.2065895	4.5234105	.	.	.	.	.	0	.	0	.	0	GH18	0.0	0.045	1	1	0.64	0	0	76391.6	719	-5.0	5.9555	9	290	459	193	76	367	123	63	60	0.946428571428571	1.0	0.0	0.0	1	0	0	1	0	1	0	0	0.01	0.41	0.0
SMR46906.1	-0.909788	-2.818223	-0.412223	.	.	.	.	.	0	.	0	.	0	.	0.083	0.516	0	0	0.41	0	0	29961.07	269	6.5	8.5607	3	89	141	79	40	164	54	32	22	0.757575757575758	.	.	.	0	0	0	0	0	0	0	0	0.05	0.23	0.0
SMR44587.1	-0.9114145	-4.5583765	-0.5263765	.	.	.	.	.	0	.	0	.	0	.	0.028	0.3	0	0	0.0500000000000001	0	0	34405.83	316	-4.0	5.11	4	107	175	92	23	165	83	40	43	0.876712328767123	.	.	.	0	0	0	0	0	0	0	0	0.64	0.65	0.0
SMR63973.1	-0.9164096	-10.330549	-4.750549	.	.	.	.	.	0	.	0	.	0	.	0.0	0.07	0	1	0.5	0	1	112082.29	1060	19.0	9.5336	2	442	682	267	98	557	199	113	86	0.557093425605536	1.0	0.0	0.0	1	0	1	1	1	1	1	2	7.62	54.17	0.0
SMR63339.1	-0.91969097	-6.09345	-0.50745	.	.	.	.	.	0	.	0	.	0	.	0.0	0.069	0	0	0.3	0	0	92955.14	861	5.5	6.8401	1	276	516	181	85	431	198	109	89	0.539923954372624	.	.	.	0	0	0	0	0	0	0	0	0.0	0.0	0.0
SMR53736.1	-0.91969097	-5.4431	-0.5091	.	.	.	unaffected_pathogenicity,reduced_virulence	PHI:7273	0	.	0	.	0	.	0.0	0.011	0	0	0.0600000000000001	0	0	87664.23	808	-0.5	6.4692	3	258	470	198	52	396	201	104	97	0.6318407960199	.	.	.	0	0	0	0	0	0	0	0	0.0	0.0	0.0
SMR57912.1	-0.92136264	-0.993100499999999	4.9408995	.	.	.	.	.	0	.	0	.	0	.	0.0	0.011	1	1	0.82	0	0	59033.08	628	-45.0	3.3908	7	379	497	194	27	354	66	11	55	0.305084745762712	0.0	0.0	0.0	1	1	0	1	1	1	0	0	0.0	0.39	0.0
SMR65139.1	-0.92410684	2.1841355	-0.5038645	.	.	.	.	.	0	.	0	.	0	.	0.874	0.574	0	0	0.63	0	0	19074.12	176	4.0	7.8449	8	72	101	56	17	103	34	20	14	0.707317073170732	.	.	.	0	0	0	0	0	0	0	0	0.07	15.63	0.0
SMR44496.1	-0.92556787	4.6127185	-0.5592815	.	.	.	.	.	0	.	0	.	0	.	1.0	0.862	0	0	0.55	0	0	8614.84	81	2.0	7.9211	6	34	50	23	5	45	20	11	9	0.791666666666667	.	.	.	0	0	0	0	0	0	0	0	0.0	0.0	0.0
SMR60068.1	-0.92709076	-6.451232	-0.505232	.	.	.	.	.	0	.	0	.	0	.	0.0	0.00900000000000001	0	0	0.09	0	0	154599.24	1411	17.0	7.3309	16	506	754	395	134	699	328	183	145	0.694915254237288	.	.	.	0	0	0	0	0	0	0	0	0.0	0.01	0.0
SMR53301.1	-0.92797315	-6.4369135	-0.5089135	.	.	.	.	.	0	.	0	.	0	.	0.0	0.012	0	0	0.17	0	0	117781.46	1081	63.0	11.0831	5	383	636	234	70	483	279	179	100	0.525291828793774	.	.	.	0	0	0	0	0	0	0	0	0.0	0.01	0.0
SMR57397.1	-0.92874515	-1.4292025	-0.5012025	.	.	.	loss_of_pathogenicity,reduced_virulence	PHI:2228,PHI:177	0	.	0	.	0	.	0.0	0.012	0	0	0.2	0	0	53079.6	480	-13.5	4.8916	13	157	265	137	61	256	125	59	66	1.11578947368421	.	.	.	0	0	0	0	0	0	0	0	0.0	0.0	0.0
SMR46941.1	-0.92874515	-5.2072	-0.5072	.	.	.	unaffected_pathogenicity,reduced_virulence	PHI:2638,PHI:6698,PHI:2639	0	.	0	.	0	.	0.0	0.0500000000000001	0	0	0.04	0	0	71687.31	659	-10.5	5.4151	13	217	359	194	55	361	168	83	85	0.789808917197452	.	.	.	0	0	0	0	0	0	0	0	0.0	0.52	0.0
SMR61526.1	-0.9292753	1.9572105	-0.5047895	.	.	.	unaffected_pathogenicity,reduced_virulence,increased_virulence_(hypervirulence)	PHI:587,PHI:9524,PHI:5034,PHI:7708,PHI:6517,PHI:881	0	.	0	.	0	.	0.036	0.541	0	0	0.27	0	0	36519.73	342	0.0	6.5009	3	110	187	111	30	198	83	43	40	0.941860465116279	.	.	.	0	0	0	0	0	0	0	0	0.0	0.76	0.0
SMR45107.1	-0.9292753	-3.9464225	-0.5064225	.	.	.	unaffected_pathogenicity,reduced_virulence	PHI:3386,PHI:2839	0	.	0	.	0	.	0.002	0.258	0	0	0.02	0	0	38283.77	352	-5.5	5.0381	4	107	189	113	28	198	94	45	49	0.901234567901235	.	.	.	0	0	0	0	0	0	0	0	0.0	3.92	0.0
SMR57746.1	-0.9292753	-5.52359	-0.50759	.	.	.	.	.	0	.	0	.	0	.	0.0	0.164	0	0	0.03	0	0	40998.88	375	-2.5	6.1336	6	112	201	123	38	211	97	50	47	0.827586206896552	.	.	.	0	0	0	0	0	0	0	0	0.0	1.47	0.0
SMR44908.1	-0.9331826	-6.431882	-0.497882	.	.	.	.	.	0	.	0	.	0	.	0.0	0.011	0	0	0.24	0	0	59745.64	553	-2.5	6.2839	9	196	313	158	58	310	119	63	56	0.647482014388489	.	.	.	0	0	0	0	0	0	0	0	0.01	0.28	0.0
SMR47538.1	-0.93669343	-5.8730025	-0.5090025	.	.	.	.	.	0	.	0	.	0	.	0.003	0.103	0	0	0.17	0	0	17687.43	165	-17.5	3.9913	0	61	88	49	12	77	44	14	30	0.694444444444444	.	.	.	0	0	0	0	0	0	0	0	0.0	0.0	0.0
SMR44178.1	-0.9376975	-3.1839035	2.5520965	.	.	.	.	.	0	.	0	.	0	.	0.0	0.0440000000000001	1	1	0.24	1	0	75558.03	667	-26.5	4.6285	6	193	348	171	102	358	165	74	91	1.09302325581395	0.0	0.0	0.0	1	1	1	1	1	1	1	1	0.03	19.71	0.0
SMR47295.1	-0.93836176	2.265785	-2.564215	.	.	.	.	.	0	.	0	.	0	.	0.961	0.844	0	0	0.48	1	0	26319.14	235	-1.0	6.2807	11	94	132	34	40	115	57	30	27	1.13636363636364	.	.	.	0	0	0	0	0	0	1	1	0.0	21.93	0.0
SMR50072.1	-0.938485	-6.077552	-0.509552	.	.	.	.	.	0	.	0	.	0	.	0.0	0.072	0	0	0.26	0	0	31498.71	287	44.0	12.4167	0	111	165	38	22	129	96	72	24	0.383720930232558	.	.	.	0	0	0	0	0	0	0	0	0.0	0.0	0.0
SMR61579.1	-0.93854904	-5.7401515	-0.5021515	.	.	.	.	.	0	.	0	.	0	.	0.0	0.127	0	0	0.35	0	0	36557.78	343	-13.0	4.5698	10	107	203	102	25	203	84	37	47	0.769230769230769	.	.	.	0	0	0	0	0	0	0	0	0.0	0.02	0.0
SMR57594.1	-0.9411223	-5.3332495	-0.5332495	.	.	.	.	.	0	.	0	.	0	.	0.0	0.2	0	0	0.28	0	0	39551.26	368	1.0	6.6295	6	140	223	108	43	200	81	44	37	0.715909090909091	.	.	.	0	0	0	0	0	0	0	0	0.0	0.0	0.0
SMR63377.1	-0.94271016	-0.867301	5.066699	.	.	.	.	.	0	.	0	.	0	.	0.0	0.011	1	1	0.69	0	0	313657.32	3277	-20.5	4.483	12	2373	2664	419	54	870	119	50	69	0.314079422382671	1.0	0.0	0.0	1	0	1	1	1	1	0	0	0.26	0.26	0.0
SMR57986.1	-0.9429755	3.5082745	-0.5537255	.	.	.	.	.	0	.	0	.	0	.	0.977	0.7	0	0	0.55	0	0	18940.26	171	4.5	8.6081	0	44	97	50	21	100	36	22	14	0.563636363636364	.	.	.	0	0	0	0	0	0	0	0	0.0	2.69	0.0
SMR54004.1	-0.9434478	-9.3640265	-0.5100265	.	.	.	unaffected_pathogenicity,reduced_virulence,lethal	PHI:8723,PHI:6674,PHI:8883,PHI:6470,PHI:9056,PHI:2537,PHI:2846	0	.	0	.	0	.	0.0	0.191	0	0	0.11	0	0	38195.08	356	-10.0	4.83	4	121	198	104	28	192	97	45	52	0.887640449438202	.	.	.	0	0	0	0	0	0	0	0	1.54	1.54	0.0
SMR58166.1	-0.9440837	0.983367	-0.516633	.	.	.	.	.	0	.	0	.	0	.	0.998	0.252	0	0	0.4	0	0	13526.38	129	1.0	7.9921	1	41	80	28	1	72	29	15	14	0.239130434782609	.	.	.	0	0	0	0	0	0	0	0	0.01	0.01	0.0
SMR45094.1	-0.9460509	-3.297493	2.522507	.	.	.	.	.	0	.	0	.	0	.	0.0	0.03	1	1	0.16	1	0	70587.26	627	-5.5	6.1019	4	194	324	158	95	330	160	83	77	1.11382113821138	0.0	0.0	0.0	1	1	1	1	1	1	1	1	0.11	20.35	0.0
SMR43689.1	-0.94669414	0.556861000000001	3.786861	.	.	.	unaffected_pathogenicity,reduced_virulence	PHI:6214	0	.	0	.	0	GT34	0.001	0.294	1	1	0.11	0	0	36317.47	316	-0.5	6.3963	3	81	143	83	42	169	91	47	44	1.30645161290323	.	.	.	1	1	1	0	0	1	0	1	18.22	18.35	0.777777777777778
SMR56116.1	-0.94841135	2.673001	-0.524999	.	.	.	.	.	0	.	0	.	0	.	0.969	0.564	0	0	0.0600000000000001	0	0	14088.76	124	-7.0	4.4285	6	34	71	24	10	62	36	15	21	0.75	.	.	.	0	0	0	0	0	0	0	0	0.0	0.0	0.0
SMR51605.1	-0.94902647	-2.4075605	3.3164395	.	.	.	.	.	0	.	0	.	0	CE1	0.0	0.046	1	1	0.74	0	0	58190.62	542	-27.5	4.1222	16	210	333	151	63	307	94	35	59	0.80952380952381	.	.	.	0	0	0	0	0	1	0	0	0.0	2.47	0.0
SMR43630.1	-0.94977224	2.218226	-1.165774	.	.	.	.	.	0	.	0	.	0	.	0.934	0.63	0	0	0.19	0	0	25354.23	240	7.5	9.7878	1	87	135	91	18	147	52	31	21	0.547945205479452	.	.	.	0	0	0	0	0	0	0	0	6.26	6.33	0.0
SMR56516.1	-0.9497988	0.3426475	-0.2833525	.	.	.	loss_of_pathogenicity,unaffected_pathogenicity,reduced_virulence	PHI:772,PHI:797,PHI:2716,PHI:3514,PHI:2155	0	.	0	.	0	.	0.001	0.27	0	0	0.27	0	0	38360.17	344	-2.5	6.1737	9	108	190	88	51	191	80	42	38	0.9	.	.	.	0	0	0	0	0	0	0	0	0.21	0.21	0.0
SMR53480.1	-0.9506079	-3.299735	-0.501735	.	.	.	unaffected_pathogenicity,reduced_virulence	PHI:668,PHI:9524,PHI:4616,PHI:2255,PHI:3277,PHI:2256,PHI:9519	0	.	0	.	0	.	0.0	0.367	0	0	0.27	0	0	41257.2	385	-3.0	5.8807	7	119	209	114	39	236	89	45	44	0.847619047619048	.	.	.	0	0	0	0	0	0	0	0	0.01	3.35	0.0
SMR65017.1	-0.9506972	-0.78408	-0.53208	.	.	.	.	.	0	.	0	.	0	.	0.326	0.632	0	0	0.28	0	0	27940.14	249	2.0	7.1824	8	74	132	74	24	137	60	32	28	1.12244897959184	.	.	.	0	0	0	0	0	0	0	0	2.39	2.48	0.0
SMR58071.1	-0.95193565	-5.872	-0.508	.	.	.	.	.	0	.	0	.	0	.	0.003	0.103	0	0	0.14	0	0	29972.57	283	-17.0	4.3895	0	102	173	59	5	127	93	38	55	0.534883720930232	.	.	.	0	0	0	0	0	0	0	0	0.0	0.0	0.0
SMR50044.1	-0.9523182	1.2880325	-0.5119675	.	.	.	.	.	0	.	0	.	0	.	0.973	0.327	0	0	0.19	0	0	26854.37	255	-7.0	4.8297	5	91	151	83	15	143	67	31	36	0.508196721311475	.	.	.	0	0	0	0	0	0	0	0	0.0	0.0	0.0
SMR57357.1	-0.9535866	5.551365	-0.542635	.	.	.	unaffected_pathogenicity,reduced_virulence	PHI:8652	0	.	0	.	0	.	0.966	0.883	0	0	0.12	0	0	23959.39	219	0.5	6.603	3	68	116	76	18	117	54	29	25	1.08888888888889	.	.	.	0	0	0	0	0	0	0	0	0.01	0.16	0.0
SMR45398.1	-0.9545256	1.0248925	-0.4451075	.	.	.	.	.	0	.	0	.	0	.	1.0	0.245	0	0	0.32	0	0	8009.51	80	-1.5	5.1037	0	34	53	10	4	38	27	13	14	0.517241379310345	.	.	.	0	0	0	0	0	0	0	0	0.0	0.0	0.0
SMR60022.1	-0.9586382	-0.0432540000000001	-0.531254	.	.	.	unaffected_pathogenicity,increased_virulence_(hypervirulence)	PHI:6258	0	.	0	.	0	.	0.0	0.248	0	0	0.27	0	0	39381.71	364	-6.5	5.2383	4	119	210	118	38	205	88	43	45	0.988235294117647	.	.	.	0	0	0	0	0	0	0	0	0.0	0.9	0.0
SMR63580.1	-0.95869637	-10.0729615	-4.4449615	.	.	.	.	.	0	.	0	.	0	.	0.0	0.0620000000000001	0	1	0.0600000000000001	0	1	41478.43	383	11.5	9.7996	1	134	199	149	54	247	61	39	22	0.814432989690721	0.0	0.0	0.0	1	1	1	1	1	1	5	6	17.76	136.9	1.0
SMR43570.1	-0.958967	-3.4684565	-0.6364565	.	.	.	.	.	0	.	0	.	0	.	0.094	0.434	0	0	0.23	0	0	29764.92	276	10.5	9.882	4	101	163	74	25	153	61	37	24	0.569620253164557	.	.	.	0	0	0	0	0	0	0	0	0.0	0.11	0.0
SMR57602.1	-0.95901155	-1.866902	-6.984902	.	.	.	.	.	0	.	0	.	0	.	0.975	0.878	0	0	0.38	0	1	16134.54	148	6.5	9.328	3	52	79	49	20	90	32	20	12	1.02380952380952	.	.	.	0	0	0	0	0	0	0	2	16.37	34.76	0.0
SMR45482.1	-0.95932364	-1.593445	-0.615445	.	.	.	.	.	0	.	0	.	0	.	0.259	0.578	0	0	0.34	0	0	30896.23	283	-1.5	6.1489	8	93	155	85	38	166	66	34	32	1.01449275362319	.	.	.	0	0	0	0	0	0	0	0	0.0	0.07	0.0
SMR43854.1	-0.9618645	-4.3217865	-0.5597865	.	.	.	.	.	0	.	0	.	0	.	0.017	0.356	0	0	0.16	0	0	32989.94	301	4.5	7.8516	3	98	168	88	33	162	68	38	30	0.573170731707317	.	.	.	0	0	0	0	0	0	0	0	0.0	0.0	0.0
SMR65192.1	-0.9667634	4.2149975	-0.5790025	.	.	.	.	.	0	.	0	.	0	.	0.958	0.841	0	0	0.35	0	0	10879.08	98	-3.0	5.0599	1	29	54	25	13	50	27	13	14	1.21052631578947	.	.	.	0	0	0	0	0	0	0	0	0.0	0.01	0.0
SMR51405.1	-0.97092414	3.9452305	-0.6447695	.	.	.	.	.	0	.	0	.	0	.	0.959	0.806	0	0	0.39	0	0	12678.19	112	1.0	6.85	3	37	60	32	15	57	27	15	12	0.826086956521739	.	.	.	0	0	0	0	0	0	0	0	0.32	0.32	0.0
SMR64588.1	-0.9713614	-0.0745834999999997	4.8654165	.	.	.	unaffected_pathogenicity,reduced_virulence	PHI:228,PHI:7259,PHI:7565,PHI:9057,PHI:3601,PHI:2843,PHI:7231,PHI:3600,PHI:105	0	.	0	.	0	.	0.0	0.01	1	1	0.74	0	0	60113.12	575	-23.0	4.1697	10	236	356	175	51	330	81	30	51	0.758169934640523	0.0	0.0	0.0	1	1	1	1	1	1	0	0	0.01	4.37	0.0
SMR57972.1	-0.97152877	-1.2019645	4.7440355	.	.	.	.	.	0	.	0	.	0	.	0.0	0.00900000000000001	1	1	0.68	0	0	61140.27	615	-37.0	3.2595	0	265	419	264	15	379	49	6	43	0.417647058823529	1.0	0.0	0.0	1	1	1	1	1	1	0	0	5.4	7.13	0.0
SMR61466.1	-0.97308624	-1.332102	4.607898	.	.	.	unaffected_pathogenicity	PHI:1393	0	.	0	.	0	.	0.0	0.01	1	1	0.04	0	0	84647.5	757	-9.5	5.7167	29	234	396	209	81	403	207	104	103	1.02112676056338	.	.	.	1	0	1	0	1	1	0	0	2.97	2.97	0.0
SMR43936.1	-0.9735931	-3.273388	-0.531388	.	.	.	.	.	0	.	0	.	0	.	0.275	0.268	0	0	0.25	0	0	26013.67	240	-7.5	4.6676	3	72	138	65	18	125	62	28	34	1.04	.	.	.	0	0	0	0	0	0	0	0	0.56	0.56	0.0
SMR47634.1	-0.9792726	-4.314255	-0.504255	.	.	.	.	.	0	.	0	.	0	.	0.02	0.345	0	0	0.07	0	0	33588.78	303	-7.0	5.062	2	94	157	95	37	166	79	38	41	1.0	.	.	.	0	0	0	0	0	0	0	0	0.0	0.0	0.0
SMR63224.1	-0.9794986	2.411787	-0.534213	.	.	.	.	.	0	.	0	.	0	.	0.756	0.735	0	0	0.39	0	0	25950.88	235	5.5	7.5656	3	77	138	63	32	126	51	31	20	0.646153846153846	.	.	.	0	0	0	0	0	0	0	0	0.0	0.0	0.0
SMR45281.1	-0.9800917	-4.743764	-0.511764	.	.	.	unaffected_pathogenicity,reduced_virulence	PHI:7704	0	.	0	.	0	.	0.004	0.124	0	0	0.35	0	0	33414.36	310	-11.5	4.6027	0	110	175	86	34	162	79	35	44	0.970588235294117	.	.	.	0	0	0	0	0	0	0	0	0.13	0.25	0.0
SMR48061.1	-0.98548234	5.053988	-0.188012	.	.	.	unaffected_pathogenicity,reduced_virulence	PHI:1670,PHI:2189,PHI:1663	0	.	0	.	0	.	1.0	0.707	0	0	0.74	0	0	21168.96	210	6.5	7.6839	21	109	135	19	21	127	42	26	16	0.341463414634146	.	.	.	0	0	0	0	0	0	0	0	0.0	0.05	0.0
SMR45163.1	-0.9864876	1.417149	-0.492851	.	.	.	unaffected_pathogenicity,reduced_virulence,increased_virulence_(hypervirulence)	PHI:5034,PHI:4616,PHI:7708,PHI:668,PHI:587,PHI:9524,PHI:6517,PHI:9519,PHI:881	0	.	0	.	0	.	0.003	0.482	0	0	0.34	0	0	39637.36	362	-1.0	6.3362	11	111	193	100	47	216	94	49	45	1.10227272727273	.	.	.	0	0	0	0	0	0	0	0	0.0	10.45	0.0
SMR56418.1	-0.9877962	-4.790426	-0.498426	.	.	.	unaffected_pathogenicity,reduced_virulence	PHI:9150	0	.	0	.	0	.	0.001	0.117	0	0	0.15	0	0	37703.69	344	-7.5	5.3819	4	104	185	106	33	185	99	49	50	0.84	.	.	.	0	0	0	0	0	0	0	0	0.0	0.02	0.0
SMR60122.1	-0.9878458	-2.3839575	-0.2059575	.	.	.	.	.	0	.	0	.	0	.	0.085	0.552	0	0	0.11	0	0	23166.37	208	-0.5	6.3756	3	68	107	57	22	111	45	24	21	0.565217391304348	.	.	.	0	0	0	0	0	0	0	0	0.01	0.01	0.0
SMR49750.1	-0.98849463	0.139344500000001	2.5933445	.	.	.	unaffected_pathogenicity,reduced_virulence,increased_virulence_(hypervirulence),lethal	PHI:2312,PHI:8929,PHI:7485,PHI:9460,PHI:2835,PHI:2844,PHI:2802,PHI:784,PHI:5271,PHI:2269,PHI:2247,PHI:59	0	.	0	.	0	.	0.0500000000000001	0.541	1	1	0.48	0	0	31127.1	287	1.0	6.7573	2	103	164	76	32	148	70	37	33	1.08064516129032	.	.	.	0	1	0	0	0	1	0	0	7.84	9.53	0.0
SMR43593.1	-0.98996687	2.877702	-0.602298	.	.	.	.	.	0	.	0	.	0	.	0.934	0.646	0	0	0.13	0	0	10761.09	99	-1.0	5.6544	1	33	57	28	9	54	24	12	12	0.689655172413793	.	.	.	0	0	0	0	0	0	0	0	0.0	0.0	0.0
SMR64857.1	-0.99090075	-5.6046005	-0.5046005	.	.	.	.	.	0	.	0	.	0	.	0.01	0.14	0	0	0.49	0	0	27915.1	255	6.5	9.9859	1	91	157	41	11	88	55	32	23	0.578947368421053	.	.	.	0	0	0	0	0	0	0	0	0.0	0.0	0.0
SMR50371.1	-0.9944062	3.366946	1.992946	.	.	.	.	.	0	.	0	.	0	.	0.714	0.515	1	1	0.61	1	0	15863.98	145	6.0	9.3354	1	51	82	43	16	75	26	18	8	0.621621621621622	.	.	.	1	1	1	0	1	1	1	1	0.39	23.44	0.0
SMR61486.1	-0.997339	0.3790485	-0.5149515	.	.	.	unaffected_pathogenicity	PHI:1649	0	.	0	.	0	.	0.619	0.53	0	0	0.38	0	0	29613.74	280	-4.0	5.562	1	103	162	70	27	152	62	31	31	0.708860759493671	.	.	.	0	0	0	0	0	0	0	0	0.01	0.01	0.0
SMR49972.1	-0.9973841	-10.4117	-4.4777	.	.	.	.	.	0	.	0	.	0	.	0.0	0.011	0	1	0.31	0	1	59805.58	545	5.0	8.056	8	190	312	158	63	302	99	53	46	0.959016393442623	1.0	0.0	0.0	1	1	1	1	1	1	3	3	0.02	62.81	0.0
SMR46867.1	-0.9975467	-2.7572725	-0.6032725	.	.	.	unaffected_pathogenicity,reduced_virulence,increased_virulence_(hypervirulence),lethal	PHI:8929,PHI:7511,PHI:5272,PHI:7485,PHI:7696,PHI:9460,PHI:2837,PHI:784,PHI:5271,PHI:4077,PHI:6956,PHI:2269,PHI:3301,PHI:6957,PHI:5440	0	.	0	.	0	.	0.0629999999999999	0.578	0	0	0.68	0	0	33436.82	324	9.0	9.7117	2	132	197	100	25	185	62	37	25	0.824742268041237	.	.	.	0	0	0	0	0	0	0	0	0.0	2.87	0.0
SMR53841.1	-0.9988525	-1.1619005	4.7780995	.	.	.	.	.	0	.	0	.	0	.	0.0	0.01	1	1	0.64	0	0	69878.5	689	4.0	7.8854	12	344	484	200	55	387	45	25	20	0.596938775510204	0.0	1.0	0.0	1	0	1	1	1	1	0	0	0.07	2.64	0.0
SMR49683.1	-0.9998759	-0.0868235000000002	-0.5068235	.	.	.	.	.	0	.	0	.	0	.	0.497	0.573	0	0	0.14	0	0	29374.14	265	0.5	6.5845	3	75	141	69	35	147	71	38	33	0.898550724637681	.	.	.	0	0	0	0	0	0	0	0	0.0	0.0	0.0
SMR63132.1	-0.9998759	-4.5065065	-0.4985065	.	.	.	.	.	0	.	0	.	0	.	0.001	0.331	0	0	0.09	0	0	40427.03	369	0.5	6.5757	4	111	195	121	36	203	104	55	49	0.916666666666667	.	.	.	0	0	0	0	0	0	0	0	0.0	0.01	0.0
SMR51814.1	-0.9998759	-5.554452	-0.508452	.	.	.	.	.	0	.	0	.	0	.	0.0	0.159	0	0	0.01	0	0	40932.85	372	0.5	6.6457	5	112	196	116	33	205	103	53	50	0.795454545454545	.	.	.	0	0	0	0	0	0	0	0	0.0	0.08	0.0
SMR63376.1	-1.0003512	-6.289751	-0.505751	.	.	.	loss_of_pathogenicity,unaffected_pathogenicity,reduced_virulence,lethal	PHI:5539,PHI:9201,PHI:497,PHI:8735,PHI:2365,PHI:6085,PHI:149,PHI:417,PHI:4626,PHI:5430,PHI:7568,PHI:5427,PHI:1264,PHI:1005,PHI:7280,PHI:777,PHI:2327,PHI:8395,PHI:9481,PHI:1178,PHI:1265,PHI:5270,PHI:5536,PHI:5434,PHI:2120,PHI:1266,PHI:1200,PHI:1043,PHI:4779,PHI:4941,PHI:1195,PHI:1258,PHI:1218,PHI:6317,PHI:4681,PHI:5009,PHI:9220,PHI:1244,PHI:342,PHI:1230,PHI:165,PHI:1223,PHI:153,PHI:4942,PHI:4587,P…	0	.	0	.	0	.	0.0	0.036	0	0	0.02	0	0	190743.22	1751	26.5	8.2827	8	577	1020	373	156	845	445	247	198	0.699551569506726	.	.	.	0	0	0	0	0	0	0	0	0.0	0.0	0.0
SMR51434.1	-1.0003512	-5.968751	-0.508751	.	.	.	.	.	0	.	0	.	0	.	0.0	0.09	0	0	0.28	0	0	101095.89	934	35.5	10.3227	1	342	595	176	82	441	225	134	91	0.532646048109966	.	.	.	0	0	0	0	0	0	0	0	0.0	0.01	0.0
SMR50139.1	-1.0003512	-1.36505	-0.50905	.	.	.	loss_of_pathogenicity,reduced_virulence	PHI:334,PHI:311,PHI:6636,PHI:6135,PHI:4606,PHI:1015,PHI:4182,PHI:6111,PHI:4677,PHI:300,PHI:2310,PHI:3514,PHI:65,PHI:2826,PHI:316	0	.	0	.	0	.	0.0	0.024	0	0	0.02	0	0	86750.98	785	10.5	7.1007	10	261	443	201	79	381	207	117	90	0.5875	.	.	.	0	0	0	0	0	0	0	0	0.0	0.02	0.0
SMR63014.1	-1.0003512	-6.17645	-0.50645	.	.	.	unaffected_pathogenicity	PHI:4055,PHI:3061	0	.	0	.	0	.	0.0	0.0550000000000001	0	0	0.02	0	0	127066.81	1183	17.0	7.7795	17	411	676	297	78	567	306	169	137	0.770833333333333	.	.	.	0	0	0	0	0	0	0	0	0.0	0.28	0.0
SMR44595.1	-1.0003512	-1.3475035	-0.5095035	.	.	.	.	.	0	.	1	PF06602	0	.	0.0	0.027	0	0	0.04	0	0	108096.05	985	9.5	7.0048	6	332	554	250	111	477	263	145	118	0.831818181818182	.	.	.	0	0	0	0	0	0	0	0	0.0	0.0	0.0
SMR63789.1	-1.0003512	-6.198026	-0.510026	.	.	.	.	.	0	.	0	.	0	.	0.0	0.0520000000000001	0	0	0.13	0	0	188082.66	1718	8.5	6.7919	3	573	989	381	143	791	441	238	203	0.692695214105793	.	.	.	0	0	0	0	0	0	0	0	0.0	0.0	0.0
SMR44675.1	-1.0003512	-6.4489075	-0.5089075	.	.	.	.	.	0	.	0	.	0	.	0.0	0.01	0	0	0.27	0	0	50681.88	465	15.5	9.821	1	155	267	102	43	238	111	65	46	0.659420289855072	.	.	.	0	0	0	0	0	0	0	0	0.0	0.0	0.0
SMR57827.1	-1.0003512	-6.4359	-0.5079	.	.	.	.	.	0	.	0	.	0	.	0.0	0.012	0	0	0.0500000000000001	0	0	204505.11	1868	25.0	8.1003	13	648	1065	448	144	855	484	265	219	0.676605504587156	.	.	.	0	0	0	0	0	0	0	0	0.0	0.0	0.0
SMR44584.1	-1.0003512	-6.3341575	-0.5081575	.	.	.	.	.	0	.	0	.	0	.	0.0	0.029	0	0	0.02	0	0	100795.62	922	9.0	7.0071	14	323	518	262	83	452	237	131	106	0.569444444444444	.	.	.	0	0	0	0	0	0	0	0	0.0	0.0	0.0
SMR44308.1	-1.0003512	-6.4352975	-0.5072975	.	.	.	loss_of_pathogenicity,unaffected_pathogenicity,reduced_virulence,effector_(plant_avirulence_determinant),lethal	PHI:9201,PHI:6843,PHI:7760,PHI:2940,PHI:371,PHI:6717,PHI:36,PHI:7725,PHI:1259,PHI:3717,PHI:1240,PHI:2225,PHI:8793,PHI:7811,PHI:7810,PHI:7117,PHI:1269,PHI:2162,PHI:9193,PHI:1200,PHI:2231,PHI:1268,PHI:2317,PHI:1233,PHI:1218,PHI:1258,PHI:308,PHI:1044,PHI:4680,PHI:3088,PHI:1235,PHI:1213,PHI:3917,PHI:428,PHI:67,PHI:2272,PHI:1230,PHI:4587,PHI:1248,PHI:427,PHI:313,PHI:1083,PHI:2158,PHI:1239,PHI:1194	0	.	0	.	0	.	0.0	0.012	0	0	0.01	0	0	115972.14	1069	33.0	9.8784	5	361	605	253	75	529	278	161	117	0.59375	.	.	.	0	0	0	0	0	0	0	0	0.0	0.01	0.0
SMR63459.1	-1.0004781	-3.148486	-0.508486	.	.	.	.	.	0	.	0	.	0	.	0.196	0.364	0	0	0.03	0	0	26160.22	238	-8.0	4.701	4	76	129	67	22	124	64	29	35	0.781818181818182	.	.	.	0	0	0	0	0	0	0	0	0.0	0.0	0.0
SMR60144.1	-1.0006762	-1.191501	-0.527501	.	.	.	unaffected_pathogenicity,effector_(plant_avirulence_determinant)	PHI:7378,PHI:7665,PHI:7379	0	.	1	PF01476	1	CBM50	0.0	0.0560000000000001	0	0	0.83	0	0	37888.04	357	-9.0	4.6252	14	148	242	98	39	197	53	24	29	0.733333333333333	.	.	.	0	0	0	0	0	0	0	0	0.0	0.01	0.0
SMR64099.1	-1.0032835	2.482549	-0.529451	.	.	.	loss_of_pathogenicity,unaffected_pathogenicity,reduced_virulence,increased_virulence_(hypervirulence),lethal	PHI:8929,PHI:2247,PHI:9460,PHI:2837,PHI:2844,PHI:6957,PHI:2802,PHI:5271,PHI:6956,PHI:3866,PHI:2312,PHI:5272,PHI:2836,PHI:7485,PHI:7696,PHI:685,PHI:784,PHI:3301,PHI:4077,PHI:59,PHI:2022,PHI:5440	0	.	0	.	0	.	0.925	0.577	0	0	0.28	0	0	26932.57	251	-1.0	6.2964	3	83	134	92	22	143	59	31	28	0.846153846153846	.	.	.	0	0	0	0	0	0	0	0	0.0	0.0	0.0
SMR54467.1	-1.0047886	4.1826285	-0.5093715	.	.	.	.	.	0	.	0	.	0	.	0.983	0.799	0	0	0.19	0	0	29983.96	269	-1.0	6.2831	16	83	145	70	29	144	67	35	32	1.03921568627451	.	.	.	0	0	0	0	0	0	0	0	0.0	0.0	0.0
SMR58153.1	-1.0047886	3.8700665	-0.5759335	.	.	.	.	.	0	.	0	.	0	.	0.969	0.772	0	0	0.3	0	0	11780.53	108	-1.0	5.696	4	34	60	28	8	62	26	13	13	0.888888888888889	.	.	.	0	0	0	0	0	0	0	0	0.01	0.01	0.0
SMR47609.1	-1.0057395	-1.9399395	-0.5119395	.	.	.	.	.	0	.	0	.	0	.	0.359	0.403	0	0	0.0600000000000001	0	0	20875.76	186	21.0	11.3335	1	61	90	57	15	87	51	37	14	0.976190476190476	.	.	.	0	0	0	0	0	0	0	0	0.0	0.0	0.0
SMR55860.1	-1.0080489	3.7779295	4.3539295	.	.	.	.	.	0	.	0	.	0	.	0.507	0.397	1	1	0.2	0	0	10196.85	88	5.0	11.5079	0	23	38	28	6	44	26	16	10	0.647058823529412	.	.	.	1	1	0	0	1	1	0	1	21.39	21.39	0.760869565217391
SMR45483.1	-1.01067	4.2162845	-0.5237155	.	.	.	.	.	0	.	0	.	0	.	0.971	0.819	0	0	0.48	0	0	18876.3	175	-4.0	4.9552	6	55	101	57	18	100	40	19	21	0.976744186046512	.	.	.	0	0	0	0	0	0	0	0	0.01	0.01	0.0
SMR44490.1	-1.0126653	-0.879801000000001	-0.509801	.	.	.	unaffected_pathogenicity,reduced_virulence,increased_virulence_(hypervirulence)	PHI:4077,PHI:7485,PHI:2269,PHI:9460,PHI:6957,PHI:5440	0	.	0	.	0	.	0.005	0.1	0	0	0.8	0	0	30569.43	300	-3.0	5.281	6	129	201	96	23	178	49	24	25	0.666666666666667	.	.	.	0	0	0	0	0	0	0	0	2.45	2.54	0.0
SMR44036.1	-1.0143657	-5.6575505	-0.5095505	.	.	.	.	.	0	.	0	.	0	.	0.0	0.142	0	0	0.18	0	0	51867.39	466	-19.5	4.6997	33	157	250	132	40	241	134	61	73	0.74468085106383	.	.	.	0	0	0	0	0	0	0	0	0.01	0.01	0.0
SMR47952.1	-1.0161906	-1.7538645	3.7721355	.	.	.	.	.	0	.	0	.	0	.	0.0	0.079	1	1	0.02	0	0	84256.99	761	-16.5	5.1352	6	226	417	198	86	404	196	95	101	0.74585635359116	.	.	.	1	0	1	0	0	0	0	0	0.68	2.22	0.0
SMR47816.1	-1.0167015	4.827603	3.973603	.	.	.	loss_of_pathogenicity	PHI:6825	0	.	0	.	0	CE14	0.015	0.294	1	1	0.34	0	0	31059.27	280	12.0	10.0578	2	89	144	88	34	163	60	38	22	0.894736842105263	0.0	0.0	0.0	1	1	0	1	0	1	0	0	17.24	18.32	0.0
SMR63258.1	-1.0176873	-9.0257825	-5.2217825	.	.	.	.	.	0	.	0	.	0	.	0.256	0.11	0	1	0.08	0	1	29394.56	258	10.0	9.9947	3	64	121	88	36	163	56	34	22	0.941176470588235	.	.	.	1	1	1	0	0	1	3	4	38.36	88.79	0.7
SMR63669.1	-1.0198555	-5.99845	-0.52645	.	.	.	.	.	0	.	0	.	0	.	0.0	0.088	0	0	0.09	0	0	40448.66	377	-4.0	5.9167	4	144	222	110	34	181	86	44	42	0.86046511627907	.	.	.	0	0	0	0	0	0	0	0	0.0	0.01	0.0
SMR54748.1	-1.0231382	-5.796007	-0.528007	.	.	.	.	.	0	.	0	.	0	.	0.029	0.093	0	0	0.14	0	0	12465.68	114	-8.0	4.4085	0	34	65	26	10	57	36	15	21	0.576923076923077	.	.	.	0	0	0	0	0	0	0	0	0.0	0.0	0.0
SMR63099.1	-1.0232387	-6.0418545	-0.5038545	.	.	.	.	.	0	.	0	.	0	.	0.0	0.077	0	0	0.12	0	0	21596.99	191	-17.0	4.2237	3	49	101	53	27	106	62	24	38	0.80952380952381	.	.	.	0	0	0	0	0	0	0	0	0.01	0.02	0.0
SMR56017.1	-1.0232966	-5.9137015	-0.5317015	.	.	.	.	.	0	.	0	.	0	.	0.001	0.102	0	0	0.75	0	0	21852.76	221	23.0	12.1116	0	104	160	66	6	127	35	29	6	0.449438202247191	.	.	.	0	0	0	0	0	0	0	0	5.39	5.68	0.0
SMR47267.1	-1.0245188	-1.428647	-0.488647	.	.	.	loss_of_pathogenicity	PHI:3514	0	.	0	.	0	.	0.0	0.01	0	0	0.34	0	0	87499.6	807	-6.5	5.9827	10	309	467	255	84	417	190	97	93	0.765714285714286	.	.	.	0	0	0	0	0	0	0	0	0.13	0.17	0.0
SMR63112.1	-1.0245188	-6.2933905	-0.5093905	.	.	.	.	.	0	.	0	.	0	.	0.0	0.036	0	0	0.17	0	0	49694.77	462	3.5	6.9135	1	159	264	141	35	234	109	60	49	0.559633027522936	.	.	.	0	0	0	0	0	0	0	0	0.0	0.0	0.0
SMR57463.1	-1.0285997	-2.923358	2.506642	.	.	.	.	.	0	.	0	.	0	.	0.0	0.095	1	1	0.71	1	0	33562.37	319	-9.0	4.2541	5	131	203	93	23	177	43	17	26	0.678571428571429	0.0	0.0	0.0	1	1	1	1	1	1	1	0	2.94	8.06	0.0
SMR65102.1	-1.0287012	4.294689	-0.517311	.	.	.	.	.	0	.	0	.	0	.	0.965	0.837	0	0	0.2	0	0	24404.23	224	2.5	7.0737	6	78	131	60	18	114	54	30	24	0.620689655172414	.	.	.	0	0	0	0	0	0	0	0	0.0	0.0	0.0
SMR45237.1	-1.0301824	-1.554913	4.367087	.	.	.	.	.	0	.	0	.	0	.	0.0	0.013	1	1	0.13	0	0	57147.13	519	10.5	8.5649	5	154	271	181	55	308	115	66	49	0.877049180327869	1.0	0.0	0.0	1	1	1	1	0	1	0	1	33.83	35.38	1.0
SMR59651.1	-1.030732	1.488158	-0.503842	.	.	.	.	.	0	.	0	.	0	.	1.0	0.332	0	0	0.36	0	0	13068.49	122	14.0	10.7598	1	45	64	19	16	69	41	29	12	0.456521739130435	.	.	.	0	0	0	0	0	0	0	0	0.0	0.0	0.0
SMR64440.1	-1.0311912	-3.052324	-0.478324	.	.	.	.	.	0	.	0	.	0	.	0.345	0.226	0	0	0.56	0	0	10551.08	95	24.5	12.2599	4	40	51	13	11	40	29	28	1	1.04545454545455	.	.	.	0	0	0	0	0	0	0	0	0.0	0.0	0.0
SMR43673.1	-1.032519	-4.3923305	-0.4983305	.	.	.	.	.	0	.	0	.	0	.	0.0	0.351	0	0	0.1	0	0	42584.12	383	-7.0	5.1869	7	116	201	94	48	217	99	48	51	0.978723404255319	.	.	.	0	0	0	0	0	0	0	0	0.0	0.0	0.0
SMR49410.1	-1.032807	-6.4108125	-0.5068125	.	.	.	.	.	0	.	0	.	0	.	0.0	0.016	0	0	0.11	0	0	50421.99	462	-9.5	5.2868	10	167	251	145	54	256	110	54	56	0.84	.	.	.	0	0	0	0	0	0	0	0	0.01	0.52	0.0
SMR65010.1	-1.0394311	-0.6008425	5.3451575	.	.	.	.	.	0	.	0	.	0	.	0.0	0.00900000000000001	1	1	0.23	0	0	51108.06	462	23.0	9.8567	7	152	248	131	54	244	108	70	38	0.844660194174757	0.0	1.0	1.0	1	0	1	1	1	1	0	0	0.71	0.72	0.0
SMR45422.1	-1.0434899	-5.964242	-0.510242	.	.	.	.	.	0	.	0	.	0	.	0.0	0.091	0	0	0.2	0	0	62843.24	589	-8.0	5.6999	11	205	332	189	53	333	145	73	72	0.774834437086093	.	.	.	0	0	0	0	0	0	0	0	0.0	0.53	0.0
SMR57663.1	-1.0435444	1.35927	-0.50673	.	.	.	.	.	0	.	0	.	0	.	0.93	0.381	0	0	0.16	0	0	27530.18	256	-3.0	5.4329	2	74	152	89	13	137	71	35	36	0.676470588235294	.	.	.	0	0	0	0	0	0	0	0	0.03	0.05	0.0
SMR62873.1	-1.043552	-6.2023655	-0.5023655	.	.	.	.	.	0	.	0	.	0	.	0.0	0.0500000000000001	0	0	0.1	0	0	70530.32	649	-20.0	4.6805	3	205	354	181	44	326	184	83	101	1.12765957446809	.	.	.	0	0	0	0	0	0	0	0	0.0	0.02	0.0
SMR44096.1	-1.046542	4.348347	-0.503653	.	.	.	reduced_virulence	PHI:4107,PHI:1533	0	.	0	.	0	.	0.995	0.647	0	0	0.55	0	0	16555.92	158	11.0	10.8304	0	59	97	50	3	78	43	27	16	0.755555555555556	.	.	.	0	0	0	0	0	0	0	0	0.0	0.0	0.0
SMR50101.1	-1.0484651	-9.27455	-4.47255	.	.	.	reduced_virulence	PHI:4248,PHI:8754	0	.	0	.	0	.	0.0	0.033	0	1	0.32	0	1	38402.76	328	10.5	8.455	8	82	143	100	66	209	66	41	25	1.32203389830508	0.0	0.0	0.0	1	1	1	1	1	1	6	8	19.82	163.42	0.888888888888889
SMR51990.1	-1.0487499	-2.2972635	3.6427365	.	.	.	.	.	0	.	0	.	0	.	0.0	0.01	1	1	0.0500000000000001	0	0	141558.84	1293	-9.0	6.0667	20	407	704	376	141	718	296	152	144	0.891608391608392	.	.	.	1	0	0	0	0	1	0	0	12.82	13.12	0.0
SMR49811.1	-1.0494063	-4.4745085	-0.5085085	.	.	.	.	.	0	.	0	.	0	.	0.015	0.324	0	0	0.09	0	0	36334.38	334	-1.5	6.1686	2	104	186	112	23	178	86	44	42	0.802816901408451	.	.	.	0	0	0	0	0	0	0	0	0.0	0.39	0.0
SMR51611.1	-1.0510547	-5.4230845	-0.4670845	.	.	.	.	.	0	.	0	.	0	.	0.0	0.174	0	0	0.2	0	0	49833.95	456	-3.5	6.1148	12	160	253	123	49	241	120	62	58	0.8	.	.	.	0	0	0	0	0	0	0	0	0.0	0.0	0.0
SMR45385.1	-1.0513703	0.8983175	-0.6676825	.	.	.	.	.	0	.	0	.	0	.	0.647	0.614	0	0	0.13	0	0	28480.67	266	0.5	6.6022	4	85	146	91	24	161	60	32	28	0.8	.	.	.	0	0	0	0	0	0	0	0	0.0	0.04	0.0
SMR43955.1	-1.0516243	-4.554005	-0.504005	.	.	.	.	.	0	.	0	.	0	.	0.211	0.114	0	0	0.02	0	0	29252.56	267	-8.0	4.7597	1	68	142	82	16	149	70	32	38	0.714285714285714	.	.	.	0	0	0	0	0	0	0	0	0.0	0.01	0.0
SMR47437.1	-1.0545838	3.816171	0.678171	.	.	.	.	.	0	.	0	.	0	.	0.987	0.536	1	1	0.19	1	0	26426.85	251	0.0	6.5026	0	100	153	54	26	142	62	32	30	0.482758620689655	.	.	.	1	1	0	0	0	0	1	1	21.4	21.42	0.85
SMR65138.1	-1.0547514	4.587324	-0.320676	.	.	.	.	.	0	.	0	.	0	.	0.985	0.833	0	0	0.49	0	0	12103.57	113	-3.0	4.3932	4	39	72	32	10	63	19	8	11	1.15384615384615	.	.	.	0	0	0	0	0	0	0	0	0.0	0.0	0.0
SMR64261.1	-1.0548438	-5.1185105	-5.5565105	.	.	.	.	.	0	.	0	.	0	.	0.824	0.249	0	1	0.3	0	1	7997.7	71	4.5	8.9161	4	22	33	26	10	50	9	7	2	1.07692307692308	.	.	.	1	1	0	0	0	1	1	2	29.54	37.75	0.739130434782609
SMR56242.1	-1.05635	-6.4358705	-0.4958705	.	.	.	.	.	0	.	0	.	0	.	0.0	0.01	0	0	0.04	0	0	39563.02	357	-31.0	4.1144	5	107	194	101	36	189	102	37	65	0.730769230769231	.	.	.	0	0	0	0	0	0	0	0	0.01	0.03	0.0
SMR64681.1	-1.0599275	-6.294957	-0.504957	.	.	.	.	.	0	.	0	.	0	CE10	0.0	0.035	0	0	0.1	0	0	38003.9	350	-13.5	4.6954	4	109	189	110	39	201	86	39	47	0.689655172413793	.	.	.	0	0	0	0	0	0	0	0	0.0	0.06	0.0
SMR47158.1	-1.0599275	-4.1322055	-0.5022055	.	.	.	.	.	0	.	0	.	0	.	0.01	0.385	0	0	0.1	0	0	34740.27	309	-5.0	5.397	5	89	163	86	42	169	77	38	39	1.10769230769231	.	.	.	0	0	0	0	0	0	0	0	0.0	0.0	0.0
SMR61199.1	-1.0599275	-5.3429015	-0.5009015	.	.	.	.	.	0	.	0	.	0	.	0.0	0.193	0	0	0.09	0	0	40984.05	377	-8.0	5.1596	3	114	200	119	30	210	99	48	51	0.9	.	.	.	0	0	0	0	0	0	0	0	0.82	3.32	0.0
SMR63931.1	-1.0599275	-2.0991535	-0.5091535	.	.	.	loss_of_pathogenicity,unaffected_pathogenicity,reduced_virulence,increased_virulence_(hypervirulence),lethal	PHI:8929,PHI:2247,PHI:9460,PHI:2835,PHI:2837,PHI:2844,PHI:6957,PHI:2802,PHI:5271,PHI:6956,PHI:2269,PHI:3866,PHI:2312,PHI:5272,PHI:2836,PHI:7485,PHI:8927,PHI:7696,PHI:685,PHI:784,PHI:3301,PHI:4077,PHI:59,PHI:2022,PHI:5440	0	.	0	.	0	.	0.173	0.562	0	0	0.27	0	0	32485.72	300	-0.5	6.4073	4	93	162	84	31	162	68	36	32	0.986301369863014	.	.	.	0	0	0	0	0	0	0	0	0.0	0.02	0.0
SMR43720.1	-1.0602951	-5.4332525	-4.4992525	.	.	.	loss_of_pathogenicity,unaffected_pathogenicity,reduced_virulence	PHI:2808,PHI:434,PHI:33,PHI:522,PHI:6715,PHI:6713,PHI:6714,PHI:6711,PHI:6530,PHI:6712	0	.	0	.	0	GH17,GH72,GH5	0.0	0.011	0	1	0.75	0	1	48423.2	448	-15.5	4.3616	8	162	266	125	54	254	82	34	48	0.981818181818182	0.0	0.0	0.0	1	1	1	1	1	1	1	2	15.4	34.67	0.777777777777778
SMR44317.1	-1.0609584	-9.953656	-4.493656	.	.	.	.	.	0	.	0	.	0	.	0.0	0.09	0	1	0.69	0	1	43210.44	413	14.5	9.4082	6	173	252	137	44	242	64	42	22	0.883495145631068	1.0	0.0	0.0	1	1	1	1	1	1	5	4	2.42	116.43	0.0
SMR47913.1	-1.061611	-2.0881705	3.6358295	.	.	.	.	.	0	.	0	.	0	.	0.0	0.046	1	1	0.02	0	0	105109.65	945	-7.5	5.7547	10	307	483	248	99	456	256	128	128	1.11560693641619	.	.	.	1	0	1	0	1	1	0	0	0.13	0.16	0.0
SMR53449.1	-1.063575	-6.1871005	-0.5051005	.	.	.	.	.	0	.	0	.	0	.	0.0	0.0530000000000001	0	0	0.25	0	0	21668.05	207	-34.5	3.594	1	67	134	76	7	118	60	13	47	0.387755102040816	.	.	.	0	0	0	0	0	0	0	0	0.0	0.01	0.0
SMR58039.1	-1.0637788	-3.87405	-0.50805	.	.	.	.	.	0	.	0	.	0	.	0.005	0.434	0	0	0.07	0	0	34592.76	313	-6.5	5.3247	6	101	177	81	38	164	73	36	37	0.939393939393939	.	.	.	0	0	0	0	0	0	0	0	0.0	0.08	0.0
SMR64712.1	-1.064068	0.399119999999999	-0.49488	.	.	.	.	.	0	.	0	.	0	.	0.947	0.202	0	0	0.47	0	0	12029.79	109	12.0	11.6329	3	33	64	27	10	59	23	19	4	0.314285714285714	.	.	.	0	0	0	0	0	0	0	0	0.0	0.0	0.0
SMR47606.1	-1.0644271	-1.5593875	-0.5213875	.	.	.	loss_of_pathogenicity,unaffected_pathogenicity,reduced_virulence,increased_virulence_(hypervirulence),lethal	PHI:8929,PHI:7511,PHI:9460,PHI:2837,PHI:2844,PHI:2802,PHI:5271,PHI:6956,PHI:2269,PHI:2022,PHI:3866,PHI:2312,PHI:5272,PHI:2836,PHI:7485,PHI:8927,PHI:7696,PHI:685,PHI:784,PHI:3301,PHI:4077,PHI:59,PHI:6957,PHI:5440	0	.	0	.	0	.	0.257	0.57	0	0	0.33	0	0	28566.28	271	-6.0	4.8306	3	100	164	91	21	162	58	27	31	0.679012345679012	.	.	.	0	0	0	0	0	0	0	0	0.04	0.32	0.0
SMR60067.1	-1.0644271	-2.3462125	-0.5042125	.	.	.	.	.	0	.	0	.	0	.	0.096	0.597	0	0	0.45	0	0	26531.42	241	-8.5	4.5235	4	80	136	55	32	136	44	19	25	0.894736842105263	.	.	.	0	0	0	0	0	0	0	0	0.0	0.0	0.0
SMR45276.1	-1.0644271	-2.70945	-0.49545	.	.	.	loss_of_pathogenicity,unaffected_pathogenicity,reduced_virulence,increased_virulence_(hypervirulence),lethal	PHI:8929,PHI:7511,PHI:2247,PHI:9460,PHI:2835,PHI:2837,PHI:2844,PHI:2802,PHI:6956,PHI:5271,PHI:2269,PHI:2022,PHI:2312,PHI:5272,PHI:2836,PHI:7485,PHI:7696,PHI:685,PHI:784,PHI:4077,PHI:59,PHI:6957,PHI:5440	0	.	0	.	0	.	0.122	0.509	0	0	0.24	0	0	29931.12	281	-2.5	5.3426	4	98	158	92	20	160	55	27	28	0.833333333333333	.	.	.	0	0	0	0	0	0	0	0	0.54	0.64	0.0
SMR61475.1	-1.064653	2.331299	-0.532701	.	.	.	unaffected_pathogenicity,reduced_virulence,increased_virulence_(hypervirulence)	PHI:5034,PHI:2255,PHI:7708,PHI:3277,PHI:6517,PHI:668,PHI:587,PHI:9524,PHI:2256,PHI:9519,PHI:881	0	.	0	.	0	.	0.094	0.55	0	0	0.42	0	0	37450.18	352	2.5	7.2063	10	115	197	118	30	216	79	42	37	0.847826086956522	.	.	.	0	0	0	0	0	0	0	0	0.0	0.17	0.0
SMR60161.1	-1.0646546	-2.8826075	1.6913925	.	.	.	unaffected_pathogenicity,reduced_virulence	PHI:3096,PHI:3097,PHI:3453,PHI:3095,PHI:104,PHI:392	0	.	0	.	0	GT15	0.0	0.071	1	1	0.18	1	0	47287.38	400	-3.5	6.157	8	84	188	91	77	214	111	58	53	1.69117647058824	.	.	.	1	1	1	0	0	0	1	1	19.54	19.54	0.8
SMR64528.1	-1.0648248	-1.9203095	4.0196905	.	.	.	.	.	0	.	0	.	0	.	0.0	0.01	1	1	0.03	0	0	85555.61	765	0.0	6.5056	10	249	355	240	98	396	200	108	92	0.880281690140845	.	.	.	1	0	1	0	1	0	0	0	0.03	0.69	0.0
SMR44823.1	-1.065031	-8.7654115	-6.9214115	.	.	.	reduced_virulence	PHI:8929	0	.	0	.	0	.	0.011	0.515	0	0	0.48	0	1	35989.99	333	9.0	9.2411	3	115	189	105	33	187	77	45	32	0.827586206896552	.	.	.	0	0	0	0	0	0	2	0	0.02	12.43	0.0
SMR43997.1	-1.067647	-4.2979045	-0.4939045	.	.	.	.	.	0	.	0	.	0	.	0.12	0.246	0	0	0.29	0	0	24885.27	226	-10.5	4.4851	3	70	119	66	26	133	54	23	31	0.703703703703704	.	.	.	0	0	0	0	0	0	0	0	0.0	0.3	0.0
SMR59456.1	-1.0695621	-0.713185999999999	5.118814	.	.	.	.	.	0	.	0	.	0	.	0.0	0.028	1	1	0.34	0	0	72656.58	655	-36.0	4.1869	10	198	367	178	83	362	126	47	79	1.06338028169014	0.0	0.0	0.0	1	1	1	1	1	1	0	0	0.0	0.25	0.0
SMR61551.1	-1.0696318	1.501269	-0.676731	.	.	.	.	.	0	.	0	.	0	.	0.598	0.765	0	0	0.27	0	0	25345.86	236	10.5	9.1311	5	91	130	82	26	134	47	31	16	0.847457627118644	.	.	.	0	0	0	0	0	0	0	0	0.01	1.35	0.0
SMR53347.1	-1.0717747	-3.476226	-0.518226	.	.	.	.	.	0	.	0	.	0	.	0.391	0.116	0	0	0.11	0	0	24282.18	228	-12.5	4.4367	1	79	133	84	11	122	69	29	40	0.516666666666667	.	.	.	0	0	0	0	0	0	0	0	0.01	0.02	0.0
SMR62742.1	-1.0721033	-4.6096855	-0.5596855	.	.	.	.	.	0	.	0	.	0	.	0.003	0.322	0	0	0.09	0	0	36804.8	342	-0.5	6.3864	6	122	199	104	27	188	77	40	37	0.675324675324675	.	.	.	0	0	0	0	0	0	0	0	0.01	0.05	0.0
SMR43561.1	-1.0744634	3.2691195	-0.5348805	.	.	.	.	.	0	.	0	.	0	.	0.973	0.661	0	0	0.45	0	0	14534.76	138	0.0	6.4496	3	50	78	50	9	81	25	13	12	0.8	.	.	.	0	0	0	0	0	0	0	0	0.01	0.02	0.0
SMR57510.1	-1.0755193	3.3251145	-0.5508855	.	.	.	.	.	0	.	0	.	0	.	0.98	0.666	0	0	0.32	0	0	22482.44	215	-0.5	6.3409	1	89	116	66	17	122	50	26	24	0.672131147540984	.	.	.	0	0	0	0	0	0	0	0	0.0	0.03	0.0
SMR47898.1	-1.0802019	-6.4357645	-0.5077645	.	.	.	.	.	0	.	0	.	0	.	0.0	0.012	0	0	0.26	0	0	67321.11	614	-5.5	5.8586	4	224	348	138	68	298	120	61	59	0.643356643356643	.	.	.	0	0	0	0	0	0	0	0	0.0	0.0	0.0
SMR54808.1	-1.0802019	-6.41245	-0.47845	.	.	.	.	.	0	.	0	.	0	.	0.0	0.011	0	0	0.7	0	0	84619.78	783	-20.5	4.5781	12	299	480	181	87	410	157	70	87	0.887096774193548	.	.	.	0	0	0	0	0	0	0	0	0.06	0.1	0.0
SMR64156.1	-1.0806402	-2.9775785	2.9684215	.	.	.	.	.	0	.	0	.	0	.	0.0	0.00900000000000001	1	1	0.0	0	0	118378.87	1054	36.0	9.6919	8	313	510	296	101	501	303	178	125	0.931372549019608	.	.	.	1	0	1	0	0	1	0	0	0.0	0.02	0.0
SMR61499.1	-1.0821131	-5.7320215	-0.4940215	.	.	.	.	.	0	.	0	.	0	.	0.0	0.127	0	0	0.01	0	0	39769.6	361	-6.0	5.2608	4	102	187	117	38	208	90	44	46	0.8125	.	.	.	0	0	0	0	0	0	0	0	0.0	0.15	0.0
SMR47997.1	-1.0821131	-10.7322545	-0.5062545	.	.	.	unaffected_pathogenicity,lethal	PHI:1258,PHI:1285,PHI:1223	0	.	0	.	0	.	0.01	0.119	0	0	0.0500000000000001	0	0	31399.17	282	-10.5	4.6681	4	84	146	81	32	153	71	32	39	0.796610169491525	.	.	.	0	0	0	0	0	0	0	0	0.0	0.0	0.0
SMR61732.1	-1.0826812	-1.1561735	-2.9661735	.	.	.	reduced_virulence	PHI:7873	0	.	0	.	0	.	0.611	0.524	0	0	0.23	1	0	27337.42	248	9.5	9.6774	3	82	130	81	27	140	54	33	21	1.11538461538462	.	.	.	0	0	0	0	0	0	1	1	1.06	24.02	0.0
SMR59496.1	-1.0829704	-2.9237025	-0.5337025	.	.	.	reduced_virulence	PHI:7075	0	.	0	.	0	.	0.014	0.421	0	0	0.29	0	0	34342.4	327	-5.0	5.2226	6	120	191	117	16	193	78	38	40	0.56989247311828	.	.	.	0	0	0	0	0	0	0	0	0.0	0.4	0.0
SMR62993.1	-1.083671	-2.195214	3.750786	.	.	.	.	.	0	.	0	.	0	.	0.0	0.00900000000000001	1	1	0.21	0	0	54450.24	500	13.0	9.2534	8	191	300	135	33	239	119	68	51	0.627272727272727	.	.	.	0	0	0	0	1	0	0	0	0.01	0.01	0.0
SMR56047.1	-1.0857668	-5.3279045	-0.5219045	.	.	.	.	.	0	.	0	.	0	.	0.001	0.198	0	0	0.08	0	0	36880.47	339	-6.5	5.5318	4	117	187	106	43	189	84	42	42	0.714285714285714	.	.	.	0	0	0	0	0	0	0	0	0.02	0.06	0.0
SMR63513.1	-1.0863847	1.3075845	-0.5344155	.	.	.	.	.	0	.	0	.	0	.	0.797	0.51	0	0	0.28	0	0	23451.11	219	-6.0	5.0411	0	73	130	74	17	114	56	27	29	0.722222222222222	.	.	.	0	0	0	0	0	0	0	0	0.0	0.34	0.0
SMR49617.1	-1.0867064	-6.137217	-0.503217	.	.	.	.	.	0	.	0	.	0	.	0.0	0.0610000000000001	0	0	0.13	0	0	24502.21	224	-23.5	4.0786	4	67	127	60	26	126	61	21	40	0.527272727272727	.	.	.	0	0	0	0	0	0	0	0	0.04	0.04	0.0
SMR49556.1	-1.0867064	3.623812	-0.534188	.	.	.	.	.	0	.	0	.	0	.	0.998	0.695	0	0	0.68	0	0	13642.92	129	-1.5	5.033	4	41	80	50	7	82	23	11	12	0.857142857142857	.	.	.	0	0	0	0	0	0	0	0	0.2	0.39	0.0
SMR65186.1	-1.08725	2.5587325	-0.4592675	.	.	.	.	.	0	.	0	.	0	.	0.761	0.742	0	0	0.14	0	0	26057.31	238	-1.5	6.303	3	76	131	64	34	129	55	30	25	0.839285714285714	.	.	.	0	0	0	0	0	0	0	0	0.01	3.39	0.0
SMR49444.1	-1.08725	2.674731	-0.499269	.	.	.	.	.	0	.	0	.	0	.	0.922	0.607	0	0	0.02	0	0	24726.24	221	-3.0	5.1467	7	62	118	71	19	127	60	29	31	0.723404255319149	.	.	.	0	0	0	0	0	0	0	0	0.0	0.02	0.0
SMR63602.1	-1.08725	2.5824825	-0.5015175	.	.	.	.	.	0	.	0	.	0	.	0.758	0.756	0	0	0.27	0	0	24714.11	222	-0.5	6.3311	5	69	119	72	28	123	54	28	26	1.21739130434783	.	.	.	0	0	0	0	0	0	0	0	0.18	0.19	0.0
SMR60146.1	-1.08725	-0.827054	-0.521054	.	.	.	.	.	0	.	0	.	0	.	0.348	0.601	0	0	0.19	0	0	27769.82	247	-3.5	5.3449	5	78	130	60	35	132	63	31	32	0.96551724137931	.	.	.	0	0	0	0	0	0	0	0	0.0	0.0	0.0
SMR64073.1	-1.0882281	0.5303035	-0.5156965	.	.	.	unaffected_pathogenicity,reduced_virulence,increased_virulence_(hypervirulence)	PHI:5034,PHI:4616,PHI:7708,PHI:3277,PHI:4903,PHI:6517,PHI:668,PHI:587,PHI:9524,PHI:2256,PHI:9519,PHI:881	0	.	0	.	0	.	0.026	0.315	0	0	0.27	0	0	37750.39	354	-7.0	5.0824	12	111	209	124	25	215	83	40	43	0.738636363636364	.	.	.	0	0	0	0	0	0	0	0	0.01	1.14	0.0
SMR45519.1	-1.089481	0.3250395	-0.5029605	.	.	.	.	.	0	.	0	.	0	.	0.901	0.237	0	0	0.11	0	0	25765.18	239	-0.5	6.4089	4	78	131	85	16	128	76	40	36	0.457627118644068	.	.	.	0	0	0	0	0	0	0	0	0.0	0.01	0.0
SMR57880.1	-1.0900301	-2.4918005	2.5001995	.	.	.	.	.	0	.	0	.	0	.	0.0	0.168	1	1	0.56	1	0	36609.37	345	-2.5	5.6862	8	146	218	80	24	165	68	34	34	0.740740740740741	0.0	0.0	0.0	1	1	1	1	1	1	1	1	14.52	37.23	0.0
SMR54600.1	-1.0921518	-6.3419605	-0.5399605	.	.	.	loss_of_pathogenicity,unaffected_pathogenicity,reduced_virulence,increased_virulence_(hypervirulence),lethal	PHI:8929,PHI:7511,PHI:2247,PHI:2034,PHI:9460,PHI:2835,PHI:2837,PHI:2844,PHI:2802,PHI:5271,PHI:6956,PHI:2269,PHI:2022,PHI:2312,PHI:5272,PHI:2836,PHI:7485,PHI:7696,PHI:685,PHI:784,PHI:4077,PHI:59,PHI:6957,PHI:5440	0	.	0	.	0	.	0.0	0.033	0	0	0.28	0	0	97564.98	908	9.5	8.1302	7	307	510	271	89	517	220	118	102	0.940928270042194	.	.	.	0	0	0	0	0	0	0	0	2.43	3.03	0.0
SMR47175.1	-1.0921518	-6.1958545	-0.5198545	.	.	.	.	.	0	.	0	.	0	.	0.0	0.0540000000000001	0	0	0.28	0	0	81220.49	766	27.5	10.0515	4	259	452	180	64	438	154	94	60	0.554263565891473	.	.	.	0	0	0	0	0	0	0	0	0.0	0.39	0.0
SMR59656.1	-1.092262	-10.7668085	-6.5668085	.	.	.	.	.	0	.	0	.	0	.	0.0	0.3	0	0	0.45	0	1	43931.22	407	4.5	8.3901	2	125	225	114	35	243	97	52	45	0.680672268907563	.	.	.	0	0	0	0	0	0	2	0	0.73	5.73	0.0
SMR63324.1	-1.0941756	-0.7623785	5.1836215	.	.	.	.	.	0	.	0	.	0	.	0.0	0.00900000000000001	1	1	0.14	0	0	58349.32	533	-13.5	4.7751	2	172	283	170	63	306	113	52	61	0.943548387096774	0.0	1.0	0.0	1	1	1	1	1	1	0	0	0.03	0.03	0.0
SMR47533.1	-1.0942817	-3.08074	-0.53474	.	.	.	reduced_virulence	PHI:1047	0	.	0	.	0	.	0.002	0.407	0	0	0.23	0	0	37440.22	347	-6.0	5.0234	2	112	201	110	31	190	88	42	46	0.96551724137931	.	.	.	0	0	0	0	0	0	0	0	2.17	2.17	0.0
SMR62758.1	-1.0947759	-6.427006	-0.499006	.	.	.	loss_of_pathogenicity,chemistry_target:_resistance_to_chemical,lethal,reduced_virulence	PHI:2530,PHI:820,PHI:7022,PHI:821,PHI:823	0	.	0	.	0	.	0.0	0.012	0	0	0.26	0	0	50030.23	450	-16.5	4.7347	14	137	240	127	57	247	114	52	62	1.10989010989011	.	.	.	0	0	0	0	0	0	0	0	0.0	0.77	0.0
SMR45509.1	-1.0953283	-8.846007	-4.482007	.	.	.	unaffected_pathogenicity,reduced_virulence	PHI:441,PHI:5840,PHI:5864,PHI:5793,PHI:5866,PHI:5815,PHI:5818,PHI:2165,PHI:9103,PHI:5851,PHI:5822,PHI:5871,PHI:5794,PHI:5859,PHI:404,PHI:5812,PHI:5873,PHI:5792,PHI:5863,PHI:5833,PHI:5800,PHI:5811,PHI:5845,PHI:5828,PHI:5869,PHI:5810,PHI:5868,PHI:9104,PHI:5843,PHI:5850,PHI:5819,PHI:5817,PHI:5844,PHI:5874,PHI:5834,PHI:5860,PHI:5846,PHI:5821,PHI:5776,PHI:5876,PHI:5826,PHI:5857,PHI:5835,PHI:5838,PHI:7…	0	.	0	.	0	.	0.0	0.106	0	1	0.22	0	1	48746.42	438	11.5	8.4013	20	143	224	158	47	278	77	45	32	1.11627906976744	0.0	0.0	0.0	1	1	1	1	1	1	7	6	2.44	139.24	0.0
SMR46981.1	-1.09534	1.2667355	2.2007355	.	.	.	.	.	0	.	1	PF05730	0	.	0.0	0.011	1	1	0.7	1	0	63025.53	611	-8.5	5.194	20	292	436	147	56	312	84	41	43	0.761904761904762	0.0	0.0	0.0	1	0	1	1	0	1	1	1	0.07	15.64	0.0
SMR49405.1	-1.0960649	-10.427535	-4.499535	.	.	.	.	.	0	.	0	.	0	.	0.0	0.012	0	1	0.19	0	1	59839.69	560	-4.5	5.9431	3	198	317	155	45	298	150	76	74	0.65359477124183	1.0	0.0	0.0	1	1	1	1	1	1	6	6	0.0	125.19	0.0
SMR47527.1	-1.0965681	3.8815025	-0.5344975	.	.	.	.	.	0	.	0	.	0	.	0.955	0.781	0	0	0.48	0	0	13224.13	122	-1.0	6.071	2	39	65	42	10	66	27	14	13	0.931034482758621	.	.	.	0	0	0	0	0	0	0	0	0.0	0.0	0.0
SMR51762.1	-1.0976855	-3.592794	-0.502794	.	.	.	.	.	0	.	0	.	0	.	0.096	0.389	0	0	0.01	0	0	32393.82	293	-2.5	5.722	2	87	151	91	26	151	74	37	37	1.09433962264151	.	.	.	0	0	0	0	0	0	0	0	0.01	0.36	0.0
SMR55865.1	-1.0987107	5.1421395	-0.4438605	.	.	.	.	.	0	.	0	.	0	.	1.0	0.931	0	0	0.48	0	0	16958.61	156	11.0	8.2732	14	54	88	45	17	86	50	33	17	0.973684210526316	.	.	.	0	0	0	0	0	0	0	0	0.0	0.0	0.0
SMR57542.1	-1.098899	-0.0807425000000002	4.8872575	.	.	.	.	.	0	.	0	.	0	GT8	0.0	0.172	1	1	0.31	0	0	39483.62	351	1.0	6.692	4	107	191	93	52	198	77	41	36	0.855421686746988	1.0	1.0	0.0	1	1	1	1	0	1	0	0	14.59	23.25	0.0
SMR64913.1	-1.1027768	2.5524005	3.6864005	.	.	.	.	.	0	.	0	.	0	.	0.636	0.175	1	1	0.71	0	0	6996.0	69	-0.5	6.1829	1	30	44	30	6	43	9	5	4	0.619047619047619	.	.	.	0	0	0	0	0	0	0	0	8.55	8.56	0.0
SMR45140.1	-1.1032414	-4.437763	-0.513763	.	.	.	.	.	0	.	0	.	0	.	0.0	0.346	0	0	0.03	0	0	41476.17	384	3.5	7.0518	5	125	208	110	38	215	91	50	41	0.827956989247312	.	.	.	0	0	0	0	0	0	0	0	0.0	0.0	0.0
SMR51554.1	-1.1032414	-3.3153775	-0.5293775	.	.	.	unaffected_pathogenicity,reduced_virulence	PHI:2255,PHI:4616,PHI:3277,PHI:6517,PHI:587,PHI:9524,PHI:2256,PHI:9519,PHI:881	0	.	0	.	0	.	0.001	0.368	0	0	0.26	0	0	41489.63	389	-2.5	6.1813	11	132	216	130	35	231	92	48	44	0.818181818181818	.	.	.	0	0	0	0	0	0	0	0	0.0	0.25	0.0
SMR45141.1	-1.1037545	-6.3050735	-0.5090735	.	.	.	.	.	0	.	0	.	0	.	0.001	0.033	0	0	0.07	0	0	37279.12	345	14.0	10.0247	7	129	195	81	16	166	87	52	35	0.550561797752809	.	.	.	0	0	0	0	0	0	0	0	0.0	0.0	0.0
SMR61235.1	-1.1037987	-6.200734	-0.506734	.	.	.	.	.	0	.	0	.	0	.	0.0	0.0510000000000001	0	0	0.04	0	0	106656.05	975	3.0	6.6788	5	304	516	306	83	513	254	136	118	0.81140350877193	.	.	.	0	0	0	0	0	0	0	0	0.02	0.02	0.0
SMR63368.1	-1.1059539	-1.489987	-0.499987	.	.	.	.	.	0	.	0	.	0	.	0.417	0.418	0	0	0.13	0	0	23954.22	219	-9.0	4.7566	0	66	110	65	25	121	59	27	32	0.941176470588235	.	.	.	0	0	0	0	0	0	0	0	0.0	0.01	0.0
SMR61450.1	-1.1073873	-3.2674015	2.4805985	.	.	.	.	.	0	.	0	.	0	.	0.0	0.042	1	1	0.1	0	0	44694.92	404	-8.5	5.2651	2	123	212	114	46	225	98	48	50	0.802197802197802	.	.	.	0	0	0	0	0	1	0	0	10.66	10.67	0.0
SMR62917.1	-1.107811	-0.604331999999999	5.341668	.	.	.	.	.	0	.	0	.	0	.	0.0	0.00900000000000001	1	1	0.24	0	0	76032.42	686	-11.0	5.3478	7	209	375	187	99	386	144	71	73	1.03086419753086	0.0	0.0	0.0	1	0	1	1	1	1	0	0	0.03	0.27	0.0
SMR56438.1	-1.1078638	-6.01843	-0.50443	.	.	.	.	.	0	.	0	.	0	.	0.0	0.081	0	0	0.11	0	0	54276.78	493	-1.5	6.2566	5	151	246	138	57	278	129	66	63	1.12280701754386	.	.	.	0	0	0	0	0	0	0	0	0.36	0.4	0.0
SMR57713.1	-1.1078638	-0.224374	-0.430374	.	.	.	loss_of_pathogenicity	PHI:2611,PHI:2590	0	.	0	.	0	.	0.0	0.201	0	0	0.15	0	0	40808.26	362	-5.0	5.8607	5	104	185	92	54	202	92	47	45	1.07692307692308	.	.	.	0	0	0	0	0	0	0	0	0.0	0.01	0.0
SMR56264.1	-1.1079267	-2.8886795	2.8053205	.	.	.	.	.	0	.	0	.	0	CBM18	0.0	0.0510000000000001	1	1	0.3	1	0	69081.76	615	-9.5	5.7377	13	187	336	132	95	328	162	82	80	0.881118881118881	1.0	0.0	0.0	1	1	1	1	0	0	1	1	20.91	20.97	0.826086956521739
SMR59441.1	-1.1083863	-1.6067505	2.5292495	.	.	.	unaffected_pathogenicity,reduced_virulence	PHI:7320,PHI:6538,PHI:144	0	.	0	.	0	GH18	0.0	0.144	1	1	0.46	1	0	48935.07	443	-2.0	5.9898	2	136	250	126	57	247	93	47	46	0.99009900990099	0.0	0.0	0.0	1	1	0	1	0	0	1	0	14.71	14.75	0.0
SMR52435.1	-1.1095824	-6.3114	-0.5094	.	.	.	.	.	0	.	0	.	0	.	0.0	0.033	0	0	0.02	0	0	172170.46	1550	7.0	6.815	8	428	806	364	152	781	419	223	196	0.782152230971129	.	.	.	0	0	0	0	0	0	0	0	0.0	0.0	0.0
SMR45125.1	-1.1109091	-3.069507	-0.273507	.	.	.	.	.	0	.	0	.	0	GH64	0.0	0.534	0	0	0.87	0	0	43869.82	412	4.0	8.1867	6	146	265	108	44	241	55	30	25	0.912280701754386	.	.	.	0	0	0	0	0	0	0	0	0.01	0.04	0.0
SMR53856.1	-1.1114203	-9.749179	-4.733179	.	.	.	.	.	0	.	0	.	0	.	0.0	0.164	0	1	0.13	0	1	43892.23	406	2.0	7.0324	4	150	208	141	54	265	75	40	35	0.755102040816326	0.0	0.0	0.0	1	1	1	1	0	1	11	11	16.96	217.25	0.888888888888889
SMR45162.1	-1.1122186	0.5531495	-0.5028505	.	.	.	.	.	0	.	0	.	0	.	0.788	0.388	0	0	0.34	0	0	16649.94	154	-7.0	4.5502	1	52	84	53	17	89	37	16	21	0.81578947368421	.	.	.	0	0	0	0	0	0	0	0	0.01	0.06	0.0
SMR56318.1	-1.1124494	-5.422839	-4.476839	.	.	.	loss_of_pathogenicity	PHI:7694,PHI:7693,PHI:7692	0	.	0	.	0	.	0.0	0.00900000000000001	0	1	0.26	0	1	80646.64	736	15.0	9.1843	9	246	401	241	75	422	136	77	59	1.07792207792208	1.0	0.0	0.0	1	1	1	1	1	1	7	7	2.16	169.75	0.0
SMR55830.1	-1.1136304	1.484403	-0.513597	.	.	.	.	.	0	.	0	.	0	.	0.725	0.608	0	0	0.18	0	0	20149.61	184	-4.5	4.8349	1	57	104	45	17	97	43	20	23	0.902439024390244	.	.	.	0	0	0	0	0	0	0	0	0.0	0.02	0.0
SMR44996.1	-1.1167709	5.0175765	-0.4964235	.	.	.	.	.	0	.	0	.	0	.	1.0	0.919	0	0	0.41	0	0	9621.89	88	2.5	8.1144	4	34	48	20	8	46	23	13	10	0.909090909090909	.	.	.	0	0	0	0	0	0	0	0	0.01	0.01	0.0
SMR47899.1	-1.11714	-4.3537015	-0.4897015	.	.	.	.	.	0	.	0	.	0	.	0.002	0.354	0	0	0.33	0	0	37598.75	345	-6.5	5.1161	7	108	181	117	36	199	85	41	44	1.02298850574713	.	.	.	0	0	0	0	0	0	0	0	0.0	0.1	0.0
SMR63971.1	-1.1194959	-1.9677455	2.5022545	.	.	.	.	.	0	.	0	.	0	.	0.0	0.255	1	1	0.73	1	0	45960.81	442	-6.5	4.965	28	206	293	116	31	254	74	35	39	0.525423728813559	0.0	0.0	0.0	1	1	1	1	1	1	1	1	0.35	20.24	0.0
SMR50022.1	-1.1212001	5.265633	2.703633	.	.	.	loss_of_pathogenicity,unaffected_pathogenicity,reduced_virulence,increased_virulence_(hypervirulence),lethal	PHI:2312,PHI:7511,PHI:8929,PHI:7485,PHI:7696,PHI:9460,PHI:2844,PHI:685,PHI:2802,PHI:5271,PHI:4077,PHI:2022,PHI:2269,PHI:2247,PHI:59,PHI:5440	0	.	0	.	0	.	0.894	0.533	1	1	0.15	0	0	26894.63	253	2.5	7.4664	0	88	140	92	19	140	59	32	27	0.714285714285714	.	.	.	0	0	0	0	0	1	0	0	0.58	1.63	0.0
SMR51818.1	-1.1212001	2.1028025	-0.5111975	.	.	.	reduced_virulence	PHI:9041	0	.	0	.	0	.	0.712	0.557	0	0	0.23	0	0	26729.31	247	-0.5	6.2642	1	84	136	80	23	135	63	32	31	1.01666666666667	.	.	.	0	0	0	0	0	0	0	0	0.22	0.27	0.0
SMR43980.1	-1.1235256	3.5438065	-0.5121935	.	.	.	loss_of_pathogenicity,unaffected_pathogenicity,reduced_virulence,increased_virulence_(hypervirulence),lethal	PHI:2312,PHI:8929,PHI:5272,PHI:8927,PHI:7696,PHI:2844,PHI:6957,PHI:2802,PHI:784,PHI:5271,PHI:685,PHI:4077,PHI:6956,PHI:3301,PHI:59,PHI:3866,PHI:2022,PHI:5440	0	.	0	.	0	.	0.881	0.795	0	0	0.24	0	0	26241.86	246	5.0	8.46	4	86	137	76	18	134	55	31	24	0.982758620689655	.	.	.	0	0	0	0	0	0	0	0	1.21	1.27	0.0
SMR50181.1	-1.1292925	-2.290854	3.547146	.	.	.	.	.	0	.	0	.	0	.	0.0	0.027	1	1	0.73	0	0	21306.52	195	-11.0	4.0304	5	72	127	45	26	104	32	11	21	1.125	.	.	.	0	0	0	0	0	0	0	0	0.01	0.01	0.0
SMR56323.1	-1.1296812	3.6027645	-0.5072355	.	.	.	.	.	0	.	0	.	0	.	0.949	0.736	0	0	0.57	0	0	11659.6	109	10.0	10.4386	2	42	58	34	7	55	25	18	7	1.40909090909091	.	.	.	0	0	0	0	0	0	0	0	0.01	0.02	0.0
SMR50178.1	-1.1311599	-2.3438405	2.3781595	.	.	.	.	.	0	.	0	.	0	.	0.013	0.2	1	1	0.36	0	0	36391.39	351	1.0	6.6923	4	145	206	127	25	210	73	39	34	0.415094339622642	.	.	.	1	0	0	0	0	0	0	0	0.8	0.92	0.0
SMR60098.1	-1.1315467	3.7886445	-0.3813555	.	.	.	.	.	0	.	0	.	0	.	0.997	0.698	0	0	0.62	0	0	13146.63	121	-3.0	4.684	5	42	76	22	15	71	22	10	12	0.717948717948718	.	.	.	0	0	0	0	0	0	0	0	0.0	0.0	0.0
SMR57962.1	-1.1336756	3.5805975	-0.6074025	.	.	.	.	.	0	.	0	.	0	.	0.962	0.736	0	0	0.46	0	0	19155.86	176	1.5	6.8179	6	58	97	47	20	95	35	20	15	1.0	.	.	.	0	0	0	0	0	0	0	0	0.0	2.79	0.0
SMR51638.1	-1.1338313	-5.3026005	-0.4966005	.	.	.	.	.	0	.	0	.	0	.	0.0610000000000001	0.138	0	0	0.63	0	0	20655.65	204	3.5	7.9196	2	65	140	26	24	157	20	13	7	0.333333333333333	.	.	.	0	0	0	0	0	0	0	0	0.0	0.0	0.0
[truncated: 10,248 more rows]
[truncated: 18 more columns]
