# Supplementary material for: An automated and combinative method for the predictive ranking of candidate effector proteins of fungal plant pathogens
Source: Sci Rep. 2021 Oct 5;11:19731. doi: 10.1038/s41598-021-99363-0 (PMC8492765; doi:10.1038/s41598-021-99363-0)
Supplement: Supplementary file 4 — Supplementary Information 4. [file 41598_2021_99363_MOESM4_ESM.xlsx]

## Sheet: proteomes
Supplementary Table S2. Datasets used for training and evaluation. The sheet “proteomes” contains details of published proteomes used. The column “set” indicates whether the proteome was used in the training/test dataset or in the evaluation presented in Table 1. The sheet “uniprotkb_queries” shows the queries used to download datasets from Uniprot which was used for the training/test dataset. Th…
set	Phylum	Class	Lifestyle	species	isolate	source	reference
train	Asco	Leotio	Biotroph	Blumeria graminis f. sp. hordei	DH14	GitHub (https://github.com/lambros-f/blumeria_2017/raw/master/annotation_genome_dh14/bgh_dh14_v4.proteins.fa);INSDC:GCA_000151065.3	https://doi.org/10.1186/s12864-018-4750-6
evaluation	Asco	Leotio	Biotroph	Blumeria graminis f. sp. tritici	96224	INSDC:GCA_900519115.1	https://doi.org/10.1111/nph.15529
train	Asco	Sordario	Wilt	Fusarium oxysporum f. sp. lycopersici	4287	INSDC:GCA_000149955.2	https://doi.org/10.1038/nature08850
evaluation	Asco	Sordario	Wilt	Fusarium oxysporum f. sp. melonis	26406	INSDC: GCA_000260495.2	https://doi.org/10.1128/genomea.00730-14
evaluation	Asco	Dothideo	Hemibiotroph	Leptosphaeria maculans	NzT4	LeptoLife (www.genoscope.cns.fr/externe/leptolife/assemblies.html)	https://doi.org/10.1038/sdata.2018.235
train	Asco	Dothideo	Hemibiotroph	Leptosphaeria maculans	JN3	LeptoLife (www.genoscope.cns.fr/externe/leptolife/assemblies.html)	https://doi.org/10.1038/sdata.2018.235
evaluation	Basidio	Puccinio	Biotroph	Melampsora larici-populina	98AG31	INSDC: GCA_000204055.1	https://doi.org/10.1073/pnas.1019315108
train	Basidio	Puccinio	Biotroph	Melampsora lini	CH5	JGI:Melli1 (https://genome.jgi.doe.gov/portal/Melli1/Melli1.download.html)	https://doi.org/10.3389/fpls.2014.00098
train	Asco	Sordario	Saptrotroph	Neurospora crassa	OR74A	INSDC:GCA_000182925.2	https://doi.org/10.1186/gb-2009-10-10-r103
train	Asco	Dothideo	Necrotroph	Parastagonospora nodorum	SN15	GitHub (https://github.com/robsyme/Parastagonospora_nodorum_SN15/raw/master/seq/Parastagonospora_nodorum_SN15_proteins.fasta)	https://doi.org/10.1371/journal.pone.0147221
train	Asco	Dothideo	Hemibiotroph	Passalora fulva	CBS131901	INSDC:GCA_000301015.1; JGI:Clafu1 (https://genome.jgi.doe.gov/portal/Clafu1/Clafu1.download.html)	https://doi.org/10.1371/journal.pgen.1003088
train	Basidio	Puccinio	Biotroph	Puccinia graminis f. sp. tritici	Ug99	INSDC:GCA_008520325.1	https://doi.org/10.1038/s41467-019-12927-7
train	Asco	Dothideo	Necrotroph	Pyrenophora teres f. teres	W1-1	INSDC:GCA_900232045.2	https://doi.org/10.3389/fgene.2018.00130
evaluation	Asco	Dothideo	Necrotroph	Pyrenophora tritici-repentis	M4	INSDC:GCA_003171515.1	https://dx.doi.org/10.1186%2Fs12864-018-4680-3
evaluation	Asco	Dothideo	Hemibiotroph	Zymoseptoria tritici	3D1	INSDC:GCA_900184105.1	https://doi.org/10.1186/s12915-017-0457-4
train	Asco	Dothideo	Hemibiotroph	Zymoseptoria tritici	IPO323	INSDC:GCA_000219625.1	https://doi.org/10.1371/journal.pgen.1002070
evaluation	Asco	Dothideo	Necrotroph	Alternaria brassicicola	BMP1950	JGI:Altbr1 (https://mycocosm.jgi.doe.gov/Altbr1/Altbr1.home.html)	https://doi.org/10.1371/journal.ppat.1003037
evaluation	Asco	Dothideo	Biotroph	Venturia inaequalis	ICMP13258 / MNH120	JGI:Venin1 (https://mycocosm.jgi.doe.gov/Venin1/Venin1.home.html);INSDC:GCA_001857725.1	https://doi.org/10.1186/s12864-017-3699-1
evaluation	Basidio	Puccinio	Biotroph	Austropuccinia psidii	Au_3	INDSC:GCA_902702905.1; Zenodo (https://doi.org/10.5281/zenodo.3567172)	https://doi.org/10.1093/g3journal/jkaa015
evaluation	Asco	Saccharo	Saptrotroph	Komagataella phaffii	GS115	INSDC:GCA_000027005.1	https://doi.org/10.1038/nbt.1544
evaluation	Asco	Schizo-saccharo	Saptrotroph	Schizosaccharomyces pombe	972h-	INSDC:GCA_000002945.2	https://doi.org/10.1038/nature724
evaluation	Basidio	Agarico	Saptrotroph	Serpula lacrymans	S7.9	INSDC:GCA_000218685.1	https://doi.org/10.1126/science.1205411
evaluation	Asco	Sordario	Saptrotroph	Trichoderma reesei	QM6a	INSDC:GCA_000167675.2	https://doi.org/10.1038/nbt1403
evaluation	Asco	Eurotio	Saptrotroph	Uncinocarpus reesii	1704	INSDC:GCA_000003515.2	https://doi.org/10.1101/gr.087551.108
evaluation	Asco	Dothideo	Saptrotroph	Yarrowia lipolytica	CLIB122	INSDC:GCA_000002525.1	https://doi.org/10.1038/nature02579

## Sheet: uniprotkb_queries
Supplementary Table S2. Datasets used for training and evaluation. The sheet “proteomes” contains details of published proteomes used. The column “set” indicates whether the proteome was used in the training/test dataset or in the evaluation presented in Table 1. The sheet “uniprotkb_queries” shows the queries used to download datasets from Uniprot which was used for the training/test dataset. Th…
set	description	query
secreted	Secreted non-membrane associated	taxonomy:"Fungi [4751]" AND locations:(location:"Secreted [SL-0243]" evidence:manual) NOT (locations:(location:membrane) OR annotation:(type:transmem) OR annotation:(type:intramem))
non_secreted	Non-secreted proteins	taxonomy:"Fungi [4751]" NOT (keyword:"Secreted [KW-0964]") AND reviewed:yes
non_secreted	Membrane associated proteins	taxonomy:"Fungi [4751]" AND (locations:(location:membrane evidence:experimental) OR annotation:(type:transmem evidence:experimental) OR annotation:(type:intramem evidence:experimental))
non_secreted	ER localised proteins	taxonomy:"Fungi [4751]" locations:(location:"Endoplasmic reticulum [SL-0095]" evidence:experimental)
non_secreted	Golgi localised proteins	taxonomy:"Fungi [4751]" locations:(location:golgi evidence:experimental)
non_secreted	GPI anchored proteins	taxonomy:"Fungi [4751]" locations:(location:"GPI-anchor [SL-9902]" evidence:experimental)

## Sheet: effectors
				Supplementary Table S2. Datasets used for training and evaluation. The sheet “proteomes” contains details of published proteomes used. The column “set” indicates whether the proteome was used in the training/test dataset or in the evaluation presented in Table 1. The sheet “uniprotkb_queries” shows the queries used to download datasets from Uniprot which was used for the training/test dataset. Th…
Kingdom	Species	Taxid	Name	UniqueID	Validated	HostLocalisation	Uniprot	Genbank	pdbID	PHIBase	EffectorP1	EffectorP2	Set	Representative	Annotation	Notes	Reference	ReferenceLink	length	Sequence
Fungal	Aureobasidium melanogenum CBS 110374	46634	Zt6-like	KEQ67658.1	no	intracellular	A0A074W4A2	KEQ67658.1		FALSE	FALSE	FALSE	train	FALSE	Zt6-like protein	guanyl-specific ribonuclease F1	Graeme J Kettles, Carlos Bayon, Caroline Sparks, Gail Canning, Kostya Kanyuka, Jason J Rudd, Characterisation of an antimicrobial and phytotoxic ribonuclease secreted by the fungal wheat pathogen Zymoseptoria tritici, BioRxiv	http://biorxiv.org/content/early/2017/04/24/130393	133	MLFNSILATAMLFAASAVALPVELEARQSSTTCGNTYYSASQVSAAFNAGYNDYLNGVTYGNSNYPHQYNDYEGFDFPVDGPYQEFPIKTSGVYTGGSPGADRVVFNTNGEYAGAITHTGASGNDFVGCSGTD
Fungal	Aureobasidium namibiae CBS 147.97	559561	Zt6-like; KEQ77811	XP_013431971.1	no	intracellular	A0A074XTA9	XP_013431971.1		FALSE	FALSE	FALSE	train	FALSE	Zt6-like protein	guanyl-specific ribonuclease F1	Graeme J Kettles, Carlos Bayon, Caroline Sparks, Gail Canning, Kostya Kanyuka, Jason J Rudd, Characterisation of an antimicrobial and phytotoxic ribonuclease secreted by the fungal wheat pathogen Zymoseptoria tritici, BioRxiv	http://biorxiv.org/content/early/2017/04/24/130393	133	MLFKSIFASAVLFAASSIALPTDLEARQQATTCGSTSYSASQVRSAVNAGYGDYQAGRTYGSNDYPHKYNNYEGFDFPVSGPYEEFPLKTSGVFTGGSPGADRVIFNTKGQWAGTVTHTGASGNDFVGCTGTS
Fungal	Aureobasidium pullulans EXF-150	5580	Zt6-like	KEQ81621.1	no	intracellular	A0A074Y426	KEQ81621.1		FALSE	FALSE	FALSE	train	FALSE	Zt6-like protein	guanyl-specific ribonuclease F1	Graeme J Kettles, Carlos Bayon, Caroline Sparks, Gail Canning, Kostya Kanyuka, Jason J Rudd, Characterisation of an antimicrobial and phytotoxic ribonuclease secreted by the fungal wheat pathogen Zymoseptoria tritici, BioRxiv	http://biorxiv.org/content/early/2017/04/24/130393	133	MLFQSVFTTAVLFVASTIALPTDLESRQSATTCGSTSYTAAQVRSAVSAGYGDYQAGRTYGSNSYPHKYNNYEGFDFPVAGPYEEFPLKTSGVFTGGSPGADRVIFNTKGVWAGTVTHTGASGNDFVGCTGTS
Fungal	Aureobasidium subglaciale EXF-2481	1042127	Zt6-like; AUEXF2481DRAFT_29064; KEQ95628	XP_013344128.1	no	intracellular	A0A074YCY6	XP_013344128.1		FALSE	FALSE	FALSE	train	FALSE	Zt6-like protein		Graeme J Kettles, Carlos Bayon, Caroline Sparks, Gail Canning, Kostya Kanyuka, Jason J Rudd, Characterisation of an antimicrobial and phytotoxic ribonuclease secreted by the fungal wheat pathogen Zymoseptoria tritici, BioRxiv	http://biorxiv.org/content/early/2017/04/24/130393	133	MLFQSIFTTAVLFAASAIALPTDLEARQQATRCGSTSYTAAQVRSAVNAGYGDYQAGRTYGSNDYPHKYNNYEGFDFPVAGPYEEFPLKTSGVFTGGSPGADRVIFNTKGQWAGTVTHTGASGNNFVGCTGTS
Fungal	Baudoinia panamericana UAMH 10762	1709381	Zt6-like; BAUCODRAFT_205433; EMC93727	XP_007678837.1	no	intracellular	M2LHS5	XP_007678837.1		FALSE	FALSE	FALSE	train	FALSE	Zt6-like protein		Graeme J Kettles, Carlos Bayon, Caroline Sparks, Gail Canning, Kostya Kanyuka, Jason J Rudd, Characterisation of an antimicrobial and phytotoxic ribonuclease secreted by the fungal wheat pathogen Zymoseptoria tritici, BioRxiv	http://biorxiv.org/content/early/2017/04/24/130393	129	MRFLFATAAFFAAAAFAFPLTQRQSSTTCGKNRYTTKQVNAALNQGLNYYYDDEQVGSDDYPHTYNNYEDFEFPVHGPYLEFPIKETGIYTGGSPGADRVVFNEDGEYAGTITHTGASGDDFLGCSGTH
Fungal	Bipolaris maydis	5016	Truncated ToxA-like protein;AKM21218.1	AKM21218.1	no	intracellular	A0A0G3Y3E8	AKM21218.1		FALSE	FALSE	FALSE	train	FALSE	ToxA-like protein	ToxA-like	Lu et al FGB 2015	http://www.sciencedirect.com/science/article/pii/S1087184515001280	89	MFFHASEYLLSAILMVSVASSAALPSSQALEPRQGACISALFRPNPVNNIGQISFQRYIDEPRSTGEQAVASWQPSNLIVLHMTIPTNV
Fungal	Bipolaris maydis	5016	Zt6-like	XP_014077357.1	no	intracellular	N4X4N2	XP_014077357.1		FALSE	FALSE	FALSE	train	FALSE	Zt6-like protein	>ENI03448.1 hypothetical protein COCC4DRAFT_73675 [Bipolaris maydis ATCC 48331] >EMD87933.1 hypothetical protein COCHEDRAFT_1183054 [Bipolaris maydis C5]	Graeme J Kettles, Carlos Bayon, Caroline Sparks, Gail Canning, Kostya Kanyuka, Jason J Rudd, Characterisation of an antimicrobial and phytotoxic ribonuclease secreted by the fungal wheat pathogen Zymoseptoria tritici, BioRxiv	http://biorxiv.org/content/early/2017/04/24/130393	142	MQFSTLLLSLLPALTIALPTTDSVESSDVLAAVESRQSCYVQCGSTCYTSAQVTAARNAGYSYYQSGDEAGSSTYPHTYNNYEGFTFLVSGPYQEFPLKTSGVYTGGSPGADRVIFNTRGQRAGEITHTGASGNDFVACSGW
Fungal	Bipolaris oryzae ATCC 44560	930090	COCMIDRAFT_6505	EUC44184.1	no	intracellular	W6Z9H1	EUC44184.1		FALSE	FALSE	FALSE	train	FALSE	ToxA-like protein	ToxA-like	Lu et al FGB 2015	http://www.sciencedirect.com/science/article/pii/S1087184515001280	166	MFHHAFKYLLSTLLMTSLASAAALPPSQALSPRQGSCLSALSAPNPVNTIGRLSFQWAIDQPARTQEAAQASWSPSNFVDFHMTVPTDILITQNVNVTVINRSSRSNAIILTNYQDTRTSTAPRAQVRVAVPAQTRGNGVRRLGRTETCLYLPRLDGTWYFQLEHD
Fungal	Bipolaris oryzae ATCC 44560	101162	Zt6-like; COCMIDRAFT_90528; EUC47345	XP_007686215.1	no	intracellular	W6ZBJ5	XP_007686215.1		FALSE	FALSE	FALSE	train	FALSE	Zt6-like protein		Graeme J Kettles, Carlos Bayon, Caroline Sparks, Gail Canning, Kostya Kanyuka, Jason J Rudd, Characterisation of an antimicrobial and phytotoxic ribonuclease secreted by the fungal wheat pathogen Zymoseptoria tritici, BioRxiv	http://biorxiv.org/content/early/2017/04/24/130393	142	MQFSTLLLSLLPTLALALPTTDSAESLDVLAAVESRQSCYVKCGSTCYTSAQVTTARNAGYSYYQNGDQAGSSTYPHTYNNYEGFSFLVSGPYQEFPLRTSGAYTGGSPGADRVIFNTRGQRAGEITHTGASGNNFVACSGW
Fungal	Bipolaris sorokiniana ND90Pr	45130	Zt6-like; COCSADRAFT_36381; EMD65031	XP_007699156.1	no	intracellular	M2T712	XP_007699156.1		FALSE	FALSE	FALSE	train	FALSE	Zt6-like protein		Graeme J Kettles, Carlos Bayon, Caroline Sparks, Gail Canning, Kostya Kanyuka, Jason J Rudd, Characterisation of an antimicrobial and phytotoxic ribonuclease secreted by the fungal wheat pathogen Zymoseptoria tritici, BioRxiv	http://biorxiv.org/content/early/2017/04/24/130393	142	MQLSTLLLSLLPALTLALPTTDSVESSDVLAAVESRQSCYVKCGSTCYTSAQVTTARNAGYNYYQNNDQAGSSNYPHTYNNYEGFSFLVSGPYQEFPLRTSGAYTGGSPGADRVIFNTRGQRAGEITHTGASGNAFVACSGW
Fungal	Bipolaris victoriae FI3	930091	COCVIDRAFT_27810	EUN25607.1	no	intracellular	W7EMP8	EUN25607.1		FALSE	FALSE	FALSE	train	FALSE	ToxA-like protein	ToxA-like	Lu et al FGB 2015	http://www.sciencedirect.com/science/article/pii/S1087184515001280	165	MFHYASKCLLSVLFIASVASSAAFPSSQALEPRQGACLSSLVRPNPVNNVGRISFQRYIDEPRTTGERADASWAPNNLIDVHMTVPTNVYTTQNINVYVTNRSTRGNAIILTNFQDTLLSTQPRAQIRITVPGQTRANGVVRPGMASPCVHLPRLDGTWYFQVEQ
Fungal	Bipolaris zeicola 26-R-13	930089	COCCADRAFT_23897	EUC36307.1	no	intracellular	W6YAA5	EUC36307.1		FALSE	FALSE	FALSE	train	FALSE	ToxA-like protein	ToxA-like	Lu et al FGB 2015	http://www.sciencedirect.com/science/article/pii/S1087184515001280	165	MFHYASKCLLSVLFIVSVASSAVLPSSQALEPRQGACLSSLVRPNPVNNVGRISFQRYIDEPRTTGERADASWAPNNLIDVHMTVPTNVYTAQNINVYVTNRSTRGNAIILTNFQDTLLSTQPRAQIRITVPGQTRANGVVRPGMASPCVHLPRLDGTWYFQVEQ
Fungal	Blumeria graminis f. sp. hordei	62688	bgh01362_CSEP0027	BghCSEP0027	no			CCU82317.1		FALSE	FALSE	FALSE	train	FALSE	RALPH-like protein	AvrPM2-like	Praz et al. 2017. New Phytologist	http://onlinelibrary.wiley.com/doi/10.1111/nph.14372/abstract	120	MKLFTVASTIAAFSLLNQVDANAEYRCPGNTFTAHYIHTVAAYAWRIELYTHGEYPHVAQLAPQSSEHGPARQFPLLLASQIWQGGSYHHVVISNQARTVLEVYEWRNNTWEFCRGTNI*
Fungal	Blumeria graminis f. sp. hordei	62688	bgh01363_CSEP0028	BghCSEP0028	no			CCU82579.1		FALSE	FALSE	FALSE	train	FALSE	RALPH-like protein	AvrPM2-like	Praz et al. 2017. New Phytologist	http://onlinelibrary.wiley.com/doi/10.1111/nph.14372/abstract	117	MKLSKVFSTILAVIMFKTDVAADGFDCNGVIFTAAYIRQVLHVAFHTELNSISGWPKLFVPSTPARGHDGYREYPLLSSLEIWNGGGFSYRALLSPVGDTVNVYSDVDGGYECVSA*
Fungal	Blumeria graminis f. sp. hordei	62688	bgh02875_CSEP0065	BghCSEP0065	no			CCU82938.1		FALSE	FALSE	FALSE	train	FALSE	RALPH-like protein	AvrPM2-like	Praz et al. 2017. New Phytologist	http://onlinelibrary.wiley.com/doi/10.1111/nph.14372/abstract	119	MRPFQLLSAVAVFISLKTVEAAGYWACDGVVIPNDNALSAARSAFGFAAGFYHGYPSIVRTTPPQEGLGELRLFPVSLTNESWSGGAVDYYVMTNQDRSYIKVYSNVGLGTMCGYYET*
Fungal	Blumeria graminis f. sp. hordei	62688	bgh02877_CSEP0066	BghCSEP0066	no			CCU82934.1		FALSE	FALSE	FALSE	train	FALSE	RALPH-like protein	AvrPM2-like	Praz et al. 2017. New Phytologist	http://onlinelibrary.wiley.com/doi/10.1111/nph.14372/abstract	125	MRPFQLLPAITIFISLEILGVAGYWDCNGTLILYENVRAAVDFAFSCSPGSFYEYPSIYRSQPPWPGLGQLREFPITASGKLWQGSFFSSLLYIAYYILATQDTSYCQVFATEGLGYECTHILG*
Fungal	Blumeria graminis f. sp. hordei	62688	bgh03782_CSEP0152	BghCSEP0152	no			CCU83198.1		FALSE	FALSE	FALSE	train	FALSE	RALPH-like protein	AvrPM2-like	Praz et al. 2017. New Phytologist	http://onlinelibrary.wiley.com/doi/10.1111/nph.14372/abstract	118	MYSKLAIVSAVIAIAQLAAAGSYTCRDGQSFTEGYVNTIAAYCFDMDEESYAGYPKKYENEQLGPSCDQFRMYPLVPGGSEWGGGSFQYFVASDSGRQTKRVYQRSRRFDEDCPYTR*
Fungal	Blumeria graminis f. sp. hordei	62688	bghG001947000001001_CSEP0340	BghCSEP0340	no			CCU75990.1		FALSE	FALSE	FALSE	train	FALSE	RALPH-like protein	AvrPM2-like	Praz et al. 2017. New Phytologist	http://onlinelibrary.wiley.com/doi/10.1111/nph.14372/abstract	119	MKLIKISSAFLASCIFETIIALEYFDCQGVTFTLDYVNRAAYQALEMQMYSHHDFPIPYNDNGMSRGREGYRQFPLLTSGEIWNGEQFDYYLLTSPELDTLDVFSTANGNVACDVVNG*
Fungal	Blumeria graminis f. sp. hordei	62688	bghG002857000001001_CSEP0371	BghCSEP0371	no			CCU76656.1		FALSE	FALSE	FALSE	train	FALSE	RALPH-like protein	AvrPM2-like	Praz et al. 2017. New Phytologist	http://onlinelibrary.wiley.com/doi/10.1111/nph.14372/abstract	122	MKTFQFASIVAGLSFLKTTIAAGDDYITLGMTSIKVQHIHSVARDMWTMDIDYYKSEYQGRYPAFWGNVRGKPARKYPLLYEGKVWTHGSFMYYVVATEDLSYIRLYYEGTESCDREVPSP*
Fungal	Blumeria graminis f. sp. hordei	62688	bghG002872000001001_CSEP0374	BghCSEP0374	no			CCU76681.1		FALSE	FALSE	FALSE	train	FALSE	RALPH-like protein	AvrPM2-like	Praz et al. 2017. New Phytologist	http://onlinelibrary.wiley.com/doi/10.1111/nph.14372/abstract	122	MKTFQFASIVAGLGFLKPIAADDYFSCGFAQISVENVDRVAGNLWSHELGAFQSSFEGRFPVSLGESEYGELRKFPLLYNGKDWEFGCFMYHVISNREGSYVKLFYEGTKGLEECVIVIPE*
Fungal	Blumeria graminis f. sp. hordei	62688	bghG008575000001001_CSEP0486	BghCSEP0486	no			CCU83226.1		TRUE	FALSE	FALSE	train	FALSE	RALPH-like protein	AvrPM2-like	Praz et al. 2017. New Phytologist	http://onlinelibrary.wiley.com/doi/10.1111/nph.14372/abstract	119	MRPFQLLPAITIFISLEILGVAGYWDCDDYRVPDKNVRDAAVFAFSKEKGSFHGYPITVHGASALSRLGSIRKFPVDCSEENWQGEHVNFYVLTNRDRKFIQVVYTFGDGGNCAHVQD*
Fungal	Blumeria graminis f. sp. tritici	62690	BgtAcSP_30091	BgtAcSP_30091	no			EPQ63157.1		FALSE	FALSE	FALSE	train	FALSE	RALPH-like protein	AvrPM2-like	Praz et al. 2017. New Phytologist	http://onlinelibrary.wiley.com/doi/10.1111/nph.14372/abstract	122	MKISLIASIVTGLSFLKPMVAHMVFCGIQEVSMDNVRNVARVQWDIELESVHTHYNGKFPRNIRLDPKYGEGPFRGYPVNTHFAIYEGPASFIFLVVSNKDLSVLKLYYTFAGGYEECPLE*
Fungal	Blumeria graminis f. sp. tritici	62690	BgtE-10117	BgtE_10117	no					FALSE	FALSE	FALSE	train	FALSE	RALPH-like protein	AvrPM2-like	Praz et al. 2017. New Phytologist	http://onlinelibrary.wiley.com/doi/10.1111/nph.14372/abstract	120	MKLFTLASTIAAFSLLKQVDSATEYPCAGHTFPASYIHQVAQHAWTVDIQSRGGFPCSVSFVPQSSRYGPARQYPLLPSHEIWQSGSYNFVINSNRERSVIEVYEIVGADWNPCRGVST*
Fungal	Blumeria graminis f. sp. tritici	62690	BgtE-10124	BgtE_10124	no			EPQ64165.1		FALSE	FALSE	FALSE	train	FALSE	RALPH-like protein	AvrPM2-like	Praz et al. 2017. New Phytologist	http://onlinelibrary.wiley.com/doi/10.1111/nph.14372/abstract	117	MYSKLAIVNALIAISQLAAAGSYTCYNRQTFTEEYVNTIADKCFGVSEGSVGGYPMRYENLQLNIRSDSFRKFPLLAGGDEWSGGAVNYFVASDSVRQTKRVFYTSGRFDDECAYTR
Fungal	Blumeria graminis f. sp. tritici	62690	BgtE-20000	BgtE_20000	no					FALSE	FALSE	FALSE	train	FALSE	RALPH-like protein	AvrPM2-like	Praz et al. 2017. New Phytologist	http://onlinelibrary.wiley.com/doi/10.1111/nph.14372/abstract	120	MKLFSLASTIALFSLLKQVDSATIYPCPGHTFPASYVHEVAKYAWNIEPQSRGNFPCSILLNPLAGDQGAAIQYPLLSSHQIWQGGLYQFVVNSNRERTVIEVFEFVGESMVLCRGVNI*
Fungal	Blumeria graminis f. sp. tritici	62690	BgtE-20025	BgtE_20025	no					FALSE	FALSE	FALSE	train	FALSE	RALPH-like protein	AvrPM2-like	Praz et al. 2017. New Phytologist	http://onlinelibrary.wiley.com/doi/10.1111/nph.14372/abstract	119	MKFFQLASIIAGLSFLQPTVADQYISCGMGSISRNSILSVAKDMWNMSLGSCPSYHETFPAEYRQSSEGMTRRFPIIYNSQKWTSGGYYYIVESSQNRKFIRLHYYGITTQECYVTGV*
Fungal	Blumeria graminis f. sp. tritici	62690	BgtE-20026	BgtE_20026	no					FALSE	FALSE	FALSE	train	FALSE	RALPH-like protein	AvrPM2-like	Praz et al. 2017. New Phytologist	http://onlinelibrary.wiley.com/doi/10.1111/nph.14372/abstract	122	MKTFQIAHFVAALSFLKPTAVDGRFFSCGITNIEDENVADVAGNLWTYKLGQFQSDSQGSFPQKVGNSEYGELRKFPLLYGGNHWDHGSFMYYVISNKNGDYIKLYYTSTNGDVECDIYGP*
Fungal	Blumeria graminis f. sp. tritici	62690	BgtE-20090	BgtE_20090	no					FALSE	FALSE	FALSE	train	FALSE	RALPH-like protein	AvrPM2-like	Praz et al. 2017. New Phytologist	http://onlinelibrary.wiley.com/doi/10.1111/nph.14372/abstract	119	MKFNKVSSAIFAASIFGIIVAEQRYECDDVTFSMDYILRTANAVKTYPFHSVNHYPRKYVRASQGRGRENYIEFPLLPSEDIWRGEAFDHYLLMSPQFDTFNVYSYLKNHYECDIKYD*
Fungal	Blumeria graminis f. sp. tritici	62690	BgtE-5664	BgtE_5664	no			EPQ61579.1		FALSE	FALSE	FALSE	train	FALSE	RALPH-like protein	AvrPM2-like	Praz et al. 2017. New Phytologist	http://onlinelibrary.wiley.com/doi/10.1111/nph.14372/abstract	124	MKTFQIASIIAGLGFLQPTVASVVNCGLNRIDVDHVKRVAAGLWRMKYESLKAYNNVLYPKKYEETAYASEALRKFPLFADGRDWNGGFFMYFVVSSQSQNVVMLFYEDDSGLHNCPLDQYYG*
Fungal	Blumeria graminis f. sp. tritici	62690	BgtE-5665	BgtE_5665	no					FALSE	FALSE	FALSE	train	FALSE	RALPH-like protein	AvrPM2-like	Praz et al. 2017. New Phytologist	http://onlinelibrary.wiley.com/doi/10.1111/nph.14372/abstract	121	MKTFQIASIVAVLSFLKPIVAKKLFYCGPAEVSVEHVDSVAKYLWTHKIWTYQSDHEGAFPHYYGESDYGELRKFPLLPSGFVWTFGSFNHYVVSNEKGDYIKLYYVGTDGTVECDIPRD*
Fungal	Blumeria graminis f. sp. tritici	62690	BgtE-5842	BgtE_5842	no			APO13049.1		FALSE	FALSE	FALSE	train	FALSE	RALPH-like protein	AvrPM2-like	Praz et al. 2017. New Phytologist	http://onlinelibrary.wiley.com/doi/10.1111/nph.14372/abstract	119	MRPFQLLSAIAVFIGLETVEAAAYWNCNGTPIPDDKVRDAVNLAFYYAPGSFHDYPSVSSARYRGAGRKQVRQFPLTTSIGNWQGGEVDFYILTNIDASFLEVFSSKGTGHKCTYFEG*
Fungal	Blumeria graminis f. sp. tritici	62690	BgtE-5843	BgtE_5843	no			APO13052.1		FALSE	FALSE	FALSE	train	FALSE	RALPH-like protein	AvrPM2-like	Praz et al. 2017. New Phytologist	http://onlinelibrary.wiley.com/doi/10.1111/nph.14372/abstract	119	MRPFQLLSAIAIFLSLETVEAAAYWNCNGTPIPDERARSAARLAFSFVPNTVHGYPSVYRVEYPGVEFGTLRTFPIKNSDESWQGGNVDYYVLANIGLSVMEVFVVEANNKRCTKVAG*
Fungal	Blumeria graminis f. sp. tritici	62690	BgtE-5846	BgtE_5846	no			APO13051.1		FALSE	FALSE	FALSE	train	FALSE	RALPH-like protein	AvrPM2-like	Praz et al. 2017. New Phytologist	http://onlinelibrary.wiley.com/doi/10.1111/nph.14372/abstract	119	MRPFQLLSAIAVFNSLKTVAGEAYWNCNGTPILYVIVRDAVELAFTLQPGSISGYPSIYRLPPPLPGLGQLRQFPVIASGATWLGGDIIYYLLANAEMTFCDVFSTEGLGYRCDLVAG*
Fungal	Blumeria graminis f. sp. tritici	62690	BgtE-5901	BgtE_5901	no					FALSE	FALSE	FALSE	train	FALSE	RALPH-like protein	AvrPM2-like	Praz et al. 2017. New Phytologist	http://onlinelibrary.wiley.com/doi/10.1111/nph.14372/abstract	120	MKLFHATATIAVVSIMETLVTAVHWECLNVKFYETSVYQAAFFAWSNELNTVNNYPKRCIWEDPTGIDEQFRSFPLQATGLPWTSGTVSYYVVSNRNRSKLKVFSELRGGFLCNLKVTD*
Fungal	Blumeria graminis f. sp. tritici	62690	BgtE-5991	BgtE_5991	no		A0A061HGT1	EPQ64358.1		FALSE	FALSE	FALSE	train	FALSE	probable effector	Nearly identical homologue of BghBEC2. CSEP domain suggests extracellular.	Schmidt et al 2014 Mol.plant Pathl.	http://onlinelibrary.wiley.com/doi/10.1111/mpp.12110/full	133	MQLIRLLVLAFAAFVAASPYSTLSHTEGGKGGKGGKGDDDGDDDGPQTCNDALQTLPKCALQCVIQPPIDAGCKSAADFSCTCEHDTNKAITKQETPCVLDHCSLQDSIGALKAGRLICDLCNVPSNDTDSYN
Fungal	Cenococcum geophilum 1.58	5570	Zt6-like	OCK93132.1	no	intracellular		OCK93132.1		FALSE	FALSE	FALSE	train	FALSE	Zt6-like protein	putative extracellular guanyl-specific ribonuclease T1	Graeme J Kettles, Carlos Bayon, Caroline Sparks, Gail Canning, Kostya Kanyuka, Jason J Rudd, Characterisation of an antimicrobial and phytotoxic ribonuclease secreted by the fungal wheat pathogen Zymoseptoria tritici, BioRxiv	http://biorxiv.org/content/early/2017/04/24/130393	135	MPSLKPLTGIFLLLATPVLSLPTMLEARDCTTTCGSNCYSSDQVSAALDAGCSYYQDGTTAGDSKYPENYNDYEGFSFGGVSGPYLEFPILESGVYSGGSPGADRIVFNTNCELAGEITHTGASGNDFVGCSGTS
Fungal	Claviceps purpurea 20.1	1111077	CPUR_00267	CCE26798.1	no	intracellular	M1W4N1	CCE26798.1		FALSE	FALSE	FALSE	train	FALSE	ToxA-like protein	ToxA-like	Lu et al FGB 2015	http://www.sciencedirect.com/science/article/pii/S1087184515001280	170	MRGLGSFFLLAAAVCSAAVVPGPAPEVAQVAQVTHSELMQRAASDNIELYRRQKWVGCLFNFPLFHVNQDNRQSFQPLIDNETTQSFDLGEGIHVSINAEYVQSDRHIGLIITNSNMLPLDGSIALSNYQDTRATTTARVTVEVDHTGETTRTCIRLPRLDGTWYLQRSL
Fungal	Claviceps purpurea 20.1	1111077	CPUR_00268	CCE26799.1	no	intracellular	M1W8X0	CCE26799.1		FALSE	FALSE	FALSE	train	FALSE	ToxA-like protein	ToxA-like	Lu et al FGB 2015	http://www.sciencedirect.com/science/article/pii/S1087184515001280	167	MRGLGSFFLLAAAVCSAAVVPGPAPEVAQVTHSELMERAASDNIELYRRQKWVGCLTNFPLFHVNQNNRQSFQPLIDHETTQSFDLGEGIHVSINAEYVQSDRHIGLVITNRNIVPIRGSIVLSNYRDTFFSTTARVTVQVDHNGETTRTCIRLPRLDGTWYIQRSL
Fungal	Colletotrichum fioriniae PJ7	1445577	CFIO01_04648	EXF72942.1	no	intracellular	A0A010PZM0	EXF72942.1		FALSE	FALSE	FALSE	train	FALSE	ToxA-like protein	ToxA-like	Lu et al FGB 2015	http://www.sciencedirect.com/science/article/pii/S1087184515001280	175	MKFSTALFTIATLATSVFSTALSPLDNSAVGAVNMDVREVAPLDSSPLEARQGCFTHIIPVLRINRNNRRDIQGDLDARRSIEWNPNRNVRVIIDFSSTTTRNRQLRYQITNRSQLFGAAIIFSNYQDTITGTVRETIRVPIGRATGMSLSPTPTTGAGCIVLDRLDGTWYAQLE
Fungal	Colletotrichum higginsianum	80884	EC13	ChEC13	no	intracellular	I2G785	CCF70887.1		FALSE	FALSE	FALSE	train	FALSE	ToxA-like protein	ToxA-like	Lu et al FGB 2015	http://www.sciencedirect.com/science/article/pii/S1087184515001280	154	MKFFASLLAVAPLATSVMSLAVDKLDTRQNSCIGATYPVLSVNHLDRKEFQGEIDQRGSLGWLATPDVSVIFDFGATTPANPQLNFRILNKNSATWKAVILSNYVDTITTPARETVRISIDAARKVGTDSIPTILDGCVQLPRLDGTWYVQMES
Fungal	Dothistroma septosporum NZE10	64363	Zt6-like; DOTSEDRAFT_61650	EME45057.1	no	intracellular	N1PNS5	EME45057.1		FALSE	FALSE	FALSE	train	FALSE	Zt6-like protein		Graeme J Kettles, Carlos Bayon, Caroline Sparks, Gail Canning, Kostya Kanyuka, Jason J Rudd, Characterisation of an antimicrobial and phytotoxic ribonuclease secreted by the fungal wheat pathogen Zymoseptoria tritici, BioRxiv	http://biorxiv.org/content/early/2017/04/24/130393	132	MRFAFASAVLFAVSAIAAPTSEFVKRQSSTTCGNNYYSYDQVNDALNQGYNYYENDQQVGNDGYPHQYNNYEGFSFPVSGPYEEFPITESGVYTGGSPGADRVVFNTNGEYAGAITHTGASGNNFVGCSGTS
Fungal	Erysiphe necator	52586	EC2	EnEC2	no		KHJ33901	KHJ33901.1		FALSE	FALSE	FALSE	train	FALSE	probable effector	Homologue of BghBEC2, Erysiphe pisi homologue was tested in paper.	Schmidt et al 2014 Mol.plant Pathl.	http://onlinelibrary.wiley.com/doi/10.1111/mpp.12110/full	151	MQYARLLIFVFAAFAAATPSGLKFFPRGHGSDDSQPLTCPEAVQTIPKCAISCIVQPPIDAGCKSAADFACTCEKKTKKAITKAETPCVLKACGLKEALAASRAGNAVCDACNVSPSDPSPSDPSPSDPSDGDSESYEVDQENYQDEEESY
Fungal	Macrophomina phaseolina MS6	1126212	MPH_07501	EKG15312.1	no	intracellular	K2RRC6	EKG15312.1		FALSE	FALSE	FALSE	train	FALSE	ToxA-like protein	ToxA-like	Lu et al FGB 2015	http://www.sciencedirect.com/science/article/pii/S1087184515001280	159	MFGYTFKHLFPFLLLLSAASCAALPRELSLEPRQGGCLSALPRPNPVNNVGRISFQAAIDARERRTWWPNNLIDVHIEVPENVESTNHVTVEITNRSWSANAIVLTNFQDTRSTTQPRQQVRVTVPAQTRQAGAVIAGTTIECVRLPRLDGTWYFQVEQ
Fungal	Magnaporthe grisea BR29	148305	M.BR29.EuGene_00004921	M.BR29.EuGene_00004921	no					FALSE	FALSE	FALSE	train	FALSE	MAX-like protein	Identified by PSI blast match to MAX-effectors	Guillen t al. 2015 PLoS Pathogens	https://journals.plos.org/plospathogens/article?id=10.1371/journal.ppat.1005228	118	MRFNAEIFTMALLVLPSCTAAKKEKDADTDPDTKMCDFVIKKSGKKITSGSVWPGATENFMVDGQWPVVSATQQCRITMSGLSDIDQYTITLCDKKEDETVSSDGRNTTVISSHGEWC
Fungal	Magnaporthe grisea BR29	148306	M.BR29.EuGene_00041131	M.BR29.EuGene_00041131	no					FALSE	FALSE	FALSE	train	FALSE	MAX-like protein	Identified by PSI blast match to MAX-effectors	Guillen t al. 2015 PLoS Pathogens	https://journals.plos.org/plospathogens/article?id=10.1371/journal.ppat.1005228	123	MQLGSIFTFTATVFYLAIPTLVQSNPHFCEVSVSYENANKQKITTATKYVVPPGSVDIAVGSQMYAVTVDETCKRTDSISIPGRFKIDTQGKKLEGNPTENYIRSVVLQLNHRGLRMVSRPAP
Fungal	Magnaporthe grisea BR29	148307	M.BR29.EuGene_00043011	M.BR29.EuGene_00043011	no					FALSE	FALSE	FALSE	train	FALSE	MAX-like protein	Identified by PSI blast match to MAX-effectors	Guillen t al. 2015 PLoS Pathogens	https://journals.plos.org/plospathogens/article?id=10.1371/journal.ppat.1005228	140	MKNQNLFAIITAAMAFSPAVQACDDAHAVEDTNNNRRSCYYTIFHRAGREWRQIRQTITQITPNCVVNNIRGIPKFWVDDDCTPNYQKSEEVYIRVTAEGAKNYPEPPGFPSGCSLRGRPGSKWKSWGELTPLKQPMRRG
Fungal	Magnaporthe grisea BR29	148308	M.BR29.EuGene_00060181	M.BR29.EuGene_00060181	no					FALSE	FALSE	FALSE	train	FALSE	MAX-like protein	Identified by PSI blast match to MAX-effectors	Guillen t al. 2015 PLoS Pathogens	https://journals.plos.org/plospathogens/article?id=10.1371/journal.ppat.1005228	94	MQPIGLFTIITATAALLPTVYAGKSYKAQKICHFTILKMYKNTWTFVRKDSAPADQTTTIEGIKVFFSKDCIPQHDYRGLYIEYNGFHHDVSQS
Fungal	Magnaporthe grisea BR29	148309	M.BR29.EuGene_00081821	M.BR29.EuGene_00081821	no					FALSE	FALSE	FALSE	train	FALSE	MAX-like protein	Identified by PSI blast match to MAX-effectors	Guillen t al. 2015 PLoS Pathogens	https://journals.plos.org/plospathogens/article?id=10.1371/journal.ppat.1005228	134	MQLGNLLAVAATLSLAPSGVFAGGGRKPEPWTAEQKANMIALSRSTLSRPRCNIIIYGLPSGRNQDRPVMGEADTALNSEVFITVRSGEKYRCTVKDDCDKPTCHELPPHLTYAGTDMHAIPLVTLRSLGVEIN
Fungal	Magnaporthe grisea BR29	148310	M.BR29.EuGene_00082031	M.BR29.EuGene_00082031	no					FALSE	FALSE	FALSE	train	FALSE	MAX-like protein	Identified by PSI blast match to MAX-effectors	Guillen t al. 2015 PLoS Pathogens	https://journals.plos.org/plospathogens/article?id=10.1371/journal.ppat.1005228	107	MQFQHKFIFFIAITQAATVASRRDDCWVSLFQYKANGEREAIYVDYSPPNSLVIFVHDGWRLNVQLDQHCRSLFPNDIRKQLVEGFGVHSYSKMNEVAGQKPLARSQ
Fungal	Magnaporthe grisea BR29	148311	M.BR29.EuGene_00085071	M.BR29.EuGene_00085071	no					FALSE	FALSE	FALSE	train	FALSE	MAX-like protein	Identified by PSI blast match to MAX-effectors	Guillen t al. 2015 PLoS Pathogens	https://journals.plos.org/plospathogens/article?id=10.1371/journal.ppat.1005228	77	MKFAAIYFAALTFVTGAAAIGCKFTVLDGNQKDQAEGCCIGPGTIKEGGLVIKCTDACGLSVTGGDSGYSVQSNGRC
Fungal	Magnaporthe grisea BR29	148312	M.BR29.EuGene_00087671	M.BR29.EuGene_00087671	no					FALSE	FALSE	FALSE	train	FALSE	MAX-like protein	Identified by PSI blast match to MAX-effectors	Guillen t al. 2015 PLoS Pathogens	https://journals.plos.org/plospathogens/article?id=10.1371/journal.ppat.1005228	88	MRSDATFFTLALIMAYFGTTAAKGCPYSIKRYGEEVKWDIIEAGTSHIRVVNGIGATIIAKKNCKLSLKGLPRFEYTISRGDSINRQS
Fungal	Magnaporthe grisea BR29	148313	M.BR29.EuGene_00088411	M.BR29.EuGene_00088411	no					FALSE	FALSE	FALSE	train	FALSE	MAX-like protein	Identified by PSI blast match to MAX-effectors	Guillen t al. 2015 PLoS Pathogens	https://journals.plos.org/plospathogens/article?id=10.1371/journal.ppat.1005228	98	MQLIAFSILFALALLPGCAISQVNNGCVIAVIKSAKNLSDEIDLGEACIKEGTTGTVEFGNKSSVVVDLKSPCVPTVHEGSVLPAGTYLTPVAGCYMK
Fungal	Magnaporthe grisea BR29	148314	M.BR29.EuGene_00091361	M.BR29.EuGene_00091361	no					FALSE	FALSE	FALSE	train	FALSE	MAX-like protein	Identified by PSI blast match to MAX-effectors	Guillen t al. 2015 PLoS Pathogens	https://journals.plos.org/plospathogens/article?id=10.1371/journal.ppat.1005228	79	MHCQTVFFTIALIATQTIGVAAKNCEITILQGESRIGFVNVPSSGKVRENIRNWWYTISCDEDCNPKISGFTYTVEKAC
Fungal	Magnaporthe grisea BR29	148315	M.BR29.EuGene_00091681	M.BR29.EuGene_00091681	no					FALSE	FALSE	FALSE	train	FALSE	MAX-like protein	Identified by PSI blast match to MAX-effectors	Guillen t al. 2015 PLoS Pathogens	https://journals.plos.org/plospathogens/article?id=10.1371/journal.ppat.1005228	118	MQFSTFFASTLAVALIPASALANTPPGSPSSNTISDKGDCYLTLDLGKYRYETWPKLREPFRFAGYVCKMGNTCADIMCKNFPQLRIWEFKSRKYPDGPWGDSYNEGPVVQVRPWTQR
Fungal	Magnaporthe grisea BR29	148316	M.BR29.EuGene_00095641	M.BR29.EuGene_00095641	no					FALSE	FALSE	FALSE	train	FALSE	MAX-like protein	Identified by PSI blast match to MAX-effectors	Guillen t al. 2015 PLoS Pathogens	https://journals.plos.org/plospathogens/article?id=10.1371/journal.ppat.1005228	128	MHPENLFAIFATAAALFPACVSATRPSKGRLKRVVICEVFIRMSGGLDLPIGKDFVPAGETTKIHAYTCETDTMCGAECDTPSNYRYSSWVLERELRDWEKARLRARLALASSPESRERANMLVKLLC
Fungal	Magnaporthe grisea BR29	148317	M.BR29.EuGene_00106461	M.BR29.EuGene_00106461	no					FALSE	FALSE	FALSE	train	FALSE	MAX-like protein	Identified by PSI blast match to MAX-effectors	Guillen t al. 2015 PLoS Pathogens	https://journals.plos.org/plospathogens/article?id=10.1371/journal.ppat.1005228	84	MHFSTILVPVALAALQVSAAAPEFCAYFTGSNKSRRQVGVVRIGEIDTIIADGTELVVHAQDSRCQVILANGKPGPEWLSADPV
Fungal	Magnaporthe grisea BR29	148318	M.BR29.EuGene_00107481	M.BR29.EuGene_00107481	no					FALSE	FALSE	FALSE	train	FALSE	MAX-like protein	Identified by PSI blast match to MAX-effectors	Guillen t al. 2015 PLoS Pathogens	https://journals.plos.org/plospathogens/article?id=10.1371/journal.ppat.1005228	102	MQFGTTFTIVFTAASAMIPAVFASCTYSVYDSIGKMVVEDKDLPTNRRDYYTIGKKKYTFYFKENCDFDYSKPPLPRCWHVSGIPKGLYDQVQGMEQPCPAQ
Fungal	Magnaporthe grisea BR29	148319	M.BR29.EuGene_00112111	M.BR29.EuGene_00112111	no					FALSE	FALSE	FALSE	train	FALSE	MAX-like protein	Identified by PSI blast match to MAX-effectors	Guillen t al. 2015 PLoS Pathogens	https://journals.plos.org/plospathogens/article?id=10.1371/journal.ppat.1005228	105	MQIQGLFAIIAASAALFPTIYAASDPYFSPPSESQKCFYTIYRVESINGEKVLVREGVDHSYTGWDAEIKKINVHFDKECNPQYQSSQWVFFKGVRKERHIYPDR
Fungal	Magnaporthe grisea BR29	148320	M.BR29.EuGene_00113041	M.BR29.EuGene_00113041	no					FALSE	FALSE	FALSE	train	FALSE	MAX-like protein	Identified by PSI blast match to MAX-effectors	Guillen t al. 2015 PLoS Pathogens	https://journals.plos.org/plospathogens/article?id=10.1371/journal.ppat.1005228	122	MQIRSLFAVLVATMQVVPTLAKYGDCFIGLYEKGGRNPNHIAGTEADESGTFEVLHENYKIRVKIFKCVKQHVYDSTPSGTEIRVIPSVGYDPNKRQTAPRPAPRPAPRPAPRRTQNAAGHR
Fungal	Magnaporthe grisea BR29	148321	M.BR29.EuGene_00118801	M.BR29.EuGene_00118801	no					FALSE	FALSE	FALSE	train	FALSE	MAX-like protein	Identified by PSI blast match to MAX-effectors	Guillen t al. 2015 PLoS Pathogens	https://journals.plos.org/plospathogens/article?id=10.1371/journal.ppat.1005228	91	MQLGKIFAISTTLALLPAILANPSDGPEAPEELCFTTIIRRRDGFKYAEKGPIGQKIAFLAGLNCTVQKGCKLACTPAHYGLKYKVSCRPA
Fungal	Magnaporthe grisea BR29	148322	M.BR29.EuGene_00119491	M.BR29.EuGene_00119491	no					FALSE	FALSE	FALSE	train	FALSE	MAX-like protein	Identified by PSI blast match to MAX-effectors	Guillen t al. 2015 PLoS Pathogens	https://journals.plos.org/plospathogens/article?id=10.1371/journal.ppat.1005228	98	MQFHPIFAIFVAVTAYIPEVHASFDCYIERLQKEHMLSGMKAEPNKEAWIDGFEIWVYSNCRIHPTILPDGSIANGRFWSELDWFHTCEESESKSKSE
Fungal	Magnaporthe grisea BR29	148323	M.BR29.EuGene_00119511	M.BR29.EuGene_00119511	no					FALSE	FALSE	FALSE	train	FALSE	MAX-like protein	Identified by PSI blast match to MAX-effectors	Guillen t al. 2015 PLoS Pathogens	https://journals.plos.org/plospathogens/article?id=10.1371/journal.ppat.1005228	102	MKVNTIFNILVALAAYIPTAEAHKCVIKRVFSDGSSVKIPAQPAQSTTISKQAVWVYGNCQPFPVVLNDGSKLSGEIETPAVTPVESVDEDDCFELDISGQR
Fungal	Magnaporthe grisea BR29	148324	M.BR29.EuGene_00121691	M.BR29.EuGene_00121691	no					FALSE	FALSE	FALSE	train	FALSE	MAX-like protein	Identified by PSI blast match to MAX-effectors	Guillen t al. 2015 PLoS Pathogens	https://journals.plos.org/plospathogens/article?id=10.1371/journal.ppat.1005228	82	MRFGSILAAFAALSPIATVLAVGECHITIWEGKTPIGTEIAIEGGEYVTIAGYQCNAGAGCTAHCIGLPKNLKERGVYHGEM
Fungal	Magnaporthe grisea BR29	148325	M.BR29.EuGene_00125811	M.BR29.EuGene_00125811	no					FALSE	FALSE	FALSE	train	FALSE	MAX-like protein	Identified by PSI blast match to MAX-effectors	Guillen t al. 2015 PLoS Pathogens	https://journals.plos.org/plospathogens/article?id=10.1371/journal.ppat.1005228	124	MQLEKFFPTVFCATSLFPAMVLAVGPCVITIDGPYNPKYNFYPSHGRGVTGPHGQVVIGDFTCTVGATCNQLTCNAPQPEYSILGVDSSKWGLSDTESDSDSDSNSKQAIMPHNRKQVAPVSHY
Fungal	Magnaporthe grisea BR29	148326	M.BR29.EuGene_00126081	M.BR29.EuGene_00126081	no					FALSE	FALSE	FALSE	train	FALSE	MAX-like protein	Identified by PSI blast match to MAX-effectors	Guillen t al. 2015 PLoS Pathogens	https://journals.plos.org/plospathogens/article?id=10.1371/journal.ppat.1005228	87	MQLFTFCVIALAFVPATFAQGTGCNVEILNQNQVSVGSGCARINSVTNISDNQGRRWGVNANSSCGLSTTQTLPSGWSLTHNGFCNA
Fungal	Magnaporthe oryzae 7015	242507	MGG_00821	MGG_00821	no					FALSE	FALSE	FALSE	train	FALSE	MAX-like protein	Identified by PSI blast match to MAX-effectors	Guillen t al. 2015 PLoS Pathogens	http://journals.plos.org/plospathogens/article?id=10.1371/journal.ppat.1005266	128	MRFGSIFACTAAVLNLAAPAVAESDPHFCKVSVYYQDENTPRYQSTKKFAVPPAKVPILVGSRMHEVTVDKACKRTGWNGWFGLPRGYTIETEGWRLKGAPEENEILSLVLQLNEGVLRLSSGIATRS
Fungal	Magnaporthe oryzae 7015	242507	MGG_04384	MGG_04384	no					FALSE	FALSE	FALSE	train	FALSE	MAX-like protein	Identified by PSI blast match to MAX-effectors	Guillen t al. 2015 PLoS Pathogens	http://journals.plos.org/plospathogens/article?id=10.1371/journal.ppat.1005267	119	MHFKTLIATAITGSALFPCVLAVHECFTTIHAKTPFRSSYSPEYYKASLLQMRPGEDYYFKNPSPFEGCLVKFDEECTQLIWERLFDFPETTACPPADAKVDVPTRKEVAPPGTKTKLN
Fungal	Magnaporthe oryzae 7015	242507	MGG_08482	MGG_08482	no					FALSE	FALSE	FALSE	train	FALSE	MAX-like protein	Identified by PSI blast match to MAX-effectors	Guillen t al. 2015 PLoS Pathogens	http://journals.plos.org/plospathogens/article?id=10.1371/journal.ppat.1005268	142	MQLPTLLTVAATLSLAPTGAFAGRGSYLTVKPSELDKHIAQLEEYLRNPPCKVTIYAPPPKKGRTQLRTEMGFASAGKNEDVPVKIASTGHTYQCRTDATCEEPVCHGLPNGWTYDGVYMHTFTELSLEQLKAQKAAQTSRH
Fungal	Magnaporthe oryzae 7015	242507	MGG_08944	MGG_08944	no					FALSE	FALSE	FALSE	train	FALSE	MAX-like protein	Identified by PSI blast match to MAX-effectors	Guillen t al. 2015 PLoS Pathogens	http://journals.plos.org/plospathogens/article?id=10.1371/journal.ppat.1005269	142	MHFTTVASILALLPAILAAPTPVPGIFDIFKKPVPTSCKLALTNGNKREVDAMLLPPSGTTILSDTSGAGVFTAKVNSKCEFTSVSPALPTGFKIEGSVDKEGKPPKSSTKPDTAAGTKPSTKPSTKTGSKTGTKTGTKAQA
Fungal	Magnaporthe oryzae 7015	242507	MGG_10120	MGG_10120	no					FALSE	FALSE	FALSE	train	FALSE	MAX-like protein	Identified by PSI blast match to MAX-effectors	Guillen t al. 2015 PLoS Pathogens	http://journals.plos.org/plospathogens/article?id=10.1371/journal.ppat.1005270	173	MKFNLLFTISTALAGFPAGILANNPDSNDSDCHIWIKDNSDIVVGYSKAVTGQTAVVEISQGPHKKEQFKFATAADQTNKKDCTAGLAGERSFPAGWRIKTFKTEPWVTLTRNYQPIAFKGYNRDPQTQSGSLKFFEIPYGEMKSGKDCNVAQTEKASSVKQPAIQERDEQQI
Fungal	Magnaporthe oryzae 7015	242507	MGG_14793	MGG_14793	no					FALSE	FALSE	FALSE	train	FALSE	MAX-like protein	Identified by PSI blast match to MAX-effectors	Guillen t al. 2015 PLoS Pathogens	http://journals.plos.org/plospathogens/article?id=10.1371/journal.ppat.1005271	101	MHFNTDFFAIALVALLQFGTATAVCDFIIKQNGTQITSGNIWAGATANFLVSGKWAVVSATSECKLSLSGLPNNESYTILPTQDEETEGEDIEQADTPEAS
Fungal	Magnaporthe oryzae 7015	242507	MGG_14834	MGG_14834	no					FALSE	FALSE	FALSE	train	FALSE	MAX-like protein	Identified by PSI blast match to MAX-effectors	Guillen t al. 2015 PLoS Pathogens	http://journals.plos.org/plospathogens/article?id=10.1371/journal.ppat.1005272	171	MQLKTVLSTAAILAYHASGVVAIRDCRLYYCWGPGSDNRRVVGTVDKGGSLKDYVNGETITVKAGKDCKAEIIGGKTCDMMPSFSWCLVNASHATSPTRGARELPDWGSNWTTGTQPPLRDMSAQDSQTALTRVMYANCYKFPGVAKAMQILKSETAHDAAEAGVADFNKD
Fungal	Magnaporthe oryzae 7015	242507	MGG_15207	MGG_15207	no					FALSE	FALSE	FALSE	train	FALSE	MAX-like protein	Identified by PSI blast match to MAX-effectors	Guillen t al. 2015 PLoS Pathogens	http://journals.plos.org/plospathogens/article?id=10.1371/journal.ppat.1005273	137	MHFSTVFTTAATLLAIAPNYVVAINEDCIVSLVPDGGSFARKTLRSSPGQQHDLQWGKYAFTIRVENGCAGKKTAGTIPPAHFVSVGRAASLKPTSILRDGDPRPPTAVYPPRQPPRTEGRRTRYGSSGGAVTVGAR
Fungal	Magnaporthe oryzae 7015	242507	MGG_15459	MGG_15459	no					FALSE	FALSE	FALSE	train	FALSE	MAX-like protein	Identified by PSI blast match to MAX-effectors	Guillen t al. 2015 PLoS Pathogens	http://journals.plos.org/plospathogens/article?id=10.1371/journal.ppat.1005274	115	MHIQNLFAIITASAALFPTVSAGEGDYYFTPPPATEKCAYTIYRVASKNGLKALVREGDYMAYKNWDQEIHGVQVHFDGECNPKYKSDVYVFKKGVREEKHIWLSPPPNKSSGVH
Fungal	Magnaporthe oryzae 7015	242507	MGG_16058	MGG_16058	no					FALSE	FALSE	FALSE	train	FALSE	MAX-like protein	Identified by PSI blast match to MAX-effectors	Guillen t al. 2015 PLoS Pathogens	http://journals.plos.org/plospathogens/article?id=10.1371/journal.ppat.1005275	108	LLWGCNPTTVNVTFHSVPGGQELSSTELIIIFSFYLFLFPGGLLPWFILPPGLILIANWFLHDTSPWSTALPRLTASAATRLSHPWANEPLNHICSFTVRALAARKLC
Fungal	Magnaporthe oryzae 7015	242507	MGG_16113	MGG_16113	no					FALSE	FALSE	FALSE	train	FALSE	MAX-like protein	Identified by PSI blast match to MAX-effectors	Guillen t al. 2015 PLoS Pathogens	http://journals.plos.org/plospathogens/article?id=10.1371/journal.ppat.1005276	121	MQLGKTFTFVALVAAQTNVVLAIYECYVSLKINGIEHYKPEGRMEFPGATTVYDIGGYGTVVIVLGDTCEPIYKTELKLPQAFDFSSRIFKKRKQSEGQPSGREEVKHQRIEAQEWKPGNV
Fungal	Magnaporthe oryzae 7015	242507	MGG_16175	MGG_16175	no					FALSE	FALSE	FALSE	train	FALSE	MAX-like protein	Identified by PSI blast match to MAX-effectors	Guillen t al. 2015 PLoS Pathogens	http://journals.plos.org/plospathogens/article?id=10.1371/journal.ppat.1005277	76	MYSKIFAIAFAAAYLPTAFAADCTLGCKYLENNRWVSVSKSANIGDTLYIMGHSTKIGRGCKPETTEWSDAEIYSW
Fungal	Magnaporthe oryzae 7015	242507	MGG_16619	MGG_16619	no					FALSE	FALSE	FALSE	train	FALSE	MAX-like protein	Identified by PSI blast match to MAX-effectors	Guillen t al. 2015 PLoS Pathogens	http://journals.plos.org/plospathogens/article?id=10.1371/journal.ppat.1005278	115	MQISTLFSTAATMAVFMPNTVLAGGKNGLKDCQVSLTATSEARRSFWDTQYADYNDDVEISAGRHKFVIHVEQDCGGSKVSGTIPPHHLVILSPMSGGGRRTIINSAGEVRLAAT
Fungal	Magnaporthe oryzae 7015	242507	MGG_17132	MGG_17132	no					FALSE	FALSE	FALSE	train	FALSE	MAX-like protein	Identified by PSI blast match to MAX-effectors	Guillen t al. 2015 PLoS Pathogens	http://journals.plos.org/plospathogens/article?id=10.1371/journal.ppat.1005279	87	MQFKSLFAFAALTLIPAVSALGCEVLISKKSGGDGPVKSSCIPKSGSKVIVINGKTVTVSADGSCKFSSKDLDPSLAMKFEGDCIGI
Fungal	Magnaporthe oryzae 7015	242507	MGG_17255	MGG_17255	no					FALSE	FALSE	FALSE	train	FALSE	MAX-like protein	Identified by PSI blast match to MAX-effectors	Guillen t al. 2015 PLoS Pathogens	http://journals.plos.org/plospathogens/article?id=10.1371/journal.ppat.1005280	118	MQLSKLLQATGATLAFLPSGVLAKCVIGLTFNGNWVPNNRFVISPGGKFSFIANYVIIPVRLDESCHWHQDLAENAKPVIIPSGYGIKSCDEGDFVNNQCQEPPKRTSIGGTKVYAFS
Fungal	Magnaporthe oryzae 7015	242507	MGG_18019	MGG_18019	no					FALSE	FALSE	FALSE	train	FALSE	MAX-like protein	Identified by PSI blast match to MAX-effectors	Guillen t al. 2015 PLoS Pathogens	http://journals.plos.org/plospathogens/article?id=10.1371/journal.ppat.1005281	103	MQFKSALALSIAALQAVPALAMEDGCSASILKYDANGGQETYYGSALPANGSIAFQPTEFSTEVVISVDANCNPTNTDDVKKSVPKGWGLHVYKKVTAIAGES
Fungal	Magnaporthe oryzae 7015	242507	MGG_18060	MGG_18060	no					FALSE	FALSE	FALSE	train	FALSE	MAX-like protein	Identified by PSI blast match to MAX-effectors	Guillen t al. 2015 PLoS Pathogens	http://journals.plos.org/plospathogens/article?id=10.1371/journal.ppat.1005282	96	MRLDDTFFTLAFIAAHFGSAAAKGCPYSVRRYDKEVKWDIVEAGKSHIRVIDGYPATISADQDCKLKIKGLARLKYTIAPGDSRPDRCKGNSIGTS
Fungal	Magnaporthe oryzae TH16	318829	M.TH16.EuGene_00000541	M.TH16.EuGene_00000541	no					FALSE	FALSE	FALSE	train	FALSE	MAX-like protein	Identified by PSI blast match to MAX-effectors	Guillen t al. 2015 PLoS Pathogens	http://journals.plos.org/plospathogens/article?id=10.1371/journal.ppat.1005265	121	MHPENLFAILATATALFPASAWASRPYHGRIQDLRRPLLCDVYIEYPSGQVFDQALGHDIVPAGETAEISGFKCKTVRGTCVILPTCDTPPEYRVTSWKFEREMSDPERTRFIARFPNVRI
Fungal	Magnaporthe oryzae TH16	318829	M.TH16.EuGene_00027191	M.TH16.EuGene_00027191	no					FALSE	FALSE	FALSE	train	FALSE	MAX-like protein	Identified by PSI blast match to MAX-effectors	Guillen t al. 2015 PLoS Pathogens	http://journals.plos.org/plospathogens/article?id=10.1371/journal.ppat.1005262	87	MRFANAWLAFVPVATQALGVAAELCTIDILFRGRRVTFRNIPSGSFQQTEVQGKRCIISVDDSCQPTQVGLDQNYWSVKLREEALGL
Fungal	Magnaporthe oryzae TH16	318829	M.TH16.EuGene_00027411	M.TH16.EuGene_00027411	no					FALSE	FALSE	FALSE	train	FALSE	MAX-like protein	Identified by PSI blast match to MAX-effectors	Guillen t al. 2015 PLoS Pathogens	http://journals.plos.org/plospathogens/article?id=10.1371/journal.ppat.1005255	108	MRFATSFLPVVGIALQANGVLSLKCLIQVWQFGPGMRLVSFKRVEAGEIGTISEDDVCGSVSVQTEEHTCQGTIVMYSLREGFYVTLDKDPRSIEKDQSKSQSSDKHS
Fungal	Magnaporthe oryzae TH16	318829	M.TH16.EuGene_00034081	M.TH16.EuGene_00034081	no					FALSE	FALSE	FALSE	train	FALSE	MAX-like protein	Identified by PSI blast match to MAX-effectors	Guillen t al. 2015 PLoS Pathogens	http://journals.plos.org/plospathogens/article?id=10.1371/journal.ppat.1005250	95	MKTTTTFTALSVLAFMTTSTLASRCVIFKAKRGLNQTPEQVFMKAPSDSFCIDGVLCRSSDTCYITCDRVDHYYKIAGGLDPTRKSKPREEKQSC
Fungal	Magnaporthe oryzae TH16	318829	M.TH16.EuGene_00040131	M.TH16.EuGene_00040131	no					FALSE	FALSE	FALSE	train	FALSE	MAX-like protein	Identified by PSI blast match to MAX-effectors	Guillen t al. 2015 PLoS Pathogens	http://journals.plos.org/plospathogens/article?id=10.1371/journal.ppat.1005254	86	MRLLAAFVTLSLSAMQVSAARPNFCEYYIKTPEGWQLLGWVKIGGQDELTWKGDSIGVKAEDTNCKVVLVNGQRAPVWLTAVPSTH
Fungal	Magnaporthe oryzae TH16	318829	M.TH16.EuGene_00045871	M.TH16.EuGene_00045871	no					FALSE	FALSE	FALSE	train	FALSE	MAX-like protein	Identified by PSI blast match to MAX-effectors	Guillen t al. 2015 PLoS Pathogens	http://journals.plos.org/plospathogens/article?id=10.1371/journal.ppat.1005251	83	MKYGSILAALISLAAPASVLAVWECHVTVWEGNTPRGTEMLKEGGDDKTIAGYTCRAGAGCKAECDGMNPPFRVLGTPHSEWC
Fungal	Magnaporthe oryzae TH16	318829	M.TH16.EuGene_00079081	M.TH16.EuGene_00079081	no					FALSE	FALSE	FALSE	train	FALSE	MAX-like protein	Identified by PSI blast match to MAX-effectors	Guillen t al. 2015 PLoS Pathogens	http://journals.plos.org/plospathogens/article?id=10.1371/journal.ppat.1005261	97	MQFQNIILSISLLAFQASSVAANGRGWCKVKVLYRHNRKEAQATYAEIDKETHWNLDGFPIVIKPDGDCIIKLVSGWVDHETYYFKGETHKVTTYSK
Fungal	Magnaporthe oryzae TH16	318829	M.TH16.EuGene_00079311	M.TH16.EuGene_00079311	no					FALSE	FALSE	FALSE	train	FALSE	MAX-like protein	Identified by PSI blast match to MAX-effectors	Guillen t al. 2015 PLoS Pathogens	http://journals.plos.org/plospathogens/article?id=10.1371/journal.ppat.1005264	93	MQLNNLFFAITGAVALLPTAYAGKESYKVKKICHYSIQKLHGKTWYQVGTGQADAGKDTHIEGTKVFFSNQCLPQWNNRRLYIKLDSEEVVPV
Fungal	Magnaporthe oryzae TH16	318829	M.TH16.EuGene_00099371	M.TH16.EuGene_00099371	no					FALSE	FALSE	FALSE	train	FALSE	MAX-like protein	Identified by PSI blast match to MAX-effectors	Guillen t al. 2015 PLoS Pathogens	http://journals.plos.org/plospathogens/article?id=10.1371/journal.ppat.1005256	91	MQIRNQFALFTVTVALLPTIYADDVKKDCYYTVWTSNGNSWLRSIRDKTWSDHTLGIHGASVYFDEDCYPHYHSKEILVRKGCHEETTIPK
Fungal	Magnaporthe oryzae TH16	318829	M.TH16.EuGene_00101881	M.TH16.EuGene_00101881	no					FALSE	FALSE	FALSE	train	FALSE	MAX-like protein	Identified by PSI blast match to MAX-effectors	Guillen t al. 2015 PLoS Pathogens	http://journals.plos.org/plospathogens/article?id=10.1371/journal.ppat.1005260	93	MQFTAVFTIAAALLPSALGAPATPAPSKPAAVLPQLCKVEMFDNNARFVGMARGNWDKDFVIKGHTIKCNTRCETKDVVLPKNWSVKGYMIKV
Fungal	Magnaporthe oryzae TH16	318829	M.TH16.EuGene_00106621	M.TH16.EuGene_00106621	no					FALSE	FALSE	FALSE	train	FALSE	MAX-like protein	Identified by PSI blast match to MAX-effectors	Guillen t al. 2015 PLoS Pathogens	http://journals.plos.org/plospathogens/article?id=10.1371/journal.ppat.1005252	82	MKFSAIYLAALTLVSGAAAADPKNCKFNVLNGSGINVANGCCDVTKKQVTVSPFTVSCTESCGLAIVSGGDPTFSLQNAGRC
Fungal	Magnaporthe oryzae TH16	318829	M.TH16.EuGene_00120731	M.TH16.EuGene_00120731	no					FALSE	FALSE	FALSE	train	FALSE	MAX-like protein	Identified by PSI blast match to MAX-effectors	Guillen t al. 2015 PLoS Pathogens	http://journals.plos.org/plospathogens/article?id=10.1371/journal.ppat.1005253	139	MRLVLFVTTAMLALQVTAMFGRRRDGRMPPWEWVTWKDFCRLTLKKGDEIQSQSKWVAKPGPIGILIQPGVYESFKTDKDCNPKIRRGKLPDGYTLHGQLKYITPDLASMYNRVLDDTKWWPFDSQEAPQTSTTVEKSL
Fungal	Magnaporthe oryzae TH16	318829	M.TH16.EuGene_00124981	M.TH16.EuGene_00124981	no					FALSE	FALSE	FALSE	train	FALSE	MAX-like protein	Identified by PSI blast match to MAX-effectors	Guillen t al. 2015 PLoS Pathogens	http://journals.plos.org/plospathogens/article?id=10.1371/journal.ppat.1005263	93	MQFGTAFAVVFTATSFSTVLAGLGCTYSLYNNIGRQLVSYAPVSPGGTIDYKIGRTTHKLKFADTCEFEKSVPRLPDYWKVFGHVEGQMMPVE
Fungal	Magnaporthe oryzae TH16	318829	M.TH16.EuGene_00127871	M.TH16.EuGene_00127871	no					FALSE	FALSE	FALSE	train	FALSE	MAX-like protein	Identified by PSI blast match to MAX-effectors	Guillen t al. 2015 PLoS Pathogens	http://journals.plos.org/plospathogens/article?id=10.1371/journal.ppat.1005258	110	MQLNNTFAIVVACAAYLPAVMAAFDCTIERRLGTQTKARARTSAKAMPEMIPAESGKHTVIAGTRVWVYGDCRTYPTHLPDGSTISGRPFQASDVEEDCIELDVHGKPKQ
Fungal	Magnaporthe oryzae TH16	318829	M.TH16.EuGene_00134971	M.TH16.EuGene_00134971	no					FALSE	FALSE	FALSE	train	FALSE	MAX-like protein	Identified by PSI blast match to MAX-effectors	Guillen t al. 2015 PLoS Pathogens	http://journals.plos.org/plospathogens/article?id=10.1371/journal.ppat.1005259	82	MKSATIFATVATLALLPFGALAGKWRCNVKIYNDKRKYQGQASDDWGETLTIRGYTCYTDSYCKASCNGLPAGWTAEGTQLN
Fungal	Magnaporthe oryzae TH16	318829	M.TH16.EuGene_00135161	M.TH16.EuGene_00135161	no					FALSE	FALSE	FALSE	train	FALSE	MAX-like protein	Identified by PSI blast match to MAX-effectors	Guillen t al. 2015 PLoS Pathogens	http://journals.plos.org/plospathogens/article?id=10.1371/journal.ppat.1005257	88	MQFLASISVVALALVPATLAQGTGCSVEIINSNQVSVGSGCARINSVTNIGDNQGRRWGVLANSSCGLSTTQNLPSGWSLRQTGFCNA
Fungal	Neofusicoccum parvum	310453	Zt6-like	XP_007580207.1	no	intracellular	R1H1L9	XP_007580207.1		FALSE	FALSE	FALSE	train	FALSE	Zt6-like protein	putative extracellular guanyl-specific ribonuclease protein [Neofusicoccum parvum UCRNP2] >EOD52329.1 putative extracellular guanyl-specific ribonuclease protein [Neofusicoccum parvum UCRNP2]	Graeme J Kettles, Carlos Bayon, Caroline Sparks, Gail Canning, Kostya Kanyuka, Jason J Rudd, Characterisation of an antimicrobial and phytotoxic ribonuclease secreted by the fungal wheat pathogen Zymoseptoria tritici, BioRxiv	http://biorxiv.org/content/early/2017/04/24/130393	139	MLVFQNLVPLAALLSIAFASPIERSEGKPLEVRQSATTCGSTSYTAAQVRAAFNAGYNYYTADDTAGSSTYPHTYNNYEGFDFPVNGPYQEFPLLRSGVYTGGSPGADRVIFSTSGSYAGAITHTGASGNNFVGCSGTS
Fungal	Paraphaeosphaeria sporulosa	1460663	Zt6-like; OAG04581	XP_018034946.1	no	intracellular	A0A177CBL0	XP_018034946.1		FALSE	FALSE	FALSE	train	FALSE	Zt6-like protein	ribonuclease-domain-containing protein	Graeme J Kettles, Carlos Bayon, Caroline Sparks, Gail Canning, Kostya Kanyuka, Jason J Rudd, Characterisation of an antimicrobial and phytotoxic ribonuclease secreted by the fungal wheat pathogen Zymoseptoria tritici, BioRxiv	http://biorxiv.org/content/early/2017/04/24/130393	130	MFGSINLVSILLLVSSAAALPAELDKRAAAKCGSVSYTAAAVNAASQKACSYYQAGTQVGSNSYPHTFNNNEGFSFAVSGPYLEFPILSSGALYTGGSPGADRVVINTSCKQAGAITHTGASGNNFVKCT
Fungal	Parastagonospora nodorum	13684	Zt6-like; SNOG_10241; EAT82576	XP_001800520.1	no	intracellular	Q0UDC3	XP_001800520.1		FALSE	FALSE	FALSE	train	FALSE	Zt6-like protein		Graeme J Kettles, Carlos Bayon, Caroline Sparks, Gail Canning, Kostya Kanyuka, Jason J Rudd, Characterisation of an antimicrobial and phytotoxic ribonuclease secreted by the fungal wheat pathogen Zymoseptoria tritici, BioRxiv	http://biorxiv.org/content/early/2017/04/24/130393	138	MKFIASLLLLLTPVALALPTAVVTEVEAEIETRQCFVTCGSTCYSSSQVSAARSKGYSYYQSNSQAGSSSYPHTYNNYEGFDFLVSGPYQEFPLRTSGAYTGGSPGADRVIFNTKGQRAGEITHTGASGNNFVACSGW
Fungal	Pseudocercospora musae	113226	Zt6-like; AC579_4046	KXT12958.1	no	intracellular	A0A139IDZ0	KXT12958.1		FALSE	FALSE	FALSE	train	FALSE	Zt6-like protein		Graeme J Kettles, Carlos Bayon, Caroline Sparks, Gail Canning, Kostya Kanyuka, Jason J Rudd, Characterisation of an antimicrobial and phytotoxic ribonuclease secreted by the fungal wheat pathogen Zymoseptoria tritici, BioRxiv	http://biorxiv.org/content/early/2017/04/24/130393	139	MRFSFISTALLFAVSSIALPTGEYTDAALDKRQSATTCGSNSYSSSRVQSAVNQGYNYYSNGQQVGSGKYPHTYNNYEGFDFSVSGPYQEFPILQSGNVYTGGSPGPDRVVFNTNGQYAGAITHTGASGNNFVGCSGTS
Fungal	Pyrenochaeta sp. DS3sAY3a	765867	Zt6-like	OAL46779.1	no	intracellular	A0A178DUN9	OAL46779.1		FALSE	FALSE	FALSE	train	FALSE	Zt6-like protein	ribonuclease-domain-containing protein [Pyrenochaeta sp. DS3sAY3a]	Graeme J Kettles, Carlos Bayon, Caroline Sparks, Gail Canning, Kostya Kanyuka, Jason J Rudd, Characterisation of an antimicrobial and phytotoxic ribonuclease secreted by the fungal wheat pathogen Zymoseptoria tritici, BioRxiv	http://biorxiv.org/content/early/2017/04/24/130393	141	MKFLSSLLLLIAPVALALPTSVTTEAPVENELEARQSCFVRCGSVCYTSAQLTSARNAGYNYYNTGGQAGSSNYPHTYNNYEGFDFLVSGPYQEFPVRTSGVYTGGSPGADRVIFNTRGQRAGEITHTGASGNAFVACTGW
Fungal	Pyrenophora teres f. teres 0-1	861557	PTT_08588	XP003298007.1	no	intracellular	E3RK52	XP003298007.1		FALSE	FALSE	FALSE	train	FALSE	ToxA-like protein	ToxA-like	Lu et al FGB 2015	http://www.sciencedirect.com/science/article/pii/S1087184515001280	187	MKFSTTLLTIASLAISVLSGAVLPTNARDISMAGLEGNIVDLKSLQVRDAVPSYLDNRGIPTGCLANIFALLTINQIGRVDIQNEINRRTGIRRDFNGNINVNLDFSQTYEPLRFLRFSIQNRSQFISNALILSNYEDTLIGSPRATIRISIPRAGGVAIGTPAPSTYTGCIELPRLDGTWYAQLER
Fungal	Pyrenophora tritici-repentis	45151	Zt6-like; EDU48451	XP_001935864.1	no	intracellular	B2W6U3	XP_001935864.1		FALSE	FALSE	FALSE	train	FALSE	Zt6-like protein	guanyl-specific ribonuclease Pb1	Graeme J Kettles, Carlos Bayon, Caroline Sparks, Gail Canning, Kostya Kanyuka, Jason J Rudd, Characterisation of an antimicrobial and phytotoxic ribonuclease secreted by the fungal wheat pathogen Zymoseptoria tritici, BioRxiv	http://biorxiv.org/content/early/2017/04/24/130393	136	MHFLTTLFLTLTPLALALPTSPPTSAIAVEPRQSCYATCGTVCYTSAQVSAAVKAGYGYYNNGDEAGSSTYPHTYNNYEGFNFPVSGPYQEFPLKKSGTYTGGSPGADRVIFNTKGQLAGEITHTGASGNNFVACT
Fungal	Setosphaeria turcica Et28A	93612	Zt6-like; SETTUDRAFT_163271; EOA87293	XP_008025738.1	no	intracellular	R0K2C5	XP_008025738.1		TRUE	FALSE	FALSE	train	FALSE	Zt6-like protein		Graeme J Kettles, Carlos Bayon, Caroline Sparks, Gail Canning, Kostya Kanyuka, Jason J Rudd, Characterisation of an antimicrobial and phytotoxic ribonuclease secreted by the fungal wheat pathogen Zymoseptoria tritici, BioRxiv	http://biorxiv.org/content/early/2017/04/24/130393	135	MKFLTSILLLVAPIALALPTSDATLEVRQSCYVQCGNTCYSSNQIQAALNAGFNYYSNDDQAGSSTYPHRYNNYEGFDFPVSGPYQEFPLKTSGVYSGGSPGADRVIFNTQGQLAGEITHTGASGNNFVGCSGTS
Fungal	Sphaerulina musiva SO2202	85929	Zt6-like; EMF13079	XP_016761200.1	no	intracellular	M3D5B8	XP_016761200.1		FALSE	FALSE	FALSE	train	FALSE	Zt6-like protein	extracellular guanyl-specific ribonuclease RntA	Graeme J Kettles, Carlos Bayon, Caroline Sparks, Gail Canning, Kostya Kanyuka, Jason J Rudd, Characterisation of an antimicrobial and phytotoxic ribonuclease secreted by the fungal wheat pathogen Zymoseptoria tritici, BioRxiv	http://biorxiv.org/content/early/2017/04/24/130393	141	MQFSFLSAALLFAVGTISAPTALPADGNVIVTRQSATTCGSYQYTAARVRAALNQGVMYYNNGQQVGDNDYPHTFNNREGFNFAVSGPYQEFPILQNGNVYTGGSPGADRVVFNTNGAYAGAITHTGASGNNFVGCSGTSL
Fungal	Stemphylium lycopersici	183478	Zt6-like	KNG46663.1	no	intracellular	A0A0L1HJW7	KNG46663.1		FALSE	FALSE	FALSE	train	FALSE	Zt6-like protein	guanyl-specific ribonuclease f1 [Stemphylium lycopersici]	Graeme J Kettles, Carlos Bayon, Caroline Sparks, Gail Canning, Kostya Kanyuka, Jason J Rudd, Characterisation of an antimicrobial and phytotoxic ribonuclease secreted by the fungal wheat pathogen Zymoseptoria tritici, BioRxiv	http://biorxiv.org/content/early/2017/04/24/130393	141	MKFLTSILLFVAPIALALPTSVDTAPVEDAALEARQSCYVRCGSTCYTSSQVTAARNSGYNYYRQGGQAGGSSYPHTYNNYEGFDFLVSGPYQEFPLRTSGAYTGGSPGADRVIFNTNGQRAGEITHTGASGNNFVACSGW
Fungal	Venturia inaequalis f. sp. Pyracanthae (Loquat infecting 1389)	5025	ALVi.1389.1	ALVi.1389.1	no					FALSE	FALSE	FALSE	train	FALSE	AvrLm6-like protein		Shiller et al. 2015 Frontiers in Plant Science	http://journal.frontiersin.org/article/10.3389/fpls.2015.00980/full	145	MKFTLTLLAVASSVSASTYMLCCCTQPTLPQELTDRRYYVDDPKSRFSYQPIKQCSHAATQGVVDSTYGHFAFTTHFWEGTKGKPRFKGQDYIYATAINGDDNKIGQAEMTGLCRKHDAGRYCWTPDGSFRYNYQGLTHNPNGIN
Fungal	Venturia inaequalis f. sp. Pyracanthae (Loquat infecting 1389)	5025	ALVi.1389.10	ALVi.1389.10	no					FALSE	FALSE	FALSE	train	FALSE	AvrLm6-like protein		Shiller et al. 2015 Frontiers in Plant Science	http://journal.frontiersin.org/article/10.3389/fpls.2015.00980/full	148	MKPFQFLLISILAASSASAKKHRLCCCAGFDACGLFSCEKDSTQSVIRDSNGKFVGSTKSWDKDQGSPIGGLTNWLYSSDDHDDTWVGGDEISKLCGKHKKSSRCFNPPGNHRNPVTVKPHPGGGKFSVSPHVGGGGGGHFGGGGGGG
Fungal	Venturia inaequalis f. sp. Pyracanthae (Loquat infecting 1389)	5025	ALVi.1389.11	ALVi.1389.11	no					FALSE	FALSE	FALSE	train	FALSE	AvrLm6-like protein		Shiller et al. 2015 Frontiers in Plant Science	http://journal.frontiersin.org/article/10.3389/fpls.2015.00980/full	148	MKLSYPLLVALLAASVSAKKHSLCCCAGFNACNQFVCDDKSTQNIVDSSKGRYSRSKKSWDKDSGAPCGGLTNWMYANGKDKGDDGLLGGDEVSDLCQLYLLSSRCFNPKKPKDGLKIKGRQVHGEKVGTGDFMVWPIEGGAPVPHMP
Fungal	Venturia inaequalis f. sp. Pyracanthae (Loquat infecting 1389)	5025	ALVi.1389.12	ALVi.1389.12	no					FALSE	FALSE	FALSE	train	FALSE	AvrLm6-like protein		Shiller et al. 2015 Frontiers in Plant Science	http://journal.frontiersin.org/article/10.3389/fpls.2015.00980/full	148	MKLLYSLFVSLLAASVSARKHRLCCCAGFNACNQFVCDDYSTQSIVNAGGGRYVRSTKSWDKDQGAPIGGLMNWMYAETRDHGDDTLLGGDEISDLCNKFRMSSRCFNPRARYWNEDLTIKGRTVETPAKLPPPVVGGGVRGSRKGVP
Fungal	Venturia inaequalis f. sp. Pyracanthae (Loquat infecting 1389)	5025	ALVi.1389.13	ALVi.1389.13	no					FALSE	FALSE	FALSE	train	FALSE	AvrLm6-like protein		Shiller et al. 2015 Frontiers in Plant Science	http://journal.frontiersin.org/article/10.3389/fpls.2015.00980/full	148	MMLSYSLLFALLAASVSAKKHRLCCCAGFNACNQFVCDDVHTQNLVDTSNGHFARSHQSWDKDTGAPCGGLKNWMYALGKDKGDDDWLGGNEVSDLCDLAGLSSRCFNPKTGNYNGRLMIKGRQVEKIPTGGSWTWGSNSGNTIPKPP
Fungal	Venturia inaequalis f. sp. Pyracanthae (Loquat infecting 1389)	5025	ALVi.1389.14	ALVi.1389.14	no					FALSE	FALSE	FALSE	train	FALSE	AvrLm6-like protein		Shiller et al. 2015 Frontiers in Plant Science	http://journal.frontiersin.org/article/10.3389/fpls.2015.00980/full	148	MKSLYPLLVSLLAASVSAHKHRLCCCAGYNACNQFVCDPYSAGWLVQHKPIYIRSNKYWGPKTGAPAPGWGNYIYATDKNHGDDEFIGGTEMSENCFGFGLSSKCFDPSNFRNTDAKLKTRQHNGEKLPIGGGGGAKGGGAHGENNGG
Fungal	Venturia inaequalis f. sp. Pyracanthae (Loquat infecting 1389)	5025	ALVi.1389.15	ALVi.1389.15	no					FALSE	FALSE	FALSE	train	FALSE	AvrLm6-like protein		Shiller et al. 2015 Frontiers in Plant Science	http://journal.frontiersin.org/article/10.3389/fpls.2015.00980/full	148	MKLLFTILTSILAALSVSARKHRLCCCSDFDQCGQYVCDGFATQSIVDNSNGKYIRSNKYWDKDSGSPVGGLQNWLYAAGGVNDDDWVGGDEMSKACDKIKKGSRCFNPSIDHRNGVKDETGMTDAPKYEQPAKPQLALSEKLGAPKG
Fungal	Venturia inaequalis f. sp. Pyracanthae (Loquat infecting 1389)	5025	ALVi.1389.16	ALVi.1389.16	no					FALSE	FALSE	FALSE	train	FALSE	AvrLm6-like protein		Shiller et al. 2015 Frontiers in Plant Science	http://journal.frontiersin.org/article/10.3389/fpls.2015.00980/full	148	MKFLYLLLISLLTTSVSAKKHRLCCCAGFNACNQFVCDADITQYLVDTSALRYDPSTKSMRREYVRSTKSWDKNTGAPIGGLKNWMYSDDRVDDGYLGGLEVSDLCYLFALSSRCFNHKDYKNDEKPKVKERSATKFPYSKPEDKPVV
Fungal	Venturia inaequalis f. sp. Pyracanthae (Loquat infecting 1389)	5025	ALVi.1389.2	ALVi.1389.2	no					FALSE	FALSE	FALSE	train	FALSE	AvrLm6-like protein		Shiller et al. 2015 Frontiers in Plant Science	http://journal.frontiersin.org/article/10.3389/fpls.2015.00980/full	143	MKLTFTLLALATSVSASTYALCCCTTIINSSESPDPEVRKTIKMAKACNHDATKNIVDTMNGQFKFSTHFWKARDHYPRFVGDNYIYATGINGDDNKIGQAETTGLCKKKNAGRYCWTPGSDSLYNYKGEWSGPGEPPAKLPA
Fungal	Venturia inaequalis f. sp. Pyracanthae (Loquat infecting 1389)	5025	ALVi.1389.3	ALVi.1389.3	no					FALSE	FALSE	FALSE	train	FALSE	AvrLm6-like protein		Shiller et al. 2015 Frontiers in Plant Science	http://journal.frontiersin.org/article/10.3389/fpls.2015.00980/full	148	MKLTFPLLAASLATSVSAASYKLCCCTKITPPQDLKDDRYFRDLDPPTRHAFLIGPPTEQCNHDATKAVVDSKDGYFKFSSHFWVGHFPTPRLRGQDYIYAIGTKKGEDTSIGPKEIKVLCGRVDAGRYCFTPDSTFIVDYTGDHRRA
Fungal	Venturia inaequalis f. sp. Pyracanthae (Loquat infecting 1389)	5025	ALVi.1389.4	ALVi.1389.4	no					FALSE	FALSE	FALSE	train	FALSE	AvrLm6-like protein		Shiller et al. 2015 Frontiers in Plant Science	http://journal.frontiersin.org/article/10.3389/fpls.2015.00980/full	127	MKFTFTLLVVSLANLATVSAGTYELCCCTKFQSTSSTVQCDHDTTKNIVDTMHGHFAFTAHFWESPWADVKLKYDGKDYIYATGKDGDDNVIGAKEMRNWCKKWSAGRYCWSPGNRFSYNYKGELVR
Fungal	Venturia inaequalis f. sp. Pyracanthae (Loquat infecting 1389)	5025	ALVi.1389.5	ALVi.1389.5	no					FALSE	FALSE	FALSE	train	FALSE	AvrLm6-like protein		Shiller et al. 2015 Frontiers in Plant Science	http://journal.frontiersin.org/article/10.3389/fpls.2015.00980/full	138	MKVNILLVASLATSVSALTFQLCCCIKTDPKTGIAKCDHGATQTIVDAMHGHFAFTKFSWVKGKRNIPKYEGKDYIYATAKDGDDNLIGWKEMKGWCKKQSAGGYCWSTSPHDSHDYKGDLKDPLKMHSEPWIPSLTG
Fungal	Venturia inaequalis f. sp. Pyracanthae (Loquat infecting 1389)	5025	ALVi.1389.6	ALVi.1389.6	no					FALSE	FALSE	FALSE	train	FALSE	AvrLm6-like protein		Shiller et al. 2015 Frontiers in Plant Science	http://journal.frontiersin.org/article/10.3389/fpls.2015.00980/full	148	MKLTFTVLAASLATSVSADSYTLCCCTKPKSPKDTPDPRLFVDNPRTQYMDKPVKQCDHDATKFVVDTMRGHFMFSPHFWVGTRGRPKHKGANFIFSTGLLGDDTLIGQKEMAGWCGKKDAERYCWSPGPKFYYNYRGEFSGNSNGIS
Fungal	Venturia inaequalis f. sp. Pyracanthae (Loquat infecting 1389)	5025	ALVi.1389.7	ALVi.1389.7	no					FALSE	FALSE	FALSE	train	FALSE	AvrLm6-like protein		Shiller et al. 2015 Frontiers in Plant Science	http://journal.frontiersin.org/article/10.3389/fpls.2015.00980/full	139	MKLPLTLLIAILTPSVSANSYELCCCTKLTDAKNSPDPDLRALGKPVTECNHDATKTIVDTKYGQFAFTKHWWWGTDRNNPKYKGSDYIYATGLNGDDTMIGQKEMTGLCKKQQAGRYCWSPGTKFNYNYKGDWDPRGA
Fungal	Venturia inaequalis f. sp. Pyracanthae (Loquat infecting 1389)	5025	ALVi.1389.8	ALVi.1389.8	no					FALSE	FALSE	FALSE	train	FALSE	AvrLm6-like protein		Shiller et al. 2015 Frontiers in Plant Science	http://journal.frontiersin.org/article/10.3389/fpls.2015.00980/full	148	MKLALSLLAASLATSVSAKAYELCCCSNPANPKDLHDSRYFEGLDPKFRANNIPVKQCDHKATKAVLDSKPGQYAFSPHFWDGHPGSPRFKGDSYIYATGINGEDNLIGQGEMSDACNKQNAGRYCWTPGRTFLYNYKGEYRGFPGGS
Fungal	Venturia inaequalis f. sp. Pyracanthae (Loquat infecting 1389)	5025	ALVi.1389.9	ALVi.1389.9	no					FALSE	FALSE	FALSE	train	FALSE	AvrLm6-like protein		Shiller et al. 2015 Frontiers in Plant Science	http://journal.frontiersin.org/article/10.3389/fpls.2015.00980/full	148	MKLLYPFLISILVTTVSSKKHRLCCCAGFDQCGLYVCDGFATQTVVNNSNKRFIRSEKSWDKNTGSPCGGLKNWLYAAGGVTDDDWVGGDEMSGLCDKLNRGSRCFNPSIDYRNASGPKMVRRQQLAVVEKFGHPAVKARPKAKGKAT
Fungal	Venturia inaequalis MNH120/ICMP13258	5025	ALVi.Vi1.1	ALVi.Vi1.1	no					FALSE	FALSE	FALSE	train	FALSE	AvrLm6-like protein		Shiller et al. 2015 Frontiers in Plant Science	http://journal.frontiersin.org/article/10.3389/fpls.2015.00980/full	114	MKLSAVLGLLACLAPVFADKYRLCCCADNGQCDIPATQNVVNSRLPIESWVMSSKSWDHDVDKAPYTCTGCYAYSIIRIGYDDGFIGGKEMHKKCVKQKNKPGSRCFNSDHYAN
Fungal	Venturia inaequalis MNH120/ICMP13258	5025	ALVi.Vi1.10	ALVi.Vi1.10	no					FALSE	FALSE	FALSE	train	FALSE	AvrLm6-like protein		Shiller et al. 2015 Frontiers in Plant Science	http://journal.frontiersin.org/article/10.3389/fpls.2015.00980/full	146	MKVLYLLLVSLLTTSVSARRHRLCCCAGFNACNQFVCDAVGTQAVVDAFPKRYVRSTKSWDKDTGSPCGGLKNWMYATNDRYDVGEYEDGYLGGKEVSNLCFFVGLSSRCFNAADYKNFGKIKERSYPTYPNSKRHSHPVVGGGKR
Fungal	Venturia inaequalis MNH120/ICMP13258	5025	ALVi.Vi1.11	ALVi.Vi1.11	no					FALSE	FALSE	FALSE	train	FALSE	AvrLm6-like protein		Shiller et al. 2015 Frontiers in Plant Science	http://journal.frontiersin.org/article/10.3389/fpls.2015.00980/full	166	MKLFYPLLVYLLTTSVSARRHRLCCCAGFNACNQFVCDDKSTQSIIDHWKGEYIPSTKSWDKNTGSPCGGLKNWMYSSDEKGKGDGDGYIGGKEISDHCFIYGLSSRCFNHNDYKNGAGGKIKERDDRPSNPYYHKTPHPVVGGGGRGSRVGIGGDKDYWPTCPTS
Fungal	Venturia inaequalis MNH120/ICMP13258	5025	ALVi.Vi1.12	ALVi.Vi1.12	no					FALSE	FALSE	FALSE	train	FALSE	AvrLm6-like protein		Shiller et al. 2015 Frontiers in Plant Science	http://journal.frontiersin.org/article/10.3389/fpls.2015.00980/full	413	MKATLISAILLTLSAVDAKKHRLCCCYGIDEDAPGKWSDKSAVCVQKPNEQIVASSKGYFIMSNQLWNYNKDKRYPLEVESKNWFYAADIDFGNDNWVGGNEASDLCNAKGYNSKCFSPGSNDYRNPGTYQKRSQNVDQDGNSTHKKNSTSTKHHSKPATTAVADFIERDLMERDLMERKANGTKSTHKKGKSSSHKNSTSHSSSHKKNSTSHSSTHKKNSTSTKHHSKPATTAVADFIERDLMERDLVERKANGTKSTKNHGTGHGKNTTSTHGKNTTSTHAKNTTSTKHHYTPSTTPIAHLKHVDKQTNGTHVNATKPHHASGKPWTTFSQVTKSHHHYGNGTNAALGHANATGGYAKPTGTATPSSGIVYCNQYWKAPGCVDKPDPAATPVVCGQY…
Fungal	Venturia inaequalis MNH120/ICMP13258	5025	ALVi.Vi1.13	ALVi.Vi1.13	no					FALSE	FALSE	FALSE	train	FALSE	AvrLm6-like protein		Shiller et al. 2015 Frontiers in Plant Science	http://journal.frontiersin.org/article/10.3389/fpls.2015.00980/full	143	MKLTFTLLALATSVSASTYALCCCTTSINSSESPDPEVRKTVTMAKACNHDATKNIVDTMNGQFAFSTHFWKARDKYPRFVGDNYIYATGINGDDNKIGQAEMTGLCKKKNAGRYCWTPGSDSLYNYKGEWIGPGKPPAKPPA
Fungal	Venturia inaequalis MNH120/ICMP13258	5025	ALVi.Vi1.14	ALVi.Vi1.14	no					FALSE	FALSE	FALSE	train	FALSE	AvrLm6-like protein		Shiller et al. 2015 Frontiers in Plant Science	http://journal.frontiersin.org/article/10.3389/fpls.2015.00980/full	160	MKLLYLLPVSLLATFVSAAKHLLCCCAGFNACDQFVCDGFSTADIVKQSDNHWAMSTKSWDKNTGSPCGGLKNWMYARGKEYGDDGHLGGYEVSGLCDQYGLSSRCFNPKKEFRKDGLKIKGRQAGGNTNQGGGWNWDWGKKPETPVVGGGKRGSRLGYG
Fungal	Venturia inaequalis MNH120/ICMP13258	5025	ALVi.Vi1.15	ALVi.Vi1.15	no					FALSE	FALSE	FALSE	train	FALSE	AvrLm6-like protein		Shiller et al. 2015 Frontiers in Plant Science	http://journal.frontiersin.org/article/10.3389/fpls.2015.00980/full	189	MKFLYLLLVSLLTASVSASKWRLCCCAGWNDCNQFVCDPDSAQNIVDLLSGTYVRSKKAWDRYTGSPIGGLDGWIYAKDDGFIGGKEMSNKCSRDYDLSSRCFDPKLKTGEYSDYSNDGKKIGSRQTLDGGLGGVGAQLKPKKPKSKGGGGGDDPPPARTDGKVGKKRKKPKKPKKEKEKDKDHWPVCE
Fungal	Venturia inaequalis MNH120/ICMP13258	5025	ALVi.Vi1.16	ALVi.Vi1.16	no					FALSE	FALSE	FALSE	train	FALSE	AvrLm6-like protein		Shiller et al. 2015 Frontiers in Plant Science	http://journal.frontiersin.org/article/10.3389/fpls.2015.00980/full	125	MKFTFTLLVASVATSVSAATYELCCCVKQIPDSKYSTCDRDATKTLVDAVPGHFAFCPRYWYSIYVDKPIKFESENYIYATGKDGDDTVIGRKEMKNWCNTQKAGYYCWSPGDDYSYNYKGEFTG
Fungal	Venturia inaequalis MNH120/ICMP13258	5025	ALVi.Vi1.17	ALVi.Vi1.17	no					FALSE	FALSE	FALSE	train	FALSE	AvrLm6-like protein		Shiller et al. 2015 Frontiers in Plant Science	http://journal.frontiersin.org/article/10.3389/fpls.2015.00980/full	137	MKFTFTLLVASLATSVSAKRFELCCCLKHQEGSDYYTCDKDATKTLVDAKPGHYAFTSRYWWSIYHNKPIKYESDNYIYATGKDGEDTVIGKKEMHHWCDKQKAGYYCFSPGFDYSYNYKGEFIGTGKTPIPVTKWP
Fungal	Venturia inaequalis MNH120/ICMP13258	5025	ALVi.Vi1.18	ALVi.Vi1.18	no					FALSE	FALSE	FALSE	train	FALSE	AvrLm6-like protein		Shiller et al. 2015 Frontiers in Plant Science	http://journal.frontiersin.org/article/10.3389/fpls.2015.00980/full	133	MKFTTLLTTTLTTTTSLITASSFELCCCTKKDPSTGDTKCSHDATKTIVDTMHGHFDFTTFNWLGVKRGKPIYGGKDYIYATGKDGDDSRIGPKEMKGWCGKQEAGRYCWSPGSDFNYNYKGELIKTTPTGHA
Fungal	Venturia inaequalis MNH120/ICMP13258	5025	ALVi.Vi1.19	ALVi.Vi1.19	no					FALSE	FALSE	FALSE	train	FALSE	AvrLm6-like protein		Shiller et al. 2015 Frontiers in Plant Science	http://journal.frontiersin.org/article/10.3389/fpls.2015.00980/full	183	MKLTFALLAASLAALVSAKAYQLCCCVKPDEQKIGGRVFQVGTPKCQHDATKAAADTKPGDFMFTTHEWIGDGYGPEPPYAGSNYIYATGANNQDNKIGAKEMAKLCKAQGAGQACWSPGDAYSYNYKGEYCGSGYLINQTLPSSRTNLIQSLPTSTTNHNLPRTHPQEHTKEASEQEWAHFW
Fungal	Venturia inaequalis MNH120/ICMP13258	5025	ALVi.Vi1.2	ALVi.Vi1.2	no					FALSE	FALSE	FALSE	train	FALSE	AvrLm6-like protein		Shiller et al. 2015 Frontiers in Plant Science	http://journal.frontiersin.org/article/10.3389/fpls.2015.00980/full	168	MKLSYPFLISILAASVSSKTHRLCCCAGFDQCGLYVCDGFATQTVVDNSNKRFIRSEKSWDKNTGSPCGGLKNWLYAAGGVTDDDWVGGDEMSGLCDKLNRGSRCFNPSIDHRNASGPKMVRRQQGPKMVRRQQLAVVEKFGHPAVKAKKKEGRLYNLGGYNRGPYIP
Fungal	Venturia inaequalis MNH120/ICMP13258	5025	ALVi.Vi1.20	ALVi.Vi1.20	no					FALSE	FALSE	FALSE	train	FALSE	AvrLm6-like protein		Shiller et al. 2015 Frontiers in Plant Science	http://journal.frontiersin.org/article/10.3389/fpls.2015.00980/full	132	MRLTVTLLVASLAASVSAASYELCCCTKTQKDGTYKCDHDATQKVADDKKGFFAFTPRYWINLTKGGAPIYQGSDYIYATGKNYEDTKIGPKEMRGYCRRQGADVDQYCWSPGNQWTYNYKGDKIGGNGKGA
Fungal	Venturia inaequalis MNH120/ICMP13258	5025	ALVi.Vi1.21	ALVi.Vi1.21	no					FALSE	FALSE	FALSE	train	FALSE	AvrLm6-like protein		Shiller et al. 2015 Frontiers in Plant Science	http://journal.frontiersin.org/article/10.3389/fpls.2015.00980/full	147	MKLTSTLLVAATTLLAPPVSANSYTLCCCTKLTYPQDSMDFRIFYDPRSRDLNIPSKQCDRAATKTIVDIMHGHFAFTTHFWYAQKNVPRYRGDSYIYATAIDGDDNLIGQKEMEGWCAKQKAQRYCWSPGPEDLYDYKGAKLKGTP
Fungal	Venturia inaequalis MNH120/ICMP13258	5025	ALVi.Vi1.22	ALVi.Vi1.22	no					FALSE	FALSE	FALSE	train	FALSE	AvrLm6-like protein		Shiller et al. 2015 Frontiers in Plant Science	http://journal.frontiersin.org/article/10.3389/fpls.2015.00980/full	169	MKLSYLLPALLSASVSARRHRLCCCAGFNACNQFVFDGDSTGTIVAAWPDRYVRSTKSWDKNTGSPCGGLQNWMYAVDDGKNDDGLLGGTEISKLCSLDGLSSRCFSPKDYKNGSKRKVKERGEEIRERGVAKYPFTWSQHSPVVGGGERGKGKGTNGDKDHWGTYSPP
Fungal	Venturia inaequalis MNH120/ICMP13258	5025	ALVi.Vi1.23	ALVi.Vi1.23	no					FALSE	FALSE	FALSE	train	FALSE	AvrLm6-like protein		Shiller et al. 2015 Frontiers in Plant Science	http://journal.frontiersin.org/article/10.3389/fpls.2015.00980/full	80	MKLTFTLLAVSLATSVSANSYTLCCCTKPTNIQDLKDPQYWSGTPPVRYNKDVVEQCNHAATKSIVDAMYGHFAFSYHFW
Fungal	Venturia inaequalis MNH120/ICMP13258	5025	ALVi.Vi1.24	ALVi.Vi1.24	no					FALSE	FALSE	FALSE	train	FALSE	AvrLm6-like protein		Shiller et al. 2015 Frontiers in Plant Science	http://journal.frontiersin.org/article/10.3389/fpls.2015.00980/full	158	MKLTFALLAASLAALVSAKAYQLCCCVKPDEQKIGGRVFQVGTPKCQHDATKAAADTKPGDFMFTTHEWIGDGYGPEPPYAGSNYIYATGANNQDNKIGAKEMAKLCKAQGAGQACWSPGDAYSYNYKGEYCGSGYLINQTLPFGQLLRTPVFIYLLI
Fungal	Venturia inaequalis MNH120/ICMP13258	5025	ALVi.Vi1.3	ALVi.Vi1.3	no					FALSE	FALSE	FALSE	train	FALSE	AvrLm6-like protein		Shiller et al. 2015 Frontiers in Plant Science	http://journal.frontiersin.org/article/10.3389/fpls.2015.00980/full	154	MKLTFTLLAASLATSVSAASYKLCCCTKTTPPQDLKDPRYYRDLDPAAQNAFLMGPPTEQCNHDATKAIVDSSDGSFKFSSHFWVGHFPTPRLRGQDYMYATGTKKGEDTNIGPKEIKGLCGRVQAGRYCFTPDSSFIVDYTGDHRRADNFGHD
Fungal	Venturia inaequalis MNH120/ICMP13258	5025	ALVi.Vi1.4	ALVi.Vi1.4	no					FALSE	FALSE	FALSE	train	FALSE	AvrLm6-like protein		Shiller et al. 2015 Frontiers in Plant Science	http://journal.frontiersin.org/article/10.3389/fpls.2015.00980/full	139	MKLPLTLLIAILTPSVSANSYELCCCTKLTDAKNSPDPDLRALGKPVTECNHDATKTIVDTKYGQFAFTKHWWWGTDRNNPKYKGSDYIYATGLNGDDTMIGQKEMTGLCKKQQAGRYCWSPGTKFNYDYKGDWDPHGA
Fungal	Venturia inaequalis MNH120/ICMP13258	5025	ALVi.Vi1.5	ALVi.Vi1.5	no					FALSE	FALSE	FALSE	train	FALSE	AvrLm6-like protein		Shiller et al. 2015 Frontiers in Plant Science	http://journal.frontiersin.org/article/10.3389/fpls.2015.00980/full	138	MKVNILLVASLATSVSALTFQLCCCIKTDPKTGIAKCDHGATQTIVDAMHGHFAFTKFSWVKGKRNIPKYEGKDYIYATAKDGDDNLIGWKEMKGWCKKQSAGGYCWSTSPHDSHDYKGDLKDPLKMHSEPWIPSLTG
Fungal	Venturia inaequalis MNH120/ICMP13258	5025	ALVi.Vi1.6	ALVi.Vi1.6	no					FALSE	FALSE	FALSE	train	FALSE	AvrLm6-like protein		Shiller et al. 2015 Frontiers in Plant Science	http://journal.frontiersin.org/article/10.3389/fpls.2015.00980/full	149	MKLTFTLLLAASLATSVSADSYTLCCCTKPKAPKDTPDPRLFVDNPRSQYLDKPVKQCDHDATKFVVDTMRGHFMFSPHFWVGTRGRPKHKGANFIFSTGLLGDDTLIGQNEMAGWCGKKDAERYCWSPGPKFYYNYRGEFSGNSNGIS
Fungal	Venturia inaequalis MNH120/ICMP13258	5025	ALVi.Vi1.7	ALVi.Vi1.7	no					FALSE	FALSE	FALSE	train	FALSE	AvrLm6-like protein		Shiller et al. 2015 Frontiers in Plant Science	http://journal.frontiersin.org/article/10.3389/fpls.2015.00980/full	127	MKFTFNLLVISLANLATVSADTYELCCCTKLQSTSHTVQCDHDTTKKIVDLMYGHFAFTKHYWESVWSDVKLKYDGSDYIYATGKDGDDTVIGAKEMRNWCKKWSAGHYCWSPGNRFSYNYKGELVR
Fungal	Venturia inaequalis MNH120/ICMP13258	5025	ALVi.Vi1.8	ALVi.Vi1.8	no					FALSE	FALSE	FALSE	train	FALSE	AvrLm6-like protein		Shiller et al. 2015 Frontiers in Plant Science	http://journal.frontiersin.org/article/10.3389/fpls.2015.00980/full	160	MKLLYSLFVSLLAASVSARKHRLCCCAGFNACNQFVCDDYSTQSIVNAGGGRYVRSTKSWDKDQGAPIGGLMNWMYAETRDHGDDTLLGGDEISDLCNKFRMSSRCFNPRARYWNEGLTIKGRTVETPAKLPPPVVGGGVRGSRKGVLGDKDYWPTCPSE
Fungal	Venturia inaequalis MNH120/ICMP13258	5025	ALVi.Vi1.9	ALVi.Vi1.9	no					FALSE	FALSE	FALSE	train	FALSE	AvrLm6-like protein		Shiller et al. 2015 Frontiers in Plant Science	http://journal.frontiersin.org/article/10.3389/fpls.2015.00980/full	174	MMLSYSLLVALLAASVSARRHRLCCCAGFNACNQFVCDDVHTQNLVNTSNGKFARSNQSWDKDTGAPCGGLKNWMYALGKDKGDDDWLGGNEVSDLCELAGLSSRCFNPKSGKYNGRLMIKGRQVEKIPTGGSWTWGGNTGDTIPKPPAPVVGGGKRGSKQGKGGDLHHFPTCG
Fungal	Venturia pirina 11032	1437871	ALVp_11032.1	ALVp_11032.1	no					FALSE	FALSE	FALSE	train	FALSE	AvrLm6-like protein		Shiller et al. 2015 Frontiers in Plant Science	http://journal.frontiersin.org/article/10.3389/fpls.2015.00980/full	128	MKLTPALVSSVLISFVSATCYDNCCCTKPQQPSNNWGCDDKAGQAVIDAYGGRYAWSAHSWQTSVLYKDGPKYDGKYFYATGNGRGKNGDHKIGAQEIGEACKRQQAGQSCFNIPGGQCIDYMGKKNC
Fungal	Venturia pirina 11032	1437871	ALVp_11032.10	ALVp_11032.10	no					FALSE	FALSE	FALSE	train	FALSE	AvrLm6-like protein		Shiller et al. 2015 Frontiers in Plant Science	http://journal.frontiersin.org/article/10.3389/fpls.2015.00980/full	113	MRLSIALGLLAWLASVSANKHKFCCCWTKEIGCDVSSTQRIINARVPHGSWAMSSKSWAEADGAPVACEKCYAYARDLQGTDDGWIGGDEMSRLCDAQQNKPGSRCFNPKNKT
Fungal	Venturia pirina 11032	1437871	ALVp_11032.11	ALVp_11032.11	no					FALSE	FALSE	FALSE	train	FALSE	AvrLm6-like protein		Shiller et al. 2015 Frontiers in Plant Science	http://journal.frontiersin.org/article/10.3389/fpls.2015.00980/full	125	MKISIALSLLAYIVSTSAEPHDLCCCSSKKAKKCMNDETKLVMNNHKGAEKWVFDNGHYTKDDGAPFDCTGCYIQAYTYPQGDGEIGGEQMSNECLRHGQGSSCWDHREPKKPKNPGRPHDHCGP
Fungal	Venturia pirina 11032	1437871	ALVp_11032.12	ALVp_11032.12	no					FALSE	FALSE	FALSE	train	FALSE	AvrLm6-like protein		Shiller et al. 2015 Frontiers in Plant Science	http://journal.frontiersin.org/article/10.3389/fpls.2015.00980/full	120	MRISIALTTSLLACIASISGEKHKFCCCSSKKANNCLETETKAVMNDHKTGGEWYLAPYSFYRSQGAPFQCDNCYLTAKPNNEKGAKYEDGFIGGDQMSDECAKQNAGSSCWDPVFGTFD
Fungal	Venturia pirina 11032	1437871	ALVp_11032.13	ALVp_11032.13	no					FALSE	FALSE	FALSE	train	FALSE	AvrLm6-like protein		Shiller et al. 2015 Frontiers in Plant Science	http://journal.frontiersin.org/article/10.3389/fpls.2015.00980/full	120	MRISIALTASLLACIASISGEKHKYCCCSSKKQNKCLETETTAVMNDHKTGGKWYLAPYTFYHDQGAPFECDKCYLMAEPNNEKGPKHEDGKIGGDQMSKECGKHQAGSSCWDPKPGSGA
Fungal	Venturia pirina 11032	1437871	ALVp_11032.14	ALVp_11032.14	no					FALSE	FALSE	FALSE	train	FALSE	AvrLm6-like protein		Shiller et al. 2015 Frontiers in Plant Science	http://journal.frontiersin.org/article/10.3389/fpls.2015.00980/full	134	MKLTPALLVAALVGSVSTTSYDNCCCTKKAQPSGNMGCDDAAGNAVISAYGGKEKKARYAWSSQDWEVIWEDGPKYAGKYFYATGTGDGKKNHDHKIGAQEIGKACEKQGAGQSCFNIPEGLCIDYAGNIRRNC
Fungal	Venturia pirina 11032	1437871	ALVp_11032.15	ALVp_11032.15	no					FALSE	FALSE	FALSE	train	FALSE	AvrLm6-like protein		Shiller et al. 2015 Frontiers in Plant Science	http://journal.frontiersin.org/article/10.3389/fpls.2015.00980/full	121	MKVTIALLAASLVSYVSADKYQMCCCTKTYEDSGGWGCDKDSTKAVVDASNGHFAFNNHFFWNINGAPIESSLYIYDTSPGYKGRIGAEEMAGWCKKHAAGQKCWNLGNQWAINYKGEKVA
Fungal	Venturia pirina 11032	1437871	ALVp_11032.16	ALVp_11032.16	no					FALSE	FALSE	FALSE	train	FALSE	AvrLm6-like protein		Shiller et al. 2015 Frontiers in Plant Science	http://journal.frontiersin.org/article/10.3389/fpls.2015.00980/full	134	MKISVALTTTLLAIASVSADKHDFCCCTDPGKTKCLKDETESVRTSHKTGRDWFFEPQGKTEDDGAPWRCSNCWLACQPNGLSGKEHEDGKIGGEQMHNECYLHNKAKSICWNQKQRKPPKPGESLRPPPQTGP
Fungal	Venturia pirina 11032	1437871	ALVp_11032.2	ALVp_11032.2	no					FALSE	FALSE	FALSE	train	FALSE	AvrLm6-like protein		Shiller et al. 2015 Frontiers in Plant Science	http://journal.frontiersin.org/article/10.3389/fpls.2015.00980/full	135	MKPAFALLIASFASSASAGRAYDLCCCCNRTTPSAAYTCNDDAGAAVIKAYDPRYKWSGNDLKHYLWEKYNGAPYQGYYFHATGKGSGKGNNHDLKIGSEEIGPACKKQKANKECWNIPKESALDIDGNWRGGNI
Fungal	Venturia pirina 11032	1437871	ALVp_11032.3	ALVp_11032.3	no					FALSE	FALSE	FALSE	train	FALSE	AvrLm6-like protein		Shiller et al. 2015 Frontiers in Plant Science	http://journal.frontiersin.org/article/10.3389/fpls.2015.00980/full	185	MKLFYTLLVSILTCSVSADKHRLCCCAGWNACGTFACLGPETQKVVTDYGAKYIRSGKAWDKNSGSPVPGIMNWMYAAEQGDDGFLGGDEISGICEQQGLSSRCFTPKWGTGDYRNGVKIKGREVLEMSKRKAPGRSGSGRSGGNGGSGGSSGSGATRGNPKSGGTKKKNKKEEDPAHWPVCEEE
Fungal	Venturia pirina 11032	1437871	ALVp_11032.4	ALVp_11032.4	no					FALSE	FALSE	FALSE	train	FALSE	AvrLm6-like protein		Shiller et al. 2015 Frontiers in Plant Science	http://journal.frontiersin.org/article/10.3389/fpls.2015.00980/full	133	MKPAFALLVASFASSASAGAHDLCCCAKKDDTGTYTCNNDAGSAVISAYGGRYVWSGFGNRHYLWEPSDGAPFEGTYFHATGKGDGKGNNKDFKIGAEELAPACKKYAADQWCWNLAKDCGLDFNGGRIGHQR
Fungal	Venturia pirina 11032	1437871	ALVp_11032.5	ALVp_11032.5	no					FALSE	FALSE	FALSE	train	FALSE	AvrLm6-like protein		Shiller et al. 2015 Frontiers in Plant Science	http://journal.frontiersin.org/article/10.3389/fpls.2015.00980/full	138	MKISVALTTILLAITSVSANKHDYCCCTDPGKTKCSLDDTKEVEKVHKTGGNWFFEQAEFDEQDGAPWKCKECWLYAVRNQLTGPRAEDGKIGGDQMVNECKKHNKAKSVCWDRHERKPVLNPKPANPKLKYPPQTGP
Fungal	Venturia pirina 11032	1437871	ALVp_11032.6	ALVp_11032.6	no					FALSE	FALSE	FALSE	train	FALSE	AvrLm6-like protein		Shiller et al. 2015 Frontiers in Plant Science	http://journal.frontiersin.org/article/10.3389/fpls.2015.00980/full	176	MKLLYTLLISILAYSYPVSADKHRLCCCAAWNACGIFACIGSETQKVVDKWKDKYVRSTKPWDKPSGSPVPGLKNWMYAIDDGILGGDEVSRICGWQGLSSRCFTPKKGAGDYRNSRKIKGRQAHDVSKKGYFKVKPKGTGEGSDWFSGGHARGSGGWRKPISEGDPTHWPVCENE
Fungal	Venturia pirina 11032	1437871	ALVp_11032.7	ALVp_11032.7	no					FALSE	FALSE	FALSE	train	FALSE	AvrLm6-like protein		Shiller et al. 2015 Frontiers in Plant Science	http://journal.frontiersin.org/article/10.3389/fpls.2015.00980/full	126	MKLTVALLIASLASYVSAKKYELCCCTKIQEDSGSFSCDHDSTQAVVDAAKGHFSFSPRTWWDINGAPIESSEYIYDNSPGYKGRIGAKEMAGWCAKHDAGQKCWNAGNRSAYNYKGEKTVSDIRD
Fungal	Venturia pirina 11032	1437871	ALVp_11032.8	ALVp_11032.8	no					FALSE	FALSE	FALSE	train	FALSE	AvrLm6-like protein		Shiller et al. 2015 Frontiers in Plant Science	http://journal.frontiersin.org/article/10.3389/fpls.2015.00980/full	138	MKISLAFHLSLLACIASVSADKHALCCCSTKAGCDINSTQQVINERSPPGSWVMNHENWTKDLGAPFACKDCYARAIDMKGMDDGWIGGVEMSRLCDRLPSKKGSSCFTPKGRKEEPEGDVPTNTVANLPLPVPSETL
Fungal	Venturia pirina 11032	1437871	ALVp_11032.9	ALVp_11032.9	no					FALSE	FALSE	FALSE	train	FALSE	AvrLm6-like protein		Shiller et al. 2015 Frontiers in Plant Science	http://journal.frontiersin.org/article/10.3389/fpls.2015.00980/full	113	MKVSTALSLFACIASISAEKHTYCCCSDKYWNTCDVEATIQVAHEHAAGTWHLSSERFTKAQGAPFDCEKCYIYADVKAGLDDGKIGGEQMSNLCGKKKVGKNKLGSSCWDPS
Fungal	Zymoseptoria brevis	1047168	Zt6-like;KJY01809.1	KJY01809.1	no	intracellular	A0A0F4GX20	KJY01809.1		FALSE	FALSE	FALSE	train	FALSE	Zt6-like protein	guanyl-specific ribonuclease like protein [Zymoseptoria brevis]	Graeme J Kettles, Carlos Bayon, Caroline Sparks, Gail Canning, Kostya Kanyuka, Jason J Rudd, Characterisation of an antimicrobial and phytotoxic ribonuclease secreted by the fungal wheat pathogen Zymoseptoria tritici, BioRxiv	http://biorxiv.org/content/early/2017/04/24/130393	137	MRFSILSSALLFATAAFSAPVAEPAELEIRQQATYCGNQYYSASQVSAAVNKGYNYYANGQQVGSNNYPHQYNNREGFSFAVSGPYQEFPILASGSTYSGGSPGPDRVVFNTRGQWGGTITHTGASNNNFVGCSGTN
Fungal	Bipolaris maydis	5016	ToxA-like protein	ChToxA	yes	chloroplast	A0A0G2RQA9	AJI77148.1		TRUE	FALSE	FALSE	train	FALSE	necrotrophic effector	ToxA-like, (formerly N4WQY3, XP_014072442.1)	Lu et al FGB 2015	http://www.sciencedirect.com/science/article/pii/S1087184515001280	161	MWAPSILLILILGLVQAKPLSLNARELSLDGRELSLDARSVLHKRQGSCVSISRPANNPSINNIGQIDITSVVNGGPGMTWDLNNLVRVHVSREVDGSLSFDWTNTGSANRLIVTEWNSSSSTSGNGYVLLGSYGLPTGTGNICFPVGSGQGRTWKMQLED
Fungal	Blumeria graminis f. sp. hordei	62688	Avr_a1	BghAvr_a1	yes	intracellular	N1JGD1	CCU81904.1		FALSE	FALSE	FALSE	train	FALSE	avirulence effector		Lu et al. 2016 PNAS	http://www.pnas.org/content/113/42/E6486	118	MKFYHSSFVSNLTILSLFLNINGAFSRTWQCPSGDILYEEDVYSHTNMNSFEHFPFKTIEDEVYENTSLSRGVVYKVLDVHPSSSSATTFAVFTSNKRVAVVYQQGYRNNRKFIEECT
Fungal	Blumeria graminis f. sp. hordei	62688	Avr_a13;CSEP0372	BghAvr_a13	yes	intracellular	N1JFM8	CCU76657.1		FALSE	FALSE	FALSE	train	FALSE	avirulence effector		Lu et al. 2016 PNAS	http://www.pnas.org/content/113/42/E6486	122	MKTFQFASIVAGLSFLKTTIAAGDGYITLGMGSIHKNDIYRVAEHMWTIDAYSVPSNNHGSYPIFGEEINGSVTRIFPIVYNGDDWRSGDFYYSVESTEDLSYIKLRYNGARYETCMVSSPE
Fungal	Blumeria graminis f. sp. hordei	62688	BEC2;CSEP0214	BghBEC2	yes		G9BER8	AEQ16460		FALSE	FALSE	FALSE	train	FALSE	probable effector	Contains CFEM domain so likely to be extracellular. Not strictly validated yet.	Schmidt et al 2014 Mol.plant Pathl.	http://onlinelibrary.wiley.com/doi/10.1111/mpp.12110/full	147	MQLIRLLVLAFAAFVAASPYSTLSHTEGGKGGKGGKGDDDGDDDGPQTCNDALQTLPKCALQCVVQPPIDAGCKSAADFACTCEHDTNKAITKQETPCVLDHCSLQDSIGALKAGRLICDLCNVPANDTDSYNGPRSTLALVRSSPA
Fungal	Colletotrichum higginsianum	80884	NIS1; CH063_03697	MoNIS1	yes		H1VZX9	CCF45791		FALSE	FALSE	FALSE	train	FALSE	virulence effector	Impairs PTI signalling via BAK1. Ubiquitous family.	Irieda et al. 2019. PNAS	https://www.pnas.org/content/116/2/496	144	MQFRASIAAAAGLFALANARIYGIAFPETVKAGDEVEAVITTENYIQAVQDIAIAFGIATEASAYPETLGNALGSFYLGPEESNTLENITETVTIPAGLAPGQYVVAAGLYSLYGASSSPTLSHYNVTVTVGNVTSETYVGSQR
Fungal	Colletotrichum orbiculare	5465	CoDN3	CoDN3	yes	intracellular	L8AYJ0	BAM74640		FALSE	FALSE	FALSE	train	FALSE	virulence effector	Suppresses NIS1 induced cell death	Yoshino et al., 2012, MPMI, Cell death of Nicotiana benthamiana is induced by secreted protein NIS1 of Colletotrichum orbiculare and is suppressed by a homologue of CgDN	http://apsjournals.apsnet.org/doi/abs/10.1094/MPMI-12-11-0316	73	MYASSFVVMLLAIPFAAAVPVAQQKHNGKPIHVKVPGVGTGEYWPGDHGHDGNVAVWNLAHYGKVTAPGKKGP
Fungal	Magnaporthe oryzae	318829	Pwl2	MoPwl2	yes	intracellular	Q01144	AAA91019		TRUE	FALSE	FALSE	train	FALSE	avirulence effector		Khang et al., 2010, Plant Cell, Translocation of Magnaporthe oryzae Effectors into Rice Cells and Their Subsequent Cell-to-Cell Movement	http://www.plantcell.org/content/22/4/1388	145	MKCNNIILPFALVFFSTTVTAGGGWTNKQFYNDKGEREGSISIRKGSEGDFNYGPSYPGGPDRMVRVHENNGNIRGMPPGYSLGPDHQEDKSDRQYYNRHGYHVGDGPAEYGNHGGGQWGDGYYGPPGEFTHEHREQREEGCNIM
Fungal	Magnaporthe oryzae	318829	Pwl3	MoPwl3	yes		Q01150	AAA80240		FALSE	FALSE	FALSE	train	FALSE	avirulence effector	non functional? talbot review 2003	Kang et al., 1995, MPMI, The PWL host specificity gene family in the blast fungus Magnaporthe grisea.	http://www.apsnet.org/publications/mpmi/backissues/Documents/1995Articles/Microbe08-939.pdf	137	MKINTSILALTLALLPGMATAGRKWLNKKLWDANGQSAGSVSIVKGGQGSINTDTGPITAEGSYDIYERNGKIEGGPPGYKYTEDRYEDRKDDRYYNTHGYHVGDGPAEYGNYGGGHWGDGYYGPPGEFVKTSEYDD
Fungal	Magnaporthe oryzae	318829	Pwl4	MoPwl4	yes		Q01152	AAA80241		FALSE	FALSE	FALSE	train	FALSE	avirulence effector	non functional? talbot review 2003	Kang et al., 1995, MPMI, The PWL host specificity gene family in the blast fungus Magnaporthe grisea.	http://www.apsnet.org/publications/mpmi/backissues/Documents/1995Articles/Microbe08-939.pdf	138	MKINTSILALALALLPGMATAGRKWFNKKIYDENGESAGSLSVVKGGSGYINIGPSAPGQRDRLVEFRESGGKIQGGPPGYRYTSDHEEDQRDNRYYNTHGYHVGDGPAEYGDHGGGHWGDGYYGPPGEFVKTSEYED
Fungal	Magnaporthe oryzae	318829	Slp1	MoSlp1	yes	apoplastic	G4N906	EHA51101		TRUE	FALSE	FALSE	train	FALSE	LysM virulence effector		Mentlak et al., 2012, Plant Cell, Effector-Mediated Suppression of Chitin-Triggered Immunity by Magnaporthe oryzae Is Necessary for Rice Blast Disease	http://www.plantcell.org/content/24/1/322.long	162	MQFATITTLLFAGVAAAMPQATPTSAAPPSATSTCTPGPVVDYTVQGNDTLTIVSQKLNSGICNIATLNNLANPNFIALGAVLKVPTAPCVIDNISCLAKQSDNNTCVSGVSPYYTIVSGDTFFLVAQKFNLSVDALQAANVGADPLLLQLNQVINIPICKN
Fungal	Melampsora lini	5261	AvrL567-B	MlAvrL567_B	yes	intracellular	Q6R659	AAS66949		TRUE	FALSE	FALSE	train	FALSE	avirulence effector		Dodds et al., 2007, Plant Cell, The Melampsora lini AvrL567 Avirulence Genes Are Expressed in Haustoria and Their Products Are Recognized inside Plant Cells	http://www.plantcell.org/content/16/3/755	150	MKINLSWKTYAVLSIVSLGGIHAMEHVPAELTGVSEGYTRFYRSSTASVILSGLVKVKWDNEQMTMPLFKWIGGEQAEELHFDVHIAHSSGRRLDRARTLGAVNSNMDQHWVEAYRSSGVTRCTIQDCHLFENDIPNFPDYIKIKLVPKT
Fungal	Melampsora lini	5261	AvrL567-C	MlAvrL567_C	yes	intracellular	Q6R656	AAS66953		FALSE	FALSE	FALSE	train	FALSE	avirulence effector		Dodds et al., 2007, Plant Cell, The Melampsora lini AvrL567 Avirulence Genes Are Expressed in Haustoria and Their Products Are Recognized inside Plant Cells	http://www.plantcell.org/content/16/3/755	150	MKINLSWKTYAVLSIVSLGGIHAMEDVPAELTRVSEGYTRFYRSPTASVTLSGLVDVKWDNEQMTMPLFKWIGKEQAEELHFDVHLAHSSGRRLNSARILGAVNSNMDQHWVEAYRSSGVIRCTIQDCHLFANDIPNFPEYIKIKLVPKT
Fungal	Melampsora lini	5261	AvrL567-D	MlAvrL567_D	yes	intracellular	Q1HBK6	ABF56216	2QVT	FALSE	FALSE	FALSE	train	FALSE	avirulence effector		Ching-I A. Wang, Gregor Gunčar, Jade K. Forwood, Trazel Teh, Ann-Maree Catanzariti, Gregory J. Lawrence, Fionna E. Loughlin, Joel P. Mackay, Horst Joachim Schirra, Peter A. Anderson, Jeffrey G. Ellis, Peter N. Dodds, and Boštjan Kobe. Crystal Structures of Flax Rust Avirulence Proteins AvrL567-A and -D Reveal Details of the Structural Basis for Flax Disease Resistance Specificity. Plant Cell Sept…	http://www.plantcell.org/content/19/9/2898.long	150	MKINLSWKTYAVLSIVSLGGIHAMEDVPAELTGVSEGYTRFYRSPTASVTLSGLVNVKWDNEQMTMPLFKWIGGEQAEELHFCVHIAHSIGPKLNLARTLGTVNSNMDQHWAQAHRHSGATRRTIQDFHLFANDIPNFPDYIKIKLVPKT
Fungal	Moniliophthora perniciosa	153609	MpNEP1-2	MpNEP1_2	yes		A5H7H0	ABO32369.1		TRUE	FALSE	FALSE	train	FALSE	NEP-like effector		Garcia et al. 2007, Mycological Research, Characterization of necrosis and ethylene-inducing proteins (NEP) in the basidiomycete Moniliophthora perniciosa, the causal agent of witches' broom in Theobroma cacao, Volume 111, Issue 4, April 2007, Pages 443-455	http://www.sciencedirect.com/science/article/pii/S0953756207000421;http://pubs.acs.org/doi/abs/10.1021/bi201253b	230	MQLQNFLSIVLLVVSGAIAGTVMDHDKIAKLPASGSPLETKFQPQLHIGNGCHSYPAVDAQGNWSGGLKPTGAPSAACKDTSKAQTYVRSATFQGKTALVYAWYMPKDEISTGIGHRHDWEGAVVFLNSDTQQIDGVAASAHGKWRKYPNPGGANIDDTHVKLQYSAEPVINSHALDLTDKGGDLPTLASWEGMGADARAAINERSHWGDANPPIADSLIGSSLSGAWMW
Fungal	Sporisorium reilianum f. sp. zeae	72740	Pit2; sr10529	SrzPit2	yes		E6ZU78	CBQ70785.1		FALSE	FALSE	FALSE	train	FALSE	virulence effector		Schweizer et al 2018. GBE	https://academic.oup.com/gbe/article/10/5/1247/4999068	117	MLVHSARAFVAALLLGLVLHVHAMPAMRRSLSSHADAGAAGGSTLGKLARRWFFDFGGALSRWDVAPILRIPEDVAKAHSRAEVARWEVYLERVHREHPDWQYVHWTDNGPIGYKSH
Fungal	Verticillium dahliae	27337	VdNEP	VdNEP	yes			AAS45247.1		FALSE	FALSE	FALSE	train	FALSE	NEP-like effector		Wang et al. 2004. Appl. Environ. Microbiol.	https://www.ncbi.nlm.nih.gov/pubmed/15294839	233	MLPSAVFSVFALVGSALAQQPPKVNHDSINPVRDTLGPNGDMIRKFQPLLHIAHGCQPYSAVNTRGEVNAGLQDSGTTAGGCKETSKGQTYARSMTLNGQFGIMYAWYWPKDQPADGNLASGHRHDWENVVIWFNSNNANQAGILRGAASGHGDYKKVNNPQRNNNNLHVEYFTSLGKNHELQFKTSPGRTYWIWDWDRMDTTVQGALNRADFGSANCPFNNNNFERNMRAAF
Fungal	Zymoseptoria tritici	1047171	Mg1LysM	Mg1LysM	yes					TRUE	FALSE	FALSE	train	FALSE	LysM virulence effector	estExt_fgenesh1_kg.C_chr_80182 Chromosome 8,1,261,560–1,262,312 +	Marshall, R., Kombrink, A., Motteram, J., Loza-Reyes, E., Lucas, J., Hammond-Kosack, K. E., Thomma, B. P. H. J., and Rudd, J. J. 2011. Analysis of two in planta expressed LysM effector homologs from the fungus Mycosphaerella graminicola reveals novel functional properties and varying contributions to virulence on wheat. Plant Physiol.	http://www.plantphysiol.org/content/156/2/756.long	98	MQFTALVAALLSVAAVQAQRNPITITPQFDCGATNSQQYVARSGDTLTKIAQEIYHDVVGVCDIARANNLADPNRIDAGTPYTIPINCQTYDRNSCL*
Fungal	Blumeria graminis f. sp. hordei	62688	CSEP0064;BEC1054	BghBEC1054	yes	intracellular	N1JJ94	CCU83233.1		TRUE	FALSE	TRUE	test	FALSE	RALPH effector	RNase-like	Pennington et al. 2016. Journal of Proteome Research	http://pubs.acs.org/doi/abs/10.1021/acs.jproteome.5b00732	118	MRPFQLLSALAIFINLEAVEAAAYWDCDGTEIPERNVRAAVVLAFNYRKESFHGYPATFIIGSTFSGVGEVRQFPVEDSDANWQGGAVKYYILTNKRGSYLEVFSSVGSGNKCTFVEG
Fungal	Blumeria graminis f. sp. tritici	62690	AvrPm2; BgtE-5845	BgtAvrPm2	yes		A0A1L5JEG4	APO13050.1		FALSE	FALSE	TRUE	train	FALSE	RALPH avirulence effector	RNase-like, Lots of homologues, RALPH=RnAse-Like Proteins associated with Haustoria	Praz et al. 2017 New Phytologist	http://onlinelibrary.wiley.com/doi/10.1111/nph.14372/full, http://onlinelibrary.wiley.com/doi/10.1111/nph.14386/full	119	MRPFQLLSAIAVFNSLKIVAGESYWDCKGIPILFRTVHAAVELAFTSQPGSISGYPSICRTTPLRTGPDERRQFPLTDTGARWQGGGITYYVEATRDKRHCEVFGTAGGVYKCTLVLRD
Fungal	Pyrenophora tritici-repentis	45151	PtrToxA	PtrToxA	yes	intracellular	P78737	AAB61464.1	1ZLE;1ZLD	TRUE	FALSE	TRUE	train	FALSE	necrotrophic effector		Ciuffetti, L.M., Tuori, R.P. and Gaventa, J.M. (1997) A single gene encodes a selective toxin causal to the development of tan spot of wheat. Plant Cell, 9, 135–144.	http://www.plantcell.org/content/9/2/135	178	MRSILVLLFSAAAVLAAPTPEADPGYEIVKLFEAANSSELDARGLSLDWTLKPRGLLQERQGSCMSITINPSRPSVNNIGQVDIDSVILGRPGAIGSWELNNFITIGLNRVNADTVRVNIRNTGRTNRLIITQWDNTVTRGDVYELFGDYALIQGRGSFCLNIRSDTGRENWRMQLEN
Fungal	Puccinia graminis f. sp. tritici	56615	PGTG_08638	PGTG_08638	no		E3KGM7	XP_003327871.1		FALSE	TRUE	TRUE	train	FALSE	avirulence effector	inducer of host genotype-specific hypersensitive cell death in wheat	Sperschneider et al. 2014. Front. Plant Sci.	https://www.frontiersin.org/articles/10.3389/fpls.2014.00372/full;https://doi.org/10.1094/MPMI-07-13-0187-FI	292	MHARQLVTILSICLSQAHARSIPTVSDPLEPIVRLVTTPHEVLGAAPDLKETEKAAIQQSPYLYSHQIAAGLAETTDSLHYLSSEPQTAFSSLMAGSLLGYYRTIMQDLPKETKESRLQIYRNSFYSRTRDVANHMGPEVWNTHATLAKKSLENGLQDVVLEFQKSQMTPAGDEKILNRIEILAQKFKNSKKHQEIMEEISKAVAHMKTHLPYNVNLGEMKYLSAEEVESALKGTNIGGHPDAIPVNYFLVHHEPATHQISPAKTPITNSRQAQLPPSQPKVATAPTAAAAA
Fungal	Botryotinia fuckeliana	40559	Nep1	BfNep1	yes		Q079H4	ABB43263		FALSE	TRUE	TRUE	train	FALSE	NEP-like effector		Staats et al., 2007, FGB, Positive selection in phytotoxic protein-encoding genes of Botrytis species	http://www.sciencedirect.com/science/article/pii/S1087184506001344	246	MHFSNAKFLSILAAAAAVKGAPIEESTIQARAVVPHDSINPWGENVPGNALGNTLKRFEPYLHIAHGCQPYSAVDGNGNTSGGLQDTGNVSAGCRDQSKGQTYVRGGWSGGRYGIMYAWYFPKDQPAAGNVVGGHRHDWEYVVAWVNNPEVANPTLIGAGASGHGSIKKTTNPQRQGDRLKVEYYVSFPTNHELQFTNTLGRDLPMMWYDFLPAVSKTALQNTNFGKANCPFNDANFNNNLAKARI
Fungal	Fusarium oxysporum f. sp. lycopersici	59765	Six8	FolSix8	yes		C9WMH0	ACN69118		FALSE	TRUE	TRUE	train	FALSE	probable virulence effector	Can't find evidence of activity in Fol in literature.			141	MQPLRILLLFPLAVSVAATPIDKSLDQAATIEETVHQPHSHDERALVERDTSGILLACITGAGSAFQAYAGCYLTAFRNDPRTLTLRMDKTRGERISNVLVILSGGALSHAVEEVVQIAPGAVRNLATLGASTVQFLHNFR
Fungal	Magnaporthe oryzae	318829	AVR-Pita	MoAVR_Pita	yes	intracellular	C1KJG7	ACO58447; BAJ15037; BAK40871		TRUE	TRUE	TRUE	train	FALSE	avirulence effector		Dai et al., 2010, FGB, Diversification and evolution of the avirulence gene AVR-Pita1 in field isolates of Magnaporthe oryzae	http://www.sciencedirect.com/science/article/pii/S1087184510001490	224	MLFYSLLFFFHTVAISAFTNIGTFSHPVYDYNPIPNHIHGDLKRRAYIERYSQCSDSQASEIRAALKSCAELASWGYHAVKSNNRLFKLIFKTDSTDIQNWVQNNFNEIYKECNRDADEISLTCHDKNVYTCVREEVHNLAYALINEKEIVICPPFFNNPVNSREITAGNQDTIILHEMVHIILKEWKDYGCEWDGIHKLDSTESIRNPDSYAIFAQCARYKYC
Fungal	Passalora fulva	5499	Ecp6	CfEcp6	yes	apoplastic	B3VBK9	ACF19427	4B8V	TRUE	TRUE	TRUE	train	FALSE	LysM virulence effector		Bolton et al., 2008 Mol Microbiol, The novel Cladosporium fulvum lysin motif effector Ecp6 is a virulence factor with orthologues in other fungal species	http://onlinelibrary.wiley.com/doi/10.1111/j.1365-2958.2008.06270.x/abstract;jsessionid=F48ED147265653CBC254CA7673DF15EC.f01t02	228	MQSMILFAAALMGAAVNGFVLPRTDDPDCETKATDCGSTSNIKYTVVKGDTLTSIAKKFKSGICNIVSVNKLANPNLIELGATLIIPENCSNPDNKSCVSTPAEPTETCVPGLPGSYTIVSGDTLTNISQDFNITLDSLIAANTQIENPDAIDVGQIITVPVCPSSQCEAVGTYNIVAGDLFVDLAATYHTTIGQIKALNNNVNPSKLKVGQQIILPQDCKNVTTAVA
Fungal	Ustilago maydis	5270	Pit2	UmPit2	yes	apoplastic	Q4PET8 (deprecated)	KIS71480		FALSE	TRUE	TRUE	train	FALSE	virulence effector	obsolete uniprot ref	Mueller, A. N., S. Ziemann, S. Treitschke, D. Aßmann and G. Doehlemann (2013). "Compatibility in the Ustilago maydis–Maize Interaction Requires Inhibition of Host Cysteine Proteases by the Fungal Effector Pit2." PLoS Pathog 9(2): e1003177.	http://journals.plos.org/plospathogens/article?id=10.1371/journal.ppat.1003177	118	MLFRSAFVLLIVAFASACLVQHVQAIPVRRSLSTDASMSSAAGKLNRRWWFGFTGSLGKEPDNGQVQIKIIPDALIIKNPPANKDDLNKLIENLKRKHPRFKTVVMPTDPNGDVVIWE
Fungal	Cronartium ribicola	27354	Cri-9402	Cri_9402	kind_of					FALSE	FALSE	FALSE	test	TRUE	virulence effector	Suppresses HR upon infection with bacterial vector. No knockout functional characterisation. Not in databases	Ma and Liu, 2019. Anal. Theor. Plant. Biol.	https://apsjournals.apsnet.org/doi/10.1094/PHYTO-11-18-0427-R	283	MLLLIIAASLFLNVQANWDPATGYLWDFKPTASWLSQHKPKASSSNIQVAECSHNPRLPFPEVQVFAYFAVNHADDNNHGCPYGTCYAFTELPTTGDLEPDFTNSHLFLWHHLAGIPGVGTNPIANPQTGGFGYEGMNGAFHDGAAVTTEEQLDHDKNWSKNPLPHPWSSSVDLSKCVVTKGPVQPKCGRPQEPNHDPGQTPGAYGNYHPAPASHYFPPNPISGGSESPSSTNDPTTQPNVNPTTQPGKCAQYCQCVSSCGTNTSCQSGCGKSRQKCVGAQCS
Fungal	Puccinia graminis	5297	Shr8; PGTG_03101	PgShr8	kind_of		E3JYM0	EFP77145		FALSE	FALSE	FALSE	test	TRUE	virulence effector	Suppresses cell death caused by GPA/RBP-1 in N. benth.	Ramachandran et al. 2016. Genetics and Resistance	https://apsjournals.apsnet.org/doi/full/10.1094/PHYTO-02-16-0083-R	251	MLAHGFVFVSVISLLVRSSLAIDCYPGTVVDSKECHRALSQIVYEKGDVLGTDSKHFGYIYGNCSIIVVNPKGASPSKRQIESGFNQILGKCKPESGGGNLPANEAVFLNIGNRGTGPYAPYESDFPFLKEACGLNTNAPDTKKEDCLKAYNSIPLSAEGQFLSDNHTETIKILKTYQTCTVHIYASDGSNIVATNGNVRPVFKKMLNQCNGKSGVVSMKKGVQGHNGRLFLKTRSSVPCGIDGENKQVCH
Fungal	Puccinia striiformis PST-78	1165861	Shr4; PSTG_09266	PsShr4	kind_of		A0A0L0VDP6	KNE97432		FALSE	FALSE	FALSE	test	TRUE	biotrophy-associated effector	Promotes arbuscule formation. Mycorrhyzal	Tsuzuki et al. 2016. MPMI	https://apsjournals.apsnet.org/doi/10.1094/MPMI-10-15-0234-R	149	MKFILLLLFLLLNILTDVAQGIVIIPTKIQLSNSNLFWALDGSNVILSPNGIKWAIYNNEISPYGNDTVAVQYQGPGKQLAIANKGGPVEILEKWDVGSIIEPQIIPNVTICSIPVPSECATADGMKVIANDKHTAGDPNQLWTLESHF
Fungal	Puccinia graminis	5297	Shr9; PGTG_10642	PgShr9	kind_of		E3KIY9	EFP84264		FALSE	FALSE	FALSE	train	TRUE	avirulence effector		Upadhyaya et al., 2014, MPMI, A Bacterial Type III Secretion Assay for Delivery of Fungal Effector Proteins into Wheat	http://apsjournals.apsnet.org/doi/abs/10.1094/MPMI-07-13-0187-FI	292	MHARQLVTILSICLSQAHARSIPTVSDPLEPIVRLVTTPHEVLGAAPDLKETEKAAIQQSPYLYSHQIAAGLAETTDSLHYLSSEPQTAFSSLMAGSLLGYYRTIMQDLPKETKESRLQIYRNSFYSRTRDVANHMGPEVWNTHATLAKKSLENGLQDVVLEFQKSQMTPAGDEKILNRIEILAQKFKNSKKHQEIMEEISKAVAHMKTHLPYNVNLGEMKYLSAEEVESALKGTNIGGHPDAIPVNYFLVHHEPATHQISPAKTPITNSRQAQLPPSQPKVATAPTAAAAA
Fungal	Puccinia striiformis PST-78	1165861	Shr1; PSTG_00494	PsShr1	kind_of		A0A0L0W526	KNF06619		FALSE	FALSE	FALSE	train	TRUE	virulence effector	Suppresses cell death caused by Pto(Y207D) and GPA/RBP-1 in N. benthamiana	Ramachandran et al. 2016. Genetics and Resistance	https://apsjournals.apsnet.org/doi/full/10.1094/PHYTO-02-16-0083-R	182	MDLMCRNFLLLVLLLGISKSRQEDPLKVKISTKDDFCLVVPKDPYTKIGDSEKPGGEAVWCQDSYGKTSPSNGVFNGKFWTDVEISKPQDGVIQMTGCINVNACDRLNPKDDGGQYDSNGGTNSQGNPAGSYCGNYHSYVQLIEPAANRACIRCCANPADCNLSNDERGCPVVVPGKYFTCG
Fungal	Puccinia striiformis PST-78	1165861	Shr2; PSTG_01062	PsShr2	kind_of		A0A0L0W2D3	KNF05660		FALSE	FALSE	FALSE	train	TRUE	virulence effector	Suppresses cell death caused by GPA/RBP-1 in N. benth.	Ramachandran et al. 2016. Genetics and Resistance	https://apsjournals.apsnet.org/doi/full/10.1094/PHYTO-02-16-0083-R	114	MIFNYRSIALLLLAAASEVASLKAGECGRSGDKAVCFSEAQYKGKDDLINAKYQEDGKICPDFDTPDFARTRCCKKDVLDKLKPDGDKVIKIPRASLVHGDINAPDQGDGNDCI
Fungal	Puccinia striiformis PST-78	1165861	Shr3; PSTG_01724	PsShr3	kind_of		A0A0L0W0P3	KNF05093		FALSE	FALSE	FALSE	train	TRUE	virulence effector	Suppresses cell death caused by Pto(Y207D) in N. benthamiana	Ramachandran et al. 2016. Genetics and Resistance	https://apsjournals.apsnet.org/doi/full/10.1094/PHYTO-02-16-0083-R	191	MLSLPTLVFAFSVLSYVLAAPADLVPIVPPGVSFDNAPGPMMDFPLYCSENNCRHRKLIQGALPETAAPPAMLPPIPDVMTRKGVKIRKPSPIESRRINDFINSHLARPYTLHSDGFFSQRHKPCWTLDYALGRIRVFDDEDFLIYDSGFCHCVHQSASGCTCNAAELLTVTGGACLLAAWVALETSRTRG
Fungal	Puccinia striiformis PST-78	1165861	Shr5; PSTG_10812	PsShr5	kind_of		A0A0L0V9C7	KNE95895		FALSE	FALSE	FALSE	train	TRUE	virulence effector	Suppresses cell death caused by Pto(Y207D) in N. benthamiana	Ramachandran et al. 2016. Genetics and Resistance	https://apsjournals.apsnet.org/doi/full/10.1094/PHYTO-02-16-0083-R	105	MSIKFITILLVLAFTSEAWGFKCGTAGKTNGVCATKKRKVFKSVTDATANGDELNCTTRASFCCDKKAAALSKNGQANGKTFLKACTSATGNAGTAAAPAAAPVN
Fungal	Puccinia striiformis PST-78	1165861	Shr6; PSTG_14250	PsShr6	kind_of		A0A0L0UZ98	KNE92350		FALSE	FALSE	FALSE	train	TRUE	virulence effector	Suppresses cell death caused by GPA/RBP-1 in N. benth.	Ramachandran et al. 2016. Genetics and Resistance	https://apsjournals.apsnet.org/doi/full/10.1094/PHYTO-02-16-0083-R	199	MFGSSTILLACSLLSYVLAAPARLSNLPSLDGTLSNAPSPSWQLTIDNGQIRNRRFMVEASAPKVEPPMSKQMACFDSKVGKPSIEQSEKIENYLKHCKTGKAYKVPENGDIYPMPKSDSTYGYIFGKVQFYDDCDRLIHETGCCYGKPSDREGYNAMESCCIVAGACYGCICCTAFSAILKNYRKVIAWMGRELGLSD
Fungal	Puccinia striiformis PST-78	1165861	Shr7; PSTG_14695	PsShr7	kind_of		A0A0L0UXX8	KNE91898		FALSE	FALSE	FALSE	train	TRUE	virulence effector	CRN motif? Suppresses cell death caused by Pto(Y207D) and ATR13/RPP13 in N. benthamiana	Ramachandran et al. 2016. Genetics and Resistance	https://apsjournals.apsnet.org/doi/full/10.1094/PHYTO-02-16-0083-R	151	MQYQFIILLLASLVAITQSAPPTPPTLPPPATAPPAPPKPVLPDSWPCQSGDKKTTHTFYAKDCTKAAKFLAKGTNSSASCNDCLIALLGPDNKLYQPTKAPSYDAIMASVMQIADGCRNTTAKAHLKRTDKKQDQVQVILGLSTTKKCDV
Fungal	Blumeria graminis f. sp. hordei	62688	BEC3	BghBEC3	yes	intracellular		AEQ16461.1		FALSE	FALSE	FALSE	test	TRUE	probable effector	Interacts with a thiopurine methyltransferase (TPMT)	Schmidt et al 2014 Mol.plant Pathl.	http://onlinelibrary.wiley.com/doi/10.1111/mpp.12110/full	114	MQFNFFAIIAFLATAALATETVTVTVCSTTSAYPSTGYSMPTSPASPSSGYGSNPAYGSNPGSGSGSGSGSTGTGAYSYPEPSNPPMPYTGSAAANGVSGMAAIAVIGGMALLI
Fungal	Fusarium oxysporum f. sp. lycopersici	59765	Six12	FolSix12	yes		M1U296	AGG54053		FALSE	FALSE	FALSE	test	TRUE	probable virulence effector	proposed non-classical secretion	Schmidt et al, 2013, BMC Genomics, MITEs in the promoters of effector genes allow prediction of novel virulence genes in Fusarium oxysporum	http://www.biomedcentral.com/1471-2164/14/119	42	MLLQVQPTLAQASSCLSVGPKGISNQNACVCGGQCVMKDLVV
Fungal	Fusarium oxysporum f. sp. Melonis 26406	1089452	Fom-2;FOMG_19011	Fom_2	yes	intracellular	W9ZT25	EXK24251.1		TRUE	FALSE	FALSE	test	TRUE	avirulence effector	disp chr region FOMG19620 ortholog in Fom5190a also pred by us as effector, Fom2 intaeracts with Fom-2 NB-LRR protein without an N terminal TIR or CC domain ina gene-for-gene manner	Schmidt 2016 New Phyt; Lu et al FGB 2015	http://onlinelibrary.wiley.com/doi/10.1111/nph.13584/abstract; http://www.sciencedirect.com/science/article/pii/S1087184515001280	167	MKSFTHILGAFLAMVALVTGAALPEESQLDTRTITESQALSIARRQGACISLDIVPRRVDRAHQTNFQWVIREEGRTDWNPNNHVHVLIDAQTTEFDHRLTVEITNRSQRFGNAVILSRYAGDTNTGPIQDQIRIPVGTAEGRTAAFVSRCIRLPSLQGTWWWQLEN
Fungal	Glomus intraradices	4876	SP7	GiSP7	yes	nucleus	G0X6Y1	AEK82122		FALSE	FALSE	FALSE	test	TRUE	biotrophy-associated effector	targets plant nucleus and fungal good one for looking at targeting predictions	Kloppholz et al, 2011 Curr Biol, A Secreted Fungal Effector of Glomus intraradices Promotes Symbiotic Biotrophy	http://www.sciencedirect.com/science/article/pii/S0960982211007172	311	MKFTTLACLAILGISTLNEVNAAPIAEIGLNNKRDSTPSYDYKDKKDKKDDYYGGKDDEYYGSKDDDYYGGKDDKYDDDKKKSSYRRSALASPGDKDDDYYGGKDDDYYGGKDDDYYGGKDDKYDDDKKKSSYKRSALASPGDKDDDYYGGKDDDYYGSKDDDYYGGKDDKYDDKKKSSYKRSASPGDKDDDYYGSKDDDYYGSKDDDYYGGKDDKYDDDKKKSSYRRSALASPGDKDDDYYGSKDDDYYGSKDDDYYGGKDDKYDDDKKKSSYKRSASPGDKDDDYYGSKDDDYYGGKDDKYDDKKKSSY
Fungal	Zymoseptoria tritici	1047171	Zt80707; MYCGRDRAFT_80707	Zt80707	yes		F9XB78	XP_003852719.1		TRUE	FALSE	FALSE	test	TRUE	avirulence effector	Recognised by Mla1. Triggers HR.	Lu et al. 2016. PNAS	https://doi.org/10.1073/pnas.1612947113	118	MKFYHSSFVSNLTILSLFLNINGAFSRTWQCPSGDILYEEDVYSHTNMNSFEHFPFKTIEDEVYENTSLSRGVVYKVLDVHPSSSSATTFAVFTSNKRVAVVYQQGYRNNRKFIEECT
Fungal	Blumeria graminis f. sp. hordei	62688	BEC4	BghBEC4	yes	intracellular	G9BES0	AEQ16462.1		FALSE	FALSE	FALSE	train	TRUE	virulence effector	Part of a transposon gene. Interacts with barley GTPase. Appears to cause microtubule destabilisation. NB, Protein sequence in this spreadsheet has artificial M added to front as per paper. See also https://academic.oup.com/jxb/article/69/15/3511/5045683	Nottensteiner et al. 2018. J. Exp. Bot	https://academic.oup.com/jxb/article/69/15/3745/4994988	75	MSTPVSGVPYEPPALTVESAEPRLSNNLLTSMRIPSRLRDLYRLHFSSHPPITIIMKLTTIRSDVRVEALLVTNP
Fungal	Blumeria graminis f. sp. hordei	62688	ROPIP1	BghROPIP1	yes	intracellular				FALSE	FALSE	FALSE	train	TRUE	avirulence effector	proposed to be non-classically secreted, Peter Dodds thinks it might be just a transposase? That was mis annotated acc to Jana	Ridout et al., 2006, Plant Cell, Multiple Avirulence Paralogues in Cereal Powdery Mildew Fungi May Contribute to Parasite Fitness and Defeat of Plant Resistance	http://www.plantcell.org/content/18/9/2402	286	MDSSHSKPREKHANKKRTRVQSSKYEHHRGCAPSEGERCPRGRYGGRRSREAKNPRRFNFGILQPRRCRASLGSHRIPQKTVVAPEKRAAVPALPRPVEVRPTKEADIPTAKAAGAENSSLDQPPTAPEAAGREKIFPPELLAAIEAEERRARQKAAQFTICSTAISSVEAALQPLSTGEDKNFVDSIKVYLRAAIAQFVAAGPSTAPPVLPQRPSVGTPATVIPVAIPRNISKATAPLPLRSTWATVTRAGHQKSGAQAPANITSVSAAPSARKQEKKPAASTTA
Fungal	Cercospora beticola	122368	CbNip1; CBET3_03921; CB0940_03921	CbNip1	yes		A0A2G5HLK5	PIA93444		FALSE	FALSE	FALSE	train	TRUE	avirulence effector		Luderer et al., 2002, Mol Micro, Cladosporium fulvum overcomes Cf-2-mediated resistance by producing truncated AVR2 elicitor proteins	http://onlinelibrary.wiley.com/doi/10.1046/j.1365-2958.2002.03060.x/pdf	78	MKLFILTFIWLLTASEVIAAAKKLPGCDKDPCKVKEKSGKYKLKIGAKCSATCDGKLTRGGTCENVQGNHLCCFGLCG
Fungal	Colletotrichum gloeosporioides	474922	CgDN3	CgDN3	yes		O43115	AAB92221		TRUE	FALSE	FALSE	train	TRUE	virulence effector	Nuclear localised. DNA binding. Homologs in other Colletotrichum spp.	Vargas et al. 2016. MPMI	https://apsjournals.apsnet.org/doi/10.1094/MPMI-09-15-0209-R	304	MRFTTATLITLSFLAGNVVSAPTAPINDVAAPVEARAADFVDGAHLEARKNKKKKKEGKKDKKAKDNARDLTELEDRDADDVTIVEIRTPEFVADDAHNLEARKNKKKKKKGGKKDKKEKKAKDNARDLTELEARDEEASDAAQLEARKNKKKKKGGKKDKKEKKAKNNARDLTKLEARDEEAEDAAQLEARKNKKKKKGGKKDKKEKKAKNNARDLTELEARDEEAEDAAQLEARKNKKKKKGGKKDKKEKKAKNNARDLTELEARDEEADNAAQLEARKNKKKKKGGKKDKKEKKAKGAGAA
Fungal	Colletotrichum orbiculare	5465	CoNIS1	CoNIS1	yes	apoplastic	H7CE97	BAL70334		FALSE	FALSE	FALSE	train	TRUE	Lipase virulence effector	Lipase. Appears to suppress callose deposition	Voigt, Schäfer, and Salomon. 2005. The Plant Journal	https://onlinelibrary.wiley.com/doi/full/10.1111/j.1365-313X.2005.02377.x	351	MRLLSLLSVVTLAVASPLSVEEYAKALDERAVSVSTTDFGNFKFYIQHGAAAYCNSEAPAGAKVTCSGNGCPTVQSNGATIVASFTGSKTGIGGYVATDPTRKEIVVSFRGSINIRNWLTNLDFDQDDCSLTSGCGVHSGFQNAWNEISAAATAAVAKARKANPSFKVVSVGHSLGGAVATLAGANLRVGGTPLDIYTYGSPRVGNTQLAAFVSNQAGGEFRVTNAKDPVPRLPPLIFGYRHTSPEYWLSGSGGDKIDYTINDVKVCEGAANLQCNGGTLGLDIDAHLHYFQATDACSAGGISWRRYRSAKRESISERATMTDAELEKKLNSYVEMDKEYIKTHARPLIIV
Fungal	Fusarium oxysporum f. sp erythroxyli	61367	NEP1	FoeNEP1	yes		O42737	AAC97382.1		FALSE	FALSE	FALSE	train	TRUE	avirulence effector	interacts with tomato I-3	Rep et al., 2004, Mol. Micro, A small, cysteine-rich protein secreted by Fusarium oxysporum during colonization of xylem vessels is required for I-3-mediated resistance in tomato	https://onlinelibrary.wiley.com/doi/full/10.1111/j.1365-2958.2004.04177.x	284	MAPYSMVLLGALSILGFGAYAQEAAVREPQIFFNLTYTEYLDKVAASHGSPPDKSDLPWNDTMGSFPGNETDDGVQTETGSSLSRRGHIVNLRKREPFGEESRNDRVTQDMLQALHDLCVERFGTGYRAVSGLCYTDRRATRKIECNKPSVRERDRSVTRACPKGQECTTFNAYNFRNRHHQVTFPVCGPRIEVKDRHDIGIHTEWQGTWYPESPKSPGTYDYFAQMAGTLNGYFGYDGVYSDGYKTSSHGYGHSWSCINCPRGKVTITNTYRATWAFGYTSPH
Fungal	Fusarium oxysporum f. sp. cubense TR4	61366	Six8; EMT73492.1; FOC4_g10000520	FocSix8	yes		N1S9J7	EMT73492.1		FALSE	FALSE	FALSE	train	TRUE	NEP-like effector		Bailey et al. 2002. Phytopathology	https://doi.org/10.1094/phyto.2002.92.8.833	253	MHPQTIFNALVALAATGMAAPSEALNNLHARAVVNHDSLNPVKKTIEGGAIGAAIDRWQPLLHIADGCQPYTAVDTNGNVSGGLQDSGSKTGGCKDTSKGQTYARAAMHNGKLAIMYAWYWPKDQPADGNLVSGHRHDWENVVVFIDNYQSPGATLYAAAASGHGDYKKTKNPQRSGNNVMAEYFTSFGKNHELQFKTSPGRTYWIYDWAAMTPAAQKGLITGPSGDPNKPWGSANVPFIDANFGNNLNKAWS
Fungal	Fusarium oxysporum f. sp. lycopersici	59765	Six10	FolSix10	yes		M1U969	AGG54051		FALSE	FALSE	FALSE	train	TRUE	probable virulence effector		Schmidt et al, 2013, BMC Genomics, MITEs in the promoters of effector genes allow prediction of novel virulence genes in Fusarium oxysporum	http://www.biomedcentral.com/1471-2164/14/119	110	MMFSKAIPISLLISTSHAINICCSSFAGHTCTKDQYNNHRQNVILNQIIDKDGVNCVRKGAGPGRWTRKGDWSEWYDCQQWNGPEQHQIEVGECTLFCVTPSGILNRPCI
Fungal	Fusarium oxysporum f. sp. lycopersici	59765	Six11	FolSix11	yes		M1UFR5	AGG54052		FALSE	FALSE	FALSE	train	TRUE	probable virulence effector		Schmidt et al, 2013, BMC Genomics, MITEs in the promoters of effector genes allow prediction of novel virulence genes in Fusarium oxysporum	http://www.biomedcentral.com/1471-2164/14/119	293	MTRFHLILLPLLFSWFSYCLGELEVSDLSDQPPSVENTYRDQAFNEEELLKVVDELSVERTEHTERALVSEAAVQKRQDDEHPNGPCPRGGRLYVDSDEDSSCNAKWGTQTHNDVKTFGSTGSVCAGTFRRITCACCYTMHPITDNNVPRMDGIYCPKWEVCKQEPERWSKWGNRVSHTSCVQAKKLTEILIATKKVVKEYCTPKRWLPSAGKGKNAKFHTWAYNYSTGQLTTLKWMYLKLDGQYVKSAPGISEWGLTYSVNEHNAIELCGYPSDDMQRNSIDAELQWEATVQ
Fungal	Fusarium oxysporum f. sp. lycopersici	59765	Six13	FolSix13	yes		M1TUD6	AGG54054		FALSE	FALSE	FALSE	train	TRUE	probable virulence effector		Schmidt et al, 2013, BMC Genomics, MITEs in the promoters of effector genes allow prediction of novel virulence genes in Fusarium oxysporum	http://www.biomedcentral.com/1471-2164/14/119	88	MHTEYLFLLLIPMGAVSQRILGCRMPNGSLNPSPNICNQAGGSFRSGSRGCCTRNTRDGPVVTESRFISGCNKNGGFVSSKEILATSC
Fungal	Fusarium oxysporum f. sp. lycopersici	59765	Six14	FolSix14	yes		M1T1Z7	AGG54055		FALSE	FALSE	FALSE	train	TRUE	probable virulence effector	description only not activity?	Lievens et al., 2009, FEMS Microbiology Letters, Effector gene screening allows unambiguous identification of Fusarium oxysporum f. sp. lycopersici races and discrimination from other formae speciales	http://femsle.oxfordjournals.org/content/300/2/201; https://www.frontiersin.org/articles/10.3389/fpls.2015.00967/full	232	MLFKIAWVSLFTTWAISVAANPAGDSLPDDAHLPDRRLSPSEVQALKKAQIYPPGYIHKRVTFGEGKDAVEVPIVEADVEMLLNNEKGVKARSLAPRGSCFSFPTPARGSCMIDYCWRDDNGVIYSRGITITGSNGASNPTSMRSNDPANLSLNSVFNDGYNGWFPHGHACSNSDTQIYTNHRLLQGVNGVAYVDHVRCENCNFRNVNCLSDVLKNNLIAYSNGVASQSRCT
Fungal	Fusarium oxysporum f. sp. lycopersici	59765	Six9	FolSix9	yes		M1T1Z3	AGG54050		FALSE	FALSE	FALSE	train	TRUE	virulence effector	Homologue of BghBEC2 but this version was tested.	Schmidt et al 2014 Mol.plant Pathl.	http://onlinelibrary.wiley.com/doi/10.1111/mpp.12110/full	153	MQFTKLIVLAFVACVTATPSGLNFYVRRTDGGDDEAPLTCTEALQEIPKCALSCITQPPIDAGCKSADFACSCEKKTQKQITKAETPCVLKACGLKEALAASRAGKDVCGACNTSPNEPSDGHGDDGDDDSYEKSVDAEKTPEIPNSMQNSDV
Fungal	Golovinomyces orontii	62715	BEC2	GoEC2	yes		G9BES2	AEQ16464		FALSE	FALSE	FALSE	train	TRUE	avirulence effector		Gout et al., 2006. Mol. Micr, Lost in the middle of nowhere: the AvrLm1 avirulence gene of the Dothideomycete Leptosphaeria maculans	http://onlinelibrary.wiley.com/doi/10.1111/j.1365-2958.2006.05076.x/abstract	205	MVQFKTIFLSTALAALFSTGSSSPATKNNVNQPLDNISRRSEWKSVQISPVKEHSAKTADNTENNHNLEKRVFTSPHMKRTFTLALENTFYAMAWLIDFSFSDDGEPHFSYKLQSFNHEDNPPKILADVVVPLITTSYNSANQYRGKANVELLCHLAKEYVHVYFSVEVFASGASFVIGKIIDYPTVYVNNQFRKVVKFDIAGAI
Fungal	Magnaporthe oryzae	318829	NIS1; MGG_02347	ChNIS1	yes		G4MQL4	EHA56504		FALSE	FALSE	FALSE	train	TRUE	virulence effector	Induces HR-like cell death in Nicotiana benthamiana. See also https://www.pnas.org/content/116/2/496	Yoshino et al., 2012, MPMI, Cell death of Nicotiana benthamiana is induced by secreted protein NIS1 of Colletotrichum orbiculare and is suppressed by a homologue of CgDN	http://apsjournals.apsnet.org/doi/abs/10.1094/MPMI-12-11-0316	162	MQFLTSLAAAASLVSLASARISGIALPQTVKAGDNINAIVVTEGYIQSVQDIAIAFGVAPAASAYPGTLSTLLGSFYLGPEQSNVQNNITEPITIPESLVPGEYVIAASLFSLYGASSSPTVSNYNVTVNVGNETSTTYVRSQFYVGNSNSTVCLGGYTRKI
Fungal	Magnaporthe oryzae	318829	AVR-Pita2	MoAVR_Pita2	yes	intracellular	F7J181	BAK40880		FALSE	FALSE	FALSE	train	TRUE	MAX avirulence effector		Ribot et al, 2013,Plant J., The Magnaporthe oryzae effector AVR1–CO39 is translocated into rice cells independently of a fungal-derived machinery	http://onlinelibrary.wiley.com/doi/10.1111/tpj.12099/abstract;jsessionid=4A92188F35B160C2109698774EFC9F50.f02t01	89	MKVQATFATLIALAAYFPAANAWKDCIIQRYKDGDVNNIYTANRNEEITIEEYKVFVNEACHPYPVILPDRSVLSGDFTSAYADDDESC
Fungal	Magnaporthe oryzae 7015	242507	SPD5; MGG_02154	MoSPD5	yes		G4MP55	EHA56314		FALSE	FALSE	FALSE	train	TRUE	virulence effector		Sharpee et al. 2016. MPP	https://onlinelibrary.wiley.com/doi/full/10.1111/mpp.12449	114	MQVGQLVFVAIGLSLLHVVIAATDLTETDTIAGADTRLVPGCLVKLYRPPKYIGCFDRSILVGAKCIPVQTTWKIKGHDISVWNGCSTVKGINLPKGWFVKGESAQCKVWHRKQ
Fungal	Melampsora larici-populina	203908	CTP1	MlpCTP1	yes	chloroplast_stroma	F4RQW4	XP_007411476		FALSE	FALSE	FALSE	train	TRUE	MAX avirulence effector		Cesari et al 2013, Plant Cell, The Rice Resistance Protein Pair RGA4/RGA5 Recognizes the Magnaporthe oryzae Effectors AVR-Pia and AVR1-CO39 by Direct Binding	http://www.plantcell.org/content/25/4/1463	85	MHFSTIFIPFALAALKVSAAPARSCVYYDGHLPATRVLLMYVRIGNTATITARGHEFEVEAKDQNCKVILTNGKQAPDWLAAEPY
Fungal	Moniliophthora perniciosa	153609	MpNEP1-1	MpNEP1_1	yes		A5JEL9	ABQ53551.1		TRUE	FALSE	FALSE	train	TRUE	necrotrophic effector	Ribotoxin	Graeme J Kettles, Carlos Bayon, Caroline Sparks, Gail Canning, Kostya Kanyuka, Jason J Rudd, Characterisation of an antimicrobial and phytotoxic ribonuclease secreted by the fungal wheat pathogen Zymoseptoria tritici, BioRxiv	http://biorxiv.org/content/early/2017/04/24/130393	137	MRFSLLSSALLFATAAFSAPVAEPAELEIRQQATYCGNQYYSASQVSAAVNKGYNYYANGQQVGSGNYPHQYNNREGFSFAVSGPYQEFPILASGSTYSGGSPGPDRVVFNTRGQWGGTITHTGASNNNFVGCSGTS
Fungal	Passalora fulva	5499	CfTom1	CfTom1	yes	apoplastic				FALSE	FALSE	FALSE	train	TRUE	virulence effector	Probably cytoplasmic because C. orbiculare homologue is.	Stephenson, 2000, MPMI, CgDN3: An Essential Pathogenicity Gene of Colletotrichum gloeosporioides Necessary to Avert a Hypersensitive-Like Response in the Host Stylosanthes guianensis	http://apsjournals.apsnet.org/doi/abs/10.1094/MPMI.2000.13.9.929	74	MYSRSLLFFLLVVPFTAAVPVAEQKHNGKPIHVKVPGMGTGTYYPGDHGHDGNVAVYNLAHYGNVNGPKKGGKP
Fungal	Puccinia graminis f. sp. tritici	56615	PGTAUSPE-10-1	PGTAUSPE_10_1	yes		E3KGM7	EFP83452		FALSE	FALSE	FALSE	train	TRUE	avirulence effector	Sequence doesn't appear to be in databases. Sequence copied from EffectorP training set.	Chen et al. 2017, Science	https://science.sciencemag.org/content/358/6370/1607	132	MMHSIIFQTLLIITIVFSKVWGARSLVKIDWSGSEYTILGANHYEEPNTGAAAQFPGTMTVDDGRSPYIVRKLRNSSGKRFYVFTGHPQQPIVWNPHEEIEIQFNRKFLIAVLTEFEADSQVFNHFARRQHR
Fungal	Puccinia graminis f. sp. tritici	56615	PGTG_10537.2	PGTG_10537.2	yes		E3KIN4	EFP84159		FALSE	FALSE	FALSE	train	TRUE	avirulence effector	Interacts with Rpg1 in barley. Induce HR	Nirmala et al. 2011. PNAS	https://www.pnas.org/content/108/35/14676	744	MSTATIQPTIEDHQQHQTPPLIDLELASPSLAEEQEQEQQEQQEPEQQQQNSVDHSHTQQPTTPSQSESQTLQINTRNRASSWSLFRRNSISSDRPDSLPSNLLSRLTTPSQPSPPPSAPLSGPTITTTTADGSTNLRQTHSSTGSGSFSLSSLAFALKRPLNLNSTPSPSRLSPPQGSPQHSPSSTRSTHELSSRDADPDPTPSVPPRLVVESPSEDPPPVPFDFNLFLEQMRWPQAEPIAKYLRSFLKEFTKRAHHPTKQTGVAEQVKVVNDFLDFISIKMREIPDGPWDPRTCNEAEFDNAVEAMEKLVMNRVWHLTFTPALTTPQPSQTDDLERDTVLSQKMNLFNWLTDRHLDLSLPSDEADGFMEFAKTELLKINSYKAPRDKMICILNCCKV…
Fungal	Puccinia graminis f. sp. tritici	56615	PGTG_16791	PGTG_16791	yes		E3L2L4	EFP90765		FALSE	FALSE	FALSE	train	TRUE	necrotrophic effector		Liu et al., 2012, PLoS Pathogens, The cysteine rich necrotrophic effector SnTox1 produced by Stagonospora nodorum triggers susceptibility of wheat lines harboring Snn1	http://journals.plos.org/plospathogens/article?id=10.1371/journal.ppat.1002467	117	MKLTMVLSVAFATLTFANEGILTFEGLGLARRQTICHTPGGSGCRASISGDQCCCTSCTPEDCSDLCKNGKQAAHEAQNQKKCAKCCNAGGESHELCCSIASAGIDCNPCPAGLRMC
Fungal	Rhizophagus irregularis	588596	RiCRN1	RiCRN1	yes	nucleus	A0A2H5RJD4	AYD49683		FALSE	FALSE	FALSE	train	TRUE	biotrophy-associated effector	Mychorrhyzal. Nuclear localised. CRN effector. Homodimer.	Voß et al. 2018. Frontiers in Microbiology	https://www.frontiersin.org/articles/10.3389/fmicb.2018.02068/full	469	MSITLLCLIKGNTLANAFPVDIDKDQLVGHLKKVIKAEQPQTFANVDAKDLKLWRVPISDDHDDQLRNLSLEDSDELLAIRKISKYFPDSPPEECIHVLVEPPESTATSEVLKLREEVASLQALLNKSVAFDVVVSPKRTKGFKWTVNIEQATLDGLKEHIRKMEKPPALENDGAVLNIVNESGKYSPLNDQDLREMLQLFVSNKNLKFTVFIETPSKAFSDWTFSSVCQLYGLNGETEDPTMTVFPNFSCGNVKPSQESLEGLMAELKSRLDNTPISLLSVEATKSLYVYSYLLAGANNFKGKFEIRPQKVISGPNGHGPLDFAIDLCQTAKTVGVTEVKKDDFVKGVAQCAVQLESSLSYRKRKADEMEERTFGRVFGIVTDAEKFYFMECSMDDQD…
Fungal	Sclerotinia sclerotiorum	5180	SSITL;SS1G_14133	SsSSITL	yes	apoplastic	A7F952	XM_001584800		TRUE	FALSE	FALSE	train	TRUE	virulence effector	302 aa integrin alphaN-terminal domain, silencing showed reduced virulence supresses JA/ET pathway at early stage of infection	Zhu 2013 PlosOne	http://journals.plos.org/plosone/article/asset?id=10.1371/journal.pone.0053901.PDF	302	MLLKPLALFSSLALATAIPNPLEKRAPYQARILDTGTTFVEEHNGWWQLIDATGDGRPDLAYIKNKNTGTGYVEVHIASSSSNFQTRILEVGTTFAQEDNGTWRLFKSSNSVLPDLVYIKTQNTPSGKVEVHIASGASTYKTRTVEVVTSFGNEQDGQWNVYDYDGDGKPDLVFIKTSNTGTGTTELFVASASSNYQTRLISTGTTFTVENNGFWQLGPYSANGDLIYIKDANTGTGTTEVHIASRASGYKTRLLDVGSTFTQEQNGVWQLIDFNANGKLDLTYIKYQNTGTGTVEVHVASG
Fungal	Sporisorium reilianum f. sp. reilianum	72559	Pit2; srs_10529; SRS1_10529	SrrPit2	yes		A0A2N8U9K1	SJX61461.1		FALSE	FALSE	FALSE	train	TRUE	virulence effector		Schweizer et al 2018. GBE	https://academic.oup.com/gbe/article/10/5/1247/4999068	119	MLVHSARAFVAALLLGLVLHVHAIQMPAMRRSLSSHADAGAAGGSTLGKLARRWFFNFGGSLAPLDAVPIFEIPKSLIKTHKPAEVTKWEVFLQRVHRKHPDWTHVHWTTDGPVGYKGH
Fungal	Zymoseptoria tritici	1047171	MgxLysM	MgxLysM	yes					TRUE	FALSE	FALSE	train	TRUE	avirulence effector	Predicted Nudix Hydrolase. Not predicted by standard annotation procedures. Accounts for Activity of AvrM1 and AvrM4. Note AvrM14-A is the virulent form, B also exists. See paper	Anderson et al. 2016, BMC Genomics	https://doi.org/10.1186/s12864-016-3011-9	166	MKFGIIFLALFFVTISHVLCAGNNDLKNVKAIAIVYRELSDGSQTVLLAKMKGLADEKGWMFVRGHVREDEEADPGVAAIRETQEETGFTGMVKKSGAPFTQPGSKDTQRVITIHPHIVQVQEASKSKDTEDTVKRQFLWVHPSEVRSKLQRAEMIQAWDQLHSFF
Fungal	Zymoseptoria tritici	1047171	Zt103264;MYCGRDRAFT_103264	Zt103264	yes		F9X3Q1	XP_003855527		TRUE	FALSE	FALSE	train	TRUE	virulence effector	Smaller pycnidia	Poppe 2015 Plos Path	http://journals.plos.org/plospathogens/article?id=10.1371/journal.ppat.1005055	110	CSHVGDHLISYECCCTIDHNDAILDSPYTSAGSEEYATCEVPYRHAISHLTGTAIPRSKSCVHLLQHRLVCLGTYTWRIRLCGGLFGEVAGIALAGNLAHNEERGASDFV
Fungal	Zymoseptoria tritici	1047171	Zt89160; MYCGRDRAFT_89160	Zt89160	yes		F9WZ47	XP_003857501.1		TRUE	FALSE	FALSE	train	TRUE	virulence effector	Hypervirulent phenotype;Resembles structure of ring-like RCC1 β-propeller	Poppe 2015 Plos Path	http://journals.plos.org/plospathogens/article?id=10.1371/journal.ppat.1005055	392	MVGERRGTRTPDLERRGEPRMTEIPGASTGRGHVWIVAAGLNAHRQLLDSQPDDLTSFQKIHEGNDSDVNVWFASWSNTIFATDAGLRGIGHQKVLDNSKVLLVSPVGDHDGVLLALDSDGQLYRAEEQTEQGIVAMVCRSTDSPSIGRLAYAENGRVAITIKQAPNGNLCHVEEFKDLETFLRWFQDPSGDGNYPERHFMLPGRPKQLKAGTGIFVLLMESGQVYTWGDSRYRSLGRSVTGDGSKSADEPAVLEALDGLHIKKVDCCGWMSAALSDDGALYLWGITSPSDDVKIGALAAGEDEEVALVELPGDGSEPLDVVDVALGVEHIAVLAESGRLFVTGDKSCGQLGLGDKQKSAECWQEVTLPSIEIEAVFCGPRSTLALVRSSPA
Fungal	Zymoseptoria tritici	1047171	ZtNIP1	ZtNIP1	yes					FALSE	FALSE	FALSE	train	TRUE	necrotrophic effector	Induced necrosis/chlorosis. Differential in wheat lines. Light and temp dependent. Sequence copied from supps. Closest match has 1 aa difference (SMR60557.1)	M'Barek et al. 2015. FG&B	https://www.sciencedirect.com/science/article/pii/S1087184515000572?via%3Dihub	162	MLFTQSLTLVALLTTSALASPLAQNGGGTAGTTGLRNNCDGSTFVPVTGSAGNAPSKWDCQLLRDGYIAKQNKSWLISGPRIIGTVRTCQFSATVDVSGTSGWIGRDDIMDLMKDSLNLWKDGETTQVQGQMQVGESGDVNCVAGKNGEGQKVRIAWTLGHS
Fungal	Zymoseptoria tritici	1047171	ZtNIP2	ZtNIP2	yes		F9XCA2	XP_003852196		FALSE	FALSE	FALSE	train	TRUE	necrotrophic effector	Induced necrosis/chlorosis. Differential in wheat lines. Light and temp dependent	M'Barek et al. 2015. FG&B	https://www.sciencedirect.com/science/article/pii/S1087184515000572?via%3Dihub	178	MKLLSLATSALLATHVSARSTFFSISDAAPLDANLAIPGENPLEHCADPKDDILALKKVDLNPNPPRAGTELTITASGILSEDVGEGAKIQLQVKYGLITIINQSADLCETVKNVDLECPLKKGKMSLTKAVKLPAQIPPGNYHVSADVVSKDGDKVTCLKASVEFKRGGAVVYKQGL
Fungal	Blumeria graminis f. sp. tritici	62690	AVRa10	BgtAVRa10	yes	intracellular	Q09QS3	ABH03483		TRUE	TRUE	FALSE	train	TRUE	avirulence effector	proposed to be non-classically secreted	Ridout et al., 2006, Plant Cell, Multiple Avirulence Paralogues in Cereal Powdery Mildew Fungi May Contribute to Parasite Fitness and Defeat of Plant Resistance	http://www.plantcell.org/content/18/9/2402	177	MIGSVEIIEKISQLPSVPHRIGELSKSPPTASKRSENAAPISAPKLMSQLKAATKAECPPELRPIVEAIQQRAAKTAANLALCSAAISGVEATLLPLTNGSNRPFVDSMRVYLRAAIAQYIATVPASTPPVLPPRLANPLPRAPDARSIQIPAVPALPLKSTRATVVKMDCHKKQFL
Fungal	Blumeria graminis f. sp. hordei	62688	bgh06532_CSEP0264_BEC1011	BghBEC1011	yes					TRUE	FALSE	TRUE	test	TRUE	RALPH effector	AvrPM2-like	Praz et al. 2017. New Phytologist	http://onlinelibrary.wiley.com/doi/10.1111/nph.14372/abstract	119	MRPFQLLPAITIFISLEILGVAGYWDCDDYRVPDKNVRDAAVFAFSKEKGSFHGYPITVHGASALSRLGSIRKFPVDCSEENWQGEHVNFYVLTNRDRKFIQVVYTFGDGGNCAHVQD*
Fungal	Blumeria graminis f. sp. hordei	62688	BEC1019	BghBEC1019	yes		A0A059UDR8	AHZ59730		TRUE	FALSE	TRUE	test	TRUE	virulence effector	Appears to be broadly conserved across taxon, suppresses cell death response, probably active in cytoplasm. UPDATE: appears to be non-host specific virulence factor? Original paper RETRACTED in https://apsjournals.apsnet.org/doi/10.1094/MPMI-05-18-0128-LE, subsequent papers recover.	Whigham et al. 2015. MPMI	http://apsjournals.apsnet.org/doi/10.1094/MPMI-02-15-0027-FI; https://dx.doi.org/10.3390%2Fijms20184376	316	MQSVLLLTVLTQSFIATASPLVERSTPLSFAEKRPQKVSYDWTTPYVKDFTIHGSCNATQTNVLRRGLEDAVTLAQHAKEHILVHGKESPIYQKYYGALPTGAVIGWFDTIATANRAGVTFRCDDPDKKCATENRWAGHWRGKDAPSETVICDVSFFERLPLEDLCSRGYKIATGKVYSYWGADLIHRMFHVDIVGQNAITHASHGYQDALNLAAGQNYTQTATNTDSLIYFAVEAYAFDISVPGEGCAGQASSIPDTKVTPTDPNALPDSIVIPSPKEPEKKDEPEKKAEPEKKAEPEALGKNCHTHDDGEVHCV
Fungal	Blumeria graminis f. sp. hordei	62688	CSEP0055;BghEfc3	BghCSEP0055	yes	apoplastic	N1JHK8	CCU77283		FALSE	FALSE	TRUE	test	TRUE	virulence effector	Interacts with PR17c and other PR proteins	Zhang, W.-J., Pedersen, C., Kwaaitaal, M., Gregersen, P. L., Mørch, S. M., Hanisch, S., Kristensen, A., Fuglsang, A. T., Collinge, D. B. and Thordal-Christensen, H. (2012), Interaction of barley powdery mildew effector candidate CSEP0055 with the defence protein PR17c. Molecular Plant Pathology, 13: 1110–1119. doi:10.1111/j.1364-3703.2012.00820.x	http://onlinelibrary.wiley.com/doi/10.1111/j.1364-3703.2012.00820.x/full, https://bmcgenomics.biomedcentral.com/articles/10.1186/1471-2164-11-317	122	MKSINQAWIVAILSFFRVSAALSYNCEGAMFSEDYVRQTLHRAVARFVPEAGSHPNADVEAEYLYFPLLSSGQLWDREQPIENYFIKCHRASRDWKVIILDNPGYHAGREENSNSRECSVIQ
Fungal	Blumeria graminis f. sp. hordei	62688	CSEP0105	BghCSEP0105	yes	intracellular	N1J904	CCU74273		TRUE	FALSE	TRUE	test	TRUE	virulence effector	Interact with barley small heat shock proteins. Host nuclear/cytosol localised	Ahmed et al. 2015. Plant Physiol.	http://www.plantphysiol.org/content/168/1/321	128	MHSNRLLSCLGIWLISIIGLVQCITEYYCGNNVVISQELIQSVSEIAISELRAGVTWHTSLSGIIYRGNLCGLPNPTYRWFIQQSEDENSEVVMKYFLLVSASCEVQGVISTGWRKKLGEDDTWCTEA
Fungal	Blumeria graminis f. sp. hordei	62688	CSEP0162	BghCSEP0162	yes	intracellular	N1JPG4	CCU82600		TRUE	FALSE	TRUE	test	TRUE	virulence effector	Interact with barley small heat shock proteins. Host nuclear/cytosol localised	Ahmed et al. 2015. Plant Physiol.	http://www.plantphysiol.org/content/168/1/321	155	MRFSRMAIIFHSASFCTTSLAAQYSRHINEELKVFHCNNDIHQEEYSRTPHYKIQDPDTIQGLNEELSYLVADTYDTRTVQFYDQDNGDYEYFNLSEICDRYQEQDGTVVIEHILVNDRQGRACAMMMIKTVIPFTNWDGQSPQRYYSLCAVGSG
Fungal	Blumeria graminis f. sp. tritici	62690	AvrPm3a2/f2	BgtAvrPm3a2f2	yes		A0A0P0FZ34	ALJ53448.1		FALSE	FALSE	TRUE	test	TRUE	avirulence effector	Multiple variants; Possibly RNase derived	Bourras et al. 2015 Plant Cell	https://www.ncbi.nlm.nih.gov/pmc/articles/PMC4682313/	130	MRTFSLVSLAAILNYLTLPSAVGSGPVANASSYKCHDRVIGPVTLNDQIEKAYREALEAGTSPNGLRKGQKFGSRYFNVILKRGEENIKVEFFVGINYLKEIIYLQAYVQSVLLDCYPTTERPQLNIILH
Fungal	Blumeria graminis f. sp. tritici	62690	SvrPm3a1/f1; BCG1	BgtSvrPm3a1f1	yes		A0A061HK47	EPQ67126.1		FALSE	FALSE	TRUE	test	TRUE	virulence effector	Supresses recognition of AvrPm3a2/f2	Bourras et al. 2015 Plant Cell	https://www.ncbi.nlm.nih.gov/pmc/articles/PMC4682313/	146	MKIFSIAAVALLVDISVSFDLIDDDDTFRNKPKIPILNRKFGMKCQTNTIYNAETIMQNLDKVYSNKLLAHLEQGSFTRFPGVVFYHYFIGQSNISEQGYYPSNYIIVDSRGVFVAGMTSIPGLYPTAYKVCKFTEETEFATYRRQ
Fungal	Fusarium graminearum	5518	FGSG_10999	FgXYLA	yes	apoplastic	I1S2K3	XP_011325371.1		FALSE	FALSE	TRUE	test	TRUE	Xylanase virulence effector	Xylanase	Pollet et al. 2009. Enzyme and Microbial Technology	https://doi.org/10.1016/j.enzmictec.2008.12.005;https://academic.oup.com/gbe/article/7/6/1613/2465906	231	MVSFKSLLVAVSALTGALARPFDFLDERDDGNATSVLEARQVTGNSEGYHNGYFYSWWSDGGGYAQYRMGEGSHYQVDWRNTGNFVGGKGWNPGTGRTINYGGSFNPQGNGYLCVYGWTRGPLVEYYVIESYGSYNPGSQAQHRGTVYTDGDTYDLYMSTRYQQPSIDGVQTFNQYWSIRRNKRTSGSVNMQNHFNAWRSAGMNLGNHYYQILATEGYQSSGSSSIYVQTS
Fungal	Leptosphaeria maculans	5022	AvrLm2; LmCys1	LmAvrLm2	yes		A0A0A0S3X0	AIW07468		TRUE	FALSE	TRUE	test	TRUE	avirulence effector	Probably apoplastic https://www.frontiersin.org/articles/10.3389/fpls.2019.00823/abstract.	Ghanbarnia et al 2014, Mol. Plant Path.	https://onlinelibrary.wiley.com/doi/full/10.1111/mpp.12228	232	MRLANFLFYLAPMIVSSLAFDFVPLSGELDFSQEMVFINLTQQQFSELHLQHQQWHQKNILKRYTLTELDEICQQYNANFRFNSGFCSGKDRRWDCYDLNFPTTQSERRVQRRRVCRGEHQTCETIDVINAFGAHARFPQCVHRFELPINDPIPYKDSYQGQYTVEKALDDSWEDILANTGGSHVDFSYQSGTQHYQGYGLTFACIHCIGGSILRMIHANDPARATVTIKFH
Fungal	Leptosphaeria maculans	5022	AvrLm3	LmAvrLm3	yes		A0A0U2R974	ALS92799		FALSE	FALSE	TRUE	test	TRUE	avirulence effector	Epistatic to AvrLm4-7. In sub-telomere. Expressed early in infection.	Plissonneau et al. 2015, New Phytol.	https://nph.onlinelibrary.wiley.com/doi/full/10.1111/nph.13736	160	MLKPTKVIQILFLLFTAFFARTCALECHAVAFSSDHQFSLGRNEDCNLYCSKNSMLSIFSRVLPLDDPCQGDDGFSSLTATIDQISCDTGCQCRCSVHATAWRVHKSGKRYSRRTGWVSCNLEDYVARITGRPFIPVNGALHEYFSRGFVSKDEVHCDHQ
Fungal	Leptosphaeria maculans	5022	AvrLmJ1; AvrLm5; Lema_uP070880	LmAvrLmJ1	yes		V5TFR9	AHB63016		TRUE	FALSE	TRUE	test	TRUE	avirulence effector	In at-rich region. See also https://onlinelibrary.wiley.com/doi/full/10.1111/mpp.12574	Van de Wouw et al. 2014. Mol. Plant Pathol.	https://onlinelibrary.wiley.com/doi/full/10.1111/mpp.12105	141	MLYFLIYLKLLLFTICALAHDCHQVTVSRDVTLQNKERHDCNQVCASIDKETENKLNTDIIPRLTRYMSVKGNSIIARVQQSNSDPKCSCTWRAIIWRVYKAYDENSLNVALHVSHPNQQIGENPDWSLVISNPNVHCLKH
Fungal	Passalora fulva	5499	Ecp7	CfEcp7	yes		A0A1P8YXP4	AQA29284.1		FALSE	FALSE	TRUE	test	TRUE	probable effector		Bolton et al., 2008 Mol Microbiol, The novel Cladosporium fulvum lysin motif effector Ecp6 is a virulence factor with orthologues in other fungal species	http://onlinelibrary.wiley.com/doi/10.1111/j.1365-2958.2008.06270.x/abstract;jsessionid=F48ED147265653CBC254CA7673DF15EC.f01t02	116	MHLTFVLAVVVPAALGHYLTIYSNIGCRKGSQITTQDFGHERPGWTSGCKSISPSGRSIDMHFDNRGTDCTAKIYDDNACQHELIGMSGWVDPHTYGCLAHDDWGKGYVNSFRVDC
Fungal	Phakopsora pachyrhizi	170000	CSEP-07	PpCSEP_07	yes		A0A0S1MJK1	AMS24278		FALSE	FALSE	TRUE	test	TRUE	virulence effector	Kind of weak phenotypic evidence in the paper. Possibly need more to call this one.	Kunjeti et al. 2016. Front. Plant Sci.	https://www.frontiersin.org/articles/10.3389/fpls.2016.00269/full	105	MKLMQLIFYMLNILALTMAHNCCELSKMPTLPEIGVMSSKPVRPKPIQSTASKGTKFLPTTLCIIKCKFNICLAHANVINSVQIGNRMRESKGAVNLNAPRHHSF
Fungal	Phakopsora pachyrhizi	170000	CSEP-09	PpCSEP_09	yes		AMS24280	AMS24280		FALSE	FALSE	TRUE	test	TRUE	virulence effector	Kind of weak phenotypic evidence in the paper. Possibly need more to call this one.	Kunjeti et al. 2016. Front. Plant Sci.	https://www.frontiersin.org/articles/10.3389/fpls.2016.00269/full	182	MQGFFLVSIAVQVALVVAQGNTPTKVTAQPQVNNSSAPANASAIDLPKIIAVNCTQAYIEITDSSINGTTIGACKRFEDSEGSFCKPDDCIGSATCLSCKKVTVGATANSTVVSNSTVDSVVCRKDYFFPGPGSKSNQSLCTDEKDDNYICSGVCTSFASCSHCVSAKDPALAKLKEKSPKN
Fungal	Piriformospora indica	65672	PIIN_03211	PiFGB1	yes		G4TDB9	CCA69312		FALSE	FALSE	TRUE	test	TRUE	biotrophy-associated effector	Suppresses glucan triggered immunity	Wawra et al. 2016. Nat. Comms	https://www.nature.com/articles/ncomms13188	104	MKFTTVFVTLAIFASSAFAAAVADDETAVIARARSEDAAGSVDLLKRACNYNTPCKGYYWSKGLHCGDGNYGCVYGHVYQVGSDTNVCDYGVRTSCQKCGKLSC
Fungal	Piriformospora indica	65672	PIIN_08944	PIIN_08944	yes		G4TUH1	CCA74964		FALSE	FALSE	TRUE	test	TRUE	biotrophy-associated effector	Promotes endophyte mutualism	Akum et al. 2015. Frontiers in Plant Sci.	https://www.frontiersin.org/articles/10.3389/fpls.2015.00906/full	120	MFSFRKAATFVFFAGPFLLASAVPIEKMILPDLTEHFGKREKLVLPDLTEHFGRRDKLILPDLTEHFGKRDKLVLPDLTEHFGKREKLVLPDLTEHFGRRDKLVLPDLTEHFGKRKTHES
Fungal	Puccinia graminis f. sp. tritici	56615	AvrSr35	PgtAvrSr35	yes		A0A2I6B3G6	AUI41041.1		FALSE	FALSE	TRUE	test	TRUE	avirulence effector	Non-functionalisation by TF. Determines pathogenicity of Ug99	Salcedo et al. 2017, Science	https://science.sciencemag.org/content/358/6370/1604	578	MSHHFGLRKIKLLILLFLQVHGSQCAMRNFAADRVHGVESVISGSKSSSNPMALSKSMDKPDTSDLVDSNVQAKNDGSRYEEDFTAKYSEQVDHVSKILKEIEEQEPGTIIIDHKAFPIQDKSPKQVVNFPFPKKMITESNSKDIREYLASTFPFEQQSTILDSVKSIAKVQIDDRKAFDLQLKFRQENLAELKDQIILSLGANNGNQNWQKLLDYTNKLDELSNTKISPEEFIEEIQKVLYKVKLESTSTSKLYSQFNLSIQDFALQIIHSKYKSNQISQNDLLKLITEDEMLKILAKTKVLTYKMKYFDSASKMGINKYISTEMMDLDWQFSHYKTFNDALKKNKASDSSYLGWLTHGYSIKYGLSPNNERSMFFQDGRKYAELYAFSKSPHRKIIP…
Fungal	Rhizophagus irregularis	588596	SIS1	RiSIS1	yes		U9V5V1	XP_025179175		FALSE	FALSE	TRUE	test	TRUE	virulence effector	Modulates apical growth. Auxins possibly involved.	Ghareeb et al. 2015. Plant Physiol.	http://www.plantphysiol.org/content/169/4/2789	180	MNLLPFKLVLALSLLLLTLSGCHCASGSQSGGGNHNVEVDEQAAQDLRARVAHLERHFKLGPNWFGETRGPHVAQEVARSQLRLTSAKFMVHHDPADYRFNLAYTPVSYRMPDSADWKHGILMLRVVPHQPTQVLDLVDFPEGLAQREVEGYWGRFYGAVDKTREDILREYGEPALHLSV
Fungal	Sporisorium reilianum	72558	SAD1	SrSAD1	yes		E6ZS92	CBQ70099		FALSE	FALSE	TRUE	test	TRUE	virulence effector	has unusual signal peptide;Smaller pycnidia	Poppe 2015 Plos Path	http://journals.plos.org/plospathogens/article?id=10.1371/journal.ppat.1005055	124	MHSNPDRSWADVVSWESIWKCAATAMMDASLTQSVASSPIHFKLLSDRSSSSKSVRETVPCSCQSLSAKDLLEKSSCLRESDSSRLRSLDPEKSPLPCHGHHSAMSQPSKESVVDSSPHSTSQL
Fungal	Zymoseptoria tritici	1047171	Mg3LysM	Mg3LysM	yes	apoplastic	F9XMT4	EGP83639		TRUE	FALSE	TRUE	test	TRUE	LysM virulence effector	estExt_fgenesh1_pg.C_chr_110126 Chromosome11,505,087–506,095 -	Marshall, R., Kombrink, A., Motteram, J., Loza-Reyes, E., Lucas, J., Hammond-Kosack, K. E., Thomma, B. P. H. J., and Rudd, J. J. 2011. Analysis of two in planta expressed LysM effector homologs from the fungus Mycosphaerella graminicola reveals novel functional properties and varying contributions to virulence on wheat. Plant Physiol.	http://www.plantphysiol.org/content/156/2/756.long	233	MQNIFLAATLLGAAFAAPQNPPTSCSAAPQPTGTGSPGTVCGSTTFTNYTVKAGDTLGAIAKQYNSGVCDIAKVNGIDNPDYIKPDQVLSIPANCVTPDNTSCVKPVPVITNTCVLGVGSTYTVKSGDSFSAIATSFNITLASLEARNPQIPNYDLIFPGQVINTPLCPNSVCDSIGTYVIESGDIFYNLAQSNNVTVGQLESLNVNVNVTDIHPGDIIILPHNCHNITASA*
Fungal	Blumeria graminis	34373	BgAVRa1;CSEP0008	BgAVRa1	yes		N1JGD1	CCU81904		FALSE	FALSE	TRUE	train	TRUE	avirulence effector	Recognised by Mla13. Triggers HR.	Lu et al. 2016. PNAS	https://doi.org/10.1073/pnas.1612947113	122	MKTFQFASIVAGLSFLKTTIAAGDGYITLGMGSIHKNDIYRVAEHMWTIDAYSVPSNNHGSYPIFGEEINGSVTRIFPIVYNGDDWRSGDFYYSVESTEDLSYIKLRYNGARYETCMVSSPE
Fungal	Blumeria graminis	34373	BgAVRA13;CSEP0372	BgAVRA13	yes		N1JFM8	CCU76657		FALSE	FALSE	TRUE	train	TRUE	probable effector	Interacts with ADP ribosylation factor-GTPase-activating proteins (ARF-GAP)	Nielsen et al., 2008 and Schmidt et al., 2014	http://onlinelibrary.wiley.com/doi/10.1111/mpp.12110/full	235	MKTMQTAVWGALAALVVAVTAQTGDNLPECGKRCIDNMHKKATELGCADGDAVCLCKNANFAYGIRDCSTDVCGAEAAVPVIAYAVTYCNSAGAGGSGSGSPSGSGSNSMPGMSHTGSSDSIPATASATMSLGTGLPSAVTTSAIVTTITSGSEVITSTIGSTTVYHSSHATSMSSLVSSLSSAIESSMSMSSMTGTASHTSSSTTPSSTSSDNAARQTTYAGLAAAAGLAALFL
Fungal	Blumeria graminis f. sp. tritici	62690	AVRk1	BgtAVRk1	yes	intracellular	Q09QS2	ABH03482; ABH03484		TRUE	FALSE	TRUE	train	TRUE	necrotrophic effector	Light dependent necrosis inducing. Expressed late in infection, about when necrotrophic switch happens.	Malaika K. Ebert thesis. Chapter 4.	https://library.wur.nl/WebQuery/wurpubs/fulltext/453825	103	MKTTIILALSALSGFALAGKDHSEHNCCFRNDRTGGTWATHPDLTKAACGDFPQGTYDNGVCTENINIRRIDGDAFFAACKSHSEDVHIVDKSNVGAGYRGTC
Fungal	Colletotrichum graminicola	31870	CgEP1	CgEP1	yes	nucleus	A0A0P1KYU3	CUS27866		FALSE	FALSE	TRUE	train	TRUE	virulence effector	fungalysin metalloprotease, appears to control chitin signalling. Probably apoplastic?	Sanz‐Martín et al. 2015. MPP	https://onlinelibrary.wiley.com/doi/full/10.1111/mpp.12347	639	MYRSMKSLALLGLLGPTSQVFAHPATGHAHNIGRRGVDIEAFRLPQVGSYTNATEIETTPPIALLKRESYVETATELVKKLAPNSEFRLVGDHYVGTNGIGHVNFKQTVHGLDIDNGDFNVNIGKDGKVFSYGNNFFKGEAPEASPLKKRDFKDPVSALKGAKDVLQLPVEAASASAEPKEGTEVYSIKGTSGTVSDPEARLVYFVKADGSLALSWRVETDITENWLLTYVDAETGTDVHGVVDYVSDLANYRVYPWGVNDPTEGDRVLVTDPWDISASPLTWQSDGTTNYTTTRGNNGIAQSNPSGGTAYLNNYRPTSAARNFDYQYTTSLTTPSSYIDASIAQLYYTANHYHDLLYTLGFTESAGNFQINNNGKGGVGNDFVVLFAQDGSGTNNANF…
Fungal	Colletotrichum graminicola	31870	Cgfl; GLRG_06543	Cgfl	yes		E3QKL1	EFQ31399		FALSE	FALSE	TRUE	train	TRUE	virulence effector	Impairs PTI signalling via BAK1. Ubiquitous family. Possible hgt?	Irieda et al. 2019. PNAS	https://www.pnas.org/content/116/2/496	137	MQLLATTLTFASGAAAYINSMSAPASVQRGQAFTAQLNSSIYVQNYDDFGVVWGLAPPNLNTSACVGCVGRRIGYTNLFGDKADVQVPPSGTVGVQVTVPADQAPGEYLLIAGASYLVGASGVTGFNYFNTTVQVCE
Fungal	Fusarium graminearum	5518	FGL1	FGL1	yes	apoplastic	Q6WER3	AAQ23181	3NGM	TRUE	FALSE	TRUE	train	TRUE	virulence effector	Unusually long signal peptide. Required for full virulence	An et al. 2019. Fungal Biology	https://www.sciencedirect.com/science/article/pii/S1878614618303714; https://bsppjournals.onlinelibrary.wiley.com/doi/full/10.1111/ppa.12184	187	MLDPPSIPSFPHILSYRIKSPGLLSPQFRFLNKSLRPYTLSILYTATMQPLRILLLFPLAVSVAATHIDKSLDQAATIEETVHQPHSHDERALVERDTSGILLACITGAGVAFQAYAGCYLTAFRNDPRTLTLRMDRTRGGGTSNVLVLLSGGALSHAVREVVQIMPGEVKSLATLGASTVQFINNW
Fungal	Magnaporthe oryzae	318829	AvrPi9	MoAvrPi9	yes	intracellular	A0A0A7DMM3	AIS23643		TRUE	FALSE	TRUE	train	TRUE	MAX avirulence effector	Commonly invaded by TE. Homology to MAX effectors. Nuclear localised, with basic residues important to this localisation	Zhang et al. 2015, Sci. Reports	https://www.nature.com/articles/srep11642	74	MRSSTTFITIAFIAMQALGIAATQVTILKKGERITWVEVPKGESREFNIRGKYFTVSVSDDGTPSISGSKYTVE
Fungal	Magnaporthe oryzae	318829	AvrPib	MoAvrPib	yes	nucleus	A0A0H4ITX1	AKO62639	5Z1V	FALSE	FALSE	TRUE	train	TRUE	MAX avirulence effector		Park et al., 2012, Plant Cell,The Magnaporthe oryzae Effector AvrPiz-t Targets the RING E3 Ubiquitin Ligase APIP6 to Suppress Pathogen-Associated Molecular Pattern–Triggered Immunity in Rice	http://www.plantcell.org/content/24/11/4748.long	108	MQFSTIITVCLFTGLASASFVQCNHHLLYNGRHWGTIRKKAGWAVRFYEEKPGQPKRLVAICKNASPVHCNYLKCTNLAAGFSAGTSTDVLSSGTVGSIGNDPQAQRQ
Fungal	Magnaporthe oryzae	318829	Iug6	MoIug6	yes		A0A0A7DLN4	AIP86908		TRUE	FALSE	TRUE	train	TRUE	virulence effector	Suppressed BAX cell death. Probably cytoplasmic. Accumulated in BIC, possibly three other effectors in this paper. NUPs.	Dong et al. 2015. PLoS Pathogens	https://journals.plos.org/plospathogens/article?id=10.1371/journal.ppat.1004801	80	MKFIYSTALISVLAVAIPTGRGLTSGLMRRESGEVSTNYIFTDDPAEGGKTTQKKKRESGEVSTNYIFTDDPAEGGKATQ
Fungal	Magnaporthe oryzae	318829	Iug9	MoIug9	yes		A0A0A7DM22	AIP86909		FALSE	FALSE	TRUE	train	TRUE	virulence effector	AKA SPD1 in Sharpee et al. 2016	Saitoh et al., 2012, PLoS Pathogens, Large-scale gene disruption in Magnaporthe oryzae identifies mc69, a secreted protein required for infection by monocot and dicot fungal pathogens	http://journals.plos.org/plospathogens/article?id=10.1371/journal.ppat.1002711	54	MKAAFVLALCASLASAWVVITPITKEMVVDRSPDDCFFGVVTPQGCGPLRGPAK
Fungal	Magnaporthe oryzae	318829	MSP1	MoMSP1	yes	apoplastic	G4MKI0	XP_003710181		TRUE	FALSE	TRUE	train	TRUE	avirulence effector		Kang et al., 1995, MPMI, The PWL host specificity gene family in the blast fungus Magnaporthe grisea.	http://www.apsnet.org/publications/mpmi/backissues/Documents/1995Articles/Microbe08-939.pdf	147	MKFNKTIPLYILAFFSTAVIAGGRKWTNKVIYNDKGEREGSISIRKGAEGDFNCGPGYPGGPDRMVRVHEDNGNIRGMPPGYRLGPDDKEDKRDNQYYSRNGYHVGDGPAEYQNHGGGQWGDGYYGPPGEITNQHGKRQGDQGCHIM
Fungal	Magnaporthe oryzae 7015	242507	BAS162; MGG_09379; SPD8	MoBAS162	yes		G4NI07	EHA47867		FALSE	FALSE	TRUE	train	TRUE	biotrophy-associated effector		Mosquera et al., 2009, Plant Cell, Interaction Transcriptome Analysis Identifies Magnaporthe oryzae BAS1-4 as Biotrophy-Associated Secreted Proteins in Rice Blast Disease	http://www.plantcell.org/content/21/4/1273	102	MVRVSTFAAILAMALSVTANVTPNDAGAKNVGTGNGQQFITGGCVNGTDCQSRCCAGNGENKGVCSNEVAANQNGKTGCGFEDPNKAQTVKEAKEQVKKQGF
Fungal	Magnaporthe oryzae 7015	242507	MoCDIP1; MGG_03356	MoCDIP1	yes		G4N8Y3	EHA50277		TRUE	FALSE	TRUE	train	TRUE	necrotrophic effector	Probably apoplastic	Chen et al. 2014. MPMI	https://apsjournals.apsnet.org/doi/10.1094/MPMI-05-12-0117-R; https://link.springer.com/article/10.1186/s12284-019-0312-z	173	MKFNSGLLAGAAVLVAGVATAQDCISVALSAIPSCAQPCFLNGAPTIGCSGTDFKCQCQQQAKMFAAVESCVQKSCPESEFQKTIDGSDKVCTCASGGPASNNAGGAGNTVNPSSFIPGPTSTASPTTTVAAPTGTPSGRPSAVPTAAANMAAVECSIVVGAVGGALWVALGL
Fungal	Magnaporthe oryzae 7015	242507	MoCDIP2; MGG_05531	MoCDIP2	yes		G4MML4	EHA57786		TRUE	FALSE	TRUE	train	TRUE	necrotrophic effector	Probably apoplastic	Chen et al. 2014. MPMI	https://apsjournals.apsnet.org/doi/10.1094/MPMI-05-12-0117-R; https://link.springer.com/article/10.1186/s12284-019-0312-z	113	MHPNTILLIAAGLLNGTAAFRCAIGSAGSCTFRKMPTEELTRCAITCNVRGLFAECSCPLNFPNRAEWIDTMRNECITQTQFSFRSQCQNADPNRVIRIKRPAELDSVSGLEE
Fungal	Magnaporthe oryzae 7015	242507	MoCDIP3; MGG_07986	MoCDIP3	yes		G4MX34	EHA55132		TRUE	FALSE	TRUE	train	TRUE	necrotrophic effector	Probably apoplastic	Chen et al. 2014. MPMI	https://apsjournals.apsnet.org/doi/10.1094/MPMI-05-12-0117-R; https://link.springer.com/article/10.1186/s12284-019-0312-z	295	MKSTTFLSLLAAPLAAQAHYIFSIVFVNGVQKGGDYTYIRKNSNTYMPSFTNDIVNSPDLRCNTGARANSGTQTLTVKAGDKIGFKLWYNEFIEHPGPGFVYMSKAPGSVASYDGSGDWFKAYETGLCGGQPNSDGAWCTWQKDRIEFTIPPRTPPGEYLVRVEHLAIHESHVGKGQFYMECAQFKVEGPGGGSPGPLVKIPGLYKASDPGIAYNKWTNNPARYVMPGPAVWADNGSSNPSNPPSNPPSNGGGGGGGSGSGAPLYGQCGGEGWTGPKTCAQGTCKVSNQYYSQCL
Fungal	Magnaporthe oryzae 7015	242507	MoCDIP4; MGG_10234	MoCDIP4	yes		G4MVX4	EHA55842		TRUE	FALSE	TRUE	train	TRUE	necrotrophic effector	Probably apoplastic	Chen et al. 2014. MPMI	https://apsjournals.apsnet.org/doi/10.1094/MPMI-05-12-0117-R; https://link.springer.com/article/10.1186/s12284-019-0312-z	192	MAVARTPGRQQTNMQLTTILTTALACASTASAALNWSLQKASNPTTDQADAYNRIETAMRDAVARYHRHSPNASKTIRVYYAPGVPTAEASFNGDLRFGTNRAYMNTRTAMHEISHTLGVGTTNAFNNMCSSGNWPRALPLLRSFDGQGAVINCGGSHFWPYGLNYDNEWSETNAERHVRMVDAMIQDGIGR
Fungal	Magnaporthe oryzae 7015	242507	MoCDIP5; MGG_10234	MoCDIP5	yes		A0A151V4Q6	KYQ30546		FALSE	FALSE	TRUE	train	TRUE	virulence effector	Antagonises NEP-1 induced cell death?	Mogga et al. 2016. Plant Cell Reports	https://link.springer.com/article/10.1007%2Fs00299-016-1943-9	72	MLSLKTLLLVSVSCLAQLAAAHPLDNGGLEPRQQKICSPNGHTDGDLTNPNSLCTLCNSGCQRVAGQPACCS
Fungal	Magnaporthe oryzae 7015	242507	MoHEG13; MGG_09378; SPD3	MoHEG13	yes		G4NI08	EHA47868		FALSE	FALSE	TRUE	train	TRUE	virulence effector	Suppressed BAX cell death. Probably cytoplasmic. Accumulated in BIC, possibly three other effectors in this paper. NUPs. In effectorp2 dataset as "lug6" little-L	Dong et al. 2015. PLoS Pathogens	https://journals.plos.org/plospathogens/article?id=10.1371/journal.ppat.1004801	72	MQFSTIQLFALMAVGAMANTVAPADVAAVDAPRAPLLVRRNCEGKNTQAECERFKWLTGCTWLRGSKYCSST
Fungal	Magnaporthe oryzae 7015	242507	SPD10; MGG_11991	MoSPD10	yes		G4MPQ6	EHA56405		FALSE	FALSE	TRUE	train	TRUE	virulence effector		Sharpee et al. 2016. MPP	https://onlinelibrary.wiley.com/doi/full/10.1111/mpp.12449	64	MKPFTILATLLTVAGFTAAQSCRQLSADFCQCGTYCYRTRDGGCNPAGTFYGLCPLKRETTFEA
Fungal	Magnaporthe oryzae 7015	242507	SPD2; MGG_12942	MoSPD2	yes		G4N480	EHA52800		FALSE	FALSE	TRUE	train	TRUE	virulence effector		Sharpee et al. 2016. MPP	https://onlinelibrary.wiley.com/doi/full/10.1111/mpp.12449	74	MNFPFKRRSRLVLILLFSCCWSLYTHHLTVDSHCPSLRSAVASRPGRQEVLEHNPCRKSDALVVITKNDESVPP
Fungal	Magnaporthe oryzae 7015	242507	SPD4; MGG_14422	MoSPD4	yes		A4UBM2	EHA58489		FALSE	FALSE	TRUE	train	TRUE	virulence effector	Homologue of BAS4	Sharpee et al. 2016. MPP	https://onlinelibrary.wiley.com/doi/full/10.1111/mpp.12449	108	MKFSILHIAAIILATATDLATGDLHHSAVCVTKRVNFFGHKTFQISPNATMCACTFYKGRNTGTNPWDKCEDCKYDGLKCTSENGTIGGDEFKYYCEKKCGAKGSEAD
Fungal	Magnaporthe oryzae 7015	242507	SPD7; MGG_10335	MoSPD7	yes		G5EI30	EAQ71707		FALSE	FALSE	TRUE	train	TRUE	virulence effector		Sharpee et al. 2016. MPP	https://onlinelibrary.wiley.com/doi/full/10.1111/mpp.12449	52	MQFNNIVLLVAAMAGFALAMPAPKTQPFQCPDGFSVVKNACFPDLGPDGDHS
Fungal	Magnaporthe oryzae 7015	242507	SPD9; MGG_15044	MoSPD9	yes		A0A151V4M0	KYQ30533		FALSE	FALSE	TRUE	train	TRUE	NEP-like effector		Garcia et al. 2007, Mycological Research, Characterization of necrosis and ethylene-inducing proteins (NEP) in the basidiomycete Moniliophthora perniciosa, the causal agent of witches' broom in Theobroma cacao, Volume 111, Issue 4, April 2007, Pages 443-455	http://www.sciencedirect.com/science/article/pii/S0953756207000421;http://pubs.acs.org/doi/abs/10.1021/bi201253b	231	MLYSSLLIVVLFIVTRSMSAPHQLPHDQIAKFPKSGGPLETQYQPALHIGNGCHSYPAVDVDGNWSGGLKPTGAPSAACKDTSKAQTYVRSATFQGKTALVYAWYMPKDEISTGIGHRHDWEGAVVFLNSDTQQIDGVAASAHGKWRKYPNPGGANIDDTHVKLQYSAEPVINSHALDLTDKGGDLPTLASWEGMGADARAAINERSHWGDANPPIADSLIDSSLSGAWMW
Fungal	Melampsora lini	5261	AvrM14	MIAvrM14	yes		A0A1B2CW89	ANY58851		FALSE	FALSE	TRUE	train	TRUE	biotrophy-associated effector	halts JA pathway, no clear nuclear targeting signal but needs full length protein	Plett et al., 2014, PNAS, Effector MiSSP7 of the mutualistic fungus Laccaria bicolor stabilizes the Populus JAZ6 protein and represses jasmonic acid (JA) responsive genes Plett et al., 2011, Curr Biol, A Secreted Effector Protein of Laccaria bicolor Is Required for Symbiosis Development	http://www.pnas.org/content/111/22/8299	68	MKLLVPLNLLIAALAISPALSSPVPGEVGLVERGPIPNAVFRRVPEPNFFKDLLRALGQASQGGDLHR
Fungal	Melampsora lini	5261	AvrL2	MlAvrL2	yes		A0A1B2CW13	ANY58853		FALSE	FALSE	TRUE	train	TRUE	avirulence effector		Dodds et al., 2007, Plant Cell, The Melampsora lini AvrL567 Avirulence Genes Are Expressed in Haustoria and Their Products Are Recognized inside Plant Cells	http://www.plantcell.org/content/16/3/755	150	MKINLSWKTYAVLSIVSLGGIHAMEHVPAELTRVSEGYTRFYRSPTASVILSGLVKVKWDNEQMTMPLFKWIGGEQAEELHFCVHIAHSSGPKLNRARSLGTVNSNMDQHWAQAQRNSGATRRTIEGFHLFENDIPNFPDYIKIKLVPKT
Fungal	Phakopsora pachyrhizi	170000	CSEP-35	PpCSEP_35	yes		A0A142KWI6	AMS24306		FALSE	FALSE	TRUE	train	TRUE	probable effector	Kind of weak phenotypic evidence in the paper. Possibly need more to call this one. In EffectorP2 dataset as PpEC23	Kunjeti et al. 2016. Front. Plant Sci.	https://www.frontiersin.org/articles/10.3389/fpls.2016.00269/full	291	MYHLTFVLFSLFFLSANGASTSEPSGQTLDCSHYTGANTKEATCNEFPGRICHGGCTGAVVASNCTLNPGEEPKDQTYTIAFGKSSATISICRNEKGSYSCTGPIKGSAKCSVCVDPPTGSDQSPTTPAPAPGNNGSTSKEGQTLQCTHFTGANTQSATCNEVPGRVCNKGCTSSVVATKCTLNPGDQESQQNCTQAFGKSSAAISICINDKGSFSCTGSVSGNATCSGCTDQSSSGSSEYPGSSGTTKPPTDPTGGENKDQDKKAEATSLQFAMSSFCLALSLMIGVAVL
Fungal	Puccinia graminis f. sp. tritici	56615	AvrSr50	PgtAvrSr50	yes					FALSE	FALSE	TRUE	train	TRUE	avirulence effector	Interacts with Rpg1 in barley. Induce HR	Nirmala et al. 2011. PNAS	https://www.pnas.org/content/108/35/14676	820	MQVPPSEVATRPPRRDLVLSSVDHQVQRSTTHHDQLYWDTTTTTNNPRSYLMASTGYTLAHPADLDGETSYTFTCGKIDAGIAVLIGSHAHLIEFPSLLLPPGCEPGSIVSITCTRDNAAEKAQADSFWDLQTKIVDQFGVQSPQPPNLRLRSITQTSVTLEWDKLELAQCKLLSLSIWKNGQRLGTLPNPLNNTSTKLSGLDLDSEYTFHLVMKTTGGSFNSQQIKVKTHSLNDTSGINVCFGVIVPEELKDQSKEAIQQLDGRWSDKIQIDTTHFVCTMPYQPQHGPNKSAQPNTFPSLEYQRALQLSIPVVQPSWLQACLHERKMVPIAAHYLGAQPPPLGSSPTTIPSAGPSGRPRAASKSNIHSSTPISPSNTAEANSSSPGPSGASSRQHERA…
Fungal	Puccinia striiformis	27350	PST_Pec6	PST_Pec6	yes					FALSE	FALSE	TRUE	train	TRUE	virulence effector	Compromises PTI. Truncated version of PSTT_10378 and PSHT_03926	Liu et al. 2016. New Phytologist	https://nph.onlinelibrary.wiley.com/doi/full/10.1111/nph.14034	88	MNITYLGTCFLVIATMLGNSDASGASTPKKCKKTIMHEKDKCWTIGCTEEVSTAKWRLQCDDKNCAHPVCSGDWTPTKAICFVCLGNR
Fungal	Puccinia striiformis	27350	PstSCR1;PSTha2a5	PstSCR1	yes		A0A0L0VC34	KNE96524		FALSE	FALSE	TRUE	train	TRUE	avirulence effector		Dagvadorj et al. 2017. Sci. Rep.	https://www.nature.com/articles/s41598-017-01100-z	116	MQSFNFFIVFAVLLINTQFISVKSFKCPGLHGTPSQTHGYCTRSITDEERKAKKIGKEFTMWKEEIKTVDGKFSCDKVDLNGSVATDSFCCDVAGRIGEVEKSKQAMWTNNCSKAS
Fungal	Sclerotinia sclerotiorum	5180	SsSSVP1; SS1G_02068	SsSSVP1	yes		A7E9T8	XP_001597872.1		FALSE	FALSE	TRUE	train	TRUE	virulence effector	small cys rich interacts with subunit of cytochrome C poss then stopping it from functioning properly	Lyu 2016 Plos Path	http://journals.plos.org/plospathogens/article?id=10.1371/journal.ppat.1005435	163	MKVVLFISALAATLSAAAPLEPRQSIWGKPTDVSVQYCYNDFPCINAREAWQSCQVSSLPGSYSQITDPEARNTVVAQCLCDNKIVNETASCISCLSYASGNFLVLDTVEQHAQDMCDKKTTLSQYENYVYQFGGLLQFPLILPSTWLSGTKVNLPDQILIKD
Fungal	Ustilago maydis	5270	See1	UmSee1	yes	intracellular	Q4PCC4 (deprecated)	EAK83361		FALSE	FALSE	TRUE	train	TRUE	virulence effector	obsolete uniprot ref	Redkar, A., R. Hoser, L. Schilling, B. Zechmann, M. Krzymowska, V. Walbot and G. Doehlemann (2015). "A Secreted Effector Protein of Ustilago maydis Guides Maize Leaf Cells to Form Tumors." The Plant Cell 27(4): 1332-1351.	http://www.plantcell.org/content/27/4/1332.long	157	MLFTTFVSLLLVILCLVHVSAHPLQSFRSSSAIGKQKHKIKSRQFEEEIAQGAEDSIELFEFPRVHDSSEQIHERTEQQNITTKNIILAINKNSRKHGGLHRLPAQVQGEGEFTYDRQRNAVGSYRYGDSHGNSREAEYSVADHQSASGEYKFGPTT
Fungal	Ustilago maydis 521	237631	eff1-1	Umeff1_1	yes		Q4PDL7	CBV36767		FALSE	FALSE	TRUE	train	TRUE	virulence effector		Khrunyk et al. 2010. New Phytol.	https://nph.onlinelibrary.wiley.com/doi/full/10.1111/j.1469-8137.2010.03413.x	430	MGLRLRILALLLAVSVVAAWPYPSGNHPDNADGARRGEQSPLPGFSVAHPSSPQNEFDPDLLRSLLAKIESEASSHPHVAFQGDGHYYPNVNQPSSLYQASQHGFGSLSRDKGQVGSSQARESFSDTQGLSSSAEPAFKYRKTVQRVADALRQFQANNRLEGAQALRDIIQRHPQLDTTSGSQSQGFRNNFGAAPSVPSRESQGGTIHHGPGDTKVVDIPSDRIEAQTTAEESHESQPLAGHGDGRYRSLPASRADELRKIPTTMLALPPPSRTRYIYDQVDDPAIRDNINNQVFAGKLVWIDRARIPASRIVSSRKQMFRPHRVLPMTNFPEIHLSDGKGSIKDVRFTFHGGGSYRLMSWPEGYNLVEGQNYLAFWGIPEGRQTGRPMLMQNYGYAFL…
Fungal	Verticillium dahliae	27337	PevD1; VDAG_02735	VdPevD1	yes		G0Y276	ADW79419	5XMZ	TRUE	FALSE	TRUE	train	TRUE	avirulence effector	See also https://doi.org/10.1093/jxb/ery351. Appears to suppress host-antifungal activity? AA1 family. Interacts with Nbnrp1 PR protein	Bu et al. 2013. Plant Cell Reports	https://link.springer.com/article/10.1007%2Fs00299-013-1546-7	155	MQFTLAAAAALFGASALAAPASPGSTGAPPDPNMYENIDIADFNVRKGEDGTIKYVNFKLSGDDADGLLCEAQNPGLPSNVITCGESKYRFALSSGKQYEFALSLYHELGLAVGFYGTGEIFTHCRAGGLGDFICQQQNPTTIVIDSLPDAPAEA
Fungal	Verticillium dahliae	27337	VdSCP7; VDAG_07157	VdSCP7	yes	nucleus	G2X9W2	EGY15993		TRUE	FALSE	TRUE	train	TRUE	avirulence effector	Nuclear localised	Zhang et al. 2017. New Phytol.	https://nph.onlinelibrary.wiley.com/doi/full/10.1111/nph.14537	216	MKTCVIATLVGVAMSAPAMRTSMDAPMMEMANSRPMDMDMGSSTPAMRNTMNMKDASSSMGMAKRERVEMGNMAPTMKKTKGMKMGSMAPAMKTGMATRSTMDMDMANRNSATKGMEKNKDVDAIVAAMLMEMAHRRPVAGMVRRQSEEAFQGVVEECKTKLASGEVTSLDNCVLDTLGINRRQVTGDQDQLAQITQECTEKTPNGKSTRIQGVHY
Fungal	Zymoseptoria tritici	1047171	Zt6	Mycgr3G38105	yes	intracellular	F9X693	XP_003854384.1		FALSE	FALSE	TRUE	train	TRUE	virulence effector	Suppresses cell death caused by GPA/RBP-1 in N. benth.	Ramachandran et al. 2016. Genetics and Resistance	https://apsjournals.apsnet.org/doi/full/10.1094/PHYTO-02-16-0083-R	150	MLVSSLLIVAGSVFGAVSAHTIQVNNNCGERFIMQVPGRGVVTSGGGGTWTYDGDTNGVIAAVGNNCEENGVPCTAAEFSLVSAVTSADITLIPPHQYNKSLRITLTNGLSKSCTSADCPDAFHTDGNDELYQIQESGNPNSGITLDFCI
Fungal	Zymoseptoria tritici	1047171	AvrStb6	ZtAvrStb6	yes					FALSE	FALSE	TRUE	train	TRUE	avirulence effector	IPO323/1E4 version of 1A5.g5534 this is the resistance inducing version. Induced resistance on Chinese Spring.	Zhong et al. 2017. New Phytologist	https://doi.org/10.1111/nph.14434	82	MRSILQGLLAFALAVGVQARVSCGGIGDLCKAGDSCCNYPGTDCFQDGQYPRCHTACGHFQFGFCHDGKQCNCQVILGCGCV
Fungal	Fusarium oxysporum f. sp. lycopersici	59765	Six1;Avr3	FolSix1	yes	intracellular	Q709D8	ACY39281; CAE55870		TRUE	TRUE	TRUE	train	TRUE	probable virulence effector		Schmidt et al, 2013, BMC Genomics, MITEs in the promoters of effector genes allow prediction of novel virulence genes in Fusarium oxysporum	http://www.biomedcentral.com/1471-2164/14/119	149	MKLLWLIPVVASTAIPDSGVSTGTKDLSKRDDAYIFDVTFRVGPAGANVAPFSGSVYVQDGLTPLVRSGSGSSISDRGYNAFRGIVYFTFTHGYNQYSASTRFGVYVDTGLIVDSNGRPIYGTAPRKACIDYSPHGPTDVCSVTITRSK
Fungal	Fusarium oxysporum f. sp. lycopersici	59765	Six2	FolSix2	yes		Q709E0	ACY39282; CAE55868		TRUE	TRUE	TRUE	train	TRUE	avirulence effector	interacts with tomato I-2 and six 5, I2 R gene is expressed in parenchyma cells adjacent to xylem vessels, ortholog of I2 in potato interacts with P. Infestans Avr3a	Houterman et al., 2007, Mol Plant Plath, The mixed xylem sap proteome of Fusarium oxysporum-infected tomato plants.	http://www.ncbi.nlm.nih.gov/pubmed/20507493	163	MRFLLLIAMSMTWVCSIAGLPVEDADSSVGQLQGRGNPYCVFPGRRTSSTSFTTSFSTEPLGYARMLHRDPPYERAGNSGLNHRIYERSRVGGLRTVIDVAPPDGHQAIANYEIEVRRIPVATPNAAGDCFHTARLSTGSRGPATISWDADASYTYYLTISED
Fungal	Fusarium oxysporum f. sp. lycopersici	59765	Six3;Avr2	FolSix3	yes		Q2A0P1	ACY39283; CAJ83999		TRUE	TRUE	TRUE	train	TRUE	avirulence effector	interacts with tomato R genes I or I-1	Houterman, P. M., et al. (2008). "Suppression of Plant Resistance Gene-Based Immunity by a Fungal Effector." PLoS Pathog 4(5): e1000061.	http://journals.plos.org/plospathogens/article?id=10.1371/journal.ppat.1000061#ppat-1000061-g004	242	MNLKALVVIASVAVTSALPKGEEGDIIGTFNFSSSDSQPLKIHWVDTPDSSGSNLVKRSAHTESVCVHAGTATGADLHWLNAICTGKSTYTVNCAPAGNKNAGSTHTGTCPAGQDCFQLEQVGNFWGDREPDATCSPSNTVFDAVDDKEATHVNGKVVTRAGKPGIGRKLIRLKAQVYRRDGHYGQTSRMGFFRNGKEVYHIDNVASMEPTWNFDPSSDQSFSFFFTPGPNAFRIQGTLNLA
Fungal	Fusarium oxysporum f. sp. lycopersici	59765	Six4;Avr1	FolSix4	yes		Q2A0P0	ACY39284; BAM37636; CAJ84000		TRUE	TRUE	TRUE	train	TRUE	virulence effector	interacts with six 3 in vitro and in planta I2 mediated immunity	Ma, L., et al. (2015). "The AVR2–SIX5 gene pair is required to activate I-2-mediated immunity in tomato." New Phytologist	http://femsle.oxfordjournals.org/content/300/2/201	119	MRFEYISVLALCGASLARDHQYCACQSGSGDSIDIDATTQLQNDNSKSYLWAQTSPAYWFADRHKPGPRFAGIYLKAANGKIDGDTFYNLCINNGGADSTCFDCSKSHQVRNVIYCDAA
Fungal	Fusarium oxysporum f. sp. lycopersici	59765	Six5	FolSix5	yes		C0LT61	ACN87967; ACY39285		TRUE	TRUE	TRUE	train	TRUE	virulence effector	description only not activity?	Lievens et al., 2009, FEMS Microbiology Letters, Effector gene screening allows unambiguous identification of Fusarium oxysporum f. sp. lycopersici races and discrimination from other formae speciales	http://femsle.oxfordjournals.org/content/300/2/201; https://pubmed.ncbi.nlm.nih.gov/24313955/	215	MKLALIASILAAGCVAGPLAQTESESADVAEHTINYIDIAPEEFEPPKANLSSLVSRDTLPVSTCPAGQKYDRSVCYKADKIRSFCVANPRSNREKITDTPCQPREICVQRNLSNGKSFAKCIPIVDLVEWKTSANGNKEGCTTTSVNPAGYHHLGTIVYDINKNPIEVDKISYFGEPGNVNEGIGGSTSYFSSDNFQFSKSRYMKSRDMRTFMT
Fungal	Fusarium oxysporum f. sp. lycopersici	59765	Six6	FolSix6	yes		C9WMG8	ACN69116; ACY39286		TRUE	TRUE	TRUE	train	TRUE	probable virulence effector	description only not activity?	Lievens et al., 2009, FEMS Microbiology Letters, Effector gene screening allows unambiguous identification of Fusarium oxysporum f. sp. lycopersici races and discrimination from other formae speciales	http://femsle.oxfordjournals.org/content/300/2/201	220	MQVMKYLYLLFHFALFASAIPMLDLFPRQGQCFSTTGSTPPRPPPAAREVTFDITQNVNTFTSAASTPWTEGVGLSNIRYQWRAYYSTRQRTTFVEVRVFGTAEAQVVLLPDAPGTSRYRAIDSNVFRPNEEVTGGGLAGWGQVTTVCLQTWGRRGDITYRLRIQSKPKHSYPLEVIPERQYANRLMNARCYAKTHQMIYKPRGLADFRFHRLTQSVVNL
Fungal	Fusarium oxysporum f. sp. lycopersici	59765	Six7	FolSix7	yes		C9WMG9	ACN69117; ACY39287; AIY35187		FALSE	TRUE	TRUE	train	TRUE	probable virulence effector	Location unkown-detected in xylem	Schmidt et al, 2013, BMC Genomics, MITEs in the promoters of effector genes allow prediction of novel virulence genes in Fusarium oxysporum	http://www.biomedcentral.com/1471-2164/14/119	114	MKLLAVVATALAVFSTAEAQTTQVGCRALDTKNDGLLTELLLNPSARGAADPDLRYGFWDAKWRKCCNKYKECDKYYTFSYNHPYPWAYRQRRGTIRGQQFDFACVNWRTGACK
Fungal	Laccaria bicolor	29883	MiSSP7.2	MiSSP7_2	yes	intracellular	B0DD66	EDR07554		FALSE	TRUE	TRUE	train	TRUE	avirulence effector	AvrL2-A is virulent form. Three other forms described in paper. Unusually long signal peptide	Anderson et al. 2016, BMC Genomics	https://doi.org/10.1186/s12864-016-3011-9	150	MGKGNNIQTPCFRASQLRSFCLIAFLLCQSLQSIVSLPALSSKVELSAQKIKVQARVNQFVRENNRPPRRSELDVILSQENLKLKAGYLPPQSSTSHEDNWETLDKEIEEYRNGKSFKVEDLPKEEELVKYKADEVPPPRYDDYFIKTPK
Fungal	Leptosphaeria maculans	5022	AvrLm1	LmAvrLm1	yes		Q258K5	CAJ29326		TRUE	TRUE	TRUE	train	TRUE	avirulence effector		Balesdent MH, Fudal I, Ollivier B, Bally P, Grandaubert J, Eber F, Chèvre AM, Leflon M, Rouxel T. The dispensable chromosome of Leptosphaeria maculans shelters an effector gene conferring avirulence towards Brassica rapa. New Phytol. 2013 May;198(3):887-98	http://www.nature.com/ncomms/journal/v2/n2/full/ncomms1189.html	95	MRFLLPIFSATLAFAINEAFEGRPCCQKWIEQCKLEGAVGCMLADYNYCVVPSSTCQEQCNGFFGRNGRSTHGRDTEYVYQIHNMYTANEKDPTC
Fungal	Leptosphaeria maculans	5022	AvrLm11	LmAvrLm11	yes		E4ZT77	CBX90019		FALSE	TRUE	TRUE	train	TRUE	avirulence effector		Parlange et al, 2009, Mol. Microbiol, Leptosphaeria maculans avirulence gene AvrLm4-7 confers a dual recognition specificity by the Rlm4 and Rlm7 resistance genes of oilseed rape, and circumvents Rlm4-mediated recognition through a single amino acid change	http://onlinelibrary.wiley.com/doi/10.1111/j.1365-2958.2008.06547.x/abstract	143	MPLSLEIILTLLALSIPTITACREASISGEIRYPQGTCPTKTEALNDCNKVTKGLIDFSQSHQRAWGIDMTAKVQCAPCITTDPWDVVLCTCKITAHRYREFVPKIPYSSFSSAPGVIFGQETGLDHDPEWVVNMKARTRGCD
Fungal	Leptosphaeria maculans	5022	AvrLm4-7	LmAvrLm4_7	yes	intracellular	B9ZUL0	CAQ53119	4FPR	TRUE	TRUE	TRUE	train	TRUE	avirulence effector	RYWT motif in Nterminal allows translocation into cells	Fudal et al, 2007, MPMI, Heterochromatin-Like Regions as Ecological Niches for Avirulence Genes in the Leptosphaeria maculans Genome: Map-Based Cloning of AvrLm6	http://apsjournals.apsnet.org/doi/abs/10.1094/MPMI-20-4-0459	144	MVIYLPLYLLVLGIATTTISQPHLLCACESGRRDGVDDTRTLKVVKGTGGRFVFSSRYWTKAEGAPHEGNYAHAINGTITKKGTNIQAHDDGLIGGEEMNSLCPEHSTCFSPNLKAKSTHSCGPDGKYGCVSAWLSVNWEGQIQ
Fungal	Leptosphaeria maculans	5022	AvrLm6	LmAvrLm6	yes	intracellular	A4F4L2	CAJ90695		TRUE	TRUE	TRUE	train	TRUE	LysM virulence effector	fgenesh2_pg.C_scaffold_6000321 Chromosome 8,1,256,569–1,257,131 -	Marshall, R., Kombrink, A., Motteram, J., Loza-Reyes, E., Lucas, J., Hammond-Kosack, K. E., Thomma, B. P. H. J., and Rudd, J. J. 2011. Analysis of two in planta expressed LysM effector homologs from the fungus Mycosphaerella graminicola reveals novel functional properties and varying contributions to virulence on wheat. Plant Physiol.	http://www.plantphysiol.org/content/156/2/756.long	104	MKVTTIIAALLSVAVVDAQNNAQCRKLGLPCHATKTIPYVVKKGDTLTHIAHDIYKRKVGICDLAYTNHIGYNPDLIYEDQTLLIPTDCKTIDDGSCLKKHVS*
Fungal	Magnaporthe oryzae	318829	AVR-Pia	MoAVR_Pia	yes	intracellular	R9RX08	AGM61352	2MYW	TRUE	TRUE	TRUE	train	TRUE	avirulence effector		Yoshida et al, 2009, Plant Cell, Association Genetics Reveals Three Novel Avirulence Genes from the Rice Blast Fungal Pathogen Magnaporthe oryzae	http://www.plantcell.org/content/21/5/1573.full.pdf+html	70	MQLSKITFAIALYAIGIAALPTPASLNGNTEVATISDVKLEARSDTTYHKCSKCGYGSDDSDAYFNHKCN
Fungal	Magnaporthe oryzae	318829	AVR-Pii	MoAVR_Pii	yes	intracellular	C4B8B7	BAH59485		TRUE	TRUE	TRUE	train	TRUE	MAX avirulence effector		Yoshida et al, 2009, Plant Cell, Association Genetics Reveals Three Novel Avirulence Genes from the Rice Blast Fungal Pathogen Magnaporthe oryzae	http://www.plantcell.org/content/21/5/1573.full.pdf+html	113	MRVTTFNTFLLTLGTVAVVNAETGNKYIEKRAIDLSRERDPNFFDHPGIPVPECFWFMFKNNVRQDAGTCYSSWKMDMKVGPNWVHIKSDDNCNLSGDFPPGWIVLGKKRPGF
Fungal	Magnaporthe oryzae	318829	AVR-Pik	MoAVR_Pik	yes	intracellular	C4B8B8	AFJ38177; BAH59486; BAP47454		TRUE	TRUE	TRUE	train	TRUE	avirulence effector		Chuma et al., 2011, PLoS Pathogens, Multiple translocation of the AVR-Pita effector gene among chromosomes of the rice blast fungus Magnaporthe oryzae and related species	http://journals.plos.org/plospathogens/article?id=10.1371/journal.ppat.1002147	224	MLFYSFIFYFHTVAISAFTNIGTFSYPVYNSNPIPNHIHGDLKRRAYIEPYSQCSNSQDSEIRAALKSCAELASWAYHAVENDNRLFELIFKTDSTNIKNWVQNNFNEIHKECNRDADEISLSCHDTSVYTCVREGVHLLGYAKMYEKQVVLCPHFFDHPVNSREITAQNQDTVILHEMLHIILNEWEDYGYEWDGIHNLDSTTSIKNPDSYAIFAQCARYKYC
Fungal	Magnaporthe oryzae	318829	Avr1-CO39	MoAvr1_CO39	yes	intracellular	Q8J180	AAO14615	2MYV	FALSE	TRUE	TRUE	train	TRUE	avirulence effector		Wu, J., Y. Kou, J. Bao, Y. Li, M. Tang, X. Zhu, A. Ponaya, G. Xiao, J. Li, C. Li, M.-Y. Song, C. J. R. Cumagun, Q. Deng, G. Lu, J.-S. Jeon, N. I. Naqvi and B. Zhou (2015). "Comparative genomics identifies the Magnaporthe oryzae avirulence effector AvrPi9 that triggers Pi9-mediated blast resistance in rice." New Phytologist 206(4): 1463-1475.	http://onlinelibrary.wiley.com/doi/10.1111/nph.13310/abstract	91	MQFSQILTVLFLGVSVSALPAGGLPGSPGSAVQRCHCPPRGSHAHGSLAAREEAPEAEGDAKISARYTCPNCHKTGKGCDDGWCQVEKTHW
Fungal	Magnaporthe oryzae	318829	AvrPiz-t	MoAvrPiz_t	yes	intracellular	H2DQR0	AEX97148; CCC41985; CCD21890; CCD21891; CCD21894; CCD21896; CCD21897; CCD21899; CCD21901; CCD21903; CCD21905; CCD21907; CCD21910; CCD21911; CCD21912; CCD21914; CCD21916; CCD21918; CCD21920; CCD21922; CCD21924; CCD30939; CCD30940; CCD30941; CCD30942; CCD30944; CCD30945; CCD30946; CCD30947; CCD30948; CCD30949; CCD30950; CCD30951; CCD30952; CCD30953; CCD30954; CCD30955; CCD30956; CCD30957; CCD30958;…		TRUE	TRUE	TRUE	train	TRUE	biotrophy-associated effector		Khang et al., 2010,Translocation of Magnaporthe oryzae Effectors into Rice Cells and Their Subsequent Cell-to-Cell Movement	http://www.plantcell.org/content/22/4/1388	115	MHVFNFAALFTVLATFTATAAAADQGSNTFDQRYQGYPWRPANGPIREEKQENVGHRRGGAEYFTSGSPSIAAEDYSAKNAPSRFEQWKAQQKERAERKQDRGLNGIRRVENYYP
Fungal	Magnaporthe oryzae	318829	Bas1; MGG_04795	MoBas1	yes	intracellular	G5EHI7	ACQ73206; EHA58149		FALSE	TRUE	TRUE	train	TRUE	biotrophy-associated effector		Giraldo et al., 2012, Nature Comm., Two distinct secretion systems facilitate tissue invasion by the rice blast fungus Magnaporthe oryzae	http://www.nature.com/ncomms/2013/130618/ncomms2996/pdf/ncomms2996.pdf	132	MHAFKFVQIWALLAIGAAAIPTPINLPAALTSQLEPRAEGGASAGDANNIQPQSQEKSPFICVWCGKDKGGSSALIGHEIHNHQDDEMVAWTGRDRRLNKYETDKEGYRYFKKYPGVRLPNRTWKGKGKRPE
Fungal	Magnaporthe oryzae	318829	Bas107	MoBas107	yes	intracellular	G4N9C5	EHA51166		FALSE	TRUE	TRUE	train	TRUE	biotrophy-associated effector	aka SPD8 in Sharpee 2016	Mosquera et al., 2009, Plant Cell, Interaction Transcriptome Analysis Identifies Magnaporthe oryzae BAS1-4 as Biotrophy-Associated Secreted Proteins in Rice Blast Disease	http://www.plantcell.org/content/21/4/1273	118	MRSQALLAVLYASGAIAGGGTYIPKDPALAHRAPEKFPWSGLLNNPFMTKPVIWYQIGQIKIWTDTRDVTYVRDGTKFDTYDQCLSHCLKYSVFNKSKARSSGSQGQTSEYRGRRMHH
Fungal	Magnaporthe oryzae	318829	Bas2; MGG_09693	MoBas2	yes	intracellular	G5EI08	ACQ73207; EHA51344		FALSE	TRUE	TRUE	train	TRUE	biotrophy-associated effector	AKA SPD6 in Sharpee 2016	Mosquera et al., 2009, Plant Cell, Interaction Transcriptome Analysis Identifies Magnaporthe oryzae BAS1-4 as Biotrophy-Associated Secreted Proteins in Rice Blast Disease	http://www.plantcell.org/content/21/4/1273	113	MQFSTVSFAIFAILPAMVAAMPAETSPVPKPALPVFEELCPDAERQKCAESTDNLKRCLQINGASICVIDCGSQTTCRTQCKQQLKNEKANGFCTVGDNPCICNLNGAANSAH
Fungal	Magnaporthe oryzae	318829	Bas3; SPD6; MGG_11610	MoBas3	yes		G5EHH0	ACQ73208; EHA49227		FALSE	TRUE	TRUE	train	TRUE	biotrophy-associated effector		Mosquera et al., 2009, Plant Cell, Interaction Transcriptome Analysis Identifies Magnaporthe oryzae BAS1-4 as Biotrophy-Associated Secreted Proteins in Rice Blast Disease	http://www.plantcell.org/content/21/4/1273	102	MQLSFSAIAILLAFAVNHATADSHQNLVCVRTYPDNNSAENLEATRCACDWLKKNGKCDDCTIWENRLCHSDAKSLDGNEFEDACVRKCPNLGATGSSIPPA
Fungal	Magnaporthe oryzae	318829	Bas4; MGG_10914	MoBas4	yes	apoplastic	G5EI20	ACQ73209; EHA48095		TRUE	TRUE	TRUE	train	TRUE	necrotrophic effector	Probably apoplastic, Ricin B lectin	Chen et al. 2014. MPMI	https://apsjournals.apsnet.org/doi/10.1094/MPMI-05-12-0117-R; https://link.springer.com/article/10.1186/s12284-019-0312-z	355	MARFTSLIAAVLATIGAVKAQCGAGNPDARVTGSGNNFQAVRGSNTVYSGSDYRAAIQAALDSIGSGQRVAVIASGSIGANTISISSGKTFEGCGTINVGNRNGRGAIESLNTQGVKIPYLTMTGNPYFGLRFYGTRDLTLGQITMNLSGGLGIRFDRDNPDNFNVRMGTITVTGAGSHAVETWNIDGLVIDRVIARNVGESGLLVQKTRNAQIGIVDGNNVGTGTGYATLRFANNNGQNPNGNYNTNIWVDQVISRGGGRGVFCVSQSGAAVIRTVDLAKNGNNAILIENCYNLSIRGGTVNGGGEVRVAARSEFPNNRDLWITLRVDNTSVRESPCGTNVNWSLTGNGQRALC
Fungal	Magnaporthe oryzae	318829	MC69; SPD1	MoMC69	yes	apoplastic	G5EI17	EAQ71199; EHA46146		TRUE	TRUE	TRUE	train	TRUE	virulence effector	Cerato-platanin family. Reduced virulence on barley. SPD11 in Sharpee 2016	Wang et al. 2016. MPMI	https://apsjournals.apsnet.org/doi/10.1094/MPMI-12-15-0266-R	137	MQFSNILSIFTLAAAAQAVSVSYDTGYDDGSRSLTAVSCSDGANGLITKYGWQTQGQIRNFPYIGGVDAVGGWNSPSCGTCWQLTYNGKSINVLAIDHASGFNIGLAAMNDLTNGQAGSLGRIEAQSQQVGLNACGL
Fungal	Magnaporthe oryzae	318829	Pwl1	MoPwl1	yes	intracellular	B9A9V1	BAH22184		TRUE	TRUE	TRUE	train	TRUE	virulence effector		Sharpee et al. 2016. MPP	https://onlinelibrary.wiley.com/doi/full/10.1111/mpp.12449	83	MQLLNIVLPLLLAGLVSAQAQCFDDLDCLFSGIENAKCAKATNTDLLGYETPPPCLLFTPKILGISADLFHNQSASRTCKGPA
Fungal	Melampsora lini	5261	AvrL567-A	MlAvrL567_A	yes	intracellular	Q6R661	AAS66948	2OPC	TRUE	TRUE	TRUE	train	TRUE	avirulence effector		Catanzariti et al., 2006, Plant Cell, Haustorially Expressed Secreted Proteins from Flax Rust Are Highly Enriched for Avirulence Elicitors	http://www.plantcell.org/content/18/1/243	314	MMMISTKSKLRNIFLLLAIANVNFCVKGHPMNSAKLAEEVKDGVNQPEFDRGFLRPFGAKMKFLKPDQVQKLSTDDLITYMAEKDKNVRDLAIKLRDAKQDSTKNGTPEIKQKYDKAYEKTKAAAEKLVSEESLTRDALLELTEEQYVEKAALFDKDVYRNNLQRQTYERLLRSETDVSYREVARTFIAREGEPALNAKIERLALTLENNADTRSKLDYLAIAADFLKNQANLHADDPELNLYKAETKAREIKANRAMKEALEGADKLFERNKILKSPDMRYKSAGFQAFIDKMMAWLSKIMTTKSYIKSLAKP
Fungal	Melampsora lini	5261	AvrM	MlAvrM	yes	intracellular	Q2MV46	ABB96264	4BJM	TRUE	TRUE	TRUE	train	TRUE	avirulence effector		Catanzariti et al., 2006, Plant Cell, Haustorially Expressed Secreted Proteins from Flax Rust Are Highly Enriched for Avirulence Elicitors	http://www.plantcell.org/content/18/1/243	117	MLFKQCTALKFLIFILGFSIIAAQYVVDPGFGEIECMCGQIARLTQRPFDVECEATPSCSCDYRGDCPGPAAEYVYRCPTCGPRSHVGCFGVHQGTCEEVHPGIARVQYQNSDSESE
Fungal	Melampsora lini	5261	AvrP123	MlAvrP123	yes	intracellular	Q2MV43	ABB96267; ACD49718		TRUE	TRUE	TRUE	train	TRUE	avirulence effector	knottin	Catanzariti et al., 2006, Plant Cell, Haustorially Expressed Secreted Proteins from Flax Rust Are Highly Enriched for Avirulence Elicitors	http://www.plantcell.org/content/18/1/243	95	MLIMMGIPLRKIVLLSLIFGISIIPMMCEFLEDARDIQGFSRKSGSKLEEESDSSRDRQEKQAEAQKCTDISCNSNAQCSGQKCGDCLLEGNCSG
Fungal	Melampsora lini	5261	AvrP4	MlAvrP4	yes	intracellular	Q2MV49	ABB96261; ACD49709		TRUE	TRUE	TRUE	train	TRUE	virulence effector	chloroplast stroma and mito, 83 aa N-terminal transit peptide	Petre, B., Lorrain, C., Saunders, D. G. O., Win, J., Sklenar, J., Duplessis, S., and Kamoun, S. (2016) Rust fungal effectors mimic host transit peptides to translocate into chloroplasts. Cellular Microbiology, 18: 453–465. doi: 10.1111/cmi.12530.	http://onlinelibrary.wiley.com/doi/10.1111/cmi.12530/full	171	MTFSLQVKNLVWAAVGIVVLLVTQVQSQGRAICQGALLKGYVTPNQRLLPPMWQGVTASGSGQCLSSKAFALGTQPNFAITSTGPLTCADRTYCPNPSNSATNPNTAICEGNTLKGYVTSNQRLLPPNWQGATASGSGQCLSSNAFAIGTQPNFEITASSQLRCGNGPNCP
Fungal	Parastagonospora nodorum	13684	Tox1	PnTox1	yes		H2E5X4	AEX93346; AEX93355		TRUE	TRUE	TRUE	train	TRUE	necrotrophic effector		Liu et al., 2009, PLoS Pathogens, SnTox3 Acts in Effector Triggered Susceptibility to Induce Disease on Wheat Carrying the Snn3 Gene	http://journals.plos.org/plospathogens/article?id=10.1371/journal.ppat.1000581	230	MHFTKFLLVVQAAATAIALALEPRGPGDIQLTREEHEAIFNGSPSDWTEDPNFKPDVPEQQRPATANDLSKRYIKANDINFGTRSVHDCRERTGIQRDVKVRADIPFETDDGPNQVLRVTWSNALNVDRFDPLPIVTVPGNAASTTITAIHDFCLMNPTTSPPTRCLYQLRQPFTLGFDRTRMHNNIYLTPPNPQRPTMHEVCIRADECPAGRVFLECSTRTYGAIPRGE
Fungal	Parastagonospora nodorum	13684	Tox3	PnTox3	yes		C5IAW5	ACR78113		TRUE	TRUE	TRUE	train	TRUE	necrotrophic effector	targets chloroplast	Friesen et al., 2006 , Nature Genetics, Emergence of a new disease as a result of interspecific virulence gene transfer	http://www.nature.com/ng/journal/v38/n8/abs/ng1839.html	178	MRSILVLLFSAAAVLAAPTPEADPGYEIVKLFEAANSSELDARGLSLDWTLKPRGLLQERQGSCMSITINPSRPSVNNIGQVDIDSVILGRPGAIGSWELNNFVTIGLNRVNANTVRVNINNTGRTNRLIITQWDNTLTRGDVYELFGDYALIQGRGSFCLNIRSDSGRENWRMQLEN
Fungal	Parastagonospora nodorum	13684	ToxA	PnToxA	yes	chloroplast	Q0TVA4	EAT76059		TRUE	TRUE	TRUE	train	TRUE	virulence effector	appears to have 2 isoforms, sequence is longer one available. Suppresses cell death caused by Pto(Y207D) and ATR13/RPP13 in N. benthamiana.	Ramachandran et al. 2016. Genetics and Resistance	https://apsjournals.apsnet.org/doi/full/10.1094/PHYTO-02-16-0083-R	199	MFSSKQLITALTLVFLSINAVASMRSQCSEWAHPPNGGLSSSQTKKPIVAKLMSAENEAAHQARSIRRRNTPPGREGATIGGGPTSTCNDQGYDTYATDGVCLWNGDKQKDEVPSYLYAGWLNGGHKENCYRQLWVLGKKLPKHKAWVIDGCMFKENLDRNTGCATIWVTKMLFKKLGGLDGDDTVDIESWDFDGAWGN
Fungal	Passalora fulva	5499	AVR2	CfAVR2	yes	apoplastic	Q8NID8	AGD98923; AIZ11401; AIZ11402; AJF35002; CAD16675; CAD16676		TRUE	TRUE	TRUE	train	TRUE	avirulence effector		Joosten etal., 1994, Nature, Host resistance to a fungal tomato pathogen lost by a single base-pair change in an avirulence gene	http://www.nature.com/nature/journal/v367/n6461/abs/367384a0.html	135	MHYTTLLLSTLLVGTALAQPTNPPAKTPKKAPKTQPYNPCKPQEVIDTKCMGPKDCLYPNPDSCTTYIQCVPLDEVGNAKPVVKPCPKGLQWNDNVGKKWCDYPNLSTCPVKTPQPKPKKGGVGGKKASVGHPGY
Fungal	Passalora fulva	5499	AVR4	CfAVR4	yes	apoplastic	Q00363	CAA55403; CAA69643		TRUE	TRUE	TRUE	train	TRUE	avirulence effector		Westerink et al , 2004, Mol Micro, Cladosporium fulvum circumvents the second functional resistance gene homologue at the Cf-4 locus (Hcr9-4E ) by secretion of a stable avr4E isoform	http://onlinelibrary.wiley.com/doi/10.1111/j.1365-2958.2004.04288.x/abstract	121	MQFPTPHLLLTTLLATITTADFSRDCPPGSGVGNQAEWSARGVDGTAIPRELDAHSLCDCFKPFLNVLGCSVTSVVTERAVFVKGHLNYCARMSESVAGISPCKEWEIEVGGAHPERMANR
Fungal	Passalora fulva	5499	AVR4E	CfAVR4E	yes	apoplastic	Q5VB04	AAT28197; AGD98914; AGD98915; AGD98916; AGD98917; AGE81873		TRUE	TRUE	TRUE	train	TRUE	avirulence effector		Mesarich et al., 2014, MPMI, Transcriptome sequencing uncovers the Avr5 avirulence gene of the tomato leaf mold pathogen Cladosporium fulvum.	http://apsjournals.apsnet.org/doi/abs/10.1094/MPMI-02-14-0050-R	103	MKSPIVITILATALGALGSYDALPINCRDTTNYCFNGNGRHEVCSYCNQAKEEPLKLGRRGGQRDCGVAGSQCNDVDHQQCDARCCSKIGSPTFYGVRCPYPY
Fungal	Passalora fulva	5499	Avr5	CfAvr5	yes	apoplastic	A0A023UJQ9	AHY02126		TRUE	TRUE	TRUE	train	TRUE	avirulence effector	knottin-disulfide bond through disulfide bond	Schottens-Toma et al., 1988, PMPP, Purification and primary structure of a necrosis-inducing peptide from the apoplastic fluids of tomato infected with Cladosporium fulvum (syn. Fulvia fulva)	http://www.sciencedirect.com/science/article/pii/0885576588900434	63	MKLSLLSVELALLIATTLPLCWAAALPVGLGVGLDYCNSSCTRAFDCLGQCGRCDFHKLQCVH
Fungal	Passalora fulva	5499	AVR9	CfAVR9	yes	apoplastic	P22287	AAA03344; CAA42824		TRUE	TRUE	TRUE	train	TRUE	avirulence effector		Lauge et al , 1997, MPMI, The In Planta–Produced Extracellular ProteinsECP1 and ECP2 of Cladosporium fulvumAre Virulence Factors	http://apsjournals.apsnet.org/doi/abs/10.1094/MPMI.1997.10.6.725	96	MHFVTSLIAGVAMLATASATVQGGAPVDDLKFAKKFNQNCQQISGGPNGAICPDGDLYWCKDGRAIFCQTCQTGCTADENGKVGYCNEGPTNPKCL
Fungal	Passalora fulva	5499	Ecp1	CfEcp1	yes	apoplastic	Q00364	CAA78400		TRUE	TRUE	TRUE	train	TRUE	avirulence effector		Lauge et al , 1997, MPMI, The In Planta–Produced Extracellular ProteinsECP1 and ECP2 of Cladosporium fulvumAre Virulence Factors	http://apsjournals.apsnet.org/doi/abs/10.1094/MPMI.1997.10.6.725	165	MLFNAAAAAVFAPLLVMGNVLPRNAGNSPGSNRCDASTFNNGQDFDIPQAPVNDCRQMVENINRDSQFSVSHSWARPFGGYGDCAFNVRVIAGWRNGLVGGADAVDLLTDSVKNFGEANKVSSKGTYNQIVSAEGEVTCDSVDRGGQVRVQWIVASSSYNPSNDD
Fungal	Passalora fulva	5499	Ecp2	CfEcp2	yes	apoplastic	Q00365	CAA78401		TRUE	TRUE	TRUE	train	TRUE	avirulence effector		Lauge et al., 2000, Plant J., Specific HR-associated recognition of secreted proteins from Cladosporium fulvum occurs in both host and non-host plants	http://onlinelibrary.wiley.com/doi/10.1046/j.1365-313x.2000.00843.x/full	119	MQIPTSLLALTATLTFAVADPSFRFSEYGNGDTTCSPDNLISPSVSIDDGFGGCKQFPANTNSVQYALLEGSRAGCIVKLFTNNACNESADSEHVPAVGETKCQPPIGGGWQSVQVTCP
Fungal	Passalora fulva	5499	Ecp4	CfEcp4	yes	apoplastic	Q9P408	ABM47072; CAC01609		FALSE	TRUE	TRUE	train	TRUE	avirulence effector		Lauge et al., 2000, Plant J., Specific HR-associated recognition of secreted proteins from Cladosporium fulvum occurs in both host and non-host plants	http://onlinelibrary.wiley.com/doi/10.1046/j.1365-313x.2000.00843.x/full	115	MNTFTLLLATLPLLAYGRGDNKPGQFNYICEDIPCDEEGVDSWILQACIGIGGTELTAHGGIYDTTGELVGRTAICLCARGQTKAHDYNISGDYPPGVAHLTFDVRAPYWCQSSG
Fungal	Passalora fulva	5499	Ecp5	CfEcp5	yes	apoplastic	Q9P407	ABM47073; CAC01610		FALSE	TRUE	TRUE	train	TRUE	virulence effector	A GH10 that detoxifies alpha-tomatine, Sequence taken from JGI protein id "188986"	Yolanda Pareja-Jaime, M. Isabel G. Roncero, and M. Carmen Ruiz-Roldán Molecular Plant-Microbe Interactions 2008 21:6, 728-736	http://onlinelibrary.wiley.com/doi/10.1111/nph.12208/full, https://www.ncbi.nlm.nih.gov/pubmed/18624637	344	MHTNAAKLGAVLMTALTSATDVPSTGLTPLRQLAQKTNFLIGSGAINPDYLKDPQFATVLAREFDSLSPENELKWTFVNPTPENYNWTGLDALVHFAEQNDMVVKGHGLISSCCNPEHVLDITSPAALNATLTSHFQAIMHRYAGKMDRWDVVTEALTVQTGTEEGPGGLQKNFFYNVSGPGYIADAFRIARAADADARLFINENQVEAYPGKRQDLYNLVAALVADHVPIDGVALQMHITEVAPVPGVIKAMVESYRALGLEVTVAELDVHTLNATKAAEIYGAVSREVLDAGVTDISFWGFTDKHAYTWIPGAKPLMFDEQYHAKASYNATHAAFVEEIGGK
Fungal	Pyrenophora tritici-repentis	45151	ToxB	PtrToxB	yes		Q9C173	AAK31287; AAN39056; AAO49371; AAO73334; AAO73335; AAO73336; AAO73337; AAR29063; AAR29064; AAR29065; AAR29066; AAR29067; AAR29068	2MM0;2MM2	TRUE	TRUE	TRUE	train	TRUE	necrotrophic effector	apoplastic?	Martinez et al., 2001, MPMI, Characterization of the ToxB gene from Pyrenophora tritici-repentis	http://apsjournals.apsnet.org/doi/abs/10.1094/MPMI.2001.14.5.675	87	MAPIFKTTMLLAVAILPAALVSANCVANILNINEAVIATGCVPAGGELRIFVGSSHSYLIKATSSCGLSLTNQVFINGESVQSGGRC
Fungal	Rhynchosporium secalis	38038	NIP1	RsNIP1	yes	apoplastic	Q02039	AAA86496; AAS84327; AAS84328; AAS84330; AAS84332; AAS84333; AAS84335; AAS84337; AAS84342; AAS84348; AAS84354; AAS84360; AAS84366; AAS84382; AAS84383; AAS84385; AAS84387; AAS84388; AAS84391; AAS84392; AAS84394; AAS84395; AAS84396; AAS84399; AAS84401; AAS84405; AAS84406; AAS84407; AAS84408; AAS84409; AAS84410; AAS84411; AAS84413; AAS84415; AAS84416; AAS84418; AAS84421; AAS84423; AAS84440; ABR92629		TRUE	TRUE	TRUE	train	TRUE	avirulence effector		Rohe et al., 1995, EMBO J, The race-specific elicitor, NIP1, from the barley pathogen, Rhynchosporium secalis, determines avirulence on host plants of the Rrs1 resistance genotype.	http://www.ncbi.nlm.nih.gov/pmc/articles/PMC394499/	82	MKFLVLPLSLAFLQIGLVFSTPDRCRYTLCCDGALKAVSACLHESESCLVPGDCCRGKSRLTLCSYGEGGNGFQCPTGYRQC
Fungal	Rhynchosporium secalis	38038	NIP2	RsNIP2	yes		I1VGT7	AFI43935; AGW29190; AGW29191; AGW29192; AGW29193; AGW29194; AGW29195; AGW29196; AGW29197; AGW29198; AGW29199; AGW29200; AGW29201; AGW29202; AGW29203; AGW29204; AGW29205; AGW29206; AGW29207; AGW29208; AGW29209; AGW29211; AGW29212; AGW29213; AGW29214; AGW29219; AGW29225; AGW29228; AGW29256; AGW29257; AGW29258; AGW29259; AGW29260; AGW29261; AGW29262; AGW29263; AGW29264; AGW29265; AGW29266; AGW29267;…		TRUE	TRUE	TRUE	train	TRUE	necrotrophic effector		Kirsten et al., 2012, MPMI, Necrosis-Inducing Proteins of Rhynchosporium commune, Effectors in Quantitative Disease Resistance	http://apsjournals.apsnet.org/doi/abs/10.1094/MPMI-03-12-0065-R	109	MKYLSILTACVAVTHAYYVVVCVPRDGAEIGDVEWAIQNRRHDLALGGKGFWRGHSTSCHRNANAVVDVVALCRSDPYIGAHPTVLKYGASVLCQASGAPDWPTCTVNC
Fungal	Rhynchosporium secalis	38038	NIP3	RsNIP3	yes	apoplastic	I1VGT8	AFI43936; AGW29312; AGW29321; AGW29322; AGW29323; AGW29324; AGW29325; AGW29327; AGW29328; AGW29330; AGW29332; AGW29333; AGW29339; AGW29340; AGW29341; AGW29363; AGW29364; AGW29365; AGW29374; AGW29376; AGW29381; AGW29382; AGW29384; AGW29385; AGW29387; AGW29389; AGW29390; AGW29391; AGW29392; AGW29393; AGW29395; AGW29397; AGW29398; AGW29401; AGW29402; AGW29404; AGW29414; AGW29416; AGW29417; AGW29418;…		TRUE	TRUE	TRUE	train	TRUE	necrotrophic effector		Kirsten et al., 2012, MPMI, Necrosis-Inducing Proteins of Rhynchosporium commune, Effectors in Quantitative Disease Resistance	http://apsjournals.apsnet.org/doi/abs/10.1094/MPMI-03-12-0065-R	115	MLPKTLIICLLATTAQAACGDVYTIKGNCTIRDYKCKYPRVPSCNSKGACPYLHLFDVPIFCDQDKDCVTSYKCNKNYKRSPLNLGPFYEDGDLVAKEEGEGGEGDSELVEEDDE
Fungal	Uromyces fabae	55588	RTP1	UfRTP1	yes	intracellular	Q334H6	CAI96535		FALSE	TRUE	TRUE	train	TRUE	biotrophy-associated effector	Forms filaments	Kemen et al., 2005, MPMI, Identification of a protein from rust fungi transferred from haustoria into infected plant cells	http://apsjournals.apsnet.org/doi/abs/10.1094/MPMI-18-1130	220	MSNLRLLFTIISLAAIARAQLVGSDVVLVRTSHQSMGKASVSYCREMTRQHHKRELDQDANPGHRRHKSEPEGVKPSNHTSAPTPSSPPLTTVDLTPAKLNTACYPGTFQAPLLEDCEVVIRAQLYNSTGSLQVSPGDYVFVSYGTCATVFQNPQYSKYSLQYNWAELGYVGGKLAGRCLLPEDHSMGGTAVFDTYLGRTYPDVIISLQRFDDRDFIIPE
Fungal	Ustilago hordei	120017	UhAvr1	UhAvr1	yes		I2FS85	CCF49778		FALSE	TRUE	TRUE	train	TRUE	avirulence effector		Laurie et al., 2012 Plant Cell, Genome Comparison of Barley and Maize Smut Fungi Reveals Targeted Loss of RNA Silencing Components and Species-Specific Presence of Transposable Elements	http://www.plantcell.org/content/24/5/1733.full.pdf+html	190	MRSFSLFLVLCIWVIGVIAPGDKASSSAAPAQQHQPSFKLEIAENPNVDPFLEKISKLGNSHDLYPHVALMRTTLYGKDKLTTNLGAYPDFRRFIYLGNSPGVPEMYFAVPLHLNPHGVDRNLAWSLIYAHSDQPKTLVHHGFVSASGGHLVLDKVKKTNYPSSRSFEIGDVLTLREILDIELPALRFAG
Fungal	Ustilago maydis	5270	Cmu1	UmCmu1	yes	nucleus	Q4P6P3 (deprecated)	EAK85224		TRUE	TRUE	TRUE	train	TRUE	virulence effector	all time points large size, nuclear	Djamei et al., 2011, Nature, Metabolic priming by a secreted fungal effector	http://www.nature.com/nature/journal/v478/n7369/full/nature10454.html	290	MKLSVSIFVLLAVSAFGGGSAAAVSGKSEAAEIEAGDRLDALRDQLQRYETPIIQTILARSALGGRAPSEQDEVRAALSRNAFEPSEVISEWLQTESGARFRSTRPLPPAVEFITPVVLSRDTVLDKPVVGKGIFPIGRRPQDPTNMDEFLDTSLLSLNQSSTVDLASAVSLDVSLLHLVSARVLLGYPIALAKFDWLHDNFCHILTNTTLSKSQKLANIIQQLTDHKQEVNVLSRVEQKSKSLSHLFRNDIPYPPHTQDRILRLFQAYLIPITTQIEAAAILDHANKCT
Fungal	Ustilago maydis	5270	Pep1	UmPep1	yes	apoplastic	G0X7E8	AEK86680; AEK86685; AEK86686; AEK86687; AEK86690; AEK86692; AEK86694; AEK86695		TRUE	TRUE	TRUE	train	TRUE	virulence effector		Doehlemann et al., 2009, PLoS Pathogens, Pep1, a Secreted Effector Protein of Ustilago maydis, Is Required for Successful Invasion of Plant Cells	http://journals.plos.org/plospathogens/article?id=10.1371/journal.ppat.1000290	178	MMTTLVQTTLLSLALVLLGSTVPVHADAAGAVPLPNFKVDPQPLASTFYWFSSVEVGVCYNPQARVGSIKGALHCTHQENYDRDNNSYTLPQTCVALKPLGKAFSSNVRDSCTNAKGIFNVIVPASSNALGSQAYDAVQAKGGTGGTGTDDDTSAPDSNDQEKKGGGLLGGIGSMFGM
Fungal	Ustilago maydis	5270	Tin2	UmTin2	yes	intracellular		KIS66302		TRUE	TRUE	TRUE	train	TRUE	virulence effector	interacts with a protein kinase masking a proteasome degradation motif, this moves metabolites into the anthocyanin pathway rather than lignification to defend against fungus	Tanaka et al., 2015, eLife, A secreted Ustilago maydis effector promotes virulence by targeting anthocyanin biosynthesis in maize	http://elifesciences.org/content/3/e01355#api_box	207	MNRLQSYTRVFIALVLFSMVCNCFATGGFDYENLASSSSSSGHHDYRLESSPMGRFQTKDYANLLNSRLKDMGWGSEPLAKGLLVPREDLESFVSSVQDVLKTESGQKGLLYLGNTPDSRKVHAVLLKGAQSRSPNIAIISTPKVWRSLNQKIQLHTFAQIDNSNLFDLHQLLQHDFNYSQLDSLARNALPKTPQSEFDNLLPRFPL
Fungal	Verticillium dahliae	27337	Ave1	VdAve1	yes		H9DUR1	AEZ51498; AFB18185; AFB18186; AFB18187; AFB18188		TRUE	TRUE	TRUE	train	TRUE	avirulence effector	HGT from plant DeJonge 2012 modulation of water and ion homeostasis by Ave1 increases the sap stream in the xylem, leading to accelerated host colonization , original plant protein secreted to the apoplaast under stress	de Jonge et al. 2012, PNAS, Tomato immune receptor Ve1 recognizes effector of multiple fungal pathogens uncovered by genome and RNA sequencing	http://www.pnas.org/content/109/13/5110.long	134	MKLSTLGALISLTSLVTADLGTASYYNPPYLPTACGGSNPSQFPSGNLFVAVSDGLWDNGAACGRRYRIKCLSGARGSCKDGMIDVRVVDRAKTTVTKAAHKATMILSQDSYDAIVNQWKGTRHKAVNIEFRQI
Fungal	Verticillium dahliae	27337	Vdlsc1	Vdlsc1	yes	intracellular	G2X4M1	EGY23665		TRUE	TRUE	TRUE	train	TRUE	virulence effector	non classical secretion, ortholog in phytophthora	Liu et al. 2014, Nature Communications, Unconventionally secreted effectors of two filamentous pathogens target plant ​salicylate biosynthesis	http://www.nature.com/ncomms/2014/140826/ncomms5686/full/ncomms5686.html	190	MSSFRSMLGVPPSTASTQDSVLVIIDAQGEYAEGKLKISNIEASRPNISSLLEKYRAANAPIVHVVHETPAGAPLFTQGTKLAEIFDELTPKEGEAVVTKHHPGSFADTNLQEILEKSGKKKIVLVGYMAHVCVSTTARQGAQRGWDVIVAEDAVGDRDIPGVDAAQLVKVALAEIADVFGTLVSSKDIN

## Sheet: pfam_domains
Supplementary Table S2. Datasets used for training and evaluation. The sheet “proteomes” contains details of published proteomes used. The column “set” indicates whether the proteome was used in the training/test dataset or in the evaluation presented in Table 1. The sheet “uniprotkb_queries” shows the queries used to download datasets from Uniprot which was used for the training/test dataset. Th…
PfamID	PfamName	Description	Inferred Role
PF00734	CBM_1	Fungal cellulose binding domain	cell wall degrading (cellulose)
PF03443	Glyco_hydro_61	Glycosyl hydrolase family 61	cell wall degrading (cellulose)
PF01083	Cutinase	Cutinase	cell wall degrading (cutin)
PF03211	Pectate_lyase	Pectate lyase	cell wall degrading (pectin)
PF00331	Glyco_hydro_10	Xylanases	cell wall degrading (xylan)
PF00457	Glyco_hydro_11	Xylanases	cell wall degrading (xylan)
PF00160	Pro_isomerase	Cyclophilin type peptidyl-prolyl cis-trans isomerase/CLD	Cyclophilin-like / PPIase
PF04126	Cyclophil_like	Cyclophilin-like	Cyclophilin-like / PPIase
PF10231	DUF2315	Apoptogenic protein 1	Cyclophilin-like / PPIase
PF18050	Cyclophil_like2	Cyclophilin-like family	Cyclophilin-like / PPIase
PF00188	CAP	Cysteine-rich secretory protein family	Effector/phytotoxin
PF00293	NUDIX	NUDIX domain	Effector/phytotoxin
PF00964	Elicitin	Elicitin	Effector/phytotoxin
PF03377	TAL_effector	TAL effector repeat	Effector/phytotoxin
PF05730	CFEM	This fungal specific cysteine rich domain is found in some proteins with proposed roles in fungal pathogenesis	Effector/phytotoxin
PF07249	Cerato-platanin	Cerato platanin family.	Effector/phytotoxin
PF16541	AltA1	Alternaria alternata allergen 1	Effector/phytotoxin (AA1)
PF03330	DPBB_1	Lytic transglycolase	Effector/phytotoxin (Ave1)
PF11529	AvrL567-A	Melampsora lini avirulence protein AvrL567-A	Effector/phytotoxin (AvrL567A)
PF18661	AvrLm4-7	Avirulence Effector AvrLm4-7	Effector/phytotoxin (AvrLm4-7)
PF18247	AvrM_N	Flax-rust effector AvrM N-terminal domain	Effector/phytotoxin (AvrM_N)
PF18241	AvrM-A	Flax-rust effector AvrM-A	Effector/phytotoxin (AvrM-A)
PF14521	Aspzincin_M35	Lysine-specific metallo-endopeptidase	Effector/phytotoxin (BEC1019/Avr-Pita)
PF11327	Egh16-like	Egh16-like virulence factor	Effector/phytotoxin (Egh16-like)
PF01764	Lipase_3	Lipase (class 3)	Effector/phytotoxin (FGL1)
PF14856	Hce2	Putative necrosis-inducing factor	Effector/phytotoxin (Hce2)
PF08995	NIP_1	Necrosis inducing protein-1	Effector/phytotoxin (NIP1)
PF05630	NPP1	Necrosis inducing protein (NPP1)	Effector/phytotoxin (NPP1)
PF09461	PcF	Phytotoxin PcF protein	Effector/phytotoxin (PcF)
PF11584	Toxin_ToxA	ToxA	Effector/phytotoxin (ToxA)
PF18224	ToxB_N	ToxB N-terminal domain	Effector/phytotoxin (ToxB/MAX)
PF00187	Chitin_bind_1	Chitin recognition protein	PAMP/DAMP evasion - chitin-binding
PF01476	LysM	LysM domain	PAMP/DAMP evasion - chitin-binding
PF01607	CBM_14	Chitin binding Peritrophin-A domain	PAMP/DAMP evasion - chitin-binding
PF02128	Peptidase_M36	Fungalysin metallopeptidase (M36)	PAMP/DAMP evasion - host chitinase cleavage
PF07504	FTP	Fungalysin/Thermolysin Propeptide Motif	PAMP/DAMP evasion - host chitinase cleavage
PF02221	E1_DerP2_DerF2	MD-2-related lipid-recognition (ML) domain	phospholipid binding (PI3P)
PF01363	FYVE	FYVE zinc finger	phospholipid binding (PI3P)
PF06602	Myotub-related	Myotubularin-like phosphatase domain	phospholipid binding (PI3P)
PF16810	RXLR	RXLR phytopathogen effector protein	phospholipid binding (PI3P)
PF18488	WYL_3	WYL domain	phospholipid binding (PI3P)
PF18634	RXLR_WY	RXLR phytopathogen effector protein WY-domain	phospholipid binding (PI3P)
PF00161	RIP	Ribosome inactivating protein	Ribotoxin
PF00545	Ribonuclease	Endoribonucleases and ribotoxins	Ribotoxin
PF00652	Ricin_B_lectin	Ricin-type beta-trefoil lectin domain	Ribotoxin
PF11663	Toxin_YhaV	Toxin with endonuclease activity, of toxin-antitoxin system	Ribotoxin
PF14200	RicinB_lectin_2	Ricin-type beta-trefoil lectin domain-like	Ribotoxin
PF16536	PNKP-ligase_C	PNKP adenylyltransferase domain, C-terminal region	Ribotoxin
PF16542	PNKP_ligase	PNKP adenylyltransferase domain, ligase domain	Ribotoxin
PF00014	Kunitz_BPTI	Kunitz/Bovine pancreatic trypsin inhibitor domain	similar to non-fungal cyto-toxin
PF00030	Crystall	Beta/Gamma crystallin	similar to non-fungal cyto-toxin
PF00059	Lectin_C	Lectin C-type domain	similar to non-fungal cyto-toxin
PF00068	Phospholip_A2_1	Phospholipase A2	similar to non-fungal cyto-toxin
PF00087	Toxin_TOLIP	Snake toxin and toxin-like protein	similar to non-fungal cyto-toxin
PF00200	Disintegrin	Disintegrin	similar to non-fungal cyto-toxin
PF00451	Toxin_2	Scorpion short toxin, BmKK2	similar to non-fungal cyto-toxin
PF00537	Toxin_3	Scorpion toxin-like domain	similar to non-fungal cyto-toxin
PF00555	Endotoxin_M	delta endotoxin	similar to non-fungal cyto-toxin
PF00706	Toxin_4	Anenome neurotoxin	similar to non-fungal cyto-toxin
PF00819	Myotoxins	Myotoxin, crotamine	similar to non-fungal cyto-toxin
PF01117	Aerolysin	Aerolysin toxin	similar to non-fungal cyto-toxin
PF01123	Stap_Strp_toxin	Staphylococcal/Streptococcal toxin, OB-fold domain	similar to non-fungal cyto-toxin
PF01324	Diphtheria_R	Diphtheria toxin, R domain	similar to non-fungal cyto-toxin
PF01335	DED	Death effector domain	similar to non-fungal cyto-toxin
PF01338	Bac_thur_toxin	Bacillus thuringiensis toxin	similar to non-fungal cyto-toxin
PF01375	Enterotoxin_a	Heat-labile enterotoxin alpha chain	similar to non-fungal cyto-toxin
PF01376	Enterotoxin_b	Heat-labile enterotoxin beta chain	similar to non-fungal cyto-toxin
PF01421	Reprolysin	Reprolysin (M12B) family zinc metalloprotease	similar to non-fungal cyto-toxin
PF01742	Peptidase_M27	Clostridial neurotoxin zinc protease	similar to non-fungal cyto-toxin
PF01821	ANATO	Anaphylotoxin-like domain	similar to non-fungal cyto-toxin
PF02048	Enterotoxin_ST	Heat-stable enterotoxin ST	similar to non-fungal cyto-toxin
PF02258	SLT_beta	Shiga-like toxin beta subunit	similar to non-fungal cyto-toxin
PF02452	PemK_toxin	PemK-like, MazF-like toxin of type II toxin-antitoxin system	similar to non-fungal cyto-toxin
PF02691	VacA	Vacuolating cyotoxin	similar to non-fungal cyto-toxin
PF02763	Diphtheria_C	Diphtheria toxin, C domain	similar to non-fungal cyto-toxin
PF02764	Diphtheria_T	Diphtheria toxin, T domain	similar to non-fungal cyto-toxin
PF02794	HlyC	RTX toxin acyltransferase family	similar to non-fungal cyto-toxin
PF02819	Toxin_9	Spider toxin	similar to non-fungal cyto-toxin
PF02876	Stap_Strp_tox_C	Staphylococcal/Streptococcal toxin, beta-grasp domain	similar to non-fungal cyto-toxin
PF02917	Pertussis_S1	Pertussis toxin, subunit 1	similar to non-fungal cyto-toxin
PF02918	Pertussis_S2S3	Pertussis toxin, subunit 2 and 3, C-terminal domain	similar to non-fungal cyto-toxin
PF02950	Conotoxin	Conotoxin	similar to non-fungal cyto-toxin
PF03077	VacA2	Putative vacuolating cytotoxin	similar to non-fungal cyto-toxin
PF03318	ETX_MTX2	Clostridium epsilon toxin ETX/Bacillus mosquitocidal toxin MTX2	similar to non-fungal cyto-toxin
PF03440	APT	Aerolysin/Pertussis toxin (APT) domain	similar to non-fungal cyto-toxin
PF03495	Binary_toxB	Clostridial binary toxin B/anthrax toxin PA Ca-binding domain	similar to non-fungal cyto-toxin
PF03497	Anthrax_toxA	Anthrax toxin LF subunit	similar to non-fungal cyto-toxin
PF03498	CDtoxinA	Cytolethal distending toxin A/C domain	similar to non-fungal cyto-toxin
PF03505	Clenterotox	Clostridium enterotoxin	similar to non-fungal cyto-toxin
PF03507	CagA	CagA exotoxin	similar to non-fungal cyto-toxin
PF03768	Attacin_N	Attacin, N-terminal region	similar to non-fungal cyto-toxin
PF03769	Attacin_C	Attacin, C-terminal region	similar to non-fungal cyto-toxin
PF03784	Cyclotide	Cyclotide family	similar to non-fungal cyto-toxin
PF03944	Endotoxin_C	delta endotoxin	similar to non-fungal cyto-toxin
PF03945	Endotoxin_N	delta endotoxin, N-terminal domain	similar to non-fungal cyto-toxin
PF04221	RelB	RelB antitoxin	similar to non-fungal cyto-toxin
PF04365	BrnT_toxin	Ribonuclease toxin, BrnT, of type II toxin-antitoxin system	similar to non-fungal cyto-toxin
PF04829	PT-VENN	Pre-toxin domain with VENN motif	similar to non-fungal cyto-toxin
PF05015	HigB-like_toxin	RelE-like toxin of type II toxin-antitoxin system HigB	similar to non-fungal cyto-toxin
PF05016	ParE_toxin	ParE toxin of type II toxin-antitoxin system, parDE	similar to non-fungal cyto-toxin
PF05294	Toxin_5	Scorpion short toxin	similar to non-fungal cyto-toxin
PF05353	Atracotoxin	Delta Atracotoxin	similar to non-fungal cyto-toxin
PF05374	Mu-conotoxin	Mu-Conotoxin	similar to non-fungal cyto-toxin
PF05394	AvrB_AvrC	Avirulence protein	similar to non-fungal cyto-toxin
PF05453	Toxin_6	BmTXKS1/BmP02 toxin family	similar to non-fungal cyto-toxin
PF05627	AvrRpt-cleavage	Cleavage site for pathogenic type III effector avirulence factor Avr	similar to non-fungal cyto-toxin
PF05638	T6SS_HCP	Type VI secretion system effector, Hcp	similar to non-fungal cyto-toxin
PF05707	Zot	Zonular occludens toxin (Zot)	similar to non-fungal cyto-toxin
PF05791	Bacillus_HBL	Bacillus haemolytic enterotoxin (HBL)	similar to non-fungal cyto-toxin
PF05819	NolX	NolX protein	similar to non-fungal cyto-toxin
PF05932	CesT	Tir chaperone protein (CesT) family	similar to non-fungal cyto-toxin
PF06254	YdaT_toxin	Putative bacterial toxin ydaT	similar to non-fungal cyto-toxin
PF06255	MafB	Neisseria toxin MafB	similar to non-fungal cyto-toxin
PF06261	LktC	Actinobacillus actinomycetemcomitans leukotoxin activator LktC	similar to non-fungal cyto-toxin
PF06286	Coleoptericin	Coleoptericin	similar to non-fungal cyto-toxin
PF06296	RelE	RelE toxin of RelE / RelB toxin-antitoxin system	similar to non-fungal cyto-toxin
PF06340	TcpF	Vibrio cholerae toxin co-regulated pilus biosynthesis protein F	similar to non-fungal cyto-toxin
PF06357	Omega-toxin	Omega-atracotoxin	similar to non-fungal cyto-toxin
PF06414	Zeta_toxin	Zeta toxin	similar to non-fungal cyto-toxin
PF06416	T3SS_NleG	Effector protein NleG	similar to non-fungal cyto-toxin
PF06451	Moricin	Moricin	similar to non-fungal cyto-toxin
PF06453	LT-IIB	Type II heat-labile enterotoxin , B subunit (LT-IIB)	similar to non-fungal cyto-toxin
PF06457	Ectatomin	Ectatomin	similar to non-fungal cyto-toxin
PF06755	CbtA_toxin	CbtA_toxin of type IV toxin-antitoxin system	similar to non-fungal cyto-toxin
PF06769	YoeB_toxin	YoeB-like toxin of bacterial type II toxin-antitoxin system	similar to non-fungal cyto-toxin
PF07254	Cpta_toxin	Membrane-bound toxin component of toxin-antitoxin system	similar to non-fungal cyto-toxin
PF07365	Toxin_8	Alpha conotoxin precursor	similar to non-fungal cyto-toxin
PF07442	Ponericin	Ponericin	similar to non-fungal cyto-toxin
PF07473	Toxin_11	Spasmodic peptide gm9a; conotoxin from Conus species	similar to non-fungal cyto-toxin
PF07591	PT-HINT	Pretoxin HINT domain	similar to non-fungal cyto-toxin
PF07737	ATLF	Anthrax toxin lethal factor, N- and C-terminal domain	similar to non-fungal cyto-toxin
PF07740	Toxin_12	Ion channel inhibitory toxin	similar to non-fungal cyto-toxin
PF07771	TSGP1	Tick salivary peptide group 1	similar to non-fungal cyto-toxin
PF07822	Toxin_13	Neurotoxin B-IV-like protein	similar to non-fungal cyto-toxin
PF07829	Toxin_14	Alpha-A conotoxin PIVA-like protein	similar to non-fungal cyto-toxin
PF07906	Toxin_15	ShET2 enterotoxin, N-terminal region	similar to non-fungal cyto-toxin
PF07927	HicA_toxin	HicA toxin of bacterial toxin-antitoxin,	similar to non-fungal cyto-toxin
PF07936	Defensin_4	Potassium-channel blocking toxin	similar to non-fungal cyto-toxin
PF07945	Toxin_16	Janus-atracotoxin	similar to non-fungal cyto-toxin
PF07951	Toxin_R_bind_C	Clostridium neurotoxin, C-terminal receptor binding	similar to non-fungal cyto-toxin
PF07952	Toxin_trans	Clostridium neurotoxin, Translocation domain	similar to non-fungal cyto-toxin
PF07953	Toxin_R_bind_N	Clostridium neurotoxin, N-terminal receptor binding	similar to non-fungal cyto-toxin
PF07968	Leukocidin	Leukocidin/Hemolysin toxin family	similar to non-fungal cyto-toxin
PF08024	Antimicrobial_4	Ant antimicrobial peptide	similar to non-fungal cyto-toxin
PF08025	Antimicrobial_3	Spider antimicrobial peptide	similar to non-fungal cyto-toxin
PF08086	Toxin_17	Ergtoxin family	similar to non-fungal cyto-toxin
PF08087	Toxin_18	Conotoxin O-superfamily	similar to non-fungal cyto-toxin
PF08088	Toxin_19	Conotoxin I-superfamily	similar to non-fungal cyto-toxin
PF08089	Toxin_20	Huwentoxin-II family	similar to non-fungal cyto-toxin
PF08090	Enterotoxin_HS1	Heat stable E.coli enterotoxin 1	similar to non-fungal cyto-toxin
PF08091	Toxin_21	Spider insecticidal peptide	similar to non-fungal cyto-toxin
PF08092	Toxin_22	Magi peptide toxin family	similar to non-fungal cyto-toxin
PF08093	Toxin_23	Magi 5 toxic peptide family	similar to non-fungal cyto-toxin
PF08094	Toxin_24	Conotoxin TVIIA/GS family	similar to non-fungal cyto-toxin
PF08095	Toxin_25	Hefutoxin family	similar to non-fungal cyto-toxin
PF08096	Bombolitin	Bombolitin family	similar to non-fungal cyto-toxin
PF08097	Toxin_26	Conotoxin T-superfamily	similar to non-fungal cyto-toxin
PF08098	ATX_III	Anemonia sulcata toxin III family	similar to non-fungal cyto-toxin
PF08099	Toxin_27	Scorpion calcine family	similar to non-fungal cyto-toxin
PF08104	Antimicrobial_9	Ponericin L family	similar to non-fungal cyto-toxin
PF08115	Toxin_28	SFI toxin family	similar to non-fungal cyto-toxin
PF08116	Toxin_29	PhTx neurotoxin family	similar to non-fungal cyto-toxin
PF08119	Toxin_31	Scorpion acidic alpha-KTx toxin family	similar to non-fungal cyto-toxin
PF08120	Toxin_32	Tamulustoxin family	similar to non-fungal cyto-toxin
PF08121	Toxin_33	Waglerin family	similar to non-fungal cyto-toxin
PF08131	Defensin_3	Defensin-like peptide family	similar to non-fungal cyto-toxin
PF08178	GnsAB_toxin	GnsA/GnsB toxin of bacterial toxin-antitoxin system	similar to non-fungal cyto-toxin
PF08249	Mastoparan	Mastoparan protein	similar to non-fungal cyto-toxin
PF08251	Mastoparan_2	Mastoparan peptide	similar to non-fungal cyto-toxin
PF08396	Toxin_34	Spider toxin omega agatoxin/Tx1 family	similar to non-fungal cyto-toxin
PF08493	AflR	Aflatoxin regulatory protein	similar to non-fungal cyto-toxin
PF08562	Crisp	Crisp	similar to non-fungal cyto-toxin
PF08843	AbiEii	Nucleotidyl transferase AbiEii toxin, Type IV TA system	similar to non-fungal cyto-toxin
PF08845	SymE_toxin	Toxin SymE, type I toxin-antitoxin system	similar to non-fungal cyto-toxin
PF08888	HopJ	HopJ type III effector protein	similar to non-fungal cyto-toxin
PF09009	Exotox-A_cataly	Exotoxin A catalytic	similar to non-fungal cyto-toxin
PF09075	STb_secrete	Heat-stable enterotoxin B, secretory	similar to non-fungal cyto-toxin
PF09101	Exotox-A_bind	Exotoxin A binding	similar to non-fungal cyto-toxin
PF09102	Exotox-A_target	Exotoxin A, targeting	similar to non-fungal cyto-toxin
PF09119	SicP-binding	SicP binding	similar to non-fungal cyto-toxin
PF09131	Endotoxin_mid	Bacillus thuringiensis delta-Endotoxin, middle domain	similar to non-fungal cyto-toxin
PF09156	Anthrax-tox_M	Anthrax toxin lethal factor, middle domain	similar to non-fungal cyto-toxin
PF09207	Yeast-kill-tox	Yeast killer toxin	similar to non-fungal cyto-toxin
PF09275	Pertus-S4-tox	Pertussis toxin S4 subunit	similar to non-fungal cyto-toxin
PF09276	Pertus-S5-tox	Pertussis toxin S5 subunit	similar to non-fungal cyto-toxin
PF09407	AbiEi_1	AbiEi antitoxin C-terminal domain	similar to non-fungal cyto-toxin
PF09857	YjhX_toxin	Putative toxin of bacterial toxin-antitoxin pair	similar to non-fungal cyto-toxin
PF09907	HigB_toxin	HigB_toxin, RelE-like toxic component of a toxin-antitoxin system	similar to non-fungal cyto-toxin
PF10279	Latarcin	Latarcin precursor	similar to non-fungal cyto-toxin
PF10530	Toxin_35	Toxin with inhibitor cystine knot ICK or Knottin scaffold	similar to non-fungal cyto-toxin
PF10550	Toxin_36	Conantokin-G mollusc-toxin	similar to non-fungal cyto-toxin
PF11047	SopD	Salmonella outer protein D	similar to non-fungal cyto-toxin
PF11410	Antifungal_pept	Antifungal peptide	similar to non-fungal cyto-toxin
PF11592	AvrPto	Central core of the bacterial effector protein AvrPto	similar to non-fungal cyto-toxin
PF12207	DUF3600	Domain of unknown function (DUF3600)	similar to non-fungal cyto-toxin
PF12255	TcdB_toxin_midC	Insecticide toxin TcdB middle/C-terminal region	similar to non-fungal cyto-toxin
PF12256	TcdB_toxin_midN	Insecticide toxin TcdB middle/N-terminal region	similar to non-fungal cyto-toxin
PF12563	Hemolysin_N	Hemolytic toxin N terminal	similar to non-fungal cyto-toxin
PF12703	ptaRNA1_toxin	Toxin of toxin-antitoxin type 1 system	similar to non-fungal cyto-toxin
PF12918	TcdB_N	TcdB toxin N-terminal helical domain	similar to non-fungal cyto-toxin
PF13304	AAA_21	AAA domain, putative AbiEii toxin, Type IV TA system	similar to non-fungal cyto-toxin
PF13939	TisB_toxin	Toxin TisB, type I toxin-antitoxin system	similar to non-fungal cyto-toxin
PF13940	Ldr_toxin	Toxin Ldr, type I toxin-antitoxin system	similar to non-fungal cyto-toxin
PF13955	Fst_toxin	Toxin Fst, type I toxin-antitoxin system	similar to non-fungal cyto-toxin
PF13956	Ibs_toxin	Toxin Ibs, type I toxin-antitoxin system	similar to non-fungal cyto-toxin
PF13957	YafO_toxin	Toxin YafO, type II toxin-antitoxin system	similar to non-fungal cyto-toxin
PF13958	ToxN_toxin	Toxin ToxN, type III toxin-antitoxin system	similar to non-fungal cyto-toxin
PF13979	SopA_C	SopA-like catalytic domain	similar to non-fungal cyto-toxin
PF13981	SopA	SopA-like central domain	similar to non-fungal cyto-toxin
PF14021	TNT	Tuberculosis necrotizing toxin	similar to non-fungal cyto-toxin
PF14113	Tae4	Type VI secretion system (T6SS), amidase effector protein 4	similar to non-fungal cyto-toxin
PF14171	SpoIISA_toxin	Toxin SpoIISA, type II toxin-antitoxin system	similar to non-fungal cyto-toxin
PF14449	PT-TG	Pre-toxin TG	similar to non-fungal cyto-toxin
PF14866	Toxin_38	Potassium channel toxin	similar to non-fungal cyto-toxin
PF15500	Ntox1	Putative RNase-like toxin, toxin_1	similar to non-fungal cyto-toxin
PF15520	Ntox10	Novel toxin 10	similar to non-fungal cyto-toxin
PF15521	Ntox11	Novel toxin 11	similar to non-fungal cyto-toxin
PF15522	Ntox14	Novel toxin 14	similar to non-fungal cyto-toxin
PF15523	Ntox16	Novel toxin 16	similar to non-fungal cyto-toxin
PF15524	Ntox17	Novel toxin 17	similar to non-fungal cyto-toxin
PF15526	Ntox21	Novel toxin 21	similar to non-fungal cyto-toxin
PF15527	Ntox22	Bacterial toxin 22	similar to non-fungal cyto-toxin
PF15528	Ntox23	Bacterial toxin 23	similar to non-fungal cyto-toxin
PF15529	Ntox24	Bacterial toxin 24	similar to non-fungal cyto-toxin
PF15530	Ntox25	Bacterial toxin 25	similar to non-fungal cyto-toxin
PF15531	Ntox27	Bacterial toxin 27	similar to non-fungal cyto-toxin
PF15532	Ntox30	Bacterial toxin 30	similar to non-fungal cyto-toxin
PF15533	Ntox33	Bacterial toxin 33	similar to non-fungal cyto-toxin
PF15534	Ntox35	Bacterial toxin 35	similar to non-fungal cyto-toxin
PF15535	Ntox37	Bacterial toxin 37	similar to non-fungal cyto-toxin
PF15536	Ntox3	Bacterial toxin 3	similar to non-fungal cyto-toxin
PF15537	Ntox43	Bacterial toxin 43	similar to non-fungal cyto-toxin
PF15538	Ntox46	Bacterial toxin 46	similar to non-fungal cyto-toxin
PF15540	Ntox47	Bacterial toxin 47	similar to non-fungal cyto-toxin
PF15541	Ntox4	Bacterial toxin 4	similar to non-fungal cyto-toxin
PF15542	Ntox50	Bacterial toxin 50	similar to non-fungal cyto-toxin
PF15543	Ntox5	Bacterial toxin 5	similar to non-fungal cyto-toxin
PF15544	Ntox6	Bacterial toxin 6	similar to non-fungal cyto-toxin
PF15545	Ntox8	Bacterial toxin 8	similar to non-fungal cyto-toxin
PF15604	Ntox15	Novel toxin 15	similar to non-fungal cyto-toxin
PF15605	Ntox28	Bacterial toxin 28	similar to non-fungal cyto-toxin
PF15606	Ntox34	Bacterial toxin 34	similar to non-fungal cyto-toxin
PF15607	Ntox44	Bacterial toxin 44	similar to non-fungal cyto-toxin
PF15635	Tox-GHH2	GHH signature containing HNH/Endo VII superfamily nuclease toxin 2	similar to non-fungal cyto-toxin
PF15636	Tox-GHH	GHH signature containing HNH/Endo VII superfamily nuclease toxin	similar to non-fungal cyto-toxin
PF15637	Tox-HNH-HHH	HNH/Endo VII superfamily nuclease toxin with a HHH motif	similar to non-fungal cyto-toxin
PF15638	Tox-MPTase2	Metallopeptidase toxin 2	similar to non-fungal cyto-toxin
PF15639	Tox-MPTase3	Metallopeptidase toxin 3	similar to non-fungal cyto-toxin
PF15640	Tox-MPTase4	Metallopeptidase toxin 4	similar to non-fungal cyto-toxin
PF15641	Tox-MPTase5	Metallopeptidase toxin 5	similar to non-fungal cyto-toxin
PF15643	Tox-PL-2	Papain fold toxin 2	similar to non-fungal cyto-toxin
PF15644	Gln_amidase	Papain fold toxin 1, glutamine deamidase	similar to non-fungal cyto-toxin
PF15645	Tox-PLDMTX	Dermonecrotoxin of the Papain-like fold	similar to non-fungal cyto-toxin
PF15646	Tox-REase-2	Restriction endonuclease fold toxin 2	similar to non-fungal cyto-toxin
PF15647	Tox-REase-3	Restriction endonuclease fold toxin 3	similar to non-fungal cyto-toxin
PF15648	Tox-REase-5	Restriction endonuclease fold toxin 5	similar to non-fungal cyto-toxin
PF15649	Tox-REase-7	Restriction endonuclease fold toxin 7	similar to non-fungal cyto-toxin
PF15650	Tox-REase-9	Restriction endonuclease fold toxin 9	similar to non-fungal cyto-toxin
PF15651	Tox-SGS	Salivary glad secreted protein domain toxin	similar to non-fungal cyto-toxin
PF15652	Tox-SHH	HNH/Endo VII superfamily toxin with a SHH signature	similar to non-fungal cyto-toxin
PF15653	Tox-URI2	URI fold toxin 2	similar to non-fungal cyto-toxin
PF15657	Tox-HNH-EHHH	HNH/Endo VII superfamily nuclease toxins	similar to non-fungal cyto-toxin
PF15658	Latrotoxin_C	Latrotoxin C-terminal domain	similar to non-fungal cyto-toxin
PF15659	Toxin-JAB1	JAB-like toxin 1	similar to non-fungal cyto-toxin
PF15723	MqsR_toxin	Motility quorum-sensing regulator, toxin of MqsA	similar to non-fungal cyto-toxin
PF15738	YafQ_toxin	Bacterial toxin of type II toxin-antitoxin system, YafQ	similar to non-fungal cyto-toxin
PF15781	ParE-like_toxin	ParE-like toxin of type II bacterial toxin-antitoxin system	similar to non-fungal cyto-toxin
PF15935	RnlA_toxin	RNase LS, bacterial toxin	similar to non-fungal cyto-toxin
PF16754	Pesticin	Bacterial toxin homologue of phage lysozyme, C-term	similar to non-fungal cyto-toxin
PF16847	AvrPtoB_bdg	Avirulence AvrPtoB, BAK1-binding domain	similar to non-fungal cyto-toxin
PF16873	AbiGii_2	Putative abortive phage resistance protein AbiGii toxin	similar to non-fungal cyto-toxin
PF16981	Chi-conotoxin	chi-Conotoxin or t superfamily	similar to non-fungal cyto-toxin
PF17056	KRE1	Killer toxin-resistance protein 1	similar to non-fungal cyto-toxin
PF17454	Bee_toxin	Honey bee toxin	similar to non-fungal cyto-toxin
PF17475	Binary_toxB_2	Clostridial binary toxin B/anthrax toxin PA domain 2	similar to non-fungal cyto-toxin
PF17476	Binary_toxB_3	Clostridial binary toxin B/anthrax toxin PA domain 3	similar to non-fungal cyto-toxin
PF17486	Cys_Knot_tox	Cystine knot toxins	similar to non-fungal cyto-toxin
PF17491	m_DGTX_Dc1a_b_c	Spider Toxins mu-diguetoxin-1 a, b and c	similar to non-fungal cyto-toxin
PF17492	D_CNTX	Delta Ctenitoxins	similar to non-fungal cyto-toxin
PF17499	Pilosulin	Ant venom peptides	similar to non-fungal cyto-toxin
PF17521	Secapin	Honey bee peptides	similar to non-fungal cyto-toxin
PF17556	MIT_LIKE_ACTX	MIT-like atracotoxin family	similar to non-fungal cyto-toxin
PF17557	Conotoxin_I2	I2-superfamily conotoxins	similar to non-fungal cyto-toxin
PF17563	Cu	Cupiennin	similar to non-fungal cyto-toxin
PF17997	Cry1Ac_D5	Insecticidal delta-endotoxin CryIA(c) domain 5	similar to non-fungal cyto-toxin
PF18022	Lectin_C_term	Ricin-type beta-trefoil lectin C-terminal domain	similar to non-fungal cyto-toxin
PF18078	Thioredoxin_11	Thioredoxin-like SNTX domain	similar to non-fungal cyto-toxin
PF18276	TcA_TcB_BD	Tc toxin complex TcA C-terminal TcB-binding domain	similar to non-fungal cyto-toxin
PF18449	Endotoxin_C2	Delta endotoxin	similar to non-fungal cyto-toxin
PF18648	ADPRTs_Tse2	Tse2 ADP-ribosyltransferase toxins	similar to non-fungal cyto-toxin
PF18807	TTc_toxin_rep	Tripartite Tc toxins repeat	similar to non-fungal cyto-toxin
PF06766	Hydrophobin_2	Fungal hydrophobin	Spore outer coating
PF16073	SAT	Starter unit:ACP transacylase in aflatoxin biosynthesis	Synthesis of effector/phytotoxin (aflatoxin)
PF11807	DUF3328 (PF11807)	Domain of unknown function (DUF3328)	Synthesis of effector/phytotoxin (UstYa - ustiloxin)
PF00314	Thaumatin	Thaumatin family	Virulence factor
PF16361	Peptidase_S8_N	N-terminal of Subtilase family	Virulence factor

## Sheet: dbcan_domains
Supplementary Table S2. Datasets used for training and evaluation. The sheet “proteomes” contains details of published proteomes used. The column “set” indicates whether the proteome was used in the training/test dataset or in the evaluation presented in Table 1. The sheet “uniprotkb_queries” shows the queries used to download datasets from Uniprot which was used for the training/test dataset. Th…
family	name	description
CBM50	Carbohydrate-Binding Module Family 50	enzymes cleaving either chitin or peptidoglycan
AA9	Auxiliary Activity Family 9	copper-dependent lytic polysaccharide monooxygenases; Matches to all NIS type effectors, which suppress BAK/BIK immune kinases
GH10	Glycoside Hydrolase Family 10	xylanases
GH11	Glycoside Hydrolase Family 11	xylanases

## Sheet: dataset_sizes
Supplementary Table S2. Datasets used for training and evaluation. The sheet “proteomes” contains details of published proteomes used. The column “set” indicates whether the proteome was used in the training/test dataset or in the evaluation presented in Table 1. The sheet “uniprotkb_queries” shows the queries used to download datasets from Uniprot which was used for the training/test dataset. Th…
set	class	count
train	effector	125
train	homolog	51
train	non_secreted	8676
train	proteome	52224
train	secreted	256
