# Supplementary material for: An automated and combinative method for the predictive ranking of candidate effector proteins of fungal plant pathogens
Source: Sci Rep. 2021 Oct 5;11:19731. doi: 10.1038/s41598-021-99363-0 (PMC8492765; doi:10.1038/s41598-021-99363-0)
Supplement: Supplementary file 5 — Supplementary Information 5. [file 41598_2021_99363_MOESM5_ESM.xlsx]

## Sheet: Ranking and classification eval
Supplementary Table S3. Extended model evaluation and statistics. The sheet “Ranking and classification eval” is an extended version Table 1. The “dataset” column indicates whether the benchmark was restricted to the predicted secreted proteins (Secreted; any signal peptide prediction and < 2 TM domains predicted) or run on the whole proteome (Full). In the case of the “Full” dataset ranking stat…
set	metric	metric_type	dataset	predictor	score
test	accuracy_score	classification	full	effectorp1_ge0.0	0.905138
test	accuracy_score	classification	full	effectorp1_gt0.5	0.944702
test	accuracy_score	classification	full	effectorp2_ge0.114	0.904485
test	accuracy_score	classification	full	effectorp2_gt0.5	0.955083
test	accuracy_score	classification	full	predector_score_gt0.0	0.936411
test	accuracy_score	classification	full	predector_score_ge1.14	0.972645
test	balanced_accuracy_score	classification	full	effectorp1_ge0.0	0.881184
test	balanced_accuracy_score	classification	full	effectorp1_gt0.5	0.829705
test	balanced_accuracy_score	classification	full	effectorp2_ge0.114	0.880857
test	balanced_accuracy_score	classification	full	effectorp2_gt0.5	0.834905
test	balanced_accuracy_score	classification	full	predector_score_gt0.0	0.932498
test	balanced_accuracy_score	classification	full	predector_score_ge1.14	0.843702
test	f1	classification	full	effectorp1_ge0.0	0.0319787
test	f1	classification	full	effectorp1_gt0.5	0.0450958
test	f1	classification	full	effectorp2_ge0.114	0.031767
test	f1	classification	full	effectorp2_gt0.5	0.0549451
test	f1	classification	full	predector_score_gt0.0	0.0506823
test	f1	classification	full	predector_score_ge1.14	0.087146
test	false_negatives	classification	full	effectorp1_ge0.0	4
test	false_negatives	classification	full	effectorp1_gt0.5	8
test	false_negatives	classification	full	effectorp2_ge0.114	4
test	false_negatives	classification	full	effectorp2_gt0.5	8
test	false_negatives	classification	full	predector_score_gt0.0	2
test	false_negatives	classification	full	predector_score_ge1.14	8
test	false_positives	classification	full	effectorp1_ge0.0	1449
test	false_positives	classification	full	effectorp1_gt0.5	839
test	false_positives	classification	full	effectorp2_ge0.114	1459
test	false_positives	classification	full	effectorp2_gt0.5	680
test	false_positives	classification	full	predector_score_gt0.0	972
test	false_positives	classification	full	predector_score_ge1.14	411
test	FPR	classification	full	effectorp1_ge0.0	0.094774
test	FPR	classification	full	effectorp1_gt0.5	0.0548761
test	FPR	classification	full	effectorp2_ge0.114	0.0954281
test	FPR	classification	full	effectorp2_gt0.5	0.0444764
test	FPR	classification	full	predector_score_gt0.0	0.0635751
test	FPR	classification	full	predector_score_ge1.14	0.0268821
test	mcc	classification	full	effectorp1_ge0.0	0.110459
test	mcc	classification	full	effectorp1_gt0.5	0.122426
test	mcc	classification	full	effectorp2_ge0.114	0.110031
test	mcc	classification	full	effectorp2_gt0.5	0.137007
test	mcc	classification	full	predector_score_gt0.0	0.149714
test	mcc	classification	full	predector_score_ge1.14	0.177563
test	precision	classification	full	effectorp1_ge0.0	0.0162933
test	precision	classification	full	effectorp1_gt0.5	0.0232829
test	precision	classification	full	effectorp2_ge0.114	0.0161834
test	precision	classification	full	effectorp2_gt0.5	0.0285714
test	precision	classification	full	predector_score_gt0.0	0.0260521
test	precision	classification	full	predector_score_ge1.14	0.0464037
test	recall	classification	full	effectorp1_ge0.0	0.857143
test	recall	classification	full	effectorp1_gt0.5	0.714286
test	recall	classification	full	effectorp2_ge0.114	0.857143
test	recall	classification	full	effectorp2_gt0.5	0.714286
test	recall	classification	full	predector_score_gt0.0	0.928571
test	recall	classification	full	predector_score_ge1.14	0.714286
test	specificity	classification	full	effectorp1_ge0.0	0.905226
test	specificity	classification	full	effectorp1_gt0.5	0.945124
test	specificity	classification	full	effectorp2_ge0.114	0.904572
test	specificity	classification	full	effectorp2_gt0.5	0.955524
test	specificity	classification	full	predector_score_gt0.0	0.936425
test	specificity	classification	full	predector_score_ge1.14	0.973118
test	true_negatives	classification	full	effectorp1_ge0.0	13840
test	true_negatives	classification	full	effectorp1_gt0.5	14450
test	true_negatives	classification	full	effectorp2_ge0.114	13830
test	true_negatives	classification	full	effectorp2_gt0.5	14609
test	true_negatives	classification	full	predector_score_gt0.0	14317
test	true_negatives	classification	full	predector_score_ge1.14	14878
test	true_positives	classification	full	effectorp1_ge0.0	24
test	true_positives	classification	full	effectorp1_gt0.5	20
test	true_positives	classification	full	effectorp2_ge0.114	24
test	true_positives	classification	full	effectorp2_gt0.5	20
test	true_positives	classification	full	predector_score_gt0.0	26
test	true_positives	classification	full	predector_score_ge1.14	20
test	coverage_error	ranking	full	predector_score	8054
test	label_ranking_average_precision_score	ranking	full	predector_score	0.0601409
test	label_ranking_average_precision_score@50	ranking	full	predector_score	0.109618
test	label_ranking_average_precision_score@500	ranking	full	predector_score	0.0737923
test	label_ranking_average_precision_score@5000	ranking	full	predector_score	0.0622396
test	label_ranking_loss	ranking	full	predector_score	0.0401152
test	label_ranking_loss@50	ranking	full	predector_score	0.592391
test	label_ranking_loss@500	ranking	full	predector_score	0.342604
test	label_ranking_loss@5000	ranking	full	predector_score	0.0681234
test	ndcg	ranking	full	predector_score	0.447663
test	ndcg@50	ranking	full	predector_score	0.640171
test	ndcg@500	ranking	full	predector_score	0.928941
test	ndcg@5000	ranking	full	predector_score	0.989828
test	true_positives@10	ranking	full	effectorp1	2
test	true_positives@10	ranking	full	effectorp2	0
test	true_positives@10	ranking	full	predector_score	1
test	true_positives@100	ranking	full	effectorp1	2
test	true_positives@100	ranking	full	effectorp2	5
test	true_positives@100	ranking	full	predector_score	6
test	true_positives@50	ranking	full	effectorp1	2
test	true_positives@50	ranking	full	effectorp2	2
test	true_positives@50	ranking	full	predector_score	4
test	true_positives@500	ranking	full	effectorp1	13
test	true_positives@500	ranking	full	effectorp2	18
test	true_positives@500	ranking	full	predector_score	20
test	accuracy_score	classification	secreted	effectorp1_ge0.0	0.0114286
test	accuracy_score	classification	secreted	effectorp1_gt0.5	0.628571
test	accuracy_score	classification	secreted	effectorp2_ge0.114	0.357802
test	accuracy_score	classification	secreted	effectorp2_gt0.5	0.698462
test	accuracy_score	classification	secreted	predector_score_ge1.14	0.818022
test	accuracy_score	classification	secreted	predector_score_gt0.0	0.592527
test	balanced_accuracy_score	classification	secreted	effectorp1_ge0.0	0.5
test	balanced_accuracy_score	classification	secreted	effectorp1_gt0.5	0.698088
test	balanced_accuracy_score	classification	secreted	effectorp2_ge0.114	0.656181
test	balanced_accuracy_score	classification	secreted	effectorp2_gt0.5	0.733437
test	balanced_accuracy_score	classification	secreted	predector_score_ge1.14	0.793908
test	balanced_accuracy_score	classification	secreted	predector_score_gt0.0	0.7749
test	f1	classification	secreted	effectorp1_ge0.0	0.0225989
test	f1	classification	secreted	effectorp1_gt0.5	0.0451977
test	f1	classification	secreted	effectorp2_ge0.114	0.0330907
test	f1	classification	secreted	effectorp2_gt0.5	0.0550964
test	f1	classification	secreted	predector_score_ge1.14	0.0881057
test	f1	classification	secreted	predector_score_gt0.0	0.0511771
test	false_negatives	classification	secreted	effectorp1_ge0.0	0
test	false_negatives	classification	secreted	effectorp1_gt0.5	6
test	false_negatives	classification	secreted	effectorp2_ge0.114	1
test	false_negatives	classification	secreted	effectorp2_gt0.5	6
test	false_negatives	classification	secreted	predector_score_ge1.14	6
test	false_negatives	classification	secreted	predector_score_gt0.0	1
test	false_positives	classification	secreted	effectorp1_ge0.0	2249
test	false_positives	classification	secreted	effectorp1_gt0.5	839
test	false_positives	classification	secreted	effectorp2_ge0.114	1460
test	false_positives	classification	secreted	effectorp2_gt0.5	680
test	false_positives	classification	secreted	predector_score_ge1.14	408
test	false_positives	classification	secreted	predector_score_gt0.0	926
test	FPR	classification	secreted	effectorp1_ge0.0	1
test	FPR	classification	secreted	effectorp1_gt0.5	0.373055
test	FPR	classification	secreted	effectorp2_ge0.114	0.649177
test	FPR	classification	secreted	effectorp2_gt0.5	0.302357
test	FPR	classification	secreted	predector_score_ge1.14	0.181414
test	FPR	classification	secreted	predector_score_gt0.0	0.411739
test	mcc	classification	secreted	effectorp1_ge0.0	0
test	mcc	classification	secreted	effectorp1_gt0.5	0.0868643
test	mcc	classification	secreted	effectorp2_ge0.114	0.0697367
test	mcc	classification	secreted	effectorp2_gt0.5	0.107521
test	mcc	classification	secreted	predector_score_ge1.14	0.15987
test	mcc	classification	secreted	predector_score_gt0.0	0.118482
test	precision	classification	secreted	effectorp1_ge0.0	0.0114286
test	precision	classification	secreted	effectorp1_gt0.5	0.0232829
test	precision	classification	secreted	effectorp2_ge0.114	0.016835
test	precision	classification	secreted	effectorp2_gt0.5	0.0285714
test	precision	classification	secreted	predector_score_ge1.14	0.046729
test	precision	classification	secreted	predector_score_gt0.0	0.0262881
test	recall	classification	secreted	effectorp1_ge0.0	1
test	recall	classification	secreted	effectorp1_gt0.5	0.769231
test	recall	classification	secreted	effectorp2_ge0.114	0.961538
test	recall	classification	secreted	effectorp2_gt0.5	0.769231
test	recall	classification	secreted	predector_score_ge1.14	0.769231
test	recall	classification	secreted	predector_score_gt0.0	0.961538
test	specificity	classification	secreted	effectorp1_ge0.0	0
test	specificity	classification	secreted	effectorp1_gt0.5	0.626945
test	specificity	classification	secreted	effectorp2_ge0.114	0.350823
test	specificity	classification	secreted	effectorp2_gt0.5	0.697643
test	specificity	classification	secreted	predector_score_ge1.14	0.818586
test	specificity	classification	secreted	predector_score_gt0.0	0.588261
test	true_negatives	classification	secreted	effectorp1_ge0.0	0
test	true_negatives	classification	secreted	effectorp1_gt0.5	1410
test	true_negatives	classification	secreted	effectorp2_ge0.114	789
test	true_negatives	classification	secreted	effectorp2_gt0.5	1569
test	true_negatives	classification	secreted	predector_score_ge1.14	1841
test	true_negatives	classification	secreted	predector_score_gt0.0	1323
test	true_positives	classification	secreted	effectorp1_ge0.0	26
test	true_positives	classification	secreted	effectorp1_gt0.5	20
test	true_positives	classification	secreted	effectorp2_ge0.114	25
test	true_positives	classification	secreted	effectorp2_gt0.5	20
test	true_positives	classification	secreted	predector_score_ge1.14	20
test	true_positives	classification	secreted	predector_score_gt0.0	25
test	coverage_error	ranking	secreted	effectorp1	2275
test	coverage_error	ranking	secreted	effectorp2	1593
test	coverage_error	ranking	secreted	predector_score	1115
test	label_ranking_average_precision_score	ranking	secreted	effectorp1	0.0228672
test	label_ranking_average_precision_score	ranking	secreted	effectorp2	0.0385906
test	label_ranking_average_precision_score	ranking	secreted	predector_score	0.0638263
test	label_ranking_average_precision_score@50	ranking	secreted	effectorp1	0.0588603
test	label_ranking_average_precision_score@50	ranking	secreted	effectorp2	0.0825425
test	label_ranking_average_precision_score@50	ranking	secreted	predector_score	0.109618
test	label_ranking_average_precision_score@500	ranking	secreted	effectorp1	0.0379902
test	label_ranking_average_precision_score@500	ranking	secreted	effectorp2	0.050748
test	label_ranking_average_precision_score@500	ranking	secreted	predector_score	0.0738621
test	label_ranking_average_precision_score@5000	ranking	secreted	effectorp1	0.0228672
test	label_ranking_average_precision_score@5000	ranking	secreted	effectorp2	0.0385906
test	label_ranking_average_precision_score@5000	ranking	secreted	predector_score	0.0638263
test	label_ranking_loss	ranking	secreted	effectorp1	0.288402
test	label_ranking_loss	ranking	secreted	effectorp2	0.198994
test	label_ranking_loss	ranking	secreted	predector_score	0.136574
test	label_ranking_loss@50	ranking	secreted	effectorp1	0.831522
test	label_ranking_loss@50	ranking	secreted	effectorp2	0.61413
test	label_ranking_loss@50	ranking	secreted	predector_score	0.592391
test	label_ranking_loss@500	ranking	secreted	effectorp1	0.515729
test	label_ranking_loss@500	ranking	secreted	effectorp2	0.441563
test	label_ranking_loss@500	ranking	secreted	predector_score	0.341562
test	label_ranking_loss@5000	ranking	secreted	effectorp1	0.288402
test	label_ranking_loss@5000	ranking	secreted	effectorp2	0.198994
test	label_ranking_loss@5000	ranking	secreted	predector_score	0.136574
test	ndcg	ranking	secreted	effectorp1	0.365584
test	ndcg	ranking	secreted	effectorp2	0.402275
test	ndcg	ranking	secreted	predector_score	0.44898
test	ndcg@50	ranking	secreted	effectorp1	0.61534
test	ndcg@50	ranking	secreted	effectorp2	0.629248
test	ndcg@50	ranking	secreted	predector_score	0.652644
test	ndcg@500	ranking	secreted	effectorp1	0.916076
test	ndcg@500	ranking	secreted	effectorp2	0.92639
test	ndcg@500	ranking	secreted	predector_score	0.933821
test	ndcg@5000	ranking	secreted	effectorp1	0.978947
test	ndcg@5000	ranking	secreted	effectorp2	0.980164
test	ndcg@5000	ranking	secreted	predector_score	0.981714
test	true_positives@10	ranking	secreted	effectorp1	2
test	true_positives@10	ranking	secreted	effectorp2	0
test	true_positives@10	ranking	secreted	predector_score	1
test	true_positives@100	ranking	secreted	effectorp1	2
test	true_positives@100	ranking	secreted	effectorp2	5
test	true_positives@100	ranking	secreted	predector_score	6
test	true_positives@50	ranking	secreted	effectorp1	2
test	true_positives@50	ranking	secreted	effectorp2	2
test	true_positives@50	ranking	secreted	predector_score	4
test	true_positives@500	ranking	secreted	effectorp1	13
test	true_positives@500	ranking	secreted	effectorp2	18
test	true_positives@500	ranking	secreted	predector_score	20
train	accuracy_score	classification	full	effectorp1_ge0.0	0.904244
train	accuracy_score	classification	full	effectorp1_gt0.5	0.942119
train	accuracy_score	classification	full	effectorp2_ge0.114	0.904195
train	accuracy_score	classification	full	effectorp2_gt0.5	0.954586
train	accuracy_score	classification	full	predector_score_gt0.0	0.935445
train	accuracy_score	classification	full	predector_score_ge1.14	0.971084
train	balanced_accuracy_score	classification	full	effectorp1_ge0.0	0.900131
train	balanced_accuracy_score	classification	full	effectorp1_gt0.5	0.83927
train	balanced_accuracy_score	classification	full	effectorp2_ge0.114	0.90809
train	balanced_accuracy_score	classification	full	effectorp2_gt0.5	0.893418
train	balanced_accuracy_score	classification	full	predector_score_gt0.0	0.959673
train	balanced_accuracy_score	classification	full	predector_score_ge1.14	0.949586
train	f1	classification	full	effectorp1_ge0.0	0.0367695
train	f1	classification	full	effectorp1_gt0.5	0.0493165
train	f1	classification	full	effectorp2_ge0.114	0.0373832
train	f1	classification	full	effectorp2_gt0.5	0.069542
train	f1	classification	full	predector_score_gt0.0	0.0585436
train	f1	classification	full	predector_score_ge1.14	0.115768
train	false_negatives	classification	full	effectorp1_ge0.0	13
train	false_negatives	classification	full	effectorp1_gt0.5	33
train	false_negatives	classification	full	effectorp2_ge0.114	11
train	false_negatives	classification	full	effectorp2_gt0.5	21
train	false_negatives	classification	full	predector_score_gt0.0	2
train	false_negatives	classification	full	predector_score_ge1.14	9
train	false_positives	classification	full	effectorp1_ge0.0	5855
train	false_positives	classification	full	effectorp1_gt0.5	3514
train	false_positives	classification	full	effectorp2_ge0.114	5860
train	false_positives	classification	full	effectorp2_gt0.5	2762
train	false_positives	classification	full	predector_score_gt0.0	3954
train	false_positives	classification	full	predector_score_ge1.14	1763
train	FPR	classification	full	effectorp1_ge0.0	0.0957388
train	FPR	classification	full	effectorp1_gt0.5	0.0574596
train	FPR	classification	full	effectorp2_ge0.114	0.0958205
train	FPR	classification	full	effectorp2_gt0.5	0.0451632
train	FPR	classification	full	predector_score_gt0.0	0.0646543
train	FPR	classification	full	predector_score_ge1.14	0.0288279
train	mcc	classification	full	effectorp1_ge0.0	0.12179
train	mcc	classification	full	effectorp1_gt0.5	0.13009
train	mcc	classification	full	effectorp2_ge0.114	0.124147
train	mcc	classification	full	effectorp2_gt0.5	0.168135
train	mcc	classification	full	predector_score_gt0.0	0.166445
train	mcc	classification	full	predector_score_ge1.14	0.235317
train	precision	classification	full	effectorp1_ge0.0	0.0187699
train	precision	classification	full	effectorp1_gt0.5	0.025513
train	precision	classification	full	effectorp2_ge0.114	0.0190827
train	precision	classification	full	effectorp2_gt0.5	0.0362875
train	precision	classification	full	predector_score_gt0.0	0.0301692
train	precision	classification	full	predector_score_ge1.14	0.061735
train	recall	classification	full	effectorp1_ge0.0	0.896
train	recall	classification	full	effectorp1_gt0.5	0.736
train	recall	classification	full	effectorp2_ge0.114	0.912
train	recall	classification	full	effectorp2_gt0.5	0.832
train	recall	classification	full	predector_score_gt0.0	0.984
train	recall	classification	full	predector_score_ge1.14	0.928
train	specificity	classification	full	effectorp1_ge0.0	0.904261
train	specificity	classification	full	effectorp1_gt0.5	0.94254
train	specificity	classification	full	effectorp2_ge0.114	0.904179
train	specificity	classification	full	effectorp2_gt0.5	0.954837
train	specificity	classification	full	predector_score_gt0.0	0.935346
train	specificity	classification	full	predector_score_ge1.14	0.971172
train	true_negatives	classification	full	effectorp1_ge0.0	55301
train	true_negatives	classification	full	effectorp1_gt0.5	57642
train	true_negatives	classification	full	effectorp2_ge0.114	55296
train	true_negatives	classification	full	effectorp2_gt0.5	58394
train	true_negatives	classification	full	predector_score_gt0.0	57202
train	true_negatives	classification	full	predector_score_ge1.14	59393
train	true_positives	classification	full	effectorp1_ge0.0	112
train	true_positives	classification	full	effectorp1_gt0.5	92
train	true_positives	classification	full	effectorp2_ge0.114	114
train	true_positives	classification	full	effectorp2_gt0.5	104
train	true_positives	classification	full	predector_score_gt0.0	123
train	true_positives	classification	full	predector_score_ge1.14	116
train	coverage_error	ranking	full	predector_score	4351
train	label_ranking_average_precision_score	ranking	full	predector_score	0.399334
train	label_ranking_average_precision_score@50	ranking	full	predector_score	0.801965
train	label_ranking_average_precision_score@500	ranking	full	predector_score	0.503115
train	label_ranking_average_precision_score@5000	ranking	full	predector_score	0.399334
train	label_ranking_loss	ranking	full	predector_score	0.00771116
train	label_ranking_loss@50	ranking	full	predector_score	0.261084
train	label_ranking_loss@500	ranking	full	predector_score	0.259695
train	label_ranking_loss@5000	ranking	full	predector_score	0.0967352
train	ndcg	ranking	full	predector_score	0.829176
train	ndcg@50	ranking	full	predector_score	0.829847
train	ndcg@500	ranking	full	predector_score	0.924619
train	ndcg@5000	ranking	full	predector_score	0.991576
train	true_positives@10	ranking	full	effectorp1	10
train	true_positives@10	ranking	full	effectorp2	6
train	true_positives@10	ranking	full	predector_score	9
train	true_positives@100	ranking	full	effectorp1	27
train	true_positives@100	ranking	full	effectorp2	27
train	true_positives@100	ranking	full	predector_score	50
train	true_positives@50	ranking	full	effectorp1	27
train	true_positives@50	ranking	full	effectorp2	19
train	true_positives@50	ranking	full	predector_score	29
train	true_positives@500	ranking	full	effectorp1	27
train	true_positives@500	ranking	full	effectorp2	57
train	true_positives@500	ranking	full	predector_score	94
train	accuracy_score	classification	secreted	effectorp1_ge0.0	0.0127852
train	accuracy_score	classification	secreted	effectorp1_gt0.5	0.610052
train	accuracy_score	classification	secreted	effectorp2_ge0.114	0.352805
train	accuracy_score	classification	secreted	effectorp2_gt0.5	0.694258
train	accuracy_score	classification	secreted	predector_score_ge1.14	0.80723
train	accuracy_score	classification	secreted	predector_score_gt0.0	0.585584
train	balanced_accuracy_score	classification	secreted	effectorp1_ge0.0	0.5
train	balanced_accuracy_score	classification	secreted	effectorp1_gt0.5	0.700392
train	balanced_accuracy_score	classification	secreted	effectorp2_ge0.114	0.663703
train	balanced_accuracy_score	classification	secreted	effectorp2_gt0.5	0.794095
train	balanced_accuracy_score	classification	secreted	predector_score_ge1.14	0.898112
train	balanced_accuracy_score	classification	secreted	predector_score_gt0.0	0.790108
train	f1	classification	secreted	effectorp1_ge0.0	0.0252476
train	f1	classification	secreted	effectorp1_gt0.5	0.0494358
train	f1	classification	secreted	effectorp2_ge0.114	0.037377
train	f1	classification	secreted	effectorp2_gt0.5	0.0697518
train	f1	classification	secreted	predector_score_ge1.14	0.11622
train	f1	classification	secreted	predector_score_gt0.0	0.0581162
train	false_negatives	classification	secreted	effectorp1_ge0.0	0
train	false_negatives	classification	secreted	effectorp1_gt0.5	24
train	false_negatives	classification	secreted	effectorp2_ge0.114	2
train	false_negatives	classification	secreted	effectorp2_gt0.5	12
train	false_negatives	classification	secreted	predector_score_ge1.14	1
train	false_negatives	classification	secreted	predector_score_gt0.0	0
train	false_positives	classification	secreted	effectorp1_ge0.0	8957
train	false_positives	classification	secreted	effectorp1_gt0.5	3514
train	false_positives	classification	secreted	effectorp2_ge0.114	5870
train	false_positives	classification	secreted	effectorp2_gt0.5	2762
train	false_positives	classification	secreted	predector_score_ge1.14	1748
train	false_positives	classification	secreted	predector_score_gt0.0	3760
train	FPR	classification	secreted	effectorp1_ge0.0	1
train	FPR	classification	secreted	effectorp1_gt0.5	0.392319
train	FPR	classification	secreted	effectorp2_ge0.114	0.655353
train	FPR	classification	secreted	effectorp2_gt0.5	0.308362
train	FPR	classification	secreted	predector_score_ge1.14	0.195155
train	FPR	classification	secreted	predector_score_gt0.0	0.419783
train	mcc	classification	secreted	effectorp1_ge0.0	0
train	mcc	classification	secreted	effectorp1_gt0.5	0.0920098
train	mcc	classification	secreted	effectorp2_ge0.114	0.0776231
train	mcc	classification	secreted	effectorp2_gt0.5	0.142151
train	mcc	classification	secreted	predector_score_ge1.14	0.221448
train	mcc	classification	secreted	predector_score_gt0.0	0.131775
train	precision	classification	secreted	effectorp1_ge0.0	0.0127852
train	precision	classification	secreted	effectorp1_gt0.5	0.025513
train	precision	classification	secreted	effectorp2_ge0.114	0.0190508
train	precision	classification	secreted	effectorp2_gt0.5	0.0362875
train	precision	classification	secreted	predector_score_ge1.14	0.0617284
train	precision	classification	secreted	predector_score_gt0.0	0.0299278
train	recall	classification	secreted	effectorp1_ge0.0	1
train	recall	classification	secreted	effectorp1_gt0.5	0.793103
train	recall	classification	secreted	effectorp2_ge0.114	0.982759
train	recall	classification	secreted	effectorp2_gt0.5	0.896552
train	recall	classification	secreted	predector_score_ge1.14	0.991379
train	recall	classification	secreted	predector_score_gt0.0	1
train	specificity	classification	secreted	effectorp1_ge0.0	0
train	specificity	classification	secreted	effectorp1_gt0.5	0.607681
train	specificity	classification	secreted	effectorp2_ge0.114	0.344647
train	specificity	classification	secreted	effectorp2_gt0.5	0.691638
train	specificity	classification	secreted	predector_score_ge1.14	0.804845
train	specificity	classification	secreted	predector_score_gt0.0	0.580217
train	true_negatives	classification	secreted	effectorp1_ge0.0	0
train	true_negatives	classification	secreted	effectorp1_gt0.5	5443
train	true_negatives	classification	secreted	effectorp2_ge0.114	3087
train	true_negatives	classification	secreted	effectorp2_gt0.5	6195
train	true_negatives	classification	secreted	predector_score_ge1.14	7209
train	true_negatives	classification	secreted	predector_score_gt0.0	5197
train	true_positives	classification	secreted	effectorp1_ge0.0	116
train	true_positives	classification	secreted	effectorp1_gt0.5	92
train	true_positives	classification	secreted	effectorp2_ge0.114	114
train	true_positives	classification	secreted	effectorp2_gt0.5	104
train	true_positives	classification	secreted	predector_score_ge1.14	115
train	true_positives	classification	secreted	predector_score_gt0.0	116
train	coverage_error	ranking	secreted	effectorp1	9073
train	coverage_error	ranking	secreted	effectorp2	9055
train	coverage_error	ranking	secreted	predector_score	2017
train	label_ranking_average_precision_score	ranking	secreted	effectorp1	0.0313196
train	label_ranking_average_precision_score	ranking	secreted	effectorp2	0.188848
train	label_ranking_average_precision_score	ranking	secreted	predector_score	0.426892
train	label_ranking_average_precision_score@50	ranking	secreted	effectorp1	0.590668
train	label_ranking_average_precision_score@50	ranking	secreted	effectorp2	0.611993
train	label_ranking_average_precision_score@50	ranking	secreted	predector_score	0.801965
train	label_ranking_average_precision_score@500	ranking	secreted	effectorp1	0.143209
train	label_ranking_average_precision_score@500	ranking	secreted	effectorp2	0.271353
train	label_ranking_average_precision_score@500	ranking	secreted	predector_score	0.503124
train	label_ranking_average_precision_score@5000	ranking	secreted	effectorp1	0.0427382
train	label_ranking_average_precision_score@5000	ranking	secreted	effectorp2	0.193059
train	label_ranking_average_precision_score@5000	ranking	secreted	predector_score	0.426892
train	label_ranking_loss	ranking	secreted	effectorp1	0.259812
train	label_ranking_loss	ranking	secreted	effectorp2	0.115538
train	label_ranking_loss	ranking	secreted	predector_score	0.0321103
train	label_ranking_loss@50	ranking	secreted	effectorp1	0.648604
train	label_ranking_loss@50	ranking	secreted	effectorp2	0.495895
train	label_ranking_loss@50	ranking	secreted	predector_score	0.261084
train	label_ranking_loss@500	ranking	secreted	effectorp1	0.726208
train	label_ranking_loss@500	ranking	secreted	effectorp2	0.491484
train	label_ranking_loss@500	ranking	secreted	predector_score	0.259643
train	label_ranking_loss@5000	ranking	secreted	effectorp1	0.311584
train	label_ranking_loss@5000	ranking	secreted	effectorp2	0.163147
train	label_ranking_loss@5000	ranking	secreted	predector_score	0.0588886
train	ndcg	ranking	secreted	effectorp1	0.495473
train	ndcg	ranking	secreted	effectorp2	0.708178
train	ndcg	ranking	secreted	predector_score	0.841662
train	ndcg@50	ranking	secreted	effectorp1	0.518544
train	ndcg@50	ranking	secreted	effectorp2	0.722199
train	ndcg@50	ranking	secreted	predector_score	0.829847
train	ndcg@500	ranking	secreted	effectorp1	0.779622
train	ndcg@500	ranking	secreted	effectorp2	0.868217
train	ndcg@500	ranking	secreted	predector_score	0.937413
train	ndcg@5000	ranking	secreted	effectorp1	0.974616
train	ndcg@5000	ranking	secreted	effectorp2	0.985864
train	ndcg@5000	ranking	secreted	predector_score	0.992585
train	true_positives@10	ranking	secreted	effectorp1	10
train	true_positives@10	ranking	secreted	effectorp2	6
train	true_positives@10	ranking	secreted	predector_score	9
train	true_positives@100	ranking	secreted	effectorp1	27
train	true_positives@100	ranking	secreted	effectorp2	27
train	true_positives@100	ranking	secreted	predector_score	50
train	true_positives@50	ranking	secreted	effectorp1	27
train	true_positives@50	ranking	secreted	effectorp2	19
train	true_positives@50	ranking	secreted	predector_score	29
train	true_positives@500	ranking	secreted	effectorp1	27
train	true_positives@500	ranking	secreted	effectorp2	57
train	true_positives@500	ranking	secreted	predector_score	94

## Sheet: train
Supplementary Table S3. Extended model evaluation and statistics. The sheet “Ranking and classification eval” is an extended version Table 1. The “dataset” column indicates whether the benchmark was restricted to the predicted secreted proteins (Secreted; any signal peptide prediction and < 2 TM domains predicted) or run on the whole proteome (Full). In the case of the “Full” dataset ranking stat…
name	class	set	priority	predector_score	phibase_effector	phibase_virulence	phibase_lethal	phibase_phenotypes	phibase_matches	effector_match	effector_matches	pfam_match	pfam_matches	dbcan_match	dbcan_matches	effectorp1	effectorp2	is_secreted	any_signal_peptide	apoplastp	single_transmembrane	multiple_transmembrane	molecular_weight	residue_number	charge	isoelectric_point	aa_c_number	aa_tiny_number	aa_small_number	aa_aliphatic_number	aa_aromatic_number	aa_nonpolar_number	aa_charged_number	aa_basic_number	aa_acidic_number	fykin_gap	localizer_nuclear	localizer_chloro	localizer_mito	signalp3_nn	signalp3_hmm	signalp4	signalp5	deepsig	phobius_sp	phobius_tmcount	tmhmm_tmcount	tmhmm_first_60	tmhmm_exp_aa
BgAVRA13	effector	train	2	4.04522	0	0	0	.	.	1	BgAVRA13,BghAvr_a13	0	.	0	.	0.869	0.973	1	1	0.48	0	0	13719.3	122	-3.5	4.7868	1	40	64	30	21	68	26	12	14	1.65217	0	0	0	1	1	1	1	1	1	0	0	6.9	6.91
CfAvr5	effector	train	2	4.03776	1	0	0	effector_(plant_avirulence_determinant)	PHI:5557,PHI:5538	1	CfAvr5	0	.	0	.	1	0.99	1	1	0.92	0	0	11213.7	103	3	7.7307	10	39	62	23	10	59	22	13	9	0.96	0	0	0	1	1	1	1	1	1	0	0	13.74	13.74
MIAvrM14	effector	train	2	4.00835	0	0	0	.	.	1	MIAvrM14	1	PF00293	0	.	0.951	0.94	1	1	0.18	0	0	18700.5	166	3	7.4759	1	45	77	49	20	85	48	27	21	1.26667	0	0	0	1	1	1	1	1	1	0	0	15.17	15.17
CfEcp1	effector	train	2	3.98305	0	1	0	reduced_virulence	PHI:70	1	CfEcp1	0	.	0	.	1	0.978	1	1	0.96	0	0	10035.4	96	-0.5	5.6783	8	40	62	24	8	58	16	8	8	0.821429	0	0	0	1	1	1	1	1	1	0	0	11.93	11.93
CfAVR2	effector	train	2	3.94094	1	0	0	effector_(plant_avirulence_determinant)	PHI:5496,PHI:6285,PHI:5541,PHI:472,PHI:2344,PHI:5555	1	CfAVR2	0	.	0	.	1	0.984	1	1	0.83	0	0	8355.01	78	7.5	8.926	8	31	41	22	6	47	20	14	6	1.27778	1	0	0	1	1	1	1	1	1	0	0	1.03	1.03
MoHEG13	effector	train	2	3.94094	0	0	0	.	.	1	MoHEG13	0	.	0	.	1	0.98	1	1	0.88	0	0	7436.54	72	1	7.0167	7	30	46	22	2	41	10	6	4	0.5	0	0	0	1	1	1	1	1	1	0	0	0.36	0.36
MoSPD2	effector	train	2	3.94094	0	0	0	.	.	1	MoSPD2	0	.	0	.	1	0.972	1	1	0.81	0	0	6968.02	64	2	7.9214	6	30	37	15	8	39	10	6	4	0.764706	0	0	0	1	1	1	1	1	1	0	0	1.12	1.12
PST_Pec6	effector	train	2	3.94094	0	0	0	.	.	1	PST_Pec6	0	.	0	.	1	0.972	1	1	0.84	0	0	9678.27	88	4	8.0265	9	36	52	20	8	47	21	13	8	1.375	0	0	0	1	1	1	1	1	1	0	0	4.07	4.08
RsNIP1	effector	train	2	3.94094	1	0	0	effector_(plant_avirulence_determinant)	PHI:2698,PHI:38	1	RsNIP1	1	PF08995	0	.	1	0.984	1	1	0.91	0	0	8860.36	82	2.5	7.7187	10	34	46	21	8	52	15	9	6	0.722222	0	0	0	1	1	1	1	1	1	0	0	2.41	2.41
MoBas107	effector	train	2	3.86988	0	0	0	.	.	1	MoBas107	0	.	0	.	0.978	0.945	1	1	0.09	0	0	14703.7	132	7	9.7414	2	40	65	34	16	72	37	23	14	0.918919	1	0	0	1	1	1	1	1	1	0	0	15.23	15.23
VdAve1	effector	train	2	3.85619	1	0	0	effector_(plant_avirulence_determinant)	PHI:7988,PHI:2331	1	VdAve1	1	PF03330	0	.	0.948	0.945	1	1	0.79	0	0	14400.5	134	8	9.7515	4	52	80	41	12	75	27	18	9	0.9375	0	1	0	1	1	1	1	1	1	0	0	0.6	0.6
FolSix2	effector	train	2	3.85015	1	0	0	effector_(plant_avirulence_determinant)	PHI:5285	1	FolSix2	0	.	0	.	0.985	0.974	1	1	0.71	0	0	25375.5	232	3	7.2859	8	76	142	64	26	126	48	27	21	1.14	0	0	0	1	1	1	1	1	1	0	0	0.85	0.85
MoBas3	effector	train	2	3.84006	0	0	0	.	.	1	MoBas3	0	.	0	.	1	0.983	1	1	0.62	0	0	12038.9	113	-0.5	5.7597	10	43	69	33	6	64	20	10	10	0.928571	0	0	0	1	1	1	1	1	1	0	0	9.76	9.76
ZtAvrStb6	effector	train	2	3.79795	0	0	0	.	.	1	ZtAvrStb6	0	.	0	.	1	0.978	1	1	0.76	0	0	8625.93	82	1.5	7.0453	12	36	50	20	10	55	13	8	5	0.681818	0	0	0	1	1	1	1	1	1	0	0	0.74	0.74
PgtAvrSr50	effector	train	2	3.78814	0	0	0	.	.	1	PgtAvrSr50	0	.	0	.	0.929	0.915	1	1	0.19	0	0	15281.4	132	5	9.4828	0	33	58	36	23	70	32	20	12	1.65217	0	0	0	1	1	1	1	1	1	0	1	17.45	17.45
MoAVR_Pik	effector	train	2	3.77407	1	0	0	effector_(plant_avirulence_determinant)	PHI:5553,PHI:3104,PHI:3499,PHI:3498,PHI:3103,PHI:2137	1	MoAVR_Pik	0	.	0	.	0.962	0.959	1	1	0.56	0	0	12931.8	113	3	8.2768	3	28	62	24	17	63	28	16	12	1.54545	1	0	0	1	1	1	1	1	1	0	0	1.39	1.39
PnToxA	effector	train	2	3.75977	1	1	0	loss_of_pathogenicity,effector_(plant_avirulence_determinant),reduced_virulence,increased_virulence_(hypervirulence)	PHI:4924,PHI:1081,PHI:8380,PHI:534	1	PnToxA,PtrToxA,ChToxA	1	PF11584	0	.	0.998	0.95	1	1	0.48	0	0	19650.2	178	-1	5.2477	2	53	97	57	12	96	35	17	18	1.2	0	1	0	1	1	1	1	1	1	0	0	0.24	0.25
MoAvrPiz_t	effector	train	2	3.75218	1	0	0	effector_(plant_avirulence_determinant)	PHI:7896,PHI:2064,PHI:8697	1	MoAvrPiz_t	0	.	0	.	0.944	0.961	1	1	0.83	0	0	11730.4	108	9	9.7006	5	42	61	30	14	60	19	15	4	1.04	0	0	0	1	1	1	1	1	1	0	0	11.41	11.56
FolSix4	effector	train	2	3.74818	1	0	0	effector_(plant_avirulence_determinant)	PHI:6307	1	FolSix4	0	.	0	.	0.84	0.964	1	1	0.76	0	0	26016	242	3	7.126	6	91	151	60	29	125	53	30	23	0.947368	0	0	0	1	1	1	1	1	1	0	0	0.02	0.02
MoBAS162	effector	train	2	3.74004	0	0	0	.	.	1	MoBAS162	0	.	0	.	0.921	0.968	1	1	0.41	0	0	13343.2	118	10	10.1278	2	39	59	28	18	63	28	20	8	1.11538	0	0	0	1	1	1	1	0	1	0	0	13.43	13.44
PnTox1	effector	train	2	3.72864	1	0	0	effector_(plant_avirulence_determinant)	PHI:3124	1	PnTox1	0	.	0	.	1	0.969	1	1	0.63	0	0	12126.9	117	1.5	7	16	58	73	29	6	67	23	13	10	0.666667	0	0	0	1	1	1	1	1	1	0	0	9.03	9.03
MoPwl1	effector	train	2	3.68487	1	0	0	effector_(plant_avirulence_determinant)	PHI:2151,PHI:2152,PHI:42,PHI:41	1	MoPwl1,MoPwl2,MoPwl4,MoPwl3	0	.	0	.	1	0.942	1	1	0.49	0	0	16296	147	3.5	7.9014	2	42	78	22	21	81	42	24	18	1	0	0	0	1	1	1	1	1	1	0	0	12.84	12.84
MoBas2	effector	train	2	3.68345	0	0	0	.	.	1	MoBas2	0	.	0	.	1	0.977	1	1	0.85	0	0	10415.6	102	2	7.9259	6	44	70	26	4	54	18	10	8	0.896552	0	0	0	1	1	1	1	1	1	0	0	2.55	2.55
MlAvrP123	effector	train	2	3.66359	1	0	0	effector_(plant_avirulence_determinant)	PHI:537	1	MlAvrP123	0	.	0	.	1	0.984	1	1	0.43	1	0	12853.6	117	-4.5	4.6079	11	42	64	28	15	72	25	11	14	0.821429	0	0	0	1	1	1	1	1	0	1	1	19.69	19.69
UfRTP1	effector	train	2	3.64277	0	0	0	.	.	1	UfRTP1	0	.	0	.	0.845	0.934	1	1	0.28	0	0	24314.5	220	2.5	7.0814	5	71	121	60	26	118	48	27	21	0.891304	1	0	0	1	1	1	1	1	1	0	0	1.48	1.49
MoBas4	effector	train	2	3.63261	1	0	0	increased_virulence_(hypervirulence)	PHI:9211	1	MoSPD5,MoBas4	0	.	0	.	1	0.968	1	1	0.82	0	0	11088.4	102	-2.5	5.0335	8	38	63	30	9	53	25	12	13	1.04545	0	0	0	1	1	1	1	1	1	0	0	0.85	0.85
CfAVR9	effector	train	2	3.59458	1	0	0	effector_(plant_avirulence_determinant)	PHI:5542,PHI:2845,PHI:5473,PHI:7,PHI:5545,PHI:5497,PHI:5558,PHI:5566	1	CfAVR9	0	.	0	.	1	0.951	1	1	0.8	0	0	6741.03	63	1	7.0162	7	25	35	24	6	43	10	6	4	0.571429	0	0	0	1	1	1	1	1	1	0	1	22.29	22.29
MoAVR_Pii	effector	train	2	3.5666	1	0	0	effector_(plant_avirulence_determinant)	PHI:4979,PHI:6500,PHI:2136	1	MoAVR_Pii	0	.	0	.	0.987	0.967	1	1	0.92	0	0	7503.43	70	0	6.4307	3	29	42	21	8	37	15	8	7	1.3125	0	0	0	1	1	1	1	1	1	0	0	12.04	12.04
MoCDIP3	effector	train	2	3.55662	1	0	0	effector_(plant_avirulence_determinant)	PHI:3215	1	MoCDIP3	0	.	0	.	1	0.977	1	1	0.43	0	0	12512.4	113	1.5	7.4401	8	41	61	31	8	61	24	13	11	1.04167	0	0	0	1	1	1	1	1	1	0	0	14.54	14.54
VdSCP7	effector	train	2	3.52046	1	0	0	effector_(plant_avirulence_determinant)	PHI:7129	1	VdSCP7	0	.	0	.	0.998	0.937	1	1	0.29	0	0	23528.4	216	6	9.2839	4	76	120	49	4	109	55	31	24	0.702128	1	0	0	1	1	1	1	1	1	0	0	2.47	2.48
FolSix3	effector	train	2	3.51183	1	0	0	effector_(plant_avirulence_determinant)	PHI:5283,PHI:7472,PHI:2426,PHI:4848	1	FolSix3	0	.	0	.	0.937	0.917	1	1	0.5	0	0	17848	163	1	6.8519	3	61	95	44	19	91	35	19	16	0.682927	0	0	0	1	1	1	1	1	1	0	0	0.37	0.37
LmAvrLm11	effector	train	2	3.50853	0	0	0	.	.	1	LmAvrLm11	0	.	0	.	1	0.992	1	1	0.56	0	0	10791.2	95	-1	5.6324	8	32	49	20	14	54	20	10	10	1.31579	0	0	0	1	1	1	1	1	1	0	0	0.03	0.03
CfEcp2	effector	train	2	3.4866	1	1	0	effector_(plant_avirulence_determinant),reduced_virulence,unaffected_pathogenicity	PHI:71,PHI:5544,PHI:5486,PHI:5559	1	CfEcp2	1	PF14856	0	.	0.997	0.92	1	1	0.87	0	0	17567.3	165	-4.5	4.4785	4	57	112	47	15	91	30	13	17	0.902439	0	0	0	1	1	1	1	1	1	0	0	4.08	4.08
MoBas1	effector	train	2	3.48123	0	0	0	.	.	1	MoBas1	0	.	0	.	0.998	0.878	1	1	0.14	0	0	13048.3	115	4	9.6761	0	37	58	26	17	57	31	18	13	0.90625	0	0	0	1	1	1	1	1	1	0	0	9.15	9.15
FolSix6	effector	train	2	3.47838	1	0	0	effector_(plant_avirulence_determinant)	PHI:3977,PHI:5287	1	FolSix6	0	.	0	.	0.988	0.966	1	1	0.39	0	0	23577.6	215	1.5	7.1088	8	73	124	54	20	109	51	27	24	1.39535	0	1	0	1	1	1	1	1	1	0	0	0.09	0.09
MlAvrL567_A	effector	train	2	3.47004	1	0	0	effector_(plant_avirulence_determinant)	PHI:533,PHI:532	1	MlAvrL567_C,MlAvrL567_B,MlAvrL567_A,MlAvrL567_D	1	PF11529	0	.	0.761	0.926	1	1	0.15	0	0	16993.5	150	7.5	9.7706	1	42	71	42	21	79	37	24	13	1.35714	0	0	0	1	1	1	1	1	1	0	0	1.1	1.1
RsNIP2	effector	train	2	3.43236	1	0	0	effector_(plant_avirulence_determinant)	PHI:2696	1	RsNIP2	0	.	0	.	1	0.95	1	1	0.8	0	0	11746.5	109	3.5	7.6039	7	41	70	38	14	69	22	14	8	0.642857	0	0	0	1	1	1	1	1	1	0	0	4.67	4.67
LmAvrLm4_7	effector	train	2	3.4223	1	0	0	effector_(plant_avirulence_determinant)	PHI:1132,PHI:2276,PHI:5371	1	LmAvrLm4_7	1	PF18661	0	.	0.997	0.971	1	1	0.82	0	0	15790.2	143	0.5	6.6683	8	50	79	40	13	79	32	17	15	1.03448	0	0	0	1	1	1	1	1	1	0	0	0.69	0.69
LmAvrLm1	effector	train	2	3.3898	1	0	0	effector_(plant_avirulence_determinant)	PHI:25,PHI:2281	1	LmAvrLm1	0	.	0	.	0.979	0.965	1	1	0.49	0	0	23107.2	205	4.5	8.0877	1	57	109	60	32	104	46	27	19	1.9697	0	0	0	1	1	1	1	1	1	0	0	0.28	2.43
MoIug6	effector	train	2	3.38948	1	0	0	effector_(plant_avirulence_determinant)	PHI:4720	1	MoIug6	0	.	0	.	0.948	0.937	1	1	0.6	0	0	7855.11	72	3	8.5198	4	29	42	23	6	43	13	8	5	0.631579	0	0	0	1	1	1	1	1	1	0	0	6.3	6.3
CbNip1	effector	train	2	3.38804	0	0	0	.	.	1	CbNip1	0	.	0	.	1	0.945	1	1	0.7	0	0	11037.3	103	0.5	6.6164	6	43	64	26	13	54	27	15	12	1	0	0	0	1	1	1	1	1	1	0	0	0.12	0.12
BgAVRa1	effector	train	2	3.3748	0	0	0	.	.	1	BghAvr_a1,BgAVRa1	0	.	0	.	0.947	0.907	1	1	0.32	0	0	13630.2	118	0	6.4736	2	34	61	27	22	56	26	14	12	3.08333	1	0	0	1	1	1	1	1	1	0	0	7.06	7.23
MoSPD5	effector	train	2	3.3668	1	0	0	increased_virulence_(hypervirulence)	PHI:9211	1	MoSPD5,MoBas4	0	.	0	.	1	0.959	1	1	0.74	0	0	11813.4	108	3	7.5424	8	44	61	24	15	57	29	17	12	1.43478	0	0	0	1	1	1	1	1	1	0	0	1.04	1.04
FolSix5	effector	train	2	3.33771	1	0	0	effector_(plant_avirulence_determinant)	PHI:5286,PHI:4849	1	FolSix5,LmAvrLm6	0	.	0	.	0.999	0.985	1	1	0.81	0	0	13062.5	119	-0.5	6.1892	7	46	70	31	17	65	25	13	12	1.18519	0	0	0	1	1	0	1	1	1	0	0	0	0
CfEcp5	effector	train	2	3.29325	0	0	0	.	.	1	CfEcp5	0	.	0	.	0.987	0.935	1	1	0.88	0	0	12372.9	115	-5.5	4.3535	6	44	66	32	14	71	22	9	13	0.774194	0	0	0	1	1	1	1	1	1	0	0	0.03	0.04
UhAvr1	effector	train	2	3.29104	0	0	0	.	.	1	UhAvr1	0	.	0	.	0.896	0.86	1	1	0.24	0	0	21080.3	190	5.5	8.1315	1	51	96	61	28	111	44	27	17	1.09524	1	0	0	1	1	1	1	1	1	0	0	3.17	3.19
LmAvrLm6	effector	train	2	3.28014	1	0	0	effector_(plant_avirulence_determinant)	PHI:1131,PHI:5402	1	FolSix5,LmAvrLm6	0	.	0	.	0.991	0.931	1	1	0.78	0	0	15555.6	144	3	7.3249	6	55	81	37	17	79	32	19	13	0.939394	0	0	0	1	1	1	1	1	1	0	0	4.73	4.73
PstSCR1	effector	train	2	3.27966	0	0	0	.	.	1	PstSCR1	0	.	0	.	0.999	0.979	1	1	0.46	0	0	12959.9	116	4	8.2436	6	40	61	25	14	56	31	18	13	2.11765	0	0	0	1	1	1	1	1	1	0	0	8.29	8.29
Mycgr3G38105	effector	train	2	3.2717	0	0	0	.	.	1	Mycgr3G38105	1	PF00545	0	.	0.243	0.903	1	1	0.75	0	0	14519.8	137	1	7.1254	2	59	86	32	21	78	14	8	6	0.85	0	0	0	1	1	1	1	1	1	0	0	0.74	0.74
MoAvrPib	effector	train	2	3.26833	0	0	0	.	.	1	MoAvrPib	0	.	0	.	0.794	0.874	1	1	0.5	0	0	8118.31	74	2	9.7348	0	28	39	21	7	38	16	9	7	1.5	0	0	0	1	1	1	1	1	1	0	1	20.63	20.63
MoAvrPi9	effector	train	2	3.23263	1	0	0	effector_(plant_avirulence_determinant)	PHI:4526	1	MoAvrPi9	0	.	0	.	1	0.956	1	1	0.43	0	0	9558.78	91	2.5	7.2787	6	39	55	23	10	53	21	13	8	0.37931	0	0	0	1	1	1	1	1	1	0	0	8.86	8.86
CfAVR4E	effector	train	2	3.2292	1	0	0	effector_(plant_avirulence_determinant)	PHI:529	1	CfAVR4E	0	.	0	.	0.995	0.933	1	1	0.72	0	0	13047.9	121	-1	6.061	6	45	72	35	12	70	27	14	13	0.6	0	0	0	1	1	1	1	1	1	0	0	0.01	0.21
MoSPD10	effector	train	2	3.14543	0	0	0	.	.	1	MoSPD10	0	.	0	.	1	0.913	1	1	0.72	0	0	8822.3	83	-1.5	4.7646	5	29	46	30	6	52	13	6	7	0.857143	0	0	0	1	1	1	1	1	1	0	0	0.41	0.41
CfAVR4	effector	train	2	3.11557	1	0	0	effector_(plant_avirulence_determinant)	PHI:5487,PHI:6402,PHI:5584,PHI:5556,PHI:5546,PHI:5567,PHI:5477,PHI:5561,PHI:5476,PHI:18,PHI:5475,PHI:5474	1	CfAVR4	1	PF01607	0	CBM14	1	0.913	1	1	0.93	0	0	14559	135	11	9.4414	8	41	85	28	10	78	28	20	8	0.871795	1	0	0	1	1	1	1	1	1	0	0	0.13	0.13
UmPep1	effector	train	2	3.08643	0	1	0	reduced_virulence	PHI:3223	1	UmPep1	0	.	0	.	0.769	0.802	1	1	0.95	0	0	18444.7	178	-1.5	5.575	4	71	117	52	15	102	28	14	14	0.708333	0	0	0	1	1	1	1	1	1	0	0	5.51	5.58
SsSSVP1	effector	train	2	3.05615	0	0	0	.	.	1	SsSSVP1	0	.	0	.	0.799	0.919	1	1	0.62	0	0	17982.5	163	-4.5	4.4418	8	53	91	51	16	91	26	11	15	1.27586	0	0	0	1	1	1	1	1	1	0	0	0.36	2.06
FoeNEP1	effector	train	2	3.03604	1	1	0	effector_(plant_avirulence_determinant),reduced_virulence,increased_virulence_(hypervirulence),unaffected_pathogenicity	PHI:8061,PHI:664,PHI:8054,PHI:3128,PHI:2712,PHI:8060,PHI:9298,PHI:8057,PHI:8053,PHI:658,PHI:2711,PHI:2342,PHI:8059,PHI:8058,PHI:666,PHI:2341,PHI:2442	1	BfNep1,MpNEP1_1,MpNEP1_2,FoeNEP1,VdNEP	1	PF05630	0	.	0.801	0.776	1	1	0.77	0	0	27205.3	253	6.5	8.4377	2	91	153	69	34	143	49	30	19	0.853333	0	0	0	1	1	1	1	1	1	0	0	0.62	0.63
UmTin2	effector	train	2	3.03456	1	1	0	effector_(plant_avirulence_determinant),reduced_virulence	PHI:3130,PHI:4051,PHI:942,PHI:3200	1	UmTin2	0	.	0	.	0.689	0.835	1	1	0.21	0	0	23279.4	207	5	8.4755	2	57	102	57	25	103	46	27	19	1.42424	0	0	0	1	1	1	1	1	1	0	1	21.82	21.82
CgDN3	effector	train	2	2.97119	1	0	0	loss_of_pathogenicity	PHI:164	1	CoDN3,CgDN3	0	.	0	.	0.999	0.781	1	1	0.71	0	0	7918.09	74	6.5	9.9926	0	21	44	20	13	48	15	12	3	0.875	0	0	0	1	1	1	1	1	1	0	0	10.12	10.13
MoMC69	effector	train	2	2.96743	1	0	0	effector_(plant_avirulence_determinant)	PHI:3123,PHI:3122	1	MoMC69	0	.	0	.	0.999	0.827	1	1	0.85	0	0	5665.75	54	1	7.6814	3	20	35	20	4	38	9	5	4	0.529412	0	0	0	1	1	1	1	1	1	0	1	18.07	18.07
MoSPD7	effector	train	2	2.95704	0	0	0	.	.	1	MoSPD7	0	.	0	.	0.997	0.91	1	1	0.61	0	0	12491.8	114	8.5	9.6978	5	36	61	39	12	70	24	17	7	1.125	0	0	0	1	1	1	1	1	1	0	0	12.16	12.17
CgEP1	effector	train	2	2.95397	0	0	0	.	.	1	CgEP1	0	.	0	.	1	0.68	1	1	0.21	0	0	33983.6	304	34	10.6364	0	79	139	80	6	104	163	99	64	1.52174	1	0	0	1	1	1	1	1	1	0	0	0.75	0.75
UmSee1	effector	train	2	2.938	0	0	0	.	.	1	UmSee1	0	.	0	.	0.772	0.724	1	1	0.12	0	0	17729.7	157	3.5	7.2348	1	47	70	39	22	69	46	27	19	1.46154	0	0	0	1	1	1	1	1	1	0	0	13.86	13.86
PGTAUSPE_10_1	effector	train	2	2.9323	0	0	0	.	.	1	PGTAUSPE_10_1	0	.	0	.	0.11	0.6	1	1	0.04	0	0	32215.7	292	6	7.4088	1	89	143	92	30	148	71	42	29	0.96875	0	0	0	1	1	1	1	0	1	0	0	0	0.02
RsNIP3	effector	train	2	2.91686	1	0	0	effector_(plant_avirulence_determinant)	PHI:2697	1	RsNIP3	0	.	0	.	1	0.958	1	1	0.31	0	0	12757.4	115	-6.5	4.3766	9	35	64	27	11	63	34	14	20	1.34783	0	0	0	1	1	1	1	1	1	0	0	0.5	0.5
MoMSP1	effector	train	2	2.88081	1	1	0	effector_(plant_avirulence_determinant),reduced_virulence,increased_virulence_(hypervirulence),unaffected_pathogenicity	PHI:2118,PHI:6417,PHI:5540,PHI:3167,PHI:5103,PHI:3164,PHI:9428,PHI:3221,PHI:695,PHI:3209,PHI:3127	1	MoMSP1	1	PF07249	0	.	0.196	0.781	1	1	0.87	0	0	14204.8	137	-2.5	4.4391	4	60	86	42	13	81	14	6	8	0.837838	0	0	0	1	1	1	1	1	1	0	0	0.44	0.46
FolSix11	effector	train	2	2.87849	0	0	0	.	.	1	FolSix11	0	.	0	.	1	0.923	1	1	0.66	0	0	12383.1	110	3	7.5451	8	35	58	25	13	58	23	14	9	1.57895	0	0	0	1	1	1	1	0	1	0	0	1.47	1.47
MoAvr1_CO39	effector	train	2	2.87178	0	0	0	.	.	1	MoAvr1_CO39	0	.	0	.	0.952	0.876	1	1	0.37	0	0	10016.2	89	-6.5	4.1403	3	26	50	29	12	50	22	8	14	1.47368	0	0	0	1	1	1	1	1	1	0	1	13.32	13.32
MoSPD9	effector	train	2	2.85761	0	0	0	.	.	1	MoSPD9	0	.	0	.	0.016	0.72	1	1	0.67	0	0	5480.35	52	-1.5	4.4464	2	16	33	16	6	36	7	3	4	0.666667	0	0	0	1	1	1	1	1	1	0	1	16.42	16.42
MlAvrP4	effector	train	2	2.85227	1	0	0	effector_(plant_avirulence_determinant)	PHI:536	1	MlAvrP4	0	.	0	.	0.999	0.963	1	1	0.17	0	0	10439	95	-3	4.6016	7	32	44	23	3	48	25	11	14	1.46667	.	.	.	1	1	0	0	0	1	0	1	17.78	17.78
MpNEP1_1	effector	train	2	2.82424	1	1	0	effector_(plant_avirulence_determinant),reduced_virulence,increased_virulence_(hypervirulence),unaffected_pathogenicity	PHI:2442,PHI:8061,PHI:664,PHI:8059,PHI:8058,PHI:666,PHI:2341,PHI:2342,PHI:3128,PHI:8054,PHI:2712,PHI:8062,PHI:8057,PHI:8053,PHI:658,PHI:2711,PHI:8056,PHI:8060,PHI:9298	1	BfNep1,MpNEP1_2,MpNEP1_1,FoeNEP1,VdNEP	1	PF05630	0	.	0.289	0.646	1	1	0.58	0	0	24852.8	231	-1	6.3279	2	83	135	67	30	131	50	27	23	0.6875	0	0	0	1	1	1	1	1	1	0	0	1.25	1.25
MoCDIP1	effector	train	2	2.82261	1	0	0	effector_(plant_avirulence_determinant)	PHI:3213	1	MoCDIP1	0	.	0	.	0.336	0.839	1	1	0.86	0	0	37146.5	355	9.5	9.6389	6	140	230	107	23	198	54	32	22	0.988889	0	1	0	1	1	1	1	1	1	0	0	0.17	0.19
CfEcp4	effector	train	2	2.80086	0	0	0	.	.	1	CfEcp4	0	.	0	.	0.703	0.788	1	1	0.96	0	0	12433.9	119	-5.5	4.1086	6	49	79	31	10	67	17	6	11	0.774194	0	0	0	1	1	1	1	1	1	0	0	0.16	0.16
PnTox3	effector	train	2	2.78435	1	0	0	loss_of_pathogenicity,effector_(plant_avirulence_determinant)	PHI:6368,PHI:2264	1	PnTox3	0	.	0	.	0.87	0.89	1	1	0.27	0	0	25842.2	230	0	6.4842	6	65	129	59	23	119	59	31	28	0.903846	0	0	0	1	1	1	1	1	1	0	0	0.2	0.21
PgShr9	effector	train	2	2.7795	0	0	0	.	.	1	PgShr9	0	.	0	.	0.888	0.687	1	1	0.95	0	0	15572.3	150	-7.5	4.1392	6	61	100	44	12	84	22	8	14	0.942857	0	0	0	1	1	1	1	1	1	0	0	11.19	11.2
PsShr2	effector	train	2	2.77651	0	0	0	.	.	1	PsShr2	0	.	0	.	1	0.872	1	1	0.74	0	0	19717.2	182	-2.5	4.9451	12	59	113	41	15	101	40	19	21	1.175	0	0	0	1	1	1	1	1	1	0	0	0	0
PsShr5	effector	train	2	2.75683	0	0	0	.	.	1	PsShr5	0	.	0	.	0.912	0.693	1	1	0.91	0	0	10698.3	105	9	10.134	6	54	71	34	7	59	19	14	5	0.90625	1	0	0	1	1	1	1	1	1	0	0	1.44	1.48
MiSSP7_2	effector	train	2	2.72888	0	0	0	.	.	1	MiSSP7_2	0	.	0	.	0.981	0.618	1	1	0.38	0	0	7238.56	68	2.5	10.7281	0	17	36	28	4	46	13	8	5	0.545455	0	0	0	1	1	1	1	1	1	0	0	1.72	1.72
MoIug9	effector	train	2	2.72795	1	0	0	effector_(plant_avirulence_determinant)	PHI:4721	1	MoIug9	0	.	0	.	0.762	0.757	1	1	0.39	0	0	8591.62	80	0	6.2822	0	32	45	19	6	39	20	10	10	1.05263	1	0	0	1	1	1	1	1	1	0	0	7.73	7.73
FolSix9	effector	train	2	2.7225	0	0	0	.	.	1	FolSix9	0	.	0	.	0.996	0.886	1	1	0.62	0	0	13057.9	114	7.5	9.209	6	39	60	30	17	64	28	18	10	1.03846	0	0	0	1	1	1	1	1	1	0	0	0.15	0.15
MoCDIP4	effector	train	2	2.72243	1	0	0	effector_(plant_avirulence_determinant),unaffected_pathogenicity	PHI:3378,PHI:1575,PHI:3216,PHI:1581	1	MoCDIP4	1	PF00734,PF03443	1	CBM1,AA9,AA11	0.216	0.8	1	1	0.76	0	0	31363	295	5.5	8.0699	8	113	182	61	39	177	48	28	20	0.802198	0	0	0	1	1	1	1	1	1	0	0	11.53	11.53
VdPevD1	effector	train	2	2.7009	0	1	0	reduced_virulence,unaffected_pathogenicity	PHI:8520	1	VdPevD1	1	PF16541	0	.	0.794	0.757	1	1	0.65	0	0	16230.1	155	-9	4.1096	4	60	92	48	17	96	28	10	18	0.734694	0	0	0	1	1	1	1	1	1	0	0	2.04	2.44
ZtNIP2	effector	train	2	2.69792	0	0	0	.	.	1	ZtNIP2	1	PF02221	0	.	0.997	0.803	1	1	0.61	0	0	18791.8	178	1.5	7.189	4	58	102	65	9	100	43	23	20	0.953488	0	0	0	1	1	1	1	1	1	0	0	0.02	0.02
FolSix1	effector	train	2	2.66969	1	1	0	effector_(plant_avirulence_determinant),reduced_virulence	PHI:8628,PHI:5284,PHI:379	1	FolSix1	0	.	0	.	0.572	0.856	1	1	0.35	0	0	32007.5	284	6	7.656	8	97	156	55	44	145	73	42	31	1	1	0	0	1	1	1	1	1	1	0	0	9.33	9.33
UmCmu1	effector	train	2	2.65317	1	1	0	loss_of_pathogenicity,effector_(plant_avirulence_determinant),reduced_virulence,unaffected_pathogenicity	PHI:8816,PHI:2234	1	UmCmu1	0	.	0	.	0.213	0.596	1	1	0.05	0	0	31859.4	290	0.5	6.6094	2	87	149	104	24	153	68	36	32	0.964912	0	0	0	1	1	1	1	1	1	0	0	11.97	12.1
PsShr6	effector	train	2	2.64759	0	0	0	.	.	1	PsShr6,PsShr4	0	.	0	.	0.998	0.866	1	1	0.41	0	0	21923.2	199	3	7.6543	12	69	107	50	21	115	44	24	20	1.2093	0	0	0	1	1	1	1	1	1	0	0	5.57	18.65
FGL1	effector	train	2	2.63686	0	1	0	reduced_virulence	PHI:4242,PHI:4212,PHI:432	1	FGL1	1	PF01764	0	.	0.004	0.775	1	1	0.67	0	0	37279.9	351	4.5	7.6055	8	139	214	110	36	197	72	40	32	0.865169	0	0	0	1	1	1	1	1	1	0	0	0.07	0.13
MgxLysM	effector	train	2	2.60548	1	0	0	effector_(plant_avirulence_determinant)	PHI:2404,PHI:6495	1	MgxLysM,MoSlp1,Mg1LysM	1	PF01476	1	CBM50	0.999	0.868	1	1	0.77	0	0	11337.2	103	4.5	8.0455	5	31	56	36	10	56	27	17	10	1.66667	1	0	0	1	1	1	1	1	1	0	0	0.03	0.03
MoSPD4	effector	train	2	2.59779	0	0	0	.	.	1	MoSPD4	0	.	0	.	0.992	0.802	1	1	0.42	0	0	8460.82	74	6	8.9435	4	20	39	21	9	38	20	14	6	1.18182	0	0	0	1	1	1	1	1	1	0	0	9.24	9.24
ZtNIP1	effector	train	2	2.59141	0	0	0	.	.	1	ZtNIP1	1	PF14856	0	.	0.361	0.61	1	1	0.83	0	0	17037.2	162	0.5	6.8997	4	67	100	44	10	87	27	14	13	0.710526	0	0	0	1	1	1	1	1	1	0	0	0.38	0.39
PtrToxB	effector	train	2	2.58916	0	1	0	reduced_virulence	PHI:2450	1	PtrToxB	1	PF18224	0	.	0.812	0.654	1	1	0.65	0	0	8867.39	87	1.5	7.6392	4	37	54	36	5	57	8	5	3	0.913043	0	0	0	1	1	1	1	1	1	0	1	19.78	19.81
MoAVR_Pia	effector	train	2	2.57345	1	0	0	effector_(plant_avirulence_determinant)	PHI:6343,PHI:2135,PHI:2014	1	MoAVR_Pia	0	.	0	.	0.96	0.846	1	1	0.26	0	0	9381.86	85	2.5	7.8797	2	28	45	31	12	53	18	11	7	0.913043	0	0	0	1	1	1	1	1	1	0	0	1.3	1.3
FolSix10	effector	train	2	2.53051	0	0	0	.	.	1	FolSix10	0	.	0	.	0.732	0.717	1	1	0.76	0	0	15929.9	149	4	8.9073	2	58	97	41	19	86	27	16	11	0.972222	0	0	0	0	1	1	1	0	1	0	0	0.1	0.13
PsShr7	effector	train	2	2.51434	0	0	0	.	.	1	PsShr7	0	.	0	.	0.978	0.634	1	1	0.71	0	0	16154.8	151	8	9.2552	6	54	91	45	10	84	29	19	10	0.829268	0	0	0	1	1	1	1	1	1	0	0	0.8	0.8
FolSix7	effector	train	2	2.48201	0	0	0	.	.	1	FolSix7	0	.	0	.	0.192	0.758	1	1	0.49	0	0	25107.7	220	14	10.2966	3	67	112	58	31	122	44	30	14	0.957447	0	0	0	1	1	1	1	1	1	0	1	17.97	18.04
GoEC2	effector	train	2	2.4201	0	0	0	.	.	1	BghBEC2,GoEC2	1	PF05730	0	.	0.999	0.767	1	1	0.55	0	0	16127.1	153	-8.5	4.3011	11	61	98	40	7	79	40	16	24	0.789474	0	0	0	1	1	1	1	1	1	0	0	12.4	12.4
MoCDIP5	effector	train	2	2.33349	0	0	0	.	.	1	MoCDIP5	0	.	0	.	0.93	0.981	1	1	0.7	0	0	21075.5	192	6	8.6886	3	74	114	51	22	100	37	23	14	0.791667	.	.	.	1	1	0	0	0	1	0	0	5.84	5.89
PsShr3	effector	train	2	2.29497	0	0	0	.	.	1	PsShr3	0	.	0	.	0.963	0.722	1	1	0.44	0	0	12382.1	114	-1.5	5.1911	6	35	64	34	8	62	37	18	19	1.18519	0	0	0	1	1	1	1	1	1	0	0	0.12	0.12
FolSix14	effector	train	2	2.26771	0	0	0	.	.	1	FolSix14	0	.	0	.	0.999	0.846	1	1	0.67	0	0	9370.75	88	5.5	8.7961	6	36	53	19	6	49	14	10	4	1	0	0	0	1	1	1	1	1	1	0	0	1.27	1.27
PsShr1	effector	train	2	2.26099	0	0	0	.	.	1	PsShr1	0	.	0	.	0.894	0.723	1	1	0.47	0	0	21918.8	199	4	7.9577	6	69	110	48	22	106	48	27	21	1	0	0	0	1	1	1	1	1	1	0	0	3.72	3.72
MoAVR_Pita2	effector	train	2	2.22118	1	0	0	effector_(plant_avirulence_determinant)	PHI:2829,PHI:5537,PHI:2830,PHI:2150,PHI:201,PHI:5568,PHI:2850	1	MoAVR_Pita2,MoAVR_Pita	1	PF14521	0	.	0.974	0.829	1	1	0.27	1	0	26107.2	224	-5	5.6799	8	58	107	58	43	113	57	29	28	2.51724	0	0	0	1	0	1	1	1	0	1	0	13.82	13.82
MlpCTP1	effector	train	2	2.17762	0	0	0	.	.	1	MlpCTP1	0	.	0	.	0.023	0.516	1	1	0.93	0	0	17809.2	171	6	8.7014	8	73	111	48	11	99	12	9	3	0.702128	0	1	0	1	1	1	1	0	1	0	0	9.2	9.21
ChNIS1	effector	train	2	2.06713	0	0	0	.	.	1	MoNIS1,ChNIS1,CoNIS1	0	.	0	.	0.099	0.433	1	1	0.78	0	0	14195	137	-3	4.1408	3	56	92	47	14	88	11	4	7	0.675	0	0	0	1	1	1	1	0	1	0	0	1.32	10.91
SsSSITL	effector	train	2	1.97901	0	1	0	reduced_virulence	PHI:4482	1	SsSSITL	0	.	0	.	0.001	0.4	1	1	0.83	0	0	32926.5	302	-4.5	5.111	0	110	176	80	36	150	58	28	30	1.27119	0	0	0	1	1	1	1	1	1	0	0	0.02	0.02
MlAvrM	effector	train	2	1.91487	1	0	0	effector_(plant_avirulence_determinant)	PHI:535	1	MlAvrM	1	PF18241,PF18247	0	.	0.004	0.577	1	1	0.06	0	0	35982.4	314	10	9.7914	1	76	135	96	26	149	107	59	48	1.72222	0	0	0	1	0	1	1	1	1	0	0	2.86	2.87
Umeff1_1	effector	train	2	1.90154	0	0	0	.	.	1	Umeff1_1	0	.	0	.	0	0.302	1	1	0.1	0	0	47670.2	430	11.5	9.2648	0	130	223	110	52	221	108	64	44	0.728972	0	0	0	1	1	1	1	1	1	0	0	5.76	5.77
MlAvrL2	effector	train	2	1.81816	0	0	0	.	.	1	MlAvrL2	0	.	0	.	0.557	0.672	1	1	0	0	0	17272.7	150	2.5	8.241	3	32	67	39	13	70	45	24	21	1.78261	0	0	0	0	1	1	1	0	1	0	0	8.59	8.59
SrrPit2	effector	train	2	1.73616	0	0	0	.	.	1	UmPit2,SrzPit2,SrrPit2	0	.	0	.	0.917	0.419	1	1	0.36	0	0	13159.3	119	12	11.137	0	37	59	41	21	72	31	24	7	0.625	0	0	1	1	1	1	1	0	1	0	1	19.14	19.7
CoNIS1	effector	train	2	1.69122	0	0	0	.	.	1	MoNIS1,CoNIS1	0	.	0	.	0.008	0.232	1	1	0.74	0	0	16795.9	162	-3	4.3124	1	67	104	59	14	96	13	5	8	1	0	0	0	1	1	1	1	1	1	0	0	2.32	4.01
MoCDIP2	effector	train	2	1.65919	0	1	0	reduced_virulence,unaffected_pathogenicity	PHI:3214,PHI:7594	1	MoCDIP2	1	PF05730	0	.	0.131	0.349	1	1	0.86	0	0	16803.1	173	-1	4.8766	11	91	130	58	7	111	15	7	8	0.419355	0	1	0	1	1	1	1	1	1	0	0	6.71	17.25
PpCSEP_35	effector	train	2	1.65522	0	0	0	.	.	1	PpCSEP_35	0	.	0	.	0.093	0.487	1	1	0.82	1	0	29680.7	291	-2	5.6388	20	148	203	57	20	144	44	22	22	0.791667	0	0	0	1	1	1	1	1	1	1	0	0.23	7.08
Cgfl	effector	train	2	1.60271	0	1	0	reduced_virulence,unaffected_pathogenicity	PHI:4973,PHI:4970,PHI:4971,PHI:3017,PHI:4972,PHI:4974	1	Cgfl	1	PF02128,PF07504	0	.	0	0.223	1	1	0.81	0	0	69317.9	639	-9.5	5.2349	5	227	388	168	77	342	133	65	68	0.97973	0	0	0	1	1	1	1	1	1	0	0	0.71	0.71
FolSix13	effector	train	2	1.59899	0	0	0	.	.	1	FolSix13	0	.	0	.	0.042	0.46	1	1	0.06	0	0	33424.6	293	-2	6.0927	12	89	151	67	37	144	80	41	39	1.27083	1	0	0	1	1	1	1	1	1	0	0	0.11	0.11
BghBEC4	effector	train	2	1.39978	0	0	0	.	.	1	BghBEC4	1	PF05730	0	.	0	0.004	1	1	0.8	0	0	23029.6	235	-2.5	5.4614	8	138	174	71	13	127	26	13	13	0.439394	0	0	0	1	1	1	1	1	1	0	1	10.4	10.82
Vdlsc1	effector	train	2	1.27676	0	0	0	.	.	1	Vdlsc1	0	.	0	.	0.994	0.818	0	0	0.19	0	0	20192	190	-3.5	5.2728	1	63	108	69	14	105	47	23	24	0.847826	.	.	.	0	0	0	0	0	0	0	0	0	0.01
CfTom1	effector	train	2	1.16687	1	1	0	reduced_virulence,unaffected_pathogenicity,increased_virulence_(hypervirulence)	PHI:4246,PHI:7911,PHI:2204,PHI:569,PHI:6978,PHI:2364,PHI:2208,PHI:2206,PHI:7912,PHI:568,PHI:2043,PHI:2207,PHI:2209	1	CfTom1	1	PF00331	1	GH10	0.001	0.158	1	1	0.31	0	0	37393.3	344	-10	4.9311	2	111	193	118	43	200	76	36	40	0.83908	0	0	0	1	1	1	1	1	1	0	0	0.21	0.22
Zt103264	effector	train	2	1.05101	0	1	0	reduced_virulence	PHI:6547	1	Zt103264	0	.	0	.	1	0.881	0	0	0.41	0	0	11947.5	110	-1	6.2704	8	44	61	34	16	63	27	15	12	0.791667	.	.	.	0	0	0	0	0	0	0	0	0	2.02
RiCRN1	effector	train	2	0.97475	0	0	0	.	.	1	RiCRN1	0	.	0	.	0	0.017	1	1	0.03	0	0	52673.1	469	-11	4.9263	7	114	234	137	40	231	140	66	74	1.58333	.	.	.	1	0	1	0	0	1	0	0	0	0.01
PGTG_10537.2	effector	train	2	0.892654	0	0	0	.	.	1	PGTG_10537.2	0	.	0	.	0	0.011	0	0	0.19	0	0	87702.2	820	-26	4.9097	7	282	499	186	65	375	188	89	99	0.692708	.	.	.	0	0	0	0	0	0	0	0	0	0.01
PGTG_16791	effector	train	2	0.77157	0	0	0	.	.	1	PGTG_16791	0	.	0	.	0	0.01	0	0	0.06	0	0	81967.2	744	-10.5	5.5184	4	241	405	180	56	331	183	91	92	0.826389	.	.	.	0	0	0	0	0	0	0	0	0	0
BgtAVRa10	effector	train	2	0.547645	0	0	0	unaffected_pathogenicity	PHI:759,PHI:758	1	BgtAVRk1,BgtAVRa10	0	.	0	.	0.001	0.067	0	0	0.19	0	0	30634.9	286	28	11.3856	4	107	166	87	16	147	77	54	23	0.532609	.	.	.	0	0	0	0	0	0	0	0	0	0.02
FocSix8	effector	train	2	0.397375	0	0	0	.	.	1	FolSix8,FocSix8	0	.	0	.	0.931	0.582	0	0	0.26	0	0	20383.6	187	6	9.0504	2	62	98	66	19	109	35	22	13	0.785714	.	.	.	0	0	0	0	0	0	0	0	10.17	35.4
BgtAVRk1	effector	train	2	0.0191601	0	0	0	unaffected_pathogenicity	PHI:759	1	BgtAVRk1	0	.	0	.	0.965	0.47	0	0	0.4	0	0	18793.1	177	12	10.7509	3	59	100	68	6	105	35	24	11	0.62963	.	.	.	0	0	0	0	0	0	0	0	0	0.83
Zt89160	effector	train	2	-0.0552755	1	0	0	increased_virulence_(hypervirulence)	PHI:6548	1	Zt89160	0	.	0	.	0	0.012	0	0	0.05	0	0	42212.3	392	-17.5	4.5388	7	131	220	119	33	217	103	45	58	0.595745	.	.	.	0	0	0	0	0	0	0	0	0.01	0.09
BghROPIP1	effector	train	2	-0.0973928	0	0	0	.	.	1	BghROPIP1	0	.	0	.	0.403	0.1	0	0	0.4	0	0	8397.81	75	3	9.9721	0	20	40	24	5	40	16	10	6	0.928571	.	.	.	0	0	0	0	0	0	0	0	0.02	0.02
MGG_17255	homolog	train		3.13033	0	0	0	.	.	0	.	0	.	0	.	0.972	0.913	1	1	0.64	0	0	12815.7	118	3	8.1273	4	37	66	35	14	71	20	12	8	1.25	0	0	0	1	1	0	1	0	1	0	0	13.73	13.77
M.BR29.EuGene_00060181	homolog	train		3.11119	0	0	0	.	.	0	.	0	.	0	.	0.969	0.93	1	1	0.48	0	0	10722.4	94	5	8.9799	2	29	44	25	17	51	21	14	7	1.88235	0	0	0	1	1	1	1	1	1	0	1	18.65	18.65
ALVp_11032.9	homolog	train		2.79206	0	0	0	.	.	1	LmAvrLm6	0	.	0	.	1	0.945	1	1	0.46	0	0	12276.9	113	2	7.1647	9	47	64	28	14	60	30	17	13	1.16667	0	0	0	1	1	1	1	1	1	0	0	0.01	0.01
ALVi.Vi1.11	homolog	train		2.76389	0	0	0	.	.	1	LmAvrLm6	0	.	0	.	1	0.917	1	1	0.66	0	0	18360.5	166	8	8.3919	9	59	95	26	25	88	45	28	17	1.24324	0	0	0	1	1	1	1	1	1	0	0	0.01	0.01
M.BR29.EuGene_00091681	homolog	train		2.76223	0	0	0	.	.	0	.	0	.	0	.	0.93	0.885	1	1	0.65	0	0	13398.3	118	4	8.8089	4	37	64	25	17	68	24	14	10	1.07143	0	0	0	1	1	1	1	1	1	0	0	1.56	1.57
UniRef90_A0A135U111	homolog	train		2.74554	1	0	0	effector_(plant_avirulence_determinant),unaffected_pathogenicity,increased_virulence_(hypervirulence)	PHI:3128,PHI:8056,PHI:666,PHI:2341,PHI:8055	1	FoeNEP1,BfNep1,VdNEP,MpNEP1_2	1	PF05630	0	.	0.914	0.802	1	1	0.8	0	0	19221.7	177	1	6.6875	3	58	104	50	25	100	37	21	16	1.04878	0	0	0	1	1	1	1	1	1	0	0	0.09	0.12
ALVi.Vi1.23	homolog	train		2.7225	0	0	0	.	.	0	.	0	.	0	.	0.929	0.887	1	1	0.83	0	0	9027.31	80	2.5	7.6975	4	28	46	21	14	44	14	9	5	1.5	0	0	0	1	1	1	1	1	1	0	0	1.93	1.94
M.BR29.EuGene_00043011	homolog	train		2.68231	0	0	0	.	.	0	.	0	.	0	.	0.999	0.896	1	1	0.34	0	0	15950.1	140	7	9.2371	5	41	75	31	16	73	34	21	13	1.15625	0	0	0	1	1	1	1	1	1	0	0	0.22	0.22
M.BR29.EuGene_00126081	homolog	train		2.66902	0	0	0	.	.	0	.	1	PF18224	0	.	0.887	0.689	1	1	0.85	0	0	9156.26	87	1.5	7.5772	5	38	58	24	8	48	6	4	2	1.05263	0	0	0	1	1	1	1	1	1	0	0	3.41	3.41
BghCSEP0152	homolog	train		2.66544	0	0	0	.	.	0	.	0	.	0	.	0.996	0.908	1	1	0.29	0	0	13143.6	117	-2	4.8009	4	42	62	25	18	66	26	12	14	1	0	0	0	1	1	1	1	1	1	0	0	11.35	11.53
MGG_10120	homolog	train		2.63112	0	0	0	.	.	0	.	0	.	0	.	0.982	0.901	1	1	0.26	0	0	19141.5	173	3	8.2528	3	56	92	42	19	85	42	23	19	1.34211	0	0	0	1	1	1	1	1	1	0	0	0.93	0.93
M.BR29.EuGene_00113041	homolog	train		2.62758	0	0	0	.	.	0	.	0	.	0	.	0.994	0.823	1	1	0.33	0	0	13555.5	122	10	10.3364	2	35	66	33	13	67	32	22	10	0.878788	1	0	0	1	1	1	1	1	1	0	0	0.79	0.79
M.TH16.EuGene_00101881	homolog	train		2.59721	0	0	0	.	.	0	.	0	.	0	.	0.957	0.824	1	1	0.47	0	0	10138	93	6.5	10.1182	3	29	54	31	9	58	19	13	6	1	0	0	0	1	1	1	1	1	1	0	0	2.93	2.93
MGG_14834	homolog	train		2.54958	0	0	0	.	.	0	.	0	.	0	.	0.952	0.86	1	1	0.62	0	0	18429.9	171	3.5	7.9466	6	67	104	48	16	95	39	22	17	0.767442	0	0	0	1	1	1	1	0	1	0	0	2.06	2.06
MGG_16113	homolog	train		2.49917	0	0	0	.	.	0	.	0	.	0	.	0.976	0.918	1	1	0.05	0	0	13616.6	121	2	7.8404	2	33	56	33	15	67	31	17	14	1.36	1	0	0	1	1	1	1	1	1	0	0	14.38	15.84
M.BR29.EuGene_00088411	homolog	train		2.44875	0	0	0	.	.	0	.	0	.	0	.	0.998	0.743	1	1	0.64	0	0	10129.9	98	-1.5	4.8887	5	37	60	37	6	63	15	7	8	0.958333	0	0	0	1	1	1	1	1	1	0	0	12.23	12.28
MGG_16619	homolog	train		2.43113	0	0	0	.	.	0	.	0	.	0	.	0.911	0.896	1	1	0.41	0	0	12267.9	115	2	7.3222	2	45	68	34	11	62	24	14	10	0.814815	0	0	0	1	1	0	1	1	1	0	0	2.09	2.09
M.TH16.EuGene_00034081	homolog	train		2.4222	0	0	0	.	.	0	.	0	.	0	.	0.998	0.966	1	1	0.45	0	0	10599.2	95	5.5	8.7549	6	37	53	21	9	46	24	15	9	1.46667	1	0	0	1	1	1	1	1	1	0	1	19.46	19.46
MGG_16175	homolog	train		2.3953	0	0	0	.	.	0	.	0	.	0	.	0.71	0.779	1	1	0.67	0	0	8436.61	76	0.5	6.9158	3	31	41	22	12	45	15	8	7	1.27778	0	0	0	1	1	1	1	1	1	0	1	12.35	12.35
M.BR29.EuGene_00118801	homolog	train		2.38793	0	0	0	.	.	0	.	0	.	0	.	1	0.904	1	1	0.47	0	0	9797.6	91	6.5	9.3155	5	33	46	30	8	58	19	13	6	0.925926	0	0	0	1	1	1	1	1	1	0	0	0.16	0.16
UniRef90_A0A0L0V3F1	homolog	train		2.33091	0	0	0	.	.	1	PgShr8	0	.	0	.	0.983	0.784	1	1	0.38	0	0	26421.6	241	8.5	8.4975	8	70	132	74	22	130	62	37	25	1.31818	0	0	0	1	1	1	1	1	1	0	0	0.1	0.1
MGG_18019	homolog	train		2.15164	0	0	0	.	.	0	.	0	.	0	.	0.829	0.693	1	1	0.72	0	0	10742.1	103	-2.5	4.6286	2	41	64	35	9	60	18	8	10	0.862069	0	0	0	1	1	1	1	1	1	0	0	0.24	0.24
M.TH16.EuGene_00134971	homolog	train		2.12557	0	0	0	.	.	0	.	0	.	0	.	0.891	0.825	1	1	0.87	0	0	8977.19	82	3	8.4782	4	35	47	22	10	47	15	9	6	1	0	0	0	1	1	1	1	1	1	0	1	20.58	20.58
M.TH16.EuGene_00000541	homolog	train		2.12026	0	0	0	.	.	0	.	0	.	0	.	0.993	0.801	1	1	0.09	0	0	13727.7	121	1.5	7.1886	4	36	62	34	16	70	31	17	14	0.862069	0	0	0	1	1	1	1	1	1	0	0	8.95	8.95
M.BR29.EuGene_00121691	homolog	train		2.06323	0	0	0	.	.	0	.	0	.	0	.	0.994	0.794	1	1	0.48	0	0	8550.91	82	-0.5	6.1933	4	35	44	29	9	56	15	8	7	0.740741	0	0	0	1	1	1	1	1	1	0	0	8.92	8.99
UniRef90_L7HXP8	homolog	train		1.97473	0	0	0	.	.	1	MoHEG13	0	.	0	.	1	0.786	1	1	0.85	0	0	7351.38	70	0.5	6.848	6	26	48	20	5	43	7	4	3	0.75	0	0	0	1	1	1	1	1	1	0	0	3.16	3.16
MGG_15207	homolog	train		1.93303	0	0	0	.	.	0	.	0	.	0	.	0.939	0.59	1	1	0.63	0	0	14548.6	137	10.5	10.7875	2	54	86	39	13	79	28	20	8	0.55814	0	0	0	1	1	1	1	1	1	0	0	4.99	4.99
MGG_04384	homolog	train		1.77452	0	0	0	.	.	0	.	0	.	0	.	0.99	0.861	1	1	0.31	0	0	13440.5	119	0.5	6.6881	5	37	62	29	18	67	30	16	14	1.11111	0	0	0	1	1	1	1	1	1	0	1	15.55	15.55
MGG_17132	homolog	train		1.72038	0	0	0	.	.	0	.	0	.	0	.	0.971	0.693	1	1	0.76	0	0	8899.47	87	3	8.5158	4	36	53	28	5	52	17	10	7	1.14286	0	0	0	1	1	1	1	1	1	0	0	16.05	16.05
M.TH16.EuGene_00027191	homolog	train		1.71793	0	0	0	.	.	1	MoAvrPib	0	.	0	.	0.942	0.7	1	1	0.21	0	0	9703.15	87	1	7.6798	3	27	45	29	8	50	17	9	8	0.944444	0	0	0	1	1	1	1	1	1	0	0	9.81	9.81
BgtE_20090	homolog	train		1.71698	0	0	0	.	.	0	.	0	.	0	.	0.956	0.936	1	1	0.15	0	0	13976.8	118	0	6.4755	2	27	53	29	25	64	32	17	15	2.27778	0	0	0	1	1	1	1	1	1	0	0	1.31	1.32
BgtE_10117	homolog	train		1.70125	1	1	0	effector_(plant_avirulence_determinant),reduced_virulence	PHI:2898,PHI:2903,PHI:8918	1	BghAvr_a13,BgAVRA13,BghBEC1011,BghBEC1054,BgtAvrPm2	0	.	0	.	0.383	0.652	1	1	0.47	0	0	13227.9	119	2	7.2886	3	41	66	33	19	67	20	12	8	1	0	1	0	1	1	1	1	1	1	0	0	0	0
M.TH16.EuGene_00124981	homolog	train		1.60536	0	0	0	.	.	0	.	0	.	0	.	0.896	0.771	1	1	0.61	0	0	10276.8	93	2	7.8471	2	32	51	24	15	56	17	10	7	1.09524	0	0	0	1	1	0	1	0	1	0	1	22.08	22.08
UniRef90_A0A180GBQ5	homolog	train		1.43364	0	0	0	.	.	1	PgShr8	0	.	0	.	0.939	0.634	1	1	0.28	0	0	27533.7	247	4	8.0741	8	72	125	76	23	136	59	32	27	1.35849	1	0	0	1	1	1	1	1	1	0	0	0.04	0.05
UniRef90_J3NPL7	homolog	train		1.33353	0	0	0	.	.	1	Mycgr3G38105	1	PF00545	0	.	0.437	0.402	1	1	0.75	0	0	18838.2	182	9	9.7163	6	84	115	51	12	98	26	18	8	0.693878	0	0	0	1	1	1	1	1	1	0	0	2.21	2.72
MGG_08944	homolog	train		1.27364	0	0	0	.	.	0	.	0	.	0	.	0.046	0.31	1	1	0.87	0	0	14486.8	142	9.5	10.5377	2	63	94	38	7	75	28	19	9	0.785714	0	0	0	1	1	1	1	1	1	0	0	17.49	17.64
UniRef90_K2S143	homolog	train		1.2719	0	0	0	.	.	1	MoNIS1,CoNIS1	0	.	0	.	0.418	0.372	1	1	0.78	0	0	15982.2	155	-5.5	4.4523	0	61	99	56	11	90	26	11	15	0.775	0	0	0	1	1	1	1	1	1	0	0	12.79	14.95
UniRef90_A0A010RHK7	homolog	train		1.18425	1	1	0	effector_(plant_avirulence_determinant),reduced_virulence,unaffected_pathogenicity	PHI:8061,PHI:664,PHI:8054,PHI:8060,PHI:2712,PHI:2341,PHI:9298,PHI:8062,PHI:8053,PHI:658,PHI:8059,PHI:8058,PHI:2711,PHI:8056,PHI:666,PHI:2342,PHI:2442,PHI:8055	1	BfNep1	1	PF05630	0	.	0.01	0.434	1	1	0.6	0	0	32827.4	304	-6.5	4.9791	5	107	185	77	35	170	67	32	35	0.719512	0	0	0	1	1	1	1	1	1	0	0	0.01	0.01
M.TH16.EuGene_00027411	homolog	train		1.15216	0	0	0	.	.	0	.	0	.	0	.	0.953	0.789	1	1	0.06	0	0	11901.5	108	-1	5.6825	3	35	56	29	10	55	26	13	13	1.23529	0	0	0	1	1	1	1	0	1	0	0	4.58	4.58
UniRef90_A0A2B7YQY2	homolog	train		1.05228	0	0	0	.	.	1	MoNIS1,CoNIS1	0	.	0	.	0.834	0.294	1	1	0.56	0	0	15345.4	145	-11	3.8968	0	52	88	54	14	89	27	8	19	0.861111	0	0	0	1	1	1	1	1	1	0	0	0.43	0.44
M.TH16.EuGene_00120731	homolog	train		0.602241	0	0	0	.	.	0	.	0	.	0	.	0.299	0.435	1	1	0.25	0	0	16065.6	139	6.5	9.9321	2	36	66	33	16	74	37	22	15	1.15385	0	0	0	1	1	1	1	1	1	0	0	10.01	10.01
MGG_14793	homolog	train		0.560365	0	0	0	.	.	0	.	0	.	0	.	0.032	0.254	1	1	0.59	0	0	10775	101	-9.5	3.732	2	40	59	32	10	54	17	4	13	1.04348	0	0	0	1	1	1	1	1	1	0	1	26.89	26.94
UniRef90_A0A1S8VKM7	homolog	train		0.553789	0	1	0	reduced_virulence,unaffected_pathogenicity	PHI:4972,PHI:4973,PHI:4970,PHI:4974	1	Cgfl	1	PF02128,PF07504	0	.	0	0.086	1	1	0.71	0	0	77537.7	712	35.5	10.1102	9	234	423	174	78	364	159	101	58	1.23457	1	0	0	1	1	1	1	1	1	0	0	6.28	6.41
UniRef90_R9NWY0	homolog	train		0.339945	0	0	0	.	.	0	.	0	.	0	.	0	0.139	1	1	0.09	0	0	44493.1	403	10.5	9.1266	1	120	218	108	42	204	100	59	41	0.91954	1	0	0	1	1	1	1	1	1	0	1	20.09	20.09
ALVi.Vi1.12	homolog	train		-0.0394872	0	0	0	.	.	0	.	0	.	0	.	0	0.068	1	1	0.71	0	0	44998.8	413	38.5	10.0743	10	164	251	76	55	167	116	84	32	1.31325	1	0	0	1	1	1	1	1	1	0	0	0	0
UniRef90_A0A1L9SU03	homolog	train		-0.323209	0	0	0	.	.	1	Vdlsc1	0	.	0	.	1	0.64	0	0	0.18	0	0	20346.4	189	-1.5	5.99	3	60	111	75	15	110	43	22	21	0.675	.	.	.	0	0	0	0	0	0	0	0	0	0.31
UniRef90_A0A194V3Q9	homolog	train		-0.514987	0	0	0	.	.	0	.	1	PF05730	0	.	0	0.05	1	1	0.88	0	0	15274.8	157	-3	4.1672	8	99	119	48	5	76	11	4	7	0.657143	0	0	0	1	1	1	1	1	1	0	0	1.04	10.77
UniRef90_N1JBT4	homolog	train		-1.01267	0	0	0	unaffected_pathogenicity	PHI:759	1	BgtAVRk1	0	.	0	.	0.906	0.453	0	0	0.47	0	0	16124.4	151	4	8.4989	4	57	90	45	9	86	27	16	11	0.533333	.	.	.	0	0	0	0	0	0	0	0	0	0.47
UniRef90_A0A397VL47	homolog	train		-1.98763	0	0	0	.	.	0	.	0	.	0	.	0	0.297	0	0	0.73	0	0	39770.8	355	-8	5.0483	8	104	182	88	52	189	79	38	41	1.85246	.	.	.	0	0	0	0	0	0	0	0	0	0.03
UniRef90_A0A0W4ZJI5	homolog	train		-2.39603	0	0	0	.	.	0	.	0	.	0	.	0.002	0.169	0	0	0.64	0	0	36821.7	331	-12	4.6139	7	95	161	97	42	178	74	33	41	2.14	.	.	.	0	0	0	0	0	0	0	0	0.07	0.32
MGG_16058	homolog	train		-2.47814	0	0	0	.	.	0	.	0	.	0	.	0.021	0.089	0	0	0.4	1	0	11974	108	3	7.8107	3	36	56	38	18	71	13	9	4	0.884615	.	.	.	0	0	0	0	0	0	1	1	24.18	24.45
sp|A5E0N1|LCL2_LODEL	non_secreted	train	1	3.21265	0	0	0	.	.	0	.	0	.	0	.	1	0.952	1	1	0.83	0	0	15945.1	144	4	8.0188	9	44	79	31	17	81	31	18	13	1.29412	0	0	0	1	1	1	1	1	1	0	0	8.52	8.52
sp|Q6CGG3|FKBP2_YARLI	non_secreted	train	1	2.63563	1	1	0	reduced_virulence,unaffected_pathogenicity,increased_virulence_(hypervirulence)	PHI:2305,PHI:548	0	.	0	.	0	.	0.998	0.858	1	1	0.09	0	0	15605.1	144	0	6.4656	2	43	72	47	10	84	37	19	18	0.970588	1	0	0	1	1	1	1	1	1	0	1	18.28	18.28
sp|Q53I06|DEFPL_PSENR	non_secreted	train	1	2.63513	0	0	0	.	.	0	.	0	.	0	.	1	0.944	1	1	0.69	0	0	10253.6	95	-1.5	5.5078	6	34	55	21	14	59	20	10	10	0.892857	0	0	0	1	1	1	1	1	1	0	0	12.63	12.63
sp|P39989|YEC8_YEAST	non_secreted	train	1	2.63401	0	0	0	.	.	0	.	0	.	0	.	0.814	0.668	1	1	0.72	0	0	17359.8	153	6	9.2059	1	47	78	43	26	80	29	19	10	2	0	0	0	1	1	1	1	1	1	0	1	21.79	24.34
sp|P19463|CON13_NEUCR	non_secreted	train	1	2.51434	0	0	0	.	.	0	.	0	.	0	.	0.021	0.611	1	1	0.61	0	0	37100.8	340	2	6.8616	12	115	204	91	41	189	74	40	34	0.924051	1	0	0	1	1	1	1	1	1	0	0	1.16	1.17
sp|A0A023PZB3|FMP49_YEAST	non_secreted	train	1	2.24327	0	0	0	.	.	0	.	0	.	0	.	0.994	0.9	1	1	0.31	0	0	14348.4	126	5.5	9.1452	4	40	65	28	16	62	34	20	14	1.73913	1	0	0	1	1	1	1	0	1	0	1	12.92	12.92
sp|P0CX91|YH21A_YEAST	non_secreted	train	1	2.10331	0	0	0	.	.	0	.	0	.	0	.	0.019	0.638	1	1	0.64	0	0	7609.6	67	2.5	8.7603	1	23	38	15	14	40	5	4	1	1.61538	0	0	0	1	1	1	1	1	1	0	0	7.62	7.63
sp|P0C1J4|FKB2A_RHIO9	non_secreted	train	1	2.03712	1	1	0	reduced_virulence,unaffected_pathogenicity,increased_virulence_(hypervirulence)	PHI:2305,PHI:548	0	.	0	.	0	.	0.868	0.846	0	1	0.16	0	1	18649.8	167	6.5	9.4162	3	47	78	52	20	97	36	22	14	1.74194	1	0	0	1	1	1	1	1	1	1	2	12.97	33.3
sp|E6R3N7|LCL2_CRYGW	non_secreted	train	1	1.96923	0	0	0	.	.	0	.	0	.	0	.	0.997	0.895	1	1	0.36	0	0	13793.7	125	-1	6.0527	8	37	66	29	18	78	25	13	12	0.621622	0	0	0	1	1	1	1	1	1	0	1	20.71	20.71
sp|P43552|YFF1_YEAST	non_secreted	train	1	1.95085	0	0	0	.	.	0	.	0	.	0	.	0.102	0.648	0	1	0.43	0	1	18110.2	160	-6.5	4.3704	5	56	90	32	23	84	32	13	19	1.42857	1	0	0	1	1	1	1	1	1	0	2	19.82	32.59
sp|A0A1S6PUA4|PHNH_PENHR	non_secreted	train	1	1.90708	0	0	0	.	.	0	.	0	.	0	.	0.285	0.521	1	1	0.78	0	0	16038	149	-5.5	4.2257	0	54	86	51	18	89	21	8	13	1.02564	0	0	0	1	1	1	1	1	1	0	0	1.23	1.43
sp|P43604|ULI1_YEAST	non_secreted	train	1	1.89839	0	0	0	.	.	0	.	0	.	0	.	1	0.855	1	1	0.31	0	0	18809.2	169	0	6.4364	6	50	93	43	18	89	31	16	15	1.67742	0	0	0	1	1	1	1	1	1	0	1	18.43	21.31
sp|Q5A1A9|PGA43_CANAL	non_secreted	train	1	1.81866	0	0	0	.	.	0	.	0	.	0	.	0.999	0.852	1	1	0.49	1	0	26292.2	236	4	7.2844	13	68	119	72	21	114	60	34	26	2.16129	0	0	0	1	1	1	1	1	1	1	0	13.99	28.65
sp|Q8SUM8|GLRX_ENCCU	non_secreted	train	1	1.80433	0	0	0	.	.	0	.	0	.	0	.	0.955	0.64	1	1	0.03	0	0	14464.7	129	-1	5.7518	4	33	63	38	14	75	36	18	18	1.2	0	0	0	1	1	1	1	1	1	0	0	0.02	0.02
sp|P38215|YBM3_YEAST	non_secreted	train	1	1.58824	0	0	0	.	.	0	.	0	.	0	.	1	0.724	1	1	0.49	0	0	14481.6	129	1	7.0534	5	40	65	40	16	70	18	10	8	2.55556	0	0	0	1	1	1	1	1	1	0	0	2.47	2.73
sp|O13948|YEH5_SCHPO	non_secreted	train	1	1.58629	0	0	0	.	.	0	.	0	.	0	.	0.999	0.811	1	1	0.55	0	0	10700.5	97	5.5	8.265	6	33	50	21	15	61	18	13	5	1	0	0	0	1	1	1	1	1	1	0	0	2.8	2.8
sp|P43317|GUN5_HYPJE	non_secreted	train	1	1.54213	0	0	0	.	.	0	.	1	PF03330,PF00734	0	GH45,CBM1	0.011	0.274	1	1	0.94	0	0	24411	242	-6.5	4.007	16	122	171	55	22	152	18	6	12	0.45679	0	0	0	1	1	1	1	1	1	0	0	0.37	0.37
sp|B3STN6|SWP25_NOSB1	non_secreted	train	1	1.53882	0	0	0	.	.	0	.	0	.	0	GH19	0.99	0.782	1	1	0.2	0	0	30733.2	268	12	8.4762	18	85	133	69	33	133	72	43	29	2.30303	1	0	0	1	1	1	1	1	1	0	0	3.09	3.36
sp|P45699|GUNK_FUSOX	non_secreted	train	1	1.52099	0	0	0	.	.	0	.	1	PF00734	0	GH45,CBM1	0.002	0.344	1	1	0.87	0	0	39235.8	376	9.5	8.2582	19	168	253	85	33	202	75	43	32	0.723214	0	0	0	1	1	1	1	1	1	0	0	0.08	0.09
sp|A6ZTT3|VEL1_YEAS7	non_secreted	train	1	1.51014	0	0	0	.	.	0	.	0	.	0	.	0.065	0.377	1	1	0.88	0	0	22207	206	-8	4.196	6	77	128	60	26	118	29	11	18	1.20455	0	0	0	1	1	1	1	1	1	0	0	0.72	0.76
sp|Q8TFD4|DOTB_DOTSE	non_secreted	train	1	1.46568	0	0	0	.	.	0	.	0	.	0	.	0	0.369	1	1	0.81	0	0	44060.4	414	-2.5	5.8731	6	155	251	115	55	245	61	31	30	1.00926	1	0	0	1	1	1	1	1	1	0	0	1.4	2.28
sp|F7J1C8|E3GAL_FLAVE	non_secreted	train	1	1.43988	0	0	0	.	.	0	.	0	.	0	GH16	0.008	0.324	1	1	0.78	0	0	26690	249	3.5	8.0543	1	97	162	70	35	141	34	20	14	1.03226	0	1	0	1	1	1	1	1	1	0	0	6.37	7.12
sp|O60046|FKBP2_NEUCR	non_secreted	train	1	1.40874	1	1	0	reduced_virulence,unaffected_pathogenicity,increased_virulence_(hypervirulence)	PHI:2305,PHI:548	0	.	0	.	0	.	0.915	0.303	1	1	0.29	0	0	22914.8	217	-10	4.4977	2	76	124	73	13	117	61	26	35	0.818182	0	0	0	1	1	1	1	1	1	0	0	0.4	0.4
sp|C4YKP5|IR221_CANAW	non_secreted	train	1	1.37003	0	0	0	.	.	0	.	0	.	0	.	0.906	0.637	1	1	0.68	1	0	25951.8	239	-1.5	5.3412	1	73	134	84	23	135	45	22	23	1.53061	0	0	0	1	1	1	1	1	1	1	1	1.37	23.15
sp|P87167|BUT2_SCHPO	non_secreted	train	1	1.36107	0	0	0	.	.	0	.	0	.	0	.	0	0.422	1	1	0.78	0	0	43625.9	390	14	9.2174	7	132	220	90	58	201	76	47	29	1.34615	1	0	0	1	1	1	1	1	1	0	0	1.57	1.57
sp|Q5AHE8|PGA16_CANAL	non_secreted	train	1	1.3486	0	1	0	reduced_virulence	PHI:4657	0	.	0	.	0	.	1	0.71	1	1	0.81	0	0	11342.5	107	4	9.6627	0	41	69	29	11	53	12	9	3	1.73913	0	0	0	1	1	1	1	1	1	0	0	16.5	33.56
sp|A0A075TR27|PATF_PENEN	non_secreted	train	1	1.33182	0	0	0	.	.	0	.	0	.	0	.	0.038	0.399	1	1	0.76	0	0	21738.3	199	-3.5	5.1197	1	72	122	52	30	112	35	17	18	0.897959	0	0	0	1	1	1	1	1	1	0	0	1.03	1.06
sp|A6RBY1|ROT1_AJECN	non_secreted	train	1	1.3106	0	0	0	.	.	0	.	0	.	0	.	0.032	0.58	1	1	0.23	1	0	31135.7	273	12.5	9.8072	3	83	130	64	39	147	63	39	24	1.21429	1	0	0	1	1	1	1	1	1	1	1	13	29.08
sp|Q8SVN5|Y511_ENCCU	non_secreted	train	1	1.30158	0	0	0	.	.	0	.	0	.	0	.	0.015	0.402	1	1	0.18	0	0	36113.6	333	3.5	6.9852	0	99	182	105	29	168	84	47	37	0.986667	0	0	0	1	1	1	1	1	1	0	0	0	0
sp|A0A097PTA8|DEFCO_COPCI	non_secreted	train	1	1.28962	0	0	0	.	.	0	.	0	.	0	.	1	0.775	1	1	0.73	0	0	18953.6	184	-2	5.1523	18	88	127	59	9	106	33	16	17	0.644444	0	0	0	1	1	1	1	1	1	0	1	16.03	16.03
sp|P84675|PFM_CHAGB	non_secreted	train	1	1.2361	0	0	0	.	.	0	.	0	.	0	.	0.056	0.392	1	1	0.81	0	0	23182.8	222	-19	3.653	16	106	144	58	25	142	32	7	25	0.430769	0	0	0	1	1	1	1	1	1	0	0	4.1	4.1
sp|P46596|OPS4_CANAW	non_secreted	train	1	1.21346	0	0	0	.	.	0	.	0	.	0	.	0	0.017	1	1	0.81	0	0	41328.4	402	-4.5	4.8511	0	169	251	156	20	218	62	29	33	0.910891	1	0	0	1	1	1	1	1	1	0	0	6	6.74
sp|Q5ACN3|PGA11_CANAL	non_secreted	train	1	1.19791	0	0	0	.	.	0	.	0	.	0	.	0.806	0.249	1	1	0.74	0	0	11796.1	124	-1	4.8018	0	63	84	40	6	80	13	6	7	0.46	0	0	0	1	1	1	1	1	1	0	0	0.31	0.44
sp|Q05359|ERP1_YEAST	non_secreted	train	1	1.1923	0	0	0	.	.	0	.	0	.	0	.	0.844	0.687	0	1	0.12	0	1	24723.5	219	3	7.3473	5	61	98	71	27	117	60	33	27	1.58333	0	0	0	1	1	1	1	1	1	1	2	21.76	41.26
sp|Q07992|BUD28_YEAST	non_secreted	train	1	1.17978	0	0	0	.	.	0	.	0	.	0	.	0.453	0.235	1	1	0.58	0	0	13879.6	125	-8	3.919	1	33	71	38	15	67	22	7	15	1.92308	0	0	0	1	1	1	1	0	1	0	0	3	3
sp|P22313|KHR1_YEASX	non_secreted	train	1	1.16914	0	0	0	.	.	0	.	0	.	0	.	0.031	0.458	1	1	0.69	0	0	32781.6	296	-7	4.9903	11	100	170	81	39	152	71	34	37	1.65306	1	0	0	1	1	1	1	1	1	0	0	12.64	13.02
sp|Q2V2P4|YI156_YEAST	non_secreted	train	1	1.09785	0	0	0	.	.	0	.	0	.	0	.	0.755	0.761	1	1	0.58	0	0	8164.52	73	4.5	9.4805	2	24	38	22	7	39	15	10	5	1.9	.	.	.	1	1	1	0	1	0	0	0	2.07	2.58
sp|Q5BHG4|LBUA_EMENI	non_secreted	train	1	0.94874	0	0	0	.	.	0	.	0	.	0	.	0.903	0.522	1	1	0.08	0	0	18952.5	175	-6.5	4.6974	6	54	96	58	16	103	44	20	24	0.604167	0	0	0	1	1	1	1	1	1	0	0	2.57	2.57
sp|B3STN7|SWP32_NOSB1	non_secreted	train	1	0.939674	0	0	0	.	.	0	.	0	.	0	.	0.866	0.606	1	1	0.19	0	0	37406.6	316	4	7.3091	23	72	132	86	49	169	93	50	43	4.72	1	0	0	1	0	1	1	1	1	0	0	0.41	0.43
sp|J4KLP6|VLP4_BEAB2	non_secreted	train	1	0.923211	0	1	0	reduced_virulence	PHI:7192	0	.	0	.	0	.	0.762	0.338	1	1	0.95	0	0	22964.6	230	1.5	7.0323	13	113	169	64	14	136	33	18	15	0.551282	0	0	0	1	1	1	1	1	1	0	0	1.58	19.15
sp|P39977|YEH8_YEAST	non_secreted	train	1	0.847121	0	0	0	.	.	0	.	0	.	0	.	0.55	0.534	1	1	0.4	0	0	12910.5	110	-1	6.0661	4	27	58	27	18	55	33	17	16	1.76471	0	0	0	1	1	1	1	1	1	0	0	0.05	0.05
sp|P40520|YIF9_YEAST	non_secreted	train	1	0.837072	0	0	0	.	.	0	.	0	.	0	.	0.211	0.441	1	1	0.49	0	0	13029.8	121	-5	4.4131	2	44	69	36	12	69	22	9	13	0.962963	1	0	0	1	1	1	1	1	1	0	0	11.37	11.38
sp|B9W4V6|APO1_AGRAE	non_secreted	train	1	0.834803	0	1	0	reduced_virulence	PHI:5188	0	.	0	.	0	.	0	0.313	1	1	0.61	0	0	40651.7	371	-4	5.3921	3	111	214	99	49	215	75	37	38	0.907216	0	0	0	1	1	1	1	1	1	0	0	1.18	1.23
sp|Q99158|SIL1_YARLI	non_secreted	train	1	0.819512	0	0	0	.	.	0	.	0	.	0	.	0	0.051	1	1	0.06	0	0	47174.3	426	-17	4.709	2	110	216	143	31	211	141	64	77	1.18987	1	0	0	1	1	1	1	1	1	0	0	0	0
sp|A0A023PZG5|YE137_YEAST	non_secreted	train	1	0.80644	0	0	0	.	.	0	.	0	.	0	.	0.973	0.432	1	1	0.56	0	0	11524.4	101	1.5	7.474	7	33	56	24	14	55	12	7	5	3.77778	0	0	0	1	1	1	1	1	1	0	0	1.63	1.65
sp|Q92249|ERP38_NEUCR	non_secreted	train	1	0.806252	0	1	0	reduced_virulence	PHI:7258,PHI:2644,PHI:9285	0	.	0	.	0	.	0.003	0.365	1	1	0.26	0	0	39282	369	2.5	7.6796	4	127	206	130	32	211	104	54	50	0.92	0	0	0	1	1	1	1	1	1	0	0	1.1	1.1
sp|Q6MV78|YFAS1_NEUCR	non_secreted	train	1	0.792329	0	0	0	.	.	0	.	0	.	0	.	0.671	0.561	1	1	0.14	0	0	24451.5	228	-1.5	5.7398	0	71	133	70	17	130	50	25	25	0.573529	0	0	0	1	1	1	1	1	1	0	0	0.38	0.38
sp|Q6BM18|ATG27_DEBHA	non_secreted	train	1	0.791124	0	0	0	unaffected_pathogenicity	PHI:2088	0	.	0	.	0	.	0.185	0.538	1	1	0.47	1	0	31672.8	282	-1.5	5.8303	6	76	146	74	33	139	80	40	40	2.41463	1	0	0	1	1	1	1	1	1	1	1	9.13	31.9
sp|Q01200|PRIA_LENED	non_secreted	train	1	0.789986	0	0	0	.	.	0	.	0	.	0	.	0.117	0.275	1	1	0.84	0	0	26734.9	258	5.5	7.5686	19	127	184	49	24	135	45	27	18	0.57971	1	0	0	1	1	1	1	1	1	0	1	19.81	19.81
sp|Q9HGL1|YHLB_SCHPO	non_secreted	train	1	0.77605	0	0	0	.	.	0	.	0	.	0	.	0	0.017	1	1	0.76	0	0	42093.5	389	-17.5	3.9618	3	140	222	128	47	232	49	16	33	1.24719	0	0	0	1	1	1	1	1	1	0	0	12.33	17.27
sp|A0A023PYF4|YE145_YEAST	non_secreted	train	1	0.751296	0	0	0	.	.	0	.	0	.	0	.	0.411	0.441	1	1	0.56	0	0	16017.8	145	13	9.7024	9	58	78	37	19	81	24	19	5	1.76	0	1	0	1	1	1	1	0	1	0	0	0.91	1.01
sp|P38868|YHY0_YEAST	non_secreted	train	1	0.743266	0	0	0	.	.	0	.	0	.	0	.	0.86	0.367	1	1	0.57	0	0	18138.6	163	-5.5	4.5638	0	44	93	52	25	96	25	11	14	1.51613	0	0	0	1	1	1	1	1	1	0	0	16.22	18.45
sp|Q12079|YP027_YEAST	non_secreted	train	1	0.743025	0	0	0	.	.	0	.	0	.	0	.	0.5	0.595	0	1	0.57	0	1	30600	277	-3	5.1362	4	78	141	82	25	145	56	27	29	2.02273	0	0	0	1	1	1	1	1	1	0	2	18.25	37.98
sp|P38832|ANS1_YEAST	non_secreted	train	1	0.737307	0	0	0	.	.	0	.	0	.	0	.	0.21	0.313	1	1	0.8	0	0	16635.4	159	-1	5.6544	1	68	101	51	14	81	24	12	12	1.02703	0	0	0	1	1	1	1	1	1	0	0	0.6	0.61
sp|Q12667|XYNA_PIRSP	non_secreted	train	1	0.713573	0	1	0	reduced_virulence,unaffected_pathogenicity	PHI:573,PHI:546	0	.	1	PF00457	1	GH11	0	0.087	1	1	0.81	0	0	68048.9	625	1	6.6528	21	243	370	116	81	311	125	65	60	1.40984	0	0	0	1	1	1	1	1	1	0	0	0.02	0.06
sp|Q12438|GLRX6_YEAST	non_secreted	train	1	0.676143	0	0	0	.	.	0	.	0	.	0	.	0.795	0.687	1	1	0.07	0	0	25783.3	231	-0.5	6.2709	1	63	108	64	19	108	59	30	29	2.15152	0	0	0	1	1	1	1	0	1	0	1	20.95	20.97
sp|Q7Z9I1|PFL4_SCHPO	non_secreted	train	1	0.673674	0	0	0	.	.	0	.	0	.	0	.	0	0.009	1	1	0.85	0	0	62878.1	609	-34	3.7779	5	294	437	162	66	322	68	18	50	0.827068	0	0	0	1	1	1	1	1	1	0	0	9.5	9.52
sp|P0CN74|G3P_CRYNJ	non_secreted	train	1	0.670742	0	1	0	reduced_virulence	PHI:6904	0	.	0	.	0	.	0.14	0.558	0	0	0.34	0	0	36291.4	339	1	6.7453	5	115	199	113	34	195	80	42	38	1.19231	.	.	.	0	0	0	0	0	0	0	0	0	0.02
sp|Q8SUY7|Y7A9_ENCCU	non_secreted	train	1	0.627075	0	0	0	.	.	0	.	0	.	0	.	0.087	0.374	1	1	0.03	0	0	31420.7	276	5	7.0609	6	68	131	67	39	133	95	54	41	1.60465	0	0	0	1	1	1	1	1	1	0	0	0	0
sp|Q6CB37|BIG1_YARLI	non_secreted	train	1	0.62401	0	1	0	reduced_virulence	PHI:2824	0	.	0	.	0	.	0.047	0.484	1	1	0.14	1	0	36710.7	332	7	9.3228	2	86	168	114	22	175	95	52	43	1.28125	1	0	0	1	1	1	1	1	1	1	1	1.1	23.2
sp|Q9URU4|PFL5_SCHPO	non_secreted	train	1	0.609011	0	0	0	.	.	0	.	0	.	0	.	0	0.009	1	1	0.82	0	0	129532	1283	-67	3.7349	10	681	956	320	93	627	121	29	92	0.799283	0	1	0	1	0	1	1	1	1	0	0	0.12	0.12
sp|Q9P7E7|ADG1_SCHPO	non_secreted	train	1	0.575349	0	0	0	.	.	0	.	0	.	0	.	0	0.004	1	1	0.78	0	0	17398.4	166	-4	4.5067	2	74	122	51	16	83	23	10	13	1	0	0	0	1	1	1	1	1	1	0	0	1.27	1.27
sp|P29127|XYNA_NEOPA	non_secreted	train	1	0.569485	0	1	0	reduced_virulence,unaffected_pathogenicity	PHI:572,PHI:570,PHI:573,PHI:571,PHI:2214,PHI:546,PHI:567,PHI:2213,PHI:2211	1	FgXYLA	1	PF00457	1	GH11	0	0.162	1	1	0.83	0	0	66175	607	3	7.0566	14	238	362	132	83	320	119	63	56	1.05072	0	0	0	1	1	1	1	1	1	0	0	0.53	0.53
sp|P41365|LIPB_PSEA2	non_secreted	train	1	0.566457	0	0	0	.	.	0	.	0	.	0	.	0	0.064	1	1	0.74	0	0	35517.6	342	2.5	7.8533	7	137	223	114	25	209	39	21	18	0.56	0	1	0	1	1	1	1	1	1	0	0	1.45	1.55
sp|P38841|YHT8_YEAST	non_secreted	train	1	0.559963	0	0	0	.	.	0	.	0	.	0	.	0.65	0.422	1	1	0.24	0	0	12752.5	114	-4.5	4.6647	1	31	55	37	13	58	31	14	17	2.33333	0	0	0	1	1	1	1	1	1	0	1	22.29	22.29
sp|P25334|CYPR_YEAST	non_secreted	train	1	0.546941	0	1	0	reduced_virulence,unaffected_pathogenicity	PHI:213,PHI:7143,PHI:7734,PHI:6199,PHI:6206,PHI:7633,PHI:249,PHI:7181,PHI:7735,PHI:277,PHI:2477	0	.	1	PF00160	0	.	0.015	0.524	1	1	0.25	1	0	35779.9	318	2.5	6.8777	4	86	158	88	44	169	84	46	38	1.60714	0	0	0	1	1	1	1	1	1	1	0	0.13	3.58
sp|Q04201|CUE4_YEAST	non_secreted	train	1	0.545043	0	0	0	.	.	0	.	0	.	0	.	0.995	0.836	1	1	0.12	1	0	12892.8	117	2	7.3599	1	31	68	34	8	60	32	18	14	0.84	.	.	.	1	1	1	0	0	0	1	1	15.05	15.05
sp|O42665|YF8B_SCHPO	non_secreted	train	1	0.528785	0	0	0	.	.	0	.	0	.	0	.	0	0.01	1	1	0.82	0	0	48392.3	463	-7.5	4.8354	7	209	323	123	45	230	60	28	32	0.978947	0	0	0	1	1	1	1	1	1	0	0	1.61	1.82
sp|Q75BW5|RNY1_ASHGO	non_secreted	train	1	0.523393	0	1	0	reduced_virulence	PHI:811	0	.	0	.	0	.	0.263	0.555	1	1	0.36	0	0	33434.1	292	8.5	8.1659	13	90	143	68	43	162	68	40	28	1.25926	0	1	0	1	1	1	1	1	1	0	1	14.08	14.09
sp|O42887|SPEB2_SCHPO	non_secreted	train	1	0.484866	0	1	0	reduced_virulence,unaffected_pathogenicity	PHI:9150	0	.	0	.	0	.	0	0.038	1	1	0.14	0	0	45901.6	413	-9	5.2641	3	125	217	119	54	221	108	53	55	1.14815	0	1	0	1	1	1	1	1	1	0	0	4.43	4.43
sp|P32781|AGA2_YEAST	non_secreted	train	1	0.478608	0	0	0	.	.	0	.	0	.	0	.	0	0.078	1	1	0.78	0	0	9463.83	87	0.5	6.9139	3	35	49	23	10	46	9	5	4	1.57143	0	0	0	1	1	1	1	1	1	0	0	0.1	0.1
sp|O76273|PTP1_ENCHE	non_secreted	train	1	0.459002	0	0	0	.	.	0	.	0	.	0	.	0	0.027	1	1	0.88	0	0	45461	453	-6.5	4.2576	21	197	322	97	16	265	26	10	16	0.56338	0	0	0	1	0	1	1	1	1	0	0	0.33	0.35
sp|O94694|YG1A_SCHPO	non_secreted	train	1	0.444029	0	0	0	.	.	0	.	0	.	0	.	0.917	0.496	1	1	0.09	1	0	21528.3	189	7	9.6149	2	48	82	67	21	104	46	27	19	1.93103	0	0	0	1	1	1	1	1	1	1	0	1.27	19.13
sp|E1ACQ5|NOTJ_ASPSM	non_secreted	train	1	0.438126	0	0	0	.	.	0	.	0	.	0	.	0	0.038	1	1	0.58	0	0	41040.5	370	-11.5	4.6052	1	126	210	83	49	197	74	33	41	0.8625	0	0	0	1	1	1	1	1	1	0	0	1	1.01
sp|Q8J0M4|YCB2_YEAST	non_secreted	train	1	0.434452	0	0	0	.	.	0	.	0	.	0	.	0.687	0.347	1	1	0.18	0	0	15587.9	134	4.5	9.5977	1	26	59	39	15	65	44	25	19	2.35294	0	0	1	1	1	1	1	0	1	0	1	19.08	19.08
sp|Q12512|ZPS1_YEAST	non_secreted	train	1	0.401861	1	1	0	effector_(plant_avirulence_determinant),reduced_virulence	PHI:2897,PHI:9472	1	BghBEC1019	0	.	0	.	0.155	0.533	1	1	0.67	0	0	27567	249	-8	4.6395	6	86	138	70	37	143	49	22	27	1.25	0	0	0	1	1	1	1	1	1	0	0	0.41	1.2
sp|P49606|CYAA_USTMA	non_secreted	train	1	0.388016	1	1	0	loss_of_pathogenicity,reduced_virulence,unaffected_pathogenicity	PHI:332,PHI:240,PHI:241,PHI:2368,PHI:204,PHI:3069,PHI:22,PHI:6681,PHI:3089,PHI:3068,PHI:6817,PHI:4174,PHI:81	0	.	0	.	0	.	0.198	0.177	0	0	0.08	0	0	271983	2493	3	6.5856	13	838	1400	704	203	1184	598	318	280	0.846	.	.	.	0	0	0	0	0	0	0	0	0	0.01
sp|P38171|YBJ6_YEAST	non_secreted	train	1	0.386266	0	0	0	.	.	0	.	0	.	0	.	0.991	0.426	1	1	0.49	0	0	11087	102	5	9.2449	3	32	58	39	10	63	16	11	5	1.2381	0	0	0	1	1	1	1	1	1	0	0	1.63	2.16
sp|Q4WHZ9|IMDH_ASPFU	non_secreted	train	1	0.381031	0	1	0	reduced_virulence,unaffected_pathogenicity	PHI:8579,PHI:8720,PHI:2474,PHI:8695,PHI:9306,PHI:4071	0	.	0	.	0	.	0	0.021	0	0	0.35	0	0	57958.5	546	1.5	6.6909	5	185	309	187	41	313	132	70	62	0.824427	.	.	.	0	0	0	0	0	0	0	0	0	0.03
sp|B3STN5|SWP30_NOSB1	non_secreted	train	1	0.372552	0	0	0	.	.	0	.	0	.	0	.	0.181	0.406	1	1	0.29	0	0	32093.7	278	6.5	7.9288	7	73	133	83	44	146	73	42	31	2.34286	0	0	1	1	1	1	1	1	1	0	0	0.03	0.48
sp|Q5BD53|YFAS1_EMENI	non_secreted	train	1	0.362687	0	0	0	.	.	0	.	0	.	0	.	0.305	0.384	1	1	0.01	0	0	27469.9	240	0.5	6.7377	1	59	117	64	23	117	72	37	35	1.17391	1	0	0	1	1	1	1	0	1	0	1	22.28	22.28
sp|P24021|NUS1_ASPOR	non_secreted	train	1	0.361317	0	0	0	.	.	0	.	0	.	0	.	0	0.009	1	1	0.72	0	0	31146.3	287	-21.5	4.05	5	105	167	86	36	155	60	21	39	1.06349	0	0	0	1	1	1	1	0	1	0	0	0.15	0.15
sp|A8PWF6|MYO1_MALGO	non_secreted	train	1	0.356743	0	0	0	.	.	0	.	0	.	0	.	0	0.08	0	0	0.06	0	0	144430	1322	42.5	9.8845	9	439	722	407	119	729	299	176	123	0.739255	.	.	.	0	0	0	0	0	0	0	0	0	0.12
sp|P40103|YE18_YEAST	non_secreted	train	1	0.353862	0	0	0	.	.	0	.	0	.	0	.	0.558	0.517	1	1	0.45	0	0	27312.3	239	-10	4.5797	9	73	129	47	45	133	52	23	29	1.31915	0	0	0	1	1	1	1	1	1	0	0	7.18	7.31
sp|P24665|PRTA_ASPNG	non_secreted	train	1	0.353476	0	0	0	.	.	0	.	0	.	0	.	0	0.022	1	1	0.63	0	0	29887.4	282	-23	3.9557	4	125	181	69	32	143	60	19	41	0.875	1	0	0	1	1	1	1	1	1	0	0	2.56	2.58
sp|A0A2U8U2M1|ASR5_SARSH	non_secreted	train	1	0.349897	0	0	0	.	.	0	.	0	.	0	.	0	0.048	1	1	0.35	0	0	44334	401	-8	5.3585	2	120	224	115	50	224	93	46	47	0.833333	0	1	0	1	1	1	1	1	1	0	0	10.98	10.99
sp|P01149|MFAL1_YEAST	non_secreted	train	1	0.345891	0	0	0	.	.	0	.	0	.	0	.	0.062	0.095	1	1	0.19	0	0	18642.1	165	-6	4.6972	0	47	77	52	23	96	40	18	22	0.711111	0	0	0	1	1	1	1	1	1	0	0	0.72	0.74
sp|P53057|YPS5_YEAST	non_secreted	train	1	0.342171	0	0	0	.	.	0	.	0	.	0	.	0.002	0.092	1	1	0.66	0	0	17952.5	165	-3.5	4.5237	2	60	94	50	14	86	23	10	13	1.77273	0	0	0	1	1	1	1	1	1	0	0	4.55	4.66
sp|A0A067XMP2|PTAK_PESFW	non_secreted	train	1	0.340776	0	1	0	reduced_virulence,unaffected_pathogenicity	PHI:2921,PHI:3919,PHI:2920,PHI:9074,PHI:48,PHI:397,PHI:2700,PHI:9058,PHI:1011,PHI:552,PHI:9075	0	.	0	.	0	AA1_3,AA1_1,AA1_2	0	0.009	1	1	0.77	0	0	64792.4	585	-23.5	4.6997	8	172	332	166	92	336	116	53	63	1	0	0	0	1	1	1	1	1	1	0	0	0.02	0.03
sp|Q12254|SVS1_YEAST	non_secreted	train	1	0.337184	0	0	0	.	.	0	.	0	.	0	.	0	0.045	1	1	0.83	0	0	27611.1	260	-14	3.8514	2	135	177	71	25	109	29	8	21	1.40541	0	0	0	1	1	1	1	1	1	0	0	0.61	0.68
sp|P0CX19|YH214_YEAST	non_secreted	train	1	0.327926	0	0	0	.	.	0	.	0	.	0	.	0	0.036	1	1	0.73	0	0	20593.6	203	-8.5	4.2346	0	100	136	62	18	102	34	13	21	0.911111	0	0	0	1	1	1	1	1	1	0	0	0	0.03
sp|Q75C24|BIG1_ASHGO	non_secreted	train	1	0.31056	0	1	0	reduced_virulence	PHI:2824	0	.	0	.	0	.	0	0.143	1	1	0	0	0	39104.6	344	-1	6.3157	2	80	156	112	35	179	93	48	45	1.09231	1	0	0	1	1	1	1	1	1	0	0	1.39	1.81
sp|Q5AUY0|DBAF_EMENI	non_secreted	train	1	0.306554	0	0	0	.	.	0	.	0	.	0	.	0	0.156	1	1	0.46	0	0	51478.3	467	-0.5	6.4195	0	138	259	155	57	268	94	49	45	1.05941	0	0	0	1	1	1	1	1	1	0	0	6.44	7.43
sp|L7WR53|NOTN_ASPVE	non_secreted	train	1	0.30303	0	0	0	.	.	0	.	0	.	0	.	0	0.167	1	1	0.5	0	0	44841.5	416	-5.5	5.2618	16	158	252	122	42	233	88	43	45	0.757282	0	0	0	1	1	1	1	1	1	0	0	0.15	0.72
sp|Q12404|MPD1_YEAST	non_secreted	train	1	0.288112	0	1	0	reduced_virulence	PHI:2644	0	.	0	.	0	.	0	0.363	1	1	0.29	0	0	36408.1	318	23	10.1799	4	76	150	85	42	156	92	59	33	2.53333	1	0	0	1	1	1	1	1	1	0	0	0.02	0.02
sp|P0C5L8|YD240_YEAST	non_secreted	train	1	0.283725	0	0	0	.	.	0	.	0	.	0	.	0.98	0.302	1	1	0.55	0	0	5642.56	45	2	8.4586	0	7	13	12	14	27	11	7	4	4.2	0	0	0	1	1	1	1	1	1	0	0	10.66	10.66
sp|P0CT27|YU076_USTMA	non_secreted	train	1	0.283725	0	0	0	.	.	0	.	0	.	0	.	0.523	0.326	1	1	0.05	0	0	18547.6	162	3.5	7.5677	0	35	68	55	24	96	45	26	19	1.15152	0	0	0	1	1	1	1	1	1	0	1	17.85	17.86
sp|Q5AUN2|XPTC_EMENI	non_secreted	train	1	0.282453	0	1	0	reduced_virulence,unaffected_pathogenicity	PHI:7705,PHI:3865,PHI:9126	0	.	0	.	0	AA3_2,AA3_3,AA3	0	0.009	1	1	0.48	0	0	67811.5	622	-15.5	4.8519	3	194	355	196	74	368	128	60	68	0.751592	0	0	0	1	1	1	1	1	1	0	0	1.1	1.26
sp|P56600|GAL10_CANMA	non_secreted	train	1	0.272777	0	0	0	.	.	0	.	0	.	0	.	1	0.882	0	0	0.58	0	0	16752.1	153	-0.5	6.3714	2	43	84	51	19	82	35	19	16	2.125	.	.	.	0	0	0	0	0	0	0	0	1.83	1.83
sp|O93844|NUP_CANAX	non_secreted	train	1	0.266496	0	0	0	.	.	0	.	0	.	0	.	0	0.18	1	1	0.69	0	0	44832.5	406	-8.5	4.8847	4	133	224	113	54	220	83	39	44	1.49383	0	0	0	1	1	1	1	1	1	0	0	8.45	9.04
sp|Q8SWP0|Y144_ENCCU	non_secreted	train	1	0.264855	0	0	0	.	.	0	.	0	.	0	.	0.162	0.299	1	1	0.02	0	0	14978.1	134	-4.5	4.8112	4	38	59	35	6	64	48	22	26	1.31818	0	0	0	1	1	1	1	1	1	0	0	0.08	0.08
sp|Q12737|BLRO_ALBVE	non_secreted	train	1	0.264449	0	0	0	unaffected_pathogenicity	PHI:552	0	.	0	.	0	AA1_3,AA1_2	0	0.009	1	1	0.33	0	0	63947.7	572	-14	5.0309	1	162	318	158	87	325	125	60	65	0.947368	0	1	0	1	1	1	1	1	1	0	0	0.01	0.02
sp|Q9HDY9|MAM3_SCHPO	non_secreted	train	1	0.263668	0	0	0	.	.	0	.	0	.	0	.	0	0.009	1	1	0.75	0	0	109143	1082	-46.5	3.6126	3	591	822	296	67	485	77	17	60	0.886364	0	0	0	1	1	1	1	1	1	0	0	5.65	5.85
sp|A0A1L9UR45|BFOA_ASPBC	non_secreted	train	1	0.262948	0	0	0	.	.	0	.	0	.	0	.	0	0.01	1	1	0.79	0	0	33107.1	297	-19.5	4.0128	7	96	166	88	44	168	50	17	33	1.2	0	0	0	1	1	1	1	1	1	0	0	0.08	0.91
sp|Q9HG03|PEX6_PENCH	non_secreted	train	1	0.257364	1	1	1	loss_of_pathogenicity,reduced_virulence,lethal	PHI:1566,PHI:4644,PHI:593,PHI:226,PHI:2033,PHI:2553,PHI:2715	0	.	0	.	0	.	0	0.01	0	0	0.02	0	0	157054	1459	-19.5	5.3404	7	484	821	443	102	771	379	186	193	0.684211	.	.	.	0	0	0	0	0	0	0	0	0	0
sp|P0CT24|GLU2B_USTMA	non_secreted	train	1	0.256508	0	0	0	.	.	0	.	0	.	0	.	0	0.05	1	1	0.08	0	0	64265.1	583	-12	5.0559	16	189	311	171	51	294	171	82	89	0.96	1	0	0	1	1	1	1	1	1	0	0	7.04	7.05
sp|P07685|HIS2_NEUCR	non_secreted	train	1	0.253902	0	0	0	.	.	0	.	0	.	0	.	0	0.01	0	0	0.04	0	0	93836.4	870	-10.5	5.4414	9	285	464	306	68	478	221	109	112	0.890547	.	.	.	0	0	0	0	0	0	0	0	0	0.11
sp|O94559|YF65_SCHPO	non_secreted	train	1	0.250242	0	0	0	.	.	0	.	0	.	0	.	0	0.053	1	1	0.02	0	0	49532.2	431	3	6.8717	2	112	197	120	60	214	116	63	53	1.60606	0	0	0	1	1	1	1	1	1	0	0	2.76	2.78
sp|P0C5P4|YK162_YEAST	non_secreted	train	1	0.24128	0	0	0	.	.	0	.	0	.	0	.	0.135	0.212	1	1	0.29	0	0	5841.65	50	-1.5	5.4211	0	11	18	13	9	26	12	6	6	2.16667	0	0	0	1	1	1	1	1	1	0	0	0.26	0.26
sp|P46057|MLE_CUTCT	non_secreted	train	1	0.241073	1	0	0	loss_of_pathogenicity	PHI:2611,PHI:2590	0	.	0	.	0	.	0	0.097	0	0	0.3	0	0	41263.1	374	-11.5	4.8266	5	121	212	98	48	201	90	42	48	0.925926	.	.	.	0	0	0	0	0	0	0	0	0.07	0.07
sp|Q6BRN7|DUT_DEBHA	non_secreted	train	1	0.239757	0	0	0	.	.	0	.	0	.	0	.	0.997	0.886	0	0	0.28	0	0	17004.2	160	-2	5.2581	0	56	87	54	10	86	39	19	20	0.875	.	.	.	0	0	0	0	0	0	0	0	0	0.01
sp|P53693|RDS1_SCHPO	non_secreted	train	1	0.239433	0	0	0	.	.	0	.	0	.	0	.	0	0.059	1	1	0.62	0	0	43827.1	402	-14.5	4.3583	2	136	227	120	61	241	54	22	32	0.970588	0	0	0	1	1	1	1	1	1	0	0	0.16	0.2
sp|Q6CEE7|PPN1_YARLI	non_secreted	train	1	0.233515	0	0	0	.	.	0	.	0	.	0	.	0	0.05	1	1	0.12	0	0	85087	747	-16	5.4417	4	177	369	169	112	372	242	120	122	1.47183	1	0	0	1	1	1	1	1	1	0	0	0.56	0.66
sp|A0A1B4XBH3|SDNO_SORAA	non_secreted	train	1	0.221418	1	1	0	loss_of_pathogenicity,reduced_virulence,unaffected_pathogenicity	PHI:4196,PHI:729,PHI:726,PHI:120,PHI:725,PHI:7916,PHI:255,PHI:8596,PHI:2379,PHI:7844,PHI:6936,PHI:714,PHI:3387,PHI:723,PHI:7243,PHI:594,PHI:8597,PHI:2911,PHI:2425,PHI:728,PHI:730,PHI:718,PHI:55,PHI:724,PHI:9265,PHI:727	0	.	0	.	0	.	0	0.009	0	0	0.01	0	0	332855	3084	-44.5	5.569	24	1056	1695	993	277	1652	700	350	350	0.776316	.	.	.	0	0	0	0	0	0	0	0	0	0.08
sp|Q9Y7K0|YGL3_SCHPO	non_secreted	train	1	0.214256	0	0	0	.	.	0	.	0	.	0	.	0.934	0.639	0	0	0.09	0	0	27209.2	247	0.5	6.607	2	73	130	82	28	142	62	33	29	1.23077	.	.	.	0	0	0	0	0	0	0	0	0.1	0.11
sp|Q5KH67|PPN1_CRYNJ	non_secreted	train	1	0.205494	0	0	0	.	.	0	.	0	.	0	.	0	0.051	1	1	0.02	0	0	77209.3	678	-4.5	6.192	7	167	333	164	85	339	213	110	103	1.28226	1	0	0	1	1	1	1	1	1	0	0	0.19	0.2
sp|Q9P7C1|YKU3_SCHPO	non_secreted	train	1	0.196618	0	0	0	.	.	0	.	0	.	0	.	0	0.118	0	1	0.16	0	1	34787.3	303	25.5	10.5881	2	80	137	88	36	152	86	57	29	2.04545	1	0	1	1	1	1	1	1	1	1	2	15.18	38.06
sp|G4N287|OXR2_MAGO7	non_secreted	train	1	0.193318	0	0	0	.	.	0	.	0	.	0	AA7	0	0.034	1	1	0.47	0	0	56590.8	520	0.5	6.5765	3	173	292	156	63	309	108	57	51	0.699301	1	0	0	1	1	1	1	1	1	0	1	17.41	17.44
sp|P41543|OST1_YEAST	non_secreted	train	1	0.190423	0	0	0	.	.	0	.	0	.	0	.	0	0.01	1	1	0.49	1	0	54071.9	476	-13.5	4.773	2	131	238	128	79	253	98	45	53	1.88158	0	0	0	1	1	1	1	1	1	1	1	12.39	31.72
sp|P34755|PHYB_ASPAW	non_secreted	train	1	0.185207	0	1	0	reduced_virulence,unaffected_pathogenicity	PHI:7719,PHI:6125,PHI:5751,PHI:6126,PHI:6123,PHI:3236,PHI:5716,PHI:5715	0	.	0	.	0	.	0	0.031	1	1	0.57	0	0	52678.5	479	-20	4.2967	11	165	279	127	67	272	83	33	50	1.12727	0	0	0	1	1	1	1	1	1	0	0	9.3	9.35
sp|O60092|YO2B_SCHPO	non_secreted	train	1	0.1762	0	0	0	.	.	0	.	0	.	0	.	0.998	0.97	1	1	0.81	1	0	17653.2	159	8.5	9.2341	4	52	83	45	23	84	36	24	12	1.8	.	.	.	0	0	0	0	0	0	1	0	13.18	13.19
sp|P40540|EMC5_YEAST	non_secreted	train	1	0.169642	0	0	0	.	.	0	.	0	.	0	.	0.978	0.722	0	1	0.46	0	1	15907.5	141	5	9.2779	1	36	64	45	20	76	31	19	12	2.55	.	.	.	1	1	0	0	0	1	1	2	30.59	38.24
sp|P42042|AMYG_BLAAD	non_secreted	train	1	0.160144	1	0	0	loss_of_pathogenicity,unaffected_pathogenicity	PHI:2138	0	.	0	.	0	CBM21,GH15	0	0.039	1	1	0.63	0	0	68980.7	624	-15.5	4.6799	2	208	351	175	82	327	132	60	72	1.16667	0	0	0	1	1	1	1	1	1	0	0	0.15	0.16
sp|Q03104|MSC1_YEAST	non_secreted	train	1	0.160137	0	0	0	.	.	0	.	0	.	0	.	0	0.112	1	1	0.36	0	0	59588.6	513	3.5	7.5349	0	126	252	115	71	214	153	80	73	3.05882	0	0	0	1	1	1	1	1	1	0	0	4.88	4.88
sp|Q6FU50|LHS1_CANGA	non_secreted	train	1	0.160137	0	0	0	.	.	0	.	0	.	0	.	0	0.046	1	1	0.02	0	0	99634.1	889	-40.5	4.5295	4	238	425	260	65	396	282	122	160	2.19167	1	0	0	1	1	1	1	1	1	0	0	9.53	9.53
sp|Q8SWG8|Y215_ENCCU	non_secreted	train	1	0.159387	0	0	0	.	.	0	.	0	.	0	.	0.464	0.524	1	1	0	0	0	24632	220	-6.5	4.7892	5	63	108	64	23	115	65	30	35	1.61111	1	0	0	1	1	1	1	1	1	0	0	5.98	5.99
sp|O93919|ADK_SCHCO	non_secreted	train	1	0.158448	0	0	0	.	.	0	.	0	.	0	.	0.012	0.236	0	0	0.22	0	0	36940.2	344	-5	5.4345	5	112	183	125	35	205	85	42	43	0.793478	.	.	.	0	0	0	0	0	0	0	0	0	0.11
sp|O42854|YFHH_SCHPO	non_secreted	train	1	0.157642	0	0	0	.	.	0	.	0	.	0	.	0	0.01	0	0	0.2	0	0	170527	1611	-20	5.6131	5	554	1044	391	107	794	368	184	184	0.577434	.	.	.	0	0	0	0	0	0	0	0	0	0.06
sp|Q12265|KPR5_YEAST	non_secreted	train	1	0.153614	0	0	0	unaffected_pathogenicity	PHI:4732	0	.	0	.	0	.	0	0.023	0	0	0.57	0	0	53504.8	496	4.5	7.2351	7	170	281	150	39	254	104	57	47	1.19588	.	.	.	0	0	0	0	0	0	0	0	0	0.09
sp|Q9P5N1|PFL7_SCHPO	non_secreted	train	1	0.14926	0	0	0	.	.	0	.	0	.	0	.	0	0.009	1	1	0.73	0	0	37951.8	358	-22	3.7285	8	155	243	89	31	170	43	11	32	1.49091	0	0	0	1	1	1	1	1	1	0	0	10.4	10.41
sp|Q8TGN0|YK156_YEAST	non_secreted	train	1	0.141018	0	0	0	.	.	0	.	0	.	0	.	0.994	0.84	0	0	0.78	0	0	4231.87	38	2.5	8.5423	2	13	21	9	6	22	7	5	2	1.22222	.	.	.	0	0	0	0	0	0	0	0	2.97	2.97
sp|Q92340|YDI2_SCHPO	non_secreted	train	1	0.132105	0	0	0	.	.	0	.	0	.	0	.	0	0.153	1	1	0.82	1	0	25021.5	226	-19	3.7547	7	85	136	56	37	120	38	10	28	2.12121	0	0	0	1	1	1	1	1	1	1	0	2.09	5.43
sp|P83811|CAP_COPCM	non_secreted	train	1	0.11947	0	0	0	.	.	0	.	0	.	0	.	1	0.862	0	0	0.85	0	0	11072.3	101	3.5	8.1543	7	35	70	21	10	53	22	13	9	1.19231	.	.	.	0	0	0	0	0	0	0	0	0	0
sp|Q07730|ECE1_CANAL	non_secreted	train	1	0.115358	0	1	0	reduced_virulence,unaffected_pathogenicity	PHI:8546,PHI:7895,PHI:9404,PHI:8787,PHI:7644,PHI:9442,PHI:7759	0	.	0	.	0	.	0.974	0.525	1	1	0.12	1	0	28878.2	271	-2	5.4265	1	83	154	107	12	152	63	31	32	0.984848	0	0	0	1	1	0	1	0	1	0	1	0.59	21.88
sp|Q12647|GUNB_NEOPA	non_secreted	train	1	0.114361	0	0	0	.	.	0	.	0	.	0	GH5_36,GH5_4,GH5_8,GH5_28,GH5_52,GH5_25,GH5_5,GH5_2,GH5_38,GH5_37,GH5_46,GH5_22,GH5_39,GH5	0	0.181	1	1	0.57	0	0	53070.4	473	-7	5.1855	14	150	256	113	65	247	103	50	53	1.86585	0	0	0	1	0	1	1	1	1	0	0	0.01	0.02
sp|A0A3G1DJI3|MFM10_PHOSM	non_secreted	train	1	0.107482	0	0	0	.	.	0	.	0	.	0	.	0	0.01	1	1	0.24	0	0	65549.2	595	-3	6.1507	4	187	328	177	69	325	114	59	55	1.05932	1	0	0	1	1	1	1	1	1	0	0	0.52	0.96
sp|A0A4P8W796|PYIF_MAGGR	non_secreted	train	1	0.107482	0	0	0	.	.	0	.	0	.	0	.	0	0.075	1	1	0.39	0	0	46760.6	423	-7.5	5.1288	3	145	227	108	63	236	87	42	45	0.988889	0	0	0	1	1	1	1	1	1	0	0	0.02	0.08
sp|A0A0B4GDU5|ARP1_METBS	non_secreted	train	1	0.103306	1	1	0	reduced_virulence,unaffected_pathogenicity,increased_virulence_(hypervirulence)	PHI:58,PHI:7695,PHI:2313	0	.	0	.	0	.	0	0.009	1	1	0.62	0	0	81966.4	744	11	7.9067	4	237	420	213	108	414	147	84	63	1.0355	0	0	0	1	1	1	1	1	1	0	1	18.31	18.32
sp|U3N9N6|CAH_SARSX	non_secreted	train	1	0.102699	0	0	0	.	.	0	.	0	.	0	.	0.008	0.146	0	0	0.11	0	0	35773.4	341	-4.5	5.7577	5	136	200	112	26	189	79	40	39	0.566667	.	.	.	0	0	0	0	0	0	0	0	0	0
sp|Q5AUW8|ORSC_EMENI	non_secreted	train	1	0.102337	0	0	0	unaffected_pathogenicity	PHI:1087	0	.	0	.	0	.	0	0.113	1	1	0.49	0	0	41912.5	369	-3.5	6.0933	6	97	185	105	61	219	76	40	36	0.965116	0	0	0	1	1	1	1	1	1	0	0	8.82	8.82
sp|P84525|ERYGN_PLEER	non_secreted	train	1	0.100937	0	0	0	.	.	0	.	0	.	0	.	1	0.801	0	0	0.57	0	0	2723.96	25	0	5.9874	1	10	18	6	3	14	6	3	3	0.833333	.	.	.	0	0	0	0	0	0	0	0	0	0
sp|Q5A7P3|EST3_CANAL	non_secreted	train	1	0.0869416	0	0	0	.	.	0	.	0	.	0	.	0.759	0.497	1	1	0.28	0	0	24359.5	210	6.5	8.7407	4	45	91	64	30	112	55	32	23	3.34783	1	0	0	1	1	1	1	1	1	0	0	12.16	22.1
sp|J9VL95|CMT2_CRYNH	non_secreted	train	1	0.0808771	0	0	0	.	.	0	.	0	.	0	.	1	0.891	0	0	0.92	0	0	17832.4	183	8	7.8883	37	111	148	26	1	107	30	19	11	0.412698	.	.	.	0	0	0	0	0	0	0	0	0	0
sp|J9VXB3|CMT1_CRYNH	non_secreted	train	1	0.0808771	0	0	0	.	.	0	.	0	.	0	.	1	0.911	0	0	0.84	0	0	11890.4	122	5	7.8189	25	77	97	17	0	66	21	13	8	0.512821	.	.	.	0	0	0	0	0	0	0	0	0	0
sp|K7N5L0|DEFEU_ASPAM	non_secreted	train	1	0.0750352	0	0	0	.	.	0	.	0	.	0	.	1	0.887	0	0	0.82	0	0	4344.83	42	1	7.0333	6	24	28	5	8	30	6	4	2	0.352941	.	.	.	0	0	0	0	0	0	0	0	0.01	0.01
sp|Q02203|YKY5_YEAST	non_secreted	train	1	0.0669434	0	0	0	.	.	0	.	0	.	0	.	0	0.03	1	1	0.15	1	0	58709.8	525	-7	5.1897	13	170	284	127	53	238	134	65	69	1.875	0	1	0	1	1	1	1	1	1	1	1	6.11	27.03
sp|Q9HFD0|MT3_YARLI	non_secreted	train	1	0.0655967	0	0	0	.	.	0	.	0	.	0	.	1	0.718	1	1	0.84	0	0	5679.54	55	2.5	7.7653	9	34	39	9	2	25	7	5	2	1.25	0	0	0	0	1	0	1	0	1	0	0	0	0
sp|Q8MTP3|PTP3_ENCCU	non_secreted	train	1	0.0638962	0	0	0	.	.	0	.	0	.	0	.	0	0.03	1	1	0.12	0	0	136225	1256	-8.5	6.1441	1	382	686	361	85	602	352	181	171	1.01439	1	0	1	1	0	1	1	1	1	0	0	0	0
sp|A0A067XMP0|PTAE_PESFW	non_secreted	train	1	0.0615529	0	1	0	reduced_virulence,unaffected_pathogenicity	PHI:2921,PHI:3991,PHI:3919,PHI:2920,PHI:9074,PHI:48,PHI:397,PHI:2700,PHI:9058,PHI:1011,PHI:552,PHI:9075,PHI:712	0	.	0	.	0	AA1_3,AA1_1,AA1_2	0	0.044	1	1	0.6	0	0	68757.5	610	-35	4.3137	9	167	327	159	100	342	138	56	82	1.26984	0	0	0	1	0	1	1	1	1	0	0	0	0.02
sp|P41821|MID1_YEAST	non_secreted	train	1	0.0517595	0	1	0	reduced_virulence,unaffected_pathogenicity	PHI:9406,PHI:2350,PHI:8782	0	.	0	.	0	.	0	0.008	1	1	0.46	0	0	61574.7	548	-27.5	4.1502	15	175	313	146	78	284	96	36	60	2.09589	0	0	0	1	1	1	1	1	1	0	0	12.3	12.47
sp|Q6MVL2|DUT_NEUCR	non_secreted	train	1	0.0508504	0	0	0	.	.	0	.	0	.	0	.	0.999	0.779	0	0	0.3	0	0	17440.8	165	-2.5	4.9839	0	56	98	55	11	95	40	19	21	0.711111	.	.	.	0	0	0	0	0	0	0	0	0	0.01
sp|P32475|YG3Z_YEAST	non_secreted	train	1	0.0467207	0	0	0	.	.	0	.	0	.	0	.	0.997	0.388	1	1	0.34	0	0	13675.8	115	16.5	10.9909	6	36	49	30	15	59	32	25	7	0.95	0	0	0	1	1	1	1	0	1	0	0	0.61	0.61
sp|P36081|PSG1_YEAST	non_secreted	train	1	0.0460214	0	0	0	.	.	0	.	0	.	0	.	0	0.273	1	1	0.18	1	0	46036.4	392	11	9.2944	2	82	185	88	62	190	119	67	52	2.43137	1	0	0	1	1	1	1	1	1	1	1	0.15	23.06
sp|Q1MTR2|RNPS1_SCHPO	non_secreted	train	1	0.0456155	0	0	0	.	.	0	.	0	.	0	.	0.006	0.345	1	1	0.3	0	0	28369.4	243	18.5	10.0361	1	74	115	43	45	98	69	47	22	2.48276	0	1	1	1	1	1	1	1	1	0	0	0.63	0.67
sp|G2TRT4|NEW25_SCHPO	non_secreted	train	1	0.0317126	0	0	0	.	.	0	.	0	.	0	.	0.11	0.257	1	1	0.4	0	0	9651.08	89	7	10.6211	1	32	49	30	5	40	20	14	6	1.46667	0	0	0	1	1	1	1	1	1	0	1	20.8	20.8
sp|Q6FPN7|RL2_CANGA	non_secreted	train	1	0.0231733	0	0	0	unaffected_pathogenicity	PHI:1584	0	.	0	.	0	.	0.001	0.242	0	0	0.37	0	0	27338.4	254	33	11.549	0	84	134	77	23	138	72	55	17	0.887324	.	.	.	0	0	0	0	0	0	0	0	0	0.01
sp|P78581|TAN_ASPOR	non_secreted	train	1	0.00704652	0	0	0	.	.	0	.	0	.	0	.	0	0.107	1	1	0.49	0	0	64095	588	-19.5	4.5144	10	216	345	149	78	325	113	49	64	0.956522	1	0	0	1	1	1	1	0	1	0	0	0.9	1.32
sp|P39931|SS120_YEAST	non_secreted	train	1	0.00370702	1	0	0	loss_of_pathogenicity	PHI:3936	0	.	0	.	0	.	0	0.069	1	1	0.09	0	0	27289.5	234	-16	4.7567	0	43	92	59	37	106	96	44	52	2	0	0	0	1	1	1	1	1	1	0	0	0.09	0.09
sp|Q99316|MPD2_YEAST	non_secreted	train	1	0.00345543	0	0	0	.	.	0	.	0	.	0	.	0.019	0.246	1	1	0.05	0	0	32401.1	277	0	6.4921	8	62	117	72	34	131	87	45	42	2.75	0	0	0	1	1	1	1	1	1	0	1	19.11	19.13
sp|P25381|RRT12_YEAST	non_secreted	train	1	0.00230294	0	1	0	reduced_virulence,unaffected_pathogenicity	PHI:6569,PHI:4615	0	.	0	.	0	.	0	0.019	1	1	0.18	0	0	55068	491	-10	5.0557	4	133	250	139	63	258	121	58	63	1.58889	0	1	0	1	1	1	1	0	1	0	0	0.21	0.72
sp|O60017|DAK_PICAN	non_secreted	train	1	-0.000610948	0	0	0	.	.	0	.	0	.	0	.	0	0.01	0	0	0.11	0	0	65071.5	609	-11.5	5.3055	7	209	338	199	55	328	163	80	83	0.928058	.	.	.	0	0	0	0	0	0	0	0	0	0.14
sp|A0A384XH94|SPKS1_STRTC	non_secreted	train	1	-0.000979185	0	1	0	reduced_virulence,unaffected_pathogenicity	PHI:718,PHI:7844,PHI:729,PHI:726,PHI:7916,PHI:9265,PHI:728	0	.	0	.	0	.	0	0.009	0	0	0.05	0	1	306372	2824	-49.5	5.2482	26	936	1549	936	302	1602	628	307	321	0.80938	.	.	.	0	0	0	0	0	0	2	0	0	0.17
sp|P42037|RLA2_ALTAL	non_secreted	train	1	-0.00493026	0	0	0	.	.	0	.	0	.	0	.	0.033	0.06	1	1	0.35	0	0	11134.2	113	-13.5	3.8932	0	51	68	42	4	66	31	9	22	0.404762	0	0	0	0	1	0	1	0	1	0	0	0.01	0.02
sp|P87267|YD417_YEAST	non_secreted	train	1	-0.0170855	0	0	0	.	.	0	.	0	.	0	.	0.026	0.277	0	1	0.45	0	1	13086.2	123	0	6.1614	2	50	69	41	18	82	14	7	7	0.970588	0	0	0	1	1	1	1	0	1	0	3	39.8	61.99
sp|O94280|YGX1_SCHPO	non_secreted	train	1	-0.0191922	0	0	0	.	.	0	.	0	.	0	.	0	0.118	1	1	0.01	1	0	43097.7	374	11	9.4306	5	91	164	106	44	188	101	57	44	2.01887	1	0	1	1	1	1	1	0	1	1	1	11.79	19.72
sp|B6H2I7|RSSA_PENRW	non_secreted	train	1	-0.0205768	0	0	0	.	.	0	.	0	.	0	.	0.002	0.036	0	0	0.46	0	0	32366.4	303	-11	4.5286	3	114	181	110	29	181	67	29	38	0.610526	.	.	.	0	0	0	0	0	0	0	0	0	0.01
sp|Q4WI46|CRF2_ASPFU	non_secreted	train	1	-0.0232199	0	0	0	.	.	0	.	0	.	0	CBM18,GH16	0	0.065	1	1	0.84	1	0	46710.3	443	-14.5	4.4397	10	188	285	105	47	232	80	34	46	0.942857	0	0	0	1	1	1	1	1	1	1	0	0.04	1.54
sp|I1RD82|ATG27_GIBZE	non_secreted	train	1	-0.0284729	0	0	0	unaffected_pathogenicity	PHI:2088	0	.	0	.	0	.	0	0.182	1	1	0.17	1	0	38518	348	-7.5	5.2062	6	112	181	83	40	172	113	55	58	1.12676	0	0	0	1	1	1	1	1	1	1	1	0.34	22.96
sp|Q6FUS3|SIL1_CANGA	non_secreted	train	1	-0.0291114	0	0	0	.	.	0	.	0	.	0	.	0	0.126	1	1	0.11	0	0	38225.3	339	-8.5	5.0244	0	77	166	110	38	177	96	46	50	1.45763	0	0	0	1	1	1	1	1	1	0	1	16.69	16.7
sp|Q5ACR4|OS9_CANAL	non_secreted	train	1	-0.0344367	0	0	0	.	.	0	.	0	.	0	.	0.175	0.318	1	1	0.29	0	0	29429.4	258	-4.5	5.7375	8	72	122	68	36	127	67	34	33	2.32258	1	0	0	1	1	1	1	1	1	0	0	1.06	1.08
sp|Q3E823|COA2_YEAST	non_secreted	train	1	-0.0408248	0	0	0	.	.	0	.	0	.	0	.	0.958	0.818	1	1	0.33	1	0	7532.75	68	5.5	10.2821	1	19	34	25	7	35	17	12	5	1.38462	.	.	.	1	1	0	0	0	0	1	1	21.49	21.49
sp|P29760|AMYI_YEASX	non_secreted	train	1	-0.0469899	1	0	0	loss_of_pathogenicity,unaffected_pathogenicity	PHI:2138	0	.	0	.	0	GH15	0	0.024	1	1	0.68	0	0	82586.8	768	-20	4.5754	9	316	490	197	79	372	120	53	67	1.16788	0	0	0	1	1	1	1	1	1	0	1	21.56	21.58
sp|P39704|ERP2_YEAST	non_secreted	train	1	-0.0488462	0	0	0	.	.	0	.	0	.	0	.	0.887	0.43	0	1	0.42	0	1	24063.6	215	-4.5	4.7383	2	61	107	76	23	115	46	21	25	2.44828	0	0	0	1	1	1	1	1	1	1	2	21.95	45.28
sp|Q4WQL0|TMEDA_ASPFU	non_secreted	train	1	-0.0533708	0	0	0	.	.	0	.	0	.	0	.	0.593	0.366	0	1	0.05	0	1	30069.4	266	1	6.7396	6	74	137	85	31	145	68	36	32	1.11905	0	0	0	1	1	1	1	1	1	2	1	8.72	34.33
sp|Q12025|EMC10_YEAST	non_secreted	train	1	-0.0540769	0	0	0	.	.	0	.	0	.	0	.	0.479	0.413	1	1	0.22	0	0	22768.9	205	-8	4.4787	3	58	107	62	16	103	56	24	32	1.52941	0	0	0	1	1	1	1	1	1	0	0	1.27	1.5
sp|P89113|DDR2_YEAST	non_secreted	train	1	-0.0693989	0	0	0	.	.	0	.	0	.	0	.	0.067	0.157	1	1	0.64	0	0	5954.8	61	1.5	9.1715	0	28	42	29	4	40	2	2	0	0.666667	0	0	0	1	1	1	1	0	1	0	0	25.22	25.22
sp|P15113|MT1_CANGA	non_secreted	train	1	-0.0774438	0	0	0	.	.	0	.	0	.	0	.	1	0.93	0	0	0.68	0	0	6374.2	63	2.5	7.288	18	37	46	2	3	34	16	10	6	0.75	.	.	.	0	0	0	0	0	0	0	0	0	0
sp|O13934|ATG15_SCHPO	non_secreted	train	1	-0.082095	1	0	0	loss_of_pathogenicity	PHI:2081	0	.	1	PF01764	0	.	0	0.039	1	1	0.19	0	0	47938.1	424	-12.5	4.8936	16	128	220	104	64	231	108	51	57	1.38356	1	0	0	1	1	1	1	1	1	0	0	2.29	3.09
sp|Q9XZV1|SWP1_ENCCU	non_secreted	train	1	-0.0823707	0	0	0	.	.	0	.	0	.	0	.	0	0.049	1	1	0.57	0	0	45873.2	450	-7	4.8352	11	221	295	100	31	223	75	35	40	0.71028	1	0	0	1	1	1	1	1	1	0	0	0.01	0.06
sp|O13980|MEU29_SCHPO	non_secreted	train	1	-0.0949576	0	0	0	.	.	0	.	0	.	0	.	0.786	0.52	0	1	0.21	0	1	24657.5	217	7.5	8.3786	7	61	108	69	32	121	45	28	17	1.60606	0	0	0	1	1	1	1	0	1	1	2	19.67	42.26
sp|Q04924|GLU2B_YEAST	non_secreted	train	1	-0.0960489	0	0	0	.	.	0	.	0	.	0	.	0	0.061	1	1	0.04	0	0	79907.5	702	-35	4.504	18	173	334	182	73	330	214	92	122	2.18889	1	0	0	1	0	1	1	1	1	0	0	0	0
sp|O13849|CBPY_SCHPO	non_secreted	train	1	-0.097644	0	0	0	.	.	0	.	0	.	0	.	0	0.05	1	1	0.1	0	0	114237	1002	-46.5	5.2459	13	211	469	178	176	512	352	173	179	0.941909	1	0	0	1	0	1	1	1	1	0	0	1.87	1.91
sp|Q7SEY9|ERO1_NEUCR	non_secreted	train	1	-0.0996277	0	0	0	.	.	0	.	0	.	0	.	0	0.03	1	1	0.02	0	0	75607.4	668	-22	4.7933	17	186	343	166	79	328	199	92	107	1.16406	1	0	0	1	1	1	1	1	1	0	0	0	0.18
sp|P38350|YB9U_YEAST	non_secreted	train	1	-0.100319	0	0	0	.	.	0	.	0	.	0	.	0.346	0.244	1	1	0.46	0	0	14650	133	5	8.9011	4	53	70	45	22	76	20	13	7	1.85714	0	1	0	1	1	1	1	1	1	0	0	11.1	32.83
sp|A0A1V6PAN1|CALI_PENDC	non_secreted	train	1	-0.104809	1	1	1	reduced_virulence,lethal,increased_virulence_(hypervirulence),loss_of_pathogenicity,unaffected_pathogenicity	PHI:4077,PHI:8929,PHI:5272,PHI:2022,PHI:7707,PHI:9041,PHI:2269,PHI:6956,PHI:59,PHI:5440,PHI:7696,PHI:685,PHI:5271,PHI:9460	0	.	0	.	0	.	0.002	0.322	0	0	0	0	0	37766.7	346	-3	5.7163	1	109	185	110	31	192	88	44	44	0.776471	.	.	.	0	0	0	0	0	0	0	0	0.15	3.38
sp|B9UJ97|SWP26_NOSB1	non_secreted	train	1	-0.106002	0	0	0	.	.	0	.	0	.	0	.	0.583	0.555	1	1	0.25	0	0	25706.2	223	-5	4.9699	0	53	98	63	30	111	61	29	32	2.51724	.	.	.	1	0	1	0	1	1	0	0	0.1	0.11
sp|Q10176|OST1_SCHPO	non_secreted	train	1	-0.108636	0	0	0	.	.	0	.	0	.	0	.	0	0.012	1	1	0.19	1	0	51683.7	450	-10.5	4.8634	0	108	218	134	58	241	105	49	56	1.70423	0	0	0	1	1	1	1	1	1	1	1	0.1	23.19
sp|Q10061|LHS1_SCHPO	non_secreted	train	1	-0.109297	0	1	0	reduced_virulence	PHI:2058	0	.	0	.	0	.	0	0.081	1	1	0	0	0	94897.9	848	-13.5	5.363	5	248	411	253	85	394	236	116	120	1.86179	0	0	0	1	1	1	1	1	1	0	0	12.9	12.92
sp|Q04521|YMI4_YEAST	non_secreted	train	1	-0.119438	0	0	0	.	.	0	.	0	.	0	.	0.938	0.28	0	1	0.5	0	1	12030.2	102	4	8.3169	5	24	44	33	23	67	15	10	5	4.3	0	0	0	1	1	1	1	0	1	0	2	40.86	40.98
sp|Q5AUW6|ORSE_EMENI	non_secreted	train	1	-0.125684	1	1	0	reduced_virulence,unaffected_pathogenicity,increased_virulence_(hypervirulence)	PHI:5034,PHI:7708,PHI:9524	0	.	0	.	0	.	0.026	0.189	0	0	0.6	0	0	35972.4	348	-8.5	4.7821	5	119	224	133	26	223	67	31	36	0.613208	.	.	.	0	0	0	0	0	0	0	0	0	0.15
sp|Q1K9B6|YFS2_SCHPO	non_secreted	train	1	-0.127609	0	0	0	.	.	0	.	0	.	0	.	0.128	0.356	1	1	0.15	1	0	24817.8	223	-8.5	4.7402	3	64	111	58	25	106	57	26	31	1.60526	1	0	0	1	1	1	1	1	1	1	0	1.33	15.41
sp|A0A179H164|LCSA_PURLI	non_secreted	train	1	-0.131632	1	1	0	reduced_virulence,increased_virulence_(hypervirulence),loss_of_pathogenicity,unaffected_pathogenicity	PHI:2935,PHI:1008,PHI:4836,PHI:3274,PHI:9072,PHI:6991,PHI:8561,PHI:9042,PHI:4232,PHI:1009,PHI:4837,PHI:2259,PHI:4234,PHI:3019,PHI:9043,PHI:2511,PHI:3659,PHI:2923,PHI:9092,PHI:4217,PHI:1007,PHI:7334,PHI:7486,PHI:3291,PHI:2934,PHI:3658,PHI:3657,PHI:2261,PHI:160,PHI:416,PHI:5563,PHI:6610,PHI:12,PHI:3607,PHI:2049,PHI:5585	0	.	0	.	0	.	0	0.009	0	0	0.05	0	1	1.29461e+06	11872	-141.5	5.6577	155	3903	6505	3880	1098	6480	2669	1339	1330	0.786365	.	.	.	0	0	0	0	0	0	7	0	0	11.52
sp|W7LL82|FUM13_GIBM7	non_secreted	train	1	-0.136817	0	1	0	reduced_virulence	PHI:1047	0	.	0	.	0	.	0.002	0.318	1	1	0.25	0	0	40220.7	369	1.5	6.6857	5	120	211	123	41	208	90	49	41	0.761905	.	.	.	0	0	0	0	0	1	0	0	5.4	5.55
sp|A0A023PYE9|YE087_YEAST	non_secreted	train	1	-0.137603	0	0	0	.	.	0	.	0	.	0	.	0.392	0.398	1	1	0.48	0	0	20007.4	183	2.5	7.0186	12	68	100	49	28	114	20	13	7	1.33333	0	1	0	1	1	1	1	0	1	0	0	7.59	7.99
sp|P07144|VDAC_NEUCR	non_secreted	train	1	-0.141327	0	0	0	.	.	0	.	0	.	0	.	0.413	0.738	0	0	0.84	0	0	29999.7	283	8	9.5185	0	110	172	90	36	152	60	36	24	1.09722	.	.	.	0	0	0	0	0	0	0	0	0	0.08
sp|A7UNK4|AGBL_LYODE	non_secreted	train	1	-0.147126	0	0	0	.	.	0	.	0	.	0	.	0.999	0.902	0	0	0.64	0	0	10282.4	94	0	6.4215	6	40	51	21	14	52	17	9	8	1	.	.	.	0	0	0	0	0	0	0	0	0.01	0.01
sp|P0CY20|HAL21_CANAL	non_secreted	train	1	-0.148149	1	0	0	loss_of_pathogenicity	PHI:3915	0	.	0	.	0	.	0.001	0.298	0	0	0.27	0	0	39311.2	364	-5	5.4335	3	115	199	110	30	181	89	44	45	1.29412	.	.	.	0	0	0	0	0	0	0	0	0	0
sp|O74322|RS12B_SCHPO	non_secreted	train	1	-0.152285	0	0	0	.	.	0	.	0	.	0	.	0.998	0.331	0	0	0.19	0	0	15871	148	-11.5	4.2703	7	50	84	55	7	80	44	17	27	0.5	.	.	.	0	0	0	0	0	0	0	0	0	0
sp|Q9HGV0|RLA1_ASPFU	non_secreted	train	1	-0.154133	0	0	0	.	.	0	.	0	.	0	.	0.089	0.021	0	0	0.35	0	0	11128.4	111	-14	3.805	1	49	67	47	5	69	30	8	22	0.452381	.	.	.	0	0	0	0	0	0	0	0	0.05	1.12
sp|P39545|PAU7_YEAST	non_secreted	train	1	-0.156008	0	0	0	.	.	0	.	0	.	0	.	0.927	0.084	1	1	0.47	0	0	5674.42	55	-1.5	4.6643	0	25	34	26	5	34	9	4	5	0.625	0	0	0	1	1	1	1	1	1	0	1	16.6	16.6
sp|Q00668|STCC_EMENI	non_secreted	train	1	-0.159503	0	1	0	reduced_virulence	PHI:5188	0	.	0	.	0	.	0.007	0.25	1	1	0.08	0	0	34576.2	305	-6	5.2023	3	79	147	85	44	170	76	37	39	1.10769	0	0	0	1	1	1	1	0	1	0	0	2.36	2.39
sp|Q6FV52|OS9_CANGA	non_secreted	train	1	-0.159628	0	0	0	.	.	0	.	0	.	0	.	0	0.045	1	1	0.03	0	0	77859.6	696	-27.5	4.5922	8	185	366	170	57	311	194	86	108	1.875	1	0	0	1	1	1	1	1	1	0	0	0.09	0.09
sp|O13515|YA034_YEAST	non_secreted	train	1	-0.182121	0	0	0	.	.	0	.	0	.	0	.	0.537	0.338	1	1	0.23	0	0	13263.9	117	7.5	10.0103	2	29	47	41	13	68	23	16	7	2.3125	0	0	0	1	1	1	1	0	1	0	0	6.55	6.68
sp|P83440|UP01_METAN	non_secreted	train	1	-0.18225	0	0	0	.	.	0	.	0	.	0	.	1	0.838	0	0	0.73	0	0	1659.6	15	-1	4.184	1	5	10	4	2	10	3	1	2	0.5	.	.	.	0	0	0	0	0	0	0	0	0	0
sp|Q8TGS7|YM182_YEAST	non_secreted	train	1	-0.190402	0	0	0	.	.	0	.	0	.	0	.	0.741	0.507	1	1	0.56	0	0	3090.81	28	3.5	9.6607	2	9	14	11	3	19	4	4	0	1.42857	0	0	0	1	1	1	1	0	1	0	1	16.79	16.79
sp|A7KAM5|ATG15_PENRW	non_secreted	train	1	-0.19148	1	1	0	loss_of_pathogenicity,reduced_virulence	PHI:2081,PHI:1166	0	.	1	PF01764	0	.	0	0.009	1	1	0.63	0	0	72413.6	673	-17	4.8121	25	298	432	152	81	353	116	54	62	0.685897	0	0	0	1	1	1	1	1	1	0	0	13.85	14.02
sp|P42781|XPR6_YARLI	non_secreted	train	1	-0.191825	0	1	0	reduced_virulence	PHI:306,PHI:4603,PHI:9474	0	.	0	.	0	.	0	0.05	1	1	0.04	1	0	110024	976	-75	4.359	7	244	521	228	100	443	360	148	212	1.14516	1	0	0	1	1	1	1	1	1	1	1	0	22.83
sp|Q9P7K7|YOSH_SCHPO	non_secreted	train	1	-0.197579	0	0	0	.	.	0	.	0	.	0	.	0.637	0.46	1	1	0.13	1	0	21295	186	8	9.9429	2	48	87	62	25	107	39	24	15	1.86207	0	0	0	1	1	1	1	1	1	1	1	10.94	43.26
sp|Q5ACL7|PGA1_CANAL	non_secreted	train	1	-0.202274	0	0	0	.	.	0	.	1	PF17056	0	.	0.149	0.399	0	1	0.78	0	1	13803.7	132	-0.5	5.7053	2	56	79	43	12	73	16	8	8	1.53846	0	0	0	1	1	1	1	1	1	1	3	35.45	57.94
sp|O14459|RPB7_SCHPO	non_secreted	train	1	-0.206164	0	0	0	unaffected_pathogenicity	PHI:1567	0	.	0	.	0	.	0.93	0.669	0	0	0.35	0	0	19103	172	-2	5.24	2	45	91	52	21	103	39	19	20	1.30556	.	.	.	0	0	0	0	0	0	0	0	0	0.1
sp|Q01302|CCG6_NEUCR	non_secreted	train	1	-0.20807	0	0	0	.	.	0	.	0	.	0	.	0	0.038	1	1	0.75	0	0	13782.7	142	-0.5	6.1798	5	80	109	54	9	90	11	6	5	0.416667	0	0	0	1	1	1	1	1	1	0	0	1.34	8.13
sp|Q59UP6|PGA10_CANAL	non_secreted	train	1	-0.215188	0	1	0	reduced_virulence	PHI:3333	0	.	1	PF05730	0	.	0	0.094	1	1	0.68	0	0	25163	250	-9.5	4.301	8	131	174	86	12	130	41	16	25	0.656716	0	0	0	1	1	1	1	1	1	0	0	0.82	2.47
sp|C5E4V5|SHE10_ZYGRC	non_secreted	train	1	-0.215604	0	0	0	.	.	0	.	0	.	0	.	0	0.029	1	1	0	0	0	78557.2	689	7	7.3214	11	193	337	185	75	305	197	106	91	1.84375	1	0	0	1	0	1	1	1	1	0	0	1.53	1.53
sp|Q6CXQ8|ATG27_KLULA	non_secreted	train	1	-0.217126	0	0	0	.	.	0	.	0	.	0	.	0.008	0.32	1	1	0.58	1	0	30888.4	285	-8.5	4.6353	6	97	169	73	28	142	69	31	38	1.38462	0	0	0	1	1	1	1	1	1	1	1	0.13	22.27
sp|Q09889|YC9F_SCHPO	non_secreted	train	1	-0.220996	0	0	0	.	.	0	.	0	.	0	.	0	0.009	0	0	0.24	0	0	65326.5	594	14	8.9002	8	177	338	166	53	311	118	69	49	1.11966	.	.	.	0	0	0	0	0	0	0	0	0.16	0.17
sp|Q9Y7P6|MUG72_SCHPO	non_secreted	train	1	-0.220996	0	0	0	.	.	0	.	0	.	0	.	0	0.009	0	0	0.07	0	0	62846.7	574	11	8.8994	7	185	325	158	44	300	125	70	55	0.95	.	.	.	0	0	0	0	0	0	0	0	0.07	0.08
sp|O13704|YEU5_SCHPO	non_secreted	train	1	-0.225976	0	1	0	reduced_virulence	PHI:2644	0	.	0	.	0	.	0	0.09	1	1	0.42	0	0	40763.8	363	17	9.7462	7	104	185	97	45	182	79	49	30	2.28	1	0	0	1	1	1	1	0	1	0	1	21.7	21.76
sp|Q5AFC2|PGA54_CANAL	non_secreted	train	1	-0.229464	0	0	0	.	.	0	.	0	.	0	.	0	0.044	1	1	0.66	0	0	36032.9	342	-37	3.4417	1	170	240	99	21	135	54	9	45	1.17391	0	0	0	1	1	1	1	1	1	0	0	0.1	0.1
sp|Q99334|MT1_COLGL	non_secreted	train	1	-0.231014	0	0	0	.	.	0	.	0	.	0	.	1	0.859	0	0	0.88	0	0	2518.9	26	2	7.5193	7	19	21	2	2	16	5	4	1	0.333333	.	.	.	0	0	0	0	0	0	0	0	0	0
sp|P53752|YN95_YEAST	non_secreted	train	1	-0.232515	0	0	0	.	.	0	.	0	.	0	GH74	0	0.045	1	1	0.15	0	0	49654.7	436	-17	4.7097	10	117	215	111	62	212	116	53	63	2.40351	0	0	0	1	1	1	1	1	1	0	0	1.4	1.4
sp|Q8J0Q0|MNS1_CANAX	non_secreted	train	1	-0.233603	0	0	0	unaffected_pathogenicity	PHI:2510,PHI:2488	0	.	0	.	0	GH47	0	0.029	1	1	0.24	0	0	64658.8	565	-19	4.7371	3	144	265	141	83	291	153	70	83	1.73864	0	0	0	1	0	1	1	1	1	0	0	1.87	2.02
sp|Q9P6S0|GSF2_SCHPO	non_secreted	train	1	-0.237241	0	0	0	.	.	0	.	0	.	0	.	0	0.009	1	1	0.84	1	0	157643	1563	-83.5	3.4631	2	921	1254	341	94	681	119	20	99	0.531915	0	0	0	1	0	1	1	1	1	1	0	5.58	8.23
sp|Q9UT86|APC11_SCHPO	non_secreted	train	1	-0.246142	0	0	0	.	.	0	.	0	.	0	.	1	0.934	0	0	0.72	0	0	10557	94	2	7.1652	9	32	55	19	12	50	22	13	9	1.16667	.	.	.	0	0	0	0	0	0	0	0	0	0
sp|J4UHQ6|OPS1_BEAB2	non_secreted	train	1	-0.24911	1	1	0	reduced_virulence,increased_virulence_(hypervirulence),loss_of_pathogenicity,unaffected_pathogenicity	PHI:729,PHI:6891,PHI:238,PHI:726,PHI:7916,PHI:725,PHI:3933,PHI:7844,PHI:2587,PHI:5037,PHI:4776,PHI:713,PHI:2311,PHI:40,PHI:101,PHI:722,PHI:9106,PHI:2260,PHI:7335,PHI:728,PHI:116,PHI:720,PHI:730,PHI:9080,PHI:8770,PHI:8593,PHI:5279,PHI:3990,PHI:718,PHI:2608,PHI:721,PHI:9265,PHI:3025,PHI:724	0	.	1	PF16073	0	.	0	0.011	1	1	0.03	0	0	237462	2211	-17	5.9897	49	774	1258	739	196	1245	473	242	231	0.747082	.	.	.	0	0	0	0	0	1	0	0	0	0.39
sp|Q06549|CDD_YEAST	non_secreted	train	1	-0.25266	0	0	0	.	.	0	.	0	.	0	.	0.994	0.907	0	0	0.33	0	0	15536	142	1.5	7.0916	9	48	78	40	13	83	29	16	13	1.18519	.	.	.	0	0	0	0	0	0	0	0	0	0.01
sp|Q2V2Q2|YC048_YEAST	non_secreted	train	1	-0.255576	0	0	0	.	.	0	.	0	.	0	.	0	0.038	1	1	0.75	1	0	7797.92	79	-1	4.2577	0	37	58	35	3	50	3	1	2	0.642857	0	0	0	1	1	1	1	0	1	1	1	9.36	25.2
sp|Q6FJY3|ISU1_CANGA	non_secreted	train	1	-0.263407	0	1	0	reduced_virulence	PHI:6892	0	.	0	.	0	.	0.477	0.806	1	1	0.48	0	0	22900.8	213	14.5	9.9512	6	77	117	64	20	125	48	33	15	0.943396	.	.	.	1	1	0	0	0	1	0	0	7.5	12.65
sp|Q6FLM2|IRC22_CANGA	non_secreted	train	1	-0.263473	0	0	0	.	.	0	.	0	.	0	.	0.1	0.196	1	1	0.19	1	0	27360.5	245	-11.5	4.4958	0	57	116	86	21	133	61	26	35	1.63415	1	0	0	1	1	1	1	1	1	1	1	0.02	22.52
sp|O94401|YQF8_SCHPO	non_secreted	train	1	-0.267051	0	0	0	.	.	0	.	0	.	0	.	0.031	0.491	1	1	0.39	1	0	35128.9	312	2	7.0526	2	90	147	84	45	166	73	39	34	1.74074	0	0	0	1	1	1	1	1	1	1	1	13.68	33.75
sp|Q12403|ERP3_YEAST	non_secreted	train	1	-0.274617	0	0	0	.	.	0	.	0	.	0	.	0.78	0.554	1	1	0.09	1	0	26511	225	1.5	6.8187	7	51	92	55	35	108	69	37	32	2.74074	1	0	0	1	1	1	1	1	1	1	1	8.4	31.05
sp|P36057|SRPB_YEAST	non_secreted	train	1	-0.278907	0	0	0	.	.	0	.	0	.	0	.	0.722	0.559	1	1	0.04	0	0	26974.1	244	1.5	7.7025	3	73	121	81	16	120	64	33	31	1.88889	.	.	.	1	1	1	0	0	1	0	1	19.99	20
sp|Q6BJ08|OS9_DEBHA	non_secreted	train	1	-0.281771	0	0	0	.	.	0	.	0	.	0	.	0	0.048	1	1	0.11	0	0	67259.6	589	-12.5	5.1553	11	138	283	147	73	276	165	80	85	2.60811	0	0	0	1	0	1	1	1	1	0	0	0	0.03
sp|P04963|PRXC_LEPFU	non_secreted	train	1	-0.284244	0	0	0	.	.	0	.	0	.	0	.	0	0.07	1	1	0.38	0	0	40504.2	373	-12	4.6705	3	124	222	112	49	210	73	33	40	0.886598	0	0	0	1	1	0	1	0	1	0	0	0	0.06
sp|Q05777|NCW2_YEAST	non_secreted	train	1	-0.284249	0	0	0	.	.	0	.	0	.	0	.	0	0.04	1	1	0.81	0	0	25761.9	254	-3.5	4.6794	1	144	188	63	14	101	29	13	16	0.869565	0	0	0	1	1	1	1	1	1	0	0	0	7.04
sp|O59745|YN29_SCHPO	non_secreted	train	1	-0.285773	0	0	0	.	.	0	.	0	.	0	.	0.051	0.318	0	1	0.63	0	1	33404.1	296	-3.5	5.3348	8	85	153	84	43	166	61	30	31	1.93333	0	0	0	1	1	1	1	1	1	2	2	7.15	52.48
sp|Q9P7J9|YJN6_SCHPO	non_secreted	train	1	-0.28831	0	0	0	.	.	0	.	0	.	0	.	0.031	0.115	1	1	0.58	1	0	16714	156	-4.5	4.4217	0	59	90	54	17	89	24	10	14	1.09677	0	0	0	1	1	1	1	1	1	1	1	22.15	35.34
sp|Q5A343|PGA13_CANAL	non_secreted	train	1	-0.288943	0	0	0	.	.	0	.	0	.	0	.	0	0.009	1	1	0.77	1	0	46501.1	456	-25	3.8747	18	232	353	134	24	229	50	14	36	0.585106	0	0	0	1	1	1	1	1	1	1	1	13.23	33.98
sp|Q06707|SWC7_YEAST	non_secreted	train	1	-0.29002	0	0	0	.	.	0	.	0	.	0	.	0.885	0.351	1	1	0.48	0	0	15120.5	132	-0.5	6.2168	2	24	60	45	10	68	31	16	15	1.8125	0	0	0	1	1	1	1	0	1	0	0	0	0
sp|Q08419|YOR50_YEAST	non_secreted	train	1	-0.291412	0	0	0	.	.	0	.	0	.	0	.	0.957	0.788	0	0	0.4	0	0	12358.4	115	6	9.3662	4	43	68	37	10	67	23	15	8	0.928571	.	.	.	0	0	0	0	0	0	0	0	7.14	7.76
sp|B8NYX0|FLUP_ASPFN	non_secreted	train	1	-0.292119	1	1	0	reduced_virulence,unaffected_pathogenicity,increased_virulence_(hypervirulence)	PHI:3324,PHI:4196,PHI:729,PHI:726,PHI:725,PHI:7916,PHI:728,PHI:9265,PHI:3299,PHI:4505,PHI:718,PHI:730,PHI:7844,PHI:724,PHI:5276	0	.	0	.	0	.	0	0.01	0	0	0.05	0	0	120561	1120	-8	6.0274	15	373	632	368	97	634	244	125	119	0.7603	.	.	.	0	0	0	0	0	0	0	0	0	0.09
sp|M2XHZ5|PKSA_DOTSN	non_secreted	train	1	-0.292119	1	1	0	reduced_virulence,increased_virulence_(hypervirulence),loss_of_pathogenicity,unaffected_pathogenicity	PHI:7000,PHI:4196,PHI:729,PHI:6891,PHI:238,PHI:726,PHI:7916,PHI:725,PHI:3933,PHI:7844,PHI:2587,PHI:4776,PHI:2311,PHI:40,PHI:433,PHI:101,PHI:722,PHI:9106,PHI:7335,PHI:2260,PHI:728,PHI:116,PHI:720,PHI:730,PHI:9080,PHI:8770,PHI:8593,PHI:5279,PHI:3990,PHI:718,PHI:2608,PHI:5280,PHI:724,PHI:9265,PHI:3025	0	.	1	PF16073	0	.	0	0.011	0	0	0.06	0	0	259252	2399	-22	5.7913	34	793	1369	731	222	1321	580	292	288	0.851468	.	.	.	0	0	0	0	0	0	0	0	0	1.31
sp|P20465|RHA2_RHOTO	non_secreted	train	1	-0.300939	0	0	0	.	.	0	.	0	.	0	.	0.125	0.493	0	0	0.71	0	0	8773.93	77	4	8.6319	5	31	47	14	10	40	14	9	5	1.42857	.	.	.	0	0	0	0	0	0	0	0	0	0
sp|P50325|CDA_AMYRO	non_secreted	train	1	-0.301095	0	0	0	unaffected_pathogenicity	PHI:8600,PHI:8599	0	.	0	.	0	CE4	0	0.009	1	1	0.81	0	0	45972	421	-19	4.2456	6	164	254	121	54	221	69	27	42	1.14773	0	0	0	1	1	1	1	1	1	0	0	0.54	2.57
sp|Q6FXH5|ATG33_CANGA	non_secreted	train	1	-0.302459	0	0	0	.	.	0	.	0	.	0	.	0.992	0.822	0	1	0.39	0	1	23001.4	216	3	7.8831	2	78	124	80	18	122	47	26	21	0.897959	.	.	.	1	0	0	0	0	0	4	4	33.26	84.95
sp|P42115|THIO_NEUCR	non_secreted	train	1	-0.306792	0	1	0	reduced_virulence	PHI:7258,PHI:2644,PHI:9285	0	.	0	.	0	.	0.926	0.792	0	0	0.64	0	0	13715.7	127	5	9.485	2	44	72	44	16	76	22	14	8	1.05882	.	.	.	0	0	0	0	0	0	0	0	0.16	0.18
sp|P84797|AFAGR_AGRCY	non_secreted	train	1	-0.313133	0	0	0	.	.	0	.	0	.	0	.	1	0.746	0	0	0.81	0	0	1610.8	15	0	5.7681	1	5	10	5	2	10	2	1	1	1	.	.	.	0	0	0	0	0	0	0	0	0	0
sp|P0CX81|MTCU2_YEAST	non_secreted	train	1	-0.318829	0	0	0	.	.	0	.	0	.	0	.	1	0.861	0	0	0.38	0	0	6650.38	61	-0.5	5.7191	12	27	37	2	3	24	16	8	8	2.125	.	.	.	0	0	0	0	0	0	0	0	0	0
sp|G0S450|SEH1_CHATD	non_secreted	train	1	-0.327201	0	0	0	.	.	0	.	0	.	0	.	0	0.01	0	0	0.17	0	0	58969.8	538	9.5	7.6546	5	184	309	149	54	268	143	81	62	0.584615	.	.	.	0	0	0	0	0	0	0	0	0	0
sp|Q5A446|FRE1_CANAL	non_secreted	train	1	-0.328802	0	1	0	reduced_virulence	PHI:1024,PHI:7741	0	.	0	.	0	.	0	0.009	0	1	0.47	0	1	84888.4	760	35	9.6793	13	250	382	208	113	403	161	103	58	1.94215	1	1	0	1	0	1	1	1	1	7	6	0.17	134.31
sp|Q6BZF6|SSN2_DEBHA	non_secreted	train	1	-0.333219	0	0	0	.	.	0	.	0	.	0	.	0	0.065	0	0	0.15	0	0	199037	1774	-73.5	4.5534	19	432	940	443	177	810	448	197	251	2.2449	.	.	.	0	0	0	0	0	0	0	0	0.41	0.43
sp|Q3E834|YOS1_YEAST	non_secreted	train	1	-0.335811	0	0	0	.	.	0	.	0	.	0	.	1	0.207	0	1	0.29	0	1	9436.33	85	2	9.8947	0	18	36	39	6	56	14	8	6	1.57143	0	0	0	1	1	0	1	0	0	2	2	21.95	41.05
sp|Q8TGT1|YL406_YEAST	non_secreted	train	1	-0.33592	0	0	0	.	.	0	.	0	.	0	.	0.068	0.08	1	1	0.39	0	0	5810.03	49	7.5	10.7004	0	10	16	17	11	30	9	9	0	3.33333	.	.	.	1	1	1	0	1	1	0	1	16.15	16.15
sp|Q9HGL2|YHLA_SCHPO	non_secreted	train	1	-0.336032	0	0	0	.	.	0	.	0	.	0	.	0	0.061	0	0	0.22	0	0	120541	1116	-48	4.4689	3	363	658	297	83	505	249	106	143	1.0362	.	.	.	0	0	0	0	0	0	0	0	0.03	0.39
sp|P38011|GBLP_YEAST	non_secreted	train	1	-0.341732	1	1	0	loss_of_pathogenicity,reduced_virulence	PHI:1015,PHI:334,PHI:4182,PHI:311,PHI:6111,PHI:3514,PHI:65,PHI:2826,PHI:300,PHI:4606,PHI:316,PHI:2310,PHI:4677	0	.	0	.	0	.	0.002	0.25	0	0	0.47	0	0	34805.3	319	-1.5	6.1519	2	110	182	104	35	171	70	36	34	1.0303	.	.	.	0	0	0	0	0	0	0	0	0.01	0.02
sp|P38692|KIC1_YEAST	non_secreted	train	1	-0.34205	1	1	1	reduced_virulence,effector_(plant_avirulence_determinant),lethal,increased_virulence_(hypervirulence),loss_of_pathogenicity,unaffected_pathogenicity	PHI:6730,PHI:406,PHI:1004,PHI:1269,PHI:1083,PHI:3889,PHI:1240,PHI:263,PHI:2398,PHI:7724,PHI:2365,PHI:2124,PHI:2268,PHI:1249,PHI:308,PHI:4779,PHI:6084,PHI:2429,PHI:266,PHI:1189,PHI:1213,PHI:9480,PHI:4942,PHI:7810,PHI:2367,PHI:2330,PHI:4679,PHI:1258,PHI:5045,PHI:8737,PHI:7568,PHI:215,PHI:427,PHI:417,PHI:3377,PHI:8735,PHI:170,PHI:1072,PHI:2272,PHI:1183,PHI:4028,PHI:1239,PHI:153,PHI:2225,PHI:448,PHI:…	0	.	0	.	0	.	0	0.062	0	0	0.18	0	0	117062	1080	11.5	8.0874	8	357	633	259	76	492	226	123	103	1.44019	.	.	.	0	0	0	0	0	0	0	0	0	0.03
sp|Q95WA4|SWP2_ENCIN	non_secreted	train	1	-0.353839	0	0	0	.	.	0	.	0	.	0	.	0	0.047	1	1	0.37	0	0	107177	1002	-273.5	3.552	10	346	561	109	26	331	453	90	363	0.808219	1	0	0	1	0	1	1	1	1	0	0	0.01	0.05
sp|P53964|YND3_YEAST	non_secreted	train	1	-0.356835	0	0	0	.	.	0	.	0	.	0	.	0.012	0.352	0	1	0.37	0	1	31386.2	284	0	6.4847	5	94	146	86	33	154	53	28	25	1.52273	0	0	0	1	1	1	1	0	1	1	2	19.4	39.98
sp|Q3E6R4|YD24B_YEAST	non_secreted	train	1	-0.357131	0	0	0	.	.	0	.	0	.	0	.	0	0.089	1	1	0.7	1	0	6324.09	66	3	11.8223	0	38	51	28	5	41	3	3	0	0.64	0	0	0	1	1	1	1	0	1	1	1	26.56	31.05
sp|O74728|YH93_SCHPO	non_secreted	train	1	-0.359286	0	0	0	.	.	0	.	0	.	0	.	0	0.018	1	1	0.16	1	0	47740.1	428	-7	5.1709	11	145	209	116	55	217	95	46	49	2	0	1	1	1	1	1	1	1	1	1	1	15.3	38.24
sp|Q9US43|UPP3_SCHPO	non_secreted	train	1	-0.361656	0	0	0	.	.	0	.	0	.	0	.	0.919	0.617	0	0	0.32	0	0	22083.5	204	2	7.9985	1	67	115	69	15	112	41	22	19	1.26316	.	.	.	0	0	0	0	0	0	0	0	0	0.15
sp|Q5A5U6|PGA30_CANAL	non_secreted	train	1	-0.365038	0	1	0	reduced_virulence	PHI:3508	0	.	0	.	0	.	0	0.047	1	1	0.69	0	0	28388.8	277	-8	4.4406	3	126	181	92	20	150	41	17	24	0.865672	0	0	0	1	1	1	1	1	1	0	0	0.55	4
sp|Q9Y7L5|YGJ3_SCHPO	non_secreted	train	1	-0.371387	0	0	0	.	.	0	.	0	.	0	.	0	0.069	1	1	0.78	0	0	47894.1	452	-15	3.8741	4	200	315	111	56	219	36	11	25	1.62319	0	0	0	1	1	1	1	1	1	0	0	1.28	1.34
sp|P25607|YCZ1_YEAST	non_secreted	train	1	-0.372013	0	0	0	.	.	0	.	0	.	0	GH74	0.039	0.078	1	1	0.22	0	0	21125.1	182	-9.5	4.4182	3	43	84	52	28	100	48	20	28	2.03704	0	0	0	1	1	1	1	1	1	0	0	7.96	7.96
sp|Q9Y7V0|MU117_SCHPO	non_secreted	train	1	-0.373353	0	0	0	.	.	0	.	0	.	0	.	1	0.891	1	1	0.42	1	0	21551.3	186	-2	5.2785	14	58	97	38	29	101	41	20	21	2.18519	.	.	.	1	0	0	0	0	0	1	1	19.04	19.1
sp|Q6BTV5|SIL1_DEBHA	non_secreted	train	1	-0.377085	0	0	0	.	.	0	.	0	.	0	.	0	0.011	1	1	0.01	0	0	47943.3	427	-17.5	4.6877	3	110	211	115	36	181	128	58	70	1.875	0	0	0	1	1	1	1	1	1	0	0	0.05	0.05
sp|Q6CKV0|SIL1_KLULA	non_secreted	train	1	-0.384418	0	0	0	.	.	0	.	0	.	0	.	0	0.071	1	1	0.01	0	0	55892	490	-27.5	4.4668	5	108	226	148	42	223	158	67	91	2.21667	0	0	0	1	1	1	1	1	1	0	0	14.8	14.8
sp|Q99345|YO085_YEAST	non_secreted	train	1	-0.3917	0	0	0	.	.	0	.	0	.	0	.	1	0.895	0	0	0.39	0	0	12781.5	113	10	9.3638	7	36	64	23	14	56	38	25	13	1.12	.	.	.	0	0	0	0	0	0	0	0	0.01	0.05
sp|O94549|YCDA_SCHPO	non_secreted	train	1	-0.392148	0	0	0	.	.	0	.	0	.	0	.	0	0.005	1	1	0.75	1	0	25997.8	262	-9.5	3.6753	1	156	197	69	17	113	17	4	13	0.769231	0	0	0	1	1	1	1	1	1	1	0	8.09	16.82
sp|Q75C22|H1_ASHGO	non_secreted	train	1	-0.394106	0	0	0	.	.	0	.	0	.	0	.	0	0.098	0	0	0.38	0	0	23136	225	54	11.954	0	84	129	88	5	128	72	63	9	0.771084	.	.	.	0	0	0	0	0	0	0	0	0	0
sp|Q9P4P9|HIS5_EMENI	non_secreted	train	1	-0.407264	0	1	0	reduced_virulence,unaffected_pathogenicity	PHI:3941,PHI:9324	0	.	0	.	0	.	0	0.012	0	0	0.02	0	0	60152.9	553	-8.5	5.3777	8	177	304	166	59	307	142	70	72	0.976	.	.	.	0	0	0	0	0	0	0	0	0	0
sp|O13522|YD396_YEAST	non_secreted	train	1	-0.410503	0	0	0	.	.	0	.	0	.	0	.	0.021	0.167	1	1	0.55	1	0	18197	166	-8.5	4.0413	9	60	87	54	15	91	24	8	16	2.36842	0	1	0	1	1	1	1	1	1	1	0	4.16	11.6
sp|A0A023PYC6|YA16A_YEAST	non_secreted	train	1	-0.410603	0	0	0	.	.	0	.	0	.	0	.	0.773	0.088	1	1	0.4	1	0	11222.9	104	-8	3.7455	1	32	62	43	10	62	16	4	12	1.375	0	0	0	1	1	1	1	1	1	1	0	3.07	22.46
sp|Q5AG46|PGA58_CANAL	non_secreted	train	1	-0.411092	0	0	0	.	.	0	.	0	.	0	.	1	0.006	1	1	0.64	0	0	22838.2	240	-15.5	3.492	2	117	192	84	4	155	21	3	18	0.101562	0	0	0	1	1	1	1	1	1	0	0	1.25	1.37
sp|Q75BH9|LTE1_ASHGO	non_secreted	train	1	-0.412684	0	0	0	.	.	0	.	0	.	0	.	0	0.06	0	0	0.01	0	0	160951	1439	11.5	7.3707	11	426	766	393	129	675	367	196	171	1.34008	.	.	.	0	0	0	0	0	0	0	0	0.14	0.29
sp|G0YF19|SAT_STABO	non_secreted	train	1	-0.416981	0	1	0	reduced_virulence	PHI:3526	0	.	0	.	0	.	0.876	0.53	0	0	0.33	0	0	28581.5	259	-6	4.9001	1	67	147	77	26	142	64	30	34	1.28571	.	.	.	0	0	0	0	0	0	0	0	0	0.55
sp|P19115|RS14_NEUCR	non_secreted	train	1	-0.4173	0	0	0	.	.	0	.	0	.	0	.	0.999	0.595	0	0	0.34	0	0	16019.3	150	12	11.4557	1	56	84	45	7	80	43	28	15	0.6	.	.	.	0	0	0	0	0	0	0	0	0.01	0.01
sp|Q5AA09|PGA26_CANAL	non_secreted	train	1	-0.438416	0	1	0	reduced_virulence	PHI:3516	0	.	0	.	0	.	0	0.061	1	1	0.7	0	0	13509.4	131	-4	4.4256	4	62	90	45	9	73	15	6	9	0.827586	0	0	0	1	1	1	1	1	1	0	0	0.07	0.53
sp|Q5AK97|PGA37_CANAL	non_secreted	train	1	-0.438416	0	0	0	.	.	0	.	0	.	0	.	0	0.056	1	1	0.73	0	0	20614.9	208	8.5	9.1977	4	125	146	42	25	107	17	14	3	0.683333	0	0	1	1	1	1	1	1	1	0	0	0.14	0.78
sp|P22023|KRE5_YEAST	non_secreted	train	1	-0.44174	0	0	0	.	.	0	.	0	.	0	GT24	0	0.009	1	1	0.04	0	0	156477	1365	-39.5	4.7896	11	297	616	398	160	689	361	167	194	2.42169	1	0	0	1	1	1	1	1	1	0	0	0.58	0.58
sp|Q09140|UGGG_SCHPO	non_secreted	train	1	-0.44174	0	1	0	reduced_virulence	PHI:6227	0	.	0	.	0	GT24,GT8	0	0.024	1	1	0.03	0	0	165469	1448	-32.5	5.0047	15	362	670	406	186	718	396	189	207	2.07853	0	0	0	1	0	1	1	1	1	0	0	3.36	3.36
sp|Q9UTA0|YEIB_SCHPO	non_secreted	train	1	-0.442099	0	0	0	.	.	0	.	0	.	0	.	0	0.05	0	1	0.74	0	1	7989.92	81	1	7.9819	1	48	63	28	4	43	1	1	0	0.761905	0	0	0	1	1	1	1	0	1	1	2	23.65	41.29
sp|Q5AI48|YFAS1_CANAL	non_secreted	train	1	-0.446472	0	0	0	.	.	0	.	0	.	0	.	0	0.271	1	1	0.02	0	0	46452.9	410	-2.5	5.6869	1	83	178	121	25	177	131	65	66	2.43396	0	0	0	1	1	1	1	0	1	0	0	0	0.01
sp|O94274|YORQ_SCHPO	non_secreted	train	1	-0.450893	0	0	0	.	.	0	.	0	.	0	.	0	0.101	0	0	0.56	0	0	27489.6	262	20	11.0274	0	99	181	51	16	130	42	32	10	0.47619	.	.	.	0	0	0	0	0	0	0	0	0	0
sp|J9VHN6|BIM1_CRYNH	non_secreted	train	1	-0.458079	0	0	0	.	.	0	.	0	.	0	.	0	0.041	1	1	0.83	1	0	22459.8	218	-11	4.0532	4	97	140	67	20	116	29	10	19	0.94	0	0	0	1	1	1	1	1	1	1	0	0.91	7.75
sp|P32529|RPA12_YEAST	non_secreted	train	1	-0.459265	0	0	0	.	.	0	.	0	.	0	.	1	0.904	0	0	0.6	0	0	13660.6	125	2.5	7.8064	8	45	73	31	10	61	29	16	13	1.7	.	.	.	0	0	0	0	0	0	0	0	0	0
sp|P43599|YFI8_YEAST	non_secreted	train	1	-0.45934	0	0	0	.	.	0	.	0	.	0	.	0	0.024	1	1	0.07	0	0	41031.2	363	-12.5	4.9412	3	100	173	118	52	200	93	44	49	1	0	0	0	1	1	1	1	1	1	0	0	9	9.46
sp|A0A3B1EFP8|STR3_STRTC	non_secreted	train	1	-0.463041	0	1	0	reduced_virulence	PHI:482	0	.	0	.	0	.	0.068	0.383	0	0	0.11	0	0	30223.2	277	-4	5.562	1	76	147	87	31	161	62	31	31	0.763889	.	.	.	0	0	0	0	0	0	0	0	0	0.01
sp|Q09150|REC14_SCHPO	non_secreted	train	1	-0.466065	1	1	0	loss_of_pathogenicity,reduced_virulence,unaffected_pathogenicity	PHI:1015,PHI:334,PHI:311,PHI:4182,PHI:6111,PHI:3514,PHI:65,PHI:2716,PHI:2826,PHI:300,PHI:4606,PHI:316,PHI:2310,PHI:4677	0	.	0	.	0	.	0.002	0.113	0	0	0.38	0	0	32935.8	302	-10.5	4.7965	6	104	170	92	39	164	71	33	38	1.06452	.	.	.	0	0	0	0	0	0	0	0	0	0.12
sp|O74943|YJB6_SCHPO	non_secreted	train	1	-0.466155	0	0	0	.	.	0	.	0	.	0	.	0.016	0.24	0	1	0.22	0	1	29328.9	271	-2.5	5.5869	4	94	139	99	35	165	40	20	20	1.10909	0	0	0	1	1	1	1	1	1	3	2	4.91	61.65
sp|Q8SU65|YB51_ENCCU	non_secreted	train	1	-0.47095	0	0	0	.	.	0	.	0	.	0	CE4	0.015	0.174	1	1	0.24	0	0	28077.8	254	-14	4.3217	7	70	136	69	26	145	62	25	37	1.1875	0	0	0	1	1	1	1	1	1	0	0	0	0.04
sp|P15114|MT2_CANGA	non_secreted	train	1	-0.473255	0	0	0	.	.	0	.	0	.	0	.	1	0.91	0	0	0.76	0	0	5585.34	52	-0.5	5.56	16	29	39	6	2	26	8	4	4	1.375	.	.	.	0	0	0	0	0	0	0	0	0	0
sp|D4B388|FLA_ARTBC	non_secreted	train	1	-0.478295	0	1	0	reduced_virulence	PHI:4231	0	.	0	.	0	.	0	0.077	1	1	0.79	0	0	43547.1	421	-19	4.239	0	154	273	127	28	230	72	28	44	0.758621	0	0	0	1	1	1	1	1	1	0	0	0.38	0.43
sp|Q09894|YAI7_SCHPO	non_secreted	train	1	-0.478777	0	0	0	.	.	0	.	0	.	0	.	0	0.066	0	0	0.05	0	0	62463.8	561	8.5	7.9592	7	161	295	138	47	268	131	73	58	1.23958	.	.	.	0	0	0	0	0	0	0	0	0.23	0.23
sp|Q5A5K7|PGA28_CANAL	non_secreted	train	1	-0.479696	0	0	0	.	.	0	.	0	.	0	.	0	0.105	1	1	0.82	1	0	23267.4	226	-4.5	4.7322	8	122	149	55	21	102	35	16	19	1.16279	0	0	0	1	1	1	1	1	1	1	0	7.67	14.66
sp|P0CL19|RPIB_COCIM	non_secreted	train	1	-0.483674	0	0	0	.	.	0	.	0	.	0	.	0.998	0.83	0	0	0.44	0	0	17399	163	2.5	7.7728	3	57	93	63	12	93	38	21	17	0.875	.	.	.	0	0	0	0	0	0	0	0	0	0.06
sp|P38138|GLU2A_YEAST	non_secreted	train	1	-0.491384	1	1	0	loss_of_pathogenicity,reduced_virulence	PHI:526,PHI:1071,PHI:6739	0	.	0	.	0	GH31	0	0.045	1	1	0.22	0	0	110266	954	-8.5	6.095	6	223	446	245	158	490	243	126	117	2.20438	1	0	0	1	0	1	1	1	1	0	0	3.77	3.78
sp|P53008|CWH41_YEAST	non_secreted	train	1	-0.491384	0	0	0	.	.	0	.	0	.	0	GH63	0	0.029	1	1	0.19	0	0	96506.9	833	-30	4.7038	8	190	370	209	127	432	225	102	123	1.95161	0	0	0	1	0	1	1	0	1	0	0	4.84	4.88
sp|A0A5C1RFE1|ASC10_DIDFA	non_secreted	train	1	-0.492495	0	0	0	.	.	0	.	0	.	0	.	0.994	0.907	0	0	0.43	0	0	13819.6	128	-1	6.0735	1	41	72	34	16	71	31	16	15	1.05882	.	.	.	0	0	0	0	0	0	0	0	0	0
sp|Q8TFM8|THIO_FUSCU	non_secreted	train	1	-0.492495	0	1	0	reduced_virulence	PHI:7258,PHI:2644,PHI:9285	0	.	0	.	0	.	0.998	0.862	0	0	0.6	0	0	13017	121	2	7.3207	2	39	69	43	14	72	26	15	11	0.8125	.	.	.	0	0	0	0	0	0	0	0	0.01	0.02
sp|Q9US33|SAT_SCHPO	non_secreted	train	1	-0.497238	0	1	0	reduced_virulence	PHI:3526	0	.	0	.	0	.	0.605	0.508	0	0	0.33	0	0	29259.7	270	2.5	7.0841	5	89	150	98	25	157	60	33	27	0.870968	.	.	.	0	0	0	0	0	0	0	0	0	0.11
sp|D4B4J2|CRH12_ARTBC	non_secreted	train	1	-0.505943	0	0	0	.	.	0	.	0	.	0	GH16	0	0.391	0	1	0.21	0	1	40761.3	365	-0.5	6.3546	5	108	194	98	44	197	86	44	42	1.39437	0	0	0	1	1	1	1	1	1	1	2	19.43	42.25
sp|P36627|BYR3_SCHPO	non_secreted	train	1	-0.508153	0	1	0	reduced_virulence,unaffected_pathogenicity	PHI:1663,PHI:2189,PHI:1670	0	.	0	.	0	.	1	0.91	0	0	0.48	0	0	19342.5	179	9	7.9345	21	78	109	25	18	91	41	27	14	0.75	.	.	.	0	0	0	0	0	0	0	0	0	0
sp|O74481|YQJ8_SCHPO	non_secreted	train	1	-0.509229	0	0	0	.	.	0	.	0	.	0	.	0	0.074	1	1	0.06	1	0	64714.7	561	18.5	9.5425	3	137	244	173	81	290	146	86	60	2.22222	1	0	0	1	0	1	1	1	1	1	1	1.72	21.56
sp|Q9USH8|GLU2B_SCHPO	non_secreted	train	1	-0.510385	0	0	0	.	.	0	.	0	.	0	.	0	0.046	1	1	0	0	0	57075	506	-23.5	4.565	15	141	250	137	46	233	153	67	86	1.8806	0	0	0	1	0	1	1	1	1	0	0	0.24	0.26
sp|Q74ZN9|SLU7_ASHGO	non_secreted	train	1	-0.516415	0	0	0	.	.	0	.	0	.	0	.	0.749	0.073	0	0	0.11	0	0	28923.7	266	9	9.5225	3	95	153	75	22	140	92	52	40	0.358696	.	.	.	0	0	0	0	0	0	0	0	0	0
sp|P53896|PGA1_YEAST	non_secreted	train	1	-0.522484	0	0	0	.	.	0	.	0	.	0	.	0.864	0.271	0	1	0.29	0	1	22383	198	0.5	6.6037	1	50	97	71	25	110	38	21	17	1.89286	1	0	0	1	1	1	1	0	1	1	2	20.81	42.15
sp|A0A2H3CSB7|ARMOM_ARMGA	non_secreted	train	1	-0.522558	1	1	0	reduced_virulence,increased_virulence_(hypervirulence)	PHI:3534,PHI:7390	0	.	0	.	0	.	0	0.01	0	0	0.02	0	0	51578.9	473	-12.5	4.954	4	139	254	160	46	269	118	56	62	0.824074	.	.	.	0	0	0	0	0	0	0	0	0.01	0.08
sp|P40893|REE1_YEAST	non_secreted	train	1	-0.523601	0	0	0	.	.	0	.	0	.	0	.	0.55	0.595	0	0	0.33	0	0	21966.8	198	-0.5	6.3388	1	67	106	51	26	103	50	26	24	0.923077	.	.	.	0	0	0	0	0	0	0	0	0	0
sp|P20584|PPA1_ASPNG	non_secreted	train	1	-0.528366	0	0	0	.	.	0	.	0	.	0	.	0	0.067	1	1	0.13	0	0	47995	436	10.5	7.7098	4	138	235	115	60	243	97	59	38	0.598291	0	0	0	1	1	1	1	1	1	0	0	0.14	0.27
sp|Q8ST53|Y113_ENCCU	non_secreted	train	1	-0.540529	0	0	0	.	.	0	.	0	.	0	.	0	0.038	1	1	0.02	0	0	42426.9	366	0.5	6.5887	11	87	146	99	33	183	143	74	69	1.25926	1	0	0	1	1	1	1	1	1	0	0	0.12	0.17
sp|Q9UTP0|RL30B_SCHPO	non_secreted	train	1	-0.543847	0	0	0	.	.	0	.	0	.	0	.	0.961	0.737	0	0	0.49	0	0	12242.4	117	11	10.3957	2	47	67	43	8	68	26	19	7	0.967742	.	.	.	0	0	0	0	0	0	0	0	0	0.02
sp|P32834|SXA1_SCHPO	non_secreted	train	1	-0.546511	1	1	0	reduced_virulence,loss_of_pathogenicity,unaffected_pathogenicity	PHI:68,PHI:9401,PHI:6784,PHI:9400,PHI:7926,PHI:6812,PHI:17,PHI:697,PHI:73,PHI:6785,PHI:7933,PHI:6783,PHI:7928,PHI:7930,PHI:7932,PHI:6811,PHI:9402,PHI:6813,PHI:7935,PHI:7934,PHI:7931,PHI:6789,PHI:6791,PHI:72,PHI:6790	0	.	0	.	0	.	0	0.009	1	1	0.78	1	0	56852.7	533	-26.5	4.0684	5	218	338	164	60	274	84	30	54	1.34783	0	0	0	1	1	1	1	1	1	1	1	0.63	15.46
sp|Q6CEA4|MTC6_YARLI	non_secreted	train	1	-0.552941	0	0	0	.	.	0	.	0	.	0	.	0	0.045	1	1	0.38	1	0	75974	685	-6	5.5166	13	234	391	176	69	335	133	66	67	1.16102	0	0	0	1	1	1	1	1	1	1	1	11.95	34.12
sp|G9N4A2|VIRK_HYPVG	non_secreted	train	1	-0.55671	0	0	0	.	.	0	.	0	.	0	.	0.665	0.611	0	0	0.56	0	0	29133.1	271	-3	5.606	0	87	153	90	31	155	56	28	28	1.19048	.	.	.	0	0	0	0	0	0	0	0	0	1.14
sp|Q96VH4|HBN1_YEAST	non_secreted	train	1	-0.565551	0	0	0	.	.	0	.	0	.	0	.	0.932	0.871	0	0	0.43	0	0	20993.8	193	1	6.8829	0	65	105	63	22	107	43	23	20	1	.	.	.	0	0	0	0	0	0	0	0	0	0.01
sp|P48439|OST3_YEAST	non_secreted	train	1	-0.567685	0	0	0	.	.	0	.	0	.	0	.	0	0.122	0	1	0.3	0	1	39483.4	350	7.5	8.5837	5	96	163	118	53	207	59	35	24	2.01786	0	0	0	1	1	1	1	1	1	4	4	16.72	103.66
sp|A0A411PQL6|AGN5_PAEDI	non_secreted	train	1	-0.571147	0	0	0	.	.	0	.	0	.	0	.	0.525	0.365	0	0	0.13	0	0	17424.7	161	-7	4.3423	0	55	88	57	19	100	30	12	18	0.479167	.	.	.	0	0	0	0	0	0	0	0	0	0.02
sp|Q5AD23|PGA27_CANAL	non_secreted	train	1	-0.572284	0	0	0	.	.	0	.	0	.	0	.	0	0.046	1	1	0.16	1	0	54949.2	485	-8.5	5.1354	1	131	247	122	51	215	120	58	62	2.50877	0	0	0	1	1	1	1	1	1	1	0	0.04	4.86
sp|P43555|EMP47_YEAST	non_secreted	train	1	-0.578709	0	0	0	.	.	0	.	0	.	0	.	0	0.157	1	1	0.22	1	0	50330.4	445	-2	5.6434	2	109	213	123	41	219	113	56	57	1.95385	0	0	0	1	1	1	1	1	1	1	1	7.25	26.94
sp|A0A443HJZ3|VDTF1_BYSSP	non_secreted	train	1	-0.579733	1	1	1	reduced_virulence,lethal,increased_virulence_(hypervirulence),unaffected_pathogenicity	PHI:6957,PHI:7696,PHI:2837,PHI:5271,PHI:6956,PHI:2247	0	.	0	.	0	.	0.094	0.703	0	0	0.5	0	0	32539	305	9.5	9.4529	2	113	174	98	34	179	63	38	25	0.891566	.	.	.	0	0	0	0	0	0	0	0	3.62	6
sp|Q9P6I4|YHG6_SCHPO	non_secreted	train	1	-0.584909	0	0	0	.	.	0	.	0	.	0	GH76	0	0.029	0	1	0.8	0	1	52038.7	466	-26	3.9409	7	170	263	124	77	263	71	23	48	1.37363	0	0	0	1	1	1	1	0	1	2	3	29.42	66.18
sp|Q6C3U1|OS9_YARLI	non_secreted	train	1	-0.58515	0	0	0	.	.	0	.	0	.	0	.	0	0.045	1	1	0	0	0	63073.6	558	-34.5	4.4177	9	149	276	142	62	274	172	72	100	1.19	1	0	0	1	0	1	1	1	1	0	0	0.04	0.05
sp|P0CL27|YER90_YEAST	non_secreted	train	1	-0.590391	0	0	0	.	.	0	.	0	.	0	.	0	0.004	0	1	0.73	0	1	17367	191	-2	4.4666	0	123	154	59	6	112	14	6	8	0.338462	0	0	0	1	1	1	1	0	1	1	2	25.31	49.76
sp|O42954|MBX1_SCHPO	non_secreted	train	1	-0.594906	0	0	0	.	.	0	.	0	.	0	.	0	0.068	0	0	0.2	0	0	50907.2	457	-4.5	5.9023	3	133	267	102	45	195	112	57	55	1.49333	.	.	.	0	0	0	0	0	0	0	0	0	0
sp|P09805|KTXA_KLULA	non_secreted	train	1	-0.595669	0	0	0	unaffected_pathogenicity	PHI:7320	0	.	1	PF00187,PF01476	1	GH18,CBM18,CBM50	0	0.085	0	1	0.6	0	1	128937	1146	-12.5	5.2911	23	320	608	269	160	597	282	138	144	2.13021	1	0	0	1	0	1	1	1	1	3	3	0.13	64.02
sp|O42831|YA075_YEAST	non_secreted	train	1	-0.597652	0	0	0	.	.	0	.	0	.	0	.	0.94	0.82	1	1	0.48	0	0	17003.4	157	9	9.9021	2	56	81	42	16	83	35	23	12	1.21875	.	.	.	0	0	0	0	1	0	0	0	6.42	6.42
sp|Q05676|SOM1_YEAST	non_secreted	train	1	-0.598225	0	0	0	.	.	0	.	0	.	0	.	0.972	0.929	0	0	0.48	0	0	8415.51	74	-0.5	5.7453	4	25	40	18	8	36	18	9	9	1.14286	.	.	.	0	0	0	0	0	0	0	0	0	0
sp|Q06594|YP195_YEAST	non_secreted	train	1	-0.600363	0	0	0	.	.	0	.	0	.	0	.	0.934	0.815	1	1	0.75	0	0	11892.6	109	6.5	9.2204	4	43	58	29	12	60	20	14	6	1.04167	.	.	.	0	0	0	0	0	0	0	0	0.05	0.29
sp|O93931|RS26_SCHCO	non_secreted	train	1	-0.604058	0	1	0	reduced_virulence	PHI:9250	0	.	0	.	0	.	0.984	0.403	0	0	0.46	0	0	14053.3	126	22.5	11.4367	5	42	72	39	10	65	42	33	9	1.03226	.	.	.	0	0	0	0	0	0	0	0	0	0.27
sp|Q4WFV6|YA880_ASPFU	non_secreted	train	1	-0.612842	0	0	0	.	.	0	.	0	.	0	.	0	0.006	1	1	0.78	0	0	21605.4	219	-4	4.4432	0	125	163	62	10	98	26	11	15	0.615385	0	0	0	1	1	1	1	1	1	0	0	0.17	0.65
sp|P38844|DSE2_YEAST	non_secreted	train	1	-0.619106	0	0	0	.	.	0	.	0	.	0	.	0	0.01	1	1	0.67	0	0	33417.2	325	-9	4.119	1	182	233	81	24	126	31	11	20	1.43902	0	0	0	1	1	1	1	1	1	0	0	1.87	1.88
sp|Q9UTB8|INI1_SCHPO	non_secreted	train	1	-0.620693	0	0	0	.	.	0	.	0	.	0	.	1	0.912	0	0	0.16	0	0	13267.2	117	3.5	7.6464	13	40	64	21	12	62	37	21	16	1.14286	.	.	.	0	0	0	0	0	0	0	0	0	0
sp|Q59VW6|PGA5_CANAL	non_secreted	train	1	-0.624757	1	1	0	reduced_virulence,loss_of_pathogenicity,unaffected_pathogenicity	PHI:6715,PHI:434,PHI:6530,PHI:33,PHI:6711,PHI:522,PHI:6714,PHI:6712,PHI:2808,PHI:6713	0	.	0	.	0	GH72,CBM43	0	0.065	1	1	0.11	0	0	72377.7	641	-33	4.4266	20	182	323	149	74	309	175	73	102	1.9802	1	0	0	1	1	1	1	1	1	0	1	19.13	19.15
sp|Q8SWI4|SWP3_ENCCU	non_secreted	train	1	-0.627453	0	0	0	.	.	0	.	0	.	0	.	0.046	0.094	0	1	0.47	0	1	22506.3	221	2.5	8.4563	2	99	146	66	13	122	37	20	17	0.619048	1	0	0	1	1	1	1	1	0	2	0	2.97	9.37
sp|Q12640|AROC_NEUCR	non_secreted	train	1	-0.628506	0	1	0	reduced_virulence	PHI:7654	0	.	0	.	0	.	0	0.147	0	0	0.23	0	0	45984.9	432	-1	6.3465	5	153	255	120	36	238	100	52	48	0.747826	.	.	.	0	0	0	0	0	0	0	0	0	0.34
sp|O74964|RSC1_SCHPO	non_secreted	train	1	-0.630818	0	0	0	.	.	0	.	0	.	0	.	0	0.044	0	0	0.02	0	0	90132.2	803	9	7.6187	5	233	429	194	91	382	200	109	91	1.35971	.	.	.	0	0	0	0	0	0	0	0	0	0
sp|P40358|JEM1_YEAST	non_secreted	train	1	-0.630953	0	0	0	.	.	0	.	0	.	0	.	0	0.059	1	1	0.11	0	0	75143.9	645	22	9.2655	7	131	274	169	85	301	181	106	75	2.82895	1	0	0	1	0	1	1	1	1	0	0	10.31	10.31
sp|S3E7P8|GLOJ_GLAL2	non_secreted	train	1	-0.63744	1	1	0	loss_of_pathogenicity,reduced_virulence	PHI:8964,PHI:9329,PHI:6480,PHI:9355,PHI:9357,PHI:8734	0	.	0	.	0	.	0	0.01	0	0	0.04	0	0	95683.2	880	-7	5.8722	15	289	464	274	82	488	214	108	106	0.947644	.	.	.	0	0	0	0	0	0	0	0	0.33	0.34
sp|A0A0U2X0E4|ADI1_USTMD	non_secreted	train	1	-0.639702	0	0	0	.	.	0	.	0	.	0	.	0	0.054	0	0	0.29	0	0	47285.3	443	-4.5	5.9727	10	163	269	147	39	246	99	51	48	0.647619	.	.	.	0	0	0	0	0	0	0	0	0	0.02
sp|Q9P7Z8|YOUD_SCHPO	non_secreted	train	1	-0.64416	0	0	0	.	.	0	.	0	.	0	.	1	0.925	0	0	0.39	0	0	14087.4	124	15	9.1267	13	42	66	22	15	61	36	27	9	1.61905	.	.	.	0	0	0	0	0	0	0	0	0	0
sp|A2QQ10|EIF3F_ASPNC	non_secreted	train	1	-0.645966	0	0	0	.	.	0	.	0	.	0	.	0	0.019	0	0	0.02	0	0	40898.5	375	-13.5	4.7028	1	125	197	115	29	192	102	46	56	0.684783	.	.	.	0	0	0	0	0	0	0	0	0.09	0.09
sp|F2PWS7|NSCC_TRIEC	non_secreted	train	1	-0.656237	0	0	0	.	.	0	.	0	.	0	.	0.993	0.768	0	0	0.48	0	0	19165.7	179	2	8.0186	1	64	96	60	12	98	39	21	18	0.909091	.	.	.	0	0	0	0	0	0	0	0	3.15	3.34
sp|P47014|YJN2_YEAST	non_secreted	train	1	-0.661471	0	0	0	.	.	0	.	0	.	0	.	0	0.01	1	1	0.36	0	0	84466.5	750	-3.5	6.2069	7	208	367	216	104	404	168	87	81	1.79661	1	0	0	1	0	1	1	0	1	0	1	17.09	17.28
sp|Q8SVN8|NTE1_ENCCU	non_secreted	train	1	-0.665445	0	0	0	.	.	0	.	0	.	0	.	0	0.009	1	1	0	0	0	103088	905	17	8.5325	15	243	391	267	115	496	250	137	113	1.96183	1	0	1	1	0	1	1	0	1	0	1	20.2	37.37
sp|Q9UTC0|ZYM1_SCHPO	non_secreted	train	1	-0.666405	0	0	0	.	.	0	.	0	.	0	.	1	0.854	0	0	0.62	0	0	5316.1	50	4.5	8.0651	12	27	33	3	1	20	15	10	5	1.57143	.	.	.	0	0	0	0	0	0	0	0	0	0
sp|Q02795|OSTD_YEAST	non_secreted	train	1	-0.667179	0	0	0	.	.	0	.	0	.	0	.	0.261	0.318	0	1	0.17	0	1	31653	286	1.5	6.9711	2	80	139	105	35	169	56	30	26	1.67925	0	0	0	1	1	1	1	1	1	3	2	10.66	70.88
sp|B3LI04|SPG1_YEAS1	non_secreted	train	1	-0.667635	0	0	0	.	.	0	.	0	.	0	.	0	0.868	0	0	0.46	1	0	10545.2	95	1.5	8.4124	0	30	50	27	8	53	22	12	10	1	.	.	.	0	0	0	0	0	0	1	1	18.89	18.89
sp|G2TRU6|YQ3E_SCHPO	non_secreted	train	1	-0.672442	0	0	0	.	.	0	.	0	.	0	.	0.021	0.104	1	1	0.49	0	0	9297.87	79	4	9.991	1	18	39	21	14	48	10	7	3	2.33333	0	0	0	1	1	1	1	1	1	0	0	5.57	8.99
sp|Q08532|YO139_YEAST	non_secreted	train	1	-0.674196	0	0	0	.	.	0	.	0	.	0	.	0.023	0.238	1	1	0.46	0	0	13597.9	130	3	8.0245	5	53	79	44	14	86	16	10	6	0.783784	0	0	0	1	0	1	1	1	1	0	0	3.5	9.54
sp|P27825|CALX_YEAST	non_secreted	train	1	-0.685206	1	1	0	loss_of_pathogenicity,reduced_virulence,unaffected_pathogenicity	PHI:4926,PHI:2114,PHI:2306	0	.	0	.	0	.	0	0.009	1	1	0.24	1	0	56967.9	502	-13.5	4.9373	6	120	240	140	58	270	125	59	66	1.3871	0	0	0	1	1	1	1	1	1	1	1	12.47	30.85
sp|P85156|ASE1_ACRSP	non_secreted	train	1	-0.687468	0	0	0	.	.	0	.	0	.	0	.	0.017	0.682	0	0	0.73	0	0	4326.67	40	-2.5	4.1911	1	18	26	10	6	22	8	3	5	1	.	.	.	0	0	0	0	0	0	0	0	0	0
sp|Q8X176|PHOA_ASPFU	non_secreted	train	1	-0.687813	0	1	0	reduced_virulence	PHI:5750,PHI:6124	0	.	0	.	0	.	0	0.041	1	1	0.74	1	0	48988.3	447	-14.5	4.4977	3	151	268	127	58	237	81	35	46	1.26596	0	0	0	1	1	1	1	1	1	1	0	0.02	4.46
sp|Q12177|YL056_YEAST	non_secreted	train	1	-0.688279	0	0	0	.	.	0	.	0	.	0	.	0.403	0.603	1	1	0.1	0	0	32147.8	298	2.5	7.0964	4	93	157	100	27	167	78	42	36	1.05882	.	.	.	0	0	0	0	0	1	0	0	0.2	0.2
sp|A7TMN2|MIC12_VANPO	non_secreted	train	1	-0.69201	0	0	0	.	.	0	.	0	.	0	.	0.889	0.818	1	1	0.38	0	0	11626.2	100	5	9.9448	0	31	47	25	16	49	27	16	11	2.13333	.	.	.	1	1	0	0	1	1	0	1	19.47	19.47
sp|P87304|YB22_SCHPO	non_secreted	train	1	-0.692534	0	0	0	.	.	0	.	0	.	0	.	0.975	0.74	0	0	0.67	0	0	17181.6	161	3	7.3754	4	58	92	52	17	88	32	19	13	1.16129	.	.	.	0	0	0	0	0	0	0	0	0.13	2.27
sp|Q8TG90|RIB3_MAGO7	non_secreted	train	1	-0.693076	0	0	0	.	.	0	.	0	.	0	.	0.953	0.635	0	0	0.11	0	0	25003.3	233	-3	5.8429	5	81	137	75	17	129	65	33	32	0.492063	.	.	.	0	0	0	0	0	0	0	0	0	0
sp|Q6CIJ3|KAR5_KLULA	non_secreted	train	1	-0.694294	0	0	0	.	.	0	.	0	.	0	.	0	0.058	0	1	0.09	0	1	56279.3	487	-21.5	4.5345	6	105	208	147	54	234	125	54	71	3.86486	0	0	0	1	0	1	1	1	1	2	1	0.07	29.98
sp|Q6CPE2|SODC_KLULA	non_secreted	train	1	-0.697226	1	1	0	reduced_virulence,loss_of_pathogenicity,unaffected_pathogenicity	PHI:422,PHI:6198,PHI:2806,PHI:2813,PHI:271,PHI:318,PHI:2314,PHI:7230,PHI:5588,PHI:330,PHI:769	0	.	0	.	0	.	0.998	0.877	0	0	0.42	0	0	16148.8	155	-2	6.0581	2	57	95	43	14	79	40	21	19	0.853659	.	.	.	0	0	0	0	0	0	0	0	0	0
sp|Q04195|SIZ1_YEAST	non_secreted	train	1	-0.697747	0	1	0	reduced_virulence,unaffected_pathogenicity	PHI:8049,PHI:6467	0	.	0	.	0	.	0	0.077	0	0	0.24	0	0	100796	904	4.5	6.9069	10	246	522	199	67	381	212	113	99	1.77536	.	.	.	0	0	0	0	0	0	0	0	0	0
sp|P56577|MALF2_MALFU	non_secreted	train	1	-0.705608	0	0	0	.	.	0	.	0	.	0	.	0.897	0.744	0	0	0.47	0	0	19192.9	177	-3.5	4.9948	2	54	103	57	17	100	46	22	24	1.13953	.	.	.	0	0	0	0	0	0	0	0	0.02	0.14
sp|O59905|PDX1_CERNC	non_secreted	train	1	-0.710386	0	1	0	reduced_virulence	PHI:7075	0	.	0	.	0	.	0.019	0.599	0	0	0.33	0	0	36181.5	343	0.5	6.6305	7	123	204	118	17	195	77	40	37	0.747253	.	.	.	0	0	0	0	0	0	0	0	0	0.29
sp|P25577|YCE9_YEAST	non_secreted	train	1	-0.712031	0	0	0	.	.	0	.	0	.	0	.	0	0.033	1	1	0.21	0	0	35651.8	312	-13.5	4.4317	5	88	169	78	41	152	76	32	44	1.76744	0	0	0	1	1	1	1	1	1	0	0	3.24	3.47
sp|Q00369|MT2_COLGL	non_secreted	train	1	-0.712411	0	0	0	.	.	0	.	0	.	0	.	0	0.232	0	0	0.88	0	0	2548.9	27	1.5	7.4382	8	23	24	2	1	15	2	2	0	0.285714	.	.	.	0	0	0	0	0	0	0	0	0	0
sp|Q9HEU0|TRI14_FUSSP	non_secreted	train	1	-0.712576	0	0	0	.	.	0	.	0	.	0	.	0	0.054	0	0	0.38	0	0	41270.5	373	-14.5	4.5453	2	105	205	109	49	213	82	36	46	1.17284	.	.	.	0	0	0	0	0	0	0	0	0	0.01
sp|P32771|FADH_YEAST	non_secreted	train	1	-0.713599	1	1	0	reduced_virulence,increased_virulence_(hypervirulence),unaffected_pathogenicity	PHI:668,PHI:6517,PHI:881,PHI:4903,PHI:2256,PHI:3277,PHI:4616,PHI:9524,PHI:5034,PHI:7708,PHI:9519	0	.	0	.	0	.	0.006	0.477	0	0	0.4	0	0	41042.1	386	1.5	6.7338	15	142	220	119	35	221	100	53	47	1	.	.	.	0	0	0	0	0	0	0	0	0	0.14
sp|A0A3G1DJF7|MFR7_PHOSM	non_secreted	train	1	-0.715239	0	0	0	.	.	0	.	0	.	0	.	0.538	0.495	1	1	0.24	0	0	26235.2	244	-5	5.3058	4	82	136	81	25	147	57	28	29	0.714286	.	.	.	0	0	0	0	0	1	0	0	1.04	1.04
sp|Q5AHA4|PGA17_CANAL	non_secreted	train	1	-0.715777	0	0	0	.	.	0	.	0	.	0	.	0	0.009	1	1	0.7	1	0	59541.1	557	-30.5	4.0464	0	196	330	203	44	300	98	34	64	1.29524	1	0	0	1	1	1	1	1	1	1	0	1.49	11.62
sp|O14186|YDSB_SCHPO	non_secreted	train	1	-0.71955	1	1	0	loss_of_pathogenicity,reduced_virulence	PHI:6111,PHI:3514,PHI:4677	0	.	0	.	0	.	0	0.028	0	0	0.36	0	0	93227.9	846	5	7.0054	20	274	483	242	87	416	181	97	84	1.62595	.	.	.	0	0	0	0	0	0	0	0	0	0.03
sp|A0A3G1DJF1|MFL1_PHOSM	non_secreted	train	1	-0.719555	0	0	0	.	.	0	.	0	.	0	.	0	0.105	1	1	0.89	1	0	141145	1327	-27	4.5865	15	486	815	371	132	742	200	89	111	0.941718	0	0	0	1	0	1	1	1	1	1	1	9.85	38.3
sp|P40899|ISP3_SCHPO	non_secreted	train	1	-0.720844	0	0	0	.	.	0	.	0	.	0	.	1	0.841	0	0	0.36	0	0	19696	182	2.5	7.037	10	66	110	42	19	94	52	29	23	0.735849	.	.	.	0	0	0	0	0	0	0	0	0	0.12
sp|Q3E7B9|YO08A_YEAST	non_secreted	train	1	-0.724775	0	0	0	.	.	0	.	0	.	0	.	0.003	0.009	1	1	0.21	1	0	8604.27	74	4	9.1647	2	17	33	25	11	45	11	8	3	2.22222	0	0	0	1	1	1	1	0	1	1	1	16.32	16.33
sp|O94726|MNL1_SCHPO	non_secreted	train	1	-0.726654	0	0	0	unaffected_pathogenicity	PHI:2510	0	.	0	.	0	GH47	0	0.009	1	1	0.47	0	0	89318.4	787	-13.5	5.1193	12	208	385	230	118	437	174	84	90	1.79528	1	0	0	1	0	1	1	1	1	0	0	4.67	4.79
sp|Q9HGL8|RL43A_SCHPO	non_secreted	train	1	-0.728466	0	0	0	.	.	0	.	0	.	0	.	0.995	0.682	0	0	0.63	0	0	10422.2	94	17.5	11.4132	5	38	52	25	7	49	26	22	4	0.904762	.	.	.	0	0	0	0	0	0	0	0	0.01	0.42
sp|M1VWN3|PIG3_CLAP2	non_secreted	train	1	-0.730015	0	0	0	.	.	0	.	0	.	0	.	0.938	0.865	0	0	0.22	0	0	17061.2	153	1	6.8623	2	47	83	41	22	83	43	23	20	1.07692	.	.	.	0	0	0	0	0	0	0	0	0	0
sp|O42717|AAPR1_AGRAE	non_secreted	train	1	-0.731961	0	0	0	.	.	0	.	0	.	0	.	0.943	0.767	0	0	0.57	0	0	16103.8	145	-1	5.7427	2	46	84	30	17	71	36	18	18	1.44828	.	.	.	0	0	0	0	0	0	0	0	3.57	3.57
sp|Q756X9|SMA2_ASHGO	non_secreted	train	1	-0.733089	0	0	0	.	.	0	.	0	.	0	.	0	0.125	0	1	0.37	0	1	43710.6	385	2.5	7.1893	11	112	193	120	55	220	73	39	34	1.8	0	0	0	1	1	1	1	0	1	3	4	17.52	86.27
sp|P04358|MT_AGABI	non_secreted	train	1	-0.735408	0	0	0	.	.	0	.	0	.	0	.	0.453	0.239	0	0	0.89	0	0	2233.45	25	0	5.6719	7	22	23	2	0	15	2	1	1	0.222222	.	.	.	0	0	0	0	0	0	0	0	0	0
sp|S0DZI6|BIK4_GIBF5	non_secreted	train	1	-0.736288	0	0	0	.	.	0	.	0	.	0	.	0.041	0.348	0	0	0.03	0	0	35836.7	326	1	6.6423	0	95	170	116	35	178	91	49	42	0.810127	.	.	.	0	0	0	0	0	0	0	0	0.16	0.16
sp|Q99234|DFG16_YEAST	non_secreted	train	1	-0.738172	0	0	0	.	.	0	.	0	.	0	.	0	0.008	0	1	0.47	0	1	71729.7	619	33.5	9.7186	8	142	285	177	101	328	151	98	53	2.59524	1	0	0	1	0	1	1	1	0	7	6	15.38	160.22
sp|P82259|ALL3_ASPFL	non_secreted	train	1	-0.742135	0	0	0	.	.	0	.	0	.	0	.	1	0.498	0	0	0.72	0	0	3316.14	32	1.5	8.0194	1	10	21	5	2	16	6	4	2	0.666667	.	.	.	0	0	0	0	0	0	0	0	0	0
sp|C0HLG3|RNAG_AGRAE	non_secreted	train	1	-0.742641	0	0	0	.	.	0	.	0	.	0	.	0.834	0.905	0	0	0.59	0	0	14933	136	4.5	9.492	1	51	77	42	15	72	29	17	12	1.21429	.	.	.	0	0	0	0	0	0	0	0	0.16	0.24
sp|C6Y4B3|PGA1_SCHPO	non_secreted	train	1	-0.743918	0	0	0	.	.	0	.	0	.	0	.	0.915	0.225	1	1	0.25	1	0	19994.8	178	5.5	9.1005	3	39	83	67	20	110	29	18	11	1.93333	1	1	0	1	1	1	1	1	1	1	1	17.8	41
sp|A0A023PZG4|YL236_YEAST	non_secreted	train	1	-0.747673	0	0	0	.	.	0	.	0	.	0	.	0.906	0.48	0	0	0.32	0	0	11596.2	107	2.5	7.3006	5	45	61	36	13	61	21	13	8	0.517241	.	.	.	0	0	0	0	0	0	0	0	0.12	0.17
sp|Q92254|ERG2_NEUCR	non_secreted	train	1	-0.75088	0	0	0	.	.	0	.	0	.	0	.	0.446	0.623	0	0	0.35	1	0	28246	256	3.5	7.1695	6	90	136	66	39	146	56	32	24	1.08772	.	.	.	0	0	0	0	0	0	1	1	21.1	40.64
sp|P43565|RIM15_YEAST	non_secreted	train	1	-0.751695	1	1	1	reduced_virulence,lethal,loss_of_pathogenicity,unaffected_pathogenicity	PHI:393,PHI:9481,PHI:2370,PHI:427,PHI:1178,PHI:2162,PHI:2407,PHI:1187,PHI:1240,PHI:7724,PHI:341,PHI:146,PHI:158,PHI:1212,PHI:36,PHI:7725,PHI:428,PHI:7811,PHI:4941,PHI:3088,PHI:227,PHI:7810,PHI:371,PHI:1258,PHI:6971,PHI:1044	0	.	0	.	0	.	0	0.029	0	0	0.11	0	0	196531	1770	-2.5	6.4242	15	535	972	427	164	774	430	225	205	1.70149	.	.	.	0	0	0	0	0	0	0	0	0	0
sp|A0A023PYD9|YE018_YEAST	non_secreted	train	1	-0.755683	0	0	0	.	.	0	.	0	.	0	.	0.198	0.189	0	1	0.45	0	1	19365.4	177	7	8.4355	13	61	97	64	21	118	15	11	4	2.08333	0	1	1	1	1	1	1	0	1	4	3	40.36	71.4
sp|A0A023PXE5|YH006_YEAST	non_secreted	train	1	-0.755815	0	0	0	.	.	0	.	0	.	0	.	0.297	0.398	1	1	0.6	0	0	12356.7	117	7	8.9201	8	46	71	36	7	77	15	11	4	0.62069	.	.	.	0	1	0	0	0	0	0	0	0.58	0.6
sp|Q2GSX8|PABP_CHAGB	non_secreted	train	1	-0.756419	0	0	1	lethal	PHI:2544	0	.	0	.	0	.	0	0.096	0	0	0.1	0	0	84053.1	783	-5.5	5.5641	5	249	421	203	60	432	188	93	95	0.708333	.	.	.	0	0	0	0	0	0	0	0	0	0
sp|P84784|RNHI1_THEGA	non_secreted	train	1	-0.757066	0	0	0	.	.	0	.	0	.	0	.	0.003	0.182	1	1	0.69	0	0	1580.72	15	-2	3.4918	0	4	12	7	1	10	2	0	2	0.571429	.	.	.	0	0	0	0	0	0	0	0	0	0
sp|D4AZK1|CTSD_ARTBC	non_secreted	train	1	-0.757162	1	1	0	reduced_virulence,loss_of_pathogenicity,unaffected_pathogenicity	PHI:68,PHI:125,PHI:7929,PHI:9401,PHI:6816,PHI:6815,PHI:6784,PHI:9400,PHI:6794,PHI:6814,PHI:6793,PHI:6812,PHI:17,PHI:127,PHI:697,PHI:6809,PHI:73,PHI:126,PHI:6785,PHI:7933,PHI:6787,PHI:6807,PHI:6783,PHI:3973,PHI:6788,PHI:6786,PHI:6811,PHI:9402,PHI:6813,PHI:6792,PHI:6808,PHI:6789,PHI:6791,PHI:72,PHI:6790	0	.	0	.	0	.	0	0.059	1	1	0.85	1	0	54650.8	509	2.5	6.9505	6	184	298	131	57	280	93	50	43	1.11404	0	1	1	1	1	1	1	1	1	1	1	15.7	18.02
sp|P0CY23|STE20_CANAX	non_secreted	train	1	-0.760526	1	1	1	reduced_virulence,effector_(plant_avirulence_determinant),lethal,loss_of_pathogenicity,unaffected_pathogenicity	PHI:6730,PHI:406,PHI:1083,PHI:3889,PHI:2268,PHI:2398,PHI:2365,PHI:9194,PHI:4680,PHI:2124,PHI:4779,PHI:6084,PHI:1189,PHI:266,PHI:1213,PHI:9480,PHI:4942,PHI:7810,PHI:2330,PHI:1258,PHI:7568,PHI:215,PHI:427,PHI:8735,PHI:170,PHI:1072,PHI:2272,PHI:4028,PHI:1239,PHI:153,PHI:448,PHI:5426,PHI:7811,PHI:4941,PHI:56,PHI:4626,PHI:5427,PHI:1266,PHI:9481,PHI:1082,PHI:1005,PHI:3917,PHI:518,PHI:230,PHI:461,PHI:22…	0	.	0	.	0	.	0	0.048	0	0	0.07	0	0	132862	1230	11.5	7.1969	5	408	716	269	78	522	298	163	135	1.13492	.	.	.	0	0	0	0	0	0	0	0	0	0
sp|P40477|NU159_YEAST	non_secreted	train	1	-0.760526	0	0	0	.	.	0	.	0	.	0	.	0	0.026	0	0	0.26	0	0	158908	1460	-68.5	4.4548	6	487	826	333	130	624	379	160	219	1.50813	.	.	.	0	0	0	0	0	0	0	0	0	0
sp|P30656|PSB5_YEAST	non_secreted	train	1	-0.762247	0	0	0	.	.	0	.	0	.	0	.	0.135	0.563	0	0	0.33	0	0	31636.6	287	-1.5	6.1505	5	95	152	84	37	158	66	34	32	1.09836	.	.	.	0	0	0	0	0	0	0	0	0	0.03
sp|Q6Q487|CALX_ASPFU	non_secreted	train	1	-0.763725	1	1	0	loss_of_pathogenicity,reduced_virulence,unaffected_pathogenicity	PHI:4926,PHI:2114,PHI:2306	0	.	0	.	0	.	0	0.03	1	1	0.2	1	0	61853.8	563	-21	4.7093	4	162	309	158	54	297	172	78	94	0.931973	1	0	0	1	1	1	1	1	1	1	1	0.04	20.05
sp|P83481|APYP3_PLECI	non_secreted	train	1	-0.768571	0	0	0	.	.	0	.	0	.	0	.	0.998	0.699	0	0	0.75	0	0	2236.64	20	0	5.819	2	7	12	6	3	15	2	1	1	1.16667	.	.	.	0	0	0	0	0	0	0	0	0	0
sp|O13862|RDP1L_SCHPO	non_secreted	train	1	-0.769135	0	0	0	.	.	0	.	0	.	0	.	0	0.113	0	0	0.25	0	0	51766.4	478	12	7.9287	9	164	293	125	44	232	102	62	40	0.773913	.	.	.	0	0	0	0	0	0	0	0	0	0.01
sp|Q59WG7|BIG1_CANAL	non_secreted	train	1	-0.769438	0	1	0	reduced_virulence	PHI:2824	0	.	0	.	0	.	0	0.074	0	1	0.05	0	1	38099.1	322	1	6.6629	3	50	129	96	42	160	100	53	47	3.58065	0	0	0	1	1	1	1	1	1	1	2	18.85	42.4
sp|Q02593|BAP12_SCHCO	non_secreted	train	1	-0.773277	0	0	0	.	.	0	.	0	.	0	.	1	0.537	0	0	0.35	0	0	5393.25	48	6	11.5019	4	17	27	13	2	27	16	11	5	0.363636	.	.	.	0	0	0	0	0	0	0	0	0	0
sp|A0A023PXH5|YB26B_YEAST	non_secreted	train	1	-0.775263	0	0	0	.	.	0	.	0	.	0	.	1	0.824	0	0	0.68	0	0	5170.04	47	7.5	11.1896	4	16	29	11	2	27	12	10	2	0.384615	.	.	.	0	0	0	0	0	0	0	0	0	0
sp|A0A3G1DJE8|MFM1_PHOSM	non_secreted	train	1	-0.777909	0	0	0	.	.	0	.	0	.	0	.	0	0.446	1	1	0.22	1	0	43070.6	386	-1	6.3814	8	113	211	101	55	211	96	51	45	1.18519	0	0	0	1	1	1	1	1	1	1	1	0.91	24.62
sp|P78983|HSP70_ALTAL	non_secreted	train	1	-0.778586	0	0	0	.	.	0	.	0	.	0	.	0.24	0.197	0	0	0.18	0	0	16232.9	152	-12	4.2297	0	51	82	38	7	76	50	19	31	0.790698	.	.	.	0	0	0	0	0	0	0	0	0	0.07
sp|Q12070|YOR24_YEAST	non_secreted	train	1	-0.779561	0	0	0	.	.	0	.	0	.	0	.	0.013	0.176	1	1	0.42	0	0	11872.2	107	10.5	10.5416	5	41	57	36	13	65	13	12	1	1.31579	0	0	0	1	1	1	1	0	1	0	1	21.49	22.37
sp|Q6BK66|CCS1_DEBHA	non_secreted	train	1	-0.78137	0	0	0	.	.	0	.	0	.	0	.	0.3	0.388	0	0	0.45	0	0	26198.8	250	-3.5	4.911	7	93	151	80	13	136	51	24	27	0.963636	.	.	.	0	0	0	0	0	0	0	0	0	0
sp|P40539|YIC8_YEAST	non_secreted	train	1	-0.781592	0	0	0	.	.	0	.	0	.	0	.	0.465	0.341	1	1	0.31	1	0	14951.7	132	6.5	9.8972	3	37	72	45	16	81	23	15	8	1.6	.	.	.	1	0	1	0	0	0	1	0	13.47	28.29
sp|Q99220|OS9_YEAST	non_secreted	train	1	-0.782412	0	0	0	.	.	0	.	0	.	0	.	0	0.045	1	1	0.17	0	0	61257.6	542	-37	4.2347	9	138	265	150	53	262	141	54	87	2.23611	0	0	0	1	0	1	1	1	1	0	0	14.93	14.96
sp|Q08439|YO055_YEAST	non_secreted	train	1	-0.78329	0	0	0	.	.	0	.	0	.	0	.	0.185	0.217	1	1	0.37	0	0	15640	144	-11.5	3.7196	5	47	82	50	19	95	21	5	16	0.9	.	.	.	1	1	1	0	0	0	0	0	2.56	4.22
sp|P82476|CDA_CRYNH	non_secreted	train	1	-0.789155	0	1	0	reduced_virulence,unaffected_pathogenicity	PHI:8600,PHI:8589	0	.	0	.	0	CE4	0	0.009	1	1	0.73	0	0	44158	412	-20.5	4.1687	3	152	268	125	45	230	69	26	43	0.747475	0	0	0	1	1	1	1	1	1	0	0	1.4	2.38
sp|Q9P7P9|YLY6_SCHPO	non_secreted	train	1	-0.79145	0	0	0	.	.	0	.	0	.	0	.	0.994	0.769	0	0	0.85	0	0	19627.5	184	-0.5	6.2012	8	61	105	57	19	111	29	15	14	1.425	.	.	.	0	0	0	0	0	0	0	0	0	0.04
sp|Q9Y7S5|YQO6_SCHPO	non_secreted	train	1	-0.799621	0	0	0	.	.	0	.	0	.	0	.	0	0.021	0	1	0.24	0	1	54260.3	478	3	7.0808	11	123	219	150	77	290	101	54	47	1.80263	0	0	0	1	1	1	1	1	1	7	6	0.04	141.14
sp|A0A0N0DCA3|DEP5_FUSLA	non_secreted	train	1	-0.804781	1	1	0	reduced_virulence,unaffected_pathogenicity,increased_virulence_(hypervirulence)	PHI:881,PHI:4196,PHI:6517,PHI:729,PHI:8929,PHI:726,PHI:725,PHI:7916,PHI:255,PHI:8596,PHI:2379,PHI:7696,PHI:719,PHI:6936,PHI:714,PHI:5276,PHI:2290,PHI:3387,PHI:723,PHI:7243,PHI:3324,PHI:8597,PHI:5272,PHI:2425,PHI:7221,PHI:728,PHI:730,PHI:718,PHI:55,PHI:9189,PHI:724,PHI:9265,PHI:727	0	.	0	.	0	.	0	0.01	0	0	0.07	0	0	257215	2371	-22	5.8501	27	787	1300	745	224	1290	529	268	261	0.832046	.	.	.	0	0	0	0	0	0	0	0	0	0.53
sp|D4AU31|SWNK_ARTBC	non_secreted	train	1	-0.804781	1	1	1	reduced_virulence,lethal,increased_virulence_(hypervirulence),loss_of_pathogenicity,unaffected_pathogenicity	PHI:4196,PHI:729,PHI:726,PHI:8561,PHI:3090,PHI:7916,PHI:725,PHI:2259,PHI:7844,PHI:7696,PHI:9043,PHI:3419,PHI:4776,PHI:9092,PHI:5276,PHI:2321,PHI:4080,PHI:7219,PHI:5272,PHI:7486,PHI:9106,PHI:5271,PHI:3291,PHI:4108,PHI:728,PHI:6416,PHI:730,PHI:9227,PHI:718,PHI:133,PHI:5563,PHI:508,PHI:724,PHI:9265,PHI:2049,PHI:5585	0	.	0	.	0	.	0.335	0.196	0	0	0.34	0	0	276565	2567	-4.5	6.4001	25	864	1410	851	231	1447	560	294	266	0.799658	.	.	.	0	0	0	0	0	0	0	0	0	3.43
sp|P47178|DAN1_YEAST	non_secreted	train	1	-0.805425	0	0	0	.	.	0	.	0	.	0	.	0	0.011	1	1	0.66	0	0	29606.4	298	-10	4.222	2	168	220	105	15	145	35	13	22	0.60274	0	0	0	1	1	1	1	1	1	0	1	16.88	18.07
sp|Q10449|MU157_SCHPO	non_secreted	train	1	-0.808551	0	1	0	reduced_virulence	PHI:785,PHI:7968	0	.	0	.	0	GH125	0	0.012	1	1	0.17	0	0	57153.2	509	-5	5.7721	6	140	255	154	67	285	113	57	56	1.22	0	0	0	1	1	1	1	1	1	0	0	8.44	8.53
sp|Q03187|YF013_YEAST	non_secreted	train	1	-0.814563	0	0	0	.	.	0	.	0	.	0	.	0	0.027	0	1	0.38	0	1	28771.5	267	6.5	8.8728	7	102	157	82	31	153	29	18	11	1.64865	.	.	.	1	1	1	0	0	1	3	0	6.74	47.23
sp|O13772|HUA1_SCHPO	non_secreted	train	1	-0.818059	0	0	0	.	.	0	.	0	.	0	.	0.367	0.066	0	0	0.72	0	0	24069.6	224	10	9.0978	8	86	150	34	26	124	33	22	11	0.681159	.	.	.	0	0	0	0	0	0	0	0	0	0
sp|O60059|YG58_SCHPO	non_secreted	train	1	-0.8276	0	0	0	.	.	0	.	0	.	0	.	0	0.009	0	0	0.13	0	0	72822.4	661	13.5	8.3711	9	204	341	215	68	356	134	78	56	1.26613	.	.	.	0	0	0	0	0	0	0	0	0.29	0.34
sp|G0LEU4|BOA16_BOTFB	non_secreted	train	1	-0.829358	0	0	0	.	.	0	.	0	.	0	.	0.973	0.786	0	0	0.49	0	0	16833.5	158	8.5	10.5809	1	54	85	52	15	97	30	20	10	0.723404	.	.	.	0	0	0	0	0	0	0	0	0.05	0.07
sp|A2QBQ3|EGLX_ASPNC	non_secreted	train	1	-0.830383	0	1	0	reduced_virulence	PHI:6265	0	.	0	.	0	GH16	0	0.049	1	1	0.79	0	0	72555.5	739	-40.5	3.99	9	427	554	206	58	377	97	31	66	0.454148	0	0	0	1	1	1	1	1	1	0	0	3.2	3.51
sp|P32504|CBF3A_YEAST	non_secreted	train	1	-0.832242	0	0	0	.	.	0	.	0	.	0	.	0	0.03	1	1	0.06	0	0	111917	956	-6.5	6.0982	11	204	405	214	130	421	292	149	143	2.83019	.	.	.	1	0	1	0	1	0	0	0	0	0
sp|A7EWX9|AGGL_SCLS1	non_secreted	train	1	-0.834085	0	0	0	.	.	0	.	1	PF14200	0	CBM13	0.863	0.839	0	0	0.72	0	0	16739.7	153	1	6.879	0	53	89	43	20	79	33	18	15	1.11429	.	.	.	0	0	0	0	0	0	0	0	0.02	0.04
sp|P53746|FRE4_YEAST	non_secreted	train	1	-0.834636	0	1	0	reduced_virulence	PHI:7741	0	.	0	.	0	.	0	0.009	0	1	0.18	0	1	82015.3	719	34	9.4796	12	200	323	228	123	429	155	100	55	1.67176	1	0	0	1	1	1	1	1	1	7	5	1.12	141.12
sp|O13766|MDE10_SCHPO	non_secreted	train	1	-0.83892	0	0	0	.	.	0	.	1	PF00200	0	.	0	0.202	1	1	0.42	1	0	56439.7	512	-10	5.3036	38	184	288	125	58	262	118	58	60	1.49333	0	0	0	1	1	1	1	1	1	1	0	6.52	20.1
sp|Q6C8M8|ATG26_YARLI	non_secreted	train	1	-0.839864	0	1	0	reduced_virulence,unaffected_pathogenicity	PHI:2087,PHI:122	0	.	0	.	0	GT1	0	0.026	0	0	0.04	0	0	159607	1456	-2	6.4541	17	479	795	379	174	734	400	214	186	0.916409	.	.	.	0	0	0	0	0	0	0	0	0	0.01
sp|Q8TGQ6|YB06A_YEAST	non_secreted	train	1	-0.845696	0	0	0	.	.	0	.	0	.	0	.	1	0.722	0	0	0.49	0	0	5640.43	49	6.5	9.6999	5	20	30	9	5	23	15	11	4	0.8	.	.	.	0	0	0	0	0	0	0	0	0	0
sp|O59894|PEX7_PICPA	non_secreted	train	1	-0.846251	1	1	0	loss_of_pathogenicity,reduced_virulence,unaffected_pathogenicity	PHI:797,PHI:2716,PHI:772,PHI:2155	0	.	0	.	0	.	0	0.159	0	0	0.28	0	0	42421.8	376	0	6.491	8	110	214	90	53	198	83	44	39	1.27273	.	.	.	0	0	0	0	0	0	0	0	0.07	0.08
sp|Q6C882|STU1_YARLI	non_secreted	train	1	-0.847313	0	0	0	.	.	0	.	0	.	0	.	0	0.045	0	0	0.02	0	0	174259	1597	-33	5.0814	12	514	908	460	97	725	422	203	219	0.888502	.	.	.	0	0	0	0	0	0	0	0	0	0.04
sp|B2RML5|BOT5_BOTFU	non_secreted	train	1	-0.849662	0	0	0	.	.	0	.	0	.	0	.	0	0.009	1	1	0.05	0	0	60948.5	545	19	9.7478	5	169	276	156	64	284	136	81	55	1.09434	1	0	0	1	1	1	1	1	1	0	0	0.08	0.11
sp|Q9P7Z4|YGID_SCHPO	non_secreted	train	1	-0.857071	0	0	0	.	.	0	.	0	.	0	.	1	0.879	0	0	0.63	0	0	5157.05	48	2	9.1692	1	14	27	17	3	29	10	6	4	1.4	.	.	.	0	0	0	0	0	0	0	0	0.35	0.35
sp|P79071|RL6_SCHPO	non_secreted	train	1	-0.863921	0	0	0	.	.	0	.	0	.	0	.	0.741	0.49	0	0	0.35	0	0	21247.9	195	22	10.9237	1	57	106	69	16	114	53	38	15	0.963636	.	.	.	0	0	0	0	0	0	0	0	0.88	1.24
sp|P36621|CAP_SCHPO	non_secreted	train	1	-0.863943	1	1	0	loss_of_pathogenicity,reduced_virulence,unaffected_pathogenicity	PHI:9064,PHI:7111,PHI:210,PHI:324	0	.	0	.	0	.	0	0.035	0	0	0.06	0	0	60243.4	551	2.5	6.818	7	170	306	150	43	268	135	72	63	1.25962	.	.	.	0	0	0	0	0	0	0	0	0	0.14
sp|P53196|RPN14_YEAST	non_secreted	train	1	-0.863943	0	0	0	.	.	0	.	0	.	0	.	0	0.084	0	0	0.33	0	0	46382.9	417	-12.5	4.8541	6	120	222	114	48	204	109	51	58	1.87692	.	.	.	0	0	0	0	0	0	0	0	0	0.11
sp|Q06838|ATP9_WICPI	non_secreted	train	1	-0.867442	0	0	0	.	.	0	.	0	.	0	.	0.75	0.343	1	1	0.47	0	0	2950.5	29	0	5.9017	0	12	16	14	1	20	4	2	2	0.9	.	.	.	1	1	0	0	0	1	0	1	13.64	13.64
sp|P40446|YIQ5_YEAST	non_secreted	train	1	-0.868155	0	0	0	.	.	0	.	0	.	0	.	0.911	0.602	1	1	0.2	0	0	12939.7	119	-6	4.3828	1	35	62	38	12	71	29	12	17	1	.	.	.	0	0	0	0	0	1	0	0	0.48	0.48
sp|P39978|YEH7_YEAST	non_secreted	train	1	-0.871675	0	0	0	.	.	0	.	0	.	0	.	0.309	0.462	0	0	0.46	0	0	21721.1	195	12.5	9.6885	8	66	106	51	26	107	31	23	8	1.42424	.	.	.	0	0	0	0	0	0	0	0	8.16	26.39
sp|P53199|ERG26_YEAST	non_secreted	train	1	-0.872172	0	0	0	unaffected_pathogenicity	PHI:6157	0	.	0	.	0	.	0.002	0.468	0	0	0.42	0	0	38706.4	349	1	6.6554	5	91	187	108	42	198	88	47	41	1.35616	.	.	.	0	0	0	0	0	0	0	0	7.17	7.19
sp|P32323|AGA1_YEAST	non_secreted	train	1	-0.873252	0	0	0	.	.	0	.	0	.	0	.	0	0.01	1	1	0.71	1	0	73354.3	725	-14.5	4.3786	11	455	545	152	41	248	52	21	31	1.07895	0	1	0	1	1	1	1	1	1	1	0	11.04	13.15
sp|Q10320|YD68_SCHPO	non_secreted	train	1	-0.879425	0	0	0	.	.	0	.	0	.	0	.	0.049	0.386	0	1	0.11	0	1	31301.9	287	8	9.0227	3	91	139	104	38	182	56	34	22	1.29032	0	0	0	1	1	1	1	0	1	6	7	19.29	132.63
sp|A0A067SLB9|AAMA1_GALM3	non_secreted	train	1	-0.879655	0	0	0	.	.	0	.	0	.	0	.	0.184	0.553	1	1	0.84	0	0	3848.29	35	-2.5	4.0612	2	13	22	9	4	20	6	2	4	0.888889	.	.	.	0	0	0	0	0	0	0	0	0	0
sp|P38745|YHB7_YEAST	non_secreted	train	1	-0.88	0	0	0	.	.	0	.	0	.	0	.	0	0.039	0	1	0.37	0	1	61205.9	532	-25.5	4.3113	13	138	252	165	85	299	109	44	65	2.41935	0	0	0	1	1	1	1	1	1	7	7	1.28	159.75
sp|A0A179HM40|LCSM_PURLI	non_secreted	train	1	-0.881148	0	0	0	.	.	0	.	0	.	0	.	0.997	0.38	0	0	0.4	0	0	9090.19	82	4	8.0539	5	32	51	15	8	40	22	14	8	0.35	.	.	.	0	0	0	0	0	0	0	0	0	0
sp|P11935|EXPA_ACRCH	non_secreted	train	1	-0.892461	0	0	0	.	.	0	.	0	.	0	.	0.007	0.23	0	0	0.09	0	0	36479	332	-7	4.9291	6	109	193	93	36	182	89	42	47	0.75641	.	.	.	0	0	0	0	0	0	0	0	0	1.04
sp|B6HLP3|CHYE_PENRW	non_secreted	train	1	-0.892586	0	0	0	.	.	0	.	0	.	0	.	0.218	0.248	0	0	0.03	0	0	26278.8	238	-9.5	4.6191	4	69	127	77	25	132	63	28	35	0.980392	.	.	.	0	0	0	0	0	0	0	0	0	0
sp|Q9Y7P9|YQ65_SCHPO	non_secreted	train	1	-0.892586	0	0	0	.	.	0	.	0	.	0	.	0.855	0.721	0	0	0.13	0	0	22924.2	211	-3.5	5.1268	4	67	111	59	20	124	58	28	30	0.724138	.	.	.	0	0	0	0	0	0	0	0	0	0.03
sp|Q8STF2|Y104_ENCCU	non_secreted	train	1	-0.898218	0	0	0	.	.	0	.	0	.	0	.	0.15	0.186	0	0	0.32	0	0	22950.4	204	27	11.6512	7	67	108	41	18	101	55	43	12	0.518519	.	.	.	0	0	0	0	0	0	0	0	0	0
sp|A0A023PXB0|YA019_YEAST	non_secreted	train	1	-0.900161	0	0	0	.	.	0	.	0	.	0	.	0.98	0.811	0	0	0.47	0	0	12092	110	4.5	8.7202	3	33	62	31	13	65	22	14	8	0.96	.	.	.	0	0	0	0	0	0	0	0	4.56	5.42
sp|Q4WCX9|YA280_ASPFU	non_secreted	train	1	-0.900311	0	0	0	.	.	0	.	0	.	0	.	0.001	0.02	1	1	0.77	0	0	24608	242	-8.5	4.3736	4	115	162	73	21	132	34	14	20	0.57971	0	0	0	1	1	1	1	1	1	0	0	1.77	6.69
sp|P38429|SAP30_YEAST	non_secreted	train	1	-0.900339	0	0	0	.	.	0	.	0	.	0	.	1	0.805	0	0	0.49	0	0	23026.2	201	15	10.2279	2	49	108	31	23	73	57	38	19	2.3871	.	.	.	0	0	0	0	0	0	0	0	0	0
sp|P36515|YLM1_YEASX	non_secreted	train	1	-0.901886	0	0	0	.	.	0	.	0	.	0	.	0	0.339	1	1	0.78	0	0	402.45	4	0	5.55	0	2	4	1	0	2	0	0	0	0.5	.	.	.	0	0	0	0	0	0	0	0	0	0
sp|Q6FSQ0|RRT14_CANGA	non_secreted	train	1	-0.903556	0	0	0	.	.	0	.	0	.	0	.	0.061	0.334	1	1	0.02	0	0	23099.4	202	15	10.4843	0	49	84	51	9	74	80	48	32	2	.	.	.	1	1	1	0	0	1	0	0	11.64	11.64
sp|C7YS90|NIT_NECH7	non_secreted	train	1	-0.904095	0	0	0	unaffected_pathogenicity	PHI:143	0	.	0	.	0	.	0.006	0.374	0	0	0.12	0	0	36772.8	339	-4.5	5.8766	9	114	180	108	37	195	80	41	39	0.75	.	.	.	0	0	0	0	0	0	0	0	0.03	0.03
sp|P38875|GPI16_YEAST	non_secreted	train	1	-0.909807	0	0	0	.	.	0	.	0	.	0	.	0	0.009	1	1	0.16	1	0	68771.4	610	-13.5	4.9419	8	174	302	169	77	324	137	65	72	1.40196	1	0	0	1	1	1	1	1	1	1	1	0.86	23.17
sp|O14081|TPSX_SCHPO	non_secreted	train	1	-0.910305	1	1	0	reduced_virulence,increased_virulence_(hypervirulence),loss_of_pathogenicity,unaffected_pathogenicity	PHI:2265,PHI:242,PHI:2172,PHI:6973,PHI:7226,PHI:1064,PHI:650,PHI:130,PHI:322,PHI:7121,PHI:4627,PHI:6972,PHI:4144	0	.	0	.	0	GT20	0	0.01	1	1	0.01	0	0	106818	944	-5.5	6.1974	14	257	469	266	119	475	245	127	118	1.54839	.	.	.	1	0	1	0	0	1	0	0	0.05	0.05
sp|P0C5M0|YD320_YEAST	non_secreted	train	1	-0.913813	0	0	0	.	.	0	.	0	.	0	.	0.537	0.44	1	1	0.38	0	0	5328.78	45	11.5	11.2517	3	9	15	16	5	27	12	12	0	3.75	.	.	.	1	1	0	0	1	1	0	1	22.56	22.56
sp|Q8SVK8|Y559_ENCCU	non_secreted	train	1	-0.9178	0	0	0	.	.	0	.	0	.	0	.	0.121	0.503	1	1	0.07	0	0	28366.3	251	-0.5	6.2674	2	69	117	65	33	132	63	32	31	1.75	.	.	.	1	1	1	0	1	1	0	0	0.01	0.02
sp|P81440|PHYB_ASPFI	non_secreted	train	1	-0.918554	0	0	0	.	.	0	.	0	.	0	.	1	0.42	0	0	0.13	0	0	3113.52	28	1.5	8.0213	1	8	16	5	2	14	10	6	4	0.625	.	.	.	0	0	0	0	0	0	0	0	0	0
sp|C5DUF5|AIM3_ZYGRC	non_secreted	train	1	-0.919691	0	0	0	.	.	0	.	0	.	0	.	0	0.029	0	0	0.4	0	0	64448.4	590	23.5	10.0313	0	164	349	90	46	282	109	69	40	0.524862	.	.	.	0	0	0	0	0	0	0	0	0	0
sp|O14306|YE8A_SCHPO	non_secreted	train	1	-0.919691	0	0	0	.	.	0	.	0	.	0	.	0	0.041	0	0	0.09	0	0	131274	1191	20.5	8.3028	15	370	675	306	114	581	274	154	120	1.27536	.	.	.	0	0	0	0	0	0	0	0	0	0.22
sp|P56504|BAP11_SCHCO	non_secreted	train	1	-0.926155	0	0	0	.	.	0	.	0	.	0	.	0.999	0.468	0	0	0.61	0	0	5195.81	50	1	7.0793	4	24	35	12	4	31	12	7	5	0.2	.	.	.	0	0	0	0	0	0	0	0	0.01	0.01
sp|O75011|NAK1_SCHPO	non_secreted	train	1	-0.926722	1	1	1	reduced_virulence,lethal,loss_of_pathogenicity,unaffected_pathogenicity	PHI:9481,PHI:1082,PHI:1005,PHI:3917,PHI:1083,PHI:1269,PHI:6085,PHI:7280,PHI:107,PHI:1043,PHI:1265,PHI:2365,PHI:2327,PHI:4779,PHI:6084,PHI:9220,PHI:5536,PHI:1031,PHI:4942,PHI:2163,PHI:6837,PHI:4057,PHI:6622,PHI:1258,PHI:7568,PHI:2271,PHI:690,PHI:8735,PHI:6317,PHI:1178,PHI:170,PHI:2272,PHI:1183,PHI:1194,PHI:497,PHI:153,PHI:1223,PHI:149,PHI:1244,PHI:2158,PHI:1232,PHI:342,PHI:7663,PHI:2438,PHI:4941,P…	0	.	0	.	0	.	0	0.011	0	0	0.06	0	0	71120.3	652	-1.5	6.3501	8	214	353	180	51	316	156	81	75	1.225	.	.	.	0	0	0	0	0	0	0	0	0	0.13
sp|P0CO60|ATG15_CRYNJ	non_secreted	train	1	-0.926863	0	0	0	.	.	0	.	1	PF01764	0	.	0	0.01	1	1	0.35	0	0	57210.2	522	-8.5	5.3099	12	173	310	140	66	299	118	58	60	0.782946	.	.	.	1	0	0	0	0	1	0	0	0	0.09
sp|Q03648|YM59_YEAST	non_secreted	train	1	-0.932601	0	0	0	.	.	0	.	0	.	0	.	0	0.025	1	1	0.15	0	0	52245.9	457	7	7.5377	6	110	199	138	60	237	122	68	54	2.16667	.	.	.	1	0	1	0	0	1	0	1	16.19	16.32
sp|Q9US38|YFZ3_SCHPO	non_secreted	train	1	-0.938549	0	0	0	.	.	0	.	0	.	0	CE10	0.006	0.391	0	0	0.29	0	0	37364.6	341	-4.5	5.577	11	104	198	101	41	200	72	36	36	1.0241	.	.	.	0	0	0	0	0	0	0	0	0	0.03
sp|O00059|PIG11_UROFA	non_secreted	train	1	-0.942649	0	0	0	.	.	0	.	0	.	0	.	0.661	0.248	0	0	0.77	0	0	2382.69	24	2.5	7.941	6	17	20	1	1	11	3	3	0	1	.	.	.	0	0	0	0	0	0	0	0	0	0
sp|O59866|OSTB_SCHPO	non_secreted	train	1	-0.94371	0	0	0	.	.	0	.	0	.	0	.	0	0.033	1	1	0.12	1	0	48898.6	437	-7	5.1466	4	121	215	130	57	242	95	46	49	1.28049	0	0	0	1	1	1	1	1	1	1	1	0.39	23.11
sp|Q07807|PUF3_YEAST	non_secreted	train	1	-0.944471	0	0	0	.	.	0	.	0	.	0	.	0	0.085	1	1	0.28	0	0	98067.8	879	9	7.1841	3	233	455	204	96	389	192	107	85	1.89041	.	.	.	0	0	0	0	0	1	0	0	0.01	0.01
sp|P0CY02|YL15H_YEAST	non_secreted	train	1	-0.947068	0	0	0	.	.	0	.	0	.	0	.	0	0.16	0	0	0.61	0	0	4707.4	43	3	10.1124	1	20	26	11	5	23	7	5	2	0.727273	.	.	.	0	0	0	0	0	0	0	0	0.11	0.11
sp|A0A084AFG8|SAT19_STACB	non_secreted	train	1	-0.949799	0	0	0	.	.	0	.	0	.	0	.	0.917	0.56	0	0	0.04	0	0	25874.2	230	-5.5	4.9768	6	61	126	66	27	132	63	30	33	0.62963	.	.	.	0	0	0	0	0	0	0	0	0	0
sp|Q1DNB0|PYRE_COCIM	non_secreted	train	1	-0.952338	1	1	0	loss_of_pathogenicity,reduced_virulence,unaffected_pathogenicity	PHI:8576,PHI:5480,PHI:687,PHI:7662,PHI:159	0	.	0	.	0	.	0.901	0.804	0	0	0.36	0	0	25490	238	1	6.8585	3	80	135	77	19	130	57	30	27	1.09091	.	.	.	0	0	0	0	0	0	0	0	0.35	0.44
sp|O14258|ACE2_SCHPO	non_secreted	train	1	-0.958105	0	1	0	reduced_virulence	PHI:8717,PHI:3867	0	.	0	.	0	.	0	0.01	0	0	0.18	0	0	59842.3	533	-10	5.5342	17	159	284	116	69	241	132	66	66	1.48837	.	.	.	0	0	0	0	0	0	0	0	0	0
sp|Q6CNH1|OS9_KLULA	non_secreted	train	1	-0.960547	0	0	0	.	.	0	.	0	.	0	.	0	0.009	1	1	0.19	0	0	51621.3	457	-21	4.4976	7	121	220	129	55	235	110	47	63	1.77612	0	0	0	1	1	1	1	1	1	0	0	8.03	8.04
sp|Q7S7L4|LIS12_NEUCR	non_secreted	train	1	-0.965685	1	1	0	loss_of_pathogenicity,reduced_virulence	PHI:334,PHI:311,PHI:4182,PHI:6111,PHI:3514,PHI:65,PHI:316,PHI:2310,PHI:4606,PHI:4677	0	.	0	.	0	.	0	0.028	0	0	0.22	0	0	52922.1	486	8.5	7.7807	12	170	276	152	47	265	125	70	55	0.711712	.	.	.	0	0	0	0	0	0	0	0	0	0.01
sp|Q59N10|PGA39_CANAL	non_secreted	train	1	-0.966163	0	0	0	.	.	0	.	0	.	0	.	0	0.008	1	1	0.49	0	0	28771.2	281	-36	3.6202	0	153	199	75	20	101	56	12	44	0.906977	0	0	0	1	1	1	1	1	1	0	0	1.03	3.46
sp|P19815|SPC1D_EMENI	non_secreted	train	1	-0.96784	0	0	0	.	.	0	.	0	.	0	.	0.991	0.696	0	0	0.39	0	0	15819.6	151	1	7.1673	1	54	96	36	11	79	34	18	16	0.697674	.	.	.	0	0	0	0	0	0	0	0	0	0
sp|Q6CQW1|IRC22_KLULA	non_secreted	train	1	-0.969657	0	0	0	.	.	0	.	0	.	0	.	0.021	0.175	1	1	0.27	1	0	26387.9	238	-12	4.418	0	58	118	78	29	132	55	23	32	1.55556	0	0	0	1	1	1	1	1	1	1	1	0.01	22.43
sp|P84995|GANOD_GANLU	non_secreted	train	1	-0.970779	0	0	0	.	.	0	.	0	.	0	.	0.986	0.577	0	0	0.6	0	0	2729.2	27	4	11.0777	0	11	16	9	2	16	7	6	1	0.6	.	.	.	0	0	0	0	0	0	0	0	0	0
sp|Q06325|YPS7_YEAST	non_secreted	train	1	-0.97104	1	1	0	reduced_virulence,loss_of_pathogenicity,unaffected_pathogenicity	PHI:125,PHI:9401,PHI:6815,PHI:6784,PHI:6794,PHI:6814,PHI:6793,PHI:6812,PHI:17,PHI:127,PHI:6809,PHI:126,PHI:73,PHI:6787,PHI:6785,PHI:697,PHI:6807,PHI:7928,PHI:6790,PHI:6788,PHI:6786,PHI:9402,PHI:6813,PHI:6792,PHI:7931,PHI:6808,PHI:6791,PHI:72,PHI:6816	0	.	0	.	0	.	0	0.009	1	1	0.63	1	0	64498.3	596	-13	4.552	5	227	352	169	63	306	91	40	51	1.48485	0	0	0	1	1	1	1	1	1	1	0	0.9	8.06
sp|P22289|QCR9_YEAST	non_secreted	train	1	-0.971318	0	0	0	.	.	0	.	0	.	0	.	0.808	0.754	0	0	0.46	1	0	7476.36	66	-0.5	5.7199	0	21	36	17	13	35	18	9	9	1.76923	.	.	.	0	0	0	0	0	0	1	1	20.85	20.85
sp|A7TQS2|SHE10_VANPO	non_secreted	train	1	-0.973054	0	0	0	.	.	0	.	0	.	0	.	0	0.048	1	1	0.09	0	0	70748.1	592	-19.5	5.0807	8	107	218	145	78	235	215	103	112	3.9375	1	0	0	1	0	1	1	1	1	0	0	0.4	0.4
sp|Q9USK8|AGS1_SCHPO	non_secreted	train	1	-0.974971	0	1	0	reduced_virulence,unaffected_pathogenicity	PHI:3904,PHI:3903,PHI:2504,PHI:2503,PHI:3902	0	.	0	.	0	GH13_36,GH13_39,GH13_19,GH13_22,GH13,GH13_2,GH13_32,GH13_20,GT5,GH13_1,GT4	0	0.009	0	1	0.39	0	1	272106	2410	-34	5.4554	30	706	1236	673	369	1336	538	267	271	1.32667	1	0	0	1	0	1	1	1	1	13	11	13.09	273.65
sp|P34249|YKK2_YEAST	non_secreted	train	1	-0.974983	0	0	0	.	.	0	.	0	.	0	.	0.988	0.65	1	1	0.47	0	0	11423.4	101	7.5	9.2892	5	28	52	31	13	57	23	16	7	1.92857	.	.	.	0	1	0	0	0	0	0	0	3.67	3.78
sp|Q2GNY7|YPI1_CHAGB	non_secreted	train	1	-0.97745	0	0	0	.	.	0	.	0	.	0	.	0.922	0.095	0	0	0.33	0	0	20677.1	196	14.5	10.4233	3	83	124	23	13	75	63	41	22	0.392857	.	.	.	0	0	0	0	0	0	0	0	0	0
sp|O74480|YQJ7_SCHPO	non_secreted	train	1	-0.977568	0	0	0	.	.	0	.	0	.	0	.	0.002	0.287	1	1	0.14	0	0	37435.6	332	-1.5	6.3143	4	87	161	97	49	185	89	47	42	1.30159	0	0	0	1	1	0	1	0	1	0	0	15.16	15.17
sp|P0CN11|DOHH_CRYNB	non_secreted	train	1	-0.979273	0	1	0	reduced_virulence,unaffected_pathogenicity	PHI:6259	0	.	0	.	0	.	0	0.01	0	0	0.01	0	0	39306.4	361	-20.5	4.4399	3	109	189	122	26	198	103	43	60	0.633333	.	.	.	0	0	0	0	0	0	0	0	0	0.01
sp|C5DLJ3|SHE10_LACTC	non_secreted	train	1	-0.984707	0	0	0	.	.	0	.	0	.	0	.	0	0.08	1	1	0.01	0	0	78643.8	673	-48.5	4.3919	5	154	287	172	82	294	224	92	132	1.5	0	0	0	1	0	1	1	1	1	0	0	8.62	8.94
sp|Q4WR75|FREB_ASPFU	non_secreted	train	1	-0.994815	0	1	0	reduced_virulence	PHI:7741	0	.	0	.	0	.	0	0.009	0	1	0.15	0	1	84747	743	16.5	8.174	16	214	348	253	121	460	143	85	58	1.07483	0	0	0	1	1	1	1	1	1	7	7	0.06	161.76
sp|P83454|NCP3_COPCM	non_secreted	train	1	-0.997813	0	0	0	.	.	0	.	0	.	0	.	0.996	0.131	1	1	0.85	0	0	1183.33	12	0	5.7899	0	5	8	3	0	7	2	1	1	0.333333	.	.	.	0	0	0	0	0	0	0	0	0	0
sp|G5EB30|CHIA1_EMENI	non_secreted	train	1	-0.998853	1	1	0	reduced_virulence,increased_virulence_(hypervirulence)	PHI:2388	0	.	0	.	0	GH18	0	0.011	1	1	0.65	0	0	96839.6	961	-26.5	4.3389	11	514	724	223	69	463	114	46	68	0.541176	1	0	0	1	1	1	1	1	1	0	0	1.38	1.62
sp|G9N4A8|VIRE_HYPVG	non_secreted	train	1	-1.00164	1	1	0	reduced_virulence,increased_virulence_(hypervirulence)	PHI:4609,PHI:4607,PHI:2393	0	.	0	.	0	.	0	0.009	1	1	0.04	0	0	62673.9	551	5	7.2775	6	134	260	159	65	308	149	80	69	1.0531	.	.	.	1	0	1	0	0	1	0	0	5.69	9.94
sp|B3STP1|SWP7_NOSB1	non_secreted	train	1	-1.00467	0	0	0	.	.	0	.	0	.	0	.	0.004	0.134	1	1	0.14	0	0	32328.7	287	-12	4.6492	8	79	140	82	34	153	80	36	44	1.53191	0	0	0	1	0	1	1	1	1	0	0	0	0
sp|G2TRK4|YI36_SCHPO	non_secreted	train	1	-1.00837	0	0	0	.	.	0	.	0	.	0	.	0.554	0.076	1	1	0.38	0	0	14420.8	124	14	10.8703	3	34	52	31	22	61	28	23	5	2.57143	.	.	.	1	1	1	0	1	1	0	0	0	0.01
sp|A0A084API5|SAT15_STACB	non_secreted	train	1	-1.00907	0	0	0	.	.	0	.	0	.	0	.	0.316	0.459	0	0	0.43	0	0	17145.4	153	1.5	7.3129	0	51	81	40	22	83	31	17	14	0.969697	.	.	.	0	0	0	0	0	0	0	0	0.02	0.02
sp|F2Z266|BEL_BOLED	non_secreted	train	1	-1.01067	0	0	0	.	.	0	.	0	.	0	.	0.991	0.945	0	0	0.65	0	0	15939	143	4.5	9.2454	1	46	79	37	20	77	30	18	12	1.40741	.	.	.	0	0	0	0	0	0	0	0	0.01	0.01
sp|C5MFP8|KEX1_CANTT	non_secreted	train	1	-1.01342	0	0	0	.	.	0	.	0	.	0	.	0	0.066	1	1	0.13	1	0	80574.3	707	-34	4.4965	7	165	342	168	90	354	200	86	114	1.95614	1	0	0	1	0	1	1	1	1	1	1	2.24	22.68
sp|Q99325|ATG40_YEAST	non_secreted	train	1	-1.01578	0	0	0	.	.	0	.	0	.	0	.	0.014	0.163	0	1	0.46	0	1	29692.9	256	-6.5	4.555	1	66	114	71	43	135	48	21	27	2.86207	0	0	0	1	1	1	1	0	1	0	2	22.87	45.61
sp|P25349|YCP4_YEAST	non_secreted	train	1	-1.02144	1	1	0	reduced_virulence,increased_virulence_(hypervirulence),loss_of_pathogenicity,unaffected_pathogenicity	PHI:9134,PHI:5051,PHI:4917,PHI:6455	0	.	0	.	0	AA6	0.808	0.668	0	0	0.39	0	0	26350.1	247	4	8.235	3	96	134	75	25	139	60	33	27	0.84058	.	.	.	0	0	0	0	0	0	0	0	0.01	0.03
sp|G4N1P8|ABA4_MAGO7	non_secreted	train	1	-1.02232	1	1	1	reduced_virulence,lethal,increased_virulence_(hypervirulence),loss_of_pathogenicity,unaffected_pathogenicity	PHI:2835,PHI:6957,PHI:8929,PHI:7511,PHI:8927,PHI:3301,PHI:2312,PHI:2269,PHI:6956,PHI:5440,PHI:7485,PHI:2247,PHI:7696,PHI:685,PHI:2837,PHI:7915,PHI:4077,PHI:5272,PHI:2022,PHI:59,PHI:3866,PHI:5271,PHI:2844,PHI:2802,PHI:9460	0	.	0	.	0	.	0.685	0.58	0	0	0.4	0	0	28172.1	269	-0.5	6.3369	2	101	162	94	23	164	54	28	26	0.792208	.	.	.	0	0	0	0	0	0	0	0	8.55	10.18
sp|Q9P786|MTD1_SCHPO	non_secreted	train	1	-1.02324	0	0	0	.	.	0	.	0	.	0	.	0.23	0.595	0	0	0.35	0	0	35814.1	320	3	7.1058	8	79	169	101	36	175	79	43	36	1.8	.	.	.	0	0	0	0	0	0	0	0	0	0.79
sp|A0A023PXM2|YH131_YEAST	non_secreted	train	1	-1.02348	0	0	0	.	.	0	.	0	.	0	.	0.806	0.501	1	1	0.07	0	0	9264.93	81	1.5	7.2144	3	20	34	25	8	43	23	13	10	2.22222	.	.	.	1	0	1	0	0	0	0	0	0.19	0.19
sp|P84760|ALVOL_POLAE	non_secreted	train	1	-1.02413	0	0	0	.	.	0	.	0	.	0	.	0	0.261	1	1	0.72	0	0	894.03	9	-2	3.4918	1	4	7	4	0	7	2	0	2	0.25	.	.	.	0	0	0	0	0	0	0	0	0	0
sp|P32361|IRE1_YEAST	non_secreted	train	1	-1.02645	1	1	1	reduced_virulence,lethal,increased_virulence_(hypervirulence),loss_of_pathogenicity,unaffected_pathogenicity	PHI:6730,PHI:406,PHI:1004,PHI:3889,PHI:263,PHI:1240,PHI:2268,PHI:2398,PHI:2365,PHI:7724,PHI:4779,PHI:1189,PHI:2691,PHI:6084,PHI:266,PHI:2429,PHI:1213,PHI:9480,PHI:4942,PHI:2330,PHI:4679,PHI:5045,PHI:215,PHI:7568,PHI:417,PHI:3377,PHI:4028,PHI:170,PHI:153,PHI:1192,PHI:448,PHI:2559,PHI:8854,PHI:5426,PHI:6716,PHI:4941,PHI:4626,PHI:56,PHI:5428,PHI:5427,PHI:1266,PHI:9481,PHI:113,PHI:1005,PHI:230,PHI:11…	0	.	0	.	0	.	0	0.01	0	1	0.01	0	1	126976	1115	0.5	6.5454	14	271	524	302	124	549	301	157	144	2.10067	1	1	0	1	0	1	1	1	1	2	1	21.08	38.98
sp|P78567|H2B_AGABI	non_secreted	train	1	-1.02823	0	0	0	.	.	0	.	0	.	0	.	0.288	0.308	0	0	0.47	0	0	15165.4	143	18	10.8728	0	60	80	40	9	63	41	30	11	1.30303	.	.	.	0	0	0	0	0	0	0	0	0	0
sp|Q5A210|PGA34_CANAL	non_secreted	train	1	-1.0286	0	0	0	.	.	0	.	0	.	0	.	0	0.049	1	1	0.73	0	0	19497	197	-3.5	4.6127	1	106	135	82	5	99	25	11	14	0.847826	0	0	0	1	1	1	1	1	1	0	0	0.46	16.21
sp|P85217|METC_PAPLA	non_secreted	train	1	-1.03038	0	0	0	.	.	0	.	0	.	0	.	0.998	0.349	1	1	0.55	0	0	1863.87	17	-2	4.4418	0	6	11	2	4	8	7	3	4	0.8	.	.	.	0	0	0	0	0	0	0	0	0	0
sp|O74438|MCP2_SCHPO	non_secreted	train	1	-1.03154	0	0	0	.	.	0	.	0	.	0	.	0	0.045	0	0	0.14	0	0	78641.5	703	12	8.1142	8	202	370	194	67	317	161	91	70	2.08791	.	.	.	0	0	0	0	0	0	0	0	0	0
sp|Q6FXZ4|MED3_CANGA	non_secreted	train	1	-1.03161	0	0	0	.	.	0	.	0	.	0	.	0	0.601	0	0	0.47	0	0	52084.2	481	4.5	9.4453	0	141	283	96	20	225	70	38	32	1.11111	.	.	.	0	0	0	0	0	0	0	0	0	0
sp|P11792|SCH9_YEAST	non_secreted	train	1	-1.03191	1	1	1	reduced_virulence,effector_(plant_avirulence_determinant),lethal,increased_virulence_(hypervirulence),loss_of_pathogenicity,unaffected_pathogenicity	PHI:393,PHI:1269,PHI:1083,PHI:2554,PHI:1187,PHI:1241,PHI:1240,PHI:7724,PHI:1249,PHI:36,PHI:428,PHI:1204,PHI:376,PHI:3088,PHI:7810,PHI:371,PHI:1258,PHI:6971,PHI:7392,PHI:2370,PHI:370,PHI:1177,PHI:427,PHI:2557,PHI:1235,PHI:1226,PHI:2272,PHI:2162,PHI:1183,PHI:1239,PHI:341,PHI:1223,PHI:2317,PHI:146,PHI:158,PHI:1244,PHI:2158,PHI:7725,PHI:7760,PHI:7811,PHI:9201,PHI:4626,PHI:227,PHI:1230,PHI:1218,PHI:10…	0	.	0	.	0	.	0	0.049	0	0	0.37	0	0	91811.5	824	-8.5	6.0287	9	242	451	177	102	368	201	104	97	1.71111	.	.	.	0	0	0	0	0	0	0	0	0	1.18
sp|P32917|STE5_YEAST	non_secreted	train	1	-1.03191	0	0	0	.	.	0	.	0	.	0	.	0	0.1	0	0	0.02	0	0	102727	917	-18	5.1041	16	255	484	240	87	417	230	111	119	2.08264	.	.	.	0	0	0	0	0	0	0	0	0	0
sp|Q08817|SOG2_YEAST	non_secreted	train	1	-1.03191	0	0	0	.	.	0	.	0	.	0	.	0	0.045	0	0	0.12	0	0	87325.9	791	8.5	7.3996	9	246	417	229	59	352	176	97	79	2.06604	.	.	.	0	0	0	0	0	0	0	0	0	0.1
sp|Q99296|YL149_YEAST	non_secreted	train	1	-1.03191	0	0	0	.	.	0	.	0	.	0	.	0	0.049	0	0	0.25	0	0	82799.4	730	-2.5	6.3123	10	205	406	159	94	327	174	91	83	1.9619	.	.	.	0	0	0	0	0	0	0	0	0	0
sp|P36109|YKZ2_YEAST	non_secreted	train	1	-1.03386	0	0	0	.	.	0	.	0	.	0	.	0.916	0.582	0	1	0.66	0	1	14330.6	125	4.5	8.4893	6	44	65	37	17	70	25	15	10	1.7	.	.	.	0	1	0	0	0	0	1	2	23.21	31.77
sp|P84193|AUD_PHACH	non_secreted	train	1	-1.03505	0	0	0	.	.	0	.	0	.	0	.	0	0.009	0	0	0.26	0	0	98746.4	900	-14.5	5.6026	12	279	520	259	117	524	211	106	105	0.697368	.	.	.	0	0	0	0	0	0	0	0	0	0.02
sp|Q5AW46|Y7484_EMENI	non_secreted	train	1	-1.03575	0	0	0	.	.	0	.	0	.	0	.	0.286	0.346	0	0	0.1	0	0	22114	200	-5	4.7672	0	60	112	64	22	112	50	23	27	0.893617	.	.	.	0	0	0	0	0	0	0	0	0	0.01
sp|M1WCF5|PIG9_CLAP2	non_secreted	train	1	-1.03629	0	1	0	reduced_virulence	PHI:3290	0	.	0	.	0	.	0	0.014	0	0	0.04	0	0	55809.5	507	-5.5	5.5289	9	164	274	157	57	286	131	65	66	0.869159	.	.	.	0	0	0	0	0	0	0	0	8.64	8.65
sp|Q08054|CSI2_YEAST	non_secreted	train	1	-1.04517	0	0	0	.	.	0	.	0	.	0	.	0	0.186	1	1	0.49	1	0	37256.2	341	3.5	7.5087	1	126	201	82	33	140	67	37	30	1.91304	1	1	0	1	1	1	1	1	1	1	1	6.54	31.19
sp|Q7SE17|MOCOS_NEUCR	non_secreted	train	1	-1.05142	0	0	0	.	.	0	.	0	.	0	.	0	0.013	0	0	0.03	0	0	102078	937	5	6.8799	17	313	524	237	92	497	214	115	99	0.816038	.	.	.	0	0	0	0	0	0	0	0	0	0.01
sp|Q96WV6|YHU2_SCHPO	non_secreted	train	1	-1.05176	0	0	0	.	.	0	.	0	.	0	.	0	0.064	0	1	0.81	0	1	394861	3971	-4.5	5.7737	2	2322	3260	984	79	1365	87	44	43	1.74634	0	1	0	1	0	1	1	1	1	1	2	21.53	43.31
sp|P07056|UCRI_NEUCR	non_secreted	train	1	-1.05214	0	0	0	.	.	0	.	0	.	0	.	0.767	0.819	1	1	0.14	1	0	24770.7	231	6	8.8014	4	81	130	73	21	139	54	31	23	0.772727	.	.	.	0	1	0	0	0	0	1	0	0.06	14.58
sp|Q10355|YDB2_SCHPO	non_secreted	train	1	-1.05313	0	0	0	.	.	0	.	0	.	0	.	0.118	0.31	0	0	0.31	0	0	24410.2	219	20	10.9765	0	73	122	53	20	89	66	44	22	1.5	.	.	.	0	0	0	0	0	0	0	0	0	0
sp|Q3E782|YM247_YEAST	non_secreted	train	1	-1.05554	0	0	0	.	.	0	.	0	.	0	.	0.943	0.433	1	1	0.59	0	0	5152.15	47	5	9.5709	2	14	24	18	6	28	9	8	1	1.33333	.	.	.	1	1	1	0	0	1	0	0	0.52	0.52
sp|A0A3B1EFQ0|STR5_STRTC	non_secreted	train	1	-1.05706	0	0	0	.	.	0	.	0	.	0	.	0.225	0.428	1	1	0.08	1	0	30694.8	278	-2	6.2207	2	81	146	86	35	161	66	35	31	0.671233	.	.	.	1	1	0	0	0	0	1	1	18.18	19.97
sp|P38214|YBM2_YEAST	non_secreted	train	1	-1.05878	0	0	0	.	.	0	.	0	.	0	.	1	0.972	0	0	0.35	0	0	16066.9	139	0.5	6.6801	6	37	72	32	20	67	32	17	15	2.875	.	.	.	0	0	0	0	0	0	0	0	0	0
sp|Q8TFG9|PFL2_SCHPO	non_secreted	train	1	-1.06	0	0	0	.	.	0	.	0	.	0	.	0	0.065	1	1	0.78	1	0	99495.9	1036	-12.5	3.8635	0	722	889	219	37	366	28	8	20	0.58209	0	1	1	1	1	1	1	1	1	1	0	0.01	1.71
sp|A5DJU3|KAR5_PICGU	non_secreted	train	1	-1.06307	0	0	0	.	.	0	.	0	.	0	.	0	0.039	0	1	0.14	0	1	56884.7	493	-26	4.4808	6	117	214	149	67	245	136	58	78	2.93878	0	0	0	1	0	1	1	1	1	2	2	1.54	38.47
sp|P38362|YB8J_YEAST	non_secreted	train	1	-1.06533	0	0	0	.	.	0	.	0	.	0	.	0.268	0.159	1	1	0.33	1	0	18881	165	15	9.8328	7	52	78	48	30	94	31	25	6	1.72	0	1	0	1	1	1	1	0	0	1	1	18.77	19.44
sp|Q7SIC2|QDOI_ASPJA	non_secreted	train	1	-1.07286	0	1	0	reduced_virulence,unaffected_pathogenicity	PHI:7703	0	.	0	.	0	.	0	0.045	0	0	0.8	0	0	37935.5	350	-15	4.3437	2	135	220	85	55	186	56	23	33	0.910256	.	.	.	0	0	0	0	0	0	0	0	0.16	0.17
sp|P25574|EMC1_YEAST	non_secreted	train	1	-1.07472	0	0	0	.	.	0	.	0	.	0	.	0	0.024	0	1	0.27	0	1	87181.4	760	-19	4.9776	6	170	363	221	98	379	193	92	101	2.5977	0	0	0	1	0	1	1	1	1	1	2	15.65	34.34
sp|P28627|IMP1_YEAST	non_secreted	train	1	-1.07566	0	0	0	.	.	0	.	0	.	0	.	0.788	0.759	0	0	0.83	1	0	21432.7	190	3	7.3985	3	51	101	53	27	108	42	24	18	1.63636	.	.	.	0	0	0	0	0	0	1	0	4.56	4.6
sp|P08965|MEI2_SCHPO	non_secreted	train	1	-1.0802	0	0	0	.	.	0	.	0	.	0	.	0	0.049	0	0	0.35	0	0	82676.8	750	4	7.2959	12	245	422	190	71	365	136	72	64	1.48438	.	.	.	0	0	0	0	0	0	0	0	0	0.01
sp|O93831|RAEP_CANAX	non_secreted	train	1	-1.08134	0	0	0	.	.	0	.	0	.	0	.	0	0.065	0	0	0.12	0	0	72291.5	640	-31	4.4054	9	156	333	155	68	294	160	67	93	2.44444	.	.	.	0	0	0	0	0	0	0	0	0.16	0.17
sp|O14165|YDX1_SCHPO	non_secreted	train	1	-1.08211	0	0	0	.	.	0	.	0	.	0	.	0.756	0.622	0	0	0.61	0	0	27382.6	249	5.5	8.6596	3	69	130	77	22	136	56	32	24	1.40385	.	.	.	0	0	0	0	0	0	0	0	0	0
sp|P23542|AATC_YEAST	non_secreted	train	1	-1.08211	0	1	0	reduced_virulence	PHI:6261	0	.	0	.	0	.	0	0.256	0	0	0.39	0	0	46057.6	418	9.5	8.4302	4	130	216	132	52	229	94	55	39	1.20225	.	.	.	0	0	0	0	0	0	0	0	0	0.01
sp|P38009|PUR92_YEAST	non_secreted	train	1	-1.08211	0	0	0	.	.	0	.	0	.	0	.	0	0.011	0	0	0.01	0	0	65263.3	592	0	6.5105	6	171	308	198	61	325	152	79	73	1.15625	.	.	.	0	0	0	0	0	0	0	0	0	0.01
sp|Q75A74|CWC27_ASHGO	non_secreted	train	1	-1.08297	0	1	0	reduced_virulence,unaffected_pathogenicity	PHI:7143,PHI:7181,PHI:7735,PHI:213,PHI:277,PHI:2477,PHI:6199,PHI:6206	0	.	1	PF00160	0	.	0.385	0.092	0	0	0.02	0	0	32484.6	303	-3	5.2964	7	105	174	88	18	171	82	40	42	0.393617	.	.	.	0	0	0	0	0	0	0	0	0	0.01
sp|Q6FJ91|LST4_CANGA	non_secreted	train	1	-1.08357	0	0	0	.	.	0	.	0	.	0	.	0	0.066	0	0	0.07	0	0	94150.2	840	15	7.9778	12	261	443	197	94	390	195	111	84	1.80165	.	.	.	0	0	0	0	0	0	0	0	0	0.16
sp|O43003|MMF1_SCHPO	non_secreted	train	1	-1.08424	0	0	0	.	.	0	.	0	.	0	.	0.992	0.902	0	0	0.4	0	0	17543.5	162	7.5	9.7657	4	49	89	57	10	93	32	20	12	1.11111	.	.	.	0	0	0	0	0	0	0	0	0	0
sp|Q9P7Z7|COX17_SCHPO	non_secreted	train	1	-1.08458	0	0	0	.	.	0	.	0	.	0	.	1	0.844	0	0	0.42	0	0	7492.57	70	-0.5	5.7711	6	29	40	16	3	36	18	9	9	0.736842	.	.	.	0	0	0	0	0	0	0	0	0	0
sp|Q10314|YD62_SCHPO	non_secreted	train	1	-1.08671	0	0	0	.	.	0	.	0	.	0	.	0.002	0.182	0	0	0.66	0	0	36063.3	330	-8	4.9286	5	103	187	117	38	192	59	28	31	1.10938	.	.	.	0	0	0	0	0	0	0	0	0.18	3.85
sp|Q59L13|IF6_CANAL	non_secreted	train	1	-1.08671	0	0	0	.	.	0	.	0	.	0	.	0.195	0.273	0	0	0.38	0	0	26393.7	245	-14	4.2092	4	79	140	83	16	132	48	18	30	0.933333	.	.	.	0	0	0	0	0	0	0	0	0.77	0.79
sp|Q9Y7Y9|YOD2_SCHPO	non_secreted	train	1	-1.08681	0	0	0	.	.	0	.	0	.	0	.	0	0.011	0	1	0.33	0	1	52862.4	457	-0.5	6.378	11	121	198	152	78	276	81	42	39	2.19355	0	0	0	1	1	1	1	1	1	6	6	0.58	144.09
sp|C6Y4B4|YEHU_SCHPO	non_secreted	train	1	-1.08725	0	0	0	.	.	0	.	0	.	0	.	0.977	0.718	0	0	0.24	0	0	13618.6	122	2	8.0169	1	30	65	39	11	67	29	16	13	1.27273	.	.	.	0	0	0	0	0	0	0	0	0	1.81
sp|O42970|YB95_SCHPO	non_secreted	train	1	-1.08818	0	0	0	.	.	0	.	0	.	0	.	0	0.011	1	1	0.79	0	0	31092.3	317	-1	5.0786	2	201	241	80	20	129	25	12	13	0.896552	0	0	0	1	1	1	1	1	1	0	0	0.05	1.06
sp|Q8TGE1|AWA1_YEASK	non_secreted	train	1	-1.09108	0	0	0	.	.	0	.	0	.	0	.	0	0.011	1	1	0.67	0	0	166884	1713	-81	3.9036	20	1076	1342	389	78	683	188	56	132	0.634783	0	0	0	1	0	1	1	1	1	0	0	0.04	11.94
sp|P45816|SEC14_YARLI	non_secreted	train	1	-1.09215	0	1	0	reduced_virulence,unaffected_pathogenicity	PHI:2840,PHI:2841	0	.	0	.	0	.	0	0.058	0	0	0.1	0	0	52607.4	492	6.5	8.2082	3	176	279	150	48	275	113	62	51	0.714286	.	.	.	0	0	0	0	0	0	0	0	0	0.36
sp|P03881|YMRF1_YEAST	non_secreted	train	1	-1.0941	0	0	0	.	.	0	.	0	.	0	.	0	0.067	1	1	0.59	0	0	56412.6	472	34.5	10.0806	4	74	199	115	71	235	109	73	36	6.74286	.	.	.	1	0	1	0	1	0	0	0	1.77	4.33
sp|Q9USS0|PNC1_SCHPO	non_secreted	train	1	-1.09569	0	0	0	.	.	0	.	0	.	0	.	0.822	0.756	0	0	0.17	0	0	24500.6	220	-3	5.9707	3	61	120	66	29	111	62	32	30	1.69444	.	.	.	0	0	0	0	0	0	0	0	0	0.01
sp|P25601|YCH5_YEAST	non_secreted	train	1	-1.0957	0	0	0	.	.	0	.	0	.	0	.	0.51	0.586	0	0	0.4	0	0	16049.3	146	6	8.8362	4	53	83	37	16	75	30	19	11	1.36	.	.	.	0	0	0	0	0	0	0	0	0	4.75
sp|P14306|CPYI_YEAST	non_secreted	train	1	-1.09742	0	0	0	.	.	0	.	0	.	0	.	0.885	0.862	0	0	0.23	0	0	24357.3	219	0	6.4916	2	67	117	50	31	110	53	28	25	1.2766	.	.	.	0	0	0	0	0	0	0	0	0	0
sp|P37304|PAM1_YEAST	non_secreted	train	1	-1.09805	0	0	0	.	.	0	.	0	.	0	.	0	0.062	0	0	0.22	0	0	92872.1	830	10.5	8.6652	5	226	427	197	72	364	178	97	81	2.04274	.	.	.	0	0	0	0	0	0	0	0	0	0.03
sp|P25710|NUJM_NEUCR	non_secreted	train	1	-1.09811	0	0	0	.	.	0	.	0	.	0	.	0.979	0.824	0	0	0.16	0	1	21349.3	200	6.5	10.216	0	71	109	57	20	120	46	27	19	0.633333	.	.	.	0	0	0	0	0	0	3	3	30.09	65.66
sp|Q9C113|YDI8_SCHPO	non_secreted	train	1	-1.09912	0	0	0	.	.	0	.	0	.	0	.	0.912	0.423	0	1	0.3	0	1	13874.6	120	8.5	9.148	7	34	48	37	17	73	24	17	7	2	.	.	.	1	1	1	0	0	1	1	2	22.87	34.82
sp|Q6CNN5|CUE1_KLULA	non_secreted	train	1	-1.10073	0	0	0	.	.	0	.	0	.	0	.	0.914	0.578	1	1	0.09	1	0	24367.9	218	-0.5	6.2596	0	65	118	52	16	90	53	27	26	1.52941	.	.	.	1	0	0	0	0	0	1	1	18.49	18.49
sp|C4YBE4|ASA1_CLAL4	non_secreted	train	1	-1.10324	0	0	0	.	.	0	.	0	.	0	.	0	0.101	0	0	0.1	1	0	39342.5	360	-1.5	6.312	6	119	190	115	44	213	87	46	41	0.50495	.	.	.	0	0	0	0	0	0	1	0	0	1.03
sp|Q5AJV5|FGR23_CANAL	non_secreted	train	1	-1.10458	0	0	0	.	.	0	.	0	.	0	.	0	0.01	1	1	0.65	0	0	116305	1114	-67	3.8998	15	587	772	246	56	377	148	44	104	2.18557	0	0	0	1	0	1	1	1	1	0	0	0.21	0.23
sp|P0CM47|PALA_CRYNB	non_secreted	train	1	-1.10632	0	0	0	unaffected_pathogenicity	PHI:2582,PHI:2603	0	.	0	.	0	.	0	0.011	0	0	0	0	0	99638	902	-5.5	6.0105	3	269	455	272	84	485	233	118	115	0.722727	.	.	.	0	0	0	0	0	0	0	0	0	1.63
sp|P78797|YJ4A_SCHPO	non_secreted	train	1	-1.10833	0	0	0	.	.	0	.	0	.	0	.	0.89	0.106	1	1	0.46	1	0	16559.8	155	8.5	11.1776	0	58	100	47	13	91	28	19	9	0.428571	.	.	.	1	1	0	0	0	0	1	1	22.81	22.81
sp|O94349|YCB5_SCHPO	non_secreted	train	1	-1.11245	0	0	0	.	.	0	.	0	.	0	.	0	0.013	0	1	0.14	0	1	53644.5	469	-8.5	4.796	8	120	209	155	82	296	89	41	48	1.81579	0	0	0	1	1	1	1	1	1	7	7	0.36	152.88
sp|O59729|SLPI_SCHPO	non_secreted	train	1	-1.11246	0	0	0	.	.	0	.	0	.	0	.	0	0.062	1	1	0.09	1	0	74072.1	659	-9	5.2771	11	206	339	169	70	289	162	79	83	2.42857	1	0	0	1	0	1	1	1	1	1	0	6.83	15.54
sp|O36019|ATG13_SCHPO	non_secreted	train	1	-1.11257	0	0	0	.	.	0	.	0	.	0	.	0	0.081	0	0	0.19	0	0	83709.8	758	22	8.5548	5	246	408	188	90	342	184	112	72	1.35156	.	.	.	0	0	0	0	0	0	0	0	0	0.02
sp|P56599|GAL1_CANMA	non_secreted	train	1	-1.11287	0	0	0	.	.	0	.	0	.	0	.	0.94	0.729	0	0	0.73	0	0	23417.5	214	-5	4.8063	4	66	122	67	22	114	43	20	23	1.62162	.	.	.	0	0	0	0	0	0	0	0	0.06	3.42
sp|C6Y4A8|YAEP_SCHPO	non_secreted	train	1	-1.11448	0	0	0	.	.	0	.	0	.	0	.	1	0.807	0	0	0.39	0	0	8975.21	81	-2	4.9898	3	24	43	28	5	41	19	9	10	1.58333	.	.	.	0	0	0	0	0	0	0	0	0	0
sp|Q10216|YAY8_SCHPO	non_secreted	train	1	-1.11714	1	1	1	reduced_virulence,lethal,increased_virulence_(hypervirulence),loss_of_pathogenicity,unaffected_pathogenicity	PHI:2835,PHI:6957,PHI:7511,PHI:3301,PHI:2312,PHI:6956,PHI:7485,PHI:5440,PHI:2247,PHI:2269,PHI:685,PHI:7696,PHI:2837,PHI:4077,PHI:5272,PHI:2022,PHI:59,PHI:3866,PHI:5271,PHI:2836,PHI:784,PHI:2844,PHI:2802,PHI:9460	0	.	0	.	0	.	0.055	0.458	0	0	0.43	0	0	31336.4	286	-5.5	5.009	7	91	159	81	28	155	69	33	36	1.05	.	.	.	0	0	0	0	0	0	0	0	0	0.02
sp|O14359|YB4E_SCHPO	non_secreted	train	1	-1.11848	0	0	0	.	.	0	.	0	.	0	.	0.67	0.569	0	0	0.33	0	0	27414.1	249	-1.5	6.0127	7	83	140	64	35	139	59	30	29	1.14035	.	.	.	0	0	0	0	0	0	0	0	0.4	0.62
sp|Q9Y7R6|BIG1_SCHPO	non_secreted	train	1	-1.12097	0	0	0	.	.	0	.	0	.	0	.	0	0.089	1	1	0.26	1	0	34636.2	311	-10	4.6474	5	94	156	89	41	163	58	26	32	1.48	0	0	0	1	1	1	1	1	1	1	1	3.1	25.34
sp|Q9Y816|YOND_SCHPO	non_secreted	train	1	-1.12141	0	0	0	.	.	0	.	0	.	0	.	0.968	0.277	1	1	0.23	0	0	16308.9	142	-2.5	5.8214	6	42	57	39	28	83	29	15	14	1.66667	0	0	0	1	1	0	1	0	1	0	1	21.74	30.08
sp|P47029|ALY2_YEAST	non_secreted	train	1	-1.12183	0	0	0	.	.	0	.	0	.	0	.	0	0.083	0	0	0.06	0	0	117216	1046	7.5	6.8888	4	291	560	241	107	434	273	149	124	1.90132	.	.	.	0	0	0	0	0	0	0	0	0	0
sp|O74526|KJ45_SCHPO	non_secreted	train	1	-1.12468	1	0	0	loss_of_pathogenicity,unaffected_pathogenicity	PHI:448,PHI:230,PHI:1258,PHI:2268,PHI:736,PHI:2438,PHI:2303	0	.	0	.	0	.	0	0.046	0	0	0.21	0	0	85909.5	781	35.5	9.3694	17	253	446	167	84	374	191	120	71	1.16071	.	.	.	0	0	0	0	0	0	0	0	0	1.43
sp|Q2KF83|MOC2B_MAGO7	non_secreted	train	1	-1.12617	0	0	0	.	.	0	.	0	.	0	.	0.952	0.671	0	0	0.05	0	0	19708.2	182	-4	5.1141	3	59	101	54	13	99	54	26	28	0.680851	.	.	.	0	0	0	0	0	0	0	0	0	0.01
sp|I2HB52|YB56A_YEAST	non_secreted	train	1	-1.13035	0	0	0	.	.	0	.	0	.	0	.	1	0.837	0	0	0.75	0	0	7327.61	66	-0.5	5.4338	14	23	39	12	6	47	6	3	3	0.764706	.	.	.	0	0	0	0	0	0	0	0	0.32	0.4
sp|P53757|YN9A_YEAST	non_secreted	train	1	-1.13444	0	0	0	.	.	0	.	0	.	0	.	0.035	0.558	0	0	0.46	0	0	37851.7	342	1	6.6906	5	97	194	90	36	168	85	45	40	1.71429	.	.	.	0	0	0	0	0	0	0	0	0	0
sp|O74330|RS27_SCHPO	non_secreted	train	1	-1.13588	0	0	0	.	.	0	.	0	.	0	.	1	0.969	0	0	0.61	0	0	9171.82	83	7.5	9.1469	6	27	44	21	8	46	19	14	5	1.13333	.	.	.	0	0	0	0	0	0	0	0	2.73	3.27
sp|O60124|RRP42_SCHPO	non_secreted	train	1	-1.1379	0	0	0	.	.	0	.	0	.	0	.	0	0.045	0	0	0.19	0	0	32013.3	299	-16	4.1748	0	102	167	109	22	166	57	21	36	1.05	.	.	.	0	0	0	0	0	0	0	0	0	0.06
sp|P80412|FVE_FLAVE	non_secreted	train	1	-1.14418	0	0	0	.	.	0	.	0	.	0	.	0.815	0.785	0	0	0.81	0	0	12704.3	114	0	6.2764	0	35	65	30	16	60	22	11	11	1.9	.	.	.	0	0	0	0	0	0	0	0	0	0
sp|Q07895|YL001_YEAST	non_secreted	train	1	-1.14674	0	0	0	.	.	0	.	0	.	0	.	0	0.029	1	1	0.41	1	0	97618.4	862	-2	6.3487	11	214	403	258	103	435	196	102	94	2.57944	1	0	0	1	0	1	1	1	1	1	1	7.89	30.82
sp|Q06991|PUN1_YEAST	non_secreted	train	1	-1.15072	0	0	0	.	.	0	.	0	.	0	.	0.009	0.131	0	1	0.33	0	1	29251.3	263	7	8.5454	7	81	132	95	39	167	31	20	11	2.04762	.	.	.	1	1	1	0	0	1	3	4	24.02	94.88
sp|Q4P7G1|EIF3G_USTMA	non_secreted	train	1	-1.15144	0	0	1	lethal	PHI:2545	0	.	0	.	0	.	0.16	0.35	0	0	0.15	0	0	33496.8	308	4.5	8.3229	5	98	178	73	19	161	98	52	46	0.698795	.	.	.	0	0	0	0	0	0	0	0	0	0
sp|A0A1L9U7P9|MLFA_ASPBC	non_secreted	train	1	-1.15712	1	1	0	reduced_virulence,increased_virulence_(hypervirulence),loss_of_pathogenicity,unaffected_pathogenicity	PHI:2935,PHI:1008,PHI:4836,PHI:3274,PHI:6991,PHI:9072,PHI:8561,PHI:4232,PHI:1009,PHI:4837,PHI:2259,PHI:4234,PHI:3019,PHI:9043,PHI:2511,PHI:2923,PHI:3659,PHI:6938,PHI:4217,PHI:1007,PHI:3291,PHI:4108,PHI:2934,PHI:3658,PHI:3657,PHI:416,PHI:160,PHI:2261,PHI:5563,PHI:6989,PHI:6610,PHI:12,PHI:3607,PHI:2049,PHI:5585	0	.	0	.	0	.	0	0.009	0	0	0.01	0	0	563090	5112	-84.5	5.395	89	1611	2715	1642	503	2807	1181	584	597	0.741845	.	.	.	0	0	0	0	0	0	0	0	0.04	0.74
sp|P38922|HRB1_YEAST	non_secreted	train	1	-1.15812	0	0	0	.	.	0	.	0	.	0	.	0	0.22	0	0	0.09	0	0	52141.8	454	5.5	7.5257	4	119	246	86	51	188	169	90	79	1.54795	.	.	.	0	0	0	0	0	0	0	0	0	0
sp|A5DVY3|EIF3I_LODEL	non_secreted	train	1	-1.15826	0	1	0	reduced_virulence	PHI:4182,PHI:316,PHI:4606	0	.	0	.	0	.	0	0.278	0	0	0.35	0	0	38304.8	350	-8.5	5.1313	3	116	191	99	42	180	95	46	49	1.12329	.	.	.	0	0	0	0	0	0	0	0	0	0
sp|P53183|YGD9_YEAST	non_secreted	train	1	-1.15974	0	1	0	reduced_virulence	PHI:1047	0	.	0	.	0	.	0.006	0.483	0	0	0.46	0	0	38259.5	348	-2.5	5.7477	9	108	187	100	38	178	86	43	43	1.73333	.	.	.	0	0	0	0	0	0	0	0	7.99	7.99
sp|A0A023PZE6|YD048_YEAST	non_secreted	train	1	-1.16134	0	0	0	.	.	0	.	0	.	0	.	0.006	0.048	0	1	0.34	0	1	12316.4	104	9	10.341	1	24	40	30	21	55	21	16	5	3.77778	.	.	.	1	1	1	0	0	1	2	1	3.59	24.25
sp|P0CM27|ASF1_CRYNB	non_secreted	train	1	-1.16354	0	0	0	unaffected_pathogenicity	PHI:1608	0	.	0	.	0	.	0.043	0.134	0	0	0.21	0	0	23207.1	208	-14.5	4.1645	1	46	113	63	23	119	49	18	31	1.03922	.	.	.	0	0	0	0	0	0	0	0	0	0
sp|M2YJ38|EST1_DOTSN	non_secreted	train	1	-1.16879	0	0	0	.	.	0	.	0	.	0	CE10	0.002	0.315	0	0	0.2	0	0	36059	328	-6.5	5.2166	2	94	177	94	44	193	84	41	43	0.952381	.	.	.	0	0	0	0	0	0	0	0	0	0.02
sp|P18407|ALLC_NEUCR	non_secreted	train	1	-1.16879	0	0	0	.	.	0	.	0	.	0	.	0	0.247	0	0	0.18	0	0	39073	354	-5.5	5.4346	4	107	192	97	44	199	95	47	48	0.875	.	.	.	0	0	0	0	0	0	0	0	0.01	0.03
sp|E9RAH5|GLIT_ASPFU	non_secreted	train	1	-1.17068	0	1	0	reduced_virulence	PHI:6471	0	.	0	.	0	.	0.008	0.357	1	1	0.02	0	0	36003.8	334	-5	5.3951	4	113	179	113	31	192	73	36	37	0.697674	.	.	.	1	0	0	0	1	0	0	0	8.12	8.16
sp|P42117|NDUA3_NEUCR	non_secreted	train	1	-1.17268	0	0	0	.	.	0	.	0	.	0	.	0.923	0.564	0	0	0.49	1	0	9261.63	82	1.5	7.9797	1	22	46	21	14	54	16	9	7	0.84	.	.	.	0	0	0	0	0	0	1	1	20.89	20.89
sp|Q59N80|ITPA_CANAL	non_secreted	train	1	-1.17531	0	0	0	.	.	0	.	0	.	0	.	0.874	0.755	0	0	0.45	0	0	22036	202	-2	5.3153	3	66	109	56	20	102	47	23	24	1.71429	.	.	.	0	0	0	0	0	0	0	0	0	0.36
sp|Q8TGQ2|YC045_YEAST	non_secreted	train	1	-1.17822	0	0	0	.	.	0	.	0	.	0	.	0	0.008	1	1	0.39	0	0	12711.2	116	8.5	11.1748	3	41	66	35	10	72	13	11	2	0.607143	.	.	.	1	1	1	0	0	1	0	0	0.02	0.06
sp|A0A2U8U2L2|ASL2_SARSH	non_secreted	train	1	-1.17903	0	0	0	.	.	0	.	0	.	0	.	0.256	0.678	0	0	0.15	0	0	12582.4	115	-0.5	6.2123	2	37	62	33	11	66	25	13	12	0.655172	.	.	.	0	0	0	0	0	0	0	0	0	0
sp|Q9UW82|PEX22_PICPA	non_secreted	train	1	-1.18002	0	0	0	.	.	0	.	0	.	0	.	0.946	0.608	1	1	0.36	0	0	20985.9	187	-1	6.0957	1	50	90	59	22	92	41	21	20	2.69565	.	.	.	1	1	0	0	0	1	0	1	18.67	18.93
sp|Q08533|YO146_YEAST	non_secreted	train	1	-1.18191	0	0	0	.	.	0	.	0	.	0	.	0	0.005	1	1	0.36	1	0	10735.7	101	1	7.6821	3	40	61	35	9	61	9	5	4	1.11765	.	.	.	1	0	1	0	0	0	1	1	0.24	22.35
sp|Q6Q5K6|HUG1_YEAST	non_secreted	train	1	-1.18316	0	0	0	.	.	0	.	0	.	0	.	0.967	0.828	0	0	0.48	0	0	7513.56	68	1.5	8.0162	1	18	39	17	5	33	16	9	7	1.72727	.	.	.	0	0	0	0	0	0	0	0	0	0
sp|Q6W3C0|ENO_TUBBO	non_secreted	train	1	-1.18514	0	0	0	.	.	0	.	0	.	0	.	0	0.078	0	0	0.09	0	0	47931.4	440	-7	5.2319	1	138	231	148	41	238	119	58	61	1.08824	.	.	.	0	0	0	0	0	0	0	0	0	0.2
sp|P01371|TA10_TREME	non_secreted	train	1	-1.18758	0	0	0	.	.	0	.	0	.	0	.	1	0.522	1	1	0.73	0	0	1246.27	12	-1.5	4.1808	1	5	9	1	2	7	3	1	2	0.5	.	.	.	0	0	0	0	0	0	0	0	0	0
sp|P25623|SYP1_YEAST	non_secreted	train	1	-1.19261	0	0	0	.	.	0	.	0	.	0	.	0	0.078	0	0	0.12	0	0	96137.4	870	13.5	8.9465	3	273	471	218	72	378	202	112	90	1.43624	.	.	.	0	0	0	0	0	0	0	0	0	0
sp|Q09684|KAR5_SCHPO	non_secreted	train	1	-1.19268	0	0	0	.	.	0	.	0	.	0	.	0	0.01	0	1	0.14	0	1	66972.8	577	-3	6.1614	11	138	233	164	85	284	134	69	65	3.76	0	0	0	1	0	1	1	0	0	4	3	8.61	73.92
sp|P48466|METK_NEUCR	non_secreted	train	1	-1.19344	0	1	0	reduced_virulence	PHI:877	0	.	0	.	0	.	0	0.273	0	0	0.14	0	0	42985.8	395	-3.5	5.8587	3	126	209	126	41	218	103	52	51	1.05495	.	.	.	0	0	0	0	0	0	0	0	0	0.04
sp|Q6YFE5|URC1_LACKL	non_secreted	train	1	-1.19344	0	0	0	.	.	0	.	0	.	0	.	0	0.044	0	0	0.07	0	0	49332.2	444	-10	4.9761	5	116	238	127	44	243	120	57	63	1.16304	.	.	.	0	0	0	0	0	0	0	0	0	0.03
sp|B6D9A8|BEA1_BEABA	non_secreted	train	1	-1.19381	1	1	0	loss_of_pathogenicity,reduced_virulence,unaffected_pathogenicity	PHI:3274,PHI:7334,PHI:8561,PHI:3351,PHI:1009,PHI:3019,PHI:9043,PHI:6610,PHI:2894,PHI:2049	0	.	0	.	0	.	0	0.009	0	0	0.05	0	0	351910	3189	-47.5	5.4503	54	965	1675	1048	307	1744	779	386	393	0.819018	.	.	.	0	0	0	0	0	0	0	0	0	0.2
sp|Q6CFV3|ASA1_YARLI	non_secreted	train	1	-1.19483	0	0	0	.	.	0	.	0	.	0	.	0	0.012	0	0	0.1	0	0	47792.2	428	-9.5	5.1274	2	110	228	128	46	229	120	58	62	1.02439	.	.	.	0	0	0	0	0	0	0	0	0.11	0.12
sp|P0CT46|MTR3_CHATD	non_secreted	train	1	-1.19611	0	0	0	.	.	0	.	0	.	0	.	0.357	0.373	0	0	0.11	0	0	30505.7	284	-2.5	5.6978	6	99	166	93	18	157	72	36	36	0.731343	.	.	.	0	0	0	0	0	0	0	0	0.01	0.02
sp|P0CF36|YP276_YEAST	non_secreted	train	1	-1.19756	0	0	0	.	.	0	.	0	.	0	.	0.947	0.463	0	0	0.28	0	0	15936.1	145	-7	4.6131	2	40	74	49	11	76	41	18	23	1.2963	.	.	.	0	0	0	0	0	0	0	0	0	0.28
sp|A0A024F910|VLMS_LECSP	non_secreted	train	1	-1.19801	1	1	0	reduced_virulence,increased_virulence_(hypervirulence),loss_of_pathogenicity,unaffected_pathogenicity	PHI:2935,PHI:1008,PHI:8603,PHI:4836,PHI:3274,PHI:6991,PHI:9072,PHI:8561,PHI:9042,PHI:4232,PHI:1009,PHI:4837,PHI:2259,PHI:4234,PHI:9043,PHI:3419,PHI:2511,PHI:2923,PHI:3659,PHI:9092,PHI:4217,PHI:1007,PHI:7334,PHI:3291,PHI:2934,PHI:3658,PHI:3657,PHI:416,PHI:160,PHI:2261,PHI:5563,PHI:6610,PHI:12,PHI:3607,PHI:2049,PHI:5585	0	.	0	.	0	.	0	0.009	0	0	0.06	0	0	977655	8903	-200.5	4.9911	106	2816	4738	2930	821	4734	1970	940	1030	0.920718	.	.	.	0	0	0	0	0	0	0	0	0	1.7
sp|A8P008|URM1_COPC7	non_secreted	train	1	-1.2005	0	0	0	.	.	0	.	0	.	0	.	0.287	0.23	0	0	0.27	0	0	13787.6	124	-7.5	4.5221	0	29	63	35	12	63	37	16	21	1.17391	.	.	.	0	0	0	0	0	0	0	0	0	0
sp|O13865|PAN3L_SCHPO	non_secreted	train	1	-1.20053	0	0	0	.	.	0	.	0	.	0	.	0	0.009	0	0	0.14	0	0	76046	681	19.5	9.3863	8	208	352	201	73	337	144	85	59	1.65686	.	.	.	0	0	0	0	0	0	0	0	0	0.75
sp|O43103|SID2_USTMA	non_secreted	train	1	-1.20089	1	1	0	reduced_virulence,increased_virulence_(hypervirulence),loss_of_pathogenicity,unaffected_pathogenicity	PHI:2935,PHI:1008,PHI:4836,PHI:3274,PHI:8561,PHI:4232,PHI:1009,PHI:4837,PHI:2259,PHI:4234,PHI:3019,PHI:9043,PHI:3419,PHI:2923,PHI:6416,PHI:2934,PHI:3658,PHI:416,PHI:160,PHI:6610,PHI:12,PHI:8594,PHI:3607,PHI:2049	0	.	0	.	0	.	0.044	0.105	0	0	0.03	0	1	451160	4114	-12	6.3603	51	1294	2146	1369	407	2185	1003	528	475	0.815077	.	.	.	0	0	0	0	0	0	2	0	0.05	0.21
sp|P32607|RTG1_YEAST	non_secreted	train	1	-1.20482	0	0	0	.	.	0	.	0	.	0	.	0.994	0.778	0	0	0.4	0	0	19016	177	-0.5	5.949	1	61	102	43	11	83	44	22	22	1.15	.	.	.	0	0	0	0	0	0	0	0	0	0
sp|Q3E805|YO376_YEAST	non_secreted	train	1	-1.21115	0	0	0	.	.	0	.	0	.	0	.	0.619	0.364	1	1	0.48	0	0	6214.22	51	2.5	7.7779	3	13	20	11	13	29	12	8	4	2.14286	.	.	.	1	0	0	0	1	0	0	0	1.05	1.05
sp|A0A4P8GEB4|EUPD_PHOSX	non_secreted	train	1	-1.21127	0	1	0	reduced_virulence	PHI:9266	0	.	0	.	0	.	0.016	0.321	1	1	0.07	0	0	32709.7	285	2.5	7.094	4	76	131	82	39	165	66	36	30	1.01667	.	.	.	1	1	1	0	1	1	0	0	0.14	0.68
sp|P36096|TUL1_YEAST	non_secreted	train	1	-1.21514	0	0	0	.	.	0	.	0	.	0	.	0	0.009	0	1	0.44	0	1	87879.5	758	0.5	6.5409	10	169	348	207	124	415	157	84	73	2.33333	0	0	0	1	0	1	1	0	1	7	8	20.04	166.62
sp|C9SUS0|ENOPH_VERA1	non_secreted	train	1	-1.2204	0	0	0	.	.	0	.	0	.	0	.	0.134	0.249	0	0	0.29	0	0	27427.2	255	-3.5	5.2944	2	85	150	86	28	151	53	26	27	0.727273	.	.	.	0	0	0	0	0	0	0	0	0.27	0.28
sp|P39016|MPT5_YEAST	non_secreted	train	1	-1.22194	0	0	0	.	.	0	.	0	.	0	.	0	0.083	0	0	0.44	0	0	95422.2	859	15.5	8.0546	10	241	467	224	95	400	144	86	58	2.30081	.	.	.	0	0	0	0	0	0	0	0	0	0.01
sp|Q5ABW2|PGA60_CANAL	non_secreted	train	1	-1.22298	0	0	0	.	.	0	.	0	.	0	.	0	0.03	1	1	0.36	1	0	80686.5	741	-116	3.5851	11	284	462	161	49	280	196	42	154	1.46809	0	0	0	1	1	1	1	1	1	1	0	0.01	4.32
sp|O43057|MSS4_SCHPO	non_secreted	train	1	-1.22454	0	0	0	.	.	0	.	0	.	0	.	0.999	0.785	0	0	0.16	0	0	11393	100	-2	5.087	5	23	53	26	11	51	27	13	14	2	.	.	.	0	0	0	0	0	0	0	0	0	0
sp|P11943|ACPM_NEUCR	non_secreted	train	1	-1.22484	1	0	0	increased_virulence_(hypervirulence)	PHI:8556	0	.	0	.	0	.	0.998	0.552	1	1	0.17	0	0	14457.4	134	-3.5	4.9147	0	41	78	53	13	76	36	17	19	0.828571	.	.	.	1	1	0	0	0	1	0	0	0.06	0.06
sp|Q9HDZ0|YK01_SCHPO	non_secreted	train	1	-1.22529	0	0	0	.	.	0	.	0	.	0	.	0.006	0.398	0	0	0.14	0	0	35799.8	330	6.5	7.4882	8	111	178	106	31	170	77	45	32	1.2381	.	.	.	0	0	0	0	0	0	0	0	0.01	0.02
sp|Q9P6N1|MG179_SCHPO	non_secreted	train	1	-1.226	0	1	0	reduced_virulence	PHI:2084	0	.	0	.	0	.	0.001	0.3	0	0	0.48	0	0	37108.5	335	10.5	8.7077	7	107	183	105	46	186	63	39	24	1.7193	.	.	.	0	0	0	0	0	0	0	0	0	0.11
sp|A0A023PYG1|YH002_YEAST	non_secreted	train	1	-1.22916	0	0	0	.	.	0	.	0	.	0	.	0.747	0.597	1	1	0.35	1	0	17932.8	162	3	8.0076	9	62	85	45	18	87	29	16	13	2.05	.	.	.	0	0	0	0	0	0	1	1	8.63	27.04
sp|A7TT43|VPS10_VANPO	non_secreted	train	1	-1.22926	0	0	0	.	.	0	.	0	.	0	GH74	0	0.066	1	1	0.29	1	0	180588	1601	-43.5	4.8257	36	470	830	356	201	756	440	205	235	2.1267	0	0	0	1	0	1	1	1	1	1	1	0.32	23.2
sp|P19968|NUZM_NEUCR	non_secreted	train	1	-1.23095	0	0	0	.	.	0	.	0	.	0	.	0.984	0.723	0	0	0.32	0	0	21333	201	1.5	7.9434	1	68	123	62	17	120	44	23	21	0.590164	.	.	.	0	0	0	0	0	0	0	0	0.02	0.06
sp|P0C5L0|YB056_YEAST	non_secreted	train	1	-1.2352	0	0	0	.	.	0	.	0	.	0	.	1	0.801	0	0	0.58	0	0	5739.56	52	4.5	8.5347	4	18	22	9	6	29	8	7	1	0.533333	.	.	.	0	0	0	0	0	0	0	0	0.01	0.01
sp|P53828|YN36_YEAST	non_secreted	train	1	-1.23997	0	0	0	.	.	0	.	0	.	0	.	0.456	0.75	0	0	0.4	0	0	11442.3	104	1.5	7.5235	6	38	57	30	8	55	24	13	11	1.375	.	.	.	0	0	0	0	0	0	0	0	0.05	0.11
sp|Q08272|YO134_YEAST	non_secreted	train	1	-1.24116	0	0	0	.	.	0	.	0	.	0	.	0.059	0.076	1	1	0.28	1	0	14392.8	129	1.5	6.8359	2	47	59	45	23	74	19	12	7	1.88889	.	.	.	1	1	1	0	0	1	1	0	25	41.69
sp|C4R7Q4|AIM11_KOMPG	non_secreted	train	1	-1.24172	0	0	0	.	.	0	.	0	.	0	.	0.591	0.682	0	1	0.27	0	1	22862.4	199	8	9.7048	1	50	89	57	31	109	44	27	17	2	.	.	.	1	0	0	0	0	1	1	2	1.84	44.1
sp|P0C5M6|YE020_YEAST	non_secreted	train	1	-1.24317	0	0	0	.	.	0	.	0	.	0	.	0.975	0.476	1	1	0.47	0	0	7489.84	65	4	8.2464	6	24	33	16	11	34	11	8	3	8.5	.	.	.	1	1	0	0	0	1	0	0	2.56	2.65
sp|A0A023PYH0|YH070_YEAST	non_secreted	train	1	-1.24417	0	0	0	.	.	0	.	0	.	0	.	0.972	0.737	1	1	0.36	0	0	15283.9	136	11.5	9.9162	6	40	66	43	18	77	31	23	8	1.26087	0	0	0	1	1	0	1	0	1	0	1	21.03	21.04
sp|Q12548|SODC_ASPJA	non_secreted	train	1	-1.24419	1	1	0	loss_of_pathogenicity,reduced_virulence,unaffected_pathogenicity	PHI:422,PHI:6198,PHI:2806,PHI:2813,PHI:318,PHI:2314,PHI:7230,PHI:330,PHI:5588,PHI:271,PHI:769	0	.	0	.	0	.	0.995	0.613	0	0	0.84	0	0	12122.1	120	-2	6.1384	2	50	82	31	12	61	27	15	12	0.6	.	.	.	0	0	0	0	0	0	0	0	0	0
sp|Q7SEW2|MOC2B_NEUCR	non_secreted	train	1	-1.24848	0	0	0	.	.	0	.	0	.	0	.	0.965	0.75	0	0	0.07	0	0	22292.9	206	-1	6.2348	2	67	114	59	16	107	56	29	27	0.716981	.	.	.	0	0	0	0	0	0	0	0	0	0.14
sp|K3VH30|FCK1_FUSPC	non_secreted	train	1	-1.249	1	1	0	reduced_virulence,loss_of_pathogenicity,unaffected_pathogenicity	PHI:6267,PHI:6266,PHI:8120	0	.	0	.	0	.	0	0.047	0	0	0.15	0	0	52919.4	487	-2	6.3011	8	158	248	144	51	276	120	63	57	0.926606	.	.	.	0	0	0	0	0	0	0	0	0.02	0.24
sp|Q9P6I8|YHG1_SCHPO	non_secreted	train	1	-1.25065	0	1	0	reduced_virulence,unaffected_pathogenicity	PHI:668,PHI:6517,PHI:881,PHI:9524,PHI:2256,PHI:3277,PHI:9519,PHI:4616	0	.	0	.	0	.	0	0.273	0	0	0.08	0	0	46442.2	423	-7	5.4408	18	129	230	119	44	238	111	55	56	1.3012	.	.	.	0	0	0	0	0	0	0	0	0	0.05
sp|Q9URY7|FMDA_SCHPO	non_secreted	train	1	-1.25065	0	0	0	.	.	0	.	0	.	0	.	0	0.172	0	0	0.17	0	0	44792.8	410	-7.5	5.4056	10	124	217	117	50	238	99	49	50	1.06	.	.	.	0	0	0	0	0	0	0	0	0	0.08
sp|R4ZGN4|XDH_BLAAD	non_secreted	train	1	-1.25102	0	0	0	.	.	0	.	0	.	0	.	0	0.01	0	0	0.08	0	0	153207	1405	-2	6.4048	28	450	749	416	151	798	333	173	160	1.00593	.	.	.	0	0	0	0	0	0	0	0	0	0.18
sp|C9K7C4|AMT12_ALTAL	non_secreted	train	1	-1.25159	0	0	0	.	.	0	.	0	.	0	.	0	0.046	1	1	0.05	0	0	37530.1	342	-6.5	4.9279	7	115	170	125	26	185	68	32	36	1.03571	.	.	.	1	1	1	0	0	1	0	0	0	0.06
sp|O13692|GAS5_SCHPO	non_secreted	train	1	-1.25218	1	1	0	reduced_virulence,loss_of_pathogenicity,unaffected_pathogenicity	PHI:6715,PHI:434,PHI:6530,PHI:33,PHI:6711,PHI:522,PHI:6714,PHI:6712,PHI:2808,PHI:6713	0	.	0	.	0	GH158,GH72,GH5	0	0.065	1	1	0.69	1	0	53692.6	510	-24	4.1075	7	225	330	136	58	260	80	29	51	1.12037	0	0	0	1	1	1	1	1	1	1	0	0.23	5.42
sp|Q9UT11|YLW3_SCHPO	non_secreted	train	1	-1.25247	0	0	0	.	.	0	.	0	.	0	.	0	0.016	0	1	0.32	0	1	50277.7	453	-8.5	4.9491	3	135	222	141	59	251	91	43	48	1.84058	0	0	0	1	1	1	1	1	1	6	7	15.78	144.78
sp|Q9Y7I3|YD53_SCHPO	non_secreted	train	1	-1.2541	0	0	0	.	.	0	.	0	.	0	.	0.157	0.12	1	1	0.46	0	0	11728.8	100	11	11.3215	1	26	47	28	18	57	22	17	5	1.9375	0	0	0	1	1	0	1	0	1	0	0	8.33	8.35
sp|Q8TGR5|YE030_YEAST	non_secreted	train	1	-1.25498	0	0	0	.	.	0	.	0	.	0	.	0.986	0.463	0	0	0.29	0	0	11238.4	104	4.5	10.1141	2	35	55	41	6	62	21	13	8	1.14286	.	.	.	0	0	0	0	0	0	0	0	3.21	3.43
sp|P38427|TSL1_YEAST	non_secreted	train	1	-1.25601	1	1	0	reduced_virulence,increased_virulence_(hypervirulence),loss_of_pathogenicity,unaffected_pathogenicity	PHI:2265,PHI:242,PHI:2172,PHI:6973,PHI:7226,PHI:1064,PHI:650,PHI:130,PHI:322,PHI:7121,PHI:4627,PHI:6972,PHI:4144	0	.	0	.	0	GT20	0	0.045	0	0	0.09	0	0	123018	1098	1.5	6.603	7	299	563	310	114	527	261	138	123	1.68023	.	.	.	0	0	0	0	0	0	0	0	0	0.01
sp|Q5A599|NIK1_CANAL	non_secreted	train	1	-1.25601	1	1	0	reduced_virulence,increased_virulence_(hypervirulence),loss_of_pathogenicity,unaffected_pathogenicity,chemistry_target:_resistance_to_chemical	PHI:2323,PHI:7569,PHI:1053,PHI:3011,PHI:8981,PHI:9017,PHI:8973,PHI:8991,PHI:3451,PHI:599,PHI:7986,PHI:3616,PHI:8781,PHI:9434,PHI:4040,PHI:3012,PHI:8988,PHI:2288,PHI:8791,PHI:551,PHI:550,PHI:8075,PHI:7894,PHI:3117,PHI:837,PHI:9214,PHI:4164,PHI:9113,PHI:2910,PHI:562,PHI:6117,PHI:3108,PHI:4683,PHI:212,PHI:606,PHI:2482,PHI:253,PHI:9002,PHI:9016,PHI:7740,PHI:138,PHI:6600,PHI:5066,PHI:4655,PHI:9022,PHI…	0	.	0	.	0	.	0	0.026	0	0	0.27	0	0	118932	1081	-11.5	5.5391	9	314	549	356	68	535	264	131	133	1.54491	.	.	.	0	0	0	0	0	0	0	0	0	0.01
sp|Q765N2|FAS2_LACKL	non_secreted	train	1	-1.25601	1	1	0	loss_of_pathogenicity,reduced_virulence	PHI:8801,PHI:96,PHI:9265	0	.	0	.	0	.	0	0.024	0	0	0.03	0	0	206206	1888	-28	5.2387	11	593	965	579	172	998	483	235	248	1.11002	.	.	.	0	0	0	0	0	0	0	0	0.06	0.1
sp|Q9P4Z1|TOM1_NEUCR	non_secreted	train	1	-1.25601	0	0	0	.	.	0	.	0	.	0	.	0	0.03	0	0	0	0	0	453670	4076	-158.5	4.6973	24	1114	2034	1196	340	2005	1178	534	644	0.998756	.	.	.	0	0	0	0	0	0	0	0	0.01	0.38
sp|Q59PF9|HWP2_CANAL	non_secreted	train	1	-1.25874	0	1	0	reduced_virulence	PHI:3511	0	.	0	.	0	.	0	0.012	1	1	0.72	0	0	93432.4	908	20.5	8.5281	9	520	664	181	63	290	147	91	56	1.30357	1	0	0	1	0	1	1	1	1	0	0	0.63	0.68
sp|P56216|VAOX_PENSI	non_secreted	train	1	-1.25954	0	0	0	.	.	0	.	0	.	0	AA4	0	0.01	0	0	0.38	0	0	63035.3	560	1.5	6.6686	4	138	280	159	71	323	135	72	63	1.18261	.	.	.	0	0	0	0	0	0	0	0	0	0.04
sp|O43085|DSC1_SCHPO	non_secreted	train	1	-1.26099	0	0	0	.	.	0	.	0	.	0	.	0	0.01	0	1	0.24	0	1	79185	695	2	6.6996	11	174	353	200	100	392	130	70	60	1.53982	0	0	0	1	1	1	1	1	1	7	8	17.56	165.8
sp|O94543|YCD3_SCHPO	non_secreted	train	1	-1.26099	0	0	0	.	.	0	.	0	.	0	.	0	0.054	0	1	0.16	0	1	97438.1	862	15	8.7355	8	236	436	265	135	519	148	85	63	1.49677	1	0	0	1	0	1	1	1	1	9	11	20.87	251.92
sp|A5E4Z8|KAR5_LODEL	non_secreted	train	1	-1.26231	0	0	0	.	.	0	.	0	.	0	.	0	0.039	0	1	0.26	0	1	58785.9	523	-5	5.7783	10	138	244	184	51	278	107	54	53	2.10448	0	0	0	1	1	1	1	1	1	3	3	19.79	85.22
sp|Q6Q571|YM086_YEAST	non_secreted	train	1	-1.2635	0	0	0	.	.	0	.	0	.	0	.	0.313	0.076	1	1	0.39	0	0	13395.1	112	18	11.0578	4	25	41	34	20	65	30	25	5	2.64286	.	.	.	1	1	1	0	0	1	0	0	1.58	1.59
sp|P83245|RIP_LENTR	non_secreted	train	1	-1.26361	0	0	0	.	.	0	.	0	.	0	.	0.387	0.39	0	0	0.65	0	0	2961.33	28	1.5	8.8207	0	9	18	9	3	18	4	3	1	0.583333	.	.	.	0	0	0	0	0	0	0	0	0	0
sp|P53262|VOA1_YEAST	non_secreted	train	1	-1.26361	0	0	0	.	.	0	.	0	.	0	.	0	0.072	1	1	0.31	1	0	29678	265	-33.5	3.7162	4	76	138	79	33	130	66	17	49	2.77778	0	0	0	1	1	1	1	1	1	1	1	0.47	23.05
sp|Q00278|AFLD_ASPPU	non_secreted	train	1	-1.26429	1	1	0	reduced_virulence,unaffected_pathogenicity,increased_virulence_(hypervirulence)	PHI:6957,PHI:2312,PHI:6956,PHI:7485,PHI:5440,PHI:2269,PHI:2844,PHI:2802,PHI:9460	0	.	0	.	0	.	0.111	0.552	0	0	0.35	0	0	29568.7	271	3	7.0321	1	91	147	87	27	149	56	32	24	0.671875	.	.	.	0	0	0	0	0	0	0	0	0	0.36
sp|Q6CJX2|QCR9_KLULA	non_secreted	train	1	-1.26445	0	0	0	.	.	0	.	0	.	0	.	0.902	0.719	0	0	0.46	1	0	7749.58	69	-3.5	4.4627	0	22	37	15	12	35	19	8	11	1.69231	.	.	.	0	0	0	0	0	0	1	1	18.35	18.35
sp|Q9P6K4|YLF7_SCHPO	non_secreted	train	1	-1.26501	0	0	0	.	.	0	.	0	.	0	.	0	0.026	0	0	0.2	0	0	93380.3	842	14	7.913	14	266	451	210	90	387	195	110	85	1.69919	.	.	.	0	0	0	0	0	0	0	0	0	0
sp|P28870|FKBP_CANAL	non_secreted	train	1	-1.26518	1	1	0	reduced_virulence,unaffected_pathogenicity,increased_virulence_(hypervirulence)	PHI:2305,PHI:548	0	.	0	.	0	.	0.993	0.857	0	0	0.57	0	0	13267.1	124	0.5	6.9787	1	38	69	32	9	69	27	14	13	1.15625	.	.	.	0	0	0	0	0	0	0	0	0	0
sp|P41813|FKH2_YEAST	non_secreted	train	1	-1.26579	1	0	0	loss_of_pathogenicity	PHI:252	0	.	0	.	0	.	0	0.104	0	0	0.31	0	0	94374.5	862	23	9.7697	2	267	496	197	68	379	159	95	64	1.58182	.	.	.	0	0	0	0	0	0	0	0	0	0
sp|P0C5E1|YP059_YEAST	non_secreted	train	1	-1.26946	0	0	0	.	.	0	.	0	.	0	.	0.759	0.528	0	0	0.49	0	0	14024.6	128	11	10.262	2	36	68	44	16	81	21	17	4	1.17647	.	.	.	0	0	0	0	0	0	0	0	1.16	6.23
sp|P0CN05|MET3_CRYNB	non_secreted	train	1	-1.27107	1	1	0	loss_of_pathogenicity,reduced_virulence,unaffected_pathogenicity	PHI:8724,PHI:8722,PHI:265	0	.	0	.	0	.	0	0.01	0	0	0	0	0	64469.5	581	5.5	7.0329	3	156	294	190	61	326	155	85	70	0.80292	.	.	.	0	0	0	0	0	0	0	0	0	0.02
sp|Q8TGS5|YM272_YEAST	non_secreted	train	1	-1.27204	0	0	0	.	.	0	.	0	.	0	.	0	0.152	1	1	0.34	0	0	4108.96	35	1	7.7962	2	10	14	11	6	23	5	3	2	3	0	0	0	1	1	0	1	0	1	0	0	0.47	0.47
sp|P43567|AGX1_YEAST	non_secreted	train	1	-1.27356	0	0	0	.	.	0	.	0	.	0	.	0	0.28	0	0	0.23	0	0	41907.2	385	7	7.9974	6	124	210	126	44	218	84	48	36	1.16456	.	.	.	0	0	0	0	0	0	0	0	0.04	0.2
sp|Q09674|YA01_SCHPO	non_secreted	train	1	-1.27511	0	0	0	.	.	0	.	0	.	0	.	0.077	0.533	0	0	0.15	0	0	33755.9	301	-1	6.1342	11	84	160	76	36	176	75	38	37	1.1791	.	.	.	0	0	0	0	0	0	0	0	0	11.18
sp|Q10082|YAO3_SCHPO	non_secreted	train	1	-1.27511	0	0	0	.	.	0	.	0	.	0	.	0.025	0.413	0	0	0.04	0	0	34052.5	302	-3.5	5.9424	9	83	159	80	40	163	78	40	38	1.06557	.	.	.	0	0	0	0	0	0	0	0	0	0
sp|P87179|WSC1_SCHPO	non_secreted	train	1	-1.27601	0	0	0	.	.	0	.	0	.	0	.	0	0.011	1	1	0.69	1	0	38397.7	374	2	7.4071	10	211	268	79	31	154	35	19	16	1.30612	1	0	0	1	1	1	1	1	1	1	1	11.98	35.97
sp|Q8J0U2|H1_NEUCR	non_secreted	train	1	-1.27896	0	0	0	unaffected_pathogenicity	PHI:1652	0	.	0	.	0	.	0	0.315	0	0	0.49	0	0	24175.3	236	38.5	11.0454	0	98	143	82	6	120	81	60	21	0.741935	.	.	.	0	0	0	0	0	0	0	0	0	0
sp|Q09921|YAKA_SCHPO	non_secreted	train	1	-1.28308	0	0	0	.	.	0	.	0	.	0	.	0.916	0.493	0	0	0.4	0	0	25429.5	238	-2.5	5.6197	7	80	138	84	15	141	50	25	25	0.740741	.	.	.	0	0	0	0	0	0	0	0	0	0.08
sp|Q8ST79|Y106_ENCCU	non_secreted	train	1	-1.28448	0	0	0	.	.	0	.	0	.	0	.	0.995	0.587	1	1	0.6	0	0	10709.4	101	0	6.157	6	42	60	31	10	72	20	10	10	0.242424	.	.	.	0	0	0	0	0	1	0	0	14.5	14.51
sp|P53948|YNF7_YEAST	non_secreted	train	1	-1.28492	0	0	0	.	.	0	.	0	.	0	.	0.409	0.054	0	0	0.56	0	0	11628.2	110	-12	3.7758	0	36	70	41	8	65	26	7	19	0.8	.	.	.	0	0	0	0	0	0	0	0	0.64	0.64
sp|Q8SQN7|PSB2_ENCCU	non_secreted	train	1	-1.28676	0	0	0	.	.	0	.	0	.	0	.	0.986	0.87	0	0	0.22	0	0	24766.3	227	2.5	7.0632	7	76	121	74	22	126	60	33	27	1.20455	.	.	.	0	0	0	0	0	0	0	0	0	0.51
sp|P32528|DUR1_YEAST	non_secreted	train	1	-1.28777	0	1	0	reduced_virulence	PHI:5068	0	.	0	.	0	.	0	0.009	0	0	0.08	0	0	201832	1835	-21.5	5.2956	31	541	966	554	182	1016	438	214	224	1.24064	.	.	.	0	0	0	0	0	0	0	0	0	0.36
sp|P0C5L4|YB121_YEAST	non_secreted	train	1	-1.29099	0	0	0	.	.	0	.	0	.	0	.	0	0.024	1	1	0.38	0	0	6234.62	52	5	10.7959	1	9	17	16	7	29	9	7	2	5	.	.	.	1	0	1	0	0	1	0	0	0.19	0.19
sp|P0CH94|DEOC_COCIM	non_secreted	train	1	-1.29366	0	0	0	.	.	0	.	0	.	0	.	0.418	0.47	0	0	0.19	0	0	28871.8	267	-7	4.6607	7	92	149	89	18	147	58	26	32	0.945455	.	.	.	0	0	0	0	0	0	0	0	0.03	0.04
sp|P11634|QAX_NEUCR	non_secreted	train	1	-1.29453	1	0	0	loss_of_pathogenicity	PHI:3915	0	.	0	.	0	.	0	0.188	0	0	0.33	0	0	37323	340	-7.5	4.9063	6	118	191	94	35	188	83	39	44	0.719512	.	.	.	0	0	0	0	0	0	0	0	0	17.5
sp|D4B1Y1|A2462_ARTBC	non_secreted	train	1	-1.29609	0	0	0	.	.	0	.	0	.	0	.	0	0.021	1	1	0.04	0	0	47758.1	430	-7.5	5.3221	7	128	227	126	42	228	114	56	58	0.898876	.	.	.	1	1	1	0	0	1	0	0	8.7	8.73
sp|Q30DW7|AVFA_DOTSE	non_secreted	train	1	-1.29955	0	0	0	.	.	0	.	0	.	0	.	0.18	0.455	1	1	0.34	1	0	32562.7	301	7.5	8.2238	9	105	167	105	29	177	59	35	24	0.898551	.	.	.	1	1	0	0	0	1	1	0	1.28	20.66
sp|Q874A5|PACC_PENEN	non_secreted	train	1	-1.30115	0	1	0	reduced_virulence	PHI:8717,PHI:3867	0	.	0	.	0	.	0.697	0.681	0	0	0.7	0	0	5433.19	47	7.5	10.3334	3	14	26	9	6	17	16	13	3	2.2	.	.	.	0	0	0	0	0	0	0	0	0	0
sp|O42900|PPK19_SCHPO	non_secreted	train	1	-1.3017	1	1	1	reduced_virulence,lethal,loss_of_pathogenicity,unaffected_pathogenicity	PHI:1222,PHI:3717,PHI:1244,PHI:1083,PHI:6717,PHI:3286,PHI:2272,PHI:6085,PHI:3088,PHI:1183,PHI:1240	0	.	0	.	0	.	0	0.009	0	0	0.08	0	0	191094	1706	-10	6.1185	22	487	898	496	189	856	395	203	192	1.60938	.	.	.	0	0	0	0	0	0	0	0	0	2.14
sp|P25339|PUF4_YEAST	non_secreted	train	1	-1.3017	0	0	0	.	.	0	.	0	.	0	.	0	0.046	0	0	0.4	0	0	97797.9	888	1.5	6.5883	11	242	494	217	86	432	188	102	86	1.44509	.	.	.	0	0	0	0	0	0	0	0	0	0
sp|A7XRY6|TDIC_EMENI	non_secreted	train	1	-1.30367	0	0	0	.	.	0	.	0	.	0	.	0.007	0.228	0	0	0.07	0	0	37620.4	355	-1	6.2471	4	114	205	123	24	225	78	40	38	0.495238	.	.	.	0	0	0	0	0	0	0	0	0	0.06
sp|A0A023PXM7|YIL20_YEAST	non_secreted	train	1	-1.30441	0	0	0	.	.	0	.	0	.	0	.	0.96	0.128	0	1	0.39	0	1	14178.5	112	13.5	9.8306	3	20	35	22	39	64	26	22	4	4.88889	.	.	.	1	1	1	0	0	0	2	2	39.07	40.04
sp|P36105|RL14A_YEAST	non_secreted	train	1	-1.30496	0	0	0	.	.	0	.	0	.	0	.	0.983	0.51	0	0	0.32	0	0	15167	138	19	11.6176	1	44	69	56	8	78	37	28	9	0.941176	.	.	.	0	0	0	0	0	0	0	0	0.03	0.12
sp|Q08911|FDH1_YEAST	non_secreted	train	1	-1.30546	0	0	0	.	.	0	.	0	.	0	.	0	0.398	0	0	0.18	0	0	41714.3	376	-0.5	6.421	4	101	192	119	36	198	108	56	52	1.34667	.	.	.	0	0	0	0	0	0	0	0	0	0.01
sp|Q9UTA6|YL8C_SCHPO	non_secreted	train	1	-1.30935	0	0	0	.	.	0	.	0	.	0	.	0.071	0.402	0	0	0.15	0	0	33850	303	-4	5.4627	4	71	155	97	30	169	85	42	43	1.48333	.	.	.	0	0	0	0	0	0	0	0	0	0.03
sp|P0CR18|RPIA_CRYNJ	non_secreted	train	1	-1.31179	0	0	0	.	.	0	.	0	.	0	.	0.376	0.467	0	0	0.1	0	0	32099.9	302	-3	5.6452	2	93	174	109	23	182	66	33	33	0.777778	.	.	.	0	0	0	0	0	0	0	0	0.01	0.19
sp|Q754R2|DDI1_ASHGO	non_secreted	train	1	-1.31579	0	0	0	.	.	0	.	0	.	0	.	0	0.071	0	0	0.09	0	0	50975	472	-9	5.0237	2	147	256	164	30	254	111	53	58	0.814159	.	.	.	0	0	0	0	0	0	0	0	0	0.01
sp|P22133|MDHC_YEAST	non_secreted	train	1	-1.31778	0	1	0	reduced_virulence	PHI:2959	0	.	0	.	0	.	0	0.29	0	0	0.43	0	0	40730.8	377	2.5	6.8737	5	108	206	129	30	210	76	42	34	1.28767	.	.	.	0	0	0	0	0	0	0	0	0.94	1.03
sp|Q5ADQ7|PGA32_CANAL	non_secreted	train	1	-1.31809	0	0	0	.	.	0	.	0	.	0	.	0	0.065	1	1	0.77	1	0	43529.2	430	2.5	9.1279	0	234	315	96	26	181	45	24	21	1	0	1	0	1	0	1	1	0	1	1	0	0.05	7.44
sp|W7L9E0|FUM8_GIBM7	non_secreted	train	1	-1.31997	0	1	0	reduced_virulence	PHI:9267	0	.	0	.	0	.	0	0.014	1	1	0.19	0	0	59960.2	553	5.5	7.3279	16	191	291	180	53	321	111	61	50	0.957983	.	.	.	1	0	0	0	0	0	0	0	0.04	0.22
sp|P22369|YPC4_CLAPU	non_secreted	train	1	-1.32036	0	0	0	.	.	0	.	0	.	0	.	0	0.139	0	0	0.57	0	0	11601.4	106	9.5	11.5505	1	39	59	34	13	58	14	12	2	1.94118	.	.	.	0	0	0	0	0	0	0	0	0.88	1.01
sp|Q10412|RSC58_SCHPO	non_secreted	train	1	-1.32052	0	0	0	.	.	0	.	0	.	0	.	0	0.05	0	0	0.12	0	0	44621.3	403	-0.5	6.3898	4	124	215	117	38	195	81	42	39	1.37879	.	.	.	0	0	0	0	0	0	0	0	0.2	0.21
sp|P84528|RNAM_PLESA	non_secreted	train	1	-1.32092	0	0	0	.	.	0	.	0	.	0	.	0.998	0.058	0	0	0.38	0	0	1016.04	10	0	5.9483	0	5	7	3	0	5	4	2	2	0.333333	.	.	.	0	0	0	0	0	0	0	0	0	0
sp|B6K1G6|CFD1_SCHJY	non_secreted	train	1	-1.32186	1	1	0	loss_of_pathogenicity,reduced_virulence	PHI:316,PHI:4606,PHI:4182,PHI:6111,PHI:3514,PHI:4677	0	.	0	.	0	.	0	0.009	0	0	0.18	0	0	68179	612	-26	4.6838	12	181	327	184	72	320	163	74	89	1.10784	.	.	.	0	0	0	0	0	0	0	0	0.19	0.19
sp|D4B1G0|ADMB_ARTBC	non_secreted	train	1	-1.32283	0	0	0	.	.	0	.	1	PF00200	0	.	0	0.147	1	1	0.41	1	0	86636.7	799	3	6.676	43	301	494	179	76	406	185	100	85	0.846591	1	0	0	1	1	1	1	1	1	1	1	0.15	22.89
sp|P84761|ACI_MACGN	non_secreted	train	1	-1.32592	0	0	0	.	.	0	.	0	.	0	.	0	0.105	1	1	0.41	0	0	301.3	3	-1	3.8497	0	1	2	0	0	2	1	0	1	0.333333	.	.	.	0	0	0	0	0	0	0	0	0	0
sp|Q02217|YE034_YEAST	non_secreted	train	1	-1.32757	0	0	0	.	.	0	.	0	.	0	.	0.028	0.12	1	1	0.48	1	0	22704.7	200	-4.5	5.4107	2	60	100	52	36	103	36	18	18	2.21053	.	.	.	1	1	1	0	0	0	1	1	21.95	26.63
sp|A0A1B5L6A0|USTP_USTVR	non_secreted	train	1	-1.32962	1	1	0	reduced_virulence,increased_virulence_(hypervirulence),loss_of_pathogenicity,unaffected_pathogenicity	PHI:7000,PHI:4196,PHI:729,PHI:6891,PHI:238,PHI:726,PHI:725,PHI:3933,PHI:7844,PHI:2587,PHI:4776,PHI:713,PHI:2311,PHI:40,PHI:433,PHI:101,PHI:722,PHI:9106,PHI:2260,PHI:7335,PHI:728,PHI:116,PHI:720,PHI:730,PHI:9080,PHI:3990,PHI:8770,PHI:5279,PHI:8593,PHI:718,PHI:2608,PHI:5280,PHI:721,PHI:9265,PHI:3025,PHI:724	0	.	1	PF16073	0	.	0	0.02	0	0	0.06	0	0	226793	2094	-3.5	6.3904	38	716	1189	655	203	1156	478	249	229	0.782609	.	.	.	0	0	0	0	0	0	0	0	0	0.04
sp|U5L3M8|MSD3_AMAEX	non_secreted	train	1	-1.3306	0	0	0	.	.	0	.	0	.	0	.	0.994	0.203	1	1	0.25	0	0	3678.36	34	-2	4.2289	1	8	17	15	0	22	8	3	5	1	0	0	0	1	1	0	1	1	1	0	0	0.52	0.52
sp|Q03723|OST6_YEAST	non_secreted	train	1	-1.33165	0	0	0	.	.	0	.	0	.	0	.	0	0.079	0	1	0.36	0	1	37890.5	332	7.5	8.5178	7	81	154	109	55	206	52	31	21	2.375	0	0	0	1	0	1	1	1	0	4	4	0.77	87.75
sp|Q9UTE3|SEB1_SCHPO	non_secreted	train	1	-1.33594	0	0	0	.	.	0	.	0	.	0	.	0	0.06	0	0	0.15	0	0	66439.9	620	11.5	9.0869	3	208	370	164	55	337	130	74	56	0.710983	.	.	.	0	0	0	0	0	0	0	0	0	0
sp|Q9P8G9|PACC_COLSU	non_secreted	train	1	-1.33612	0	1	0	reduced_virulence,unaffected_pathogenicity	PHI:8717,PHI:3867,PHI:1438	0	.	0	.	0	.	0.976	0.851	0	0	0.65	0	0	8215.47	71	12.5	10.4973	5	20	37	14	10	28	28	22	6	1.88889	.	.	.	0	0	0	0	0	0	0	0	0	0
sp|P87027|SPG1_SCHPO	non_secreted	train	1	-1.33847	1	1	1	reduced_virulence,lethal,increased_virulence_(hypervirulence),loss_of_pathogenicity,unaffected_pathogenicity	PHI:471,PHI:787,PHI:269,PHI:7134,PHI:808,PHI:2054,PHI:3279,PHI:3280,PHI:3831,PHI:6703,PHI:6950,PHI:3832,PHI:8035,PHI:339,PHI:449,PHI:861,PHI:3478,PHI:8752,PHI:62,PHI:1036,PHI:8036,PHI:2052,PHI:3833,PHI:270,PHI:7133,PHI:1119,PHI:780,PHI:3623,PHI:507,PHI:182	0	.	0	.	0	.	0.835	0.896	0	0	0.25	0	0	22543.2	198	5	9.0501	3	53	93	56	21	102	50	28	22	2.33333	.	.	.	0	0	0	0	0	0	0	0	0.11	0.88
sp|Q9Y704|MOK14_SCHPO	non_secreted	train	1	-1.33914	0	1	0	reduced_virulence,unaffected_pathogenicity	PHI:3904,PHI:3903,PHI:2504,PHI:2503,PHI:3902	0	.	0	.	0	GT4,GH13_22,GT5	0	0.009	0	1	0.28	0	1	156162	1369	28	8.6139	19	353	645	431	205	788	296	169	127	1.72398	1	0	0	1	0	1	1	1	1	13	13	11.78	288.9
sp|Q6BXX5|RTC1_DEBHA	non_secreted	train	1	-1.34026	0	0	0	.	.	0	.	0	.	0	.	0	0.045	0	0	0.15	0	0	154884	1386	5	6.6987	27	423	761	303	148	583	322	174	148	2.17582	.	.	.	0	0	0	0	0	0	0	0	0	0.14
sp|P38294|YB24_YEAST	non_secreted	train	1	-1.34093	0	0	0	.	.	0	.	0	.	0	.	0.982	0.85	0	0	0.48	0	0	11457.2	104	0.5	6.6745	6	34	61	28	10	58	18	10	8	1.21053	.	.	.	0	0	0	0	0	0	0	0	0.01	0.61
sp|A0A3G1DJE9|MFM3_PHOSM	non_secreted	train	1	-1.34137	0	0	0	.	.	0	.	0	.	0	.	0.003	0.473	0	0	0.36	0	0	36437.9	339	-5	5.1959	10	120	198	102	30	180	76	37	39	0.985714	.	.	.	0	0	0	0	0	0	0	0	0.05	0.42
sp|Q0UWA6|DED1_PHANO	non_secreted	train	1	-1.34167	1	1	0	reduced_virulence,increased_virulence_(hypervirulence),unaffected_pathogenicity	PHI:7618,PHI:1458,PHI:7619,PHI:6510,PHI:7620,PHI:7617,PHI:423,PHI:8011	0	.	0	.	0	.	0	0.068	0	0	0.4	0	0	72492	696	9.5	8.8585	4	260	417	164	63	433	144	79	65	0.482213	.	.	.	0	0	0	0	0	0	0	0	0	0.01
sp|O14202|MU116_SCHPO	non_secreted	train	1	-1.34398	0	0	0	.	.	0	.	0	.	0	.	0.945	0.589	1	1	0.55	1	0	15864	135	21.5	10.4527	9	38	58	32	22	69	33	28	5	4.8	.	.	.	1	1	0	0	0	0	1	1	21.76	27.2
sp|P54867|SLG1_YEAST	non_secreted	train	1	-1.34843	0	0	0	.	.	0	.	0	.	0	.	0	0.065	1	1	0.62	1	0	39270	378	-13.5	4.4297	9	193	259	76	32	151	62	26	36	1.1875	0	0	0	1	1	1	1	1	1	1	1	0.31	23.52
sp|Q6BNJ2|PALI_DEBHA	non_secreted	train	1	-1.35026	0	0	0	.	.	0	.	0	.	0	.	0	0.052	0	1	0.3	0	1	41337.9	365	-6	5.542	6	100	181	101	50	186	86	43	43	2.24444	1	0	0	1	0	1	1	1	0	4	4	22.44	90.67
sp|Q12091|DAP1_YEAST	non_secreted	train	1	-1.351	0	0	0	.	.	0	.	0	.	0	.	0.853	0.715	0	0	0.49	0	0	16757.5	152	-7.5	4.4367	2	43	86	34	19	79	40	17	23	1.29412	.	.	.	0	0	0	0	0	0	0	0	0	0
sp|P18899|DDR48_YEAST	non_secreted	train	1	-1.35292	0	0	0	.	.	0	.	0	.	0	.	0	0.586	0	0	0.67	0	0	46233.2	430	-26	4.0619	0	167	329	10	48	110	98	36	62	3.5	.	.	.	0	0	0	0	0	0	0	0	0	0
sp|P78621|SEPA_EMENI	non_secreted	train	1	-1.35328	0	0	0	.	.	0	.	0	.	0	.	0	0.026	0	0	0	0	0	197356	1790	-9	6.1349	6	527	943	463	128	881	521	265	256	0.686636	.	.	.	0	0	0	0	0	0	0	0	0	0
sp|P0CQ81|DHH1_CRYNB	non_secreted	train	1	-1.35848	1	1	1	reduced_virulence,lethal,increased_virulence_(hypervirulence),unaffected_pathogenicity	PHI:7618,PHI:1458,PHI:6510,PHI:7620,PHI:7617,PHI:423,PHI:8011,PHI:7619,PHI:2549	0	.	0	.	0	.	0	0.051	0	0	0.12	0	0	68540.5	625	15	9.0893	7	182	312	168	48	330	114	68	46	0.624242	.	.	.	0	0	0	0	0	0	0	0	0	0
sp|Q09948|RSC4_SCHPO	non_secreted	train	1	-1.35848	0	0	0	.	.	0	.	0	.	0	.	0	0.025	0	0	0.08	0	0	60666.6	542	-23.5	4.5285	6	144	276	137	57	274	137	59	78	1.44444	.	.	.	0	0	0	0	0	0	0	0	0	0.04
sp|P53185|YG036_YEAST	non_secreted	train	1	-1.35885	0	0	0	.	.	0	.	0	.	0	.	0	0.044	0	0	0.49	0	0	102371	909	-6.5	5.9819	8	245	459	250	97	410	188	96	92	3.05102	.	.	.	0	0	0	0	0	0	0	0	0	0.7
sp|Q1K9C2|MET5_SCHPO	non_secreted	train	1	-1.35885	0	0	0	unaffected_pathogenicity	PHI:9323,PHI:6555	0	.	0	.	0	.	0	0.05	0	0	0.01	0	0	163844	1473	-27.5	5.176	14	419	754	465	156	774	392	190	202	1.22261	.	.	.	0	0	0	0	0	0	0	0	0	0.07
sp|P87159|NIF1_SCHPO	non_secreted	train	1	-1.35985	0	0	0	.	.	0	.	0	.	0	.	0	0.061	0	0	0.09	1	0	75449.5	681	6.5	6.8955	8	218	364	176	80	315	171	96	75	1.39655	.	.	.	0	0	0	0	0	0	1	0	0	3.44
sp|Q04749|AVO2_YEAST	non_secreted	train	1	-1.35985	0	0	0	.	.	0	.	0	.	0	.	0	0.166	0	0	0.23	0	0	47139.5	426	19.5	9.7818	6	118	232	110	36	207	108	67	41	1.48684	.	.	.	0	0	0	0	0	0	0	0	0.01	0.03
sp|E9FCP4|DTXS1_METRA	non_secreted	train	1	-1.36275	1	1	0	reduced_virulence,loss_of_pathogenicity,unaffected_pathogenicity	PHI:2935,PHI:1008,PHI:4836,PHI:3274,PHI:6991,PHI:9072,PHI:3351,PHI:4232,PHI:1009,PHI:8561,PHI:4837,PHI:2259,PHI:4234,PHI:3019,PHI:9043,PHI:2511,PHI:2923,PHI:2894,PHI:4217,PHI:1007,PHI:7486,PHI:3291,PHI:6416,PHI:2934,PHI:3658,PHI:3657,PHI:2261,PHI:160,PHI:416,PHI:5563,PHI:133,PHI:6610,PHI:12,PHI:508,PHI:2049,PHI:5585	0	.	0	.	0	.	0	0.009	0	0	0.03	0	0	876527	7913	-117.5	5.4425	109	2325	4058	2508	789	4322	1908	945	963	0.895768	.	.	.	0	0	0	0	0	0	0	0	0	0.49
sp|P05035|PYRF_NEUCR	non_secreted	train	1	-1.36564	0	1	0	reduced_virulence	PHI:506	0	.	0	.	0	.	0	0.072	0	0	0.11	0	0	43903.3	397	-8	5.2183	4	128	207	114	37	199	113	55	58	0.862069	.	.	.	0	0	0	0	0	0	0	0	0	0
sp|Q00362|2ABA_YEAST	non_secreted	train	1	-1.36564	0	0	0	.	.	0	.	0	.	0	.	0	0.146	0	0	0.01	0	0	59662.2	526	-1.5	6.3485	5	145	272	121	65	223	144	75	69	2.67692	.	.	.	0	0	0	0	0	0	0	0	0	0
sp|P0CN91|ATG26_CRYNB	non_secreted	train	1	-1.36601	0	0	0	unaffected_pathogenicity	PHI:2087	0	.	0	.	0	GT1	0	0.01	0	0	0	0	0	176690	1585	-18	5.8179	16	498	829	376	170	762	454	229	225	0.947531	.	.	.	0	0	0	0	0	0	0	0	0	0
sp|Q753U4|EDC1_ASHGO	non_secreted	train	1	-1.3662	0	0	0	.	.	0	.	0	.	0	.	0	0.101	0	0	0.41	0	0	37463.2	355	22	10.7617	3	131	215	78	24	187	57	41	16	0.5	.	.	.	0	0	0	0	0	0	0	0	0	0.01
sp|P84866|PLEUR_PLEOS	non_secreted	train	1	-1.36622	0	0	0	.	.	0	.	0	.	0	.	1	0.381	1	1	0.3	0	0	964.18	8	1	8.799	0	1	4	4	2	7	1	1	0	1	.	.	.	0	0	0	0	0	0	0	0	0	0
sp|Q9USV0|HRD3_SCHPO	non_secreted	train	1	-1.36798	0	0	0	.	.	0	.	0	.	0	.	0	0.009	1	1	0.12	1	0	80259.9	713	10	7.4916	5	196	343	229	98	400	165	93	72	1.32857	1	0	0	1	0	1	1	0	1	1	1	3.09	23.01
sp|Q10163|RSMB_SCHPO	non_secreted	train	1	-1.369	0	0	0	.	.	0	.	0	.	0	.	0.917	0.398	0	0	0.5	0	0	15476	147	8	10.7556	1	46	87	41	11	96	25	17	8	0.5	.	.	.	0	0	0	0	0	0	0	0	0.5	0.55
sp|P78814|SRP2_SCHPO	non_secreted	train	1	-1.37001	0	0	0	.	.	0	.	0	.	0	.	0	0.049	0	0	0.02	0	0	42566.3	365	1	6.8984	1	93	184	60	37	155	149	76	73	0.753086	.	.	.	0	0	0	0	0	0	0	0	0	0
sp|Q59YV0|LONP2_CANAL	non_secreted	train	1	-1.37038	1	1	0	reduced_virulence,increased_virulence_(hypervirulence),loss_of_pathogenicity,unaffected_pathogenicity	PHI:6583,PHI:3533,PHI:8922,PHI:8808,PHI:7160	0	.	0	.	0	.	0	0.044	0	0	0.24	1	0	140936	1258	16	8.1809	6	307	638	339	118	593	331	180	151	2.19474	.	.	.	0	0	0	0	0	0	0	1	19.14	19.15
sp|O60120|YH76_SCHPO	non_secreted	train	1	-1.37092	0	0	0	.	.	0	.	0	.	0	.	0	0.006	0	1	0.72	0	1	24065.8	230	-1	5.6304	0	102	152	72	19	112	22	11	11	1.36842	0	1	0	1	1	1	1	1	1	1	2	22.27	56.56
sp|B0DWN3|LSM6_LACBS	non_secreted	train	1	-1.37315	0	0	0	.	.	0	.	0	.	0	.	0.973	0.685	0	0	0.39	0	0	10644	99	-2	4.9555	1	28	62	26	8	57	19	9	10	0.75	.	.	.	0	0	0	0	0	0	0	0	0	0
sp|Q4WVN4|NRPS8_ASPFU	non_secreted	train	1	-1.38167	1	1	0	reduced_virulence,increased_virulence_(hypervirulence),loss_of_pathogenicity,unaffected_pathogenicity	PHI:3274,PHI:6991,PHI:3351,PHI:9042,PHI:4837,PHI:4234,PHI:9043,PHI:9092,PHI:7486,PHI:3657,PHI:416,PHI:160,PHI:2261,PHI:7323,PHI:5563,PHI:6610,PHI:12,PHI:3607,PHI:2049,PHI:2935,PHI:1008,PHI:8603,PHI:4836,PHI:9072,PHI:8561,PHI:4232,PHI:1009,PHI:2259,PHI:3019,PHI:2511,PHI:2923,PHI:3659,PHI:2321,PHI:4217,PHI:1007,PHI:3291,PHI:4108,PHI:2934,PHI:133,PHI:508,PHI:5585	0	.	0	.	0	.	0	0.009	0	0	0.04	0	1	940213	8515	-72	6.0141	156	2592	4475	2768	859	4696	1921	987	934	0.856973	.	.	.	0	0	0	0	0	0	2	0	0	2.09
sp|E9P974|KAD3_YEASX	non_secreted	train	1	-1.38467	0	0	0	.	.	0	.	0	.	0	.	0.903	0.628	1	1	0.08	0	0	26073.1	234	5.5	9.6223	0	64	107	73	18	120	63	35	28	1.27907	.	.	.	1	0	0	0	0	0	0	0	0.01	0.15
sp|Q5A2Z7|ALS6_CANAL	non_secreted	train	1	-1.38621	0	0	0	.	.	0	.	0	.	0	.	0	0.049	1	1	0.63	0	0	142767	1366	-87	3.9156	11	671	962	305	115	543	205	64	141	1.32124	0	0	0	1	0	1	1	0	1	0	1	16.65	16.76
sp|P31963|MFA2_USTMD	non_secreted	train	1	-1.38675	0	0	0	.	.	0	.	0	.	0	.	0.041	0.4	1	1	0.6	0	0	4029.51	38	-2	3.9798	1	15	23	14	3	23	4	1	3	0.75	.	.	.	0	1	0	0	0	0	0	0	0	0
sp|G2TRR1|GEMI7_SCHPO	non_secreted	train	1	-1.38689	0	0	0	.	.	0	.	0	.	0	.	0.964	0.85	0	0	0.07	0	0	10335.8	91	0.5	7.0107	0	24	42	29	8	45	25	13	12	1.66667	.	.	.	0	0	0	0	0	0	0	0	0.01	0.01
sp|Q10357|CCS1_SCHPO	non_secreted	train	1	-1.39244	0	0	0	.	.	0	.	0	.	0	.	0.982	0.687	0	0	0.36	0	0	32243.6	297	0	6.4102	23	113	167	69	16	137	77	39	38	1.69767	.	.	.	0	0	0	0	0	0	0	0	0	0
sp|A0A024F8Y4|VLMB_LECSP	non_secreted	train	1	-1.39363	0	0	0	.	.	0	.	0	.	0	.	0.792	0.749	0	0	0.48	0	0	25440.3	231	3.5	7.8863	7	68	126	63	21	133	45	25	20	0.938776	.	.	.	0	0	0	0	0	0	0	0	0	0.01
sp|P53831|YN25_YEAST	non_secreted	train	1	-1.39976	0	0	0	.	.	0	.	0	.	0	.	1	0.892	0	0	0.66	0	0	14072.9	123	-2	5.087	5	33	68	34	12	60	27	13	14	3.25	.	.	.	0	0	0	0	0	0	0	0	0	0.8
sp|Q09173|PP2C3_SCHPO	non_secreted	train	1	-1.40169	1	0	0	loss_of_pathogenicity	PHI:4471	0	.	0	.	0	.	0	0.05	0	0	0.33	0	0	44856.7	414	-21.5	4.493	11	131	247	114	40	208	118	51	67	1.13636	.	.	.	0	0	0	0	0	0	0	0	0	0
sp|P22702|AAP_NEUCR	non_secreted	train	1	-1.40203	0	0	0	.	.	0	.	0	.	0	.	0.11	0.452	0	0	0.43	0	0	2779.08	24	0.5	7.0013	0	7	13	6	4	12	5	3	2	1	.	.	.	0	0	0	0	0	0	0	0	0	0
sp|D1ZR99|3DHQ_SORMK	non_secreted	train	1	-1.40458	0	0	0	.	.	0	.	0	.	0	.	0.97	0.615	0	0	0.58	0	0	18216.5	175	4	7.2772	1	72	99	61	20	102	33	21	12	0.622642	.	.	.	0	0	0	0	0	0	0	0	0	2.66
sp|A6X995|YC7F_SCHPO	non_secreted	train	1	-1.4103	0	0	0	.	.	0	.	0	.	0	.	0.998	0.231	1	1	0.56	0	0	5123.34	43	5.5	8.5498	4	8	12	17	11	30	10	9	1	4.2	.	.	.	1	1	1	0	0	1	0	1	12.32	12.32
sp|P38334|TRS20_YEAST	non_secreted	train	1	-1.41104	0	0	0	.	.	0	.	0	.	0	.	0.998	0.939	0	0	0.46	0	0	19700.2	175	1.5	6.9771	1	44	90	44	25	93	38	21	17	1.75758	.	.	.	0	0	0	0	0	0	0	0	0	2.16
sp|P85446|ATPB_PENGL	non_secreted	train	1	-1.41656	0	0	0	.	.	0	.	0	.	0	.	1	0.888	0	0	0.49	0	0	12033	114	5.5	10.5325	0	36	63	38	7	70	26	16	10	0.69697	.	.	.	0	0	0	0	0	0	0	0	0.12	0.12
sp|Q07972|TBAA_PNECA	non_secreted	train	1	-1.41656	0	1	0	reduced_virulence	PHI:7022	0	.	0	.	0	.	0.993	0.921	0	0	0.49	0	0	23835.3	212	3.5	7.344	7	58	118	66	27	120	51	29	22	1.21429	.	.	.	0	0	0	0	0	0	0	0	0.06	0.08
sp|Q0CJ59|ATX_ASPTN	non_secreted	train	1	-1.41819	1	1	0	reduced_virulence,unaffected_pathogenicity,increased_virulence_(hypervirulence)	PHI:7220,PHI:3324,PHI:4196,PHI:729,PHI:726,PHI:9106,PHI:725,PHI:7916,PHI:728,PHI:9265,PHI:3299,PHI:4505,PHI:718,PHI:730,PHI:7844,PHI:724,PHI:5276	0	.	0	.	0	.	0	0.009	0	0	0.05	0	0	193794	1803	-20.5	5.657	18	610	1032	620	148	1016	407	204	203	0.639269	.	.	.	0	0	0	0	0	0	0	0	0	0.12
sp|Q00713|STCQ_EMENI	non_secreted	train	1	-1.41874	0	0	0	.	.	0	.	0	.	0	.	0.888	0.41	0	0	0.25	0	0	30254.8	274	3.5	7.3262	8	89	153	97	31	161	67	37	30	0.672131	.	.	.	0	0	0	0	0	0	0	0	0.02	10.41
sp|Q02771|PT117_YEAST	non_secreted	train	1	-1.4193	0	0	0	.	.	0	.	0	.	0	.	0.431	0.34	1	1	0.05	0	0	12281.1	107	6.5	9.9574	1	28	46	26	8	44	42	25	17	1.5625	.	.	.	1	1	1	0	1	1	0	1	16.46	16.46
sp|Q8STE8|Y303_ENCCU	non_secreted	train	1	-1.41983	0	0	0	.	.	0	.	0	.	0	.	0.981	0.693	1	1	0.14	0	0	13302.5	118	9.5	10.0582	4	35	56	29	15	71	38	24	14	0.966667	.	.	.	1	0	0	0	0	0	0	0	1.71	1.71
sp|P25694|CDC48_YEAST	non_secreted	train	1	-1.42405	1	1	1	loss_of_pathogenicity,reduced_virulence,lethal	PHI:1566,PHI:860,PHI:4644,PHI:2553	0	.	0	.	0	.	0	0.05	0	0	0.07	0	0	91996	835	-36.5	4.5627	4	223	439	265	60	441	253	111	142	1.03846	.	.	.	0	0	0	0	0	0	0	0	0	0.01
sp|Q09847|NU146_SCHPO	non_secreted	train	1	-1.42405	0	0	0	.	.	0	.	0	.	0	.	0	0.026	0	0	0.09	0	0	145777	1325	-33.5	4.7369	7	412	718	334	119	611	329	150	179	1.46414	.	.	.	0	0	0	0	0	0	0	0	0	0.08
sp|Q9P7Y9|SIN1_SCHPO	non_secreted	train	1	-1.42508	0	0	0	.	.	0	.	0	.	0	.	0	0.062	0	0	0.02	0	0	74079.2	665	0	6.5132	5	192	353	181	59	298	171	89	82	1.67	.	.	.	0	0	0	0	0	0	0	0	0	0.06
sp|O13809|YE0C_SCHPO	non_secreted	train	1	-1.42896	0	1	0	reduced_virulence	PHI:4914	0	.	0	.	0	.	0.462	0.608	1	1	0.11	1	0	29375	266	9.5	9.2002	6	75	140	79	25	149	61	36	25	1.2807	.	.	.	0	1	0	0	0	0	1	0	8.21	9.24
sp|Q9HGQ0|YM02_SCHPO	non_secreted	train	1	-1.43036	0	0	0	.	.	0	.	0	.	0	.	0.912	0.552	0	0	0.73	0	0	14926.9	136	-4	4.7966	3	44	77	46	12	74	30	14	16	1.2	.	.	.	0	0	0	0	0	0	0	0	0	0
sp|P53121|FLC3_YEAST	non_secreted	train	1	-1.43061	1	0	0	loss_of_pathogenicity	PHI:7694,PHI:7693,PHI:7692	0	.	0	.	0	.	0	0.009	0	1	0.36	0	1	90761.4	802	6	7.4207	10	227	397	250	119	459	148	80	68	1.83594	1	0	0	1	0	1	1	1	1	11	10	8.02	227.39
sp|Q04562|TMN2_YEAST	non_secreted	train	1	-1.43061	0	0	0	.	.	0	.	0	.	0	.	0	0.009	0	1	0.2	0	1	76346.8	672	7.5	7.4621	11	182	315	212	117	411	125	70	55	1.88571	0	0	0	0	0	1	1	1	1	9	9	1.82	206.31
sp|P35693|FPR1_PODAS	non_secreted	train	1	-1.43128	0	0	0	.	.	0	.	0	.	0	.	0	0.338	0	0	0.11	0	0	44352	402	-1	6.3456	2	119	220	111	41	215	92	48	44	0.89	.	.	.	0	0	0	0	0	0	0	0	0	0
sp|P35996|RM38_YEAST	non_secreted	train	1	-1.43142	0	0	0	.	.	0	.	0	.	0	.	1	0.891	0	0	0.72	0	0	14904.6	138	14.5	10.53	7	45	79	44	4	73	35	25	10	1.61538	.	.	.	0	0	0	0	0	0	0	0	0	0
sp|P53933|APP1_YEAST	non_secreted	train	1	-1.43199	0	0	0	.	.	0	.	0	.	0	.	0	0.027	0	0	0.12	0	0	66134.3	587	-2.5	6.0868	5	164	317	132	59	276	144	73	71	1.5567	.	.	.	0	0	0	0	0	0	0	0	0	0
sp|A0A0A2IBN3|CNSE_PENEN	non_secreted	train	1	-1.43202	0	0	0	.	.	0	.	0	.	0	.	0.008	0.069	0	0	0	0	0	29983.9	276	-16	4.3579	3	85	143	92	22	154	71	29	42	0.71875	.	.	.	0	0	0	0	0	0	0	0	0	0
sp|O94294|SOG2_SCHPO	non_secreted	train	1	-1.43235	0	0	0	.	.	0	.	0	.	0	.	0	0.131	0	0	0.16	0	0	96993.3	886	10	7.2799	6	281	475	273	68	411	199	111	88	1.24516	.	.	.	0	0	0	0	0	0	0	0	0	0.04
sp|Q9P7X5|PPK32_SCHPO	non_secreted	train	1	-1.43235	1	1	1	reduced_virulence,lethal,loss_of_pathogenicity,unaffected_pathogenicity	PHI:2271,PHI:1082,PHI:1246,PHI:1083,PHI:1178,PHI:2272,PHI:1183,PHI:1239,PHI:1265,PHI:1192,PHI:1223,PHI:1200,PHI:4587,PHI:1244,PHI:2158,PHI:1268,PHI:1264,PHI:9201,PHI:4941,PHI:4626,PHI:1230,PHI:4942,PHI:1258,PHI:1218,PHI:1266,PHI:7117	0	.	0	.	0	.	0	0.024	0	0	0.12	0	0	82824.4	749	13	8.8204	8	232	394	214	75	366	154	86	68	1.8785	.	.	.	0	0	0	0	0	0	0	0	0	0.01
sp|P38928|AXL2_YEAST	non_secreted	train	1	-1.43259	0	0	0	.	.	0	.	0	.	0	.	0	0.115	1	1	0.3	1	0	90783.4	823	-25	4.604	4	262	488	213	92	384	170	76	94	1.62879	1	0	0	1	1	1	1	1	1	1	1	5.54	28.64
sp|Q9C0T1|RL37_EMENI	non_secreted	train	1	-1.43434	0	0	0	.	.	0	.	0	.	0	.	0.669	0.352	0	0	0.57	0	0	10501.9	92	24	11.937	4	36	47	11	13	36	33	30	3	1.2	.	.	.	0	0	0	0	0	0	0	0	0	0
sp|P40023|EDC2_YEAST	non_secreted	train	1	-1.43524	0	0	0	.	.	0	.	0	.	0	.	0.801	0.422	0	0	0.5	0	0	16071.4	145	19.5	10.8868	1	47	77	30	14	60	51	37	14	1.11765	.	.	.	0	0	0	0	0	0	0	0	0	0.01
sp|Q3E736|YO192_YEAST	non_secreted	train	1	-1.43759	0	0	0	.	.	0	.	0	.	0	.	0.37	0.461	1	1	0.41	0	0	9036.43	78	2.5	8.0499	1	21	32	20	11	39	14	9	5	2.88889	.	.	.	1	0	0	0	0	0	0	0	0	0
sp|P53071|YGY5_YEAST	non_secreted	train	1	-1.43886	0	0	0	.	.	0	.	0	.	0	.	0.899	0.476	0	0	0.34	0	0	19333.8	178	5.5	8.1004	8	60	103	60	17	111	32	20	12	0.725	.	.	.	0	0	0	0	0	0	0	0	8.68	9.67
sp|E1ACR0|NOTO_ASPSM	non_secreted	train	1	-1.43933	0	0	0	.	.	0	.	0	.	0	.	0.007	0.356	0	0	0.29	1	0	35453.1	330	3	7.522	0	112	187	103	29	186	68	37	31	0.694118	.	.	.	0	0	0	0	0	0	0	1	18.74	18.76
sp|Q03788|YD250_YEAST	non_secreted	train	1	-1.44168	0	0	0	.	.	0	.	0	.	0	.	0.999	0.836	0	0	0.62	1	0	10499	91	4.5	8.1442	4	26	43	22	18	50	17	12	5	2	.	.	.	0	0	0	0	0	0	1	1	21.75	21.75
sp|Q99383|HRP1_YEAST	non_secreted	train	1	-1.44172	0	0	0	.	.	0	.	0	.	0	.	0	0.216	0	0	0.21	0	0	59649.7	534	-6	5.2902	2	154	295	70	46	216	139	68	71	1.33333	.	.	.	0	0	0	0	0	0	0	0	0	0
sp|P36074|YKL1_YEAST	non_secreted	train	1	-1.44538	0	0	0	.	.	0	.	0	.	0	.	0.998	0.111	1	1	0.35	0	0	12944.2	111	8	8.3247	3	21	46	40	21	65	30	22	8	1.13333	.	.	.	1	0	1	0	1	0	0	0	0.69	1.17
sp|Q03186|YFL12_YEAST	non_secreted	train	1	-1.44538	0	0	0	.	.	0	.	0	.	0	.	0.955	0.058	1	1	0.26	1	0	14509.7	124	11	10.1584	3	22	44	54	19	82	23	18	5	2.57143	.	.	.	0	0	1	0	0	1	1	0	0.4	4.64
sp|P21800|VAO_PLEOS	non_secreted	train	1	-1.44704	0	0	0	.	.	0	.	0	.	0	.	1	0.508	0	0	0.68	0	0	2910.28	28	0	5.9013	0	10	20	12	3	19	4	2	2	0.8	.	.	.	0	0	0	0	0	0	0	0	0.72	0.72
sp|Q9P602|ATPO_NEUCR	non_secreted	train	1	-1.44771	0	0	0	.	.	0	.	0	.	0	.	0.992	0.67	0	0	0.33	0	0	23046.8	220	9	10.3876	0	80	128	90	7	122	45	27	18	0.867925	.	.	.	0	0	0	0	0	0	0	0	0.03	0.03
sp|P36078|HOT13_YEAST	non_secreted	train	1	-1.45001	0	0	0	.	.	0	.	0	.	0	.	1	0.975	0	0	0.38	0	0	13640.7	116	1	6.663	11	28	54	26	23	66	33	19	14	1.94444	.	.	.	0	0	0	0	0	0	0	0	0	0
sp|P38741|RIM4_YEAST	non_secreted	train	1	-1.45002	0	0	0	.	.	0	.	0	.	0	.	0	0.049	0	0	0.03	0	0	80108.6	713	-11	5.5853	5	200	396	131	86	314	186	93	93	1.56923	.	.	.	0	0	0	0	0	0	0	0	0	0
sp|P32336|NUD1_YEAST	non_secreted	train	1	-1.45039	0	0	0	.	.	0	.	0	.	0	.	0	0.045	0	0	0.39	0	0	94104	851	6.5	7.0128	7	250	462	209	76	365	194	106	88	1.94958	.	.	.	0	0	0	0	0	0	0	0	0	0.01
sp|P50896|PSP1_YEAST	non_secreted	train	1	-1.45039	0	0	0	.	.	0	.	0	.	0	.	0	0.066	0	0	0.3	0	0	95347.5	841	1.5	6.6377	5	198	444	182	92	360	181	96	85	2.36607	.	.	.	0	0	0	0	0	0	0	0	0	0
sp|Q5AP97|SWE1_CANAL	non_secreted	train	1	-1.45039	0	1	0	reduced_virulence,unaffected_pathogenicity	PHI:1244,PHI:1213,PHI:1083,PHI:1258,PHI:2272	0	.	0	.	0	.	0	0.049	0	0	0.04	1	0	130733	1178	-4	6.3119	8	344	641	260	113	499	304	158	146	2.00549	.	.	.	0	0	0	0	0	0	1	0	0	1.2
sp|Q8NIL3|AES1_SCHPO	non_secreted	train	1	-1.45266	0	1	0	reduced_virulence	PHI:7297,PHI:7304	0	.	0	.	0	.	0.029	0.535	0	0	0.5	0	0	32228.6	296	-3.5	5.1497	8	97	164	84	30	157	60	29	31	1.48148	.	.	.	0	0	0	0	0	0	0	0	0	0.01
sp|Q3S2U0|MOKD_MONPI	non_secreted	train	1	-1.45357	0	0	0	.	.	0	.	0	.	0	.	0.512	0.522	0	0	0.14	0	0	28843.1	263	7	8.2611	6	82	140	81	31	161	57	34	23	0.575342	.	.	.	0	0	0	0	0	0	0	0	0.55	3.25
sp|Q8TGN2|YJ020_YEAST	non_secreted	train	1	-1.4549	0	0	0	.	.	0	.	0	.	0	.	0	0.054	1	1	0.72	0	0	8684.78	85	1	7.6819	3	44	56	21	9	48	7	4	3	0.636364	.	.	.	0	1	0	0	0	0	0	0	0.93	0.95
sp|P87178|YB1D_SCHPO	non_secreted	train	1	-1.45546	0	1	0	reduced_virulence	PHI:2644	0	.	0	.	0	.	0	0.03	1	1	0.08	1	0	81237.4	726	-22.5	4.6785	8	217	383	205	79	358	193	87	106	1.55462	0	0	0	1	0	1	1	1	1	1	1	13.75	34.37
sp|Q9P8P4|PLB2_ASPFU	non_secreted	train	1	-1.45689	0	1	0	reduced_virulence,unaffected_pathogenicity	PHI:7565,PHI:228,PHI:7259,PHI:9057,PHI:3600,PHI:3601,PHI:7231,PHI:2843,PHI:105	0	.	0	.	0	.	0	0.141	0	0	0.73	0	0	63239.2	588	-7	4.8997	8	223	367	154	65	314	89	42	47	1.07576	.	.	.	0	0	0	0	0	0	0	0	0	0.9
sp|P39690|KHS1_YEASX	non_secreted	train	1	-1.45696	0	0	0	.	.	0	.	0	.	0	.	0	0.009	0	1	0.32	0	1	79535.3	708	44	9.8317	24	224	367	220	78	383	133	92	41	1.80392	0	1	1	1	1	1	1	0	0	2	2	22.45	89.06
sp|D1ZK87|GFA_SORMK	non_secreted	train	1	-1.45715	0	0	0	.	.	0	.	0	.	0	.	0.785	0.757	0	0	0.11	0	0	25192.6	237	-2.5	6.0242	8	83	128	68	21	132	60	31	29	0.762712	.	.	.	0	0	0	0	0	0	0	0	0	0.07
sp|G4NEA9|NEC2_MAGO7	non_secreted	train	1	-1.45891	0	0	0	.	.	0	.	0	.	0	.	0.488	0.405	0	0	0.1	0	0	29679.8	265	3	7.3459	5	84	141	88	36	156	66	36	30	0.813559	.	.	.	0	0	0	0	0	0	0	0	11.14	11.21
sp|Q4PHA8|BRO1_USTMA	non_secreted	train	1	-1.46017	0	0	0	.	.	0	.	0	.	0	.	0	0.012	0	0	0.07	0	0	115259	1076	2.5	6.6781	5	374	585	325	94	581	241	128	113	0.57508	.	.	.	0	0	0	0	0	0	0	0	0	0.01
sp|W3X7S0|PFMAF_PESFW	non_secreted	train	1	-1.46027	0	0	0	.	.	0	.	0	.	0	.	0	0.216	0	0	0.35	0	0	48489.9	456	14	8.3095	11	166	267	108	40	250	83	53	30	0.566929	.	.	.	0	0	0	0	0	0	0	0	0	0.01
sp|E5A7D7|ABL6_LEPMJ	non_secreted	train	1	-1.4658	0	0	0	.	.	0	.	0	.	0	.	0	0.021	0	0	0.11	0	0	55026.9	495	4.5	7.1208	6	154	260	143	58	273	117	64	53	0.912621	.	.	.	0	0	0	0	0	0	0	0	0.12	0.23
sp|P00440|TYRO_NEUCR	non_secreted	train	1	-1.4658	0	0	0	.	.	0	.	0	.	0	.	0	0.044	0	0	0.1	0	0	75886.1	685	-2	6.3316	5	206	376	186	90	366	165	86	79	0.974359	.	.	.	0	0	0	0	0	0	0	0	0	0.01
sp|Q6A3P9|UREA_ASPFU	non_secreted	train	1	-1.46617	0	1	1	reduced_virulence,lethal	PHI:194,PHI:7264,PHI:4555,PHI:1829,PHI:3145	0	.	0	.	0	.	0	0.01	0	0	0.09	0	0	90911.6	838	-7.5	6.0323	13	265	459	246	75	463	210	108	102	0.905759	.	.	.	0	0	0	0	0	0	0	0	0	0
sp|E7CQW6|UGTA1_STABO	non_secreted	train	1	-1.46639	0	0	0	.	.	0	.	0	.	0	GT1	0	0.015	1	1	0.02	0	0	50466.7	463	-8.5	5.7415	5	133	246	152	52	260	128	65	63	0.830189	.	.	.	0	0	0	0	0	1	0	0	0.56	0.75
sp|P13228|TRP_NEUCR	non_secreted	train	1	-1.46789	0	1	1	reduced_virulence,lethal	PHI:9321,PHI:2517	0	.	0	.	0	.	0	0.01	0	0	0.07	0	0	76451.3	708	-4	6.104	11	231	378	229	67	415	166	85	81	0.773481	.	.	.	0	0	0	0	0	0	0	0	0.02	0.08
sp|P40066|GLE2_YEAST	non_secreted	train	1	-1.46812	0	0	0	.	.	0	.	0	.	0	.	0	0.457	0	0	0.3	0	0	40522.5	365	10.5	8.5448	9	121	207	86	44	185	79	47	32	1.23288	.	.	.	0	0	0	0	0	0	0	0	0	0.71
sp|Q75A59|LGE1_ASHGO	non_secreted	train	1	-1.46854	0	0	0	.	.	0	.	0	.	0	.	0.998	0.514	0	0	0.37	0	0	26264.4	244	0	6.4985	0	82	136	39	36	137	56	31	25	0.443182	.	.	.	0	0	0	0	0	0	0	0	0	0.01
sp|B8NJH1|LEPG_ASPFN	non_secreted	train	1	-1.46891	1	1	0	reduced_virulence,increased_virulence_(hypervirulence),unaffected_pathogenicity	PHI:668,PHI:881,PHI:4903,PHI:2255,PHI:2256,PHI:9524,PHI:5034,PHI:7708,PHI:9519	0	.	0	.	0	.	0	0.389	0	0	0.48	0	0	43340.4	398	5	7.4825	14	135	225	118	44	235	85	47	38	0.772277	.	.	.	0	0	0	0	0	0	0	0	0.11	4.08
sp|G2TRN0|YAYG_SCHPO	non_secreted	train	1	-1.47314	0	0	0	.	.	0	.	0	.	0	.	1	0.893	1	1	0.42	0	0	12310.2	107	8	8.5065	10	32	58	24	11	48	32	21	11	3	.	.	.	0	0	0	0	0	1	0	0	0	0
sp|Q8STE0|Y108_ENCCU	non_secreted	train	1	-1.47321	0	0	0	.	.	0	.	0	.	0	.	0	0.099	1	1	0	0	0	37888.7	331	13	9.4852	6	86	144	99	32	171	116	66	50	1.31579	1	0	0	1	1	0	1	1	1	0	0	0.69	3.9
sp|A8NA43|VEL_COPC7	non_secreted	train	1	-1.47887	0	1	0	reduced_virulence	PHI:1107,PHI:1108	0	.	0	.	0	.	0.992	0.807	0	0	0.32	0	0	18073.6	165	8.5	10.372	1	54	94	52	17	94	42	26	16	0.75	.	.	.	0	0	0	0	0	0	0	0	0.07	0.9
sp|Q6C0Y0|COFI_YARLI	non_secreted	train	1	-1.48321	1	1	0	reduced_virulence,unaffected_pathogenicity,increased_virulence_(hypervirulence)	PHI:7755,PHI:8601,PHI:9392	0	.	0	.	0	.	0.762	0.732	0	0	0.05	0	0	17029.1	153	-2.5	5.0268	3	53	81	38	17	74	42	20	22	1.56	.	.	.	0	0	0	0	0	0	0	0	0	0
sp|P38850|RT107_YEAST	non_secreted	train	1	-1.48695	0	0	0	.	.	0	.	0	.	0	.	0	0.029	1	1	0.1	0	0	123017	1070	16.5	7.7817	16	250	489	262	127	473	313	172	141	3.10435	.	.	.	1	0	1	0	0	1	0	0	0.05	0.15
sp|E0D7H5|BSC3_ALTBR	non_secreted	train	1	-1.48772	0	1	0	reduced_virulence,unaffected_pathogenicity	PHI:5440,PHI:7915	0	.	0	.	0	.	0.519	0.378	0	0	0.35	0	0	28829.7	274	1	6.6916	3	103	158	98	21	154	53	29	24	0.634921	.	.	.	0	0	0	0	0	0	0	0	0.04	0.17
sp|D4AYW0|ABCG1_ARTBC	non_secreted	train	1	-1.48779	1	1	0	reduced_virulence,loss_of_pathogenicity,unaffected_pathogenicity	PHI:8623,PHI:6324,PHI:7541,PHI:7821,PHI:6579,PHI:9216,PHI:9450,PHI:6319,PHI:6894,PHI:8050,PHI:7603,PHI:3412	0	.	0	.	0	.	0	0.01	0	1	0.25	0	1	121049	1101	-0.5	6.4541	32	340	585	337	120	629	227	118	109	1.1991	1	1	0	1	0	1	1	1	1	7	7	0.07	174.68
sp|A0A0M5KK13|AURE_CALAK	non_secreted	train	1	-1.48881	0	0	0	.	.	0	.	0	.	0	.	0	0.202	0	0	0.35	0	0	15402.2	136	-9	4.2159	1	39	79	33	18	65	38	15	23	1.88235	.	.	.	0	0	0	0	0	0	0	0	0.04	0.04
sp|P83783|SAHH_CANAL	non_secreted	train	1	-1.48923	0	0	0	.	.	0	.	0	.	0	.	0	0.062	0	0	0.13	0	0	49072.2	450	-8.5	5.3062	11	141	235	150	48	261	112	55	57	1.06	.	.	.	0	0	0	0	0	0	0	0	0.08	0.36
sp|P53314|CPD1_YEAST	non_secreted	train	1	-1.48945	0	0	0	.	.	0	.	0	.	0	.	0.927	0.561	0	0	0.04	0	0	26731.6	239	4	7.4009	6	65	128	73	28	128	56	32	24	1.225	.	.	.	0	0	0	0	0	0	0	0	0.11	0.12
sp|Q9C1X0|YN55_SCHPO	non_secreted	train	1	-1.49172	0	0	0	.	.	0	.	0	.	0	.	0.01	0.375	0	0	0.36	0	0	32956.1	297	1.5	6.7634	4	97	159	84	35	142	76	41	35	1.975	.	.	.	0	0	0	0	0	0	0	0	0	0
sp|Q12465|RAX2_YEAST	non_secreted	train	1	-1.49322	0	0	0	.	.	0	.	0	.	0	.	0	0.028	1	1	0.74	1	0	133959	1220	-48	4.1821	10	393	700	336	135	611	183	69	114	2.10734	1	0	0	1	0	1	1	1	1	1	1	0	24.95
sp|Q9P7E8|APP1_SCHPO	non_secreted	train	1	-1.49545	0	0	0	.	.	0	.	0	.	0	.	0	0.039	0	0	0.32	0	0	91137.5	857	-20.5	4.881	5	260	555	228	63	452	184	86	98	0.615079	.	.	.	0	0	0	0	0	0	0	0	0	0.01
sp|Q0D1U6|3HAO_ASPTN	non_secreted	train	1	-1.49911	0	0	0	.	.	0	.	0	.	0	.	0.952	0.628	0	0	0.13	0	0	21700.8	195	-1.5	5.9857	7	57	113	52	24	114	41	21	20	0.765957	.	.	.	0	0	0	0	0	0	0	0	0.01	0.01
sp|Q5BBM1|VELC_EMENI	non_secreted	train	1	-1.49971	0	1	0	reduced_virulence	PHI:1107,PHI:9457,PHI:5055,PHI:2427,PHI:1108	0	.	0	.	0	.	0	0.05	0	0	0.21	0	0	57328.7	524	12.5	8.6207	8	189	305	110	52	254	109	64	45	0.7	.	.	.	0	0	0	0	0	0	0	0	0	0.01
sp|Q9HGI2|RAD52_NEUCR	non_secreted	train	1	-1.49971	0	0	0	.	.	0	.	0	.	0	.	0	0.104	0	0	0.16	0	0	63494.5	600	14	9.3441	3	216	362	154	42	301	132	77	55	0.640449	.	.	.	0	0	0	0	0	0	0	0	0	0
sp|Q8SQX3|RS7_ENCCU	non_secreted	train	1	-1.50078	0	0	0	.	.	0	.	0	.	0	.	0.974	0.875	0	0	0.04	0	0	19004.1	170	5	8.493	2	45	81	55	17	92	48	28	20	1.54839	.	.	.	0	0	0	0	0	0	0	0	0	0.17
sp|Q9UTE4|YFM8_SCHPO	non_secreted	train	1	-1.50097	0	1	0	reduced_virulence	PHI:7076	0	.	0	.	0	.	0.423	0.621	0	0	0.06	0	0	25901.7	234	-5	5.1314	2	68	116	71	23	125	60	29	31	1.31818	.	.	.	0	0	0	0	0	0	0	0	0.02	0.04
sp|O14107|DNI1_SCHPO	non_secreted	train	1	-1.5035	0	0	0	.	.	0	.	0	.	0	.	0	0.04	0	1	0.37	0	1	25388.2	234	15.5	10.4417	8	89	126	81	26	139	27	22	5	1.72727	0	0	0	1	1	1	1	0	1	3	4	32.4	104.54
sp|Q6Q875|SIRO_LEPMC	non_secreted	train	1	-1.50989	0	1	0	reduced_virulence	PHI:3947,PHI:419	0	.	0	.	0	.	0.005	0.329	0	0	0.08	0	0	35958.5	329	-7.5	4.9974	6	114	169	94	38	183	82	39	43	0.894737	.	.	.	0	0	0	0	0	0	0	0	0	0.16
sp|P30657|PSB7_YEAST	non_secreted	train	1	-1.51034	0	0	0	.	.	0	.	0	.	0	.	0.641	0.622	0	0	0.71	0	0	29443.4	266	-1.5	5.7567	0	76	145	83	27	146	56	28	28	1.33333	.	.	.	0	0	0	0	0	0	0	0	0.01	0.74
sp|P34232|MTR2_YEAST	non_secreted	train	1	-1.51044	0	0	0	.	.	0	.	0	.	0	.	1	0.866	0	0	0.7	0	0	20783.6	184	2.5	7.7739	3	43	101	47	20	95	34	19	15	1.81818	.	.	.	0	0	0	0	0	0	0	0	0.07	0.26
sp|P06783|STE3_YEAST	non_secreted	train	1	-1.51252	0	1	0	reduced_virulence	PHI:292	0	.	0	.	0	.	0	0.011	0	1	0.34	0	1	53708.2	470	6.5	7.6118	10	127	224	143	71	262	100	56	44	2.38333	.	.	.	0	1	1	0	0	1	5	7	43	148.84
sp|P48479|NIM1_NEUCR	non_secreted	train	1	-1.51301	1	1	1	reduced_virulence,effector_(plant_avirulence_determinant),increased_virulence_(hypervirulence),unaffected_pathogenicity,lethal,loss_of_pathogenicity	PHI:7392,PHI:7568,PHI:6730,PHI:417,PHI:8735,PHI:1072,PHI:1178,PHI:165,PHI:1239,PHI:497,PHI:1233,PHI:1043,PHI:1265,PHI:8736,PHI:1223,PHI:2124,PHI:8854,PHI:6084,PHI:7760,PHI:342,PHI:1264,PHI:1236,PHI:4941,PHI:1230,PHI:5430,PHI:2120,PHI:1258	0	.	0	.	0	.	0	0.027	0	0	0.01	0	0	94347.3	858	28.5	9.8626	8	289	454	214	63	394	215	126	89	1.04217	.	.	.	0	0	0	0	0	0	0	0	0	0
sp|Q6BW46|MTC6_DEBHA	non_secreted	train	1	-1.51331	0	0	0	.	.	0	.	0	.	0	.	0	0.028	1	1	0.47	1	0	69783.2	617	-25	4.4329	12	169	345	166	75	305	143	61	82	2.34211	1	0	0	1	0	1	1	1	1	1	1	1.6	22.59
sp|E9EHG0|ARP1_METAQ	non_secreted	train	1	-1.51522	1	1	0	reduced_virulence,unaffected_pathogenicity,increased_virulence_(hypervirulence)	PHI:58,PHI:7695,PHI:2313	0	.	0	.	0	.	0	0.105	0	0	0.42	0	0	48911	446	0.5	6.5648	3	145	246	124	58	246	103	55	48	0.951456	.	.	.	0	0	0	0	0	0	0	0	0	0.01
sp|P83340|EPIP1_EPING	non_secreted	train	1	-1.51875	0	0	0	.	.	0	.	0	.	0	.	0.887	0.55	0	0	0.35	0	0	1959.94	18	-1	4.3699	0	6	10	6	2	10	5	2	3	1	.	.	.	0	0	0	0	0	0	0	0	0	0
sp|Q4X1W0|PPTA_ASPFU	non_secreted	train	1	-1.5227	1	1	0	loss_of_pathogenicity,reduced_virulence	PHI:7332,PHI:2258,PHI:2055	0	.	0	.	0	.	0	0.189	0	0	0.03	0	0	39546.9	359	-3	5.8774	7	115	196	109	38	204	85	43	42	0.736264	.	.	.	0	0	0	0	0	0	0	0	0	0.02
sp|P04841|ALOX_PICAN	non_secreted	train	1	-1.52302	0	1	0	reduced_virulence,unaffected_pathogenicity	PHI:7705,PHI:9126,PHI:199	0	.	0	.	0	AA3_1,AA3_3,AA3_2,AA3,AA8	0	0.066	0	0	0.13	0	0	74089.4	664	-5.5	6.0203	13	197	364	170	87	356	176	90	86	1.13475	.	.	.	0	0	0	0	0	0	0	0	0.15	0.23
sp|P32264|PROB_YEAST	non_secreted	train	1	-1.52359	0	0	0	.	.	0	.	0	.	0	.	0	0.216	0	0	0.23	0	0	47162.1	428	1.5	6.7261	3	115	218	141	34	225	115	61	54	1.35	.	.	.	0	0	0	0	0	0	0	0	2.45	4.11
sp|P48524|BUL1_YEAST	non_secreted	train	1	-1.52396	0	0	0	.	.	0	.	0	.	0	.	0	0.029	0	0	0.05	0	0	109174	976	28	8.921	12	278	499	246	98	435	270	157	113	1.96403	.	.	.	0	0	0	0	0	0	0	0	0	0
sp|P50942|INP52_YEAST	non_secreted	train	1	-1.52396	0	0	0	.	.	0	.	0	.	0	.	0	0.06	0	0	0.01	0	0	133331	1183	26.5	8.8727	14	328	593	301	130	562	319	179	140	1.74866	.	.	.	0	0	0	0	0	0	0	0	0.33	5.32
sp|Q5B4Z3|SEPH_EMENI	non_secreted	train	1	-1.52396	1	1	1	reduced_virulence,effector_(plant_avirulence_determinant),increased_virulence_(hypervirulence),unaffected_pathogenicity,lethal,loss_of_pathogenicity	PHI:6730,PHI:406,PHI:1269,PHI:1083,PHI:3889,PHI:263,PHI:2268,PHI:7724,PHI:2365,PHI:2124,PHI:4680,PHI:1249,PHI:2398,PHI:308,PHI:4779,PHI:6084,PHI:266,PHI:1189,PHI:2429,PHI:9480,PHI:4942,PHI:7810,PHI:371,PHI:2330,PHI:4679,PHI:1258,PHI:5045,PHI:8737,PHI:7392,PHI:7568,PHI:215,PHI:427,PHI:417,PHI:5432,PHI:4028,PHI:170,PHI:8735,PHI:1072,PHI:2272,PHI:1183,PHI:1239,PHI:153,PHI:2225,PHI:448,PHI:2317,PHI:2…	0	.	0	.	0	.	0	0.011	0	0	0.02	0	0	149793	1346	-6.5	6.1421	14	374	675	398	108	671	369	188	181	1.11336	.	.	.	0	0	0	0	0	0	0	0	0	0.01
sp|Q99247|DUF1_YEAST	non_secreted	train	1	-1.52396	0	0	0	.	.	0	.	0	.	0	.	0	0.01	0	0	0.02	0	0	125382	1116	3	6.6635	13	306	572	277	115	503	303	161	142	1.97403	.	.	.	0	0	0	0	0	0	0	0	0	0
sp|P39825|PROF_SCHPO	non_secreted	train	1	-1.52465	0	0	0	.	.	0	.	0	.	0	.	0.985	0.632	0	0	0.41	0	0	13411.4	127	-0.5	5.7944	2	50	68	46	12	81	22	11	11	0.783784	.	.	.	0	0	0	0	0	0	0	0	0.12	0.27
sp|O13565|YL358_YEAST	non_secreted	train	1	-1.52588	0	0	0	.	.	0	.	0	.	0	.	0.341	0.469	0	0	0.57	0	0	20283.3	187	3.5	7.5714	8	66	104	52	21	102	36	21	15	1.63333	.	.	.	0	0	0	0	0	0	0	0	0	2.73
sp|Q04978|YMF3_YEAST	non_secreted	train	1	-1.52632	0	0	0	.	.	0	.	0	.	0	.	1	0.918	0	0	0.5	0	0	23942.8	212	2.5	6.8779	3	63	125	39	29	80	42	25	17	3.22222	.	.	.	0	0	0	0	0	0	0	0	0	0.03
sp|Q12611|ARGI_EMENI	non_secreted	train	1	-1.52749	0	0	0	.	.	0	.	0	.	0	.	0.007	0.227	0	0	0.02	0	0	35479.3	324	-6	5.7028	4	96	166	100	31	175	95	48	47	0.884058	.	.	.	0	0	0	0	0	0	0	0	0.06	0.07
sp|O13853|ITS3_SCHPO	non_secreted	train	1	-1.52782	0	0	0	.	.	0	.	0	.	0	.	0	0.065	0	0	0.11	0	0	83747.7	742	26.5	9.4165	6	201	395	166	91	331	197	119	78	1.70435	.	.	.	0	0	0	0	0	0	0	0	0	0.02
sp|Q03306|PKH3_YEAST	non_secreted	train	1	-1.52782	1	1	1	reduced_virulence,lethal,increased_virulence_(hypervirulence),loss_of_pathogenicity,unaffected_pathogenicity	PHI:6730,PHI:406,PHI:3889,PHI:1240,PHI:2398,PHI:7724,PHI:1251,PHI:1249,PHI:2365,PHI:2268,PHI:36,PHI:1189,PHI:9480,PHI:4942,PHI:7810,PHI:371,PHI:2330,PHI:1258,PHI:7568,PHI:2370,PHI:215,PHI:427,PHI:4028,PHI:170,PHI:2162,PHI:1183,PHI:8395,PHI:153,PHI:448,PHI:2317,PHI:146,PHI:7725,PHI:8854,PHI:1232,PHI:5426,PHI:7811,PHI:4941,PHI:4626,PHI:56,PHI:1266,PHI:1044,PHI:9481,PHI:230,PHI:2285,PHI:1241,PHI:104…	0	.	0	.	0	.	0	0.045	0	0	0.23	0	0	100476	898	40.5	10.0639	5	251	471	221	89	408	216	134	82	1.79195	.	.	.	0	0	0	0	0	0	0	0	0	0.06
sp|Q5AK62|SSD1_CANAL	non_secreted	train	1	-1.52782	1	1	0	loss_of_pathogenicity,reduced_virulence,increased_virulence_(hypervirulence)	PHI:862,PHI:9183	0	.	0	.	0	.	0	0.024	0	0	0.02	0	0	141280	1274	12.5	7.3374	8	370	670	325	113	571	344	186	158	1.36771	.	.	.	0	0	0	0	0	0	0	0	0	0.01
sp|Q4WF56|SIDJ_ASPFU	non_secreted	train	1	-1.53187	0	0	0	.	.	0	.	0	.	0	.	0	0.144	0	0	0.27	0	0	38961.9	354	-6.5	5.5294	2	118	186	102	43	189	86	43	43	0.74359	.	.	.	0	0	0	0	0	0	0	0	0.56	0.58
sp|A2R4I6|FES1_ASPNC	non_secreted	train	1	-1.53415	0	0	0	.	.	0	.	0	.	0	.	0.195	0.501	0	0	0.17	0	0	31362.6	287	-1.5	6.0439	2	87	161	90	16	146	75	38	37	0.84375	.	.	.	0	0	0	0	0	0	0	0	0	0
sp|A0A4P8W7Y2|PYIE_MAGGR	non_secreted	train	1	-1.53593	0	0	0	.	.	0	.	0	.	0	CE1	0	0.051	0	0	0.15	0	0	50233.2	463	0.5	6.6053	7	159	251	145	53	281	108	56	52	0.634146	.	.	.	0	0	0	0	0	0	0	0	0	1.26
sp|O13545|YL374_YEAST	non_secreted	train	1	-1.53609	0	0	0	.	.	0	.	0	.	0	.	0.994	0.761	0	0	0.47	1	0	14166.5	129	8	8.767	6	46	68	40	16	74	27	19	8	1.07143	.	.	.	0	0	0	0	0	0	1	1	17.26	17.28
sp|P32617|IES6_YEAST	non_secreted	train	1	-1.54127	0	0	0	.	.	0	.	0	.	0	.	0.997	0.769	0	0	0.32	0	0	18532.9	166	17.5	10.8345	1	49	89	41	16	76	45	32	13	1.58824	.	.	.	0	0	0	0	0	0	0	0	0	0
sp|A8DRH7|LGA1_ASPNG	non_secreted	train	1	-1.54186	0	0	0	.	.	0	.	0	.	0	.	0.007	0.386	0	0	0.17	0	0	35845	335	0.5	6.6398	4	121	188	114	33	202	67	35	32	0.768421	.	.	.	0	0	0	0	0	0	0	0	0.01	0.21
sp|A0A3G1DJG8|MFM5_PHOSM	non_secreted	train	1	-1.54193	0	0	0	.	.	0	.	0	.	0	.	0.999	0.595	0	0	0.26	0	0	14472.9	126	3	7.672	5	36	71	19	13	53	43	24	19	1.08696	.	.	.	0	0	0	0	0	0	0	0	0	0
sp|A0A455R4Z0|ASCI_ACREG	non_secreted	train	1	-1.54291	0	0	0	.	.	0	.	0	.	0	.	0	0.091	0	1	0.05	0	1	41822.8	384	8.5	9.2179	2	132	203	138	53	248	57	35	22	0.8	0	0	1	1	1	1	1	0	1	7	7	20.81	163.98
sp|P14187|CCHL_NEUCR	non_secreted	train	1	-1.54521	0	0	0	.	.	0	.	0	.	0	.	0.001	0.188	0	0	0.04	0	0	38147	346	-0.5	6.3963	3	103	195	90	36	195	87	45	42	0.6	.	.	.	0	0	0	0	0	0	0	0	0	0
sp|Q9P7L3|RIB7_SCHPO	non_secreted	train	1	-1.54704	0	0	0	.	.	0	.	0	.	0	.	0.334	0.551	0	0	0.44	0	0	29752	268	1	6.849	4	73	142	84	24	142	59	31	28	1.51064	.	.	.	0	0	0	0	0	0	0	0	0	0
sp|O74360|RGA4_SCHPO	non_secreted	train	1	-1.54835	0	0	0	.	.	0	.	0	.	0	.	0	0.043	0	0	0.09	0	0	104487	933	20	8.2468	25	281	503	228	95	426	226	128	98	1.66667	.	.	.	0	0	0	0	0	0	0	0	0	0.03
sp|Q07880|YL044_YEAST	non_secreted	train	1	-1.55402	0	0	0	.	.	0	.	0	.	0	.	0	0.022	1	1	0.28	0	0	16870.1	148	-5.5	4.1087	1	46	73	46	24	81	17	6	11	1.58333	.	.	.	1	1	1	0	0	0	0	0	1.88	1.93
sp|O42842|APT_SCHPO	non_secreted	train	1	-1.5556	0	0	0	.	.	0	.	0	.	0	.	0.871	0.436	0	0	0.32	0	0	20746	188	-5.5	4.6052	1	47	92	66	18	114	45	20	25	1.11905	.	.	.	0	0	0	0	0	0	0	0	0	0.11
sp|B2WKU1|MOC2A_PYRTR	non_secreted	train	1	-1.55596	0	0	0	.	.	0	.	0	.	0	.	0.916	0.346	1	1	0.29	0	0	9919.14	93	-6.5	4.3201	1	32	52	30	10	55	23	9	14	0.666667	.	.	.	0	1	0	0	0	0	0	0	0.49	0.49
sp|P36027|MID2_YEAST	non_secreted	train	1	-1.55635	0	0	0	.	.	0	.	0	.	0	.	0	0.049	1	1	0.62	1	0	39146.5	376	-3	5.3107	3	190	256	87	28	144	55	27	28	1.67391	0	1	1	1	1	1	1	1	1	1	1	5.1	28.22
sp|P0C5K9|YB39A_YEAST	non_secreted	train	1	-1.55744	0	0	0	.	.	0	.	0	.	0	.	0.209	0.124	1	1	0.57	1	0	3401.13	27	3.5	9.4347	2	7	9	7	6	17	4	4	0	4	0	0	0	1	1	0	1	0	0	1	1	16.87	16.87
sp|Q6B0Y1|YM009_YEAST	non_secreted	train	1	-1.55752	0	0	0	.	.	0	.	0	.	0	.	1	0.332	1	1	0.25	1	0	16730	158	4.5	8.1529	1	39	85	67	8	104	28	18	10	0.5	.	.	.	0	1	0	0	0	1	1	0	24.06	31.64
sp|P0CI02|BSD_COCIM	non_secreted	train	1	-1.55794	0	0	0	.	.	0	.	0	.	0	.	0.993	0.599	0	0	0.45	0	0	14217.3	137	-2.5	5.0729	3	49	84	55	11	90	27	13	14	0.714286	.	.	.	0	0	0	0	0	0	0	0	0.73	1.97
sp|Q6C8F7|EFR3_YARLI	non_secreted	train	1	-1.55795	0	0	0	.	.	0	.	0	.	0	.	0	0.009	0	0	0.16	0	0	93350.8	850	-11.5	5.5744	8	251	450	274	88	455	188	94	94	1.15723	.	.	.	0	0	0	0	0	0	0	0	0	1.91
sp|Q4WQL4|WETA_ASPFU	non_secreted	train	1	-1.55799	0	0	0	.	.	0	.	0	.	0	.	0	0.05	0	0	0.19	0	0	61506	566	15	8.2454	4	199	340	112	61	255	120	74	46	0.677165	.	.	.	0	0	0	0	0	0	0	0	0	0
sp|Q08990|YP278_YEAST	non_secreted	train	1	-1.55956	0	0	0	.	.	0	.	0	.	0	.	0.992	0.779	0	0	0.19	0	0	11420.7	100	-4.5	4.595	4	29	53	19	10	45	25	11	14	1.84615	.	.	.	0	0	0	0	0	0	0	0	0	0
sp|P84526|ILEC1_XERSP	non_secreted	train	1	-1.56046	0	0	0	.	.	0	.	0	.	0	.	0.882	0.357	1	1	0.8	0	0	1210.37	13	2	9.2758	1	8	9	2	1	10	2	2	0	0.571429	.	.	.	0	0	0	0	0	0	0	0	0	0
sp|Q9URS1|DHE4_PENCH	non_secreted	train	1	-1.5621	0	0	0	.	.	0	.	0	.	0	.	0	0.212	0	0	0.26	0	0	49832.3	461	-1	6.2725	4	155	244	136	48	261	108	55	53	0.957627	.	.	.	0	0	0	0	0	0	0	0	0	0.03
sp|D2YW48|GST_COCIM	non_secreted	train	1	-1.56262	0	0	0	.	.	0	.	0	.	0	.	0.9	0.823	0	0	0.07	0	0	25585.4	231	2.5	7.3008	5	67	123	76	21	126	55	30	25	1	.	.	.	0	0	0	0	0	0	0	0	0	0.01
sp|P53145|LSG1_YEAST	non_secreted	train	1	-1.56476	0	0	0	.	.	0	.	0	.	0	.	0	0.046	0	0	0.02	0	0	72727.5	640	13.5	9.1811	4	152	302	174	63	308	203	111	92	1.47059	.	.	.	0	0	0	0	0	0	0	0	0	0.02
sp|O13875|YE1A_SCHPO	non_secreted	train	1	-1.56743	0	0	0	.	.	0	.	0	.	0	.	0	0.01	1	1	0.18	1	0	76907.1	664	-9	5.5906	5	177	283	200	124	379	150	75	75	1.86486	.	.	.	1	1	0	0	0	1	1	1	17.92	19.57
sp|Q5KMX3|1A1D_CRYNJ	non_secreted	train	1	-1.56792	1	1	0	reduced_virulence,increased_virulence_(hypervirulence)	PHI:8670	0	.	0	.	0	.	0.027	0.532	0	0	0.08	0	0	37049.5	345	4.5	7.8339	3	111	187	118	32	201	88	48	40	0.954545	.	.	.	0	0	0	0	0	0	0	0	0.04	0.76
sp|P0CS85|YP43_SCHPO	non_secreted	train	1	-1.56899	0	0	0	.	.	0	.	0	.	0	.	0.993	0.882	0	0	0.48	0	0	15129.9	129	1.5	7.2088	3	31	60	25	22	61	31	17	14	3.2	.	.	.	0	0	0	0	0	0	0	0	0	0
sp|Q4WK56|U390_ASPFU	non_secreted	train	1	-1.57061	0	0	0	.	.	0	.	0	.	0	.	0.907	0.403	0	0	0.45	0	0	9706.59	90	21.5	11.6656	0	31	39	24	1	40	34	28	6	0.964286	.	.	.	0	0	0	0	0	0	0	0	0	0
sp|Q8TGP5|YD464_YEAST	non_secreted	train	1	-1.57112	0	0	0	.	.	0	.	0	.	0	.	0.02	0.15	1	1	0.39	0	0	6860.93	62	3.5	9.9209	1	25	34	17	12	38	10	7	3	1	.	.	.	0	1	0	0	0	1	0	0	3.2	3.2
sp|Q08872|YO366_YEAST	non_secreted	train	1	-1.57246	0	0	0	.	.	0	.	0	.	0	.	0.993	0.732	1	1	0.17	0	0	13097.5	117	7	9.8431	4	36	54	42	8	63	29	18	11	2.125	.	.	.	1	0	1	0	1	1	0	0	0.28	0.29
sp|Q8ST89|Y7I6_ENCCU	non_secreted	train	1	-1.57289	0	0	0	.	.	0	.	0	.	0	.	0.995	0.895	0	0	0.14	0	0	15099.2	135	-2.5	4.946	6	41	68	28	16	76	38	18	20	1.07143	.	.	.	0	0	0	0	0	0	0	0	3.8	3.8
sp|Q8TFN0|NDK_EMENI	non_secreted	train	1	-1.57289	1	1	0	reduced_virulence,increased_virulence_(hypervirulence)	PHI:3945,PHI:6438	0	.	0	.	0	.	0.937	0.882	0	0	0.13	0	0	16908.5	153	2	8.0128	1	46	76	43	17	87	37	20	17	1.14286	.	.	.	0	0	0	0	0	0	0	0	0.38	3.61
sp|Q92445|DCOR_PARBR	non_secreted	train	1	-1.57406	0	0	0	.	.	0	.	0	.	0	.	0.6	0.285	0	0	0.39	0	0	8578.51	79	-7	4.1953	0	24	44	24	12	46	24	9	15	0.857143	.	.	.	0	0	0	0	0	0	0	0	0	0
sp|P86922|LECT_GANLU	non_secreted	train	1	-1.57558	0	0	0	.	.	0	.	0	.	0	.	0	0.055	0	0	0.6	0	0	903.05	8	1	10	0	4	5	3	1	5	1	1	0	0.666667	.	.	.	0	0	0	0	0	0	0	0	0	0
sp|Q6Q572|YM031_YEAST	non_secreted	train	1	-1.57592	0	0	0	.	.	0	.	0	.	0	.	0.718	0.466	0	0	0.44	0	0	11878.7	108	4	9.0135	2	37	57	32	15	65	19	12	7	0.961538	.	.	.	0	0	0	0	0	0	0	0	0.18	0.18
sp|O74822|YBJB_SCHPO	non_secreted	train	1	-1.57632	0	1	0	reduced_virulence,unaffected_pathogenicity	PHI:881,PHI:9524,PHI:6517,PHI:4903,PHI:5034	0	.	0	.	0	.	0.024	0.564	0	0	0.26	0	0	35120.8	325	7.5	8.7234	7	106	175	105	24	185	69	39	30	1.27692	.	.	.	0	0	0	0	0	0	0	0	0	0.89
sp|P53308|YG4U_YEAST	non_secreted	train	1	-1.57665	0	0	0	.	.	0	.	0	.	0	.	0	0.116	0	1	0.7	0	1	11924.8	114	0.5	6.8289	7	60	72	37	16	64	5	3	2	2.27273	.	.	.	1	1	0	0	0	0	3	3	23.44	63.4
sp|Q9ZZV8|Q0297_YEAST	non_secreted	train	1	-1.58338	0	0	0	.	.	0	.	0	.	0	.	1	0.682	0	0	0.55	0	0	5912	51	9	11.3732	0	10	26	6	4	28	15	12	3	1.06667	.	.	.	0	0	0	0	0	0	0	0	0	0
sp|Q5ANB7|THI4_CANAL	non_secreted	train	1	-1.58477	0	0	0	.	.	0	.	0	.	0	.	0.002	0.472	0	0	0.32	0	0	38169.7	354	-1	6.1436	4	115	197	110	29	200	79	40	39	0.918605	.	.	.	0	0	0	0	0	0	0	0	0	1.5
sp|Q2H7G2|KYNU2_CHAGB	non_secreted	train	1	-1.58686	0	0	0	.	.	0	.	0	.	0	.	0	0.034	0	0	0.38	0	0	57880.6	539	3	6.7532	6	189	302	170	66	325	129	71	58	0.605263	.	.	.	0	0	0	0	0	0	0	0	0	0.21
sp|Q6BTX0|ATG2_DEBHA	non_secreted	train	1	-1.58767	0	0	0	.	.	0	.	0	.	0	.	0	0.045	1	1	0.03	0	0	210749	1887	-43.5	4.8696	8	494	957	514	153	836	493	231	262	2.62281	.	.	.	1	0	0	0	0	1	0	0	0	0.04
sp|Q6FVZ8|MED20_CANGA	non_secreted	train	1	-1.58894	0	0	0	.	.	0	.	0	.	0	.	0.656	0.38	0	0	0.33	0	0	23786.3	215	-5	4.7885	1	66	106	75	17	110	50	23	27	1.40625	.	.	.	0	0	0	0	0	0	0	0	0	0.05
sp|P0CP49|PAM17_CRYNB	non_secreted	train	1	-1.59271	0	0	0	.	.	0	.	0	.	0	.	0.205	0.424	0	0	0.29	0	1	24037.5	217	12	10.4187	1	74	115	56	30	123	41	28	13	0.72549	.	.	.	0	0	0	0	0	0	2	2	0	45.32
sp|P18120|LEU3_YARLI	non_secreted	train	1	-1.59278	1	1	0	loss_of_pathogenicity,reduced_virulence,unaffected_pathogenicity	PHI:504,PHI:8963,PHI:8862,PHI:9319,PHI:9354,PHI:415,PHI:9353	0	.	0	.	0	.	0	0.119	0	0	0.06	0	0	43358.8	405	-2.5	5.5924	5	136	223	135	21	223	103	51	52	0.831579	.	.	.	0	0	0	0	0	0	0	0	0	0.05
sp|D7PI17|GSFC_PENAE	non_secreted	train	1	-1.59283	0	1	0	reduced_virulence	PHI:3534	0	.	0	.	0	.	0	0.016	0	0	0.04	0	0	43712	396	-11.5	4.8363	2	119	189	135	36	217	95	44	51	0.961538	.	.	.	0	0	0	0	0	0	0	0	0	0.35
sp|Q8TGT0|YM100_YEAST	non_secreted	train	1	-1.59313	0	0	0	.	.	0	.	0	.	0	.	0.99	0.95	0	0	0.31	1	0	6247.26	57	4.5	9.5595	2	20	29	17	6	33	13	9	4	1.14286	.	.	.	0	0	0	0	0	0	1	0	10.11	10.11
sp|P38220|YBN7_YEAST	non_secreted	train	1	-1.5939	0	0	0	.	.	0	.	0	.	0	.	0.999	0.278	0	1	0.49	0	1	12841.4	110	9	9.0934	7	25	43	36	19	71	19	15	4	3.23077	.	.	.	1	1	0	0	0	1	1	2	39.71	41.32
sp|P38726|YHE5_YEAST	non_secreted	train	1	-1.59482	0	0	0	.	.	0	.	0	.	0	.	0.992	0.585	1	1	0.27	0	0	13314.8	115	4	8.2764	8	29	52	33	20	79	22	13	9	1.63636	.	.	.	1	0	0	0	0	1	0	1	16.76	16.77
sp|O93967|PALY_AMAMU	non_secreted	train	1	-1.59493	0	0	0	.	.	0	.	0	.	0	.	0	0.01	0	0	0.07	0	0	80157.1	740	1	6.5891	5	252	392	239	66	395	159	85	74	0.95	.	.	.	0	0	0	0	0	0	0	0	0	0.66
sp|Q03530|RCE1_YEAST	non_secreted	train	1	-1.59531	0	0	0	.	.	0	.	0	.	0	.	0	0.044	0	1	0.26	0	1	35911.4	315	11.5	8.9023	7	87	135	103	54	194	44	30	14	1.95556	.	.	.	1	1	1	0	0	0	9	7	34.79	146.08
sp|O60155|PRS1_SCHPO	non_secreted	train	1	-1.59645	0	0	0	.	.	0	.	0	.	0	.	0	0.01	0	0	0.13	0	0	78875.1	716	2	6.7342	10	215	382	222	71	388	181	95	86	1.10968	.	.	.	0	0	0	0	0	0	0	0	0	0.02
sp|P87090|CPC1_CRYPA	non_secreted	train	1	-1.59657	0	1	0	reduced_virulence,unaffected_pathogenicity	PHI:3706,PHI:340,PHI:1333,PHI:467,PHI:3707	0	.	0	.	0	.	0.013	0.004	0	0	0.12	0	0	26155.8	247	-11	4.4986	0	95	151	68	17	124	63	27	36	0.383562	.	.	.	0	0	0	0	0	0	0	0	0	0
sp|Q4PDA7|MED10_USTMA	non_secreted	train	1	-1.59657	0	0	0	.	.	0	.	0	.	0	.	0.937	0.316	0	0	0.17	0	0	20983.4	197	-2.5	5.5996	2	71	120	68	11	100	44	22	22	0.528302	.	.	.	0	0	0	0	0	0	0	0	0	0
sp|Q08689|NAT5_YEAST	non_secreted	train	1	-1.59688	0	0	0	.	.	0	.	0	.	0	.	0.985	0.8	0	0	0.27	0	0	19726.7	176	4.5	7.8536	3	42	84	55	24	95	46	27	19	1.83333	.	.	.	0	0	0	0	0	0	0	0	0.2	0.24
sp|A0A089GT80|PRL3_FUNXX	non_secreted	train	1	-1.59896	0	0	0	.	.	0	.	0	.	0	.	0	0.067	0	0	0.32	0	0	43397.5	408	-9.5	4.7644	4	158	244	116	46	241	83	38	45	0.584746	.	.	.	0	0	0	0	0	0	0	0	0.01	0.03
sp|O42851|YFHE_SCHPO	non_secreted	train	1	-1.60445	0	1	0	reduced_virulence,unaffected_pathogenicity	PHI:3385,PHI:9314,PHI:8570,PHI:7938,PHI:443	0	.	0	.	0	.	0	0.21	0	0	0.35	0	0	43284.4	398	-0.5	6.4454	4	130	211	140	48	223	93	50	43	1.09524	.	.	.	0	0	0	0	0	0	0	0	0	2.31
sp|E9FCP7|DTXS4_METRA	non_secreted	train	1	-1.60456	0	0	0	.	.	0	.	0	.	0	.	0	0.065	0	0	0.24	0	0	55019.9	501	2	6.6962	12	160	272	148	60	282	114	62	52	1.02913	.	.	.	0	0	0	0	0	0	0	0	0	0.58
sp|P32375|ALN_YEAST	non_secreted	train	1	-1.60456	0	0	0	.	.	0	.	0	.	0	.	0	0.052	0	0	0.09	0	0	50126.3	460	-5.5	5.8459	11	144	250	137	47	257	104	53	51	1.02062	.	.	.	0	0	0	0	0	0	0	0	0	0.64
sp|Q6BN80|DPH5_DEBHA	non_secreted	train	1	-1.60533	0	0	0	.	.	0	.	0	.	0	.	0	0.023	0	0	0.03	0	0	34212.9	300	-19.5	4.35	3	70	128	91	33	160	85	34	51	1.5	.	.	.	0	0	0	0	0	0	0	0	0	0.01
sp|Q04838|YM88_YEAST	non_secreted	train	1	-1.60612	0	0	0	.	.	0	.	0	.	0	.	0.652	0.025	1	1	0.2	1	0	11816.3	102	5	9.5493	1	23	44	41	17	64	15	11	4	3.22222	.	.	.	1	1	0	0	0	1	1	1	29	34.9
sp|A0A023PZK4|YI30A_YEAST	non_secreted	train	1	-1.60625	0	0	0	.	.	0	.	0	.	0	.	0.05	0.099	0	0	0.46	0	0	13675.3	127	13	10.4718	4	47	69	47	14	76	16	15	1	1.81818	.	.	.	0	0	0	0	0	0	0	0	16	20.28
sp|P47135|JSN1_YEAST	non_secreted	train	1	-1.60768	0	0	0	.	.	0	.	0	.	0	.	0	0.045	0	0	0.18	0	0	120374	1091	8	6.9513	8	328	600	266	99	490	202	113	89	1.62644	.	.	.	0	0	0	0	0	0	0	0	0	0.11
sp|Q4P782|BST1_USTMA	non_secreted	train	1	-1.61273	0	0	0	.	.	0	.	0	.	0	.	0	0.009	0	1	0.08	0	1	167119	1520	18	7.4604	17	493	809	491	155	841	332	185	147	0.71517	1	0	0	1	0	0	1	0	0	9	9	20.11	175.48
sp|P53247|YG2E_YEAST	non_secreted	train	1	-1.61283	0	0	0	.	.	0	.	0	.	0	.	0.049	0.201	1	1	0.43	0	0	14066.1	123	8	9.2912	7	36	57	39	21	84	14	11	3	2.625	0	0	0	1	1	1	1	0	1	0	0	8.7	26.16
sp|Q75AR4|CWC25_ASHGO	non_secreted	train	1	-1.61605	0	0	0	.	.	0	.	0	.	0	.	0.995	0.409	0	0	0.09	0	0	14830.6	138	9.5	10.5927	1	48	76	32	5	65	42	26	16	0.465116	.	.	.	0	0	0	0	0	0	0	0	0	0
sp|O13827|YEEB_SCHPO	non_secreted	train	1	-1.61778	0	0	0	.	.	0	.	0	.	0	.	0	0.074	0	0	0.03	0	0	28218.5	246	-25.5	4.1203	2	52	108	67	27	118	84	30	54	2.18182	.	.	.	0	0	0	0	0	0	0	0	0	0
sp|Q9P6L5|SLA2_SCHPO	non_secreted	train	1	-1.61815	0	0	0	.	.	0	.	0	.	0	.	0	0.095	0	0	0	0	0	124373	1102	-24.5	5.1484	6	298	503	340	94	498	310	150	160	1.20109	.	.	.	0	0	0	0	0	0	0	0	0	0.02
sp|W0TFN1|ATG11_KLUMD	non_secreted	train	1	-1.61815	0	0	0	.	.	0	.	0	.	0	.	0	0.08	0	0	0.01	0	0	124697	1084	-17.5	5.1928	6	240	472	295	96	471	295	143	152	3.19192	.	.	.	0	0	0	0	0	0	0	0	0.01	0.02
sp|Q758W8|PEX22_ASHGO	non_secreted	train	1	-1.61854	0	0	0	.	.	0	.	0	.	0	.	0.993	0.705	1	1	0.12	1	0	15939.4	144	5.5	8.8493	4	48	79	51	13	79	35	21	14	0.961538	.	.	.	0	1	0	0	0	0	1	1	21.89	21.91
sp|A0A1B4XBH4|SDNG_SORAA	non_secreted	train	1	-1.61949	0	0	0	.	.	0	.	0	.	0	.	0.936	0.734	0	0	0.15	0	0	16193.3	146	-1.5	5.6901	0	43	73	38	15	73	40	20	20	1.27586	.	.	.	0	0	0	0	0	0	0	0	0	0
sp|P32770|NRP1_YEAST	non_secreted	train	1	-1.62002	0	0	0	.	.	0	.	0	.	0	.	0	0.203	0	0	0.31	0	0	79299	719	4.5	6.8542	15	213	444	158	73	318	139	77	62	2.0339	.	.	.	0	0	0	0	0	0	0	0	0	0
sp|Q7Z8R5|PALI_YARLI	non_secreted	train	1	-1.62006	0	0	0	.	.	0	.	0	.	0	.	0	0.082	0	1	0.47	0	1	77677.6	728	20	9.3356	4	244	452	150	73	402	131	81	50	0.58371	0	0	0	1	1	1	1	0	1	3	4	22.47	89.68
sp|Q00075|TPSA_ASPNG	non_secreted	train	1	-1.62168	1	1	0	loss_of_pathogenicity,reduced_virulence,unaffected_pathogenicity	PHI:2265,PHI:2172,PHI:6973,PHI:7226,PHI:1064,PHI:650,PHI:130,PHI:322,PHI:4627,PHI:6972,PHI:4144	0	.	0	.	0	GT20	0	0.009	0	0	0.02	0	0	58376.3	517	-11	5.2717	4	130	242	154	70	279	137	67	70	1.3871	.	.	.	0	0	0	0	0	0	0	0	0	0.01
sp|P85363|VIRTX_AMAVR	non_secreted	train	1	-1.62185	0	0	0	.	.	0	.	0	.	0	.	1	0.343	1	1	0.79	0	0	788.96	7	0	5.5289	1	3	5	3	1	6	0	0	0	0.333333	.	.	.	0	0	0	0	0	0	0	0	0	0
sp|Q4PAR1|NAR1_USTMA	non_secreted	train	1	-1.62404	0	0	0	.	.	0	.	0	.	0	.	0	0.01	1	1	0.11	0	0	89536.2	827	-11	5.37	15	290	481	258	62	426	201	99	102	0.612565	.	.	.	0	0	0	0	0	1	0	0	0	0.02
sp|P0C261|YM057_YEAST	non_secreted	train	1	-1.62417	0	0	0	.	.	0	.	0	.	0	.	0.977	0.345	0	1	0.28	0	1	14367.8	129	1	7.5243	5	44	69	48	16	80	23	12	11	1.5	.	.	.	1	0	0	0	0	0	2	2	25.03	43.23
sp|Q10311|YD58_SCHPO	non_secreted	train	1	-1.62675	0	0	0	.	.	0	.	0	.	0	.	0.799	0.57	0	0	0.1	0	0	25930.4	234	-6	5.0055	7	62	123	74	18	122	65	31	34	1.14894	.	.	.	0	0	0	0	0	0	0	0	0.01	0.01
sp|Q2UF93|MED21_ASPOR	non_secreted	train	1	-1.62806	0	0	0	.	.	0	.	0	.	0	.	0.929	0.341	0	0	0.13	0	0	22130.7	208	-2.5	5.101	1	71	113	63	8	110	50	24	26	0.484848	.	.	.	0	0	0	0	0	0	0	0	0.02	0.03
sp|P27616|PUR7_YEAST	non_secreted	train	1	-1.62931	0	0	0	.	.	0	.	0	.	0	.	0.005	0.32	0	0	0.04	0	0	34603.4	306	-3	5.7349	1	78	142	91	34	155	94	47	47	1.61538	.	.	.	0	0	0	0	0	0	0	0	0	0
sp|P40018|RSMB_YEAST	non_secreted	train	1	-1.62931	0	0	0	.	.	0	.	0	.	0	.	0.022	0.402	0	0	0.1	0	0	22378.9	196	25.5	11.0983	1	44	87	48	10	80	69	48	21	1.84375	.	.	.	0	0	0	0	0	0	0	0	0	0
sp|Q12314|SFM1_YEAST	non_secreted	train	1	-1.62931	0	0	0	.	.	0	.	0	.	0	.	0.015	0.12	0	0	0.01	0	0	24743.5	213	-8	4.6793	1	42	84	60	20	107	73	33	40	1.87097	.	.	.	0	0	0	0	0	0	0	0	0	0
sp|Q7Z992|SST6_SCHPO	non_secreted	train	1	-1.62931	0	0	0	.	.	0	.	0	.	0	.	0	0.066	0	0	0.01	0	0	55968.4	487	16	9.8176	2	102	199	140	40	218	145	83	62	2.12121	.	.	.	0	0	0	0	0	0	0	0	0	0
sp|Q8TFH1|RL18B_SCHPO	non_secreted	train	1	-1.62931	0	0	0	.	.	0	.	0	.	0	.	0	0.088	0	0	0.29	0	0	21183.8	187	35	12.162	0	56	84	58	18	89	64	51	13	1.21622	.	.	.	0	0	0	0	0	0	0	0	0.01	0.01
sp|P22147|XRN1_YEAST	non_secreted	train	1	-1.62968	0	1	0	reduced_virulence	PHI:1671,PHI:3330	0	.	0	.	0	.	0	0.029	0	0	0.02	0	0	175460	1528	18.5	7.4733	6	334	679	379	193	744	452	246	206	1.91667	.	.	.	0	0	0	0	0	0	0	0	0	0.01
sp|Q6CX53|GLGB_KLULA	non_secreted	train	1	-1.62968	0	0	0	unaffected_pathogenicity	PHI:4725	0	.	0	.	0	GH13_8,GH13_13,GH13_10,GH13_9,GH13_14,GH13,GH13_3,GH13_21,GH13_37,GH13_12,GH13_1,CBM48,GH13_41,GH13_28,GH13_11	0	0.045	0	0	0.21	0	0	82856.9	719	-12	5.709	3	177	345	188	123	381	200	101	99	1.42188	.	.	.	0	0	0	0	0	0	0	0	0	0.02
sp|Q4WJ81|CRZA_ASPFU	non_secreted	train	1	-1.63036	1	1	0	loss_of_pathogenicity,reduced_virulence	PHI:1353,PHI:5078,PHI:2059,PHI:2509,PHI:7114,PHI:2048,PHI:9081	0	.	0	.	0	.	0	0.029	0	0	0.22	0	0	81905.2	754	0.5	6.5288	7	264	439	147	84	347	148	82	66	0.63388	.	.	.	0	0	0	0	0	0	0	0	0	0
sp|Q7S3X7|ATG4_NEUCR	non_secreted	train	1	-1.63036	1	0	0	loss_of_pathogenicity	PHI:2182,PHI:2072	0	.	0	.	0	.	0	0.026	0	0	0.22	0	0	55355.6	506	-15.5	4.676	8	181	286	131	54	269	121	55	66	0.677686	.	.	.	0	0	0	0	0	0	0	0	0	0
sp|Q9P3K9|TYW4_NEUCR	non_secreted	train	1	-1.63036	0	0	0	.	.	0	.	0	.	0	.	0	0.011	0	0	0.13	0	0	132709	1213	1	6.5928	17	399	691	344	114	643	315	163	152	0.759124	.	.	.	0	0	0	0	0	0	0	0	0	0.01
sp|Q9P7D9|RSV1_SCHPO	non_secreted	train	1	-1.63036	0	0	0	.	.	0	.	0	.	0	.	0	0.046	0	0	0.36	0	0	46816.6	428	23	10.1456	5	140	258	95	43	204	87	58	29	0.94898	.	.	.	0	0	0	0	0	0	0	0	0	0
sp|O13732|YDOC_SCHPO	non_secreted	train	1	-1.63122	0	0	0	.	.	0	.	0	.	0	.	0.788	0.275	0	0	0.1	0	0	17134.7	148	-2.5	5.5868	2	31	63	48	20	78	42	21	21	2.38889	.	.	.	0	0	0	0	0	0	0	0	0	0
sp|Q5MNH9|LOLE1_EPIUN	non_secreted	train	1	-1.63321	0	0	0	.	.	0	.	0	.	0	.	0.064	0.244	0	0	0.04	0	0	28751.6	256	-6	5.5139	1	70	123	75	38	146	72	36	36	0.809524	.	.	.	0	0	0	0	0	0	0	0	0	0
sp|Q59SG9|PGA55_CANAL	non_secreted	train	1	-1.63404	0	0	0	.	.	0	.	0	.	0	.	0	0.011	1	1	0.48	0	0	142167	1404	-109.5	3.9031	22	757	1016	318	47	444	234	66	168	1.7551	0	0	0	1	0	1	1	1	0	0	0	3.44	3.5
sp|D7UQ43|SOL2_ALTSO	non_secreted	train	1	-1.63405	0	1	0	reduced_virulence,unaffected_pathogenicity	PHI:3534,PHI:1635,PHI:1049	0	.	0	.	0	.	0	0.129	0	0	0.05	0	0	46803.3	427	-3	6.189	8	136	224	130	52	242	109	57	52	0.798077	.	.	.	0	0	0	0	0	0	0	0	0.01	0.39
sp|Q7SGG8|PPME1_NEUCR	non_secreted	train	1	-1.63458	0	0	0	.	.	0	.	0	.	0	.	0	0.032	0	0	0.13	0	0	48955.5	454	1	6.6689	1	160	249	128	42	248	102	54	48	0.550847	.	.	.	0	0	0	0	0	0	0	0	0	0.06
sp|A6X982|YOGD_SCHPO	non_secreted	train	1	-1.63512	0	0	0	.	.	0	.	0	.	0	.	0.419	0.547	0	0	0.17	0	0	23810.6	204	4	7.9127	2	42	82	53	31	109	59	33	26	2.23333	.	.	.	0	0	0	0	0	0	0	0	0	0
sp|P34166|MFA2_YEAST	non_secreted	train	1	-1.63617	0	0	0	.	.	0	.	0	.	0	.	0.929	0.751	0	0	0.58	0	0	4228.85	38	1	7.9824	1	13	20	10	3	18	9	5	4	1.625	.	.	.	0	0	0	0	0	0	0	0	0	0
sp|P06652|MPIP_SCHPO	non_secreted	train	1	-1.63698	0	0	0	.	.	0	.	0	.	0	.	0	0.047	0	0	0.21	0	0	66566.1	596	12.5	8.0959	12	196	325	142	67	274	151	86	65	1.42105	.	.	.	0	0	0	0	0	0	0	0	0	0.02
sp|Q6FL81|RPE_CANGA	non_secreted	train	1	-1.64203	0	0	0	.	.	0	.	0	.	0	.	0.596	0.535	0	0	0.09	0	0	26854.1	246	-2.5	6.0314	4	70	127	79	26	145	68	35	33	0.918033	.	.	.	0	0	0	0	0	0	0	0	0	0.06
sp|N4WHA7|PKS2_COCH4	non_secreted	train	1	-1.64274	1	1	1	reduced_virulence,lethal,increased_virulence_(hypervirulence),unaffected_pathogenicity	PHI:6517,PHI:4196,PHI:729,PHI:726,PHI:2312,PHI:725,PHI:7916,PHI:3299,PHI:8596,PHI:2379,PHI:5034,PHI:4776,PHI:6936,PHI:714,PHI:5276,PHI:3387,PHI:723,PHI:7243,PHI:8597,PHI:7840,PHI:5272,PHI:9106,PHI:2425,PHI:7221,PHI:728,PHI:730,PHI:4505,PHI:718,PHI:55,PHI:2844,PHI:5271,PHI:724,PHI:9265,PHI:727,PHI:2802	0	.	0	.	0	.	0	0.015	0	0	0.15	0	0	231806	2144	-14	5.9846	34	710	1205	719	193	1215	474	241	233	0.797959	.	.	.	0	0	0	0	0	0	0	0	0.02	3.25
sp|O94160|MAT1_ALTAL	non_secreted	train	1	-1.64274	0	0	0	.	.	0	.	0	.	0	.	0	0.12	0	0	0.19	0	0	42511	389	-4	5.6276	3	128	222	122	43	217	88	44	44	0.804124	.	.	.	0	0	0	0	0	0	0	0	0.05	0.11
sp|A5DB51|RISA_PICGU	non_secreted	train	1	-1.64673	0	0	0	.	.	0	.	0	.	0	.	0.758	0.518	0	0	0.19	0	0	26043.7	239	-6	4.8836	3	71	128	72	15	118	66	31	35	1.64706	.	.	.	0	0	0	0	0	0	0	0	0	0
sp|P85445|ATPD_PENGL	non_secreted	train	1	-1.64735	0	0	0	.	.	0	.	0	.	0	.	1	0.278	1	1	0.41	0	0	1730.89	17	-1	4.4258	0	7	9	6	0	8	5	2	3	1.16667	.	.	.	0	0	0	0	0	0	0	0	0	0
sp|P0DN30|RTAI1_ARTBC	non_secreted	train	1	-1.65014	0	0	0	.	.	0	.	0	.	0	.	0.027	0.358	0	0	0.17	0	0	35837.8	331	-3.5	5.4689	6	113	190	101	31	187	83	41	42	0.662651	.	.	.	0	0	0	0	0	0	0	0	0.01	0.81
sp|V5Y0V0|AKS11_ALTAL	non_secreted	train	1	-1.65016	0	1	0	reduced_virulence	PHI:9318,PHI:3257	0	.	0	.	0	.	0	0.226	0	0	0.02	0	0	44958.6	409	0	6.5017	6	120	212	136	37	229	103	54	49	1.09195	.	.	.	0	0	0	0	0	0	0	0	0	0.06
sp|Q8SR84|RL12_ENCCU	non_secreted	train	1	-1.65051	0	0	0	.	.	0	.	0	.	0	.	0.998	0.651	0	0	0.19	0	0	18007.9	166	10	10.1054	3	49	87	52	5	82	53	32	21	1.18182	.	.	.	0	0	0	0	0	0	0	0	0.01	0.01
sp|P38972|PUR4_YEAST	non_secreted	train	1	-1.65052	0	1	0	reduced_virulence	PHI:9320,PHI:8580	0	.	0	.	0	.	0	0.009	0	0	0.14	0	0	148905	1358	-30	4.9192	22	411	709	401	127	733	312	147	165	1.14286	.	.	.	0	0	0	0	0	0	0	0	0	0.15
sp|Q10094|YAOF_SCHPO	non_secreted	train	1	-1.65052	0	1	0	reduced_virulence	PHI:7717,PHI:7718	0	.	0	.	0	.	0	0.011	0	0	0.04	0	0	143724	1317	-9	6.0537	21	413	689	386	125	702	345	176	169	1.20599	.	.	.	0	0	0	0	0	0	0	0	0	0.04
sp|Q15FB7|LTME_EPIFI	non_secreted	train	1	-1.65052	0	0	0	.	.	0	.	0	.	0	.	0	0.009	0	0	0	0	0	87564.9	788	-28	4.7418	11	225	407	239	84	427	203	93	110	0.85625	.	.	.	0	0	0	0	0	0	0	0	0	0.05
sp|P85203|E13B1_PAPLA	non_secreted	train	1	-1.65161	0	0	0	.	.	0	.	0	.	0	.	0	0.071	1	1	0.84	0	0	1455.63	15	-1	3.7498	0	7	12	5	0	9	1	0	1	0.666667	.	.	.	0	0	0	0	0	0	0	0	0	0
sp|P53837|YN16_YEAST	non_secreted	train	1	-1.65238	0	0	0	.	.	0	.	0	.	0	.	0	0.294	0	0	0.7	0	0	14116.3	131	2	7.8523	7	53	82	35	11	74	16	9	7	1.13043	.	.	.	0	0	0	0	0	0	0	0	4.46	4.48
sp|B2ZRS9|CNL_CLINE	non_secreted	train	1	-1.65334	0	0	0	.	.	0	.	1	PF14200	0	CBM13	0.539	0.637	0	0	0.84	0	0	15992.9	149	-3.5	4.6609	0	50	91	46	12	78	20	9	11	1.03125	.	.	.	0	0	0	0	0	0	0	0	0	0
sp|P34222|PTH2_YEAST	non_secreted	train	1	-1.65529	0	0	0	.	.	0	.	0	.	0	.	0.802	0.556	1	1	0.22	0	0	22435.4	208	-4	5.0825	4	78	113	65	15	106	52	25	27	0.978261	.	.	.	1	1	0	0	0	1	0	1	20.03	20.13
sp|P83438|UP03_METAN	non_secreted	train	1	-1.65575	0	0	0	.	.	0	.	0	.	0	.	0	0.258	0	0	0.78	0	0	2306.48	21	-5	3.1678	1	9	13	6	2	10	5	0	5	1.25	.	.	.	0	0	0	0	0	0	0	0	0	0
sp|O74800|IMP1_SCHPO	non_secreted	train	1	-1.6569	0	0	0	.	.	0	.	0	.	0	.	0.799	0.805	1	1	0.4	0	0	17269.1	157	6	8.5317	2	42	84	50	19	94	34	22	12	1.08824	.	.	.	1	0	0	0	0	0	0	0	0.7	0.7
sp|Q12492|YP064_YEAST	non_secreted	train	1	-1.65738	0	0	0	.	.	0	.	0	.	0	.	1	0.808	0	1	0.41	0	1	15660.6	139	11.5	9.0399	12	49	71	44	22	91	24	18	6	1.38462	.	.	.	1	0	0	0	0	0	2	2	22.11	42.02
sp|P0CR70|SPT5_CRYNJ	non_secreted	train	1	-1.66094	0	0	0	.	.	0	.	0	.	0	.	0	0.044	0	0	0.06	0	0	123917	1152	-33.5	4.7245	4	357	677	313	87	626	317	145	172	0.725857	.	.	.	0	0	0	0	0	0	0	0	0	0.05
sp|Q02793|SKI8_YEAST	non_secreted	train	1	-1.66115	0	0	0	.	.	0	.	0	.	0	.	0	0.056	0	0	0.22	0	0	44231.6	397	-9	5.2701	9	131	209	104	53	194	106	52	54	1.5	.	.	.	0	0	0	0	0	0	0	0	0.01	0.02
sp|Q4WYG2|NRPS5_ASPFU	non_secreted	train	1	-1.66165	1	1	0	loss_of_pathogenicity,reduced_virulence,unaffected_pathogenicity	PHI:1008,PHI:8603,PHI:3274,PHI:8561,PHI:3351,PHI:4232,PHI:3291,PHI:6416,PHI:133,PHI:416,PHI:9043,PHI:5563,PHI:2049,PHI:5585	0	.	0	.	0	.	0	0.01	0	1	0.04	0	1	242170	2202	-20.5	5.7566	32	696	1177	694	203	1192	489	246	243	0.905963	.	.	.	0	0	0	0	0	1	2	0	0	1.04
sp|Q09783|TIM8_SCHPO	non_secreted	train	1	-1.66175	0	0	0	.	.	0	.	0	.	0	.	0.999	0.881	0	0	0.25	0	0	11355	98	-1	5.6923	7	26	39	24	13	49	26	13	13	2.58333	.	.	.	0	0	0	0	0	0	0	0	0	0.09
sp|S0DRI2|FSR5_GIBF5	non_secreted	train	1	-1.66479	1	1	1	reduced_virulence,lethal,increased_virulence_(hypervirulence),loss_of_pathogenicity,unaffected_pathogenicity	PHI:6957,PHI:2022,PHI:2312,PHI:6956,PHI:59,PHI:2269,PHI:5440,PHI:7696,PHI:685,PHI:2837,PHI:5271,PHI:2844,PHI:2802,PHI:7915	0	.	0	.	0	.	0.456	0.489	1	1	0.33	0	0	28073.8	265	1.5	6.9815	1	101	151	85	24	145	56	30	26	0.915254	.	.	.	0	0	0	0	0	1	0	0	7.23	7.24
sp|Q12312|YL122_YEAST	non_secreted	train	1	-1.66619	0	0	0	.	.	0	.	0	.	0	.	0.941	0.795	0	0	0.47	1	0	14362.8	125	8.5	9.2374	7	41	61	36	20	74	19	14	5	2.05263	.	.	.	0	0	0	0	0	0	1	1	16.52	17.99
sp|P10169|CON8_NEUCR	non_secreted	train	1	-1.66755	0	0	0	.	.	0	.	0	.	0	.	0.973	0.251	0	0	0.41	0	0	18397.2	176	2	7.0756	0	73	114	36	14	88	41	23	18	0.396552	.	.	.	0	0	0	0	0	0	0	0	0	0
sp|P53839|GOR1_YEAST	non_secreted	train	1	-1.6676	0	0	0	.	.	0	.	0	.	0	.	0.002	0.304	0	0	0.04	0	0	38831.4	350	-1.5	6.2889	4	89	173	108	32	185	100	52	48	1.20588	.	.	.	0	0	0	0	0	0	0	0	0	0.03
sp|P38212|RCR1_YEAST	non_secreted	train	1	-1.66803	0	0	0	.	.	0	.	0	.	0	.	0.86	0.878	0	0	0.1	1	0	23886.6	213	0.5	6.6458	1	63	117	57	25	108	49	26	23	0.934783	.	.	.	0	0	0	0	0	0	1	1	21.21	22.84
sp|G0SB31|SKN7_CHATD	non_secreted	train	1	-1.66964	1	1	0	reduced_virulence,increased_virulence_(hypervirulence),loss_of_pathogenicity,unaffected_pathogenicity	PHI:9468,PHI:9437,PHI:4498,PHI:9415,PHI:3619,PHI:8981,PHI:9017,PHI:2677,PHI:6965,PHI:4479,PHI:4497,PHI:1165,PHI:7986,PHI:3012,PHI:380,PHI:2499,PHI:8988,PHI:6673,PHI:2566,PHI:6314,PHI:6110,PHI:9113,PHI:8688,PHI:7894,PHI:8983,PHI:3117,PHI:2606,PHI:9214,PHI:4164,PHI:9523,PHI:9465,PHI:2674,PHI:8980,PHI:3009,PHI:9235,PHI:8948,PHI:6591,PHI:6117,PHI:1144,PHI:9408,PHI:8998,PHI:606,PHI:1642,PHI:9002,PHI:4…	0	.	0	.	0	.	0	0.063	0	0	0.24	0	0	81456	765	2	6.6728	3	260	453	202	59	415	148	80	68	0.4625	.	.	.	0	0	0	0	0	0	0	0	0	0.09
sp|O42847|YFH9_SCHPO	non_secreted	train	1	-1.67054	0	0	0	.	.	0	.	0	.	0	.	0.498	0.181	0	0	0.02	0	0	13677.4	121	-5.5	4.6909	0	28	58	37	11	61	40	18	22	0.884615	.	.	.	0	0	0	0	0	0	0	0	0	0
sp|Q3E792|RS25A_YEAST	non_secreted	train	1	-1.67054	0	0	0	.	.	0	.	0	.	0	.	0.87	0.444	0	0	0.23	0	0	12039.2	108	17.5	11.0176	0	32	46	37	8	53	37	28	9	1.29167	.	.	.	0	0	0	0	0	0	0	0	0	0.01
sp|Q04013|YHM2_YEAST	non_secreted	train	1	-1.67129	0	1	0	reduced_virulence	PHI:254	0	.	0	.	0	.	0.001	0.297	0	0	0.47	0	0	34184.6	314	19.5	10.4895	3	107	166	91	32	179	63	42	21	1.19718	.	.	.	0	0	0	0	0	0	0	0	1.14	27.23
sp|Q4WFT3|GUAA_ASPFU	non_secreted	train	1	-1.6715	1	1	0	loss_of_pathogenicity,reduced_virulence	PHI:6871,PHI:7346,PHI:3941	0	.	0	.	0	.	0	0.011	0	0	0.02	0	0	61431.7	557	-3.5	6.2065	7	156	275	183	60	318	156	81	75	1.07377	.	.	.	0	0	0	0	0	0	0	0	0	0.02
sp|Q5AFK0|MAC1_CANAL	non_secreted	train	1	-1.67257	0	0	0	.	.	0	.	0	.	0	.	0	0.578	0	0	0.3	0	0	47737.1	431	5	7.3267	26	131	247	88	30	193	107	58	49	1.90625	.	.	.	0	0	0	0	0	0	0	0	0	0
sp|Q5FC18|SGF11_SCHPO	non_secreted	train	1	-1.67465	0	0	0	.	.	0	.	0	.	0	.	1	0.947	0	0	0.33	0	0	13138.8	117	2	7.1798	8	41	62	27	14	56	30	17	13	1.55	.	.	.	0	0	0	0	0	0	0	0	0	0
sp|M1VVW6|LPSC_CLAP2	non_secreted	train	1	-1.67704	1	1	0	reduced_virulence,increased_virulence_(hypervirulence),loss_of_pathogenicity,unaffected_pathogenicity	PHI:1008,PHI:2297,PHI:9072,PHI:8561,PHI:4232,PHI:1009,PHI:9043,PHI:2923,PHI:6938,PHI:4217,PHI:1007,PHI:7486,PHI:9227,PHI:3657,PHI:2261,PHI:416,PHI:6989,PHI:133,PHI:508,PHI:2049	0	.	0	.	0	.	0	0.009	0	0	0.05	1	0	197314	1792	-21	5.6275	32	572	963	563	177	973	438	219	219	0.911528	.	.	.	0	0	0	0	0	0	1	0	12.77	12.9
sp|Q12159|YRA1_YEAST	non_secreted	train	1	-1.67889	0	0	0	.	.	0	.	0	.	0	.	0.102	0.229	0	0	0.27	0	0	24955.6	226	29	11.8878	0	61	120	59	7	107	73	51	22	0.964912	.	.	.	0	0	0	0	0	0	0	0	0	0
sp|P41277|GPP1_YEAST	non_secreted	train	1	-1.68075	0	1	0	reduced_virulence	PHI:4992,PHI:7867	0	.	0	.	0	.	0.136	0.453	0	0	0.2	0	0	27946.9	250	-5	5.2228	3	64	123	78	33	142	78	38	40	1.33898	.	.	.	0	0	0	0	0	0	0	0	1.36	1.36
sp|Q4P384|YTH1_USTMA	non_secreted	train	1	-1.68097	0	0	0	.	.	0	.	0	.	0	.	0.001	0.268	0	0	0.39	0	0	39993	366	25.5	9.3315	18	130	206	77	41	204	96	64	32	0.611111	.	.	.	0	0	0	0	0	0	0	0	0	0.07
sp|P38799|YHN8_YEAST	non_secreted	train	1	-1.68111	0	0	0	.	.	0	.	0	.	0	.	0	0.04	0	1	0.25	0	1	63330.9	552	3.5	7.3369	7	137	241	187	79	310	107	57	50	3.11667	0	0	0	1	1	1	1	0	1	7	8	16.26	189.3
sp|Q9P7Q9|ALG9_SCHPO	non_secreted	train	1	-1.68111	0	0	0	.	.	0	.	0	.	0	GT22	0	0.024	0	1	0.14	0	1	66270.3	577	10	8.2388	11	150	270	193	102	364	103	59	44	1.71717	1	0	1	1	1	1	1	0	1	9	10	21.78	210.35
sp|G2TRM4|YFQC_SCHPO	non_secreted	train	1	-1.68475	0	0	0	.	.	0	.	0	.	0	.	0.881	0.876	0	0	0.3	0	0	11892.8	102	2.5	8.1006	4	24	41	23	14	55	23	13	10	2.78571	.	.	.	0	0	0	0	0	0	0	0	0	0
sp|Q09677|YA05_SCHPO	non_secreted	train	1	-1.68475	0	0	0	.	.	0	.	0	.	0	.	0.916	0.873	0	0	0.58	0	0	22104.1	196	0.5	6.6029	2	52	99	53	31	110	46	25	21	1.39024	.	.	.	0	0	0	0	0	0	0	0	0.03	0.11
sp|P0C5P0|YJ197_YEAST	non_secreted	train	1	-1.6859	0	0	0	.	.	0	.	0	.	0	.	0.674	0.51	0	0	0.85	0	0	10083.6	93	5	9.5503	3	34	55	24	12	52	11	8	3	2.11765	.	.	.	0	0	0	0	0	0	0	0	5.3	14.18
sp|P36153|YK53_YEAST	non_secreted	train	1	-1.6872	0	0	0	.	.	0	.	0	.	0	.	0.083	0.102	0	1	0.24	0	1	11974.2	106	3.5	8.1431	4	31	47	36	17	65	17	11	6	2.28571	0	0	0	1	1	0	1	1	0	2	2	20.17	34.77
sp|O13719|LAF1_SCHPO	non_secreted	train	1	-1.6872	0	0	0	.	.	0	.	0	.	0	.	0.001	0.125	0	0	0.15	0	0	33903.2	297	19	10.2078	3	79	158	68	35	135	91	58	33	0.966667	.	.	.	0	0	0	0	0	0	0	0	0	0
sp|Q9UTD1|YTH1_SCHPO	non_secreted	train	1	-1.68806	0	0	0	.	.	0	.	0	.	0	.	1	0.833	0	0	0.49	0	0	19379.3	170	14	8.8819	12	46	86	30	28	97	48	33	15	1.125	.	.	.	0	0	0	0	0	0	0	0	0	0.02
sp|P36077|SRX1_YEAST	non_secreted	train	1	-1.68841	0	1	0	reduced_virulence	PHI:3825	0	.	0	.	0	.	0.995	0.723	0	0	0.1	0	0	13854	127	4.5	9.1751	3	41	68	42	7	73	29	17	12	0.588235	.	.	.	0	0	0	0	0	0	0	0	0	0.01
sp|Q0CCY0|GEDE_ASPTN	non_secreted	train	1	-1.68864	0	0	0	.	.	0	.	0	.	0	.	0.04	0.316	0	0	0.18	0	0	25639.4	226	-2	5.6878	2	50	112	63	30	137	52	26	26	0.928571	.	.	.	0	0	0	0	0	0	0	0	0	0
sp|P81190|GUN_SCHCO	non_secreted	train	1	-1.68898	0	0	0	.	.	0	.	0	.	0	.	0.996	0.432	0	0	0.48	0	0	2937.19	28	-1	4.4258	0	12	16	8	2	15	5	2	3	0.6	.	.	.	0	0	0	0	0	0	0	0	0	0
sp|Q2UPA9|ACLP_ASPOR	non_secreted	train	1	-1.68943	1	1	0	loss_of_pathogenicity,reduced_virulence,unaffected_pathogenicity	PHI:7486,PHI:8561,PHI:3351,PHI:6416,PHI:2259,PHI:3019,PHI:7323,PHI:9043,PHI:3419	0	.	0	.	0	.	0	0.01	0	0	0.09	0	0	179635	1625	-4.5	6.3502	28	501	866	514	173	890	359	189	170	0.840125	.	.	.	0	0	0	0	0	0	0	0	0	0.27
sp|P25639|YCV1_YEAST	non_secreted	train	1	-1.68963	0	0	0	.	.	0	.	0	.	0	.	0	0.01	0	1	0.17	0	1	70921.6	631	-4.5	6.0446	8	196	323	193	100	367	110	57	53	1.40741	1	0	0	1	1	1	1	1	1	11	10	17.9	250.31
sp|P0CF22|YI167_YEAST	non_secreted	train	1	-1.6929	0	0	0	.	.	0	.	0	.	0	.	0.819	0.447	0	0	0.26	0	0	22812	210	-10.5	4.4407	8	67	112	71	20	117	50	21	29	1.40541	.	.	.	0	0	0	0	0	0	0	0	0.25	0.41
sp|A6ZRW7|DMA2_YEAS7	non_secreted	train	1	-1.69356	0	0	0	.	.	0	.	0	.	0	.	0	0.038	0	0	0.11	0	0	57570.2	522	5	7.0392	11	174	291	122	47	234	117	65	52	1.24176	.	.	.	0	0	0	0	0	0	0	0	0	0
sp|Q08929|GUP2_YEAST	non_secreted	train	1	-1.69473	0	0	0	.	.	0	.	0	.	0	.	0	0.009	0	1	0.25	0	1	71288.7	609	31	9.9478	9	141	253	192	112	366	119	78	41	2.50602	1	0	1	1	0	1	1	0	1	11	10	0.07	215.05
sp|P27121|DCOR_NEUCR	non_secreted	train	1	-1.69634	1	1	0	loss_of_pathogenicity,reduced_virulence	PHI:2228,PHI:8581,PHI:177	0	.	0	.	0	.	0	0.011	0	0	0.23	0	0	53300.9	484	-15	4.7373	11	156	266	144	60	269	115	53	62	1.06186	.	.	.	0	0	0	0	0	0	0	0	0	0
sp|O60175|OPI10_SCHPO	non_secreted	train	1	-1.699	0	0	0	.	.	0	.	0	.	0	.	0.833	0.656	0	0	0.63	0	0	22035.2	200	-1	5.6968	2	54	109	62	23	114	28	14	14	1.39024	.	.	.	0	0	0	0	0	0	0	0	0.16	0.16
sp|A0A067XMP1|PTAL_PESFW	non_secreted	train	1	-1.70231	0	1	0	reduced_virulence,unaffected_pathogenicity	PHI:6674,PHI:8939	0	.	0	.	0	.	0.002	0.453	1	1	0.68	0	0	39844.8	372	9	9.7083	0	120	207	111	39	211	82	47	35	1.12644	.	.	.	0	0	0	0	0	1	0	0	0.16	0.18
sp|Q92374|RFA3_SCHPO	non_secreted	train	1	-1.70394	0	0	0	.	.	0	.	0	.	0	.	0.909	0.512	0	0	0.43	0	0	11793.4	104	-4.5	4.6508	2	25	56	25	13	51	29	13	16	1.92308	.	.	.	0	0	0	0	0	0	0	0	0	0
sp|P05373|HEM2_YEAST	non_secreted	train	1	-1.70737	0	0	0	.	.	0	.	0	.	0	.	0.007	0.361	0	0	0.08	0	0	37740.2	342	-2.5	6.0416	9	101	176	112	39	203	88	45	43	1.02469	.	.	.	0	0	0	0	0	0	0	0	0	0.02
sp|Q4R0J7|ARD1_UROFA	non_secreted	train	1	-1.70737	0	1	0	reduced_virulence,unaffected_pathogenicity	PHI:668,PHI:881,PHI:587,PHI:2255,PHI:2256,PHI:3277,PHI:9519,PHI:4616	0	.	0	.	0	.	0.012	0.453	0	0	0.15	0	0	38372.2	349	-1	6.3355	11	100	182	116	36	202	90	47	43	1.11842	.	.	.	0	0	0	0	0	0	0	0	0	0.03
sp|P40569|GAT4_YEAST	non_secreted	train	1	-1.7078	0	0	0	.	.	0	.	0	.	0	.	0.987	0.68	0	0	0.49	0	0	13245.5	121	15.5	11.3958	5	44	61	32	8	66	28	22	6	0.903226	.	.	.	0	0	0	0	0	0	0	0	0	0.23
sp|Q8SVD3|HD3_ENCCU	non_secreted	train	1	-1.7078	0	0	0	.	.	0	.	0	.	0	.	0.99	0.735	0	0	0.07	0	0	11926.8	107	9.5	10.7619	4	38	53	26	7	53	30	20	10	0.76	.	.	.	0	0	0	0	0	0	0	0	0	0
sp|Q6C3D7|STE20_YARLI	non_secreted	train	1	-1.70798	1	1	1	reduced_virulence,lethal,increased_virulence_(hypervirulence),loss_of_pathogenicity,unaffected_pathogenicity	PHI:6730,PHI:406,PHI:1004,PHI:1269,PHI:1083,PHI:3889,PHI:1233,PHI:107,PHI:2268,PHI:2398,PHI:2365,PHI:4680,PHI:2124,PHI:9194,PHI:1249,PHI:4779,PHI:6084,PHI:1189,PHI:9480,PHI:4942,PHI:2330,PHI:6837,PHI:1258,PHI:7568,PHI:215,PHI:417,PHI:3377,PHI:4028,PHI:8735,PHI:1072,PHI:2272,PHI:170,PHI:1239,PHI:153,PHI:448,PHI:2158,PHI:8854,PHI:3987,PHI:5426,PHI:7663,PHI:56,PHI:4941,PHI:4626,PHI:5427,PHI:4468,PHI…	0	.	0	.	0	.	0	0.016	1	1	0.11	1	0	119340	1125	28.5	9.7968	4	429	654	275	84	564	227	134	93	0.564516	.	.	.	1	0	0	0	0	0	1	0	5.61	5.62
sp|Q9HDU3|GAL10_SCHPO	non_secreted	train	1	-1.70839	1	1	1	reduced_virulence,lethal,increased_virulence_(hypervirulence),loss_of_pathogenicity,unaffected_pathogenicity	PHI:1133,PHI:9264,PHI:2589,PHI:5267,PHI:3281,PHI:4819	0	.	0	.	0	.	0	0.029	0	0	0.36	0	0	80666.4	713	2	6.702	12	184	362	199	98	376	180	95	85	2.03448	.	.	.	0	0	0	0	0	0	0	0	2.03	2.03
sp|Q8TGR0|YL37A_YEAST	non_secreted	train	1	-1.70855	0	0	0	.	.	0	.	0	.	0	.	1	0.522	0	0	0.46	0	0	7918.38	75	-1	5.4759	4	24	44	29	8	55	10	5	5	0.5	.	.	.	0	0	0	0	0	0	0	0	8.18	8.77
sp|P08018|PBS2_YEAST	non_secreted	train	1	-1.70976	1	1	1	reduced_virulence,lethal,increased_virulence_(hypervirulence),loss_of_pathogenicity,unaffected_pathogenicity	PHI:6730,PHI:406,PHI:1269,PHI:1083,PHI:2554,PHI:3889,PHI:107,PHI:1240,PHI:2268,PHI:2398,PHI:2124,PHI:4680,PHI:1249,PHI:1189,PHI:1213,PHI:9480,PHI:4942,PHI:7810,PHI:2330,PHI:6837,PHI:7670,PHI:215,PHI:427,PHI:417,PHI:5432,PHI:4028,PHI:3989,PHI:1072,PHI:170,PHI:2272,PHI:1183,PHI:1239,PHI:448,PHI:2158,PHI:8854,PHI:3987,PHI:1232,PHI:3988,PHI:5426,PHI:6716,PHI:7811,PHI:56,PHI:4626,PHI:7663,PHI:4941,PHI…	0	.	0	.	0	.	0	0.061	0	0	0.13	0	0	72719.8	668	20	9.4318	6	215	367	172	53	314	155	92	63	1.24615	.	.	.	0	0	0	0	0	0	0	0	0	0.01
sp|Q5AKA5|DUG1_CANAL	non_secreted	train	1	-1.71229	0	0	0	.	.	0	.	0	.	0	.	0	0.01	0	0	0.12	0	0	53675.2	485	-13.5	4.8627	3	127	248	141	55	266	128	60	68	1.32632	.	.	.	0	0	0	0	0	0	0	0	0	0.02
sp|Q12731|TBP_EMENI	non_secreted	train	1	-1.71261	0	0	0	.	.	0	.	0	.	0	.	0.477	0.655	0	0	0.56	0	0	28742	268	12	10.222	2	91	150	85	24	153	54	34	20	0.986111	.	.	.	0	0	0	0	0	0	0	0	0.01	1.1
sp|A0A179H2Q3|LCST_PURLI	non_secreted	train	1	-1.71395	0	0	0	.	.	0	.	0	.	0	.	0.565	0.477	1	1	0	0	0	29591	269	-1	6.2989	4	81	134	89	27	151	71	37	34	1	.	.	.	1	0	1	0	1	1	0	0	0.17	0.21
sp|Q4WF53|SIDD_ASPFU	non_secreted	train	1	-1.71538	0	1	0	reduced_virulence,unaffected_pathogenicity	PHI:1008,PHI:4217,PHI:1007,PHI:9072,PHI:8561,PHI:4232,PHI:1009,PHI:6416,PHI:2259,PHI:3019,PHI:9227,PHI:3657,PHI:2261,PHI:416,PHI:9043,PHI:2923,PHI:2049	1	BgtAVRk1	0	.	0	.	0	0.009	0	0	0.06	0	0	228752	2083	-55.5	4.7817	39	647	1131	667	183	1145	478	221	257	0.799534	.	.	.	0	0	0	0	0	0	0	0	0	0.6
sp|Q10407|MKH1_SCHPO	non_secreted	train	1	-1.71591	1	1	1	reduced_virulence,effector_(plant_avirulence_determinant),lethal,increased_virulence_(hypervirulence),loss_of_pathogenicity,unaffected_pathogenicity	PHI:9481,PHI:1082,PHI:406,PHI:1083,PHI:6085,PHI:107,PHI:1240,PHI:1043,PHI:1265,PHI:2365,PHI:5009,PHI:428,PHI:6084,PHI:3088,PHI:4942,PHI:6837,PHI:1258,PHI:2230,PHI:2271,PHI:1235,PHI:1178,PHI:2272,PHI:1183,PHI:1239,PHI:245,PHI:151,PHI:1223,PHI:1200,PHI:149,PHI:4587,PHI:1244,PHI:2158,PHI:8854,PHI:7760,PHI:2438,PHI:7811,PHI:4941,PHI:7663,PHI:1230,PHI:4626,PHI:9201,PHI:1264,PHI:1218,PHI:1266,PHI:7117	0	.	0	.	0	.	0	0.025	0	0	0	0	0	125133	1116	15.5	8.0368	10	321	576	276	114	500	314	171	143	1.74699	.	.	.	0	0	0	0	0	0	0	0	0	0
sp|Q6Q878|SIRS_LEPMC	non_secreted	train	1	-1.71758	0	0	0	.	.	0	.	0	.	0	.	0	0.121	0	0	0.11	0	0	44750.7	409	-4.5	5.5071	6	133	222	114	43	225	101	50	51	0.8125	.	.	.	0	0	0	0	0	0	0	0	0.29	1.55
sp|Q8TGR8|YA37B_YEAST	non_secreted	train	1	-1.71759	0	0	0	.	.	0	.	0	.	0	.	0	0.008	0	0	0.66	0	0	35788.6	324	-33.5	3.6686	0	106	196	77	45	151	60	15	45	1.48649	.	.	.	0	0	0	0	0	0	0	0	0	0
sp|A0A455R5P9|ASCC_ACREG	non_secreted	train	1	-1.71795	1	1	0	loss_of_pathogenicity,reduced_virulence,unaffected_pathogenicity	PHI:4196,PHI:729,PHI:6891,PHI:238,PHI:726,PHI:725,PHI:7916,PHI:3933,PHI:4776,PHI:40,PHI:101,PHI:9106,PHI:7335,PHI:2260,PHI:728,PHI:116,PHI:720,PHI:730,PHI:9080,PHI:3990,PHI:718,PHI:5279,PHI:724,PHI:9265,PHI:3025	0	.	1	PF16073	0	CE1,CE10	0	0.009	0	0	0.05	0	0	229487	2115	-26.5	5.643	28	710	1149	665	200	1147	501	251	250	0.859244	.	.	.	0	0	0	0	0	0	0	0	0	0.93
sp|Q5BEJ6|AFOE_EMENI	non_secreted	train	1	-1.71795	0	1	0	reduced_virulence,unaffected_pathogenicity	PHI:4196,PHI:729,PHI:7840,PHI:726,PHI:722,PHI:7916,PHI:728,PHI:730,PHI:718,PHI:724,PHI:9265	0	.	1	PF16073	0	.	0.332	0.226	0	0	0.05	0	0	303662	2793	-3.5	6.4287	39	943	1538	877	262	1541	650	340	310	0.687311	.	.	.	0	0	0	0	0	0	0	0	0.11	1.55
sp|Q06494|PLR1_YEAST	non_secreted	train	1	-1.72062	0	0	0	.	.	0	.	0	.	0	.	0.001	0.33	0	0	0.11	0	0	38600.8	345	-3.5	5.8503	5	96	169	99	42	179	93	47	46	1.62712	.	.	.	0	0	0	0	0	0	0	0	0.01	0.02
sp|Q9UTJ2|PMM_SCHPO	non_secreted	train	1	-1.72062	0	0	0	.	.	0	.	0	.	0	.	0.193	0.473	0	0	0.13	0	0	29223.1	257	-5	5.0499	2	63	121	69	35	136	71	34	37	1.79545	.	.	.	0	0	0	0	0	0	0	0	0	0.01
sp|P18963|IRA1_YEAST	non_secreted	train	1	-1.72099	0	1	0	reduced_virulence	PHI:3278	0	.	0	.	0	.	0.257	0.246	0	0	0.09	0	1	350980	3092	1	6.5361	40	806	1473	923	374	1544	724	380	344	2.60224	.	.	.	0	0	0	0	0	0	4	0	0	10.52
sp|P38065|AP2A_YEAST	non_secreted	train	1	-1.72099	0	1	0	reduced_virulence	PHI:9143	0	.	0	.	0	.	0	0.039	0	0	0.19	0	0	115012	1025	17.5	8.8696	12	285	492	327	90	512	225	124	101	2.30769	.	.	.	0	0	0	0	0	0	0	0	0	0.28
sp|Q7RX33|EGT1_NEUCR	non_secreted	train	1	-1.72099	0	0	0	.	.	0	.	0	.	0	.	0	0.01	0	0	0.04	0	0	99024.8	876	-13.5	5.6039	7	240	422	245	108	457	236	118	118	1.16185	.	.	.	0	0	0	0	0	0	0	0	0	0
sp|P47091|YJY8_YEAST	non_secreted	train	1	-1.72136	0	0	0	.	.	0	.	0	.	0	.	1	0.618	0	0	0.49	1	0	13288.7	120	6.5	8.4153	9	46	61	36	13	71	24	16	8	1.0625	.	.	.	0	0	0	0	0	0	1	0	0.38	12.55
sp|Q8TGM2|YL347_YEAST	non_secreted	train	1	-1.72228	0	0	0	.	.	0	.	0	.	0	.	0.903	0.158	0	0	0.44	0	0	4735.47	46	1	8.6895	0	20	29	21	2	27	9	5	4	0.714286	.	.	.	0	0	0	0	0	0	0	0	0.02	0.02
sp|A0A1V6PAA5|CALH_PENDC	non_secreted	train	1	-1.72452	0	0	0	.	.	0	.	0	.	0	.	0	0.046	0	0	0.02	0	0	41501.2	366	-8	4.8856	5	93	181	105	43	212	96	45	51	0.891566	.	.	.	0	0	0	0	0	0	0	0	0	0.01
sp|A3LZU8|RMGL_PICST	non_secreted	train	1	-1.72452	0	0	0	.	.	0	.	0	.	0	.	0	0.108	0	0	0.15	0	0	38836.4	336	-5	5.4338	5	77	154	88	51	182	87	43	44	1.86538	.	.	.	0	0	0	0	0	0	0	0	0	0.01
sp|O43036|RPA43_SCHPO	non_secreted	train	1	-1.72452	0	0	0	.	.	0	.	0	.	0	.	0.658	0.574	0	0	0.1	0	0	19385.4	173	-2.5	5.2523	1	40	83	54	17	97	43	21	22	1.54839	.	.	.	0	0	0	0	0	0	0	0	0	0.89
sp|P43065|LYS1_CANAL	non_secreted	train	1	-1.72452	0	0	0	.	.	0	.	0	.	0	.	0	0.145	0	0	0.06	0	0	42394.4	382	-7.5	5.1063	5	99	187	113	40	210	106	51	55	1.25882	.	.	.	0	0	0	0	0	0	0	0	0	4.65
sp|Q12599|NOR2_FUSLI	non_secreted	train	1	-1.72452	0	1	0	reduced_virulence	PHI:4138	0	.	0	.	0	.	0	0.009	0	0	0.01	1	0	45381.8	408	-18.5	4.5743	5	103	202	132	37	227	114	50	64	0.898876	.	.	.	0	0	0	0	0	0	1	1	0	18.41
sp|Q6C6X6|TPMT_YARLI	non_secreted	train	1	-1.72452	0	0	0	.	.	0	.	0	.	0	.	0.029	0.312	0	0	0.08	0	0	24354.7	213	-6	4.843	3	48	100	59	26	116	60	28	32	1.3	.	.	.	0	0	0	0	0	0	0	0	0.01	0.02
sp|S0EHD6|FUS9_GIBF5	non_secreted	train	1	-1.72452	0	0	0	.	.	0	.	0	.	0	.	0	0.148	0	0	0.09	0	0	39638.1	355	-6.5	5.5318	4	98	173	110	44	190	84	42	42	1.18462	.	.	.	0	0	0	0	0	0	0	0	0	0.06
sp|Q6B0X2|YM158_YEAST	non_secreted	train	1	-1.72796	0	0	0	.	.	0	.	0	.	0	.	0	0.17	0	1	0.39	0	1	11980.1	106	4.5	8.3772	5	38	54	30	22	64	10	8	2	2.5	0	0	0	1	1	0	1	0	1	1	2	36.68	48.52
sp|Q9US34|YFZ7_SCHPO	non_secreted	train	1	-1.72878	1	1	0	loss_of_pathogenicity,reduced_virulence,unaffected_pathogenicity	PHI:5059,PHI:8863,PHI:3950,PHI:9305,PHI:3126	0	.	0	.	0	.	0	0.114	0	0	0.15	0	0	48445.6	448	-3.5	5.9683	10	149	236	142	46	257	104	53	51	1.09184	.	.	.	0	0	0	0	0	0	0	0	0	1.14
sp|Q6BM23|HEM3_DEBHA	non_secreted	train	1	-1.72891	0	0	0	.	.	0	.	0	.	0	.	0.001	0.206	0	0	0.01	0	0	39687.4	361	-5	5.4691	7	99	181	111	24	185	97	48	49	1.34921	.	.	.	0	0	0	0	0	0	0	0	0	0.01
sp|P40011|RRAAH_YEAST	non_secreted	train	1	-1.72954	0	0	0	.	.	0	.	0	.	0	.	0.899	0.822	0	0	0.58	0	0	25563.3	234	2	7.2869	3	65	131	76	21	131	46	25	21	1.3617	.	.	.	0	0	0	0	0	0	0	0	0.02	0.03
sp|O94462|PUF3_SCHPO	non_secreted	train	1	-1.73188	0	0	0	.	.	0	.	0	.	0	.	0	0.044	0	0	0.09	0	0	81068.6	732	16.5	7.9967	12	230	377	192	87	356	160	95	65	1.49587	.	.	.	0	0	0	0	0	0	0	0	0	0.01
sp|Q751F9|ELOC_ASHGO	non_secreted	train	1	-1.73301	0	0	0	.	.	0	.	0	.	0	.	0.131	0.068	0	0	0.21	0	0	11203.8	100	-9	4.1952	0	26	46	32	9	52	30	11	19	1.05556	.	.	.	0	0	0	0	0	0	0	0	0	0
sp|I1S165|FSL2_GIBZE	non_secreted	train	1	-1.73506	0	1	0	reduced_virulence	PHI:2838	0	.	0	.	0	.	0.435	0.514	0	0	0.1	0	0	27074.8	248	-3	5.8152	6	80	133	77	27	139	51	26	25	0.910714	.	.	.	0	0	0	0	0	0	0	0	9.95	10.69
sp|P0CF33|YL017_YEAST	non_secreted	train	1	-1.73539	0	0	0	.	.	0	.	0	.	0	.	0.904	0.855	0	0	0.63	0	0	11554.1	103	6.5	9.4965	3	34	58	24	14	54	22	15	7	1.42105	.	.	.	0	0	0	0	0	0	0	0	0.04	0.06
sp|Q4WHY5|SSU72_ASPFU	non_secreted	train	1	-1.73622	0	0	1	lethal,unaffected_pathogenicity	PHI:5700,PHI:1531	0	.	0	.	0	.	0.092	0.283	0	0	0.12	0	0	31559.3	287	-5	5.1939	4	87	166	74	26	153	70	34	36	0.666667	.	.	.	0	0	0	0	0	0	0	0	0	0.02
sp|J7FJH0|LTMS_EPIFF	non_secreted	train	1	-1.73884	0	0	0	.	.	0	.	0	.	0	.	0.014	0.176	0	1	0.13	0	1	31666	283	8	8.497	6	92	134	96	45	178	50	31	19	1.08621	.	.	.	1	0	1	0	0	0	5	4	10.52	100.82
sp|P24552|OXDA_FUSSO	non_secreted	train	1	-1.73896	0	0	0	.	.	0	.	0	.	0	.	0.002	0.443	1	1	0.06	0	0	39696.1	361	4	7.4466	4	107	191	103	36	199	94	51	43	1.04938	.	.	.	1	0	0	0	1	1	0	1	15.48	15.67
sp|Q3Y9I6|CLIT5_CLINE	non_secreted	train	1	-1.74117	0	0	0	.	.	0	.	0	.	0	.	0.946	0.689	0	0	0.27	0	0	16832.7	152	-5	4.472	0	43	86	39	17	85	33	14	19	0.846154	.	.	.	0	0	0	0	0	0	0	0	0	0
sp|D2KKB4|TOXPH_AMAPH	non_secreted	train	1	-1.74145	0	0	0	.	.	0	.	0	.	0	.	0.937	0.664	0	0	0.73	0	0	16087.4	143	3	8.3902	0	34	80	40	20	78	35	20	15	1.55172	.	.	.	0	0	0	0	0	0	0	0	0	0.45
sp|P34055|INC11_HYPAT	non_secreted	train	1	-1.74254	1	1	0	reduced_virulence,increased_virulence_(hypervirulence),unaffected_pathogenicity	PHI:668,PHI:881,PHI:6517,PHI:2255,PHI:2256,PHI:3277,PHI:9524,PHI:5034,PHI:7708,PHI:9519	0	.	0	.	0	.	0.004	0.487	0	0	0.45	0	0	37008.5	339	4.5	7.9141	2	105	185	109	44	211	72	40	32	0.892473	.	.	.	0	0	0	0	0	0	0	0	0.02	1.8
sp|O13858|SEL1_SCHPO	non_secreted	train	1	-1.74446	0	0	0	.	.	0	.	0	.	0	.	0	0.099	0	0	0.44	0	0	69793.8	636	29.5	10.1378	0	219	388	113	64	289	115	74	41	0.939597	.	.	.	0	0	0	0	0	0	0	0	0.01	0.01
sp|Q07438|YD071_YEAST	non_secreted	train	1	-1.74703	0	0	0	.	.	0	.	0	.	0	.	0.965	0.361	0	0	0.41	1	0	13602	124	4	7.9681	6	42	66	47	17	75	22	14	8	1.26087	.	.	.	0	0	0	0	0	0	1	0	14.46	15.29
sp|P07244|PUR2_YEAST	non_secreted	train	1	-1.75078	0	1	0	reduced_virulence	PHI:744,PHI:7446,PHI:3942	0	.	0	.	0	.	0	0.009	0	0	0.36	0	0	86068	802	-18.5	4.892	6	248	455	269	71	462	176	83	93	0.935135	.	.	.	0	0	0	0	0	0	0	0	0	0.02
sp|P81010|FUSS_FUSSO	non_secreted	train	1	-1.75193	0	0	0	.	.	0	.	0	.	0	.	1	0.46	1	1	0.74	0	0	898.04	8	0.5	7.0004	0	2	5	2	1	4	1	1	0	1.5	.	.	.	0	0	0	0	0	0	0	0	0	0
sp|Q6DN58|AI3_KLULA	non_secreted	train	1	-1.75249	0	0	0	.	.	0	.	0	.	0	.	0	0.098	1	1	0.46	0	0	47401	396	35	10.1628	2	53	173	102	71	194	65	51	14	9.27586	0	0	0	1	0	0	1	1	0	0	0	2.69	3.12
sp|B2KWH7|NIT22_AJECA	non_secreted	train	1	-1.75352	0	0	0	.	.	0	.	0	.	0	.	0	0.27	0	0	0.01	0	0	41885.2	377	7	7.9438	7	109	194	101	45	216	98	55	43	0.906977	.	.	.	0	0	0	0	0	0	0	0	0	0.05
sp|P56584|SIDA_USTMA	non_secreted	train	1	-1.75423	1	1	0	loss_of_pathogenicity,reduced_virulence,increased_virulence_(hypervirulence)	PHI:377,PHI:486,PHI:1010,PHI:9073,PHI:6937,PHI:3610,PHI:2050,PHI:4216,PHI:7333,PHI:7942	0	.	0	.	0	.	0	0.011	0	0	0.01	0	0	71531.4	649	-1.5	6.3729	2	217	345	200	59	323	167	87	80	0.695652	.	.	.	0	0	0	0	0	0	0	0	0.01	0.01
sp|O94720|YCF8_SCHPO	non_secreted	train	1	-1.7547	0	1	0	reduced_virulence	PHI:3292	0	.	0	.	0	.	0	0.028	0	0	0.09	0	0	60351.5	557	-5	5.539	14	202	324	128	49	261	127	63	64	1.15534	.	.	.	0	0	0	0	0	0	0	0	0	0
sp|Q51MB1|PALI_MAGO7	non_secreted	train	1	-1.75573	0	0	0	.	.	0	.	0	.	0	.	0	0.103	0	1	0.44	0	1	77902.6	736	21	9.809	4	250	454	172	63	449	128	77	51	0.462406	1	0	1	1	1	1	1	0	1	3	4	36.31	103.88
sp|Q9HDV0|YHE5_SCHPO	non_secreted	train	1	-1.75718	0	1	0	reduced_virulence	PHI:7346	0	.	0	.	0	.	0.662	0.599	0	0	0.46	0	0	27906.2	253	7.5	8.2482	6	66	127	73	29	145	56	34	22	1.55769	.	.	.	0	0	0	0	0	0	0	0	0.02	0.04
sp|P41809|HKR1_YEAST	non_secreted	train	1	-1.75732	0	0	0	.	.	0	.	0	.	0	.	0	0.049	1	1	0.69	1	0	188948	1802	-53	4.4438	5	843	1208	451	156	769	261	110	151	1.22591	1	0	0	1	0	1	1	1	1	1	1	0.02	26.3
sp|Q6BJ82|EIF3J_DEBHA	non_secreted	train	1	-1.75808	0	0	0	.	.	0	.	0	.	0	.	0.001	0.187	0	0	0.02	0	0	31557.2	286	-11	4.7048	0	81	142	84	15	127	108	49	59	1.07812	.	.	.	0	0	0	0	0	0	0	0	0	0
sp|C9K203|CPAM_ASPOZ	non_secreted	train	1	-1.7587	0	0	0	.	.	0	.	0	.	0	.	0	0.045	0	0	0.02	0	0	48721.9	434	-21	4.5862	9	129	214	114	51	226	120	53	67	1.07792	.	.	.	0	0	0	0	0	0	0	0	0	0
sp|Q12261|YO325_YEAST	non_secreted	train	1	-1.75896	0	0	0	.	.	0	.	0	.	0	.	0.998	0.787	0	0	0.79	0	0	16877.5	157	4	8.1077	11	63	93	37	17	90	26	15	11	1.25806	.	.	.	0	0	0	0	0	0	0	0	3.3	4.25
sp|P53080|EDC1_YEAST	non_secreted	train	1	-1.7617	0	0	0	.	.	0	.	0	.	0	.	1	0.629	0	0	0.48	0	0	19237.5	175	24	11.5583	1	54	101	28	12	67	38	32	6	1.62162	.	.	.	0	0	0	0	0	0	0	0	0	0
sp|Q6BJD4|EDC1_DEBHA	non_secreted	train	1	-1.7617	0	0	0	.	.	0	.	0	.	0	.	0	0.143	0	0	0.57	0	0	38449.6	352	33.5	10.545	1	96	207	50	42	153	80	62	18	1.04211	.	.	.	0	0	0	0	0	0	0	0	0	0
sp|Q6FN16|MED11_CANGA	non_secreted	train	1	-1.76185	0	0	0	.	.	0	.	0	.	0	.	0.118	0.323	0	0	0.15	0	0	14234	125	-6.5	4.506	1	30	54	32	8	53	40	17	23	1.8125	.	.	.	0	0	0	0	0	0	0	0	0	0
sp|C4QYK3|MTC6_KOMPG	non_secreted	train	1	-1.76793	0	0	0	.	.	0	.	0	.	0	.	0	0.039	1	1	0.26	1	0	59673.3	528	-20	4.389	10	148	280	161	57	274	101	42	59	1.70833	0	0	0	1	0	1	1	1	1	1	1	1.4	23.43
sp|P47072|YJB6_YEAST	non_secreted	train	1	-1.76857	0	0	0	.	.	0	.	0	.	0	.	0	0.086	0	0	0.24	0	0	63206.5	561	8.5	7.6696	10	165	293	131	68	258	134	75	59	2.45588	.	.	.	0	0	0	0	0	0	0	0	0	2.23
sp|Q59WC6|YPD1_CANAL	non_secreted	train	1	-1.76857	1	0	0	loss_of_pathogenicity	PHI:4885	0	.	0	.	0	.	0	0.195	0	0	0.12	0	0	20564.3	184	-20	4.047	1	51	95	45	17	76	59	20	39	2	.	.	.	0	0	0	0	0	0	0	0	0	0
sp|P38938|CEK1_SCHPO	non_secreted	train	1	-1.76894	1	1	1	reduced_virulence,lethal,loss_of_pathogenicity,unaffected_pathogenicity	PHI:393,PHI:9481,PHI:1177,PHI:2370,PHI:427,PHI:1178,PHI:2162,PHI:2407,PHI:1187,PHI:1241,PHI:1240,PHI:7724,PHI:341,PHI:2317,PHI:146,PHI:158,PHI:1212,PHI:36,PHI:7725,PHI:428,PHI:1248,PHI:1264,PHI:1204,PHI:7811,PHI:3088,PHI:227,PHI:4941,PHI:7810,PHI:371,PHI:1258,PHI:6971,PHI:1044,PHI:100	0	.	0	.	0	.	0	0.01	0	0	0.04	0	0	149897	1338	-14	5.7969	17	379	693	366	145	645	345	174	171	1.57971	.	.	.	0	0	0	0	0	0	0	0	0	0.08
sp|Q09801|FIP1X_SCHPO	non_secreted	train	1	-1.77015	0	0	0	.	.	0	.	0	.	0	.	0.001	0.081	0	0	0.26	0	0	37290.3	344	-12	4.672	1	122	215	62	37	161	82	37	45	0.855556	.	.	.	0	0	0	0	0	0	0	0	0	0
sp|Q8TGP1|YG123_YEAST	non_secreted	train	1	-1.77265	0	0	0	.	.	0	.	0	.	0	.	0.017	0.243	0	0	0.62	0	0	8264.05	76	7.5	10.5054	4	24	42	20	7	49	10	9	1	1.05882	.	.	.	0	0	0	0	0	0	0	0	4.9	4.98
sp|O60137|SWD2_SCHPO	non_secreted	train	1	-1.77591	0	0	0	.	.	0	.	0	.	0	.	0	0.117	0	0	0.38	0	0	39812.9	357	2.5	6.8691	6	116	197	95	48	175	74	41	33	1.7451	.	.	.	0	0	0	0	0	0	0	0	0	0.25
sp|A5DK05|ATG12_PICGU	non_secreted	train	1	-1.77738	0	0	0	unaffected_pathogenicity	PHI:3670	0	.	0	.	0	.	0.204	0.673	0	0	0.18	0	0	23830.1	213	3	7.7216	4	67	117	57	20	101	47	26	21	1.65517	.	.	.	0	0	0	0	0	0	0	0	0	0
sp|Q0H8Z0|RT03_USTMA	non_secreted	train	1	-1.77802	0	0	0	.	.	0	.	0	.	0	.	0.015	0.309	0	0	0.8	0	0	29375.1	266	16	10.1299	2	89	153	68	33	122	40	30	10	2.2973	.	.	.	0	0	0	0	0	0	0	0	0.1	0.1
sp|Q75AD3|EST3_ASHGO	non_secreted	train	1	-1.77842	0	0	0	.	.	0	.	0	.	0	.	0.996	0.664	0	0	0.14	0	0	22391.9	202	5	7.9242	7	63	112	71	24	120	44	26	18	0.75	.	.	.	0	0	0	0	0	0	0	0	0.01	1.04
sp|P87229|YC03_SCHPO	non_secreted	train	1	-1.77867	0	0	0	.	.	0	.	0	.	0	.	0.001	0.337	0	0	0.24	0	0	38993.7	347	2.5	6.7627	11	106	188	82	49	169	82	46	36	1.52941	.	.	.	0	0	0	0	0	0	0	0	0	0.01
sp|Q5ATK1|AUSB_EMENI	non_secreted	train	1	-1.7796	0	1	0	reduced_virulence	PHI:2289	0	.	0	.	0	.	0	0.009	0	0	0.28	1	0	82277.2	745	11.5	7.6254	8	247	395	203	95	418	173	98	75	0.824176	.	.	.	0	0	0	0	0	0	1	0	0	11.62
sp|P47151|YJ84_YEAST	non_secreted	train	1	-1.78153	0	0	0	.	.	0	.	0	.	0	.	0.397	0.428	0	0	0.46	0	0	13964.8	130	3	7.6219	6	56	78	39	16	72	25	15	10	0.857143	.	.	.	0	0	0	0	0	0	0	0	0.02	10.02
sp|P40004|YEA4_YEAST	non_secreted	train	1	-1.78182	0	1	0	reduced_virulence	PHI:5470	0	.	0	.	0	.	0	0.012	0	1	0.36	0	1	39266.2	342	20.5	9.8054	9	91	149	109	59	201	58	41	17	3.07692	1	0	0	1	0	1	1	0	1	7	6	13.19	133.53
sp|Q8TGP9|YD59B_YEAST	non_secreted	train	1	-1.78184	0	0	0	.	.	0	.	0	.	0	.	0	0.067	1	1	0.47	1	0	6408.57	58	-3	3.4246	2	21	32	18	9	39	3	0	3	1.36364	.	.	.	1	0	0	0	0	0	1	1	22.78	22.78
sp|P04161|PUR3_YEAST	non_secreted	train	1	-1.78274	0	1	0	reduced_virulence,unaffected_pathogenicity	PHI:8652	0	.	0	.	0	.	0.963	0.785	1	1	0.06	0	0	23540.2	214	-0.5	6.3786	5	60	101	77	18	118	57	30	27	1.13636	.	.	.	0	0	0	0	0	1	0	0	0	0.38
sp|O13539|THP2_YEAST	non_secreted	train	1	-1.78289	0	0	0	.	.	0	.	0	.	0	.	0	0.153	0	0	0.01	0	0	30299.2	261	-10.5	4.7225	2	57	109	71	23	114	90	41	49	2.21429	.	.	.	0	0	0	0	0	0	0	0	0	0
sp|Q08142|SMR1_PODAS	non_secreted	train	1	-1.78289	0	0	0	.	.	0	.	0	.	0	.	0	0.013	0	0	0.04	0	0	40857.4	356	-11.5	5.0654	2	78	151	103	47	184	102	49	53	1.28333	.	.	.	0	0	0	0	0	0	0	0	0.01	0.11
sp|Q8NKF4|RL3_ASPFU	non_secreted	train	1	-1.78289	0	0	0	.	.	0	.	0	.	0	.	0	0.044	0	0	0.11	0	0	44444.7	392	49.5	10.868	3	111	184	100	48	192	134	96	38	1.34211	.	.	.	0	0	0	0	0	0	0	0	0.01	3
sp|Q99369|FSH3_YEAST	non_secreted	train	1	-1.78289	0	0	0	.	.	0	.	0	.	0	.	0.04	0.443	0	0	0.16	0	0	30418.3	266	-0.5	6.3904	2	61	120	65	39	134	75	39	36	1.75	.	.	.	0	0	0	0	0	0	0	0	0	0.06
sp|A0A1L1QK34|ATP5E_PICAN	non_secreted	train	1	-1.78466	0	0	0	.	.	0	.	0	.	0	.	0.951	0.618	0	0	0.39	0	0	6898.88	63	7	10.7621	0	22	34	22	4	28	17	12	5	1.66667	.	.	.	0	0	0	0	0	0	0	0	0	0
sp|B8NI22|IMQE_ASPFN	non_secreted	train	1	-1.78679	0	0	0	.	.	0	.	0	.	0	.	0	0.083	0	0	0.02	0	0	41193.8	364	-5.5	5.6205	2	94	169	99	46	198	104	52	52	0.865854	.	.	.	0	0	0	0	0	0	0	0	0	0
sp|Q6Q879|SIRE_LEPMC	non_secreted	train	1	-1.78866	0	0	0	.	.	0	.	0	.	0	.	0	0.198	0	0	0.03	1	0	45119.7	411	5.5	7.8664	8	130	218	137	34	228	95	52	43	0.988636	.	.	.	0	0	0	0	0	0	1	1	0.17	20.93
sp|P32505|NAB2_YEAST	non_secreted	train	1	-1.78909	0	0	0	.	.	0	.	0	.	0	.	0	0.139	0	0	0.11	0	0	58320.8	525	13	8.1351	21	143	271	117	39	257	121	70	51	0.926829	.	.	.	0	0	0	0	0	0	0	0	0.09	0.09
sp|Q10985|BFRH_ABSSP	non_secreted	train	1	-1.78972	0	0	0	.	.	0	.	0	.	0	.	0.001	0.674	0	0	0.27	0	0	4733.41	40	-1.5	4.7333	0	8	15	11	6	24	11	5	6	1.375	.	.	.	0	0	0	0	0	0	0	0	0.03	0.03
sp|Q7SHI7|SRDJ_NEUCR	non_secreted	train	1	-1.79057	0	0	0	.	.	0	.	0	.	0	.	0.246	0.405	0	0	0.3	0	0	25774	233	-6	4.8853	2	77	128	67	29	126	53	25	28	0.862745	.	.	.	0	0	0	0	0	0	0	0	0.02	0.03
sp|Q02933|RNY1_YEAST	non_secreted	train	1	-1.7915	0	1	0	reduced_virulence	PHI:811	0	.	0	.	0	.	0	0.403	1	1	0.45	0	0	50171.5	434	9	8.0605	12	105	207	88	69	216	110	62	48	2.5	.	.	.	0	0	0	0	0	0	0	0	0	0
sp|P40544|YKE4_YEAST	non_secreted	train	1	-1.79219	0	0	0	.	.	0	.	0	.	0	.	0.001	0.194	0	1	0.25	0	1	37418.3	346	6	7.0513	4	118	176	123	50	203	60	38	22	1.22727	0	0	0	1	1	1	1	0	0	5	5	9.31	155.52
sp|P42949|TIM16_YEAST	non_secreted	train	1	-1.79224	0	0	0	.	.	0	.	0	.	0	.	0.999	0.832	1	1	0.26	0	0	16216	149	6.5	9.9821	1	54	80	38	13	69	39	23	16	1.25	.	.	.	0	0	0	0	0	1	0	0	0.17	0.17
sp|Q04410|GRH1_YEAST	non_secreted	train	1	-1.79326	0	0	0	.	.	0	.	0	.	0	.	0	0.076	0	0	0.3	0	0	41119	372	-9.5	4.876	5	103	208	100	41	190	87	41	46	1.17808	.	.	.	0	0	0	0	0	0	0	0	0	0.01
sp|Q4P144|CG121_USTMA	non_secreted	train	1	-1.79326	0	0	0	.	.	0	.	0	.	0	.	0.116	0.381	0	0	0.19	0	0	27748.5	252	-1	6.2268	3	79	134	78	22	127	54	28	26	1.06122	.	.	.	0	0	0	0	0	0	0	0	0	0
sp|Q99344|UBA3_YEAST	non_secreted	train	1	-1.79355	0	0	0	.	.	0	.	0	.	0	.	0.181	0.402	0	0	0.55	0	0	33278.4	299	-11	4.4798	16	88	154	90	28	164	61	26	35	2.07143	.	.	.	0	0	0	0	0	0	0	0	1.52	2.11
sp|A1CFL1|PATD_ASPCL	non_secreted	train	1	-1.79441	1	1	0	reduced_virulence,increased_virulence_(hypervirulence),unaffected_pathogenicity	PHI:668,PHI:881,PHI:6517,PHI:4903,PHI:2255,PHI:587,PHI:2256,PHI:3277,PHI:4616,PHI:9524,PHI:5034,PHI:7708,PHI:9519	0	.	0	.	0	.	0	0.336	0	0	0.12	0	0	41700.7	388	0.5	6.5677	8	135	207	127	37	228	92	49	43	0.760417	.	.	.	0	0	0	0	0	0	0	0	0	2.19
sp|P53050|MGA1_YEAST	non_secreted	train	1	-1.79848	0	0	0	.	.	0	.	0	.	0	.	0	0.083	0	0	0.36	0	0	50735.3	456	18.5	9.9898	1	132	242	102	46	208	81	53	28	1.51316	.	.	.	0	0	0	0	0	0	0	0	0	0
sp|P38759|VPS29_YEAST	non_secreted	train	1	-1.79874	0	1	0	reduced_virulence	PHI:6093	0	.	0	.	0	.	0.001	0.071	0	0	0.36	0	0	31012.5	282	-17.5	4.2907	5	78	159	72	23	136	78	31	47	1.53061	.	.	.	0	0	0	0	0	0	0	0	0	0.02
sp|P53249|YG2G_YEAST	non_secreted	train	1	-1.7992	0	0	0	.	.	0	.	0	.	0	.	0	0.119	1	1	0.06	1	0	40877.2	370	-5.5	5.2981	7	128	208	85	36	156	100	49	51	1.75926	.	.	.	1	0	1	0	0	0	1	1	16.84	16.92
sp|P25454|RAD51_YEAST	non_secreted	train	1	-1.79957	0	1	0	reduced_virulence	PHI:4702	0	.	0	.	0	.	0	0.034	0	0	0.08	0	0	42963.4	400	-16.5	4.542	8	134	216	122	29	219	101	44	57	0.734043	.	.	.	0	0	0	0	0	0	0	0	0	0.02
sp|P0CF00|YL57E_YEAST	non_secreted	train	1	-1.80581	0	0	0	.	.	0	.	0	.	0	.	0.991	0.684	0	0	0.64	0	0	6144.96	54	2	7.2632	4	21	28	10	11	28	10	7	3	1.25	.	.	.	0	0	0	0	0	0	0	0	0.01	0.01
sp|P53211|YG1C_YEAST	non_secreted	train	1	-1.80676	0	0	0	.	.	0	.	0	.	0	.	0	0.233	0	0	0.55	0	0	11897.4	109	4	7.7193	5	44	63	24	16	53	21	14	7	1.05556	.	.	.	0	0	0	0	0	0	0	0	0	0.34
sp|P39541|YJT5_YEAST	non_secreted	train	1	-1.80686	0	0	0	.	.	0	.	0	.	0	.	0.304	0.557	0	0	0.77	0	0	25439.1	233	-4	4.6991	11	79	133	64	28	135	44	20	24	1.64286	.	.	.	0	0	0	0	0	0	0	0	0	0.72
sp|P83465|AEGL_AGRAE	non_secreted	train	1	-1.80693	0	0	0	.	.	0	.	0	.	0	.	0	0.019	1	1	0.3	0	0	1189.46	10	0	5.5494	0	2	3	7	2	9	0	0	0	2	.	.	.	0	0	0	0	0	0	0	0	0	0
sp|B6H6F3|NAGS_PENRW	non_secreted	train	1	-1.80884	0	1	0	reduced_virulence	PHI:743	0	.	0	.	0	.	0	0.062	0	0	0.06	0	0	84488.4	769	-1.5	6.3091	8	237	429	226	68	406	174	89	85	0.816568	.	.	.	0	0	0	0	0	0	0	0	0	0.04
sp|O74775|SIP5_SCHPO	non_secreted	train	1	-1.81024	0	0	0	.	.	0	.	0	.	0	.	0	0.011	0	0	0.05	0	0	61804.6	554	-7.5	5.9206	10	165	305	140	57	250	140	72	68	1.18367	.	.	.	0	0	0	0	0	0	0	0	0	0.04
sp|P11977|PGK_EMENI	non_secreted	train	1	-1.8117	0	0	0	.	.	0	.	0	.	0	.	0	0.347	0	0	0.19	0	0	44909.5	421	1	6.7726	1	131	231	142	30	230	116	60	56	1.12	.	.	.	0	0	0	0	0	0	0	0	0	0.03
sp|Q6B2U8|TDA8_YEAST	non_secreted	train	1	-1.81209	0	0	0	.	.	0	.	0	.	0	.	0.227	0.42	0	0	0.76	0	0	13885.6	126	-6	4.1142	3	42	77	33	21	77	19	7	12	1.06897	.	.	.	0	0	0	0	0	0	0	0	0.01	0.74
sp|A0A144Y7G4|CITE_MONPU	non_secreted	train	1	-1.81247	1	1	1	reduced_virulence,lethal,increased_virulence_(hypervirulence),loss_of_pathogenicity,unaffected_pathogenicity	PHI:6957,PHI:8929,PHI:7511,PHI:8927,PHI:3301,PHI:2312,PHI:6956,PHI:2247,PHI:7485,PHI:5440,PHI:685,PHI:2837,PHI:4077,PHI:2022,PHI:59,PHI:3866,PHI:5271,PHI:2836,PHI:2844,PHI:2802,PHI:9460	0	.	0	.	0	.	0.214	0.362	0	0	0.28	0	0	31351.1	292	4.5	8.2653	3	105	163	109	25	172	65	36	29	0.6125	.	.	.	0	0	0	0	0	0	0	0	0.03	0.05
sp|Q12206|WTM2_YEAST	non_secreted	train	1	-1.81354	0	0	0	.	.	0	.	0	.	0	.	0	0.01	0	0	0.14	0	0	51951.2	467	-19	4.6178	2	146	266	109	56	213	129	58	71	1.33333	.	.	.	0	0	0	0	0	0	0	0	0	0.01
sp|P0CN60|ETFA_CRYNJ	non_secreted	train	1	-1.81421	0	1	0	reduced_virulence	PHI:3957,PHI:7212	0	.	0	.	0	.	0.015	0.15	0	0	0.49	0	0	36189.2	346	-2	5.9728	0	129	208	139	22	190	79	40	39	0.864198	.	.	.	0	0	0	0	0	0	0	0	0	0.12
sp|G2TRS0|YH0H_SCHPO	non_secreted	train	1	-1.81481	0	0	0	.	.	0	.	0	.	0	.	0.998	0.8	0	0	0.18	0	0	9541.21	81	13	10.5873	6	23	33	15	8	38	28	21	7	1.66667	.	.	.	0	0	0	0	0	0	0	0	0	0
sp|P38332|DPH7_YEAST	non_secreted	train	1	-1.8175	0	0	0	.	.	0	.	0	.	0	.	0	0.11	0	0	0.31	0	0	43308.1	387	-8.5	5.0977	14	115	204	107	45	198	95	46	49	1.78571	.	.	.	0	0	0	0	0	0	0	0	0	0
sp|O13755|OSM1_SCHPO	non_secreted	train	1	-1.81929	0	1	0	reduced_virulence	PHI:8507	0	.	0	.	0	.	0	0.026	0	0	0.62	0	0	55483.9	513	7	7.7515	6	184	289	148	56	275	111	62	49	1.00926	.	.	.	0	0	0	0	0	0	0	0	7.43	8.17
sp|O74798|ALY2_SCHPO	non_secreted	train	1	-1.81967	0	0	0	.	.	0	.	0	.	0	.	0	0.063	0	0	0.1	0	0	72732.1	658	14	8.6467	11	201	371	180	60	330	156	88	68	1.11811	.	.	.	0	0	0	0	0	0	0	0	0	0.01
sp|O13575|YP177_YEAST	non_secreted	train	1	-1.81988	0	0	0	.	.	0	.	0	.	0	.	0	0.232	1	1	0.64	0	0	13194.2	123	12	10.6718	8	63	74	28	12	59	16	14	2	2.21429	.	.	.	0	0	0	0	0	1	0	0	2.31	4.12
sp|Q0CSC0|NM111_ASPTN	non_secreted	train	1	-1.82008	1	1	0	reduced_virulence,unaffected_pathogenicity,increased_virulence_(hypervirulence)	PHI:2334,PHI:9060,PHI:6358,PHI:3898,PHI:7341,PHI:3519,PHI:4637,PHI:8575	0	.	0	.	0	.	0	0.009	0	0	0.08	0	0	114370	1038	-15	5.4769	13	298	573	333	102	568	262	130	132	0.931507	.	.	.	0	0	0	0	0	0	0	0	0	0
sp|C4YL88|DRE2_CANAW	non_secreted	train	1	-1.8232	0	0	0	.	.	0	.	0	.	0	.	0	0.132	1	1	0.16	0	0	46143.5	411	-18	4.4687	8	92	209	101	22	171	115	49	66	2.97872	.	.	.	1	0	1	0	0	1	0	0	0.01	0.01
sp|P0C582|M2OM_NEUCR	non_secreted	train	1	-1.82404	0	1	0	reduced_virulence	PHI:9082	0	.	0	.	0	.	0.002	0.151	0	0	0.3	0	1	35046.6	331	18	10.5733	2	129	187	118	31	204	63	41	22	0.704082	.	.	.	0	0	0	0	0	0	2	1	6.69	63.55
sp|Q96VH5|MIC10_YEAST	non_secreted	train	1	-1.82512	0	0	0	.	.	0	.	0	.	0	.	0.572	0.656	0	0	0.56	1	0	10407.9	97	6	10.9251	0	37	56	26	10	53	18	12	6	1.04545	.	.	.	0	0	0	0	0	0	1	1	21.35	23.94
sp|O14069|RL28E_SCHPO	non_secreted	train	1	-1.82665	0	0	0	.	.	0	.	0	.	0	.	0.995	0.722	0	0	0.61	0	0	14755	134	18	11.8088	1	39	76	41	8	66	34	26	8	1.42857	.	.	.	0	0	0	0	0	0	0	0	0	0
sp|Q4X0V2|TIM13_ASPFU	non_secreted	train	1	-1.82696	0	0	0	.	.	0	.	0	.	0	.	0.77	0.579	0	0	0.49	0	0	12089.5	113	0.5	6.6923	4	48	65	32	11	58	22	12	10	0.961538	.	.	.	0	0	0	0	0	0	0	0	0	0
sp|O13520|YP044_YEAST	non_secreted	train	1	-1.82748	0	0	0	.	.	0	.	0	.	0	.	0	0.033	0	0	0.49	0	1	19681.9	182	2.5	8.1256	4	72	102	58	22	102	23	13	10	1.59259	.	.	.	0	0	0	0	0	0	2	0	8.56	19.47
sp|Q9ZZW1|Q0182_YEAST	non_secreted	train	1	-1.82782	0	0	0	.	.	0	.	0	.	0	.	1	0.668	0	0	0.58	0	1	16269.1	134	13	10.3635	0	23	53	25	32	84	22	18	4	3.77778	.	.	.	0	0	0	0	0	0	2	2	12.41	50.23
sp|A0A023PXB5|IRC2_YEAST	non_secreted	train	1	-1.82862	0	0	0	.	.	0	.	0	.	0	.	0.012	0.312	0	0	0.49	0	1	11193.3	102	8	9.2479	6	39	54	33	20	69	9	9	0	1.68421	.	.	.	0	0	0	0	0	0	2	2	24.28	43.66
sp|P01370|TA13_TREME	non_secreted	train	1	-1.82864	0	0	0	.	.	0	.	0	.	0	.	1	0.282	1	1	0.62	0	0	1204.24	13	-1	4.184	1	7	11	1	0	8	3	1	2	0.285714	.	.	.	0	0	0	0	0	0	0	0	0	0
sp|A0A023PXP7|YM034_YEAST	non_secreted	train	1	-1.82947	0	0	0	.	.	0	.	0	.	0	.	0.554	0.499	0	0	0.47	0	0	14544.5	132	2.5	8.0085	5	53	70	35	18	71	25	14	11	1.63636	.	.	.	0	0	0	0	0	0	0	0	0.62	1.12
sp|P32618|YEF3_YEAST	non_secreted	train	1	-1.83052	0	0	0	.	.	0	.	0	.	0	.	0	0.08	1	1	0.15	0	0	106133	956	12	7.8815	5	292	524	233	78	387	209	116	93	2.08397	.	.	.	1	0	0	0	0	1	0	0	0.95	0.95
sp|C5E3S0|OSW5_LACTC	non_secreted	train	1	-1.83084	0	0	0	.	.	0	.	0	.	0	.	0.936	0.379	0	1	0.43	0	1	13958.4	129	5.5	9.4671	1	43	66	51	16	76	24	16	8	1.375	.	.	.	1	0	0	0	0	0	2	2	40.82	40.82
sp|P05738|RL9A_YEAST	non_secreted	train	1	-1.83385	0	0	0	.	.	0	.	0	.	0	.	0.999	0.685	0	0	0.43	0	0	21569	191	13.5	10.3386	1	41	96	61	18	95	56	36	20	2.56	.	.	.	0	0	0	0	0	0	0	0	0	0.01
sp|P38325|OM14_YEAST	non_secreted	train	1	-1.8342	0	0	0	.	.	0	.	0	.	0	.	0.999	0.908	0	0	0.76	0	0	14609.6	134	8	8.8786	5	46	75	43	17	70	31	21	10	1.46154	.	.	.	0	0	0	0	0	0	0	0	1.24	32.37
sp|P05694|METE_YEAST	non_secreted	train	1	-1.83422	1	1	0	loss_of_pathogenicity,reduced_virulence,unaffected_pathogenicity	PHI:2733,PHI:442,PHI:4688,PHI:9315	0	.	0	.	0	.	0	0.044	0	0	0.05	0	0	85859.9	767	-1	6.4	3	201	382	241	84	405	207	106	101	1.40411	.	.	.	0	0	0	0	0	0	0	0	0	0
sp|P0C5P1|YJ27A_YEAST	non_secreted	train	1	-1.83446	0	0	0	.	.	0	.	0	.	0	.	0	0.081	0	0	0.48	1	0	4050.7	38	3	11.65	0	16	22	10	4	21	5	4	1	1	.	.	.	0	0	0	0	0	0	1	0	12.64	12.64
sp|A0A084AFH0|SAT21_STACB	non_secreted	train	1	-1.83551	0	0	0	.	.	0	.	0	.	0	.	0	0.052	0	1	0.09	0	1	51045.3	474	5.5	7.2361	13	163	242	187	55	315	72	42	30	0.781818	0	0	0	1	0	1	1	1	0	12	9	18.81	207.88
sp|O74381|POF9_SCHPO	non_secreted	train	1	-1.83579	0	0	0	.	.	0	.	0	.	0	.	0	0.072	0	0	0.35	0	0	52419.2	467	5.5	6.9566	9	137	241	133	69	255	112	64	48	1.06667	.	.	.	0	0	0	0	0	0	0	0	0	0.01
sp|Q02659|YP025_YEAST	non_secreted	train	1	-1.83636	0	0	0	.	.	0	.	0	.	0	.	0.956	0.862	0	0	0.33	0	0	20609.3	185	5.5	8.2472	6	67	99	40	26	98	44	26	18	1.05263	.	.	.	0	0	0	0	0	0	0	0	0.15	3.38
sp|O13672|RL8_SCHPO	non_secreted	train	1	-1.83775	0	0	0	.	.	0	.	0	.	0	.	0.001	0.24	0	0	0.15	0	0	28606.7	259	31	11.0628	1	71	129	95	18	141	74	53	21	1.12698	.	.	.	0	0	0	0	0	0	0	0	0	0.02
sp|P82612|PMGY_CANAL	non_secreted	train	1	-1.83775	0	0	0	.	.	0	.	0	.	0	.	0.44	0.434	0	0	0.01	0	0	27454.2	248	-1.5	6.0399	0	64	125	89	22	137	71	36	35	0.866667	.	.	.	0	0	0	0	0	0	0	0	0	0.01
sp|Q92342|YDI4_SCHPO	non_secreted	train	1	-1.84071	0	0	0	.	.	0	.	0	.	0	.	0	0.154	0	0	0.08	0	0	50370.2	463	3.5	6.8461	8	137	235	155	38	255	126	69	57	1.16129	.	.	.	0	0	0	0	0	0	0	0	0.01	0.1
sp|Q5AI80|VTS1_CANAL	non_secreted	train	1	-1.84155	0	0	0	.	.	0	.	0	.	0	.	0	0.1	0	0	0.45	0	0	74744.7	679	13	8.4215	2	209	388	150	60	264	116	70	46	1.75	.	.	.	0	0	0	0	0	0	0	0	0	0
sp|Q7SFN5|PALI_NEUCR	non_secreted	train	1	-1.84388	0	0	0	.	.	0	.	0	.	0	.	0	0.103	0	1	0.57	0	1	73563.5	700	10	8.9249	6	242	450	170	59	430	123	68	55	0.504032	1	0	0	1	1	1	1	0	1	3	4	24.18	93.05
sp|O74653|POB1_SCHPO	non_secreted	train	1	-1.84581	0	0	0	.	.	0	.	0	.	0	.	0	0.068	0	0	0.08	0	0	93773.3	871	5.5	7.9228	2	311	519	202	56	385	208	109	99	1.08571	.	.	.	0	0	0	0	0	0	0	0	0	0
sp|Q0CCX9|GEDF_ASPTN	non_secreted	train	1	-1.84661	0	0	0	.	.	0	.	0	.	0	.	0.893	0.519	1	1	0.12	0	0	16149.6	148	1	6.8698	1	47	80	49	17	92	31	17	14	0.575	.	.	.	0	1	0	0	0	1	0	0	0	0.1
sp|C8VJR6|ALNB_EMENI	non_secreted	train	1	-1.84706	0	0	0	unaffected_pathogenicity	PHI:3390	0	.	0	.	0	.	0.099	0.43	0	0	0.25	0	0	31017.2	284	-3.5	5.9182	6	91	150	86	38	167	58	30	28	0.816901	.	.	.	0	0	0	0	0	0	0	0	0.03	0.21
sp|P40521|YIF8_YEAST	non_secreted	train	1	-1.84782	0	0	0	.	.	0	.	0	.	0	.	1	0.783	0	0	0.56	0	0	10333.3	94	4	7.8449	8	30	49	31	14	67	14	10	4	1.2381	.	.	.	0	0	0	0	0	0	0	0	5.48	8.1
sp|P49385|ADH4_KLULA	non_secreted	train	1	-1.84854	1	1	0	reduced_virulence,increased_virulence_(hypervirulence),unaffected_pathogenicity	PHI:6517,PHI:9524,PHI:881,PHI:5034,PHI:7708	0	.	0	.	0	.	0.002	0.436	0	0	0.25	0	0	40163	375	1	6.7386	7	125	204	124	37	224	86	45	41	0.957447	.	.	.	0	0	0	0	0	0	0	0	0	0.7
sp|P50083|YG4T_YEAST	non_secreted	train	1	-1.84909	0	0	0	.	.	0	.	0	.	0	.	1	0.463	0	0	0.82	1	0	8245.53	69	4	8.4939	4	16	31	17	15	41	11	8	3	3.11111	.	.	.	0	0	0	0	0	0	0	1	20.43	20.43
sp|P87285|YD355_YEAST	non_secreted	train	1	-1.85004	0	0	0	.	.	0	.	0	.	0	.	0.16	0.357	0	1	0.6	0	1	10627.6	100	-1	4.6351	6	38	58	34	10	66	9	4	5	1.11111	.	.	.	1	1	0	0	0	0	2	0	19.17	21.41
sp|O14068|YFF7_SCHPO	non_secreted	train	1	-1.85088	0	0	0	.	.	0	.	0	.	0	.	0.981	0.834	1	1	0.39	1	0	13928	124	2.5	8.9312	1	37	63	43	13	66	25	14	11	1.85	.	.	.	1	1	0	0	0	0	1	1	21.73	21.73
sp|Q6HA24|TRXB_KLULA	non_secreted	train	1	-1.85117	0	1	1	unaffected_pathogenicity,reduced_virulence,lethal	PHI:8723,PHI:6470,PHI:6674,PHI:8883,PHI:9056,PHI:2846,PHI:2537	0	.	0	.	0	.	0.003	0.482	0	0	0.14	0	0	38103.2	349	-2.5	5.9286	4	116	183	107	36	192	83	42	41	1.0625	.	.	.	0	0	0	0	0	0	0	0	0.21	0.22
sp|Q08143|SMR2_PODAS	non_secreted	train	1	-1.85189	0	0	0	unaffected_pathogenicity	PHI:1496	0	.	0	.	0	.	0.443	0.585	0	0	0.34	0	0	32057.5	288	4.5	7.3318	0	81	164	97	31	150	70	40	30	1.12727	.	.	.	0	0	0	0	0	0	0	0	0	0.35
sp|A8Q0E3|PURA_MALGO	non_secreted	train	1	-1.85261	1	1	0	loss_of_pathogenicity,reduced_virulence	PHI:7344,PHI:9416,PHI:2625	0	.	0	.	0	.	0	0.22	0	0	0.11	0	0	48982.2	445	6	7.4136	11	139	236	119	53	256	110	61	49	1.05263	.	.	.	0	0	0	0	0	0	0	0	0	0.53
sp|P21833|GUN1_SCLSC	non_secreted	train	1	-1.8531	0	0	0	.	.	0	.	0	.	0	.	0.047	0.259	0	0	0.57	0	0	3460.52	34	-2	3.9274	0	15	21	8	4	21	4	1	3	0.538462	.	.	.	0	0	0	0	0	0	0	0	0	0
sp|A8W7N6|MSD8_AMABI	non_secreted	train	1	-1.85311	0	0	0	.	.	0	.	0	.	0	.	0.205	0.554	1	1	0.55	0	0	3327.88	31	-1.5	4.4933	1	9	17	10	2	20	7	3	4	0.875	.	.	.	0	0	0	0	0	0	0	0	0.11	0.11
sp|Q9P7R3|MTR3_SCHPO	non_secreted	train	1	-1.85366	0	0	0	.	.	0	.	0	.	0	.	0.406	0.531	0	0	0.07	0	0	28435.4	257	3	7.5724	7	86	140	76	26	134	65	35	30	1.20833	.	.	.	0	0	0	0	0	0	0	0	0.01	0.05
sp|P40388|UVI15_SCHPO	non_secreted	train	1	-1.85443	0	0	0	.	.	0	.	0	.	0	.	0	0.669	0	0	0.69	0	0	9319.39	87	-3	3.6616	6	30	51	15	12	62	5	1	4	0.444444	.	.	.	0	0	0	0	0	0	0	0	0	0.03
sp|P85516|BGL1_PASFU	non_secreted	train	1	-1.85507	0	0	0	.	.	0	.	0	.	0	.	0.979	0.439	0	0	0.21	0	0	4183.65	40	-0.5	5.6898	0	15	23	13	3	22	12	6	6	0.538462	.	.	.	0	0	0	0	0	0	0	0	0	0
sp|B9WAM8|ENOPH_CANDC	non_secreted	train	1	-1.85519	0	0	0	.	.	0	.	0	.	0	.	0.116	0.294	0	0	0.45	0	0	30777.7	271	-10.5	4.4631	1	60	134	73	29	125	65	28	37	3.46667	.	.	.	0	0	0	0	0	0	0	0	0.12	0.16
sp|P38739|WSC4_YEAST	non_secreted	train	1	-1.85529	0	0	0	.	.	0	.	0	.	0	.	0	0.028	1	1	0.68	1	0	63807.9	605	0.5	6.5672	12	308	426	121	42	229	77	41	36	1.31646	0	0	0	1	1	1	1	1	1	1	1	1.07	28.06
sp|P0CM35|ATG3_CRYNB	non_secreted	train	1	-1.85677	1	1	0	loss_of_pathogenicity,reduced_virulence,unaffected_pathogenicity	PHI:9485,PHI:7877,PHI:2071	0	.	0	.	0	.	0	0.025	0	0	0.05	0	0	42798.9	385	-21	4.5053	3	108	211	100	41	195	118	51	67	0.916667	.	.	.	0	0	0	0	0	0	0	0	0	0.48
sp|Q07084|SSK1_YEAST	non_secreted	train	1	-1.85677	1	1	0	reduced_virulence,unaffected_pathogenicity,increased_virulence_(hypervirulence)	PHI:9437,PHI:9415,PHI:9465,PHI:9020,PHI:2674,PHI:8980,PHI:6591,PHI:8981,PHI:8973,PHI:6882,PHI:9002,PHI:4497,PHI:9022,PHI:8984,PHI:8988,PHI:8990,PHI:6110,PHI:8732,PHI:8983	0	.	0	.	0	.	0	0.077	0	0	0.13	0	0	78529.2	712	5.5	7.198	4	206	389	184	64	334	167	90	77	1.3985	.	.	.	0	0	0	0	0	0	0	0	0	0
sp|Q8J136|P2OX_PENSG	non_secreted	train	1	-1.85677	0	0	0	.	.	0	.	0	.	0	AA3_4,AA3	0	0.03	0	0	0.06	0	0	69342.1	623	-9	5.3811	9	185	340	151	74	322	146	72	74	1.10317	.	.	.	0	0	0	0	0	0	0	0	0.01	0.1
sp|Q7SAA9|PSF2_NEUCR	non_secreted	train	1	-1.85757	0	0	0	.	.	0	.	0	.	0	.	0.057	0.016	0	0	0.05	0	0	29829.6	273	-11.5	4.5717	0	79	144	84	20	155	73	32	41	0.3875	.	.	.	0	0	0	0	0	0	0	0	0	0
sp|O13554|VPS65_YEAST	non_secreted	train	1	-1.86054	0	0	0	.	.	0	.	0	.	0	.	1	0.346	1	1	0.43	1	0	12162	104	7	8.325	8	20	41	43	17	68	22	16	6	7.2	0	0	0	1	1	1	1	0	0	1	1	3.84	25.82
sp|Q08734|YO268_YEAST	non_secreted	train	1	-1.86067	0	0	0	.	.	0	.	0	.	0	.	0.998	0.783	0	1	0.47	0	1	15194.8	132	9	8.9748	7	46	62	38	31	85	25	18	7	1.52	.	.	.	1	0	0	0	0	0	2	1	4.53	37.62
sp|O74417|YJL4_SCHPO	non_secreted	train	1	-1.86074	0	0	0	.	.	0	.	0	.	0	.	0	0.11	0	0	0.25	0	0	52624.6	497	19	10.3411	0	189	313	112	41	248	104	64	40	0.681159	.	.	.	0	0	0	0	0	0	0	0	0	0
sp|Q6FWN4|GPI18_CANGA	non_secreted	train	1	-1.86227	0	0	0	.	.	0	.	0	.	0	GT76	0	0.039	0	1	0.25	0	1	51042	433	20.5	9.6536	7	102	175	133	96	267	71	48	23	3.09615	.	.	.	1	0	1	0	0	0	10	8	12.95	169
sp|A0ST43|CTB5_CERNC	non_secreted	train	1	-1.86238	0	1	0	reduced_virulence,unaffected_pathogenicity	PHI:3347,PHI:1046	0	.	0	.	0	AA7	0	0.087	0	0	0.3	0	0	50822.1	459	-5	5.8647	5	143	248	126	69	255	98	50	48	1.07692	.	.	.	0	0	0	0	0	0	0	0	0	0.11
sp|G0RNA2|LXR4_HYPJQ	non_secreted	train	1	-1.86358	1	1	1	reduced_virulence,lethal,increased_virulence_(hypervirulence),loss_of_pathogenicity,unaffected_pathogenicity	PHI:8929,PHI:8927,PHI:2312,PHI:2269,PHI:2247,PHI:5440,PHI:7696,PHI:2837,PHI:685,PHI:4077,PHI:5272,PHI:2022,PHI:59,PHI:3866,PHI:5271,PHI:2836,PHI:2844,PHI:2802,PHI:9460	0	.	0	.	0	.	0.128	0.373	0	0	0.1	0	0	32296.4	304	-1.5	5.8151	2	114	181	101	23	175	68	34	34	0.588235	.	.	.	0	0	0	0	0	0	0	0	0.07	0.23
sp|P0C5P7|YL222_YEAST	non_secreted	train	1	-1.8637	0	0	0	.	.	0	.	0	.	0	.	1	0.619	0	0	0.46	0	0	9718.11	76	5	9.2959	0	12	22	14	29	45	11	9	2	6.33333	.	.	.	0	0	0	0	0	0	0	0	17.05	17.98
sp|P25572|YCE2_YEAST	non_secreted	train	1	-1.8663	0	0	0	.	.	0	.	0	.	0	.	0	0.184	0	0	0.42	0	0	13360.3	119	13.5	11.1629	2	45	70	24	12	56	25	20	5	0.777778	.	.	.	0	0	0	0	0	0	0	0	0.01	0.01
sp|O13588|YA069_YEAST	non_secreted	train	1	-1.86696	0	0	0	.	.	0	.	0	.	0	.	0.026	0.019	0	0	0.76	0	0	11336.2	104	3	7.0077	4	39	58	38	17	59	14	11	3	1.4375	.	.	.	0	0	0	0	0	0	0	0	0.22	15.97
sp|Q9HDZ6|DAM1_SCHPO	non_secreted	train	1	-1.86916	0	0	0	.	.	0	.	0	.	0	.	0.95	0.71	0	0	0.34	0	0	17444.3	155	-6.5	4.5455	1	45	82	38	19	69	39	17	22	1.84	.	.	.	0	0	0	0	0	0	0	0	0	0.01
sp|Q0UK53|STHB_PHANO	non_secreted	train	1	-1.8701	0	0	0	unaffected_pathogenicity	PHI:716	0	.	0	.	0	AA7	0	0.314	0	0	0.76	0	0	33143.9	315	-2	6.1482	3	128	205	96	44	190	45	24	21	0.707865	.	.	.	0	0	0	0	0	0	0	0	7.41	8.05
sp|Q8SS29|EF1A_ENCCU	non_secreted	train	1	-1.87248	0	0	0	.	.	0	.	0	.	0	.	0	0.27	0	0	0.25	0	0	51586.8	471	14.5	9.0947	9	129	245	139	36	254	133	76	57	1.47423	.	.	.	0	0	0	0	0	0	0	0	0.05	0.83
sp|P40057|YER4_YEAST	non_secreted	train	1	-1.87335	0	0	0	.	.	0	.	0	.	0	.	0.142	0.044	1	1	0.45	0	0	14312.7	128	12	10.5688	3	40	72	30	19	72	24	19	5	0.965517	.	.	.	1	0	0	0	0	0	0	0	13.75	13.75
sp|Q6CFS7|RL44_YARLI	non_secreted	train	1	-1.8735	0	0	0	.	.	0	.	0	.	0	.	0.014	0.608	0	0	0.43	0	0	12302.6	106	27	11.0182	5	29	40	21	12	46	39	34	5	2.11765	.	.	.	0	0	0	0	0	0	0	0	0	0
sp|Q9HE74|RS23_NEUCR	non_secreted	train	1	-1.8735	0	0	0	unaffected_pathogenicity	PHI:1604	0	.	0	.	0	.	0.573	0.601	0	0	0.35	0	0	15909.6	145	22	11.3382	2	41	74	41	11	76	47	35	12	1.17143	.	.	.	0	0	0	0	0	0	0	0	0	0.18
sp|Q9P7L1|YOSC_SCHPO	non_secreted	train	1	-1.87476	0	1	0	reduced_virulence	PHI:489	0	.	0	.	0	.	0.996	0.726	0	0	0.68	0	0	13932.1	124	6	9.7429	2	32	67	39	15	68	27	17	10	1.56522	.	.	.	0	0	0	0	0	0	0	0	0	0
sp|Q4WIQ0|GPI11_ASPFU	non_secreted	train	1	-1.87561	0	0	0	.	.	0	.	0	.	0	.	0.09	0.205	0	0	0.25	0	1	31827.2	297	6.5	9.0773	3	100	167	114	29	192	57	33	24	0.505495	.	.	.	0	0	0	0	0	0	6	4	8.36	104.27
sp|P0C2I4|YH11A_YEAST	non_secreted	train	1	-1.87795	0	0	0	.	.	0	.	0	.	0	.	0	0.135	0	0	0.38	0	0	53325.4	478	9.5	8.5245	3	139	273	96	52	216	94	55	39	1.51136	.	.	.	0	0	0	0	0	0	0	0	0	0.01
sp|P20134|SFL1_YEAST	non_secreted	train	1	-1.87795	0	0	0	.	.	0	.	0	.	0	.	0	0.025	0	0	0.23	0	0	83344.5	766	17	9.0981	3	242	453	170	69	347	162	95	67	1.2	.	.	.	0	0	0	0	0	0	0	0	0	0
sp|Q6BMF7|AIM3_DEBHA	non_secreted	train	1	-1.87795	0	0	0	.	.	0	.	0	.	0	.	0	0.043	0	0	0.23	0	0	101422	927	28.5	9.706	4	278	532	174	73	421	191	114	77	0.964602	.	.	.	0	0	0	0	0	0	0	0	0	0
sp|Q03212|EAR1_YEAST	non_secreted	train	1	-1.87795	0	0	0	.	.	0	.	0	.	0	.	0	0.048	1	1	0.15	1	0	62532.2	550	-30.5	4.4133	6	135	276	119	75	271	148	62	86	1.81522	.	.	.	1	0	1	0	0	1	1	1	14.95	23.77
sp|P14249|RS24_MUCCL	non_secreted	train	1	-1.87879	0	0	0	.	.	0	.	0	.	0	.	0.004	0.328	0	0	0.17	0	0	17228.2	148	24.5	11.3835	0	32	61	34	14	67	58	42	16	1.73077	.	.	.	0	0	0	0	0	0	0	0	0	0.56
sp|Q4P804|CSN5_USTMA	non_secreted	train	1	-1.87896	0	1	0	reduced_virulence	PHI:8000	0	.	0	.	0	.	0	0.207	0	0	0.16	0	0	44129.2	406	-1	6.369	1	144	227	120	45	207	87	46	41	0.978022	.	.	.	0	0	0	0	0	0	0	0	0.02	0.07
sp|A4RM69|EIF3A_MAGO7	non_secreted	train	1	-1.87916	0	0	0	.	.	0	.	0	.	0	.	0	0.064	0	0	0	0	0	122137	1073	38.5	10.0404	4	281	467	312	73	483	380	214	166	1.01402	.	.	.	0	0	0	0	0	0	0	0	0	0.01
sp|Q4WTT7|SMP3_ASPFU	non_secreted	train	1	-1.87942	0	0	0	.	.	0	.	0	.	0	GT22	0	0.009	0	1	0.03	0	1	61598.8	547	17.5	9.5043	6	152	273	191	79	342	90	57	33	0.981818	1	0	0	1	1	1	1	1	1	6	3	11.52	111.37
sp|P87124|YDL8_SCHPO	non_secreted	train	1	-1.87948	0	0	0	.	.	0	.	0	.	0	.	0.406	0.672	1	1	0.01	0	0	23922.3	214	4.5	9.0751	0	61	103	63	24	112	51	29	22	1.26829	.	.	.	1	1	0	0	0	1	0	1	19.09	19.14
sp|Q3E763|YD246_YEAST	non_secreted	train	1	-1.87962	0	0	0	.	.	0	.	0	.	0	.	0.953	0.377	1	1	0.48	0	0	7666.76	66	5.5	10.1152	2	18	34	15	10	33	15	11	4	1.27273	.	.	.	1	1	0	0	0	1	0	0	1.02	1.02
sp|Q9Y7M1|YGK4_SCHPO	non_secreted	train	1	-1.88044	1	1	0	loss_of_pathogenicity,reduced_virulence	PHI:358,PHI:3975,PHI:8543	0	.	0	.	0	.	0	0.011	0	0	0.16	0	0	61937.2	568	7	8.0245	9	181	311	186	54	326	117	64	53	0.968504	.	.	.	0	0	0	0	0	0	0	0	2.55	4.26
sp|Q4PCB8|SEC13_USTMA	non_secreted	train	1	-1.8806	0	0	0	.	.	0	.	0	.	0	.	0	0.038	0	0	0.71	0	0	38168.4	364	-4	5.7588	7	156	240	116	39	201	67	34	33	0.625	.	.	.	0	0	0	0	0	0	0	0	0	0.01
sp|Q08969|GRE1_YEAST	non_secreted	train	1	-1.88277	0	0	0	.	.	0	.	0	.	0	.	0.482	0.308	0	0	0.19	0	0	19025.6	168	-11	4.3405	0	50	90	13	18	53	51	21	30	1.16667	.	.	.	0	0	0	0	0	0	0	0	0	0
sp|P18851|GBB_YEAST	non_secreted	train	1	-1.88358	1	1	0	loss_of_pathogenicity,reduced_virulence	PHI:1015,PHI:334,PHI:311,PHI:4182,PHI:6111,PHI:65,PHI:2826,PHI:300,PHI:316,PHI:2310,PHI:4606,PHI:4677	0	.	0	.	0	.	0	0.153	0	0	0.32	0	0	46581.1	423	-2	6.0956	9	145	237	114	44	208	90	46	44	1.46575	.	.	.	0	0	0	0	0	0	0	0	0	0.01
sp|Q10268|MAC1_SCHPO	non_secreted	train	1	-1.88547	0	0	0	.	.	0	.	0	.	0	.	0	0.202	0	1	0.27	0	1	81716.4	756	28	10.1361	5	263	457	174	69	372	146	92	54	1.04762	0	0	0	1	1	1	1	0	1	3	3	22.22	80.29
sp|P0C5P6|YL163_YEAST	non_secreted	train	1	-1.88573	0	0	0	.	.	0	.	0	.	0	.	0.008	0.074	1	1	0.61	0	0	3943.73	37	2	9.5078	1	16	19	15	1	20	6	4	2	1.6	.	.	.	0	1	0	0	0	1	0	0	0.03	0.03
sp|P11353|HEM6_YEAST	non_secreted	train	1	-1.88573	0	0	0	.	.	0	.	0	.	0	.	0.001	0.298	0	0	0.07	0	0	37711.6	328	2	6.7771	3	84	155	74	49	170	96	52	44	1.07463	.	.	.	0	0	0	0	0	0	0	0	0	0.01
sp|Q05881|YL287_YEAST	non_secreted	train	1	-1.88573	0	0	0	.	.	0	.	0	.	0	.	0	0.081	0	0	0.04	0	0	40927.6	355	-12.5	4.685	5	77	157	95	36	159	115	52	63	3.05556	.	.	.	0	0	0	0	0	0	0	0	0	0.08
sp|Q4WPU9|YA530_ASPFU	non_secreted	train	1	-1.88573	0	0	0	.	.	0	.	0	.	0	.	0	0.15	0	0	0.06	0	0	41425.4	371	11	9.4303	3	108	168	130	24	180	114	65	49	0.945946	.	.	.	0	0	0	0	0	0	0	0	0	0.05
sp|Q6FNH8|NUF2_CANGA	non_secreted	train	1	-1.88573	0	0	0	.	.	0	.	0	.	0	.	0	0.06	0	0	0.1	0	0	54195.5	460	-23	4.5731	4	77	171	129	43	199	149	65	84	4.37143	.	.	.	0	0	0	0	0	0	0	0	0	0
sp|Q8STN7|Y9E7_ENCCU	non_secreted	train	1	-1.88573	0	0	0	.	.	0	.	0	.	0	.	0.774	0.55	0	0	0.07	0	0	20810.6	185	5.5	9.5654	1	51	83	48	14	84	66	36	30	1.8125	.	.	.	0	0	0	0	0	0	0	0	0	0
sp|Q8SVP3|Y4G6_ENCCU	non_secreted	train	1	-1.88573	0	0	0	.	.	0	.	0	.	0	.	0	0.248	0	0	0.02	0	0	30599.5	269	2	7.2987	3	70	110	53	21	121	116	60	56	1.23077	.	.	.	0	0	0	0	0	0	0	0	0	0
sp|Q9USR6|NAT9_SCHPO	non_secreted	train	1	-1.88573	0	0	0	.	.	0	.	0	.	0	.	0.129	0.344	0	0	0.09	0	0	24785	216	-7.5	4.9072	3	49	97	58	25	101	66	31	35	2.2963	.	.	.	0	0	0	0	0	0	0	0	0	0
sp|O74788|IML1_SCHPO	non_secreted	train	1	-1.8861	0	0	0	unaffected_pathogenicity	PHI:1655	0	.	0	.	0	.	0	0.044	0	0	0	0	0	169995	1496	17.5	7.4346	19	399	736	390	187	724	389	213	176	1.88018	.	.	.	0	0	0	0	0	0	0	0	0	0.02
sp|O74881|BTB1_SCHPO	non_secreted	train	1	-1.8861	0	0	0	.	.	0	.	0	.	0	.	0	0.009	0	0	0	0	0	152586	1347	29.5	8.7846	13	368	632	370	145	625	363	205	158	1.93296	.	.	.	0	0	0	0	0	0	0	0	0	0
sp|P40450|BNR1_YEAST	non_secreted	train	1	-1.8861	0	0	0	.	.	0	.	0	.	0	.	0	0.04	0	0	0.02	0	0	156852	1375	17	8.0012	15	309	614	386	123	634	388	209	179	2.46988	.	.	.	0	0	0	0	0	0	0	0	0.02	0.03
sp|Q5A506|BUD2_CANAL	non_secreted	train	1	-1.8861	0	0	0	.	.	0	.	0	.	0	.	0	0.049	0	0	0.06	0	0	142287	1237	0	6.5139	13	277	585	296	149	555	325	170	155	3.08029	.	.	.	0	0	0	0	0	0	0	0	0.01	0.03
sp|Q9Y7M3|YNT3_SCHPO	non_secreted	train	1	-1.88648	0	0	0	.	.	0	.	1	PF01363	0	.	0	0.171	0	0	0.35	0	0	32052.7	293	11	8.7066	9	114	178	63	32	137	57	36	21	1.03704	.	.	.	0	0	0	0	0	0	0	0	0	0
sp|C6Y4C3|ECL3_SCHPO	non_secreted	train	1	-1.88807	0	0	0	.	.	0	.	0	.	0	.	0.976	0.678	1	1	0.48	0	0	10051.2	89	-6	4.039	5	30	47	21	10	43	18	6	12	3	.	.	.	0	0	0	0	0	1	0	0	0	0
sp|A0A2I6PJ00|NODJ_HYPPI	non_secreted	train	1	-1.88839	0	0	0	.	.	0	.	0	.	0	.	0	0.014	1	1	0.02	0	0	57418.3	514	7.5	8.3187	5	150	253	163	56	291	120	66	54	1.17172	.	.	.	1	1	0	0	0	1	0	1	27.45	30.02
sp|P0CO73|MED4_CRYNB	non_secreted	train	1	-1.88891	0	0	0	.	.	0	.	0	.	0	.	0.089	0.222	0	0	0	0	0	26190.5	234	-4	5.7878	0	62	108	61	18	107	71	36	35	0.659091	.	.	.	0	0	0	0	0	0	0	0	0.04	0.04
sp|Q9P7Y8|MID2_SCHPO	non_secreted	train	1	-1.88918	0	0	0	.	.	0	.	0	.	0	.	0	0.03	0	0	0.01	0	0	78961.1	706	-14.5	5.1176	11	226	382	168	75	318	178	86	92	1.54	.	.	.	0	0	0	0	0	0	0	0	0	0
sp|P18891|LECF_ALEAU	non_secreted	train	1	-1.88946	1	0	0	increased_virulence_(hypervirulence)	PHI:6256,PHI:7875	0	.	0	.	0	.	0	0.205	0	0	0.66	0	0	33529.3	313	8	9.6241	2	128	184	84	40	180	47	28	19	0.860465	.	.	.	0	0	0	0	0	0	0	0	0.01	3.18
sp|Q8SRW6|RS9_ENCCU	non_secreted	train	1	-1.88963	0	0	0	.	.	0	.	0	.	0	.	0.38	0.384	0	0	0.04	0	0	20914.4	184	14	10.3369	2	41	77	57	16	98	64	40	24	1.44444	.	.	.	0	0	0	0	0	0	0	0	0	0.01
sp|Q9P720|RL16_NEUCR	non_secreted	train	1	-1.88963	0	0	0	.	.	0	.	0	.	0	.	0.004	0.175	0	0	0.02	0	0	22900.9	202	29	11.0417	2	54	90	62	23	111	65	48	17	1.17778	.	.	.	0	0	0	0	0	0	0	0	0.01	0.01
sp|Q5D6D7|NPS2_COCH4	non_secreted	train	1	-1.8902	1	1	0	reduced_virulence,increased_virulence_(hypervirulence),loss_of_pathogenicity,unaffected_pathogenicity	PHI:2935,PHI:1008,PHI:8603,PHI:4836,PHI:3274,PHI:6991,PHI:8561,PHI:4232,PHI:1009,PHI:4837,PHI:4234,PHI:3019,PHI:9043,PHI:3659,PHI:2923,PHI:9092,PHI:6938,PHI:3291,PHI:4108,PHI:3658,PHI:2934,PHI:6416,PHI:416,PHI:160,PHI:2261,PHI:5563,PHI:6989,PHI:6610,PHI:12,PHI:8594,PHI:3607,PHI:2049,PHI:5585	0	.	0	.	0	.	0	0.009	0	0	0.02	0	0	600338	5386	-47.5	6.0105	84	1581	2725	1651	590	2806	1296	665	631	1.19417	.	.	.	0	0	0	0	0	0	0	0	0	0.05
sp|Q07549|SNA4_YEAST	non_secreted	train	1	-1.89049	0	0	0	.	.	0	.	0	.	0	.	0.595	0.592	0	1	0.46	0	1	15672.9	140	0	6.4173	6	39	79	39	20	87	17	9	8	1	.	.	.	1	0	0	0	0	0	2	2	41.62	43.05
sp|Q00868|ESYN_GIBPU	non_secreted	train	1	-1.89096	1	1	0	loss_of_pathogenicity,reduced_virulence	PHI:508,PHI:8561,PHI:133	0	.	0	.	0	.	0	0.044	0	0	0.01	0	0	109070	983	-21.5	5.0839	4	275	511	299	97	519	266	128	138	1.04082	.	.	.	0	0	0	0	0	0	0	0	0.05	0.16
sp|P53232|YG1Y_YEAST	non_secreted	train	1	-1.89113	0	0	0	.	.	0	.	0	.	0	.	0.999	0.863	0	0	0.43	0	0	12091.2	107	16	10.711	7	34	55	24	13	60	25	21	4	1.15385	.	.	.	0	0	0	0	0	0	0	0	0.07	0.07
sp|Q6C7S6|DTD_YARLI	non_secreted	train	1	-1.89175	0	0	0	.	.	0	.	0	.	0	.	1	0.82	0	0	0.4	0	0	16628.2	154	3.5	8.9032	1	43	85	53	11	83	41	23	18	1.09091	.	.	.	0	0	0	0	0	0	0	0	0.01	0.03
sp|O14256|YE6A_SCHPO	non_secreted	train	1	-1.89261	0	0	0	.	.	0	.	0	.	0	.	0.012	0.153	0	0	0.13	0	0	22398.4	194	23	11.1176	0	66	89	29	23	62	77	53	24	1.02857	.	.	.	0	0	0	0	0	0	0	0	0	0
sp|Q8TGP3|YE008_YEAST	non_secreted	train	1	-1.89267	0	0	0	.	.	0	.	0	.	0	.	1	0.762	0	0	0.3	0	0	3449.02	30	2	8.5436	2	8	15	9	1	15	6	4	2	1.6	.	.	.	0	0	0	0	0	0	0	0	0	0
sp|Q8TGK9|YP135_YEAST	non_secreted	train	1	-1.8934	0	0	0	.	.	0	.	0	.	0	.	0.026	0.074	0	0	0.7	0	0	5997.98	57	0	6.4303	2	20	36	18	4	34	7	4	3	0.733333	.	.	.	0	0	0	0	0	0	0	0	0.09	0.09
sp|O94340|YHM7_SCHPO	non_secreted	train	1	-1.89373	0	0	0	.	.	0	.	0	.	0	.	0.239	0.665	0	0	0.18	0	0	18478.6	163	1	6.8533	3	36	75	45	19	97	41	22	19	1.22581	.	.	.	0	0	0	0	0	0	0	0	0	0.01
sp|P25451|PSB3_YEAST	non_secreted	train	1	-1.89373	0	0	0	.	.	0	.	0	.	0	.	0.799	0.65	0	0	0.15	0	0	22604.9	205	-5	4.7744	4	62	104	62	23	117	50	23	27	1.375	.	.	.	0	0	0	0	0	0	0	0	6.58	8.62
sp|Q8SQP9|PSA7_ENCCU	non_secreted	train	1	-1.89402	0	0	0	.	.	0	.	0	.	0	.	0.423	0.501	0	0	0.27	0	0	26998.9	242	-2	6.0857	6	71	121	64	27	124	72	37	35	1.83784	.	.	.	0	0	0	0	0	0	0	0	0	0.08
sp|O94671|DHOM_SCHPO	non_secreted	train	1	-1.89466	0	0	0	.	.	0	.	0	.	0	.	0.001	0.414	0	0	0.58	1	0	40037.4	376	-0.5	6.363	0	129	215	126	31	202	80	41	39	1.23256	.	.	.	0	0	0	0	0	0	1	1	0.06	19.84
sp|Q756Z2|DIF1_ASHGO	non_secreted	train	1	-1.89699	0	0	0	.	.	0	.	0	.	0	.	0.73	0.498	0	0	0.2	0	0	21857.7	194	11	10.0195	3	57	101	51	19	100	48	31	17	0.520833	.	.	.	0	0	0	0	0	0	0	0	0	0
sp|P53902|YNP0_YEAST	non_secreted	train	1	-1.89736	0	0	0	.	.	0	.	0	.	0	.	0.002	0.119	0	0	0.33	0	0	14844.1	135	7	9.7023	4	51	71	42	16	69	22	15	7	1.73684	.	.	.	0	0	0	0	0	0	0	0	0.06	1.34
sp|P38096|LAMB_EMENI	non_secreted	train	1	-1.89792	0	0	0	.	.	0	.	0	.	0	.	0.419	0.513	0	0	0.11	0	0	27946.5	253	-1.5	6.15	8	63	129	76	25	152	70	36	34	1.14035	.	.	.	0	0	0	0	0	0	0	0	0.01	0.08
sp|O14224|GDIR_SCHPO	non_secreted	train	1	-1.89866	0	0	0	.	.	0	.	0	.	0	.	0.466	0.369	0	0	0.04	0	0	23031.7	205	-6	5.0159	0	54	108	49	24	98	67	32	35	1.27778	.	.	.	0	0	0	0	0	0	0	0	0	0
sp|Q01574|ACS1_YEAST	non_secreted	train	1	-1.89896	0	1	0	reduced_virulence,unaffected_pathogenicity	PHI:9227,PHI:5563,PHI:3291,PHI:6416,PHI:5585	0	.	0	.	0	.	0	0.01	0	0	0.15	0	0	79140.8	713	1	6.5885	7	211	377	213	89	387	183	97	86	1.17007	.	.	.	0	0	0	0	0	0	0	0	0	3.05
sp|Q07738|YD241_YEAST	non_secreted	train	1	-1.90267	0	0	0	.	.	0	.	0	.	0	.	0.776	0.789	0	0	0.78	0	0	13494.2	123	1.5	7.1839	4	48	68	28	20	67	21	12	9	1.53846	.	.	.	0	0	0	0	0	0	0	0	0	0.61
sp|P25561|YCC1_YEAST	non_secreted	train	1	-1.90409	0	0	0	.	.	0	.	0	.	0	.	0.807	0.315	1	1	0.44	0	0	13559.3	117	7.5	9.5757	4	24	47	44	13	69	21	15	6	3.76923	.	.	.	1	0	0	0	0	0	0	0	0.01	0.04
sp|Q9UTR6|OCH1_SCHPO	non_secreted	train	1	-1.90512	0	1	0	reduced_virulence	PHI:6075,PHI:4096	0	.	0	.	0	GT32	0	0.009	1	1	0.1	0	0	45929.6	396	-28	4.3535	1	85	175	110	58	210	118	48	70	1.44776	.	.	.	1	1	0	0	1	1	0	0	13.48	13.55
sp|C8VP82|CAN1N_EMENI	non_secreted	train	1	-1.90907	0	0	0	.	.	0	.	0	.	0	.	0.017	0.446	0	0	0.29	0	0	36843.3	339	5	7.4816	5	104	182	117	27	186	74	42	32	0.875	.	.	.	0	0	0	0	0	0	0	0	0	0.07
sp|Q5BFM4|Y0656_EMENI	non_secreted	train	1	-1.90907	0	0	0	.	.	0	.	0	.	0	.	0.376	0.471	0	0	0.12	0	0	31032.4	286	-3.5	5.4258	2	87	150	95	22	163	69	34	35	0.779412	.	.	.	0	0	0	0	0	0	0	0	0	0.02
sp|P39958|GDI1_YEAST	non_secreted	train	1	-1.90993	0	0	0	.	.	0	.	0	.	0	.	0	0.084	0	0	0.07	0	0	51206.4	451	-4.5	5.8274	5	113	204	121	57	234	129	65	64	1.77027	.	.	.	0	0	0	0	0	0	0	0	4.67	4.69
sp|A0A023PZI4|YH069_YEAST	non_secreted	train	1	-1.91318	0	0	0	.	.	0	.	0	.	0	.	0.408	0.277	0	1	0.57	0	1	13252.4	120	0	6.4324	3	40	61	35	17	71	15	8	7	1.88889	0	0	0	1	1	0	1	0	0	2	2	27.76	44.53
sp|P87156|TSR4_SCHPO	non_secreted	train	1	-1.91398	0	0	0	.	.	0	.	0	.	0	.	0	0.274	0	0	0.07	0	0	44276.4	396	8	8.1626	13	117	213	92	43	199	93	52	41	1.41667	.	.	.	0	0	0	0	0	0	0	0	0.02	0.03
sp|Q9USR0|CKN1_SCHPO	non_secreted	train	1	-1.91398	1	1	0	loss_of_pathogenicity,reduced_virulence	PHI:1015,PHI:2826,PHI:300,PHI:311,PHI:2310	0	.	0	.	0	.	0	0.125	0	0	0.28	0	0	45541.3	404	1.5	6.6555	9	124	212	108	53	203	91	50	41	1.5	.	.	.	0	0	0	0	0	0	0	0	0.01	0.03
sp|Q9UT49|CID13_SCHPO	non_secreted	train	1	-1.91398	0	0	0	.	.	0	.	0	.	0	.	0	0.03	0	0	0.46	0	0	65771	578	-4	6.0226	16	160	308	136	86	295	131	67	64	1.78652	.	.	.	0	0	0	0	0	0	0	0	0	0.07
sp|P22414|FOX2_CANTR	non_secreted	train	1	-1.91582	1	1	1	reduced_virulence,lethal,increased_virulence_(hypervirulence),loss_of_pathogenicity,unaffected_pathogenicity	PHI:2835,PHI:6957,PHI:8929,PHI:7511,PHI:8927,PHI:3301,PHI:2312,PHI:2269,PHI:7485,PHI:6956,PHI:5440,PHI:7696,PHI:685,PHI:2837,PHI:4077,PHI:2034,PHI:5272,PHI:2022,PHI:59,PHI:3866,PHI:5271,PHI:2836,PHI:784,PHI:2844,PHI:2802,PHI:9460	0	.	0	.	0	.	0	0.046	0	0	0.27	0	0	99469.2	906	-17.5	5.0796	2	265	488	279	103	490	239	115	124	1.275	.	.	.	0	0	0	0	0	0	0	0	0.07	0.32
sp|P30593|CHS2_RHIAT	non_secreted	train	1	-1.91678	0	1	0	reduced_virulence	PHI:4661,PHI:276	0	.	0	.	0	GT2_Chitin_synth_1	0.934	0.78	0	0	0.66	0	0	22021.6	198	5	8.3515	5	50	102	61	19	113	45	26	19	1.31579	.	.	.	0	0	0	0	0	0	0	0	0	0
sp|Q12726|HOSM_YARLI	non_secreted	train	1	-1.91753	0	1	0	reduced_virulence	PHI:8962,PHI:3234,PHI:8578	0	.	0	.	0	.	0	0.086	0	0	0.18	0	0	48436.7	446	-10.5	5.0997	10	144	251	151	42	237	118	57	61	1.17204	.	.	.	0	0	0	0	0	0	0	0	0	0.02
sp|A0A248AFK6|NPS2_CERS8	non_secreted	train	1	-1.91815	1	1	0	loss_of_pathogenicity,reduced_virulence,unaffected_pathogenicity	PHI:1008,PHI:7486,PHI:8561,PHI:1009,PHI:4232,PHI:4108,PHI:3291,PHI:6416,PHI:9227,PHI:7323,PHI:416,PHI:9043,PHI:9092,PHI:5563,PHI:3419,PHI:2923,PHI:2049,PHI:5585	0	.	0	.	0	.	0	0.009	0	0	0.07	0	0	270791	2464	-57	5.0544	30	780	1317	832	236	1315	599	288	311	0.856223	.	.	.	0	0	0	0	0	0	0	0	0	0.95
sp|Q5AMQ6|RFX2_CANAL	non_secreted	train	1	-1.91859	0	0	0	.	.	0	.	0	.	0	.	0	0.101	0	0	0.31	1	0	125295	1111	-3.5	6.3587	5	300	552	260	127	472	228	122	106	2.28358	.	.	.	0	0	0	0	0	0	1	0	0	1.09
sp|B5FVB3|ATP19_YARLI	non_secreted	train	1	-1.91868	0	0	0	.	.	0	.	0	.	0	.	0.999	0.602	0	0	0.38	1	0	7266.38	70	2	8.5503	0	26	36	27	6	42	17	10	7	0.913043	.	.	.	0	0	0	0	0	0	1	1	19.28	19.28
sp|Q09911|YAJE_SCHPO	non_secreted	train	1	-1.91959	0	0	0	.	.	0	.	0	.	0	.	0	0.07	0	0	0.02	0	0	59035.2	534	12.5	9.295	2	170	299	116	47	248	135	77	58	0.807692	.	.	.	0	0	0	0	0	0	0	0	0	0.01
sp|P0CT05|IPB1_YEASX	non_secreted	train	1	-1.92002	0	0	0	.	.	0	.	0	.	0	.	0.894	0.456	0	0	0.45	0	0	8588.87	75	3	7.5237	0	12	35	22	10	32	30	18	12	3.625	.	.	.	0	0	0	0	0	0	0	0	0	0
sp|P0C5M5|YDL14_YEAST	non_secreted	train	1	-1.92028	0	0	0	.	.	0	.	0	.	0	.	0	0.162	1	1	0.57	0	0	4316.99	37	1	7.1294	2	13	17	7	8	19	4	3	1	4	.	.	.	1	0	0	0	0	0	0	0	0.02	0.02
sp|P16547|OM45_YEAST	non_secreted	train	1	-1.92077	0	0	0	.	.	0	.	0	.	0	.	0	0.232	1	1	0.03	0	0	44580.4	393	4	9.1353	0	112	177	94	31	160	147	76	71	1.34667	.	.	.	1	1	0	0	1	1	0	1	14.53	14.53
sp|O14270|FHL1_SCHPO	non_secreted	train	1	-1.92322	0	0	0	.	.	0	.	0	.	0	.	0	0.065	0	0	0.12	0	0	81128.1	743	16	9.3363	2	236	416	176	61	336	168	97	71	1.03636	.	.	.	0	0	0	0	0	0	0	0	0	0
sp|P38833|YHS7_YEAST	non_secreted	train	1	-1.92538	0	0	0	.	.	0	.	0	.	0	.	0.251	0.434	0	0	0.44	0	0	27131.9	243	24	11.2054	0	65	125	68	15	102	71	49	22	1.83333	.	.	.	0	0	0	0	0	0	0	0	0	0
sp|P0CM74|STU1_CRYNJ	non_secreted	train	1	-1.92574	0	0	0	.	.	0	.	0	.	0	.	0	0.009	0	0	0.02	0	0	135985	1242	21.5	8.7869	6	383	642	374	88	625	327	182	145	0.774908	.	.	.	0	0	0	0	0	0	0	0	0	0.34
sp|P53705|BUD4_CANAL	non_secreted	train	1	-1.92574	0	1	0	reduced_virulence	PHI:124,PHI:7252	0	.	0	.	0	.	0	0.063	0	0	0.04	0	0	192915	1709	-18	5.9052	6	425	881	377	148	664	513	260	253	1.9668	.	.	.	0	0	0	0	0	0	0	0	0	0
sp|G2TRR3|TAM12_SCHPO	non_secreted	train	1	-1.92586	0	0	0	.	.	0	.	0	.	0	.	0	0.183	0	0	0.41	0	0	7357.17	66	4.5	10.5629	0	28	35	15	6	24	13	9	4	1.6	.	.	.	0	0	0	0	0	0	0	0	0	0
sp|Q07629|YD218_YEAST	non_secreted	train	1	-1.92588	0	0	0	.	.	0	.	0	.	0	.	0.009	0.532	0	1	0.75	0	1	34449.7	317	5	7.9535	6	124	186	93	38	174	54	31	23	1	.	.	.	1	1	0	0	0	1	3	4	38.55	90.05
sp|B1A0U6|HP2_ELSFA	non_secreted	train	1	-1.92595	0	0	0	.	.	0	.	0	.	0	.	0	0.031	0	1	0.05	0	1	43712	385	11.5	9.3402	5	114	183	132	56	236	65	40	25	1.12329	1	0	0	1	0	1	1	1	1	5	6	19.91	136.67
sp|C5DLJ0|IRC6_LACTC	non_secreted	train	1	-1.92652	0	0	0	.	.	0	.	0	.	0	.	0	0.058	0	0	0.19	0	0	28308.8	251	-21	4.2136	3	65	125	77	25	128	77	29	48	1.48718	.	.	.	0	0	0	0	0	0	0	0	0	0.01
sp|O74389|MU176_SCHPO	non_secreted	train	1	-1.92652	0	0	0	.	.	0	.	0	.	0	.	0	0.028	0	0	0.11	0	0	45793.1	406	-16	4.6009	7	111	208	89	38	172	106	47	59	2.07843	.	.	.	0	0	0	0	0	0	0	0	0	0
sp|P00899|TRPE_YEAST	non_secreted	train	1	-1.92652	1	1	0	reduced_virulence,loss_of_pathogenicity,unaffected_pathogenicity	PHI:5057,PHI:6988,PHI:7653,PHI:7487	0	.	0	.	0	.	0	0.017	0	0	0.02	0	0	56767.6	507	-6	5.6482	6	135	252	150	51	264	134	67	67	1.39785	.	.	.	0	0	0	0	0	0	0	0	0.05	0.06
sp|P39998|EDC3_YEAST	non_secreted	train	1	-1.92652	0	1	0	reduced_virulence	PHI:6796	0	.	0	.	0	.	0	0.05	0	0	0.15	0	0	61340	551	-1	6.322	7	149	276	150	39	248	137	70	67	1.77778	.	.	.	0	0	0	0	0	0	0	0	0	0.08
sp|P56553|CGR1P_CANAL	non_secreted	train	1	-1.92652	0	0	0	.	.	0	.	0	.	0	.	0.004	0.409	0	0	0.4	0	0	38414.3	340	-5.5	5.1217	6	91	173	80	40	166	89	43	46	2.4375	.	.	.	0	0	0	0	0	0	0	0	0	0
sp|Q42598|THRC_SCHPO	non_secreted	train	1	-1.92652	0	1	0	reduced_virulence	PHI:9476	0	.	0	.	0	.	0	0.013	0	0	0.05	0	0	57632.2	514	-8	5.2724	5	145	261	147	64	267	133	65	68	1.57778	.	.	.	0	0	0	0	0	0	0	0	0	0.05
sp|O13433|PLC1_CANAX	non_secreted	train	1	-1.92689	1	1	0	loss_of_pathogenicity,reduced_virulence	PHI:1026,PHI:2106,PHI:2019,PHI:2057,PHI:7561,PHI:2018,PHI:6719	0	.	0	.	0	.	0	0.097	0	0	0.27	0	0	124592	1099	13.5	8.1291	7	309	552	262	119	462	266	145	121	3.19828	.	.	.	0	0	0	0	0	0	0	0	0	0.07
sp|O42947|YBPC_SCHPO	non_secreted	train	1	-1.92689	0	0	0	.	.	0	.	0	.	0	.	0	0.029	0	0	0.02	0	0	82520.6	737	-11.5	5.5415	8	219	377	175	77	344	197	98	99	1.25564	.	.	.	0	0	0	0	0	0	0	0	0	0
sp|P14605|CYAA_SCHPO	non_secreted	train	1	-1.92689	1	1	0	loss_of_pathogenicity,effector_(plant_avirulence_determinant),reduced_virulence,unaffected_pathogenicity	PHI:332,PHI:240,PHI:241,PHI:2368,PHI:204,PHI:3069,PHI:22,PHI:2347,PHI:3089,PHI:3068,PHI:6817,PHI:4174,PHI:6681,PHI:81	0	.	0	.	0	.	0	0.01	0	0	0.09	0	0	190334	1692	-7.5	6.1541	28	457	858	500	177	844	403	206	197	1.90909	.	.	.	0	0	0	0	0	0	0	0	0	0.2
sp|P14680|YAK1_YEAST	non_secreted	train	1	-1.92689	1	1	1	reduced_virulence,lethal,loss_of_pathogenicity,unaffected_pathogenicity	PHI:6730,PHI:406,PHI:1269,PHI:1083,PHI:3889,PHI:107,PHI:263,PHI:2268,PHI:2398,PHI:2365,PHI:4779,PHI:6084,PHI:1189,PHI:266,PHI:9480,PHI:7810,PHI:2330,PHI:4679,PHI:6837,PHI:1258,PHI:7568,PHI:215,PHI:8735,PHI:170,PHI:4028,PHI:8395,PHI:2272,PHI:1239,PHI:153,PHI:1192,PHI:448,PHI:1232,PHI:5426,PHI:7663,PHI:56,PHI:4941,PHI:5428,PHI:4626,PHI:5427,PHI:1032,PHI:9481,PHI:113,PHI:8002,PHI:1005,PHI:230,PHI:22…	0	.	0	.	0	.	0	0.065	0	0	0.21	0	0	91245.2	807	17.5	8.471	13	218	404	179	91	372	169	98	71	1.73016	.	.	.	0	0	0	0	0	0	0	0	0	0.18
sp|P38931|SSN2_YEAST	non_secreted	train	1	-1.92689	0	0	0	.	.	0	.	0	.	0	.	0	0.078	0	0	0.1	0	0	160001	1420	-19.5	5.5144	15	350	714	373	149	677	352	175	177	2.02885	.	.	.	0	0	0	0	0	0	0	0	0	0.03
sp|P40048|PTP3_YEAST	non_secreted	train	1	-1.92689	0	0	0	.	.	0	.	0	.	0	.	0	0.065	0	0	0.2	0	0	105224	928	10	7.4012	13	242	465	229	99	416	225	123	102	2.59633	.	.	.	0	0	0	0	0	0	0	0	0	1.9
sp|Q09830|YAD4_SCHPO	non_secreted	train	1	-1.92689	0	0	0	.	.	0	.	0	.	0	.	0	0.009	0	0	0.03	0	0	86232.8	772	6.5	7.1211	10	229	392	208	87	374	188	102	86	1.64602	.	.	.	0	0	0	0	0	0	0	0	0	0.98
sp|Q6CXR1|U508_KLULA	non_secreted	train	1	-1.92689	0	0	0	.	.	0	.	0	.	0	.	0	0.078	0	0	0.21	0	0	91401.9	813	20	8.97	12	238	416	211	78	373	192	110	82	1.9902	.	.	.	0	0	0	0	0	0	0	0	0	13.36
sp|P39972|YEI5_YEAST	non_secreted	train	1	-1.92696	0	0	0	.	.	0	.	0	.	0	.	0.872	0.559	0	0	0.09	0	0	13994	122	2	8.0252	1	26	59	29	15	58	41	22	19	2.29412	.	.	.	0	0	0	0	0	0	0	0	0	0.01
sp|P53235|EIF2A_YEAST	non_secreted	train	1	-1.9279	0	0	0	.	.	0	.	0	.	0	.	0	0.043	0	0	0.1	0	0	71304.8	642	19.5	9.326	9	197	341	159	74	313	158	92	66	1.50427	.	.	.	0	0	0	0	0	0	0	0	0	0.02
sp|Q12701|KSG1_SCHPO	non_secreted	train	1	-1.9279	1	1	1	reduced_virulence,effector_(plant_avirulence_determinant),lethal,increased_virulence_(hypervirulence),loss_of_pathogenicity,unaffected_pathogenicity	PHI:6730,PHI:406,PHI:1083,PHI:2554,PHI:3889,PHI:107,PHI:1240,PHI:2268,PHI:7724,PHI:2398,PHI:1249,PHI:2365,PHI:4779,PHI:1189,PHI:9480,PHI:4942,PHI:7810,PHI:371,PHI:2330,PHI:6837,PHI:1258,PHI:215,PHI:7568,PHI:427,PHI:4028,PHI:170,PHI:2272,PHI:1183,PHI:1239,PHI:153,PHI:448,PHI:2317,PHI:2158,PHI:8854,PHI:1232,PHI:5426,PHI:7663,PHI:7811,PHI:56,PHI:4626,PHI:9201,PHI:4941,PHI:5427,PHI:1218,PHI:1266,PHI:…	0	.	0	.	0	.	0	0.046	0	0	0.03	0	0	65661.9	592	3	6.7556	6	177	314	154	68	285	155	84	71	1.49057	.	.	.	0	0	0	0	0	0	0	0	0	0.06
sp|Q6C7Q4|HAT2_YARLI	non_secreted	train	1	-1.9279	1	1	0	loss_of_pathogenicity,reduced_virulence	PHI:4606,PHI:316,PHI:4182,PHI:6111,PHI:3514,PHI:4677	0	.	0	.	0	.	0	0.03	0	0	0.14	0	0	50303	452	-16.5	5.1756	5	131	247	127	59	221	137	67	70	1.11765	.	.	.	0	0	0	0	0	0	0	0	0.02	0.12
sp|Q755S6|MDM34_ASHGO	non_secreted	train	1	-1.9279	0	0	0	.	.	0	.	0	.	0	.	0	0.026	0	0	0.02	0	0	65695.7	590	10	8.5545	7	163	313	159	46	283	147	81	66	1.35	.	.	.	0	0	0	0	0	0	0	0	0.02	0.02
sp|O94534|ALP14_SCHPO	non_secreted	train	1	-1.92826	0	0	0	.	.	0	.	0	.	0	.	0	0.06	0	0	0	0	0	89445.6	809	12.5	8.7491	8	237	426	237	54	374	224	121	103	1.27083	.	.	.	0	0	0	0	0	0	0	0	0	0.01
sp|P38129|TAF5_YEAST	non_secreted	train	1	-1.92826	1	1	0	loss_of_pathogenicity,reduced_virulence	PHI:1015,PHI:334,PHI:311,PHI:4182,PHI:6111,PHI:3514,PHI:65,PHI:2826,PHI:300,PHI:4606,PHI:316,PHI:2310,PHI:4677	0	.	0	.	0	.	0	0.028	0	0	0.07	1	0	88967.6	798	8	7.3795	9	228	423	193	83	372	211	114	97	1.58993	.	.	.	0	0	0	0	0	0	1	0	0	12.83
sp|Q8J0F0|CEFD2_ACRCH	non_secreted	train	1	-1.92885	0	0	0	.	.	0	.	0	.	0	.	0	0.186	0	0	0.07	0	0	41396.7	383	4	7.6617	6	119	209	123	33	239	97	52	45	0.531532	.	.	.	0	0	0	0	0	0	0	0	4.84	10.21
sp|O60171|TAF10_SCHPO	non_secreted	train	1	-1.9294	0	0	0	.	.	0	.	0	.	0	.	0.232	0.283	0	0	0.15	0	0	23525.8	215	-11.5	4.3746	1	65	122	50	17	99	58	24	34	1.13636	.	.	.	0	0	0	0	0	0	0	0	0	0.02
sp|Q4PA45|BCP1_USTMA	non_secreted	train	1	-1.9294	0	0	0	.	.	0	.	0	.	0	.	0	0.078	0	0	0.09	0	0	36568.6	335	-19.5	4.4116	0	106	189	94	29	158	102	43	59	0.888889	.	.	.	0	0	0	0	0	0	0	0	0	0
sp|Q6FQE3|EDC1_CANGA	non_secreted	train	1	-1.9294	0	0	0	.	.	0	.	0	.	0	.	0.104	0.161	0	0	0.49	0	0	38469.2	353	23.5	10.8064	0	92	214	62	24	168	58	42	16	1.11579	.	.	.	0	0	0	0	0	0	0	0	0	0
sp|P0DPA8|PSIK_PSICU	non_secreted	train	1	-1.93042	0	0	0	.	.	0	.	0	.	0	.	0	0.169	0	0	0.08	0	0	40442	362	-7.5	5.1236	2	100	180	110	41	195	93	45	48	1.35385	.	.	.	0	0	0	0	0	0	0	0	0	0.07
sp|P19881|PNPP_YEAST	non_secreted	train	1	-1.93042	0	0	0	.	.	0	.	0	.	0	.	0.037	0.51	0	0	0.29	0	0	34624.6	312	-0.5	6.2667	5	91	156	87	36	170	73	37	36	1.57143	.	.	.	0	0	0	0	0	0	0	0	0.06	0.07
sp|P47079|TCPQ_YEAST	non_secreted	train	1	-1.93042	0	0	0	.	.	0	.	0	.	0	.	0	0.012	0	0	0.06	0	0	61662.3	568	-7	5.4408	6	160	287	193	33	316	148	73	75	1.125	.	.	.	0	0	0	0	0	0	0	0	0	0.04
sp|P53912|YNN4_YEAST	non_secreted	train	1	-1.93042	0	1	0	reduced_virulence,unaffected_pathogenicity	PHI:5034,PHI:881	0	.	0	.	0	.	0	0.345	0	0	0.14	0	0	41164.4	376	-2	6.1124	4	101	191	127	37	215	100	51	49	1.27381	.	.	.	0	0	0	0	0	0	0	0	0	0.93
sp|Q00667|HGD_EMENI	non_secreted	train	1	-1.93042	1	1	0	reduced_virulence,increased_virulence_(hypervirulence)	PHI:5042	0	.	0	.	0	.	0	0.091	0	0	0.12	0	0	50168.2	448	-6.5	5.9466	3	127	230	112	76	252	114	59	55	0.93578	.	.	.	0	0	0	0	0	0	0	0	0	0.02
sp|O59784|MDE7_SCHPO	non_secreted	train	1	-1.93189	0	0	0	.	.	0	.	0	.	0	.	0	0.062	0	0	0.17	0	0	84300.8	761	17.5	9.0819	9	231	424	169	75	342	166	95	71	1.46479	.	.	.	0	0	0	0	0	0	0	0	0	0
sp|O14141|NTPPA_SCHPO	non_secreted	train	1	-1.93194	0	0	0	.	.	0	.	0	.	0	.	0.035	0.204	0	0	0.03	0	0	26894.6	241	-10	4.7391	2	64	119	67	26	125	70	32	38	1.26087	.	.	.	0	0	0	0	0	0	0	0	0	0.32
sp|O59722|FAB1_SCHPO	non_secreted	train	1	-1.93231	0	1	0	reduced_virulence	PHI:9274	0	.	1	PF01363	0	.	0	0.047	0	0	0.01	0	0	220135	1932	-2.5	6.398	47	530	937	478	229	922	506	260	246	2.19421	.	.	.	0	0	0	0	0	0	0	0	0	0.01
sp|A5DXQ6|AIM24_LODEL	non_secreted	train	1	-1.93258	0	0	0	.	.	0	.	0	.	0	.	0	0.029	1	1	0.4	0	0	53914.2	491	18.5	10.2347	1	165	266	140	48	237	88	55	33	1.68	.	.	.	1	0	0	0	0	1	0	0	0.03	0.09
sp|Q0H8Z3|IEND1_USTMA	non_secreted	train	1	-1.9336	0	0	0	.	.	0	.	0	.	0	.	0.379	0.484	1	1	0.26	0	0	31300.7	268	5.5	8.7761	2	54	124	64	40	132	68	38	30	3.10345	.	.	.	1	0	0	0	0	0	0	0	0.02	0.04
sp|A0A179G9G5|LCSL_PURLI	non_secreted	train	1	-1.93364	0	0	1	lethal	PHI:1976	0	.	0	.	0	.	0	0.133	0	0	0.01	0	0	45778.4	419	5	7.3562	12	139	220	138	30	220	104	57	47	0.939024	.	.	.	0	0	0	0	0	0	0	0	0	0
sp|P33299|PRS7_YEAST	non_secreted	train	1	-1.93368	0	1	1	reduced_virulence,lethal	PHI:1566,PHI:860	0	.	0	.	0	.	0	0.057	0	0	0	0	0	51982.9	467	-7.5	5.0798	6	126	241	126	31	234	150	72	78	1.15789	.	.	.	0	0	0	0	0	0	0	0	0	0
sp|Q10447|PPK2_SCHPO	non_secreted	train	1	-1.93368	1	1	1	reduced_virulence,lethal,loss_of_pathogenicity,unaffected_pathogenicity	PHI:6730,PHI:406,PHI:1083,PHI:3889,PHI:107,PHI:2268,PHI:2398,PHI:2365,PHI:308,PHI:4779,PHI:1189,PHI:1213,PHI:9480,PHI:4942,PHI:2367,PHI:2330,PHI:6837,PHI:1258,PHI:7568,PHI:215,PHI:4028,PHI:170,PHI:2272,PHI:1183,PHI:1239,PHI:2225,PHI:448,PHI:5426,PHI:7663,PHI:9201,PHI:56,PHI:4626,PHI:4941,PHI:1218,PHI:1266,PHI:9481,PHI:8002,PHI:1082,PHI:230,PHI:6085,PHI:2285,PHI:2318,PHI:1268,PHI:5009,PHI:5479,PHI…	0	.	0	.	0	.	0	0.046	0	0	0.18	0	0	74525.7	665	27.5	9.3806	10	207	346	165	82	303	150	95	55	1.70103	.	.	.	0	0	0	0	0	0	0	0	0	0.01
sp|P0CS47|PFS2_CRYNB	non_secreted	train	1	-1.93394	1	1	1	reduced_virulence,lethal,loss_of_pathogenicity	PHI:334,PHI:6111,PHI:3514,PHI:772,PHI:65,PHI:797,PHI:4606,PHI:2514,PHI:316,PHI:4677,PHI:2155	0	.	0	.	0	.	0	0.063	0	0	0.44	0	0	76580.8	713	24.5	9.2205	8	246	433	141	84	394	166	102	64	0.537118	.	.	.	0	0	0	0	0	0	0	0	0	0.02
sp|P34756|FAB1_YEAST	non_secreted	train	1	-1.93405	0	1	0	reduced_virulence	PHI:9274	0	.	1	PF01363	0	.	0	0.028	0	0	0.04	0	0	257420	2278	47	8.538	26	651	1177	526	240	968	603	340	263	2.29514	.	.	.	0	0	0	0	0	0	0	0	0	0.05
sp|Q12152|YP150_YEAST	non_secreted	train	1	-1.93405	1	1	1	reduced_virulence,effector_(plant_avirulence_determinant),lethal,increased_virulence_(hypervirulence),loss_of_pathogenicity,unaffected_pathogenicity	PHI:6730,PHI:406,PHI:1004,PHI:1269,PHI:1083,PHI:2554,PHI:3889,PHI:107,PHI:1240,PHI:2398,PHI:7724,PHI:2268,PHI:1249,PHI:2124,PHI:4680,PHI:2365,PHI:4779,PHI:1189,PHI:2429,PHI:6717,PHI:9480,PHI:7810,PHI:2330,PHI:1258,PHI:6837,PHI:5045,PHI:215,PHI:370,PHI:7568,PHI:427,PHI:417,PHI:3377,PHI:4028,PHI:170,PHI:2272,PHI:1072,PHI:1183,PHI:1239,PHI:153,PHI:448,PHI:2317,PHI:3717,PHI:2158,PHI:8854,PHI:3987,PHI…	0	.	0	.	0	.	0	0.045	0	0	0.01	0	0	100646	901	39	9.928	9	281	468	215	78	381	251	149	102	1.98374	.	.	.	0	0	0	0	0	0	0	0	0	0.71
sp|Q9HFF4|PPK1_SCHPO	non_secreted	train	1	-1.93405	1	1	1	reduced_virulence,lethal,increased_virulence_(hypervirulence),loss_of_pathogenicity,unaffected_pathogenicity	PHI:6730,PHI:406,PHI:1083,PHI:3889,PHI:107,PHI:1240,PHI:2398,PHI:7724,PHI:2268,PHI:2365,PHI:2124,PHI:308,PHI:4779,PHI:6084,PHI:1189,PHI:9480,PHI:4942,PHI:7810,PHI:371,PHI:2330,PHI:1258,PHI:6837,PHI:7324,PHI:7568,PHI:2370,PHI:215,PHI:427,PHI:8735,PHI:170,PHI:2272,PHI:1072,PHI:1183,PHI:4028,PHI:1239,PHI:153,PHI:2225,PHI:448,PHI:8854,PHI:1232,PHI:5426,PHI:7663,PHI:7811,PHI:4941,PHI:56,PHI:4626,PHI:5…	0	.	0	.	0	.	0	0.041	0	0	0.19	0	0	114012	1023	60.5	10.2243	10	313	535	250	113	459	238	158	80	1.66456	.	.	.	0	0	0	0	0	0	0	0	0	0.05
sp|P0C5Q0|YL54F_YEAST	non_secreted	train	1	-1.93465	0	0	0	.	.	0	.	0	.	0	.	1	0.328	0	0	0.61	0	0	5108.99	46	1	7.9947	1	9	25	13	3	26	7	4	3	1.2	.	.	.	0	0	0	0	0	0	0	0	0	0
sp|Q8TGN1|YJ140_YEAST	non_secreted	train	1	-1.93465	0	0	0	.	.	0	.	0	.	0	.	0	0.165	0	0	0.66	0	0	5764.59	49	2	8.536	2	15	26	8	11	28	6	4	2	2	.	.	.	0	0	0	0	0	0	0	0	0.04	0.04
sp|Q03630|BET5_YEAST	non_secreted	train	1	-1.93537	0	0	0	.	.	0	.	0	.	0	.	0.837	0.85	0	0	0.71	0	0	18433.9	159	5.5	8.9632	3	45	73	39	25	78	33	20	13	3.11765	.	.	.	0	0	0	0	0	0	0	0	0	0.09
sp|Q03784|TRS23_YEAST	non_secreted	train	1	-1.93537	0	0	0	.	.	0	.	0	.	0	.	0.956	0.841	0	0	0.48	0	0	24863.3	219	5	9.1872	2	58	108	52	23	104	46	26	20	2.32258	.	.	.	0	0	0	0	0	0	0	0	0.53	0.98
sp|Q6FW27|YKT6_CANGA	non_secreted	train	1	-1.93537	0	0	0	.	.	0	.	0	.	0	.	0.708	0.802	0	0	0.03	0	0	23179.3	205	-2.5	5.3726	3	59	97	58	22	100	55	27	28	1.77419	.	.	.	0	0	0	0	0	0	0	0	0	0
sp|A9RAG8|MBI2_DEBHA	non_secreted	train	1	-1.9375	0	0	0	.	.	0	.	0	.	0	.	0	0.548	1	1	0.56	0	0	30561.1	262	20	10.1724	2	57	106	63	38	145	61	42	19	2.63889	.	.	.	1	0	0	0	1	1	0	0	0.07	0.08
sp|Q10422|YDC1_SCHPO	non_secreted	train	1	-1.93763	0	0	0	.	.	0	.	0	.	0	.	0.144	0.284	0	0	0.08	0	0	33564.3	297	-4.5	5.7898	0	82	161	53	31	119	97	49	48	1.06897	.	.	.	0	0	0	0	0	0	0	0	0	0
sp|O43059|SYP1_SCHPO	non_secreted	train	1	-1.938	0	0	0	.	.	0	.	0	.	0	.	0	0.049	0	0	0.05	0	0	90757.4	818	11	7.7089	4	262	437	191	79	355	208	115	93	1.56061	.	.	.	0	0	0	0	0	0	0	0	0	0.01
sp|Q9C0X2|YB7J_SCHPO	non_secreted	train	1	-1.93927	0	0	0	.	.	0	.	0	.	0	.	0.665	0.829	0	0	0.31	0	0	15869.5	143	2	7.8524	2	39	69	42	10	79	31	17	14	1.45833	.	.	.	0	0	0	0	0	0	0	0	3.15	3.15
sp|Q05451|YH50_YEAST	non_secreted	train	1	-1.94023	0	0	0	.	.	0	.	0	.	0	.	1	0.629	0	0	0.68	0	0	6577.77	56	6.5	9.3146	4	15	24	14	10	30	12	10	2	3.66667	.	.	.	0	0	0	0	0	0	0	0	0.43	0.43
sp|O94588|CUF2_SCHPO	non_secreted	train	1	-1.94027	0	0	0	.	.	0	.	0	.	0	.	0.998	0.892	0	0	0.39	0	0	20070	177	5	8.1566	7	47	82	50	18	88	45	26	19	1.96296	.	.	.	0	0	0	0	0	0	0	0	0	0
sp|P53069|YGY9_YEAST	non_secreted	train	1	-1.94082	0	0	0	.	.	0	.	0	.	0	.	0.999	0.603	0	0	0.57	1	0	11409.4	104	3.5	8.5234	4	30	57	36	10	57	18	11	7	2.13333	.	.	.	0	0	0	0	0	0	1	0	0.02	13.93
sp|Q02854|NUXM_NEUCR	non_secreted	train	1	-1.94211	0	0	0	.	.	0	.	0	.	0	.	0.842	0.837	0	0	0.48	1	0	20976.9	189	7	9.6977	0	60	98	49	28	111	39	24	15	0.914894	.	.	.	0	0	0	0	0	0	1	1	8.34	30.66
sp|G2TRP5|COX7_SCHPO	non_secreted	train	1	-1.94235	0	0	0	.	.	0	.	0	.	0	.	0.054	0.578	0	0	0.28	1	0	6733.9	59	6.5	10.3684	0	16	25	18	11	38	9	8	1	1.35714	.	.	.	0	0	0	0	0	0	1	1	22.28	22.28
sp|P87054|MUG15_SCHPO	non_secreted	train	1	-1.94266	0	0	0	.	.	0	.	0	.	0	.	0.938	0.372	0	0	0.21	0	0	14645.9	133	-6.5	4.3398	4	39	70	46	9	72	32	13	19	1.66667	.	.	.	0	0	0	0	0	0	0	0	0	0.35
sp|P40898|YJV1_YEAST	non_secreted	train	1	-1.94417	0	0	0	.	.	0	.	0	.	0	.	0.997	0.881	0	0	0.45	0	0	16822.4	147	6.5	8.1076	8	39	71	41	23	84	36	23	13	1.27586	.	.	.	0	0	0	0	0	0	0	0	0	0.12
sp|P41908|SYNC_SACPA	non_secreted	train	1	-1.94417	0	0	0	.	.	0	.	0	.	0	.	0.978	0.913	0	0	0.5	0	0	9934.34	87	-0.5	5.7872	4	26	44	18	12	52	24	12	12	1.10526	.	.	.	0	0	0	0	0	0	0	0	0	0
sp|Q04436|YMZ3_YEAST	non_secreted	train	1	-1.94481	0	0	0	.	.	0	.	0	.	0	.	1	0.67	1	1	0.31	1	0	13265.8	120	9	10.7878	3	39	54	42	9	70	30	20	10	0.740741	.	.	.	1	1	0	0	0	0	1	1	21.68	21.68
sp|P43504|NIR_LEPMC	non_secreted	train	1	-1.94492	0	0	0	.	.	0	.	0	.	0	.	0.705	0.577	0	0	0.03	1	0	20756.3	185	-4	5.2982	0	49	93	51	20	92	49	24	25	1.24242	.	.	.	0	0	0	0	0	0	1	0	0	1.78
sp|Q6BPD6|SPC3_DEBHA	non_secreted	train	1	-1.94528	0	0	0	.	.	0	.	0	.	0	.	0.687	0.767	0	0	0.46	1	0	21767.7	190	4	9.3979	0	48	89	53	25	91	45	25	20	2.64	.	.	.	0	0	0	0	0	0	1	1	20.55	20.55
sp|Q02986|HIS7_LACK1	non_secreted	train	1	-1.94571	1	1	1	loss_of_pathogenicity,reduced_virulence,lethal	PHI:6441,PHI:7790,PHI:2516,PHI:121	0	.	0	.	0	.	0.937	0.778	0	0	0.15	0	0	25324.9	232	0.5	6.5697	3	73	116	77	23	121	66	36	30	1.10417	.	.	.	0	0	0	0	0	0	0	0	0.01	0.01
sp|P38822|BZZ1_YEAST	non_secreted	train	1	-1.94593	0	0	0	.	.	0	.	0	.	0	.	0	0.071	0	0	0.06	0	0	71171.3	633	-5	5.7703	4	174	336	150	56	265	190	95	95	2.12088	.	.	.	0	0	0	0	0	0	0	0	0	0
sp|Q99380|OST4_YEAST	non_secreted	train	1	-1.94623	0	0	0	.	.	0	.	0	.	0	.	0.67	0.452	1	1	0.61	1	0	3984.71	36	-1.5	4.3656	0	10	18	13	3	21	5	2	3	2.2	.	.	.	1	0	0	0	0	0	1	1	21.26	21.26
sp|P48361|ASK10_YEAST	non_secreted	train	1	-1.9463	0	0	0	.	.	0	.	0	.	0	.	0	0.045	0	0	0.27	0	0	126864	1146	45	9.768	7	366	620	260	121	506	257	159	98	1.63131	.	.	.	0	0	0	0	0	0	0	0	0	0
sp|Q09690|POM1_SCHPO	non_secreted	train	1	-1.9463	1	1	1	reduced_virulence,effector_(plant_avirulence_determinant),lethal,increased_virulence_(hypervirulence),loss_of_pathogenicity,unaffected_pathogenicity	PHI:6730,PHI:406,PHI:1083,PHI:3889,PHI:1233,PHI:107,PHI:263,PHI:2268,PHI:2398,PHI:2365,PHI:308,PHI:4779,PHI:6084,PHI:1189,PHI:266,PHI:2429,PHI:9480,PHI:2367,PHI:2330,PHI:4679,PHI:6837,PHI:5045,PHI:1258,PHI:8737,PHI:7568,PHI:215,PHI:8735,PHI:4028,PHI:170,PHI:8395,PHI:1183,PHI:2272,PHI:1239,PHI:153,PHI:2225,PHI:448,PHI:2158,PHI:2559,PHI:8854,PHI:5426,PHI:7663,PHI:9201,PHI:56,PHI:4626,PHI:5428,PHI:4…	0	.	0	.	0	.	0	0.026	0	0	0.14	0	0	121146	1087	46.5	9.6032	15	325	591	231	121	472	281	174	107	1.61582	.	.	.	0	0	0	0	0	0	0	0	0	0.02
sp|O42773|PP2B1_CRYNH	non_secreted	train	1	-1.94705	1	1	1	reduced_virulence,lethal,increased_virulence_(hypervirulence),loss_of_pathogenicity,unaffected_pathogenicity	PHI:9226,PHI:7562,PHI:89,PHI:6753,PHI:2361,PHI:5044,PHI:2382,PHI:378,PHI:3849,PHI:2063,PHI:8588,PHI:2110,PHI:8769,PHI:4878,PHI:2338,PHI:2381	0	.	0	.	0	.	0	0.045	0	0	0.02	0	0	71499.8	639	-18	4.8616	13	186	324	166	70	338	165	77	88	1.12121	.	.	.	0	0	0	0	0	0	0	0	0	0.07
sp|P38628|AGM1_YEAST	non_secreted	train	1	-1.94705	0	0	0	.	.	0	.	0	.	0	.	0	0.01	0	0	0.11	0	0	62066.7	557	-6.5	5.7426	12	164	285	170	66	293	143	72	71	1.42391	.	.	.	0	0	0	0	0	0	0	0	0.34	0.41
sp|O13571|YPR46_YEAST	non_secreted	train	1	-1.94706	0	0	0	.	.	0	.	0	.	0	.	0	0.417	1	1	0.28	0	0	12230.4	109	3	8.2711	3	36	52	35	13	63	16	10	6	2.23077	.	.	.	1	0	0	0	0	1	0	0	26.92	31.41
sp|Q9USU1|EFC25_SCHPO	non_secreted	train	1	-1.94741	0	0	0	.	.	0	.	0	.	0	.	0	0.045	0	0	0.2	0	0	112730	987	-4	6.1863	20	284	494	252	142	485	214	110	104	2.11765	.	.	.	0	0	0	0	0	0	0	0	0	0.19
sp|P13781|REP2_ZYGBI	non_secreted	train	1	-1.94818	0	0	0	.	.	0	.	0	.	0	.	0.325	0.583	0	0	0.03	0	0	20306	178	-3	5.3145	1	43	80	47	19	90	49	24	25	1.48276	.	.	.	0	0	0	0	0	0	0	0	0.12	0.12
sp|P0C269|YB00C_YEAST	non_secreted	train	1	-1.94851	0	0	0	.	.	0	.	0	.	0	.	0.007	0.205	1	1	0.56	0	0	4642.4	39	5	11.7213	0	8	16	8	6	19	9	7	2	3.4	.	.	.	0	0	0	0	0	1	0	0	0.08	0.08
sp|O94086|YL349_YEAST	non_secreted	train	1	-1.94881	0	0	0	.	.	0	.	0	.	0	.	0.75	0.672	0	0	0.56	0	0	18496.6	168	10.5	9.2629	6	57	93	53	25	106	27	20	7	1.14286	.	.	.	0	0	0	0	0	0	0	0	0.21	1
sp|U5L3M6|MSD5_AMAEX	non_secreted	train	1	-1.95005	0	0	0	.	.	0	.	0	.	0	.	0.979	0.493	0	0	0.74	0	0	4141.7	37	-2	4.1927	2	10	23	8	4	22	8	3	5	0.9	.	.	.	0	0	0	0	0	0	0	0	0	0
sp|A3LZ57|SEC16_PICST	non_secreted	train	1	-1.95032	0	0	0	.	.	0	.	0	.	0	.	0	0.01	0	0	0.22	0	0	240375	2212	-65	4.8994	2	670	1263	544	203	1058	541	254	287	0.865275	.	.	.	0	0	0	0	0	0	0	0	0	0.03
sp|O13736|SLA1_SCHPO	non_secreted	train	1	-1.95032	0	0	0	.	.	0	.	0	.	0	.	0	0.011	0	0	0.11	0	0	154633	1420	-19.5	5.3596	6	444	834	301	122	711	321	158	163	0.754011	.	.	.	0	0	0	0	0	0	0	0	0	0
sp|O43058|SEP1_SCHPO	non_secreted	train	1	-1.95032	0	0	0	.	.	0	.	0	.	0	.	0	0.063	0	0	0.27	0	0	73032.2	663	17.5	9.5575	3	206	376	152	68	314	142	83	59	1.344	.	.	.	0	0	0	0	0	0	0	0	0	0
sp|Q74ZJ8|SEC16_ASHGO	non_secreted	train	1	-1.95032	0	0	0	.	.	0	.	0	.	0	.	0	0.041	0	0	0.17	0	1	244543	2272	-69	4.7761	7	730	1365	593	182	1114	558	257	301	0.733913	.	.	.	0	0	0	0	0	0	2	0	0	0.19
sp|Q7SB97|MVP1_NEUCR	non_secreted	train	1	-1.95032	0	0	0	.	.	0	.	0	.	0	.	0	0.03	0	0	0.01	0	0	86091.2	790	-2.5	6.3066	3	247	445	217	62	400	205	106	99	0.689474	.	.	.	0	0	0	0	0	0	0	0	0	0
sp|Q9C0V4|YOM2_SCHPO	non_secreted	train	1	-1.95032	0	0	0	.	.	0	.	0	.	0	.	0	0.081	0	0	0.22	0	0	82211.3	749	19.5	9.4707	2	241	431	179	76	343	157	94	63	1.07383	.	.	.	0	0	0	0	0	0	0	0	0	0.01
sp|P22768|ASSY_YEAST	non_secreted	train	1	-1.95094	1	1	0	loss_of_pathogenicity,reduced_virulence	PHI:5232,PHI:9316	0	.	0	.	0	.	0	0.131	0	0	0.08	0	0	46927.7	420	-4.5	5.2505	9	117	215	125	41	227	115	56	59	1.2963	.	.	.	0	0	0	0	0	0	0	0	2.44	2.46
sp|Q7Z895|PYRD1_KLULA	non_secreted	train	1	-1.95094	0	0	1	lethal	PHI:2575,PHI:2596	0	.	0	.	0	.	0.012	0.437	0	0	0.25	0	0	34988.9	315	-7	4.835	7	86	157	85	34	178	71	33	38	1.46032	.	.	.	0	0	0	0	0	0	0	0	0	0.02
sp|Q6C6M5|DPB3_YARLI	non_secreted	train	1	-1.95116	0	0	0	unaffected_pathogenicity	PHI:1468	0	.	0	.	0	.	0.9	0.352	0	0	0.07	0	0	12870.8	114	4	9.8156	1	29	52	32	6	52	39	22	17	1	.	.	.	0	0	0	0	0	0	0	0	0.08	0.08
sp|P39563|YAN4_YEAST	non_secreted	train	1	-1.95306	0	0	0	.	.	0	.	0	.	0	.	1	0.944	0	0	0.4	1	0	11138.8	99	5	8.1686	7	37	50	19	15	52	25	16	9	1.21053	.	.	.	0	0	0	0	0	0	1	0	0	4.1
sp|O42980|NESP1_SCHPO	non_secreted	train	1	-1.9542	0	0	0	.	.	0	.	0	.	0	.	0	0.036	0	0	0.08	0	0	47257.8	420	-7	6.1183	8	107	217	97	61	190	131	70	61	1.33333	.	.	.	0	0	0	0	0	0	0	0	0	0
sp|Q9URY1|PPK16_SCHPO	non_secreted	train	1	-1.9542	1	1	1	reduced_virulence,effector_(plant_avirulence_determinant),lethal,increased_virulence_(hypervirulence),loss_of_pathogenicity,unaffected_pathogenicity	PHI:6730,PHI:406,PHI:1083,PHI:3889,PHI:1240,PHI:2268,PHI:1251,PHI:7724,PHI:2365,PHI:1175,PHI:2398,PHI:4779,PHI:6084,PHI:1189,PHI:9480,PHI:4942,PHI:7810,PHI:371,PHI:2330,PHI:1258,PHI:7568,PHI:215,PHI:427,PHI:8735,PHI:170,PHI:2272,PHI:4028,PHI:1183,PHI:1239,PHI:153,PHI:448,PHI:2317,PHI:2158,PHI:8854,PHI:1232,PHI:5426,PHI:7811,PHI:4941,PHI:4626,PHI:56,PHI:9201,PHI:5427,PHI:1218,PHI:1266,PHI:1044,PHI…	0	.	0	.	0	.	0	0.046	0	0	0.05	0	0	75841.4	672	24.5	8.9694	15	205	346	156	73	295	175	105	70	1.83333	.	.	.	0	0	0	0	0	0	0	0	0.02	0.44
sp|Q03213|HOT1_YEAST	non_secreted	train	1	-1.95429	0	0	0	.	.	0	.	0	.	0	.	0	0.082	0	0	0.27	1	0	79415.9	719	9	8.0325	2	221	401	167	47	288	169	93	76	1.80909	.	.	.	0	0	0	0	0	0	0	1	18.21	18.21
sp|Q9UTG1|PNPH_SCHPO	non_secreted	train	1	-1.95473	0	0	0	.	.	0	.	0	.	0	.	0.129	0.421	0	0	0.21	0	0	34238.6	315	0	6.4974	5	93	168	110	37	193	75	41	34	0.842105	.	.	.	0	0	0	0	0	0	0	0	0.05	0.14
sp|P40076|YEV1_YEAST	non_secreted	train	1	-1.95695	0	0	0	.	.	0	.	0	.	0	.	0.979	0.551	0	0	0.12	0	0	12941	114	-4.5	4.6873	0	33	63	27	15	49	31	14	17	1.5	.	.	.	0	0	0	0	0	0	0	0	0	0
sp|P29589|AHT1_YEAST	non_secreted	train	1	-1.9595	0	0	0	.	.	0	.	0	.	0	.	0.985	0.817	0	0	0.46	0	0	19776	182	13	10.128	5	64	91	45	25	107	44	29	15	1.29787	.	.	.	0	0	0	0	0	0	0	0	2.16	2.32
sp|Q9Y7N3|GLRX3_SCHPO	non_secreted	train	1	-1.96111	0	0	0	.	.	0	.	0	.	0	.	0.761	0.302	1	1	0.08	1	0	18314.1	166	-5	4.7881	1	45	85	56	16	91	39	18	21	1.29032	.	.	.	1	0	0	0	0	0	1	1	19.43	19.48
sp|Q3E811|RRT15_YEAST	non_secreted	train	1	-1.96154	0	0	0	.	.	0	.	0	.	0	.	0.968	0.396	0	0	0.46	0	0	7280.36	62	-0.5	6.1882	3	11	28	15	10	36	13	7	6	1.8	.	.	.	0	0	0	0	0	0	0	0	0.02	0.02
sp|A0A023PYD7|YD87C_YEAST	non_secreted	train	1	-1.96174	0	0	0	.	.	0	.	0	.	0	.	0.005	0.026	1	1	0.65	0	0	18444.5	172	6.5	8.6078	7	70	107	59	17	98	20	14	6	1.19355	.	.	.	0	1	0	0	0	0	0	1	19.18	53.01
sp|Q59QA5|PGA49_CANAL	non_secreted	train	1	-1.96175	0	0	0	.	.	0	.	0	.	0	.	0	0.064	1	1	0.33	1	0	81979.7	734	3.5	6.8288	0	218	409	157	60	275	185	99	86	2.55422	.	.	.	1	0	0	0	1	1	1	1	0.03	22.16
sp|Q2L4W6|SPO5_SCHPO	non_secreted	train	1	-1.96407	0	0	0	.	.	0	.	0	.	0	.	0	0.062	0	0	0.44	0	0	62945.4	567	16.5	9.2758	6	184	321	127	63	269	100	61	39	1.42056	.	.	.	0	0	0	0	0	0	0	0	0	0.01
sp|Q0CCY1|GEDR_ASPTN	non_secreted	train	1	-1.96414	0	0	0	.	.	0	.	0	.	0	.	0.764	0.275	0	0	0.48	0	0	24528.5	229	7	8.1807	10	95	142	53	15	111	50	30	20	0.448276	.	.	.	0	0	0	0	0	0	0	0	0	0
sp|P36098|YKD1_YEAST	non_secreted	train	1	-1.96561	0	0	0	.	.	0	.	0	.	0	.	1	0.971	0	0	0.39	0	1	15626	137	6.5	8.3953	9	40	71	31	20	77	34	21	13	1.6	.	.	.	0	0	0	0	0	0	1	2	19.32	40.7
sp|A0A023PXD5|YE147_YEAST	non_secreted	train	1	-1.96563	0	0	0	.	.	0	.	0	.	0	.	0.115	0.239	1	1	0.28	1	0	14884.6	136	12	10.7541	4	50	77	44	18	81	23	18	5	1.23077	.	.	.	1	0	0	0	0	1	1	1	4.31	22.13
sp|L0E163|PHQD_PENFE	non_secreted	train	1	-1.96563	0	0	0	.	.	0	.	0	.	0	.	0.281	0.305	0	0	0.16	0	1	33790.7	322	4	7.2135	6	124	184	128	18	183	65	37	28	0.409639	.	.	.	0	0	0	0	0	0	2	0	2.2	6.77
sp|G0KYB3|TRI6_TRIAR	non_secreted	train	1	-1.96646	0	1	0	reduced_virulence,unaffected_pathogenicity	PHI:1362,PHI:439	0	.	0	.	0	.	0.86	0.436	0	0	0.14	0	0	25040.3	218	-2.5	6.1122	7	68	117	32	35	93	75	39	36	1.12821	.	.	.	0	0	0	0	0	0	0	0	0	0
sp|A0A0U2V7I8|CYP3_USTMD	non_secreted	train	1	-1.96701	1	1	1	reduced_virulence,lethal,loss_of_pathogenicity,unaffected_pathogenicity	PHI:2535,PHI:8187,PHI:8030,PHI:2907,PHI:2190,PHI:3258,PHI:9266,PHI:2908,PHI:2534	0	.	0	.	0	.	0	0.012	0	0	0.14	1	0	59999.6	540	11.5	8.7986	6	162	288	163	67	300	129	73	56	1.21622	.	.	.	0	0	0	0	0	0	1	1	19.63	24.61
sp|Q9US30|RT19_SCHPO	non_secreted	train	1	-1.96941	0	0	0	.	.	0	.	0	.	0	.	0.983	0.807	0	0	0.6	0	0	10490.2	93	12.5	11.4445	1	26	49	26	12	51	22	18	4	1.35	.	.	.	0	0	0	0	0	0	0	0	0.01	0.01
sp|Q8SV33|Y740_ENCCU	non_secreted	train	1	-1.97119	0	0	0	.	.	0	.	0	.	0	.	0.958	0.659	0	0	0.2	0	0	22810.5	208	-2	5.237	1	68	115	45	21	101	62	30	32	1.20408	.	.	.	0	0	0	0	0	0	0	0	0	0
sp|Q4WU00|SPT4_ASPFU	non_secreted	train	1	-1.97254	0	0	0	.	.	0	.	0	.	0	.	0.985	0.684	0	0	0.2	0	0	17462.8	156	-1.5	5.1945	6	49	88	44	15	87	33	16	17	0.851852	.	.	.	0	0	0	0	0	0	0	0	0	0.01
sp|O74535|CPSFX_SCHPO	non_secreted	train	1	-1.97646	0	0	0	.	.	0	.	0	.	0	.	0	0.059	0	0	0.08	0	0	77224.8	710	6.5	7.6071	3	234	406	175	44	286	175	94	81	1.62162	.	.	.	0	0	0	0	0	0	0	0	0	0.01
sp|P33306|BCK2_YEAST	non_secreted	train	1	-1.97646	0	0	0	.	.	0	.	0	.	0	.	0	0.068	0	0	0.31	0	0	93737.6	851	12.5	7.9375	4	291	511	151	79	323	198	111	87	1.744	.	.	.	0	0	0	0	0	0	0	0	0	0
sp|Q00083|APSA_EMENI	non_secreted	train	1	-1.97646	0	1	0	reduced_virulence	PHI:3014	0	.	0	.	0	.	0	0.045	0	0	0.04	0	0	183686	1676	-51	4.8514	3	550	953	421	106	742	487	227	260	0.620968	.	.	.	0	0	0	0	0	0	0	0	0	0
sp|Q4WMH0|AP1_ASPFU	non_secreted	train	1	-1.97646	1	1	0	reduced_virulence,loss_of_pathogenicity,unaffected_pathogenicity	PHI:3930,PHI:2373,PHI:3111,PHI:3838,PHI:6946,PHI:2374,PHI:9179,PHI:412,PHI:4023,PHI:2142,PHI:2320,PHI:1331	0	.	0	.	0	.	0	0.026	0	0	0.06	0	0	66743.9	615	-14.5	4.9008	6	203	362	129	47	264	157	74	83	1.01538	.	.	.	0	0	0	0	0	0	0	0	0	0.02
sp|Q755T2|ZRG8_ASHGO	non_secreted	train	1	-1.97646	0	0	0	.	.	0	.	0	.	0	.	0	0.011	0	0	0.06	0	0	109062	991	-54	4.4531	8	325	559	205	91	418	283	120	163	1.13408	.	.	.	0	0	0	0	0	0	0	0	0	0
sp|Q9P6R7|VTS1_SCHPO	non_secreted	train	1	-1.97646	0	0	0	.	.	0	.	0	.	0	.	0	0.045	0	0	0.3	0	0	77869.4	713	21	9.7412	4	250	418	148	59	294	156	93	63	1.28099	.	.	.	0	0	0	0	0	0	0	0	0	0
sp|L0E2U2|PHQB_PENFE	non_secreted	train	1	-1.97714	0	1	0	reduced_virulence,unaffected_pathogenicity	PHI:1008,PHI:3274,PHI:9072,PHI:8561,PHI:4232,PHI:1009,PHI:2259,PHI:3019,PHI:9043,PHI:3419,PHI:2923,PHI:4217,PHI:1007,PHI:7334,PHI:6416,PHI:2934,PHI:3657,PHI:416,PHI:2261,PHI:6610,PHI:2049	0	.	0	.	0	.	0.001	0.011	0	0	0.15	0	1	268893	2449	-19	5.9995	49	777	1314	793	229	1353	523	268	255	0.818725	.	.	.	0	0	0	0	0	0	2	0	0.29	0.72
sp|Q8TGM1|YL399_YEAST	non_secreted	train	1	-1.97783	0	0	0	.	.	0	.	0	.	0	.	0.002	0.425	1	1	0.47	0	0	3657.52	34	1	7.8002	2	12	17	13	2	24	3	2	1	1.14286	.	.	.	1	0	0	0	1	0	0	0	1.84	1.84
sp|Q8TGQ9|YN103_YEAST	non_secreted	train	1	-1.97849	0	0	0	.	.	0	.	0	.	0	.	1	0.597	0	0	0.65	0	0	3349.93	29	2.5	8.5385	2	8	14	7	4	13	7	5	2	11	.	.	.	0	0	0	0	0	0	0	0	0	0
sp|Q756T2|OS9_ASHGO	non_secreted	train	1	-1.97854	0	0	0	.	.	0	.	0	.	0	.	0	0.044	1	1	0.1	0	0	47923.8	421	-33.5	4.2703	7	110	194	110	55	220	116	45	71	1.13699	0	0	0	1	1	0	1	0	1	0	1	19.6	19.61
sp|I1S5P3|WOR1_GIBZE	non_secreted	train	1	-1.97945	0	1	0	reduced_virulence,unaffected_pathogenicity	PHI:2399,PHI:4225,PHI:3210,PHI:5253,PHI:3168	0	.	0	.	0	.	0.014	0.733	0	0	0.41	0	0	37754.9	342	8	7.929	3	107	195	79	47	181	77	46	31	0.827586	.	.	.	0	0	0	0	0	0	0	0	0	0
sp|Q09822|CDC15_SCHPO	non_secreted	train	1	-1.97977	0	0	0	.	.	0	.	0	.	0	.	0	0.028	0	0	0.01	0	0	102119	927	0.5	6.6011	4	319	514	211	61	391	232	119	113	1.09938	.	.	.	0	0	0	0	0	0	0	0	0	0
sp|Q7SEE1|PAM17_NEUCR	non_secreted	train	1	-1.98099	0	0	0	.	.	0	.	0	.	0	.	0	0.079	0	0	0.36	0	1	28606.9	267	19	11.5372	2	107	150	81	21	147	48	34	14	0.571429	.	.	.	0	0	0	0	0	0	2	2	0.01	45.92
sp|A6RFP4|END3_AJECN	non_secreted	train	1	-1.98163	0	1	0	reduced_virulence	PHI:7223	0	.	0	.	0	.	0	0.036	0	0	0	0	0	46201.3	405	-11.5	4.93	1	106	191	104	38	184	140	66	74	1.06849	.	.	.	0	0	0	0	0	0	0	0	0	0
sp|P84867|RNAM_PLEOS	non_secreted	train	1	-1.98303	0	0	0	.	.	0	.	0	.	0	.	1	0.482	1	1	0.29	0	0	1480.69	12	0.5	7	0	2	5	4	4	8	3	2	1	1.33333	.	.	.	0	0	0	0	0	0	0	0	0	0
sp|Q6FTK3|SN309_CANGA	non_secreted	train	1	-1.98374	0	0	0	.	.	0	.	0	.	0	.	0.165	0.216	0	0	0.04	0	0	17682.9	156	-8.5	4.4758	3	40	78	49	14	83	49	21	28	0.866667	.	.	.	0	0	0	0	0	0	0	0	0	0
sp|P40566|EGH1_YEAST	non_secreted	train	1	-1.9841	0	0	0	.	.	0	.	0	.	0	GH5_27,GH5_12,GH5	0	0.03	0	0	0.22	0	0	86978.7	764	-0.5	6.4584	19	204	379	179	112	405	187	98	89	1.67143	.	.	.	0	0	0	0	0	0	0	0	0	0.02
sp|Q9P7Q7|MAK1_SCHPO	non_secreted	train	1	-1.9841	1	1	0	reduced_virulence,increased_virulence_(hypervirulence),loss_of_pathogenicity,unaffected_pathogenicity	PHI:9437,PHI:4498,PHI:9415,PHI:8074,PHI:7904,PHI:3619,PHI:8981,PHI:2677,PHI:8979,PHI:560,PHI:7986,PHI:4654,PHI:8780,PHI:8781,PHI:9000,PHI:4040,PHI:3615,PHI:6673,PHI:6110,PHI:7680,PHI:8032,PHI:8075,PHI:9214,PHI:3482,PHI:9465,PHI:2674,PHI:2440,PHI:3009,PHI:9009,PHI:9235,PHI:6591,PHI:1144,PHI:4683,PHI:5466,PHI:6882,PHI:9002,PHI:7740,PHI:6601,PHI:3161,PHI:9471,PHI:5066,PHI:4655,PHI:8750,PHI:9019,PHI:…	0	.	0	.	0	.	0	0.029	0	0	0.05	0	0	184580	1639	18	7.4052	36	466	839	414	184	774	405	221	184	1.9646	.	.	.	0	0	0	0	0	0	0	0	0	1.35
sp|Q2U910|PBN1_ASPOR	non_secreted	train	1	-1.98414	0	0	0	.	.	0	.	0	.	0	.	0	0.009	0	0	0.15	1	0	60187.8	543	-17	4.7732	7	176	291	151	66	290	128	59	69	0.785714	.	.	.	0	0	0	0	0	0	1	1	0	21.84
sp|J9VT33|CUF1_CRYNH	non_secreted	train	1	-1.98507	0	0	0	.	.	0	.	0	.	0	.	0	0.043	0	0	0.23	0	0	110781	1048	2.5	6.629	37	390	663	231	65	539	229	123	106	0.561404	.	.	.	0	0	0	0	0	0	0	0	0	0
sp|P32586|PYP2_SCHPO	non_secreted	train	1	-1.98511	0	1	0	reduced_virulence,unaffected_pathogenicity	PHI:3595	0	.	0	.	0	.	0	0.029	0	0	0.21	0	0	79356.5	711	24	8.8643	19	210	390	175	83	362	164	98	66	1.576	.	.	.	0	0	0	0	0	0	0	0	0	0
sp|Q08886|GPB1_YEAST	non_secreted	train	1	-1.98548	0	0	0	.	.	0	.	0	.	0	.	0	0.05	0	0	0.11	0	0	100940	897	2	6.6346	20	259	482	210	106	433	234	124	110	1.75735	.	.	.	0	0	0	0	0	0	0	0	0	0.32
sp|P41734|IAH1_YEAST	non_secreted	train	1	-1.98552	0	0	0	.	.	0	.	0	.	0	CE12	0.133	0.432	0	0	0.07	0	0	27346.2	238	-3.5	5.3968	1	54	100	67	34	130	67	33	34	1.68182	.	.	.	0	0	0	0	0	0	0	0	0	0
sp|Q4P5P0|GAR1_USTMA	non_secreted	train	1	-1.9861	0	0	0	.	.	0	.	0	.	0	.	1	0.336	0	0	0.57	0	0	22433.2	227	23	11.7447	1	108	140	40	22	153	52	38	14	0.415094	.	.	.	0	0	0	0	0	0	0	0	0	0
sp|O14400|GPDM_SCHPO	non_secreted	train	1	-1.98728	0	0	0	unaffected_pathogenicity	PHI:3272	0	.	0	.	0	.	0	0.009	1	1	0.17	0	0	71873.2	649	5	7.265	7	195	348	191	73	351	163	87	76	1.15909	.	.	.	0	0	0	0	0	1	0	0	6.55	6.89
sp|P13712|MSI1_YEAST	non_secreted	train	1	-1.98742	1	1	0	loss_of_pathogenicity,reduced_virulence	PHI:1015,PHI:334,PHI:311,PHI:772,PHI:65,PHI:797,PHI:2826,PHI:300,PHI:2310,PHI:2155	0	.	0	.	0	.	0	0.062	0	0	0.25	0	0	47364.7	422	-10	5.3608	7	128	225	104	53	193	107	53	54	1.69355	.	.	.	0	0	0	0	0	0	0	0	0	0
sp|Q02889|MGR2_YEAST	non_secreted	train	1	-1.98859	0	0	0	.	.	0	.	0	.	0	.	0.129	0.7	0	0	0.43	0	1	12252.2	113	5.5	10.2296	1	38	58	27	11	68	18	12	6	0.83871	.	.	.	0	0	0	0	0	0	2	2	26.43	42.56
sp|A6ZWF0|ATG21_YEAS7	non_secreted	train	1	-1.98874	0	0	0	.	.	0	.	0	.	0	.	0	0.238	0	0	0.07	0	0	55138	496	4	7.2858	13	150	277	124	43	224	126	67	59	2.18841	.	.	.	0	0	0	0	0	0	0	0	0	0.01
sp|A0A084R1K1|ATR7_STAC4	non_secreted	train	1	-1.99061	1	1	1	reduced_virulence,lethal,increased_virulence_(hypervirulence),unaffected_pathogenicity	PHI:6957,PHI:6956,PHI:2269,PHI:5440,PHI:7485,PHI:7696,PHI:2837,PHI:5271,PHI:784,PHI:9460	0	.	0	.	0	.	0.07	0.434	0	0	0	0	0	34764.7	320	-0.5	6.3504	3	101	176	109	25	178	70	36	34	0.859155	.	.	.	0	0	0	0	0	0	0	0	1.71	2.45
sp|B8NI24|IMQG_ASPFN	non_secreted	train	1	-1.99068	0	0	0	.	.	0	.	0	.	0	.	0.679	0.524	0	0	0.12	0	0	27358.8	247	-6	4.8492	1	69	133	81	24	130	62	29	33	1.28571	.	.	.	0	0	0	0	0	0	0	0	0	0.78
sp|P32330|DGR2_YEAST	non_secreted	train	1	-1.99126	0	0	0	.	.	0	.	0	.	0	.	0	0.085	0	0	0.15	0	0	96021.7	852	25.5	8.4588	18	259	446	181	115	380	221	131	90	2.22609	.	.	.	0	0	0	0	0	0	0	0	0	0.02
sp|Q76PD2|HEL2_SCHPO	non_secreted	train	1	-1.99126	0	0	0	unaffected_pathogenicity	PHI:1429	0	.	0	.	0	.	0	0.009	0	0	0.06	0	0	82699.6	732	34	8.9586	21	219	379	166	78	306	232	141	91	1.43333	.	.	.	0	0	0	0	0	0	0	0	0	0
sp|Q00808|HETE1_PODAS	non_secreted	train	1	-1.99131	1	1	0	loss_of_pathogenicity,reduced_virulence	PHI:211,PHI:1015,PHI:334,PHI:311,PHI:4182,PHI:6111,PHI:3514,PHI:6806,PHI:65,PHI:2826,PHI:300,PHI:2310,PHI:4677	0	.	0	.	0	.	0	0.01	0	0	0.33	0	0	149766	1356	-9.5	6.0299	30	464	726	385	149	705	339	173	166	1.02317	.	.	.	0	0	0	0	0	0	0	0	0	0.08
sp|G2TRR9|YP3B_SCHPO	non_secreted	train	1	-1.9933	0	0	0	.	.	0	.	0	.	0	.	0.111	0.329	0	0	0.44	0	0	17893.3	164	-2	5.231	2	65	95	30	19	70	39	19	20	1.60714	.	.	.	0	0	0	0	0	0	0	0	0.01	0.02
sp|O74917|YJ76_SCHPO	non_secreted	train	1	-1.99375	0	0	0	.	.	0	.	0	.	0	.	1	0.819	0	0	0.49	0	0	12982.2	116	3	7.8195	8	36	58	32	12	65	24	14	10	1.75	.	.	.	0	0	0	0	0	0	0	0	0.04	0.26
sp|P41005|MES1_SCHPO	non_secreted	train	1	-1.99484	0	0	0	.	.	0	.	0	.	0	.	0.374	0.339	0	0	0.33	0	0	11317.8	101	10	10.9186	0	27	53	21	7	40	26	19	7	1.21053	.	.	.	0	0	0	0	0	0	0	0	0	0
sp|P0CT30|SGT2_USTMA	non_secreted	train	1	-1.99854	0	0	0	.	.	0	.	0	.	0	.	0	0.116	0	0	0.57	0	0	35775.6	352	-4	4.9724	0	154	221	106	23	202	61	29	32	0.519685	.	.	.	0	0	0	0	0	0	0	0	0	0.01
sp|Q01766|HAL1_YEAST	non_secreted	train	1	-2.00314	0	0	0	.	.	0	.	0	.	0	.	0.109	0.509	0	0	0.27	0	0	32993.9	294	12	9.0498	6	84	155	57	35	125	79	48	31	2.34146	.	.	.	0	0	0	0	0	0	0	0	0	0
sp|P78714|WC2_NEUCR	non_secreted	train	1	-2.00339	0	1	0	reduced_virulence,unaffected_pathogenicity	PHI:2985,PHI:1443	0	.	0	.	0	.	0	0.089	0	0	0.09	0	0	56895	530	-4.5	5.9979	6	186	301	110	45	283	127	65	62	0.673611	.	.	.	0	0	0	0	0	0	0	0	12.27	12.29
sp|A7TH22|OSW5_VANPO	non_secreted	train	1	-2.00346	0	0	0	.	.	0	.	0	.	0	.	0.987	0.677	0	1	0.72	0	1	17884.5	162	7.5	10.5185	0	50	89	52	17	79	26	17	9	3.10526	.	.	.	1	0	0	0	0	0	2	2	43.28	43.31
sp|P47162|YJ98_YEAST	non_secreted	train	1	-2.00457	0	0	0	.	.	0	.	0	.	0	.	0.991	0.888	0	0	0.46	0	0	13496.8	119	9	9.0983	7	33	62	25	13	67	25	18	7	0.916667	.	.	.	0	0	0	0	0	0	0	0	0	0.04
sp|P43546|YFL57_YEAST	non_secreted	train	1	-2.00752	0	0	0	.	.	0	.	0	.	0	.	0.989	0.942	0	0	0.07	0	0	16595.1	152	2.5	8.5129	0	48	73	49	14	83	42	23	19	1.10811	.	.	.	0	0	0	0	0	0	0	0	0	0.01
sp|P85238|E13B2_PAPLA	non_secreted	train	1	-2.00754	0	0	0	.	.	0	.	0	.	0	.	0	0.081	0	0	0.61	0	0	2087.19	21	-4	3.2604	0	9	16	6	2	14	4	0	4	0.272727	.	.	.	0	0	0	0	0	0	0	0	0	0
sp|P32579|SUA5_YEAST	non_secreted	train	1	-2.01133	0	0	0	.	.	0	.	0	.	0	.	0	0.148	0	0	0.02	0	0	46538.5	426	3.5	7.1852	5	125	226	140	33	228	108	58	50	1.19318	.	.	.	0	0	0	0	0	0	0	0	0	0
sp|F8P9P5|NPS11_SERL9	non_secreted	train	1	-2.01146	0	1	0	reduced_virulence,unaffected_pathogenicity	PHI:7486,PHI:3384	0	.	0	.	0	.	0	0.01	0	0	0.03	1	0	119952	1099	4	6.8071	13	341	594	353	112	628	237	126	111	0.963115	.	.	.	0	0	0	0	0	0	1	1	0.16	34.16
sp|O13519|YP136_YEAST	non_secreted	train	1	-2.0118	0	0	0	.	.	0	.	0	.	0	.	0.305	0.037	1	1	0.29	0	0	12928.8	122	-14	3.5125	0	39	68	48	9	74	22	4	18	0.695652	.	.	.	1	1	0	0	0	1	0	0	0.19	0.34
sp|C5GFG2|RTC5_AJEDR	non_secreted	train	1	-2.01201	0	0	0	.	.	0	.	0	.	0	.	0	0.01	0	0	0.23	0	0	74306.6	691	-7	5.8901	4	250	383	197	67	353	149	76	73	0.918919	.	.	.	0	0	0	0	0	0	0	0	0	0.12
sp|O14162|YE7A_SCHPO	non_secreted	train	1	-2.01238	0	0	0	.	.	0	.	0	.	0	.	0	0.045	0	0	0.22	0	0	86646.9	785	2	6.624	6	258	438	205	106	384	168	92	76	1.46269	.	.	.	0	0	0	0	0	0	0	0	0.01	1.5
sp|Q2GSJ9|HIR1_CHAGB	non_secreted	train	1	-2.01238	0	0	0	.	.	0	.	0	.	0	.	0	0.033	0	0	0.1	0	0	116351	1080	4.5	6.7255	9	374	601	316	100	572	268	145	123	0.746212	.	.	.	0	0	0	0	0	0	0	0	0	0
sp|Q12264|YD023_YEAST	non_secreted	train	1	-2.01258	0	0	0	.	.	0	.	0	.	0	.	0.22	0.236	0	0	0.43	0	0	11431.3	106	-2.5	4.5572	1	36	57	38	14	66	14	6	8	1.34783	.	.	.	0	0	0	0	0	0	0	0	0.33	13.8
sp|P52923|AIF1_YEAST	non_secreted	train	1	-2.01398	0	0	0	.	.	0	.	0	.	0	.	0	0.396	0	0	0.59	1	0	41335.2	378	2.5	7.345	3	112	205	122	41	209	91	48	43	1.6	.	.	.	0	0	0	0	0	0	0	1	17.59	18.91
sp|Q6C8S0|ATP18_YARLI	non_secreted	train	1	-2.01441	0	0	0	.	.	0	.	0	.	0	.	0.863	0.83	1	1	0.35	1	0	6941.05	62	3.5	10.224	0	17	32	18	10	40	14	9	5	1.05	.	.	.	1	1	0	0	0	0	1	1	18.29	18.29
sp|P0CU23|YKN6_SCHPO	non_secreted	train	1	-2.01553	0	0	0	.	.	0	.	0	.	0	.	0.986	0.333	0	0	0.45	0	0	4550.19	42	3.5	10.7838	0	14	25	5	3	20	10	7	3	0.714286	.	.	.	0	0	0	0	0	0	0	0	0	0
sp|A5E3J7|CD123_LODEL	non_secreted	train	1	-2.01703	0	0	0	.	.	0	.	0	.	0	.	0	0.091	0	0	0.12	0	0	44343	387	-34.5	4.1662	2	71	179	117	40	191	122	45	77	1.98148	.	.	.	0	0	0	0	0	0	0	0	0	0
sp|P47174|YJ9K_YEAST	non_secreted	train	1	-2.01746	0	0	0	.	.	0	.	0	.	0	.	0.059	0.358	0	0	0.43	0	1	13171	117	10	9.9396	4	45	62	27	20	59	22	17	5	1.45	.	.	.	0	0	0	0	0	0	2	0	11.33	13.58
sp|Q07649|YD221_YEAST	non_secreted	train	1	-2.01797	0	0	0	.	.	0	.	0	.	0	.	0.409	0.514	0	0	0.62	0	0	20261.4	183	8.5	8.6495	10	66	104	50	27	112	28	19	9	1.02381	.	.	.	0	0	0	0	0	0	0	0	4.67	5.1
sp|Q10166|YAUB_SCHPO	non_secreted	train	1	-2.01974	0	0	0	.	.	0	.	0	.	0	.	0.007	0.556	0	0	0.19	0	0	35679.8	322	1.5	6.9434	5	98	173	91	40	182	74	39	35	1.25	.	.	.	0	0	0	0	0	0	0	0	0.03	0.08
sp|P36040|POC2_YEAST	non_secreted	train	1	-2.02201	0	0	0	.	.	0	.	0	.	0	.	0	0.076	0	0	0.19	0	0	30739	267	-12	4.3425	4	55	123	83	35	147	59	24	35	2.16216	.	.	.	0	0	0	0	0	0	0	0	0.01	0.05
sp|Q5MNH8|LOLC2_EPIUN	non_secreted	train	1	-2.02318	0	1	0	reduced_virulence,unaffected_pathogenicity	PHI:3385,PHI:8570,PHI:9314,PHI:7938,PHI:443	0	.	0	.	0	.	0	0.174	0	0	0.42	0	0	51604.8	473	4.5	6.8947	13	158	258	146	61	269	112	63	49	0.933962	.	.	.	0	0	0	0	0	0	0	0	0.14	11.72
sp|P53162|YGG9_YEAST	non_secreted	train	1	-2.0232	0	0	0	.	.	0	.	0	.	0	.	0.9	0.279	1	1	0.47	0	0	16083.9	154	-6	4.1953	6	56	93	61	8	99	22	8	14	0.941176	.	.	.	0	0	0	0	0	1	0	0	0.12	0.27
sp|O59779|YCY1_SCHPO	non_secreted	train	1	-2.02476	0	0	0	.	.	0	.	0	.	0	.	0	0.062	1	1	0.78	0	0	69695.6	658	-35	3.8093	1	271	433	142	21	285	70	18	52	1.38889	.	.	.	1	0	0	0	0	0	0	0	13.07	13.82
sp|P34070|TA1_TREBR	non_secreted	train	1	-2.02542	0	0	0	.	.	0	.	0	.	0	.	0	0.194	0	0	0.6	0	0	1339.31	15	-1	4.109	1	11	14	1	0	7	3	1	2	0.142857	.	.	.	0	0	0	0	0	0	0	0	0	0
sp|P53936|YNI9_YEAST	non_secreted	train	1	-2.02568	0	0	0	.	.	0	.	0	.	0	.	0	0.115	0	0	0.48	0	1	17116.8	158	10.5	10.1841	3	66	89	46	23	87	20	16	4	1.4	.	.	.	0	0	0	0	0	0	2	1	15.51	25.49
sp|Q9P838|OST4_CANAX	non_secreted	train	1	-2.0257	0	0	0	.	.	0	.	0	.	0	.	0.003	0.286	0	0	0.57	1	0	6671.62	60	1	7.2006	0	22	30	18	6	25	14	8	6	3	.	.	.	0	0	0	0	0	0	1	1	21.92	21.92
sp|Q9HGM7|NPRL3_SCHPO	non_secreted	train	1	-2.02597	0	0	0	.	.	0	.	0	.	0	.	0	0.054	1	1	0.07	0	0	66868.9	585	4.5	6.916	5	145	270	183	75	305	138	76	62	1.83333	.	.	.	1	0	0	0	0	0	0	0	0.17	0.4
sp|Q6C5P9|GRC3_YARLI	non_secreted	train	1	-2.02744	0	0	0	.	.	0	.	0	.	0	.	0	0.011	0	0	0.08	0	0	64810.4	599	-5	5.9781	7	195	349	192	57	324	145	74	71	0.861538	.	.	.	0	0	0	0	0	0	0	0	0	10.81
sp|Q6BZZ1|ATG12_YARLI	non_secreted	train	1	-2.03197	1	0	0	loss_of_pathogenicity,unaffected_pathogenicity	PHI:2079,PHI:3670	0	.	0	.	0	.	0.049	0.126	0	0	0.64	0	0	22072.6	205	-7.5	4.4233	3	74	117	57	17	102	38	16	22	0.8125	.	.	.	0	0	0	0	0	0	0	0	0	0.02
sp|A5DUN2|CMC4_LODEL	non_secreted	train	1	-2.03302	0	0	0	.	.	0	.	0	.	0	.	1	0.921	0	0	0.25	0	0	10100.5	90	1.5	7.4343	8	29	42	23	7	43	24	13	11	1.66667	.	.	.	0	0	0	0	0	0	0	0	0	0
sp|Q9P7A1|PITH1_SCHPO	non_secreted	train	1	-2.03435	0	0	0	.	.	0	.	0	.	0	.	0.017	0.112	0	0	0.25	0	0	23397	207	-14	4.2913	3	54	112	49	32	106	55	22	33	1.39474	.	.	.	0	0	0	0	0	0	0	0	0	0.09
sp|Q7SEY2|CFT1_NEUCR	non_secreted	train	1	-2.03448	0	0	0	.	.	0	.	0	.	0	.	0	0.009	0	0	0.01	0	0	160921	1487	-35.5	4.8982	16	481	806	459	130	825	359	169	190	0.804154	.	.	.	0	0	0	0	0	0	0	0	0.02	0.05
sp|O14109|MAF1_SCHPO	non_secreted	train	1	-2.03649	0	0	0	.	.	0	.	0	.	0	.	0	0.066	0	0	0.19	0	0	26969.7	238	-14.5	4.2578	4	68	133	53	31	112	65	26	39	1.79412	.	.	.	0	0	0	0	0	0	0	0	0	0.01
sp|Q10136|STE7_SCHPO	non_secreted	train	1	-2.03706	0	0	0	.	.	0	.	0	.	0	.	0	0.009	0	0	0.48	0	0	61101.9	569	4.5	7.0061	11	219	359	124	63	273	86	49	37	1.08696	.	.	.	0	0	0	0	0	0	0	0	0	0
sp|Q8TGM9|YK075_YEAST	non_secreted	train	1	-2.03981	0	0	0	.	.	0	.	0	.	0	.	0	0.066	1	1	0.45	1	0	10072.7	89	-0.5	5.6381	2	31	45	24	17	50	12	6	6	2.66667	.	.	.	1	1	0	0	0	1	1	1	24.43	25.05
sp|P47831|RL28_CANAX	non_secreted	train	1	-2.04006	0	0	0	.	.	0	.	0	.	0	.	0.977	0.433	0	0	0.16	0	0	6640.68	62	2.5	9.6263	0	19	33	23	4	33	19	11	8	1.07143	.	.	.	0	0	0	0	0	0	0	0	0.01	0.01
sp|P45978|SCD6_YEAST	non_secreted	train	1	-2.04097	0	0	0	.	.	0	.	0	.	0	.	0.496	0.403	0	0	0.05	0	0	39189.6	349	1.5	7.2749	1	97	199	56	32	141	87	45	42	1.43284	.	.	.	0	0	0	0	0	0	0	0	0	0
sp|P0CR85|T2AG_CRYNB	non_secreted	train	1	-2.04187	0	0	0	.	.	0	.	0	.	0	.	0.996	0.877	0	0	0.28	0	0	13842.8	127	3.5	8.2656	3	44	66	34	12	67	35	20	15	1	.	.	.	0	0	0	0	0	0	0	0	0	0
sp|P0C581|PAN2_NEUCR	non_secreted	train	1	-2.04295	0	0	0	.	.	0	.	0	.	0	.	0	0.009	0	0	0.31	0	0	143936	1310	18	7.6768	18	405	712	367	142	717	295	165	130	1.02658	.	.	.	0	0	0	0	0	0	0	0	0	0.31
sp|A0A142C7A5|PHNG_PENHR	non_secreted	train	1	-2.04619	0	0	0	.	.	0	.	0	.	0	.	0	0.225	0	0	0.32	0	0	45023.5	417	5	7.4807	5	141	231	138	39	237	96	53	43	0.80198	.	.	.	0	0	0	0	0	0	0	0	11.24	11.28
sp|E5AE42|YOGA_LEPMJ	non_secreted	train	1	-2.04734	1	1	0	reduced_virulence,increased_virulence_(hypervirulence),unaffected_pathogenicity	PHI:668,PHI:6517,PHI:881,PHI:4903,PHI:2255,PHI:587,PHI:2256,PHI:3277,PHI:4616,PHI:9524,PHI:5034,PHI:7708,PHI:9519	0	.	0	.	0	.	0.002	0.447	0	0	0.26	1	0	38409.3	358	0	6.4897	7	114	199	112	31	216	77	40	37	0.863636	.	.	.	0	0	0	0	0	0	1	0	0	10.39
sp|Q6CU41|TDA2_KLULA	non_secreted	train	1	-2.04887	0	0	0	.	.	0	.	0	.	0	.	0.893	0.542	0	0	0.49	0	0	13123.8	118	-1	5.6785	0	31	63	36	11	56	26	13	13	2.46667	.	.	.	0	0	0	0	0	0	0	0	0	0
sp|P40519|YIG0_YEAST	non_secreted	train	1	-2.0511	0	0	0	.	.	0	.	0	.	0	.	0.398	0.156	1	1	0.27	0	0	15672.6	144	9	9.9954	5	48	75	49	10	85	22	16	6	1.30769	.	.	.	1	0	0	0	0	0	0	0	0.01	2.38
sp|P87269|YD433_YEAST	non_secreted	train	1	-2.05147	0	0	0	.	.	0	.	0	.	0	.	1	0.174	0	0	0.38	0	0	15602	146	-22	3.5892	0	36	83	68	5	88	32	6	26	0.433333	.	.	.	0	0	0	0	0	0	0	0	0	0.06
sp|O74981|MU112_SCHPO	non_secreted	train	1	-2.05213	0	0	0	.	.	0	.	0	.	0	.	0.994	0.874	0	0	0.06	0	0	14175.4	125	4	8.2391	6	39	61	31	12	57	37	21	16	2.3125	.	.	.	0	0	0	0	0	0	0	0	0	0
sp|P13999|YIPP_KLULA	non_secreted	train	1	-2.05213	0	0	0	.	.	0	.	0	.	0	.	1	0.879	0	0	0.61	0	0	10889.4	91	10	9.5666	5	20	41	15	17	38	27	20	7	4.375	.	.	.	0	0	0	0	0	0	0	0	0	0
sp|A5DUG6|MDM10_LODEL	non_secreted	train	1	-2.0523	0	0	0	.	.	0	.	0	.	0	.	0	0.103	0	0	0.38	0	0	58752.4	523	23.5	10.0079	4	160	283	127	59	245	104	65	39	2.22368	.	.	.	0	0	0	0	0	0	0	0	0.39	2.14
sp|Q04121|NHX1_YEAST	non_secreted	train	1	-2.05278	0	0	0	.	.	0	.	0	.	0	.	0	0.009	0	1	0.28	0	1	70148	633	-20	4.425	7	180	319	219	79	379	102	43	59	1.74038	.	.	.	1	0	1	0	0	1	13	8	2.43	227.8
sp|O74492|HIUH_SCHPO	non_secreted	train	1	-2.05366	0	0	0	unaffected_pathogenicity	PHI:2651	0	.	0	.	0	.	0.151	0.547	0	0	0.63	0	0	13521.2	124	0.5	6.7188	0	44	71	34	18	72	16	9	7	0.9375	.	.	.	0	0	0	0	0	0	0	0	2.85	3.32
sp|P36041|EAP1_YEAST	non_secreted	train	1	-2.05388	0	0	0	.	.	0	.	0	.	0	.	0	0.084	0	0	0.25	0	0	69762.1	632	21.5	10.1614	0	168	342	106	49	282	145	86	59	1.2	.	.	.	0	0	0	0	0	0	0	0	0	0
sp|P78953|MID1_SCHPO	non_secreted	train	1	-2.05424	0	0	0	.	.	0	.	0	.	0	.	0	0.047	0	0	0	0	0	102367	920	-1	6.4348	4	279	492	230	90	416	240	124	116	1.49324	.	.	.	0	0	0	0	0	0	0	0	0	0.39
sp|P40571|RPR2_YEAST	non_secreted	train	1	-2.05495	0	0	0	.	.	0	.	0	.	0	.	0.92	0.613	0	0	0.5	0	0	16344	144	17.5	10.5579	4	43	68	35	14	69	42	31	11	1.51852	.	.	.	0	0	0	0	0	0	0	0	0	0.01
sp|Q9C2B9|RL38_NEUCR	non_secreted	train	1	-2.05495	0	0	0	.	.	0	.	0	.	0	.	0.976	0.579	0	0	0.24	0	0	9148.88	80	13	10.8243	2	20	33	25	4	36	29	21	8	2.14286	.	.	.	0	0	0	0	0	0	0	0	0	0
sp|A0A084API6|SAT16_STACB	non_secreted	train	1	-2.05603	0	0	0	.	.	0	.	0	.	0	.	0.962	0.867	0	0	0.07	0	0	20607.8	184	4	9.154	1	52	91	64	17	98	47	26	21	1.54839	.	.	.	0	0	0	0	0	0	0	0	0.37	0.39
sp|O59670|SF3B6_SCHPO	non_secreted	train	1	-2.05603	0	0	0	.	.	0	.	0	.	0	.	0.986	0.841	0	0	0.18	0	0	13276.1	115	3.5	9.2108	1	26	54	34	15	63	28	16	12	1.52381	.	.	.	0	0	0	0	0	0	0	0	0.01	0.01
sp|Q3E740|YG258_YEAST	non_secreted	train	1	-2.05603	0	0	0	.	.	0	.	0	.	0	.	0.881	0.85	0	0	0.21	0	0	8690.06	77	3	8.9677	1	21	35	24	10	42	18	11	7	1.92308	.	.	.	0	0	0	0	0	0	0	0	7.95	7.96
sp|G2TRP7|TOM5_SCHPO	non_secreted	train	1	-2.05617	0	0	0	.	.	0	.	0	.	0	.	0.113	0.776	0	0	0.35	1	0	5362.35	49	4	10.6867	0	15	23	16	5	30	10	7	3	1.07692	.	.	.	0	0	0	0	0	0	1	1	17.5	17.5
sp|O94581|COX12_SCHPO	non_secreted	train	1	-2.0566	0	0	0	.	.	0	.	0	.	0	.	0.975	0.776	0	0	0.18	0	0	10264.4	86	-3	4.7767	4	21	38	12	17	43	24	11	13	1.5	.	.	.	0	0	0	0	0	0	0	0	0	0
sp|O13516|RS9A_YEAST	non_secreted	train	1	-2.0574	0	0	0	.	.	0	.	0	.	0	.	0.489	0.254	0	0	0.06	0	0	22442.8	197	15	10.6148	0	50	87	62	17	96	73	45	28	1.09756	.	.	.	0	0	0	0	0	0	0	0	0	0
sp|O60125|BAG1A_SCHPO	non_secreted	train	1	-2.0574	0	1	0	reduced_virulence	PHI:9149	0	.	0	.	0	.	0.498	0.489	0	0	0.06	0	0	22205.6	195	8	9.7893	1	41	83	55	13	84	66	38	28	2.24	.	.	.	0	0	0	0	0	0	0	0	0	0
sp|P36154|AIM29_YEAST	non_secreted	train	1	-2.0574	0	0	0	.	.	0	.	0	.	0	.	0.621	0.361	0	0	0.15	0	0	18435.8	155	-0.5	6.3442	0	26	69	36	23	64	56	29	27	4.53846	.	.	.	0	0	0	0	0	0	0	0	0	0
sp|Q4P8S7|CFD1_USTMA	non_secreted	train	1	-2.0577	0	0	0	.	.	0	.	0	.	0	.	0	0.156	0	0	0.26	0	0	38766.3	361	8	8.4942	4	124	203	115	26	191	79	46	33	0.802632	.	.	.	0	0	0	0	0	0	0	0	0.01	0.01
sp|O43093|KINH_SYNRA	non_secreted	train	1	-2.05777	0	1	0	reduced_virulence	PHI:465,PHI:7358	0	.	0	.	0	.	0	0.046	0	0	0	0	0	105041	935	-10.5	5.328	3	250	435	250	52	404	299	146	153	1.53425	.	.	.	0	0	0	0	0	0	0	0	0	0.02
sp|D7PHZ4|VRTC_PENAE	non_secreted	train	1	-2.05858	0	0	0	.	.	0	.	0	.	0	.	0	0.045	0	0	0.09	0	0	53236.7	483	2	6.7705	6	157	258	150	60	284	106	57	49	0.709677	.	.	.	0	0	0	0	0	0	0	0	0	0.36
sp|Q4WYN5|CRMB_ASPFU	non_secreted	train	1	-2.05858	0	0	0	.	.	0	.	0	.	0	.	0	0.03	0	0	0.07	0	0	50543.7	462	9	8.1168	8	150	257	152	52	266	103	59	44	0.761062	.	.	.	0	0	0	0	0	0	0	0	0	0.17
sp|P08092|RAN1_SCHPO	non_secreted	train	1	-2.05869	1	1	1	reduced_virulence,lethal,loss_of_pathogenicity,unaffected_pathogenicity	PHI:7568,PHI:1005,PHI:1083,PHI:3917,PHI:1269,PHI:6317,PHI:2272,PHI:1183,PHI:1194,PHI:7280,PHI:1221,PHI:153,PHI:1043,PHI:1265,PHI:2365,PHI:2327,PHI:4779,PHI:5009,PHI:342,PHI:5536,PHI:1031,PHI:1230,PHI:5427,PHI:1258	0	.	0	.	0	.	0	0.025	0	0	0.27	0	0	52211.8	470	10.5	8.1644	10	135	251	139	54	263	87	52	35	1.09	.	.	.	0	0	0	0	0	0	0	0	0.12	0.14
sp|Q9P6M2|YKQ3_SCHPO	non_secreted	train	1	-2.05884	0	0	0	.	.	0	.	0	.	0	.	0.885	0.597	0	0	0.18	0	0	22234.4	193	0.5	6.6276	6	55	84	55	29	104	55	29	26	1.53125	.	.	.	0	0	0	0	0	0	0	0	0	0
sp|Q12277|RRP42_YEAST	non_secreted	train	1	-2.0595	0	0	0	.	.	0	.	0	.	0	.	0.044	0.214	0	0	0.37	0	0	29055.2	265	-5.5	5.1122	1	70	143	93	25	140	62	30	32	1.7	.	.	.	0	0	0	0	0	0	0	0	0	1.14
sp|P32571|UBP4_YEAST	non_secreted	train	1	-2.06073	0	0	0	.	.	0	.	0	.	0	.	0	0.063	0	0	0.28	0	0	105192	926	22.5	8.235	20	241	443	235	110	429	221	129	92	2.80734	.	.	.	0	0	0	0	0	0	0	0	0.04	3.44
sp|P78987|RL27A_BLUGH	non_secreted	train	1	-2.0613	0	0	0	.	.	0	.	0	.	0	.	0.038	0.238	0	0	0.34	0	0	16786.5	149	23	11.2073	0	38	68	39	24	82	49	39	10	0.918919	.	.	.	0	0	0	0	0	0	0	0	0	0
sp|Q10259|SPC3_SCHPO	non_secreted	train	1	-2.06168	0	0	0	.	.	0	.	0	.	0	.	0.772	0.689	1	1	0.27	1	0	21642.7	185	6.5	9.1255	1	46	86	46	36	95	44	27	17	2.2	.	.	.	0	1	0	0	0	0	1	1	22.06	22.11
sp|Q6FQ45|MIC12_CANGA	non_secreted	train	1	-2.06168	0	0	0	.	.	0	.	0	.	0	.	0.971	0.586	1	1	0.16	1	0	13560.4	114	5	9.4079	1	23	53	29	19	57	38	22	16	2.58333	.	.	.	1	1	0	0	0	0	1	1	20.68	20.68
sp|O94260|G3BP_SCHPO	non_secreted	train	1	-2.06218	0	0	0	.	.	0	.	0	.	0	.	0	0.196	0	0	0.04	0	0	47972.2	434	-9	5.0449	4	128	233	115	39	195	113	54	59	1.50649	.	.	.	0	0	0	0	0	0	0	0	0	0.01
sp|O94466|RGA7_SCHPO	non_secreted	train	1	-2.06218	0	0	0	unaffected_pathogenicity	PHI:3063	0	.	0	.	0	.	0	0.08	0	0	0.13	0	0	76679.2	695	13.5	8.6203	6	211	377	185	58	314	162	92	70	1.43077	.	.	.	0	0	0	0	0	0	0	0	0	0
sp|Q9UT04|YLWD_SCHPO	non_secreted	train	1	-2.06218	0	0	0	.	.	0	.	0	.	0	.	0	0.065	0	0	0.26	0	0	62348.2	547	16	8.7545	8	159	291	109	78	248	119	72	47	1.5618	.	.	.	0	0	0	0	0	0	0	0	0	0
sp|Q03016|GIP3_YEAST	non_secreted	train	1	-2.06255	0	0	0	.	.	0	.	0	.	0	.	0	0.06	0	0	0.1	0	0	140891	1276	10.5	7.4082	14	385	694	341	99	569	322	172	150	1.79894	.	.	.	0	0	0	0	0	0	0	0	0	0.01
sp|P21834|GUN2_SCLSC	non_secreted	train	1	-2.0642	0	0	0	.	.	0	.	0	.	0	.	0.001	0.338	1	1	0.62	0	0	3207.07	31	-2	3.6135	0	13	18	9	5	21	2	0	2	0.8	.	.	.	0	0	0	0	0	0	0	0	2.16	2.16
sp|Q03207|YMM2_YEAST	non_secreted	train	1	-2.06492	0	0	0	.	.	0	.	0	.	0	.	0.999	0.867	0	0	0.4	0	0	14472.6	126	12.5	9.7986	8	45	62	31	17	65	28	21	7	1.42857	.	.	.	0	0	0	0	0	0	0	0	0	0.17
sp|G2TRP4|YHZF_SCHPO	non_secreted	train	1	-2.06572	0	0	0	.	.	0	.	0	.	0	.	0.932	0.697	1	1	0.3	1	0	6956.18	60	6	10.5362	0	12	21	15	7	29	16	11	5	3.25	.	.	.	1	0	0	0	0	0	1	1	19.32	19.32
sp|Q4PFA7|MDM34_USTMA	non_secreted	train	1	-2.06706	0	0	0	.	.	0	.	0	.	0	.	0	0.032	0	0	0.09	0	0	116499	1097	14	7.3358	3	443	678	270	95	508	288	160	128	0.542857	.	.	.	0	0	0	0	0	0	0	0	0	0.04
sp|P21242|PSA7_YEAST	non_secreted	train	1	-2.0678	0	0	0	.	.	0	.	0	.	0	.	0.025	0.276	0	0	0.24	0	0	31536.1	288	-10.5	4.8087	3	85	155	83	31	146	84	39	45	1.21667	.	.	.	0	0	0	0	0	0	0	0	0	0
sp|G2TRL4|PRL65_SCHPO	non_secreted	train	1	-2.06873	0	0	0	.	.	0	.	0	.	0	.	0.985	0.827	0	0	0.43	0	0	7185.95	65	2	8.467	0	22	34	13	6	27	19	11	8	1.75	.	.	.	0	0	0	0	0	0	0	0	0.01	0.01
sp|Q00648|CSN7_EMENI	non_secreted	train	1	-2.06893	0	0	0	.	.	0	.	0	.	0	.	0.006	0.216	0	0	0.1	0	0	35332.5	327	-2	5.9741	1	123	176	91	29	166	75	38	37	0.6875	.	.	.	0	0	0	0	0	0	0	0	0.01	0.04
sp|O59739|BAG1B_SCHPO	non_secreted	train	1	-2.07216	0	0	0	.	.	0	.	0	.	0	.	0.71	0.577	1	1	0	1	0	23324.8	206	0	6.4784	3	50	96	67	14	99	55	28	27	1.73077	.	.	.	1	0	0	0	1	0	1	0	13.02	13.03
sp|P40001|YEA8_YEAST	non_secreted	train	1	-2.07294	0	0	0	.	.	0	.	0	.	0	.	0.069	0.598	0	0	0.41	0	0	14021.6	126	7	8.9527	5	37	65	39	17	83	21	15	6	1.32	.	.	.	0	0	0	0	0	0	0	0	7.29	12.79
sp|I6WHP7|CMT_YEASX	non_secreted	train	1	-2.07301	0	0	0	.	.	0	.	0	.	0	.	0.563	0.719	0	0	0.22	0	0	14630.6	130	1.5	7.2106	3	44	65	31	14	65	29	16	13	1.28571	.	.	.	0	0	0	0	0	0	0	0	0.01	0.14
sp|Q74Z24|LYS5_ASHGO	non_secreted	train	1	-2.07353	0	0	0	.	.	0	.	0	.	0	.	0.981	0.32	1	1	0.11	0	0	29922.4	276	11.5	8.7056	11	105	149	99	24	167	75	45	30	0.316456	.	.	.	0	1	0	0	0	0	0	0	0	0.83
sp|Q9UT27|PVG1_SCHPO	non_secreted	train	1	-2.0755	0	0	0	.	.	0	.	0	.	0	.	0	0.041	1	1	0.2	0	0	44871.7	401	-10	5.1001	3	114	206	127	57	217	93	45	48	1.34247	.	.	.	1	1	0	0	0	1	0	1	19.04	19.09
sp|A0A4P8W851|PYIH_MAGGR	non_secreted	train	1	-2.07585	0	0	1	lethal	PHI:5271	0	.	0	.	0	.	0.327	0.623	0	0	0.13	0	0	26790.5	245	1.5	6.842	2	77	134	75	24	138	57	31	26	0.737705	.	.	.	0	0	0	0	0	0	0	0	3.2	3.23
sp|P38256|YBU6_YEAST	non_secreted	train	1	-2.07636	0	0	0	.	.	0	.	0	.	0	.	0.704	0.519	1	1	0.24	0	0	27092.5	230	7.5	8.5067	9	58	95	57	43	128	55	32	23	3.26923	.	.	.	1	0	0	0	0	0	0	0	16.94	16.98
sp|Q08900|YOR76_YEAST	non_secreted	train	1	-2.07636	0	0	0	.	.	0	.	0	.	0	.	0.909	0.557	0	1	0.27	0	1	13800.3	122	9.5	10.3245	4	34	57	38	20	77	25	18	7	1.40741	.	.	.	1	0	0	0	0	1	0	2	22.99	39.08
sp|Q752S4|CWC24_ASHGO	non_secreted	train	1	-2.07645	0	0	0	.	.	0	.	0	.	0	.	0.997	0.424	0	0	0.13	0	0	27355.5	250	8	8.4221	11	93	148	63	19	127	84	47	37	0.426471	.	.	.	0	0	0	0	0	0	0	0	0	0
sp|P40466|FKH1_YEAST	non_secreted	train	1	-2.07651	1	1	0	loss_of_pathogenicity,reduced_virulence	PHI:4783,PHI:8631,PHI:252	0	.	0	.	0	.	0	0.145	0	0	0.15	0	0	53490	484	7	8.4076	4	150	260	127	40	228	107	59	48	1.47619	.	.	.	0	0	0	0	0	0	0	0	0.01	0.01
sp|Q10277|MSA1_SCHPO	non_secreted	train	1	-2.07651	0	0	0	.	.	0	.	0	.	0	.	0	0.044	0	0	0.17	0	0	59118	533	9.5	8.3822	4	156	293	128	65	283	104	60	44	0.991736	.	.	.	0	0	0	0	0	0	0	0	0	0
sp|Q09174|GMA12_SCHPO	non_secreted	train	1	-2.07802	0	1	0	reduced_virulence,unaffected_pathogenicity	PHI:6214	0	.	0	.	0	GT34	0	0.103	1	1	0.33	0	0	42621.3	375	-3	6.1838	3	101	192	108	58	197	93	49	44	1.50794	.	.	.	1	1	0	0	0	1	0	1	20.82	20.88
sp|P38262|SIF2_YEAST	non_secreted	train	1	-2.0792	1	1	0	loss_of_pathogenicity,reduced_virulence	PHI:1015,PHI:2826,PHI:300,PHI:311,PHI:2310,PHI:65	0	.	0	.	0	.	0	0.01	0	0	0.33	0	0	59161.2	535	-23	4.5696	5	156	281	157	56	266	134	59	75	1.60241	.	.	.	0	0	0	0	0	0	0	0	0	0.02
sp|P06208|LEU1_YEAST	non_secreted	train	1	-2.08003	1	1	0	loss_of_pathogenicity,reduced_virulence	PHI:9356,PHI:8962,PHI:9359,PHI:8578	0	.	0	.	0	.	0	0.047	0	0	0.06	0	0	68408.9	619	-5	5.8422	9	188	336	182	62	315	163	82	81	1.22951	.	.	.	0	0	0	0	0	0	0	0	0	0
sp|P27574|PYP1_SCHPO	non_secreted	train	1	-2.08003	0	0	0	.	.	0	.	0	.	0	.	0	0.045	0	0	0.35	0	0	61587.5	550	10	8.072	12	164	304	141	70	274	122	69	53	1.75294	.	.	.	0	0	0	0	0	0	0	0	0	0.22
sp|P78743|BB12_SCHCO	non_secreted	train	1	-2.08092	0	0	0	.	.	0	.	0	.	0	.	0.001	0.121	0	0	0.59	0	0	6780.43	65	-10	3.4382	2	26	42	22	8	39	13	2	11	0.666667	.	.	.	0	0	0	0	0	0	0	0	0	0
sp|P33448|TOM6_YEAST	non_secreted	train	1	-2.08207	0	0	0	.	.	0	.	0	.	0	.	0	0.367	0	0	0.42	1	0	6407.5	61	0	6.0098	0	22	33	21	7	44	6	3	3	0.541667	.	.	.	0	0	0	0	0	0	1	1	20.94	20.94
sp|P38842|YHU0_YEAST	non_secreted	train	1	-2.08223	0	0	0	.	.	0	.	0	.	0	.	0.022	0.154	0	1	0.3	0	1	27146	239	16	10.0679	2	65	115	81	40	144	39	29	10	2.05128	.	.	.	1	1	0	0	0	1	5	6	33.58	123.2
sp|Q5AL10|COX19_CANAL	non_secreted	train	1	-2.08329	0	0	0	.	.	0	.	0	.	0	.	1	0.835	0	0	0.57	0	0	14633.1	132	1.5	6.9479	4	43	78	20	13	55	34	19	15	1.44	.	.	.	0	0	0	0	0	0	0	0	0	0
sp|Q875N2|RS16_KLULA	non_secreted	train	1	-2.08333	0	0	0	.	.	0	.	0	.	0	.	0.932	0.715	0	0	0.32	0	0	15844.5	143	18.5	11.0761	0	41	69	45	15	76	40	30	10	1.32258	.	.	.	0	0	0	0	0	0	0	0	0	0.01
sp|Q9Y7N2|MED19_SCHPO	non_secreted	train	1	-2.08333	0	0	0	.	.	0	.	0	.	0	.	0.86	0.651	0	0	0.04	0	0	15928.1	138	4	9.2086	0	27	64	34	17	70	42	24	18	1.46154	.	.	.	0	0	0	0	0	0	0	0	0	0
sp|P13186|KIN2_YEAST	non_secreted	train	1	-2.0837	1	1	1	reduced_virulence,effector_(plant_avirulence_determinant),lethal,increased_virulence_(hypervirulence),loss_of_pathogenicity,unaffected_pathogenicity	PHI:406,PHI:1269,PHI:1083,PHI:3889,PHI:1233,PHI:1240,PHI:263,PHI:2268,PHI:7724,PHI:2365,PHI:2398,PHI:3178,PHI:4779,PHI:6084,PHI:1189,PHI:1213,PHI:9480,PHI:4942,PHI:7810,PHI:371,PHI:2330,PHI:1258,PHI:7568,PHI:370,PHI:215,PHI:427,PHI:8735,PHI:170,PHI:2272,PHI:4028,PHI:1183,PHI:1239,PHI:153,PHI:448,PHI:2317,PHI:146,PHI:2158,PHI:8854,PHI:1232,PHI:5426,PHI:7811,PHI:4941,PHI:4626,PHI:5428,PHI:56,PHI:54…	0	.	0	.	0	.	0	0.041	0	0	0.06	0	0	128338	1147	45.5	9.8867	6	306	581	298	104	537	278	170	108	1.45274	.	.	.	0	0	0	0	0	0	0	0	0	0.02
sp|P32944|SWE1_YEAST	non_secreted	train	1	-2.0837	1	1	1	reduced_virulence,lethal,loss_of_pathogenicity,unaffected_pathogenicity	PHI:6730,PHI:406,PHI:230,PHI:2285,PHI:3889,PHI:1233,PHI:1270,PHI:2268,PHI:7724,PHI:2398,PHI:2365,PHI:4779,PHI:3517,PHI:1189,PHI:1213,PHI:5479,PHI:2366,PHI:2346,PHI:9480,PHI:2330,PHI:2163,PHI:1258,PHI:4057,PHI:6622,PHI:7240,PHI:2230,PHI:215,PHI:2827,PHI:690,PHI:4028,PHI:170,PHI:8001,PHI:545,PHI:142,PHI:1239,PHI:245,PHI:153,PHI:151,PHI:161,PHI:8736,PHI:1192,PHI:2303,PHI:448,PHI:149,PHI:342,PHI:736,…	0	.	0	.	0	.	0	0.084	0	0	0.01	0	0	92468	819	-4.5	6.1986	4	227	416	192	85	343	229	118	111	2.19091	.	.	.	0	0	0	0	0	0	0	0	0	0.02
sp|Q12236|PKH2_YEAST	non_secreted	train	1	-2.0837	1	1	1	reduced_virulence,lethal,loss_of_pathogenicity,unaffected_pathogenicity	PHI:2370,PHI:427,PHI:417,PHI:1083,PHI:2272,PHI:1178,PHI:1183,PHI:1239,PHI:1241,PHI:1240,PHI:1265,PHI:7724,PHI:341,PHI:1249,PHI:1223,PHI:158,PHI:1244,PHI:2158,PHI:428,PHI:7811,PHI:9201,PHI:3088,PHI:1230,PHI:4941,PHI:2120,PHI:7810,PHI:1258,PHI:1218,PHI:1044,PHI:100	0	.	0	.	0	.	0	0.098	0	0	0.13	0	0	121660	1081	64.5	10.2278	5	309	548	247	101	464	298	186	112	2.0679	.	.	.	0	0	0	0	0	0	0	0	0	0.07
sp|Q75D46|BUR1_ASHGO	non_secreted	train	1	-2.0837	1	1	1	reduced_virulence,lethal,increased_virulence_(hypervirulence),loss_of_pathogenicity,unaffected_pathogenicity	PHI:6730,PHI:406,PHI:1269,PHI:1083,PHI:3889,PHI:107,PHI:263,PHI:2268,PHI:2398,PHI:2365,PHI:1249,PHI:1175,PHI:308,PHI:4779,PHI:1189,PHI:266,PHI:2429,PHI:6084,PHI:6717,PHI:1213,PHI:9480,PHI:4942,PHI:2367,PHI:2330,PHI:4679,PHI:6837,PHI:5045,PHI:1258,PHI:8737,PHI:215,PHI:7568,PHI:4028,PHI:170,PHI:8735,PHI:8395,PHI:2272,PHI:1183,PHI:1239,PHI:153,PHI:1192,PHI:2225,PHI:448,PHI:3717,PHI:2559,PHI:8854,PHI…	0	.	0	.	0	.	0	0.027	0	0	0.05	0	0	84823	753	28	9.5201	3	209	379	168	91	374	194	117	77	0.954802	.	.	.	0	0	0	0	0	0	0	0	0	0.21
sp|Q1DKL9|CLP1_COCIM	non_secreted	train	1	-2.08396	0	0	0	.	.	0	.	0	.	0	.	0	0.011	0	0	0.34	0	0	59182.9	562	-11	4.8749	4	218	336	164	46	322	109	51	58	0.63871	.	.	.	0	0	0	0	0	0	0	0	0	0.02
sp|Q4P9K4|SEC24_USTMA	non_secreted	train	1	-2.08396	0	0	0	.	.	0	.	0	.	0	.	0	0.009	0	0	0.28	0	0	106974	995	7.5	7.3128	14	332	574	312	90	586	182	99	83	0.637681	.	.	.	0	0	0	0	0	0	0	0	0	0.01
sp|O74853|FAP1H_SCHPO	non_secreted	train	1	-2.08401	0	0	0	unaffected_pathogenicity	PHI:1682	0	.	0	.	0	.	0	0.165	0	0	0.15	0	0	121088	1077	62	8.3499	94	342	560	222	109	511	324	204	120	1.6	.	.	.	0	0	0	0	0	0	0	0	0	0
sp|Q06235|YL162_YEAST	non_secreted	train	1	-2.08481	0	0	0	.	.	0	.	0	.	0	.	0.962	0.465	0	0	0.41	1	0	13055.1	118	11	10.7979	4	41	65	33	10	60	27	20	7	0.769231	.	.	.	0	0	0	0	0	0	1	0	10.94	10.95
sp|A0A1B4XBH6|SDNJ_SORAA	non_secreted	train	1	-2.08497	0	0	0	.	.	0	.	0	.	0	GT1	0	0.014	1	1	0.08	0	0	56595.9	512	7.5	7.5194	8	150	270	166	62	303	123	69	54	0.806452	.	.	.	1	0	0	0	0	0	0	1	16.98	16.98
sp|P53928|YNK9_YEAST	non_secreted	train	1	-2.08543	0	0	0	.	.	0	.	0	.	0	.	0.002	0.09	0	1	0.26	0	1	19713.3	181	8	10.6207	1	59	86	65	23	107	22	16	6	1.86207	.	.	.	0	1	1	0	0	1	3	3	21.81	68.47
sp|G2TRK3|YLV4_SCHPO	non_secreted	train	1	-2.0864	0	0	0	.	.	0	.	0	.	0	.	0.032	0.011	1	1	0.3	1	0	14767.7	124	5.5	8.672	3	25	46	39	31	85	12	10	2	2.17647	.	.	.	1	1	0	0	0	1	1	1	24.43	36.9
sp|Q59S78|SAR1_CANAL	non_secreted	train	1	-2.08725	1	1	1	reduced_virulence,lethal,increased_virulence_(hypervirulence),loss_of_pathogenicity,unaffected_pathogenicity	PHI:471,PHI:3834,PHI:787,PHI:269,PHI:7134,PHI:808,PHI:3623,PHI:2054,PHI:3279,PHI:3280,PHI:3831,PHI:7009,PHI:317,PHI:6703,PHI:7012,PHI:7011,PHI:3832,PHI:449,PHI:339,PHI:6950,PHI:3478,PHI:1036,PHI:8036,PHI:2052,PHI:270,PHI:7010,PHI:1119,PHI:780,PHI:861,PHI:4990,PHI:182	0	.	0	.	0	.	0.582	0.493	0	0	0.06	0	0	21481.7	190	-3	5.2967	0	50	86	59	25	107	47	23	24	1.25714	.	.	.	0	0	0	0	0	0	0	0	0.01	0.02
sp|P41835|THI6_YEAST	non_secreted	train	1	-2.08904	0	0	0	.	.	0	.	0	.	0	.	0	0.021	0	0	0.3	0	0	58058.7	540	-3.5	5.7345	15	181	303	173	40	302	114	57	57	1.15179	.	.	.	0	0	0	0	0	0	0	0	0.01	0.1
sp|P11655|SEC12_YEAST	non_secreted	train	1	-2.08911	0	0	0	.	.	0	.	0	.	0	.	0	0.12	0	0	0.62	1	0	51607.5	471	1.5	6.7258	3	150	258	142	49	228	117	62	55	2.11429	.	.	.	0	0	0	0	0	0	1	1	0.02	19.97
sp|C0HJF2|HERIN_HERER	non_secreted	train	1	-2.08956	0	0	0	.	.	0	.	0	.	0	.	0	0.188	0	0	0.57	0	0	1748.96	16	1	9.849	0	7	10	4	1	7	3	2	1	0.75	.	.	.	0	0	0	0	0	0	0	0	0	0
sp|Q6C6U1|TIM10_YARLI	non_secreted	train	1	-2.08973	0	0	0	unaffected_pathogenicity	PHI:1564	0	.	0	.	0	.	0.995	0.768	0	0	0.32	0	0	15621.8	140	0	6.4805	4	38	74	41	17	77	37	20	17	1.17857	.	.	.	0	0	0	0	0	0	0	0	0	0
sp|Q9UTM5|YIJ1_SCHPO	non_secreted	train	1	-2.09153	0	0	0	.	.	0	.	0	.	0	.	0	0.047	0	0	0.1	0	0	63479.8	580	-2.5	6.2048	7	198	350	144	43	234	154	79	75	1.35955	.	.	.	0	0	0	0	0	0	0	0	0	0
sp|P36084|MUD2_YEAST	non_secreted	train	1	-2.09163	0	0	0	.	.	0	.	0	.	0	.	0	0.142	0	0	0.03	0	0	60459.5	527	7.5	8.2503	8	139	262	112	57	229	151	81	70	2.21127	.	.	.	0	0	0	0	0	0	0	0	0	0
sp|P53904|TBCB_YEAST	non_secreted	train	1	-2.09163	0	0	0	.	.	0	.	0	.	0	.	0.005	0.049	0	0	0	0	0	28353.6	254	-14.5	4.4967	2	67	129	76	21	127	82	35	47	0.941176	.	.	.	0	0	0	0	0	0	0	0	0	0
sp|Q08873|SCP1_YEAST	non_secreted	train	1	-2.09163	0	0	0	.	.	0	.	0	.	0	.	0.726	0.619	0	0	0.01	0	0	22748.1	200	5.5	9.2092	2	50	92	51	22	99	59	33	26	1.55882	.	.	.	0	0	0	0	0	0	0	0	0	0
sp|Q8SRY5|RL1_ENCCU	non_secreted	train	1	-2.09163	0	0	0	.	.	0	.	0	.	0	.	0.861	0.694	0	0	0.17	0	0	24716.6	219	4	8.1162	4	47	103	63	18	109	66	36	30	2.43333	.	.	.	0	0	0	0	0	0	0	0	0	0
sp|P0CT28|MOC2A_USTMA	non_secreted	train	1	-2.0917	0	0	0	.	.	0	.	0	.	0	.	0.078	0.288	0	0	0.4	0	0	10042.4	93	-1	5.6244	1	36	53	31	8	51	18	9	9	0.809524	.	.	.	0	0	0	0	0	0	0	0	0.64	0.64
sp|Q8TGN9|NAG1_YEAST	non_secreted	train	1	-2.0917	0	0	0	.	.	0	.	0	.	0	.	0.043	0.113	1	1	0.48	1	0	17536.3	163	8	9.5221	6	67	95	50	14	90	25	17	8	1.16129	.	.	.	0	1	0	0	0	0	1	0	0.67	26.51
sp|Q96VB3|AFT31_ALTAL	non_secreted	train	1	-2.09184	1	1	0	loss_of_pathogenicity,reduced_virulence	PHI:9517,PHI:2322,PHI:509,PHI:7979,PHI:2832	0	.	0	.	0	.	0.305	0.438	0	0	0.23	0	0	32130.8	296	6	8.4695	4	102	161	98	29	170	69	39	30	0.774648	.	.	.	0	0	0	0	0	0	0	0	0	10.83
sp|O13535|YH11B_YEAST	non_secreted	train	1	-2.092	0	0	0	.	.	0	.	0	.	0	.	0	0.041	0	0	0.18	0	0	202817	1793	42	8.4819	15	485	912	432	208	811	458	266	192	1.93657	.	.	.	0	0	0	0	0	0	0	0	0	0.01
sp|O42890|CAO2_SCHPO	non_secreted	train	1	-2.092	0	1	0	reduced_virulence	PHI:2171	0	.	0	.	0	.	0	0.05	0	0	0.09	0	0	90126.8	794	-9	6.1379	12	200	400	194	116	391	234	123	111	1.56296	.	.	.	0	0	0	0	0	0	0	0	0	0.04
sp|O59810|VGL1_SCHPO	non_secreted	train	1	-2.092	0	0	0	.	.	0	.	0	.	0	.	0	0.011	0	0	0.03	0	0	142613	1291	2	6.6867	9	364	659	383	75	595	372	192	180	1.57692	.	.	.	0	0	0	0	0	0	0	0	0	0.01
sp|O74633|RPA2_NEUCR	non_secreted	train	1	-2.092	0	0	0	.	.	0	.	0	.	0	.	0	0.023	0	0	0.02	0	0	138601	1234	17	7.9526	17	337	620	327	136	655	314	172	142	1.19149	.	.	.	0	0	0	0	0	0	0	0	0	0.01
sp|P25558|BUD3_YEAST	non_secreted	train	1	-2.092	0	0	0	.	.	0	.	0	.	0	.	0	0.062	0	0	0.01	0	0	184719	1636	-9	6.0393	17	420	826	405	155	709	495	250	245	2.26606	.	.	.	0	0	0	0	0	0	0	0	0	0
sp|P31374|PSK1_YEAST	non_secreted	train	1	-2.092	1	1	1	reduced_virulence,lethal,loss_of_pathogenicity,unaffected_pathogenicity	PHI:1082,PHI:6730,PHI:406,PHI:1005,PHI:1269,PHI:230,PHI:2285,PHI:3889,PHI:7280,PHI:1240,PHI:1043,PHI:2268,PHI:7724,PHI:2365,PHI:2398,PHI:2327,PHI:4779,PHI:1213,PHI:1189,PHI:5479,PHI:2366,PHI:5536,PHI:9480,PHI:3088,PHI:2346,PHI:7810,PHI:2330,PHI:2163,PHI:1258,PHI:2230,PHI:7240,PHI:6622,PHI:215,PHI:2271,PHI:2827,PHI:5426,PHI:427,PHI:1235,PHI:690,PHI:8735,PHI:6317,PHI:545,PHI:170,PHI:8001,PHI:4028,P…	0	.	0	.	0	.	0	0.029	0	0	0.01	0	0	152332	1356	-21.5	5.4456	12	354	674	357	136	628	382	189	193	1.90722	.	.	.	0	0	0	0	0	0	0	0	0	0.01
sp|P51862|ROM2_YEAST	non_secreted	train	1	-2.092	0	1	0	reduced_virulence	PHI:1647,PHI:675	0	.	0	.	0	.	0	0.046	0	0	0.12	1	0	152596	1356	60	9.6356	15	396	676	338	167	614	357	222	135	1.87065	.	.	.	0	0	0	0	0	0	1	0	0	6.63
sp|Q09829|YAD3_SCHPO	non_secreted	train	1	-2.092	0	0	0	.	.	0	.	0	.	0	.	0	0.085	0	0	0.26	0	0	88228.5	780	28.5	9.2418	13	209	387	188	82	332	191	116	75	2.46667	.	.	.	0	0	0	0	0	0	0	0	0	0
sp|Q10059|CDC12_SCHPO	non_secreted	train	1	-2.092	0	0	0	.	.	0	.	0	.	0	.	0	0.059	0	0	0.03	0	0	207599	1841	51	9.62	12	481	914	470	157	805	518	295	223	1.82528	.	.	.	0	0	0	0	0	0	0	0	0	0.03
sp|Q5AGM0|HIR2_CANAL	non_secreted	train	1	-2.092	0	0	0	.	.	0	.	0	.	0	.	0	0.045	0	0	0.19	0	0	114476	1017	14.5	8.1951	15	284	519	239	103	463	257	140	117	2.43651	.	.	.	0	0	0	0	0	0	0	0	0	0.02
sp|P47117|ARP3_YEAST	non_secreted	train	1	-2.0921	0	0	0	.	.	0	.	0	.	0	.	0	0.141	0	0	0.4	0	0	49541.8	449	-4	5.5209	5	140	245	125	53	238	101	50	51	1.33333	.	.	.	0	0	0	0	0	0	0	0	0.01	0.49
sp|Q6BY20|PALF_DEBHA	non_secreted	train	1	-2.09259	0	1	0	reduced_virulence	PHI:186	0	.	0	.	0	.	0	0.029	0	0	0.16	0	0	86686.3	782	-8.5	5.9127	2	225	432	179	76	322	184	94	90	2.01724	.	.	.	0	0	0	0	0	0	0	0	0	0.15
sp|Q4WD45|FMPC_ASPFU	non_secreted	train	1	-2.09287	0	0	0	.	.	0	.	0	.	0	.	0	0.01	0	0	0.01	0	0	63462	574	-4.5	6.063	7	174	304	187	66	327	144	74	70	0.761194	.	.	.	0	0	0	0	0	0	0	0	0.01	0.09
sp|P40422|RPAB4_YEAST	non_secreted	train	1	-2.0954	0	0	0	.	.	0	.	0	.	0	.	1	0.764	0	0	0.57	0	0	7715.93	70	7.5	10.367	4	29	36	22	4	34	20	14	6	0.866667	.	.	.	0	0	0	0	0	0	0	0	0	0
sp|A6SSW6|BOA15_BOTFB	non_secreted	train	1	-2.09573	0	0	0	unaffected_pathogenicity	PHI:1998	0	.	0	.	0	.	0.981	0.66	0	0	0.12	0	0	20022	179	-0.5	6.2288	5	53	92	62	17	100	43	22	21	0.9375	.	.	.	0	0	0	0	0	0	0	0	0.01	0.66
sp|A0A023PZA4|YD154_YEAST	non_secreted	train	1	-2.09581	0	0	0	.	.	0	.	0	.	0	.	0.004	0.05	0	0	0.58	0	0	13179.4	116	7	9.4927	4	35	68	31	13	64	14	11	3	1.35294	.	.	.	0	0	0	0	0	0	0	0	0.32	4.11
sp|Q7S986|G6PI_NEUCR	non_secreted	train	1	-2.09588	0	1	0	reduced_virulence	PHI:9310	0	.	0	.	0	.	0	0.016	0	0	0.37	0	0	61398.5	561	-0.5	6.4691	1	181	293	168	77	304	136	73	63	1.17886	.	.	.	0	0	0	0	0	0	0	0	0	1.21
sp|O74891|COPZ_SCHPO	non_secreted	train	1	-2.0965	0	0	0	.	.	0	.	0	.	0	.	0.238	0.193	1	1	0.07	0	0	21686.2	190	-6.5	4.6413	1	43	83	60	21	105	54	24	30	2	.	.	.	1	0	0	0	0	1	0	0	0.09	8.51
[truncated: 59,619 more rows]
[truncated: 29 more columns]

## Sheet: test
	Supplementary Table S3. Extended model evaluation and statistics. The sheet “Ranking and classification eval” is an extended version Table 1. The “dataset” column indicates whether the benchmark was restricted to the predicted secreted proteins (Secreted; any signal peptide prediction and < 2 TM domains predicted) or run on the whole proteome (Full). In the case of the “Full” dataset ranking stat…
[truncated: 15,331 more rows]
[truncated: 30 more columns]
