# Supplementary material for: An automated and combinative method for the predictive ranking of candidate effector proteins of fungal plant pathogens
Source: Sci Rep. 2021 Oct 5;11:19731. doi: 10.1038/s41598-021-99363-0 (PMC8492765; doi:10.1038/s41598-021-99363-0)
Supplement: Supplementary file 6 — Supplementary Information 6. [file 41598_2021_99363_MOESM6_ESM.xlsx]

## Sheet: new_effectors
Supplementary Table S4. Evaluation of experimentally validated effectors identified since developing and training Predector that are distinct in sequence from the existing known effectors and effector homologues previously used. The sheet “new_effectors” shows details and sequences of these new effectors, similar to Table S2 sheet “effectors”. The column “class” and “set” indicates where the new …
Validated	HostLocalisation	Uniprot	Genbank	pdbID	Name	UniqueID	Species	Taxid	Notes	Reference	ReferenceLink	length	class	set	Sequence
yes	.	A0A5B0PMB3	KAA1101089.1	.	AvrSr27-1;PGT21_006532	AvrSr27-1	Puccinia graminis f. sp. tritici	56615	Avirulence	Upadhyaya et al. 2021. Nature Plants	https://doi.org/10.1038/s41477-021-00971-5	144	proteome	train	MHYITPIILMSIGQFLGILLGAGGLVGAMTPHHQSNCNSPSLTFPRFIGKCDSCQLHTKATNLVSCTSCRKSSLVYEECSTKGCPANWHKSTCQEPKFNRGILSCYCENCQQHTKEKQTISCKNCKNSATTFSHCSSPECHSRW
yes	.	A0A1C9II12	AOP04245.1	.	CfPDIP1	CfPDIP1	Colletotrichum falcatum	129314	Elicits defense response in sugarcane, triggers HR in tobacco, Uniprot record has a few extra AAs at beginning before start Met, but paper is missing these AAs so excluded them here.	Ashwin et al. (2018), Appl Microbiol Biotechnol, 102, 6001-6021	https://doi.org/10.1007/s00253-018-9009-2	132	.	.	MQIGKLAALAASLALPLLAAAAPTEREQPPAPEGFGTTEDLEGLRASAANTLTVCQDINMSGPCMTWSIPDRKCYHIGDAWNDKVSSYEPSGTMFCFLFRDSGCRGGYHGANTRVNSMGDFNDQTTSFQCNV
yes	apoplastic	A0A0D2Y0L2	XP_018247212.1;XM_018389024.1	.	FoSep1;FOXG_09801	FoSep1	Fusarium oxysporum	426428	Protease that cleaves plant chitin-binding proteins	Jashni et al. MPMI, 28(9), 996-1008	https://doi.org/10.1094/MPMI-04-15-0074-R	414	non_secreted;proteome;secreted	train	MTSIRRLALALGALLPAVLAAPADILSKRQAVPDKYIITLKPDASDSSVAAHLNWVGDVHRRSLNKRDTSGVEKTFNISSWSAYSGEFDKSTIAEIKKSPEVAFVEPDYTMYLSYEESEPELADRALTTQSGAPWGLGTISHRTSGSTSYIYDTTAGQGSYAYVVDSGVQVSHTNFGGRASLGYNAVGGAHEDTLGHGTHVAGTIAGTTYGVAKRANIISVKVFAGREGSTSTILAGFNWAVNDITSKSRAGRSVINLSLGGPASQTWTSAINAAYNSGVLSVVAAGNGDDAGRPLPVSGQSPANAPNALTVAAIDSSWRPASFTNYGAGVDVFGPGVNILSTWIGSNSATNTISGTSMACPHVAGLALYLQVLEGLSTPASVTNRIKSLATTGRITGT…
yes	intracellular	F4S7L2	EGF99338.1	6SGO	MLP124017; MELLADRAFT_124017	MLP124017	Melampsora larici-populina	747676	NTF2-like	De Guillen et al 2019. Scientific Reports	https://www.nature.com/articles/s41598-019-53816-9	165	.	.	MPCIVEMFKKLLLVILLYSPMMTFVLSELPESFEFILTEDMVTDLVTKSPDSVNSEHELAHFLGPHDPEIYVNGKIQTTTAFLQFFRQGLFKKLKDAEFAINVSGKVKEGEGYKLVWKSAAQRSHDQKIRWDEAEAYIWRRKDGSCWLHSVKFIMSKAAPYVAID
partial	.	G4MY98	XP_003715040.1; XM_003714992.1	.	MoCDIP10; MGG_12275	MoCDIP10	Magnaporthe oryzae	318829	CDIP, Ferritin-like domain	Guo et al. 2019, Rice, 12(59)	https://link.springer.com/article/10.1186/s12284-019-0312-z#Sec2	324	non_secreted;proteome	test;train	MPSIIKTAGLAFAGLAAFASALPSQSRFFSRSTYEKRQAAPPAAADPAGGLTDVDILQFALTLEHLEAAFYQQGFAKFPAAQFQALGATPQQVTDLLGVGASEQAHVTFLQSAIAQAGTKPVQPCKYNFKFTDAAGMLGTASVLESVGVSAYLGAAPLVKDKSILSAAGSILTIEARHQTAINIVSQLAGSPGAFDAPLGPREVFSLAAPFIESCPDGSNLAIKAFPSLAMAPGTKATALSAGNTLNIQSDQAQGAQFCGFTNGQIIGGTAFAPFTAGAGCVIPQNLAGIVYVTLTNQAPLTGKLTEDMIVAGPMVVNLAPGSL
partial	.	G5EHP3	XP_003720604.1; XM_003720556.1	.	MoCDIP11; MGG_12521	MoCDIP11	Magnaporthe oryzae	318829	CDIP, CFEM domain	Guo et al. 2019, Rice, 12(59)	https://link.springer.com/article/10.1186/s12284-019-0312-z#Sec2	185	proteome	test;train	MKFSIILAAAATAVVAQDLSSLPACAVDCLSSAIASSGCNGTDVACQCGEKKKDIANVATPCLLAKCTDPGDLSKAATNGEALCKNVPTAVPTSSSAAPTTTHAGNSSASASTTMPSMSTGVPKTNGTSAASPTASPTSTSGGSRNPSGTSGGSPSATTPAGSGASAATIGAAALLGLFGAVLAL
partial	.	G4NHR9	XP_003720146.1; XM_003720098.1	.	MoCDIP13; MGG_14371	MoCDIP13	Magnaporthe oryzae	318829	CDIP	Guo et al. 2019, Rice, 12(59)	https://link.springer.com/article/10.1186/s12284-019-0312-z#Sec2	220	proteome	train	MASAARSRLPLALGVFSVVGGGLYWQTAGGRQQPKSRDDGDSKVSSTMQQIAGTGGSRARSQGDMQHDTKDTRIFSSASDVRSKRNPDKERTGEKSQAAVLEDAAGNSKTAGLGGGGSGKGSSSSSSSSDKSGEDGSSSSNKMEGRPKRDSEGTAWATTAQSAKDGGSQSLKEDKPISQKEREQRASFSPAGGGAKTETPKEKDSSSIPQGKNFAEPNRA
partial	.	G4MTE7	XP_003714505.1; XM_003714457.1	.	MoCDIP6; MGG_01532	MoCDIP6	Magnaporthe oryzae	318829	CDIP	Guo et al. 2019, Rice, 12(59)	https://link.springer.com/article/10.1186/s12284-019-0312-z#Sec2	163	.	.	MKFSAIIVSALAAFVTAAPTSTPEATTTELQTRAFAFDLNAFNNFQFVNQDLAYLNVLNQFAFNNIHGLAVNNGLNLNAFQGLFAQQQFDLNSLLLLSQLHTFNQIASLGVLNNFNLQAFQFQNFQLGLLQPGFNQIQLGQFITPTVGTQIGGIAKQQRGFIL
partial	.	G4N8Y5	XP_003716598.1; XM_003716550.1	.	MoCDIP7; MGG_03354	MoCDIP7	Magnaporthe oryzae	318829	CDIP	Guo et al. 2019, Rice, 12(59)	https://link.springer.com/article/10.1186/s12284-019-0312-z#Sec2	209	proteome	train	MRSAMIILGAAALVAAHPPKPSSTLTSVATLTTTFTPPTVTPPAVSSTEDCDDESSTVAPTTSSSSSSSSSSVKMTTSTTSKTLIVTVTSCAPTVTSCPGKPHVTTTVIVETTVCPVDETTPTSKPPVGKPTTSTPYPTGTKTSQKPPVGTGVPPTQQPPVKPPVGTGTGLPPTPPKPTTTPPPVTAGAAKMASGFSAVVAFIGAVAFL
partial	.	G4N3W6	XP_003712546.1; XM_003712498.1	.	MoCDIP8; MGG_05038	MoCDIP8	Magnaporthe oryzae	318829	CDIP, No SP by SignalP3 or 4. EEP1 domain	Guo et al. 2019, Rice, 12(59)	https://link.springer.com/article/10.1186/s12284-019-0312-z#Sec2	491	proteome	test;train	MRLQVLINEFGSLWAFGDFSPSNDLRHCLPYIADAVLQSPRVRDEWSLAETRGGGGALPVRYPCRDRRRRNINATQGFAPHRCDPINTDRMDEETSQLEQAIIDEIGTSVHHLYINHHCPGRLGKTDYAFFPVRPFRPLFVILFFCRLTFLIEGFLSSFFGTLYIRVTRSYTPLFCYTTNTTVTMQIKSLLFGLVAAEAAMASLPLRVVTWNIRYAASSLEQGEKPWFDIFCWATKSRCRQYKFYDKLNQIVSSTPNGAPMVIGMQEVLDNQLNDIQNSLGDGWAHIGVGRDDGKKAGEYSPIFYQTSQLRVLASETKWLSPTPDSVSFGWGAGSRRIVTTAVFEHIATGEKFIHANTHLDNVSAQARSEGIKVVLTRIQAARVAFGPLPVSLTGDFNS…
partial	.	G4MVX2	XP_003715647.1; XM_003715599.1	.	MoCDIP9; MGG_08411	MoCDIP9	Magnaporthe oryzae	318829	CDIP	Guo et al. 2019, Rice, 12(59)	https://link.springer.com/article/10.1186/s12284-019-0312-z#Sec2	197	.	.	MRITSRLASVVFGMAIAACAMPTGLLDLTASATDVAKRDAAGTDRESALVARGTGRDSTVGARSYDDASQSLEKRDKLTIEDNTGRGGKRGGRMTESQSEIWLPIIEQFAHQANVKKVDIVHRPHSGADTSSADEEEHVTVKIPTKSGLVHIYPDGRSTLSIQAERKQEKLEQKQAKKDQKKGGSSHGKGKETQKKD
yes	apoplastic	G4MXR2	XP_003715006.1; XM_003714958.1	.	MoChi1;MGG_08054	MoChi1	Magnaporthe oryzae	242507	Binds OsMBL1 mannose-binding lectin.	Han et al. Plant Physiology, 179(4), 1416-1430	https://doi.org/10.1104/pp.18.01594	397	non_secreted;proteome;secreted	test;train	MAGLVGIFLLICGVLTSLISITPVNQSPRCVMYLTGQHNVVPDISELRHVTHVALAFMQSPIFNEDSRKEWPLFTSVETVRRQFLPGTKVMIAIGGWGDVAGFETAAASAESRKRFAANVARMVEATGADGIDLDWEYPGGNGEDYKKVPNKQREWEIEAYPLLVAEVRSAIGPDKVLSAAVPGLERDLIAFTRETVPRILRHLDFLNVMTYDLMNRRDNVTKHHTGVQLSLDSIDAYMARGARPSQLNLGFAFYVKYFQTRHAECSGPGKAIGCPTLLLEDPDTGGDLGRTGGFSWHDTVPKDVEASFQKALRNGVYDEIGGGFYYWDEEEDRWWSFDDAGAISRKFDSIFAARNLGGVFAWGLGEDAPHFEHLGAVNSRLDAITKSGAGRPETEL
yes	.	I3RTU7	AFK29792.1	5FID	MoHrip2	MoHrip2	Magnaporthe oryzae	318829	Supress host immunity	Chen et al. (2014), Plant Cell Reports, 33, 1865-1879	https://doi.org/10.1007/s00299-014-1663-y; https://doi.org/10.1007/s00253-019-09937-2;https://doi.org/10.3389/fpls.2016.01103	152	proteome	train	MKFTSTVAAIALVVGASAQQAIVHNNCQDTVYVQSFPYDGSATGPLTTLQAGQTFSEDFRKSGSTVKVSKTKTLTSPLFIGYSFSSNPDYGYYELSSEWGNPFADKRVTLSPGAGCQDFNCAPNDAGCYSRPDMKKVYGCPLPINVEATLCA
yes	.	A0A385MIS5	AYA60263.1	.	MpChi;MH481742	MpChi	Moniliophthora perniciosa	153609	Non-functional chitinase, appears to be protective	Fiorin et al. Current Biology, 28(18), 3023-3030	https://doi.org/10.1016/j.cub.2018.07.055	438	non_secreted;proteome	test;train	MFTPLSSVTALLALSSAFLGAQAGCKPKNYGPEKPHGGNGGNRGSGNGNSTSKFIAKGYYTGWNSDDFKPEQVSWSKYTQLAYAFGIPTDSANFNLSLDASNAESLDPFVTAAHEHGVQVTLSVGGWTGSLHLSYAVANAQNRTTFVKTLVDFVVKHKLDGLDVDWQSPNKLGLPCNAINANDTANLLLFLQELRKDPVGAKMILSATGNIVPWTDANGNPSADVSAFGKVLDHVTPLLYDVWGSWSDSVGPNSPLNDTCAAPDKQQGSVVSAVAKWNKAGIPLEKIVLGVGAYGHAFSVNKTKAYVNGTKELAAYPPFNKDIHPKGDKWDDPAGVDPCGVATPDGGIFTFWGLIEHGYLNEDGSPKRPYRFDNCSRTAYAYNEEEQVMVSFDDAQAFK…
yes	.	A0A0W0FPC8	AYA60264.1	.	MrChi;MR05413;MH481743	MrChi	Moniliophthora roreri	221103	Non-functional chitinase, appears to be protective	Fiorin et al. Current Biology, 28(18), 3023-3030	https://doi.org/10.1016/j.cub.2018.07.055	406	non_secreted;proteome;secreted	test;train	MLTLLPSLILLLSTLSLSTPANAGAAIAKAYYPGWGSDDFPLSKVTWSKYTHLTYAFAKTTKDGGLTLEGSNPGGLKPFVKAAHENGVKACFSIGGWTGSQYFSTAVSTPEKRTAFVKTIVDFAKKYDADCIDLNWEYPAKQGIGCNTIDKDDTPHFLSFLEELHAATELPISAAVGIVPFNDAAGNPITDVSGFAKVFEHIVIMNYDVWGPWGSTVGPNAPLNDTCAAPANQQGSAVSAVNAWIKAGMPAEKIVLGVPAYGHGFTVKKEDAFQKGSTTKLAKYPPFDNKNRPNGDKWDDKAGKDVCGNDNPAGGIFTFWGMVDNGYLKEDGTPKVPHRFDDCSKTPYVYNPDKQIMISYDDAKSMDHKGHFIKNFGLAGFSLWNAAGDYHDILVDAVR…
yes	.	A0A1L3THR9	.	.	PesCDA	PesCDA	Pestalotiopsis spp.	36460	An endophyte. Chitin deacetylase. Chitosan doesn't appear to trigger resistance	Cord-Landwehr et al. (2016), Scientific Reports, 6, 38018	https://doi.org/10.1038/srep38018	298	non_secreted;proteome;secreted	test;train	MLAPLFAALLAGAATASPIQERQSSVPVGTIITACTVPNTFALTFDDGPFAYTSELLDLLSSNGVKATFFLNGQNWGSIYDYTSVVTRMDAEGHQIGSHTWSHADLATLDAAGITSQMTQLETALTSILGKVPTYMRPPYFSTNALALSTLGGLGYHVINANIDTLDYEHDDDTIGVAFTNFQNGLASGGTVSLMHDVHAQTVHVLVQEAINAIKAKGLTPVTVGTCLGDASANWYKSGGGSGTTPPPATGGPSPDDTCGGSNGYVCQNSQCCSQWGWCGTTSEYCAAGCQAAYGPCT
yes	.	E3KHU8	XP_003328292.2;XM_003328244.2	.	PgtSR1;PGTG_09586	PgtSR1	Puccinia graminis f. sp. tritici	418459	Suppresses RNA silencing, impeding plant defense. Two alleles (a and b), both are active.	Yin et al. (2019), New Phytologist, 222(3), 1561-1572	https://doi.org/10.1111/nph.15676	145	proteome	train	MRFPVALAYLLFTALPIIQAINLYPEIRHETKVHFWDNGKPFSGYYSQPIRHKVGEKFYDTRCTVYDDGHVYANNPFPVQCYAAVIQYPKKRTAPPMQGNMMPLGNQNMKVAIPLTYLKPEEGSTENQYSIVYYFHPDDYELLKK
partial	chloroplast	A0A0L0V3D9	KNE93802.1	.	Pst_12806	Pst_12806	Puccinia striiformis f. sp. tritici PST-78	1165861	VALIDATION MOSTLY BY HIGS OR HETEROLOGOUS EXPRESSION. Pst_12806 interacts with the C-terminal Rieske domain of the wheat TaISP protein (a putative component of the cytochrome b6-f complex). Expression of Pst_12806 in plants reduces electron transport rate, photosynthesis, and production of chloroplast-derived ROS. Silencing TaISP by virus-induced gene silencing in a susceptible wheat cultivar red…	Xu et al. (2019), Nature Communications, 10:5571	https://doi.org/10.1038/s41467-019-13487-6	146	proteome	test	MLRLNIYTAILSIIVFQVVAARDTPPLLAKRSVLGLNFCLARNNLEGCRGGDQGCCANFCHSHRVMIETEAAQQFCNPGKPIEKTPDPEPKPTPPPPPPAPIPTVVQVPPPPVYQVGPPPPVYYTQAPPPVAYSPYTPAPVLVQAH
yes	cytoplasmic	A0A411IZD5	QBC16326.1	.	PstGSRE1; PSTCY32_07414	PstGSRE1	Puccinia striiformis f. sp. tritici	168172	Targets transcription factor, suppressing ROS-mediated cell death	Qi et al. 2019, Molecular plant, 12(12), 1624-1638	https://doi.org/10.1016/j.molp.2019.09.010	290	non_secreted;proteome	train	MFTAIYVASLLAAVAFASPVHHEARGFSSYSQDSAQSVRNHDSQASMGPFGGHMSSSDSASSAVSHNSGSNMIGGGLDGFGLGSGLGFGNAGGMSASNSMSSSSRMSASNSLNAGGIGGIGGGAGMIGGAGFGMNQQSSFSTSSAISNFQNVNSMLGQMQSMLMAGSMSQTVAQQSMYQLAQSLQIAMTQATGCMTCFSGQGSQFASVASSTFNQFASFMSQMQGAFGGNLGPILTPFGSLGQTFQSFFEQASSSTSSSSSFSNMLSPNFAPVMQSIIPGVGGPLSLLGF
partial	.	A0A0L0W3W5	KNF06167.1	.	PSTha5a23;PSTG_00676	PSTha5a23	Puccinia striiformis f. sp. tritici	1165861	Suppress PCD in Benth. Overexpression enhances virulence, silencing has no effect on phenotype	Cheng et al. (2016), Environmental Microbiology	https://doi.org/10.1111/1462-2920.13610	107	proteome	train	MKLLSLLISSSVLTFATCATIPTVEDTVDGVTKETAARGATEIGRNDTRGPLIVKRHHHDCGYVAAPVCQPVVHSYPTESYSSDSYSGNSYSSDSYSGDQHHHHDHC
yes	nucleus	A0A015J8M9	EXX65927.1	.	RiNLE1; RirG_128600	RiNLE1	Rhizophagus irregularis	1432141	Appears to modulate histone 2b, promotes mycorrhization	Wang et al. 2021, New Phytologist, https://doi.org/10.1111/nph.17236	https://nph.onlinelibrary.wiley.com/doi/full/10.1111/nph.17236	235	proteome;secreted	test;train	MKFFHIYVIVLLTLSANEVLSGFCNHKKLSDGTQNRDGSCSNTIQGDIPSVKQMTSTFITSPRNEEVLEANKPFSVDILISHLETGHFSDPEKEYYTKPQSLNRNGVIEGHTHVTIQELLDNPFPPNAENFVFFEGVNVKAKRGHLSVDVVRKDGTPGLPAGRFRICTLSASLSHQPLLMPIAKRGAQDDCIRIAVTGKGKGKGKGKGEKGKGKEEKEKCKDKKKGKKGKPKRKH
yes	apoplastic	.	XP_025182755.1	.	RiSLM; GLOIN_2v1561425	RiSLM	Rhizophagus irregularis	747089	LysM. Binds chitin. Prevents recognition. Mutants colonise less	Zeng et al. 2019, New Phytologist, 225(1), 448-460	https://doi.org/10.1111/nph.16245	81	.	.	MRLNQSLLLLTVLFALIAVASCAIKTCTPVYVVESGDTLEKIANKLKVTLLVLKRANPCITNPNVIFPGCIIRIPNATRCF
partial	.	L8WQP7	ELU40461.1	.	RsIA_NP8; AG1IA_05500	RsIA_NP8	Rhizoctonia solani	456999	Cell death on Nicotiana benth. Also triggers defense responses in non-hosts. Paper reports a 304 AA protein, but I can only find a 228 sized one. Supps seem to suggest that this form is active anyway	Wei et al. (2020), Frontiers in Microbiology, 11, 1115	https://doi.org/10.3389/fmicb.2020.01115	224	non_secreted	train	MRFATVASAVTVLVSAAAPAVATFNLRCNLGSWYWKDKDCCIKVGGPISPSGNACPNLWFWNKDTNCCAPRYTPPYNQPSCSNGWVWNPSTYSCRPPATPPPKNNDCGDNKWWWGGRSCCLPHGNPSPPLPPRGNNCPPSWYWHGQQGCCVPQHPPPTPVPSCPPNWEWNPYTQCCKPTPPTPPGPQPSKRATTDTKRHNAVPQHKKKATAQYTELEAFFCPAV
yes	.	A0A0K6FU48	CUA69815.1	.	RsLysM;RSOLAG22IIIB_04067	RsLysM	Rhizoctonia solani	456999	.	Dolfors et al. 2019, 294, 1211-1218	https://doi.org/10.1007/s00438-019-01573-9	218	proteome	train	MFTKLLIASALASAAFATECARTYTVKEGDWCDTISAANNASTYQLSTVNADKINDACTNLEVGQELCLGIKGQDCTITHNVVYGDTCDKIMQAANINATMLYTNNPQIDEYCSNIYIGEVLCVAGVYAAPEPIPDRQVGAPGGEPAGPPAATPYAEAKPKVVEAPASNQNTTSVYNDPVTPPAPSPENKQPDASSYNNGGSEDDDLPECEDPNDDGY
partial	.	A0A0K6FTM3	CUA69457.1	.	RsRlpA;RSOLAG22IIIB_08473	RsRlpA	Rhizoctonia solani	456999	Suppress HR in benth. Increased virulence in C. beticola	Charova et al. 2020, 21(21), 8070	https://doi.org/10.3390/ijms21218070	227	proteome	train	MFSTAVAAFVLAAAVNQAAAEPSRARHLYAARAYAQDSHLLEDYDTYHARYIAIGCKDAKKNDTDFWNNCCHPLAKDADSSVPAQCKASSKSYSGSGNSSPSSSSSSAAYTPAPTQGSGSGETYTGGHGTYFYQNGVAGACGTVHSDSDYIVAVDYRRYGDLGKQSDLCGKKVLVTNTNNGKTVTCTVADACPTCDNSSSLDLSEGAFKALAPLSDGLIPISYQVIG
yes	.	A0A063CBJ7	GAO14134.1	.	Uv_1261;UVI_02037790;SCRE2	SCRE2	Ustilaginoidea virens	1159556	.	Fan et al. (2019), Phytopathology Research, 11	https://doi.org/10.1186/s42483-019-0019-5; https://doi.org/10.3389/fmicb.2019.00845	130	secreted	train	MLINAARLLLPAAALVHLSLAWATSDRCNGYSSTLIQIKHAGDIYKQPSVPGLPPPGVNPYSLIDTLLKNGEDWCKHCASPRVSVDAGRYKAQMDKLLSYAHPYSASSWDSVQSLGDALEHLCKASRKEN
yes	.	G9NJY3	XP_013947368.1;XM_014091893.1	.	Tal6	Tal6	Trichoderma atroviride	452589	LysM effector. Appears to be chitin protective. Mycoparasite	Romero-Conteras et al. (2019), Frontiers in Microbiology, 10:2231	https://doi.org/10.3389/fmicb.2019.02231; https://febs.onlinelibrary.wiley.com/doi/full/10.1111/febs.12113	746	proteome;secreted	test;train	MKLLTFSQLFFVGIQASKLGVPQPAQRDQVNCQLYAVQPNDNCIDISSKNNITYAQLLSWNPSLSSTCSNLASLNSSSICVSNPKGTFSISSNTVGATDIATTTAPVPSPTLDQTTSRCAKYYQVSDGDDCSHLTAQFAITLKDFIFLNSEVWQNCTNLELGYYYCVEPVGYISTYPGYLPTATTKPFNQTSATSLPYDGDPWARFSSNSSVIPIANGTRVDCYSYVYVKNLTENLFADCWNMASMYEITREELVLWNPSLGNDGSSGSNLSGAEASQVASSIAIPTTAPSSITTNLYTYPCTVAANISYCVALVSSTGALPTNTAPPGPHASGEISNCTAWFAPEAYDTCKSILDIFEMSFANFYKMNPSVGPDCSGLAVGTNYCVSTYPNGEDPNDD…
yes	apoplastic	A0A0D1C5E3	XP_011389576.1;XM_011391274.1	.	UmCce1;UMAG_12197	UmCce1	Ustilago maydis	237631	Essential for infection. Ustilago bromivora ortholog complements.	Seitner et al. (2018), MPP, 19(10), 2277-2287	https://doi.org/10.1111/mpp.12698	129	.	.	MHRPTSLYVTLICLLGTVMSVRAATQRVGDSCSYKQNCQDWAEGVGPDWAKGAITCAVPQDGKPEKCGSGDKKGRDEFSGVCKAVGTLSATEYGCACGVHKADCPETSPFSRIFWPQDWLETAWSQVHH
yes	nucleus	A0A0D1E6X7	KIS71336.1	.	Jsi1;UMAG_01236	UmJsi1	Ustilago maydis	237631	Interferes with ethylene response. EAR-motif-containing (DLNxxP)	Darino et al. (2020), New Phytologist, 229(6), 3393-3407	https://doi.org/10.1111/nph.17116	641	.	.	MVSLTSTTKACLLAAFWSFSWISCLPTPPSKLVENTAFDLNELPRDVEEAESSALHSSTLEPTDRTGSSSTPGHAFATQPHQSAHFRPYWHLSEASTSSSRPLGHSFGWQYADMPTVQYHPVLLQPQWQPTSFAAGPYWPHDQSFNAEHVNQPGAVQMQAFVQQPAPTLGTEHAPAVTFAQPRTWKSSAEPGELSSGGAYGELRAQHSPSVTTSNILVSGPSGNPRDRADTDPLLVRSPETDGNVPLLPVKKLRYEPRKRHDLPKAAASSRAIVAGELAAQNRHYDPKDLRPLSGSYFRFSQRNDPKVTRLINELRLPASADDADGTRANRAYLQRSRFPANPDTFFRTFFWSRKIAKQILLQDDDEARYILVFPLTTAKTISRNRYGSGVAAWEIGRP…
yes	apoplastic	A0A0D1DYI3	XP_011389687.1; XM_011391385.1	.	Rsp3; UMAG_03274	UmRsp3	Ustilago maydis	237631	Repetitive secreted protein 3. Decorates hyphal surface, interacts with some maize proteins that might have anti-fungal activity, suggest they block that activity	Ma et al (2018), Nature Communications, 9, 1711	https://doi.org/10.1038/s41467-018-04149-0	869	.	.	MKFQASFVTLLVVVSAAISVADAKAPMANKRPSNLNRRDEAAALQKRGSLGGFANRFFRRDGGAYGDNQDADAGGDTANPDSQNGNQSGDQPPPPDTDDGSVQQGYGNDERHQGQPPPSQPQPQPQPQPQPQPQTQPQPQPQPQPQGQDSQQQPKTDQQKKDEEKQKQDEQKRQQEEAQRQQKEQERQKKDEEKAKQQSQGGSQNGNNQPIGSGNGGQPVAPNQNQETTIPDNSQGQGSGPDNCPKFPKKGGGETDHAPCFSKDANRKDICSAMKQFGIDTKAVGCSDDECSEDAKDFSNHACNKKKQCDFNWDNSCDFYLHMGFTNVAKFGCGAPNGGDDGDSSLPSDDSSAGQQPRDNNPGQQPGNNNPGQQPGNNNPGQQPGDNNPGQQAGKDANE…
partial	.	A0A1B5KZM5	GAO16575.1	.	UvHrip1; UVI_02019870	UvHrip1	Ustilaginoidea virens	1159556	Homologue of MoHrip2. Suppress resistance symptoms in Benth. Nuclear localised in Benth	Wang et al. (2020), PeerJ, 8:e9354	https://doi.org/10.7717/peerj.9354	151	proteome	train	MKTSVVALAALLGLASAQNAVVINSCSETVYVQSFPYNGGAPGPLTTLQPGQSFSEQFRPSGSTIKIAKTKTLNRPLFFGYSFSSNPDYAYYEFSTEWGNPFAGNRNVLSPGSGCEAFDCQANDGQCYSTPAHKKVYGCPRPVNLTAQLCK
yes	.	.	.	.	SCRE1;UV_2799	UvSCRE1	Ustilaginoidea virens	1159556	Supress HR in benth. Seems to have important CPARS motif. Knockout has attenuated virulence, complements. Sequence not in database but beginning is same as genbank QUC19326.1, with final ~20 AAs ditched	Zhang et al. (2020), MPP, 21(4), 445-459	https://doi.org/10.1111/mpp.12894	225	proteome	train	MRFTAAASALMAGTAMASASDSPVSTDYTTQLVTITACPSTVTNCPARSTQVLTNVVPLTTSTVYTTKVYTITACPSTVTDCPARSIVVSTETIAVSTTVCPVVPTTAPGQWGNSTVVIPPPATANTQSAPGCNGKDCPPPAASTAPACNGEDCPPAAATTATQQAPPGTSPAVCVASNSVSAITKTYTTVLTSVEYATVQIPCPTGPSGTGLPPAPSGPSGNQT
yes	apoplastic	G2X9U7	XP_009654342.1;XM_009656047.1	.	VdPDA1; VDAG_07142	VdPDA1	Verticillium dahliae	498257	Chitin deacetylase.	Gao et al. (2019), Nature Plants, 5, 1167-1176	https://doi.org/10.1038/s41477-019-0527-4	247	non_secreted;proteome;secreted	test;train	MFVNLRNCVLGLLVAGATASPITKDLATIEKRQNLPNGVAIFKCTVPNTIALTFDDGPHIWTENAVNQLEAAGMKGTFFLNGKNFGELKNYVPLLKRMRANRHQIGSHTWDHPYLTQLSDAAVRKQMTDFENELRRLIGYYPTYMRPPYFDYNAKTLAVMKELGYRVIHADLDTNDWKFDMPASIAAFKAGVANNRIVLAHDVHETTVKTLLPAMIKEVQRLKLKAVTVGECLGEPYAYWYRVTPRA
yes	.	A0A194W1J1	KUI70334.1	.	VmPxE1; VM1G_05997; KUI70334.1	VmPxE1	Valsa mali	105487	Suppresses BAX induced host cell death, targets a peroxidase in host	Zhang et al. 2018, Frontiers in microbiology, 9, 821	https://doi.org/10.3389/fmicb.2018.00821	214	.	.	MRAHIQYLLLLIGFVSLATADWFRHEVREVEGGIEARNGDEDAAGELLDLLDALEDAEHHHHDNDNDDNDDNAETTVTEILKQTVTAAAANSNNTAPVTVTLNGTGAAATSDINAQPFSFLTTTVYAQASSLLPSSTLESALTLGIGTSTAPAAAAAATGTALAANNPAAVTPAAVDSTSSSSKQPDIDTNGLTLVTALSLGSLVQQTALPVKV
yes	apoplastic	A0A3G4R1K2	AYU56548.1	.	VnaChtBP	VnaChtBP	Verticillium nonalfalfae	1051616	CBM18 protein. Protects hyphae from plant chitinases and prevents chitin-triggered immunity	Volk et al. (2019), MPMI, 32(10)	https://doi.org/10.1094/MPMI-03-19-0079-R	400	proteome	test;train	MRFSAVLTALLVACAAAKPHGKRDVCPAKPPKSSQSSTATTTSSRPAPTGPFSDDASCGGPNNFVCRSGTCCSSANFCGVTAAHCEAGCQPGLGDCGSQFVKISTGPPGSVSTDGTCGGTNGWICPKGNCCSRFGFCGATADHCAPGCQPAFGICPNPTPGGNASPDGTCGGSNKFICASGTCCSKAGFCGNTKDHCDAGCQFDFGSCGDAFVPVPGGNPPPRGSVSTDGTCAGANGLICPQGNCCSRFGFCGATADHCGTGCQSAFGICNTGGATSSSTSSKPAPTGGISPDGSCGGTNGFTCTPGNCCSQFGFCGATTGHCGTGCQSAFGICGTGGPASSSTSSSKPAPTGGVSPDGSCGGTNGYTCTTGNCCSQYGFCGATTGHCGTGCQRAFGICT

## Sheet: matches_to_training_sets
Supplementary Table S4. Evaluation of experimentally validated effectors identified since developing and training Predector that are distinct in sequence from the existing known effectors and effector homologues previously used. The sheet “new_effectors” shows details and sequences of these new effectors, similar to Table S2 sheet “effectors”. The column “class” and “set” indicates where the new …
New effector	Match	% identity	e-value	query coverage	target coverage	Representative member of match cluster	class	set
AvrSr27-1	Pgratri_Ug99_KAA1068352.1	50.7	6.844e-38	1	1	Pgratri_Ug99_KAA1068352.1	proteome	train
FoSep1	Pful_CBS131901_jgi|Clafu1|188106|scf7180000130004_G8226	43.2	5.027e-78	0.831	0.579	Pful_CBS131901_jgi|Clafu1|188106|scf7180000130004_G8226	proteome	train
FoSep1	sp|G3FNQ9|SPAZ_ARTOL	41.6	3.924e-76	0.867	0.824	sp|G3FNQ9|SPAZ_ARTOL	secreted	train
FoSep1	sp|D4AKU9|SUB1_ARTBC	37	1.614e-69	0.947	0.713	sp|D4AKU9|SUB1_ARTBC	secreted	train
FoSep1	sp|D4APE3|SUB11_ARTBC	35.6	4.493e-65	0.944	0.95	sp|D4APE3|SUB11_ARTBC	secreted	train
FoSep1	sp|P25381|RRT12_YEAST	24.7	3.866e-32	0.913	0.821	sp|P25381|RRT12_YEAST	non_secreted	train
FoSep1	Lmac_JN3_Lmb_jn3_06940	35	3.353e-26	0.442	0.688	Lmac_JN3_Lmb_jn3_06940	proteome	train
FoSep1	Foxylyc_4287_KNB05978.1	22.2	8.719e-12	0.512	0.32	Foxylyc_4287_KNB05978.1	proteome	train
FoSep1	sp|P85156|ASE1_ACRSP	71.9	1.659e-07	0.087	0.9	sp|P85156|ASE1_ACRSP	non_secreted	train
FoSep1	Lmac_JN3_Lmb_jn3_06939	30	3.847e-07	0.217	0.507	Lmac_JN3_Lmb_jn3_06939	proteome	train
FoSep1	Lmac_JN3_Lmb_jn3_04584	21.1	2.736e-06	0.432	0.488	Lmac_JN3_Lmb_jn3_04584	proteome	train
MoCDIP10	Pnod_SN15_SNOR_09736	36.5	1.678e-49	0.91	0.99	Pnod_SN15_SNOR_09736	proteome	train
MoCDIP10	Pful_CBS131901_jgi|Clafu1|195897|scf7180000130874_G7921	35.4	1.475e-48	0.938	0.573	Pful_CBS131901_jgi|Clafu1|195897|scf7180000130874_G7921	proteome	train
MoCDIP10	Mlin_CH5_jgi|Melli1|197512|MELLI_sc_1229.2	35.5	2.696e-41	0.821	0.328	Mlin_CH5_jgi|Melli1|197512|MELLI_sc_1229.2	proteome	train
MoCDIP10	Mlin_CH5_jgi|Melli1|206028|MELLI_sc_389.1	32.8	2.412e-36	0.836	0.57	Mlin_CH5_jgi|Melli1|206028|MELLI_sc_389.1	proteome	train
MoCDIP10	Pgratri_Ug99_KAA1120475.1	34	3.738e-31	0.67	0.563	Pgratri_Ug99_KAA1120475.1	proteome	test
MoCDIP10	Mlin_CH5_jgi|Melli1|211987|MELLI_sc_9477.1	36.5	1.61e-20	0.469	0.769	Mlin_CH5_jgi|Melli1|211987|MELLI_sc_9477.1	proteome	test
MoCDIP10	sp|P53693|RDS1_SCHPO	22	5.714e-08	0.593	0.507	sp|P53693|RDS1_SCHPO	non_secreted	train
MoCDIP11	Ncra_OR74A_XP_958559.1	39.4	8.586e-07	0.362	0.775	Ncra_OR74A_XP_958559.1	proteome	test
MoCDIP11	Ncra_OR74A_XP_958697.1	22	8.586e-07	0.973	0.947	Ncra_OR74A_XP_958697.1	proteome	train
MoCDIP13	Ncra_OR74A_XP_960104.1	37.1	6.326e-07	0.323	0.626	Ncra_OR74A_XP_960104.1	proteome	train
MoCDIP7	Foxylyc_4287_KNB10770.1	35.4	7.709e-06	0.354	0.203	Foxylyc_4287_KNB10770.1	proteome	train
MoCDIP8	Ncra_OR74A_XP_963273.3	34.2	7.221e-41	0.587	0.93	Ncra_OR74A_XP_963273.3	proteome	test
MoCDIP8	Lmac_JN3_Lmb_jn3_06874	35.3	1.065e-35	0.503	0.134	Lmac_JN3_Lmb_jn3_06874	proteome	train
MoCDIP8	Pful_CBS131901_jgi|Clafu1|185256|scf7180000127548_G10824	26	1.446e-20	0.546	0.486	Pful_CBS131901_jgi|Clafu1|185256|scf7180000127548_G10824	proteome	train
MoCDIP8	Pgratri_Ug99_KAA1135331.1	33.5	6.449e-15	0.291	0.722	Pgratri_Ug99_KAA1135331.1	proteome	train
MoChi1	Bgrahor_DH14_BLGH_02254-mRNA-1	39.6	7.38e-81	0.882	0.858	Bgrahor_DH14_BLGH_02254-mRNA-1	proteome	train
MoChi1	Pterter_W11_CAA9975869.1	23.7	7.446e-23	0.849	0.185	Pterter_W11_CAA9975869.1	proteome	train
MoChi1	Ncra_OR74A_XP_962174.3	23.5	1.508e-18	0.748	0.286	Ncra_OR74A_XP_962174.3	proteome	train
MoChi1	Ztri_IPO323_XP_003850176.1	21.1	3.592e-18	0.899	0.345	Ztri_IPO323_XP_003850176.1	proteome	train
MoChi1	Foxylyc_4287_KNB19743.1	21.5	8.55e-18	0.866	0.267	Foxylyc_4287_KNB19743.1	proteome	train
MoChi1	Lmac_JN3_Lmb_jn3_04301	22.1	2.036e-16	0.776	0.171	Lmac_JN3_Lmb_jn3_04301	proteome	train
MoChi1	Pnod_SN15_SNOR_14527	21.4	4.821e-16	0.824	0.283	Pnod_SN15_SNOR_14527	proteome	train
MoChi1	Pful_CBS131901_jgi|Clafu1|184808|scf7180000127310_G12228	22.8	1.519e-15	0.705	0.253	Pful_CBS131901_jgi|Clafu1|184808|scf7180000127310_G12228	proteome	test
MoChi1	Foxylyc_4287_KNB17285.1	23.4	6.256e-14	0.597	0.281	Foxylyc_4287_KNB17285.1	proteome	train
MoChi1	Foxylyc_4287_KNB17223.1	20	1.079e-12	0.821	0.721	Foxylyc_4287_KNB17223.1	proteome	test
MoChi1	Pgratri_Ug99_KAA1089929.1	26.7	1.046e-11	0.426	0.261	Pgratri_Ug99_KAA1089929.1	proteome	test
MoChi1	Foxylyc_4287_KNA94056.1	19.3	1.388e-11	0.844	0.477	Foxylyc_4287_KNA94056.1	proteome	train
MoChi1	sp|Q06350|CHI2_YEAST	18.6	7.591e-11	0.879	0.693	sp|Q06350|CHI2_YEAST	secreted	train
MoChi1	Mlin_CH5_jgi|Melli1|204590|MELLI_sc_3220.4	23.8	2.984e-09	0.479	0.433	Mlin_CH5_jgi|Melli1|204590|MELLI_sc_3220.4	proteome	train
MoChi1	Foxylyc_4287_KNB20759.1	18.6	1.618e-08	0.741	0.199	Foxylyc_4287_KNB20759.1	proteome	train
MoChi1	Pnod_SN15_SNOR_10926	17.9	2.841e-08	0.856	0.236	Pnod_SN15_SNOR_10926	proteome	train
MoChi1	Pterter_W11_CAA9973835.1	18.4	2.694e-07	0.746	0.245	Pterter_W11_CAA9973835.1	proteome	train
MoChi1	Ztri_IPO323_XP_003856969.1	26.8	6.258e-07	0.335	0.233	Ztri_IPO323_XP_003856969.1	proteome	train
MoChi1	Pgratri_Ug99_KAA1122370.1	33.2	1.453e-06	0.232	0.399	Pgratri_Ug99_KAA1122370.1	proteome	train
MoChi1	Pterter_W11_CAA9974757.1	17.9	5.907e-06	0.738	0.219	Pterter_W11_CAA9974757.1	proteome	train
MoChi1	sp|P09805|KTXA_KLULA	19.9	7.819e-06	0.557	0.19	sp|P09805|KTXA_KLULA	non_secreted	train
MoHrip2	Foxylyc_4287_KNB10591.1	63.1	3.077e-56	1	0.994	Foxylyc_4287_KNB10591.1	proteome	train
MoHrip2	Foxylyc_4287_KNB10593.1	58.8	2.948e-29	0.638	1	Foxylyc_4287_KNB10593.1	proteome	train
MpChi	Mlin_CH5_jgi|Melli1|204590|MELLI_sc_3220.4	38.2	9.751e-72	0.863	0.885	Mlin_CH5_jgi|Melli1|204590|MELLI_sc_3220.4	proteome	train
MpChi	Pgratri_Ug99_KAA1089929.1	42.2	2.476e-48	0.553	0.354	Pgratri_Ug99_KAA1089929.1	proteome	test
MpChi	Pgratri_Ug99_KAA1088464.1	25.2	3.527e-31	0.82	0.856	Pgratri_Ug99_KAA1088464.1	proteome	train
MpChi	Mlin_CH5_jgi|Melli1|204081|MELLI_sc_3023.4	31.1	4.027e-29	0.58	0.655	Mlin_CH5_jgi|Melli1|204081|MELLI_sc_3023.4	proteome	train
MpChi	Pgratri_Ug99_KAA1122370.1	36	3.906e-22	0.379	0.766	Pgratri_Ug99_KAA1122370.1	proteome	train
MpChi	Ztri_IPO323_XP_003850176.1	22.2	3.906e-22	0.865	0.346	Ztri_IPO323_XP_003850176.1	proteome	train
MpChi	Pgratri_Ug99_KAA1085143.1	27.7	2.967e-20	0.537	0.952	Pgratri_Ug99_KAA1085143.1	proteome	train
MpChi	Foxylyc_4287_KNA94056.1	21.2	9.313e-19	0.852	0.502	Foxylyc_4287_KNA94056.1	proteome	train
MpChi	sp|P09805|KTXA_KLULA	26.4	5.188e-18	0.541	0.196	sp|P09805|KTXA_KLULA	non_secreted	train
MpChi	Foxylyc_4287_KNB19743.1	21	9.188e-18	0.838	0.268	Foxylyc_4287_KNB19743.1	proteome	train
MpChi	Foxylyc_4287_KNB17285.1	24.3	2.164e-17	0.61	0.305	Foxylyc_4287_KNB17285.1	proteome	train
MpChi	Ztri_IPO323_XP_003856969.1	24.2	1.592e-16	0.589	0.462	Ztri_IPO323_XP_003856969.1	proteome	train
MpChi	Ncra_OR74A_XP_961930.1	25.7	6.602e-16	0.523	0.153	Ncra_OR74A_XP_961930.1	proteome	train
MpChi	Pterter_W11_CAA9975869.1	19.9	6.398e-15	0.836	0.19	Pterter_W11_CAA9975869.1	proteome	train
MpChi	Pterter_W11_CAA9973835.1	19.5	1.911e-13	0.829	0.268	Pterter_W11_CAA9973835.1	proteome	train
MpChi	Pnod_SN15_SNOR_02214	22	7.483e-12	0.584	0.159	Pnod_SN15_SNOR_02214	proteome	train
MpChi	Pful_CBS131901_jgi|Clafu1|184808|scf7180000127310_G12228	21.7	2.069e-09	0.527	0.21	Pful_CBS131901_jgi|Clafu1|184808|scf7180000127310_G12228	proteome	test
MpChi	Bgrahor_DH14_BLGH_02254-mRNA-1	26.7	3.003e-06	0.288	0.272	Bgrahor_DH14_BLGH_02254-mRNA-1	proteome	train
MpChi	Pnod_SN15_SNOR_16082	18.7	3.971e-06	0.603	0.211	Pnod_SN15_SNOR_16082	proteome	train
MrChi	Mlin_CH5_jgi|Melli1|204590|MELLI_sc_3220.4	38	3.82e-73	0.933	0.901	Mlin_CH5_jgi|Melli1|204590|MELLI_sc_3220.4	proteome	train
MrChi	Pgratri_Ug99_KAA1089929.1	25.6	1.225e-45	0.948	0.733	Pgratri_Ug99_KAA1089929.1	proteome	test
MrChi	Mlin_CH5_jgi|Melli1|204081|MELLI_sc_3023.4	33.8	1.796e-35	0.613	0.671	Mlin_CH5_jgi|Melli1|204081|MELLI_sc_3023.4	proteome	train
MrChi	Pgratri_Ug99_KAA1085143.1	32.7	1.627e-30	0.589	0.976	Pgratri_Ug99_KAA1085143.1	proteome	train
MrChi	Pgratri_Ug99_KAA1122370.1	37.7	9.689e-26	0.411	0.794	Pgratri_Ug99_KAA1122370.1	proteome	train
MrChi	Pgratri_Ug99_KAA1088464.1	22.7	2.479e-24	0.882	0.863	Pgratri_Ug99_KAA1088464.1	proteome	train
MrChi	Foxylyc_4287_KNA94056.1	22.7	3.623e-22	0.884	0.478	Foxylyc_4287_KNA94056.1	proteome	train
MrChi	Pgratri_Ug99_KAA1107761.1	43	2.205e-18	0.281	0.826	Pgratri_Ug99_KAA1107761.1	proteome	train
MrChi	Pterter_W11_CAA9974757.1	20.8	6.99e-18	0.916	0.269	Pterter_W11_CAA9974757.1	proteome	train
MrChi	Pnod_SN15_SNOR_10926	20.3	1.658e-17	0.958	0.256	Pnod_SN15_SNOR_10926	proteome	train
MrChi	Pterter_W11_CAA9973835.1	20.8	6.984e-17	0.884	0.268	Pterter_W11_CAA9973835.1	proteome	train
MrChi	Pterter_W11_CAA9975869.1	20.6	3.906e-16	0.874	0.186	Pterter_W11_CAA9975869.1	proteome	train
MrChi	Lmac_JN3_Lmb_jn3_04301	20.3	6.928e-16	0.894	0.195	Lmac_JN3_Lmb_jn3_04301	proteome	train
MrChi	Foxylyc_4287_KNB19743.1	23.8	2.176e-15	0.621	0.203	Foxylyc_4287_KNB19743.1	proteome	train
MrChi	Ncra_OR74A_XP_961930.1	24	2.896e-15	0.601	0.169	Ncra_OR74A_XP_961930.1	proteome	train
MrChi	Mlin_CH5_jgi|Melli1|205912|MELLI_sc_3827.3	19.8	5.128e-15	0.911	0.608	Mlin_CH5_jgi|Melli1|205912|MELLI_sc_3827.3	proteome	test
MrChi	sp|P09805|KTXA_KLULA	20.4	9.077e-15	0.845	0.269	sp|P09805|KTXA_KLULA	non_secreted	train
MrChi	sp|Q06350|CHI2_YEAST	18.8	6.675e-14	0.936	0.783	sp|Q06350|CHI2_YEAST	secreted	train
MrChi	Pgratri_Ug99_KAA1065336.1	22.1	3.676e-13	0.613	0.808	Pgratri_Ug99_KAA1065336.1	proteome	train
MrChi	Pnod_SN15_SNOR_14527	19.2	2.018e-12	0.872	0.291	Pnod_SN15_SNOR_14527	proteome	train
MrChi	Foxylyc_4287_KNB20759.1	23.6	4.723e-12	0.544	0.143	Foxylyc_4287_KNB20759.1	proteome	train
MrChi	Pnod_SN15_SNOR_02214	22.2	6.269e-12	0.613	0.159	Pnod_SN15_SNOR_02214	proteome	train
MrChi	Pful_CBS131901_jgi|Clafu1|184808|scf7180000127310_G12228	23.1	6.025e-11	0.537	0.202	Pful_CBS131901_jgi|Clafu1|184808|scf7180000127310_G12228	proteome	test
MrChi	Pgratri_Ug99_KAA1124960.1	36.1	1.691e-08	0.227	0.407	Pgratri_Ug99_KAA1124960.1	proteome	train
MrChi	Pgratri_Ug99_KAA1137134.1	22.8	3.93e-08	0.478	0.786	Pgratri_Ug99_KAA1137134.1	proteome	train
MrChi	Mlin_CH5_jgi|Melli1|197684|MELLI_sc_12577.1	54.6	1.601e-07	0.123	0.781	Mlin_CH5_jgi|Melli1|197684|MELLI_sc_12577.1	proteome	train
MrChi	Pgratri_Ug99_KAA1131648.1	45.9	2e-06	0.143	0.36	Pgratri_Ug99_KAA1131648.1	proteome	test
PesCDA	sp|D4B5F9|PGDA_ARTBC	54.2	3.022e-70	0.755	0.531	sp|D4B5F9|PGDA_ARTBC	secreted	train
PesCDA	Pnod_SN15_SNOR_11852	38.5	7.65e-56	0.96	0.724	Pnod_SN15_SNOR_11852	proteome	train
PesCDA	Pnod_SN15_SNOR_14800	39.8	1.479e-45	0.799	0.96	Pnod_SN15_SNOR_14800	proteome	train
PesCDA	Foxylyc_4287_KNB19820.1	50	1.303e-44	0.587	0.854	Foxylyc_4287_KNB19820.1	proteome	train
PesCDA	Pterter_W11_CAA9980775.1	36.6	3.651e-40	0.782	0.356	Pterter_W11_CAA9980775.1	proteome	train
PesCDA	Pnod_SN15_SNOR_12683	35.9	9.602e-38	0.802	0.703	Pnod_SN15_SNOR_12683	proteome	train
PesCDA	Mlin_CH5_jgi|Melli1|202386|MELLI_sc_2421.2	38.1	2.876e-36	0.708	0.334	Mlin_CH5_jgi|Melli1|202386|MELLI_sc_2421.2	proteome	test
PesCDA	Pgratri_Ug99_KAA1082119.1	34.6	4.724e-29	0.698	0.651	Pgratri_Ug99_KAA1082119.1	proteome	train
PesCDA	Pgratri_Ug99_KAA1078755.1	50.4	2.053e-24	0.369	0.659	Pgratri_Ug99_KAA1078755.1	proteome	train
PesCDA	Mlin_CH5_jgi|Melli1|203604|MELLI_sc_286.2	30.3	6.918e-24	0.745	0.553	Mlin_CH5_jgi|Melli1|203604|MELLI_sc_286.2	proteome	test
PesCDA	Ztri_IPO323_XP_003847665.1	29.6	3.277e-20	0.644	0.945	Ztri_IPO323_XP_003847665.1	proteome	train
PesCDA	Ztri_IPO323_XP_003850433.1	30.9	1.316e-17	0.567	0.643	Ztri_IPO323_XP_003850433.1	proteome	train
PesCDA	Pterter_W11_CAA9977877.1	25.5	6.309e-16	0.705	0.295	Pterter_W11_CAA9977877.1	proteome	train
PesCDA	sp|P50325|CDA_AMYRO	26.7	6.752e-15	0.658	0.475	sp|P50325|CDA_AMYRO	non_secreted	train
PesCDA	sp|Q06703|CDA2_YEAST	27.7	1.219e-14	0.624	0.577	sp|Q06703|CDA2_YEAST	non_secreted	test
PesCDA	Mlin_CH5_jgi|Melli1|202498|MELLI_sc_2462.3	33.2	4.18e-13	0.436	0.119	Mlin_CH5_jgi|Melli1|202498|MELLI_sc_2462.3	proteome	train
PesCDA	sp|P82476|CDA_CRYNH	24.1	2.511e-11	0.671	0.495	sp|P82476|CDA_CRYNH	non_secreted	train
PesCDA	Pgratri_Ug99_KAA1128464.1	49.2	1.076e-10	0.225	0.496	Pgratri_Ug99_KAA1128464.1	proteome	train
PesCDA	Pnod_SN15_SNOR_04822	68.2	1.076e-10	0.141	0.057	Pnod_SN15_SNOR_04822	proteome	train
PesCDA	Mlin_CH5_jgi|Melli1|200587|MELLI_sc_1888.2	35.4	6.135e-10	0.339	0.115	Mlin_CH5_jgi|Melli1|200587|MELLI_sc_1888.2	proteome	train
PesCDA	Pgratri_Ug99_KAA1088146.1	35	8.195e-10	0.342	0.219	Pgratri_Ug99_KAA1088146.1	proteome	train
PesCDA	Pful_CBS131901_jgi|Clafu1|186754|scf7180000128717_G4901	72.1	1.095e-09	0.134	0.038	Pful_CBS131901_jgi|Clafu1|186754|scf7180000128717_G4901	proteome	train
PesCDA	Pnod_SN15_SNOR_03731	61.4	3.478e-09	0.148	0.076	Pnod_SN15_SNOR_03731	proteome	test
PesCDA	Lmac_JN3_Lmb_jn3_08471	45.5	4.642e-09	0.218	0.193	Lmac_JN3_Lmb_jn3_08471	proteome	train
PesCDA	Pnod_SN15_SNOR_30334	52.3	3.486e-08	0.168	0.192	Pnod_SN15_SNOR_30334	proteome	train
PesCDA	Pterter_W11_CAA9976892.1	60.3	4.647e-08	0.141	0.045	Pterter_W11_CAA9976892.1	proteome	train
PesCDA	Foxylyc_4287_KNB19807.1	48.9	8.168e-07	0.171	0.096	Foxylyc_4287_KNB19807.1	proteome	test
PesCDA	Lmac_JN3_Lmb_jn3_11398	53.8	1.447e-06	0.148	0.269	Lmac_JN3_Lmb_jn3_11398	proteome	test
PesCDA	Pgratri_Ug99_KAA1075690.1	30.1	4.532e-06	0.342	0.505	Pgratri_Ug99_KAA1075690.1	proteome	train
PesCDA	Pterter_W11_CAA9974757.1	37.5	8.015e-06	0.242	0.055	Pterter_W11_CAA9974757.1	proteome	train
PgtSR1	Pgratri_Ug99_KAA1068215.1	96.3	1.417e-92	1	1	Pgratri_Ug99_KAA1068215.1	proteome	train
Pst_12806	Pgratri_Ug99_KAA1100803.1	44.6	1.055e-34	1	1	Pgratri_Ug99_KAA1100803.1	proteome	test
PstGSRE1	Pgratri_Ug99_KAA1133374.1	25	1.626e-22	0.81	0.97	Pgratri_Ug99_KAA1133374.1	proteome	train
PstGSRE1	sp|P14777|INF24_UROAP	34.9	2.354e-10	0.348	0.7	sp|P14777|INF24_UROAP	non_secreted	train
PSTha5a23	Pgratri_Ug99_KAA1132905.1	31.8	1.749e-06	0.813	0.949	Pgratri_Ug99_KAA1132905.1	proteome	train
RiNLE1	sp|E3QFA7|CLU5D_COLGM	46.8	2.104e-43	0.783	0.383	sp|E3QFA7|CLU5D_COLGM	secreted	train
RiNLE1	Pnod_SN15_SNOR_00612	44.8	3.421e-39	0.766	0.304	Pnod_SN15_SNOR_00612	proteome	train
RiNLE1	Pgratri_Ug99_KAA1137335.1	44.1	2.736e-27	0.591	0.393	Pgratri_Ug99_KAA1137335.1	proteome	train
RiNLE1	Mlin_CH5_jgi|Melli1|196112|MELLI_sc_1003.4	36.7	3.264e-26	0.74	0.154	Mlin_CH5_jgi|Melli1|196112|MELLI_sc_1003.4	proteome	train
RiNLE1	Mlin_CH5_jgi|Melli1|206084|MELLI_sc_392.2	34.8	2.482e-24	0.757	0.555	Mlin_CH5_jgi|Melli1|206084|MELLI_sc_392.2	proteome	test
RsIA_NP8	sp|Q01200|PRIA_LENED	31.8	4.609e-14	0.612	0.547	sp|Q01200|PRIA_LENED	non_secreted	train
RsLysM	Foxylyc_4287_KNB17682.1	32.6	6.453e-10	0.495	0.255	Foxylyc_4287_KNB17682.1	proteome	train
RsLysM	Foxylyc_4287_KNB19742.1	31.6	9.559e-09	0.5	0.246	Foxylyc_4287_KNB19742.1	proteome	train
RsRlpA	Pgratri_Ug99_KAA1065172.1	58.4	1.077e-29	0.454	0.6	Pgratri_Ug99_KAA1065172.1	proteome	train
RsRlpA	Mlin_CH5_jgi|Melli1|206881|MELLI_sc_4377.1	59.5	5.104e-29	0.436	0.226	Mlin_CH5_jgi|Melli1|206881|MELLI_sc_4377.1	proteome	train
RsRlpA	Mlin_CH5_jgi|Melli1|197859|MELLI_sc_1286.5	51.1	6.743e-24	0.458	0.35	Mlin_CH5_jgi|Melli1|197859|MELLI_sc_1286.5	proteome	train
RsRlpA	Mlin_CH5_jgi|Melli1|206249|MELLI_sc_400.2	50.6	1.115e-20	0.419	0.204	Mlin_CH5_jgi|Melli1|206249|MELLI_sc_400.2	proteome	train
RsRlpA	Mlin_CH5_jgi|Melli1|202129|MELLI_sc_2339.2	41.6	3.41e-12	0.388	0.227	Mlin_CH5_jgi|Melli1|202129|MELLI_sc_2339.2	proteome	train
RsRlpA	Mlin_CH5_jgi|Melli1|198224|MELLI_sc_1350.4	33.1	8.847e-08	0.423	0.089	Mlin_CH5_jgi|Melli1|198224|MELLI_sc_1350.4	proteome	train
SCRE2	sp|A0A063CBJ7|SCRE2_USTVR	98.4	1.591e-84	1	1	sp|A0A063CBJ7|SCRE2_USTVR	secreted	train
Tal6	sp|D4ALG0|LYSM1_ARTBC	36.9	2.046e-72	0.551	0.93	sp|D4ALG0|LYSM1_ARTBC	secreted	train
Tal6	Lmac_JN3_Lmb_jn3_04300	31.6	5.986e-70	0.7	0.623	Lmac_JN3_Lmb_jn3_04300	proteome	train
Tal6	Foxylyc_4287_KNB03187.1	41.9	2.777e-42	0.306	0.83	Foxylyc_4287_KNB03187.1	proteome	train
Tal6	Foxylyc_4287_KNB18212.1	38.1	1.877e-28	0.255	0.916	Foxylyc_4287_KNB18212.1	proteome	train
Tal6	Foxylyc_4287_KNB12197.1	23.6	2.482e-28	0.551	0.938	Foxylyc_4287_KNB12197.1	proteome	train
Tal6	sp|D4AVW3|LYSM5_ARTBC	25.4	1.065e-24	0.429	0.598	sp|D4AVW3|LYSM5_ARTBC	secreted	train
Tal6	Foxylyc_4287_KNB17682.1	22.9	1.254e-19	0.449	0.722	Foxylyc_4287_KNB17682.1	proteome	train
Tal6	Ztri_IPO323_XP_003850855.1	24.4	1.525e-18	0.318	0.522	Ztri_IPO323_XP_003850855.1	proteome	train
Tal6	sp|D4B5F9|PGDA_ARTBC	44.9	3.649e-12	0.107	0.195	sp|D4B5F9|PGDA_ARTBC	secreted	train
Tal6	sp|D4AZ68|LYSM3_ARTBC	29.1	2.533e-11	0.181	0.375	sp|D4AZ68|LYSM3_ARTBC	secreted	train
Tal6	Pterter_W11_CAA9976333.1	28.7	4.405e-11	0.208	0.673	Pterter_W11_CAA9976333.1	proteome	test
Tal6	sp|D4AY86|LYSM6_ARTBC	46.9	7.662e-11	0.101	0.129	sp|D4AY86|LYSM6_ARTBC	secreted	test
Tal6	Foxylyc_4287_KNB14323.1	48.7	1.219e-09	0.09	0.307	Foxylyc_4287_KNB14323.1	proteome	train
Tal6	sp|D4B4P8|LYSM2_ARTBC	28.9	1.219e-09	0.178	0.542	sp|D4B4P8|LYSM2_ARTBC	secreted	train
Tal6	Foxylyc_4287_KNB19742.1	26.7	2.806e-06	0.177	0.265	Foxylyc_4287_KNB19742.1	proteome	train
Tal6	Pterter_W11_CAA9975870.1	45.6	3.699e-06	0.079	0.147	Pterter_W11_CAA9975870.1	proteome	train
UvHrip1	Foxylyc_4287_KNB10591.1	68.4	1.995e-62	0.993	0.987	Foxylyc_4287_KNB10591.1	proteome	train
UvHrip1	Foxylyc_4287_KNB10593.1	65.3	1.787e-34	0.636	1	Foxylyc_4287_KNB10593.1	proteome	train
UvSCRE1	Ncra_OR74A_XP_962997.1	30.8	1.54e-25	0.987	0.804	Ncra_OR74A_XP_962997.1	proteome	train
UvSCRE1	Foxylyc_4287_KNA97713.1	24.5	2.101e-25	0.982	0.874	Foxylyc_4287_KNA97713.1	proteome	train
UvSCRE1	Ncra_OR74A_XP_964916.1	26.6	8.096e-12	0.733	0.604	Ncra_OR74A_XP_964916.1	proteome	train
UvSCRE1	Ncra_OR74A_XP_962131.1	24.6	1.094e-11	0.556	0.266	Ncra_OR74A_XP_962131.1	proteome	train
UvSCRE1	Foxylyc_4287_KNB11083.1	35.4	1.797e-09	0.347	0.132	Foxylyc_4287_KNB11083.1	proteome	train
UvSCRE1	Foxylyc_4287_KNB02358.1	59.6	5.925e-09	0.209	0.178	Foxylyc_4287_KNB02358.1	proteome	train
UvSCRE1	Foxylyc_4287_KNB10770.1	46.9	7.981e-09	0.271	0.168	Foxylyc_4287_KNB10770.1	proteome	train
VdPDA1	sp|D4B5F9|PGDA_ARTBC	46.1	3.18e-57	0.935	0.542	sp|D4B5F9|PGDA_ARTBC	secreted	train
VdPDA1	Pnod_SN15_SNOR_11852	40.3	9.938e-53	0.955	0.637	Pnod_SN15_SNOR_11852	proteome	train
VdPDA1	Foxylyc_4287_KNB19820.1	52.4	3.072e-48	0.684	0.845	Foxylyc_4287_KNB19820.1	proteome	train
VdPDA1	Pnod_SN15_SNOR_14800	40	4.105e-45	0.943	0.933	Pnod_SN15_SNOR_14800	proteome	train
VdPDA1	Pterter_W11_CAA9980775.1	36.1	9.288e-36	0.858	0.328	Pterter_W11_CAA9980775.1	proteome	train
VdPDA1	Pnod_SN15_SNOR_12683	35.1	1.35e-33	0.846	0.654	Pnod_SN15_SNOR_12683	proteome	train
VdPDA1	Mlin_CH5_jgi|Melli1|202386|MELLI_sc_2421.2	34.1	5.625e-32	0.891	0.351	Mlin_CH5_jgi|Melli1|202386|MELLI_sc_2421.2	proteome	test
VdPDA1	Pgratri_Ug99_KAA1082119.1	33.4	1.357e-26	0.802	0.632	Pgratri_Ug99_KAA1082119.1	proteome	train
VdPDA1	Mlin_CH5_jgi|Melli1|203604|MELLI_sc_286.2	33.6	4.049e-25	0.769	0.485	Mlin_CH5_jgi|Melli1|203604|MELLI_sc_286.2	proteome	test
VdPDA1	Ztri_IPO323_XP_003847665.1	28.8	2.193e-19	0.761	0.945	Ztri_IPO323_XP_003847665.1	proteome	train
VdPDA1	Pgratri_Ug99_KAA1078755.1	43.3	1.856e-18	0.441	0.653	Pgratri_Ug99_KAA1078755.1	proteome	train
VdPDA1	sp|P50325|CDA_AMYRO	27.5	2.518e-18	0.826	0.508	sp|P50325|CDA_AMYRO	non_secreted	train
VdPDA1	Ztri_IPO323_XP_003850433.1	32.7	1.226e-14	0.567	0.511	Ztri_IPO323_XP_003850433.1	proteome	train
VdPDA1	sp|Q06703|CDA2_YEAST	26.4	4.092e-14	0.785	0.606	sp|Q06703|CDA2_YEAST	non_secreted	test
VdPDA1	sp|P82476|CDA_CRYNH	27.1	2.027e-12	0.644	0.415	sp|P82476|CDA_CRYNH	non_secreted	train
VdPDA1	Mlin_CH5_jgi|Melli1|202498|MELLI_sc_2462.3	32.4	2.733e-12	0.518	0.118	Mlin_CH5_jgi|Melli1|202498|MELLI_sc_2462.3	proteome	train
VdPDA1	Mlin_CH5_jgi|Melli1|200587|MELLI_sc_1888.2	29.1	9.781e-11	0.567	0.163	Mlin_CH5_jgi|Melli1|200587|MELLI_sc_1888.2	proteome	train
VdPDA1	Mlin_CH5_jgi|Melli1|199751|MELLI_sc_1679.1	26.6	1.316e-10	0.628	0.037	Mlin_CH5_jgi|Melli1|199751|MELLI_sc_1679.1	proteome	train
VdPDA1	Pterter_W11_CAA9977877.1	22.2	1.316e-10	0.862	0.296	Pterter_W11_CAA9977877.1	proteome	train
VdPDA1	Pgratri_Ug99_KAA1088146.1	22.8	3.206e-10	0.789	0.467	Pgratri_Ug99_KAA1088146.1	proteome	train
VdPDA1	Mlin_CH5_jgi|Melli1|199841|MELLI_sc_17.17	21.6	1.49e-08	0.87	0.108	Mlin_CH5_jgi|Melli1|199841|MELLI_sc_17.17	proteome	test
VdPDA1	Pgratri_Ug99_KAA1128463.1	30.9	1.49e-08	0.437	0.819	Pgratri_Ug99_KAA1128463.1	proteome	train
VdPDA1	Pgratri_Ug99_KAA1128464.1	43.4	5.01e-07	0.255	0.467	Pgratri_Ug99_KAA1128464.1	proteome	train
VnaChtBP	Foxylyc_4287_KNB19807.1	39.9	1.079e-72	0.913	0.595	Foxylyc_4287_KNB19807.1	proteome	test
VnaChtBP	Pterter_W11_CAA9976892.1	40.4	3.597e-33	0.425	0.191	Pterter_W11_CAA9976892.1	proteome	train
VnaChtBP	Pnod_SN15_SNOR_04822	40.4	5.928e-31	0.425	0.228	Pnod_SN15_SNOR_04822	proteome	train
VnaChtBP	Foxylyc_4287_KNB17224.1	35.5	1.731e-28	0.477	0.577	Foxylyc_4287_KNB17224.1	proteome	train
VnaChtBP	Ncra_OR74A_XP_011393324.1	31.6	7.671e-28	0.558	0.768	Ncra_OR74A_XP_011393324.1	proteome	train
VnaChtBP	Pnod_SN15_SNOR_00220	31.9	4.102e-24	0.42	0.255	Pnod_SN15_SNOR_00220	proteome	test
VnaChtBP	Foxylyc_4287_KNB17225.1	35.2	5.782e-23	0.412	0.826	Foxylyc_4287_KNB17225.1	proteome	train
VnaChtBP	Lmac_JN3_Lmb_jn3_08471	35.5	1.394e-22	0.368	0.487	Lmac_JN3_Lmb_jn3_08471	proteome	train
VnaChtBP	Lmac_JN3_Lmb_jn3_11398	42	2.676e-20	0.273	0.72	Lmac_JN3_Lmb_jn3_11398	proteome	test
VnaChtBP	Pnod_SN15_SNOR_30803	44.3	1.555e-18	0.275	0.193	Pnod_SN15_SNOR_30803	proteome	test
VnaChtBP	Pnod_SN15_SNOR_03731	41.5	2.773e-18	0.245	0.193	Pnod_SN15_SNOR_03731	proteome	test
VnaChtBP	Pnod_SN15_SNOR_30334	32.1	1.175e-17	0.405	0.601	Pnod_SN15_SNOR_30334	proteome	train
VnaChtBP	Lmac_JN3_Lmb_jn3_08754	29.2	2.091e-16	0.417	0.908	Lmac_JN3_Lmb_jn3_08754	proteome	train
VnaChtBP	Pterter_W11_CAA9983183.1	32.3	4.948e-16	0.375	0.52	Pterter_W11_CAA9983183.1	proteome	train
VnaChtBP	Pterter_W11_CAA9974757.1	40.9	6.591e-16	0.278	0.081	Pterter_W11_CAA9974757.1	proteome	train
VnaChtBP	Pnod_SN15_SNOR_30343	33.7	1.17e-15	0.305	0.361	Pnod_SN15_SNOR_30343	proteome	train
VnaChtBP	Pful_CBS131901_jgi|Clafu1|185797|scf7180000127858_G4975	53.8	9.813e-10	0.138	0.066	Pful_CBS131901_jgi|Clafu1|185797|scf7180000127858_G4975	proteome	train
VnaChtBP	Pful_CBS131901_jgi|Clafu1|186754|scf7180000128717_G4901	52.6	3.031e-09	0.145	0.055	Pful_CBS131901_jgi|Clafu1|186754|scf7180000128717_G4901	proteome	train
VnaChtBP	Ztri_IPO323_XP_003848285.1	54.3	2.063e-07	0.117	0.962	Ztri_IPO323_XP_003848285.1	proteome	train
VnaChtBP	Bgrahor_DH14_BLGH_02254-mRNA-1	60.6	4.52e-06	0.095	0.085	Bgrahor_DH14_BLGH_02254-mRNA-1	proteome	train
VnaChtBP	Ztri_IPO323_XP_003849853.1	46.3	4.52e-06	0.13	0.812	Ztri_IPO323_XP_003849853.1	proteome	train
VnaChtBP	Lmac_JN3_Lmb_jn3_01778	51.5	7.919e-06	0.112	0.185	Lmac_JN3_Lmb_jn3_01778	proteome	train

## Sheet: predector_results
Supplementary Table S4. Evaluation of experimentally validated effectors identified since developing and training Predector that are distinct in sequence from the existing known effectors and effector homologues previously used. The sheet “new_effectors” shows details and sequences of these new effectors, similar to Table S2 sheet “effectors”. The column “class” and “set” indicates where the new …
name	predector_score	class	set	phibase_phenotypes	phibase_matches	effector_matches	pfam_matches	dbcan_matches	effectorp1	effectorp2	is_secreted	any_signal_peptide	apoplastp	single_transmembrane	multiple_transmembrane	molecular_weight	residue_number	charge	isoelectric_point	aa_c_number	aa_tiny_number	aa_small_number	aa_aliphatic_number	aa_aromatic_number	aa_nonpolar_number	aa_charged_number	aa_basic_number	aa_acidic_number	fykin_gap	localizer_nuclear	localizer_chloro	localizer_mito	signalp3_nn	signalp3_hmm	signalp4	signalp5	deepsig	phobius_sp	phobius_tmcount	tmhmm_tmcount	tmhmm_first_60	tmhmm_exp_aa	tmhmm_first_tm_sp_coverage	targetp_secreted	targetp_secreted_prob	targetp_mitochondrial_prob	deeploc_membrane	deeploc_nucleus	deeploc_cytoplasm
MoHrip2	2.62384	proteome	train	.	.	.	.	.	0.819	0.85	1	1	0.91	0	0	16252.2	152	-0.5	5.7823	6	61	97	38	18	85	24	12	12	0.972973	0	1	0	1	1	1	1	1	1	0	0	0.67	0.67	0	1	0.999982	1e-06	0	0	0.0003
UmCce1	2.60371	.	.	.	.	.	.	.	1	0.887	1	1	0.57	0	0	13997.8	129	1	6.8047	9	52	78	30	15	72	31	17	14	0.59375	0	0	0	1	1	1	1	1	1	0	0	13.03	13.04	0	1	0.999965	1e-06	0	0	0.0001
PgtSR1	2.43623	proteome	train	effector_(plant_avirulence_determinant)	PHI:8771	.	.	.	0.892	0.724	1	1	0.31	0	0	16917.5	145	4.5	8.3888	2	29	66	36	27	86	33	20	13	1.54839	0	0	0	1	1	1	1	1	1	0	1	15.96	15.98	0.8	1	0.999673	9e-06	0.0017	0.0004	0.0014
CfPDIP1	2.2147	.	.	.	.	.	.	.	0.971	0.828	1	1	0.75	0	0	14158.9	132	-4	4.5699	6	53	80	33	13	75	25	11	14	0.666667	0	0	0	1	1	1	1	1	1	0	0	0.41	0.41	0	1	0.999973	4e-06	0.0001	0	0
UvHrip1	2.15645	proteome	train	.	.	.	.	.	0.798	0.763	1	1	0.77	0	0	16183.2	151	3.5	8.2177	6	59	93	37	19	87	20	12	8	0.95	0	1	0	1	1	1	1	1	1	0	0	4.61	4.62	0	1	0.999998	0	0	0	0.0001
SCRE2	2.13737	secreted	train	effector_(plant_avirulence_determinant)	PHI:9196	.	.	.	0.894	0.743	1	1	0.46	0	0	14147.2	130	4.5	8.1403	4	44	72	43	14	74	29	18	11	0.78125	0	0	0	1	1	1	1	1	1	0	0	0.61	0.61	0	1	0.991094	0.007803	0.0025	0.0003	0.0006
RiNLE1	1.55531	proteome;secreted	test;train	.	.	.	.	.	0.48	0.594	1	1	0.29	0	0	25949.8	235	18.5	10.2267	5	66	117	54	23	112	75	49	26	1.52174	1	0	0	1	1	1	1	1	1	0	0	3.97	3.97	0	1	0.998644	1.1e-05	0.0019	0.0042	0.0016
RsRlpA	1.53589	proteome	train	.	.	.	PF03330	.	0.332	0.402	1	1	0.78	0	0	23678	227	-1	6.2059	9	104	153	64	26	122	44	23	21	0.770492	0	0	0	1	1	1	1	1	1	0	0	0.18	0.18	0	1	0.999665	6.5e-05	0.0002	0	0.0025
MpChi	1.46568	non_secreted;proteome	test;train	unaffected_pathogenicity,reduced_virulence	PHI:144,PHI:7320	.	.	GH18	0	0.23	1	1	0.82	0	0	46763.2	438	-2	6.1735	5	153	269	124	55	248	91	47	44	0.922414	0	0	0	1	1	1	1	1	1	0	0	0.79	0.81	0	1	0.999735	3.2e-05	0.0001	0	0.0002
VnaChtBP	1.42116	proteome	test;train	.	.	.	PF00187	CBM18	0.996	0.427	1	1	0.9	0	0	38578.7	400	6.5	7.3651	50	247	322	61	32	244	42	26	16	0.430556	0	0	0	1	1	1	1	1	1	0	0	0.01	0.01	0	1	0.999998	0	0	0	0
AvrSr27-1	1.04199	proteome	train	.	.	.	.	.	1	0.924	1	1	0.68	1	0	15923.3	144	11	8.3423	15	59	78	26	18	70	29	22	7	1.59091	0	1	0	1	1	0	1	1	0	1	1	22	22	0.956522	1	0.999122	1e-06	0	0.0081	0.0568
UvSCRE1	1.01501	proteome	train	.	.	.	.	.	0	0.047	1	1	0.91	0	0	22255	225	-2	4.4907	11	120	185	67	7	129	14	6	8	0.342466	0	1	0	1	1	1	1	1	1	0	0	0.02	0.03	0	1	0.999966	0	0	0	0.0001
PesCDA	0.996684	non_secreted;proteome;secreted	test;train	unaffected_pathogenicity,loss_of_pathogenicity	PHI:3972,PHI:6391,PHI:4639,PHI:2166,PHI:6390	.	PF00187	CE4,CBM18	0	0.075	1	1	0.94	0	0	30941.5	298	-11	4.3326	10	134	195	87	33	175	39	16	23	0.621951	0	0	0	1	1	1	1	1	1	0	0	0.02	0.24	0	1	0.996444	0.002895	0	0	0.0001
RsLysM	0.981571	proteome	train	unaffected_pathogenicity	PHI:8935	.	PF01476	CBM50	0.052	0.259	1	1	0.68	0	0	22996.2	218	-20.5	3.7525	9	80	147	62	15	121	42	11	31	0.822581	0	0	0	1	1	1	1	1	1	0	0	0.04	0.06	0	1	0.999941	4e-06	0.0002	0.0001	0.0005
PSTha5a23	0.925245	proteome	train	.	.	.	.	.	0.861	0.406	1	1	0.63	0	0	11576.7	107	-0.5	6.3919	4	43	67	26	16	50	28	16	12	0.85	0	0	0	1	1	1	1	1	1	0	0	0.55	0.55	0	1	0.999952	1e-06	0	0.0001	0.0002
MrChi	0.799867	non_secreted;proteome;secreted	test;train	unaffected_pathogenicity,reduced_virulence	PHI:144,PHI:6538,PHI:7320	.	.	GH18	0	0.347	1	1	0.73	0	0	43811.4	406	0.5	6.5675	6	138	242	112	58	237	92	49	43	1.02727	0	0	0	1	1	1	1	1	1	0	0	0.43	0.44	0	1	0.999946	2e-05	0.0001	0	0.0001
VdPDA1	0.707937	non_secreted;proteome;secreted	test;train	unaffected_pathogenicity	PHI:3972	.	.	CE4	0.378	0.503	1	1	0.48	0	0	27947.3	247	10.5	9.5462	3	65	124	79	32	142	60	37	23	1.22642	1	0	0	1	1	1	1	1	1	0	0	0.72	0.73	0	1	0.963142	0.015743	0.1788	0.0008	0.0349
MoCDIP6	0.626237	.	.	.	.	.	.	.	0.375	0.411	1	1	0.57	0	0	17919.4	163	0	6.4456	0	46	79	58	23	95	11	6	5	1.52941	0	0	0	1	1	1	1	1	1	0	0	1.83	2.12	0	1	0.999352	6.9e-05	0.0044	0.0002	0.0029
VmPxE1	0.600884	.	.	.	.	.	.	.	0.001	0.092	1	1	0.8	0	0	21934	214	-17	3.9671	0	92	143	83	13	111	40	13	27	0.517241	0	0	0	1	1	1	1	1	1	0	0	7.1	7.32	0	1	0.980483	2e-06	0.162	0.0035	0.0015
MoCDIP11	0.565387	proteome	test;train	.	.	.	PF05730	.	0	0.065	1	1	0.9	0	0	17380.5	185	1.5	7.438	8	113	148	63	3	107	18	10	8	0.338235	0	0	0	1	1	1	1	1	1	0	0	0.31	14.26	0	1	0.999777	0	0.8469	0.0001	0.0001
MoCDIP10	0.517891	non_secreted;proteome	test;train	.	.	.	.	.	0	0.105	1	1	0.49	0	0	32978.7	324	-1.5	5.6723	4	138	196	123	28	210	38	19	19	0.5625	.	.	.	1	1	1	0	1	1	0	0	6.42	9.42	0	1	0.808946	0.152208	0.0118	0	0.0061
Tal6	0.349736	proteome;secreted	test;train	unaffected_pathogenicity,effector_(plant_avirulence_determinant)	PHI:6831,PHI:7380,PHI:8934,PHI:7381,PHI:6833,PHI:8935,PHI:7378,PHI:6832,PHI:7376,PHI:7665	.	PF01476	CBM50	0	0.01	1	1	0.88	0	0	78783.1	746	-7.5	4.9782	32	324	504	189	72	395	92	44	48	1.09554	0	1	0	1	0	1	1	1	1	0	0	0	0.12	0	1	0.995245	1.7e-05	0.0011	0.0092	0.1411
Pst_12806	0.34621	proteome	test	.	.	.	.	.	0.92	0.119	1	1	0.68	0	0	15734.4	146	3.5	7.9495	6	38	91	44	13	99	21	13	8	0.54902	0	0	0	1	1	1	1	1	1	0	0	7.82	7.83	0	1	0.996523	0.000305	0.0003	0	0.0001
RiSLM	0.315336	.	.	.	.	MoSlp1	PF01476	CBM50	1	0.475	1	1	0.73	0	0	8843.76	81	6	9.5112	5	24	44	35	4	52	12	9	3	1.6	0	0	0	1	1	1	1	1	1	0	1	19.43	19.6	0.888889	1	0.999857	4e-06	0	0	0
FoSep1	0.221883	non_secreted;proteome;secreted	train	unaffected_pathogenicity,reduced_virulence	PHI:6569,PHI:2117,PHI:4615	.	.	.	0	0.026	1	1	0.74	0	0	42696.5	414	4	7.543	1	185	273	135	38	232	66	37	29	0.689655	0	0	0	1	1	1	1	1	1	0	1	14.36	14.42	0.7	1	0.998551	0.000501	0.0009	0	0.0002
UmJsi1	0.159614	.	.	increased_virulence_(hypervirulence)	PHI:752,PHI:751,PHI:750	.	.	.	0	0.009	1	1	0.14	0	0	71672.5	641	16	9.1901	2	199	336	169	84	335	151	89	62	0.730263	0	1	0	1	1	1	1	1	1	0	0	0.5	0.5	0	1	0.991025	4.3e-05	0.0644	0.0163	0.0048
PstGSRE1	0.00182456	non_secreted;proteome	train	.	.	.	.	.	0	0.085	1	1	0.69	0	0	29114.3	290	-0.5	6.3079	2	146	183	66	30	165	14	8	6	0.62963	0	1	0	1	1	1	1	1	1	0	0	10.42	36.59	0	1	0.998493	8.5e-05	0.2223	0.0056	0.0033
MLP124017	-0.073287	.	.	.	.	.	.	.	0.505	0.402	1	1	0.04	0	0	19023.1	165	0.5	6.6412	2	39	70	49	25	91	47	25	22	1.73077	0	0	0	1	1	1	1	1	1	0	0	8.3	8.34	0	1	0.833787	0.000127	0.0423	0.003	0.0104
RsIA_NP8	-0.114733	non_secreted	train	.	.	.	.	.	0.995	0.421	1	1	0.73	0	0	24715	224	13.5	8.5812	18	78	153	37	30	134	34	25	9	0.633803	1	0	0	1	1	1	1	1	1	0	0	14.63	14.64	0	1	0.999971	2e-06	0.0001	0	0
MoCDIP7	-0.167958	proteome	train	.	.	.	.	.	0	0.08	1	1	0.79	0	0	20713.6	209	5	8.8954	4	106	167	53	7	112	22	14	8	0.338462	1	0	0	1	1	1	1	1	1	0	0	0.02	4.03	0	1	0.998372	1.4e-05	0.7967	0.0002	0.0001
UmRsp3	-0.386767	.	.	.	.	.	.	.	0	0.026	1	1	0.47	0	0	87671.6	869	-82	3.9542	11	312	647	107	27	385	242	81	161	0.635514	1	0	0	1	1	1	1	1	1	0	0	5.25	5.25	0	1	0.997446	5e-06	0.0002	0.0144	0.0476
MoCDIP9	-0.44855	.	.	.	.	.	.	.	0.964	0.391	1	1	0.12	0	0	21296.8	197	8	9.9194	1	72	105	52	11	85	67	39	28	0.818182	1	0	0	1	1	1	1	1	1	0	1	20.06	20.06	0.608696	1	0.891962	0.031591	0.1187	0.0096	0.018
MoChi1	-0.465817	non_secreted;proteome;secreted	test;train	reduced_virulence	PHI:144,PHI:8753,PHI:8806	.	.	GH18	0	0.08	1	1	0.01	0	0	43833.5	397	-8	5.1685	4	123	211	119	50	229	103	50	53	0.8125	0	0	0	1	1	1	1	1	1	0	1	20.49	20.6	0.826087	1	0.98474	0.001929	0.0322	0.0001	0.0067
MoCDIP8	-2.6758	proteome	test;train	.	.	.	.	.	0	0.035	0	0	0.29	0	1	55119.6	491	6.5	7.482	8	153	256	140	71	277	111	62	49	1.03846	.	.	.	0	0	0	0	0	0	2	2	0	42.81	0	0	0.025418	0.003964	0.5504	0.0422	0.1055
MoCDIP13	-2.7453	proteome	train	.	.	.	.	.	0.559	0.118	1	1	0.11	0	0	22692.5	220	7.5	10.3799	0	103	138	39	8	89	62	35	27	0.548387	.	.	.	1	1	0	0	0	1	0	0	14.51	14.51	0	0	0.351616	0.031774	0.6792	0.0316	0.0516
[truncated: 12 more columns]
